# Supplementary material for: Detecting and correcting the binding-affinity bias in ChIP-seq data using inter-species information
Source: BMC Genomics. 2016 May 10;17:347. doi: 10.1186/s12864-016-2682-6 (PMC4862171; doi:10.1186/s12864-016-2682-6)
Supplement: Additional file 2 — Sequence data. This archive contains data files of gap-free alignments of the ChIP-seq positive regions for each of the transcription factors CTCF, GABP, NRSF, SRF, and STAT1 in FASTA format. (ZIP 645 kb) [file 12864_2016_2682_MOESM2_ESM.zip]

Archive with 5 entries (5 files):
- NRSFm.dat
- SRF.dat
- STAT1.dat
- CTCF.dat
- GABP.dat
