# Supplementary material for: Detecting and correcting the binding-affinity bias in ChIP-seq data using inter-species information
Source: BMC Genomics. 2016 May 10;17:347. doi: 10.1186/s12864-016-2682-6 (PMC4862171; doi:10.1186/s12864-016-2682-6)
Supplement: Additional file 2 — Sequence data. This archive contains data files of gap-free alignments of the ChIP-seq positive regions for each of the transcription factors CTCF, GABP, NRSF, SRF, and STAT1 in FASTA format. (ZIP 645 kb) [file 12864_2016_2682_MOESM2_ESM.zip › NRSFm.dat]

>gene=hg18_chr17_6113547_6113947_+; species=SPECIES_0; score=7.31032; 
AAATACACACACTCTTCCAGGCATCAACTCTCAGCCACCCACTTCCTACTCTAGCGCCTTAGGGGCTCAAAAGAGCCTGTGGTCTGAAACAAAGCCTGTCTTCAGGTGCAAGTCTACTTTCTCATCTCCAGCCAGGATACATCAGGTTGCACACAGTGTCTTATTTCCTGAAGCCTCTATTTCCC
>gene=hg18_chr17_6113547_6113947_+; species=SPECIES_1; score=7.31032; 
AACTACACACACTCTCCTGCGCATCAACTCTCAGCCACCCACTTCCTACTCTAGGGCGTTAGGGGCTCAAAAGAGCCTGTGGTCTGAAAGAAAGCCTGTTTTCAGGTCCAAGTCTACTTTCCCATCTCCAGCCAGAATACATCAGGTTGCATACAGTGTCTTATTTGCTGAAGCCTGTATTTCCC
>gene=hg18_chr17_6113547_6113947_+; species=SPECIES_2; score=7.31032; 
AATTGCACACGCACTTCCAGACATCAGCTCTCAGTCACCCACTTTCTAGCCAAGTGCCTCAGGCGCTCTAAACAGCCTGTGGTCTGAAATGAGACCACTCTTCAGGTCCTGGTCTGCTTTCTCGTCTCCTTCCAGAAAACACTAGGTTGCACAAGGTGACTTATTCCCTGAAGCAGATGTTTCCT
>gene=hg18_chr17_6113547_6113947_+; species=SPECIES_3; score=7.31032; 
AACTACACACACAGCTCCAGGCATCGGCTCACAGGCCCCGCCTTCCCACCCCAGTCCCCCAGGGGCTCAGGACAGCCCCAGGTCACAAACAAGGCCAGGCTTCAGGTCCATGGCTGCTTTCTCGGCAACGGCCGGGGTACCTCAGGTCGCACTGGGTGCCATATTTCCTGCAGATGGAATTTCCC
>gene=hg18_chr17_6113547_6113947_+; species=SPECIES_4; score=7.31032; 
AATTACACACACTCTTCCAGACATGAGCTCTCAGCTGCCCACTTTCCACCCTGGTGCCTTAGGGGCTCAAACCGGCCCGTGGTCTGAAATAAGACCTGTCAGCAGATCCAGGTCTGCTTTCTCGTCTCCAGCCAGGATGAATCAAGTTGCACAAGGTGCCTTATTTTTTGAAGTAGTTGTTTCTC
>gene=hg18_chr10_106574156_106574556_+; species=SPECIES_0; score=15.6903; 
GTTGCCTGTAAGAGAGTAATTTGTAGGATTGAATAGGAGGTGGGTTGTGATGAATGCCCAATCATGGTGGTGTAGGGTATTCACTTCACTGTTATAGTGAACCTGTCGGTGAGCGCTGTCCCAGTGCTGGAGATATAACTGCAAATAAAACAGATGTGTTGATACTGAAGCATCTTACAGTCTAGCCAAGCTCCTGCCTTTGCCCTCTGAGGCTAGTGGCTGCTTCCAGTCTGGAGA
>gene=hg18_chr10_106574156_106574556_+; species=SPECIES_1; score=15.6903; 
GTTGCCTGTAAGAGAGTAATTTGTAGGATTGAATAGGAGGTGAGTTGTGATGAACGCCCAATCATGATGGTCTAGGGTGTTCACTTCACTATTATAGTGAACCTGTCGGTGAGTGTTGTCCCAGTGCTGGAGATATAACTGCAAATGAAACAGATGTGTTGATACTGAAGCATCTTACAGTCTAGCCAAGCTCCTGTGTTTGCCCTCTCAGGCTAGTGGCTGCTTCCAGTCTGAAGA
>gene=hg18_chr10_106574156_106574556_+; species=SPECIES_2; score=15.6903; 
ATTGACCATGAGAGAGTAATGTGTCAGGTTGAGTAGGAGATAGGTTGTGAGAAATATCAGATTATGATAATGTAGGTCATTCATTCCACCCTTCTAGGGAATCTGGGTGTCGGTACTGTCCCAGTGCTGAAGATATTGTGAAAAATAGGACAGACCATTGTGTTCTGAGGCATTTTACAGTCTAGTCAAGTCCCTACTCTGGGTCTCTTGGGCTGTTAGCTACTTCCAATCTGGGGG
>gene=hg18_chr10_106574156_106574556_+; species=SPECIES_3; score=15.6903; 
ATAGCCCATGAGAGAGTAATTTGTAGGGTTGGATAAAAGATGAGTTGTGATAGATGCCCAAACATGATAATGTGTGAGAGTGTGTGTATGTGTGTGGTGTGTCACGCTGTTGACACTGTCCCAGTGTTGAAGATAAAGGAACAAATAAGACAGCTGCTGTATTTATGAGGTATCTTACAATCTAGTTCAGTCCCTGCTCTTGGACTCTCAGGCTGATCACTACTTCCAATCTGGGGA
>gene=hg18_chr10_106574156_106574556_+; species=SPECIES_4; score=15.6903; 
ATTGACCATAAGAGAGTAATTTGTAGGGTTGAATAGGAAACAGGTTGTGATAAATGCCAGATCACCATGGTGCAGGTCATTTGCTGCACCCTTGTAAGGAATCTGGGTGTGGGCACTGTCCCAGTGCTGAAGATATAGTAACAAATAGGACAGCCCTCATATTTCTGAGGCATCTTACAATCAAGTCAAGTCCCTGCTCTTGGTTTCTTGGGCTGGTAGCTACTTCCAATCTGGGGA
>gene=hg18_chr10_124661404_124661804_+; species=SPECIES_0; score=26.5716; 
TAGAATGTTCTCAGTTTAAGGGTGTGGTGCTTGGCTCACTGGACCTCAATGACCATCAGCACCTTGTTCACTAGGTGAAGACTCGCTTTAATGAGCCTGCCTTTGCTCATGCGGAGGATGGGCTGGATTGATCTCCTCTTGCCTGAGTTGGAGCTCTCAGAGTGTTCC
>gene=hg18_chr10_124661404_124661804_+; species=SPECIES_1; score=26.5716; 
TCGAATGTTCTCAGTTTAAGGGAGTGGTGCTTGGCTCACTGGACCTCAATGACCATCAGCACCTTGTTCACTAGGTGAAGACTAGCTTGAATGAGCCTGCCTTTGCTTATGCGGTGGACGGGCTGGATTGATCTCCTCTTGCCTGAGTTGGAGCTCTCAGAGTGTTCC
>gene=hg18_chr10_124661404_124661804_+; species=SPECIES_2; score=26.5716; 
TAGAATGTTTTCAGCTGCTGGCTGCACTGCTTTGCCCCCTTGCCCTCCCTTACCCTCAGCGGGTTATTCCACAGGTGCAGACTGGCATGACTGAGTCTGCCTCTGCTCACTCGGAGGATGGGCTGAGCTGGTGTCCCCCCACCTGAGTTGGAGCTGTCAGTGGGTCCT
>gene=hg18_chr10_124661404_124661804_+; species=SPECIES_3; score=26.5716; 
TAGAATGTTCTCAGCAGCGGGCTGTGATGCTTTGCCCCACTACCCTCCCCGACCCTCAGCGGCTTACTCCCCAGGTGCAGACTGGCTTGGGTGAGTCTGCCTGGATTCACTCAGAGGACAGGCTGGATTGACCTCCTCTTAGCGGAGTTGGAGCGGTCAGGGGGTTCT
>gene=hg18_chr10_124661404_124661804_+; species=SPECIES_4; score=26.5716; 
TAGAGTGTTCTCAGCTGGTGGGTGTGCTGCTCTGCTCCCTTGACCTCACTGACCCCCAGCTGGTTAATCACCAGGTGCAGACGGGCTCGGGCGAGGCAGCCTCTGTTCACACAGAGCACGGGCTGAATCCGTCTCCTCTGGCCTGAGCTGGAGCCCTCAGGGTGTCCT
>gene=hg18_chr8_28650842_28651242_+; species=SPECIES_0; score=3.21915; 
AACACTTCTGATGACCCTAGAGCTCTGTATTCAGGTCTGTGTATGCACTTGTGTTTTCAAGGGTGTGGAGAGAAGCTCGGGACCGCATCGTGGGCTTCCCTGGCCGTTACCACGCATGGGACATCCCCCATCAGTCCTGGCTCTACAACTCCAACTACTCCTGTGAGCTGTCCATGGTGCTGACAGGTGCTGCCTTCTTTCACAAGGTAAGAAAAAGCTGGTAATAATGGCATCACTTGGTGAGAGTTCACTTTGTGTGGTAGCGGAATGCTGCCCTCAGCTTAGCTCTCCTAA
>gene=hg18_chr8_28650842_28651242_+; species=SPECIES_1; score=3.21915; 
AACGCTTTTGATGACCCTAAAGCTTTGTACTCAGGTCTGTGTATGCACTTGTGTTTTCAAGGGTGTGGAGAGAAGCTCGGGACCGCATCGTGGGCTTCCCTGGCCGTTACCACGCATGGGACATCCCCCATCAGTCCTGGCTCTACAACTCCAACTACTCGTGTGAGCTGTCCATGGTGCTGACAGGTGCTGCCTTCTTTCACAAGGTAGGAAAAAGCTGGTAATAATGGCATTACTTGGTGAGAGTTGGCTTTGTGTGATAGTGGAATGCTGCCCTCAGCTTAGCTCTCCTAA
>gene=hg18_chr8_28650842_28651242_+; species=SPECIES_2; score=3.21915; 
CACATTTCTGATAACCTTAGAGCTTGGTACTCAGGTGTGTGCATATGCTTGTGTTTTTGAGGGTGTGGAGAGAAGCACGGGACCGCATTGTGGGTTTCCCTGGCCGTTACCATGCGTGGGACATCCCTCATCAGTCCTGGCTGTACAACTCCAACTACTCCTGTGAGCTGTCCATGGTGCTGACAGGTGCTGCCTTCTTCCACAAGGTAAGAAAGGGCTGGTAGGATTGGCATGACTTGGTCAGAGTGAGCTTTGTGTGGCAGTGAAATGCTGCTTTAAAGATAACTCTCCTAA
>gene=hg18_chr8_28650842_28651242_+; species=SPECIES_3; score=3.21915; 
ACTGTTTCTGAACATCTTAGAACTTTGTACTCACACGTGTGCATCTACTTGTGTTTTTGAGGGTGTGGAGAGAAGCACGGGACCGCATTGTGGGTTTCCCCGGCCGTTACCATGCATGGGACATCCCTCACCAGTCCTGGCTCTACAACTCCAATTACTCCTGTGAGCTGTCCATGGTGCTGACAGGTGCTGCCTTCTTTCACAAGGTAAGAAAAAGTTGGTAAGATTGGTGTGACTTGGTAAGAGTGAGCTTTGTGTGTTGGTGAAATGTTGCCCTAAAGTTAGCCCTCCTAA
>gene=hg18_chr8_28650842_28651242_+; species=SPECIES_4; score=3.21915; 
AACATTTCTGATAATCTTTGAGCTTTGTACTCAAATGTGTGCATATACTTGTGTTTTTGAGGGTGTGGAGAGAAGCACGGGACCGCATTGTGGGTTTCCCTGGCCGTTACCATGCATGGGACATCCCTCATCAGTCCTGGCTTTACAACTCCAACTACTCCTGTGAGCTGTCCATGGTGCTGACAGGTGCTGCCTTCTTTCACAAGGTAAGAAAAAGCTGCTAAGAATGGCACGACTTGGTAAGAGTAAGCTTTGTGTGGTAGTGAAATGCTGCCCTAAAGTTAGCTCTGCTAA
>gene=hg18_chr1_22810535_22810935_+; species=SPECIES_0; score=11.5714; 
GCTCATTTATCAGTTAGTCAGCACTCCCATCCTGTGACCACACAACTGCCAGCTCATCACCAAGTCTCTGAGGCCACCACCTTCGTCGCTTCCCCAGCCTCCAATCAGCAAGACACAGGCAGATCGCGCTGAGCTGTCCTTGGTGCTGAAGCGGCATCCTGGCTCTTCCTCTGGGGCTACTTCTTGATTTCGAGAGGACCTGGGGCTGGATTATTGGGAGCAGA
>gene=hg18_chr1_22810535_22810935_+; species=SPECIES_1; score=11.5714; 
GCTCATTTATCAGTTAGTCAGCACTCCCATCCTGTGACCACACAACTGCCAGCTTGTCACCAGCTCTCTGAGGCCACCACCTTCCTCGCCTCCCCAGCCTCCAACCAGCAGGACACATGCAGATCGCGCTGAGCTGTCCTTGGTACTGAAGCGGCATCCTGGCTCTCCCTCTGGGGCTGCTTCGTGACTTCGAGAGGACCTGGGGCTGGATTGTTGGGAGCAGA
>gene=hg18_chr1_22810535_22810935_+; species=SPECIES_2; score=11.5714; 
ATTCATTCAACAGTTACTCAGCACTTCCACCCTGCAACCAGATAACTACCGGCCTTGAGCCAGTTGTCTGAGGCCATCACCTTCCTGAACTGTGGAGCCTCAAACCAGCTGGACAATTTCCGCCAACGTGGAGCTGTCCTTGGTGCTGAAGCTACGTCAAGGCCCTGCCTCTAAGGCCACCTCTGGACTTTGGGAGGGACTGAGGCTGGATTATTGGAAGTACT
>gene=hg18_chr1_22810535_22810935_+; species=SPECIES_3; score=11.5714; 
ATTCATTCAACAGTTATCCAAAGCTTCCGCCCTGTGACCAGATGACTGTCAGCCCATAACCAACTCTTCAAAGTCAGCTGCTTCCCCAACTCCCAAGCCTCAAGCCAGGGGGGTACTTGCCGCCCGTGTGGAGCTGTCCTTGGTGCTGACGCTGCACAGAGGCTAGGACGCCGGGGCCACCTCTGGACTTTGGGAGGACCTGAGGCTGAGTTATTGGAAGCATA
>gene=hg18_chr1_22810535_22810935_+; species=SPECIES_4; score=11.5714; 
ATTCGTCCAGCAGCTATCCATCACTTCCACCCTGTGACCAGACGGCTGACAGCCTGTAACCAACTGTCTGAGGCCATCACCTTCTCAGTCTCCCGAGCCTCAAACCAGGGGGACACGAGCAGCCCGCGCGGAGCTGTCCGTGGTGCTGACGCCGCGCCCAGGCCCTGCCTCTGGGGCCACCTCTGGACTTTGGGAGGACCTGAGGCTGGATTATTAGAAGCACA
>gene=hg18_chr8_65454988_65455388_+; species=SPECIES_0; score=6.36881; 
GAGGTAGCAGTTCCGCACCACGACTTTGGAGCCAAAGAAAACCCAGCCGAAAAAGCGAGCCTTGATGTCTTTGTTCTGCCTTGGCCTGCGGGGTTGGGAACAAAGGAGAGGAGCTAAGAGGAAAGTAGCCGCGCCCTCCCTGCCTGGCGCTGTCCGCGGTGCTGACCGTGGCCCTCTCTCTCCGTAATCAAACTGGAAGCAATAGGACCGTCCCGCCTACTCAAAAGAAGAGTAGGATATTAGGTAATTTGAAACATTTAAAAAGAGAAAAAGGTC
>gene=hg18_chr8_65454988_65455388_+; species=SPECIES_1; score=6.36881; 
GAGGTAGTAGTTCCACACCACGACTTTGGAGCCAAAGAAAGCCCAGCCGAAAAAGCAAGCCTTGATGTCTTTGTTCTGCCTTGGCCTGCGGGGCTGGGAACAAAGGACAGGGGCTAAGAGGAAAGTAGCCGCGCCCTCCTTGCCTGGCGCTGTCCGCGGTGCTGACCGTGACCCTCTCTCTCTGTAATCAAACTGGAAGCAATAGGACCGTCCGGCCTACTCAAAAGAAGAGTAAGATATTAGGTAATTTGAAACATTTAAAAAGAGAGAAAGGCC
>gene=hg18_chr8_65454988_65455388_+; species=SPECIES_2; score=6.36881; 
GAGGAAATAGTTCCGCACCACGGCCTTGGAGCCAAAGAGAACTCAGCTGAGAAAGCGAACCTTGATGTCTTTGTTCTGCCTTGGCCTACGGGGCTGGGAACAAAGGCGAGTAGCTGAAAGTGAAGTGGCCACACTCCCGGCTCCCGGCGCTGTCCACGGTGCTGACCACGGCCTTCCCTCAATGCAATTTTACCCCAAGCAATAGGACCGTCCAGCCACCCCCGAAGAATAACTGGATATTAGGTAGTTTGCAAAAAATAAAAACAGGGTAAGGCC
>gene=hg18_chr8_65454988_65455388_+; species=SPECIES_3; score=6.36881; 
GAGGTAGTAGTTCCGCACCACGGCCTTGGAGCCAAAAAAAACCCAGCTAAGAAAGCGAGCCTTGATGTCTTTGTTCTGCCTTGGCCTGCGGGGCTGGGAACAAAGGAGGGGAGCTAAGAGGAAAGTGGCCGCGCCCTTTGCGCCTGGTGCTGTCCGCGGTGCTGACCTCGGCTCCCCGTCTCCGTAATTGAACCAAAAGCAATAGGACCCTCCCGCCCATCCCAAAGAATACCAGAGTATTAGGTAATTTGAAAAAAATAAAAGCAGAGAAATGCT
>gene=hg18_chr8_65454988_65455388_+; species=SPECIES_4; score=6.36881; 
GAGGTAGTAGTTCCCCACCGCGGCATGGGAGCCAAAGAAACCCCTGCTGAGAAAGCGAGCCTTGATGTCTTTGTTCTGCCTTGGCCTGCGGGGCTGGGAACAGAGGAGAGGAGCTCAGAGGCAAGTGGCCGCGCCCTCCGCGCCTGGCGCTGTCCGCGGTGCTGACCACGGCCCTCTTTCTCCATAATTAAACCAGAAGAAATAGGACCGTTCCGCCCACCCGAAAGAATAACAGGATGTTAGGTAATTTGCAAAAATTAAAAGCAGGAAAATGCC
>gene=hg18_chr14_90031347_90031747_+; species=SPECIES_0; score=7.40128; 
AGAATTCCAGGAAAGAAAAGTATGAAGGGACGGGGGAGGGGGCCTCTGGGCCACACAATCCCCTTTTGCTAAGAAACACCTCACCCTGAGCAGGGACTGGTTCAGGACCATGGAGAGCACCACAGTGATCTTACACCATTTTGCTCTTGCTAATCTAAAGGGCCCCTCGGGTTATGGGGACGAGGACAGGGTCTGGGGGTGGGAAACCACCAGGCTGGGGGCCAAGGAGGGA
>gene=hg18_chr14_90031347_90031747_+; species=SPECIES_1; score=7.40128; 
AGAGTTCCAGGAAAGAAAAGTATGAAGGGAGGGGGGAGGGGGCCTCTGGGCCACACAATCCCCTTTCCCAAAGAAACATCTCACCCTGAACAGGGACTGGTTCAGGACCATGGAGAGCACCACAGTGCTCTTCCACCATTTTGGTCTTGCTAATCTGAAGGGCCCCTCAGGTTATGAGGATGAGGACAGGGTCTGGGGGTGGGAAACCACCAGGCTGGGGACCAAGGAGGGA
>gene=hg18_chr14_90031347_90031747_+; species=SPECIES_2; score=7.40128; 
AGAGTTCTAGGAAAGATAAGTGTAACCCAGAGCGGGAGGGGTTCTCTGGGCCACACGATTCCCTTTCTCAGAGAAAGACCTCATTCTGAGCAGAGACCGGTTCAGGACCACGGAGAGCACCACAGGGACTTTGCACCGTTTTGAACTTGCTGATTTGCAGGGACACTCAGGCCATGGAGAAGATGGCACCCTCTCTTGCCTGGAAAATCCCAGGATGGGAGCCTGGTAGGCT
>gene=hg18_chr14_90031347_90031747_+; species=SPECIES_3; score=7.40128; 
AGAGTTTCAGGGAAGGTAAGTGTAAACTGCATGGGGAGGGGTCCTCTGGGCCACACAATTCCCTTTCTCAAAGAGAGATCTCATCCAGAGCAGAGACTGGTTCAGGACCACGGAGAGCACCACAGCAACCTTCCACCATTTTGGTCTGGCTAATCTGCGGGGCACGTCAGGCCATGGAGAAGAGGGCGGGGTCTGGGGGCTGGGAACTACCAGGCTGCGAGCAGAGGAAGGA
>gene=hg18_chr14_90031347_90031747_+; species=SPECIES_4; score=7.40128; 
GGAGTTTCTGGAAAGATAAGTGTAATGTGGAAGGGGAGAGGTCCTCCAGTCCACACAATTCCCCTTCCCAAAGAAAATCCTCACCCTGAGCAGGGACAGGTTCAGGACCACGGAGAGCACCGCAGCCACCTTCCACCGTTTTGATCTTGTTAATGTAAAGGGCACCTCAGGCTATGGTAAAGAGGGCAGGCTCTGGAGGTTGGGAACCACCAGGTTGGGAGCAGAGGAAGGA
>gene=hg18_chr3_62836807_62837207_+; species=SPECIES_0; score=2.73511; 
AAGAACTCAGGCGTCAACATCTAATGCGTCGACTCACTCTGTTCACCCCTGCCTCTCGGTAAACTATTAATACAAAGCAGCAGATGGTGCCTGCCTTCCCGTGCTCCTTTCACTTAGGCCAGTAAACCTGGTAAACGAGGGAGCTGGCCAACGTGCTGAATGTAACCTGCGACCCGCAGATGGATGAAAACAAACCACCAGCCACCTTCAGAACTTAGGCTATCTAGAGACCTCTCCACTTCCTATTTATGTATTTTCAGTTCTCTATTATCT
>gene=hg18_chr3_62836807_62837207_+; species=SPECIES_1; score=2.73511; 
AAGAACTCAGGCGTCAACATCTAATGCGTCGACTCACTCTCTTCACCCCTGCCTCTTGGTAAACTATTAATACAAAGCAGCAGATGGTGCCTGCCTTCCCCTGCTCCTTTCACTTAGGCCAATAAACCCAGTAAACGAGGGAGCTGGCCAGCGTGCTGAATGTAACCTGCGACCCGCAGATGGATGAAAACAAACCACCAGCCACCTTCAGAACTTAGGCTATCTAGAGACCTCCCCACTTCCTATTTATGTATTTTCAGTTCCCTGTTATCT
>gene=hg18_chr3_62836807_62837207_+; species=SPECIES_2; score=2.73511; 
AATAACTGAGGCAGCAACATCGAATGCGTTGACTCACCGTCTTCCTTCCTGCTCCTCCGTTATCTATTAATTCAAAGCAGCAGATGGTGCCTTCCTTCCCCGGCTCCTTTCACTTAAGCCAATAAACCCAGCGCACGGGGGAGCTGGCCAGCGTGCTGAATCTAATCAGCGACCCACAGATGGATGAAAACAAACCAACCTTCACCTTTTGATCTTAGACTATATAGAGACCTCTTGGCCTTCCATGTATGTGTTTTCAATACTCCATTACTC
>gene=hg18_chr3_62836807_62837207_+; species=SPECIES_3; score=2.73511; 
AAGAACTCAGGCATCAACATCCGATATGTTGATTTACAGTCTTCATCCCTGCTTCTCGGTTATCTATTAATTTAAAGCAGCAGATGGTGCCTTCCTTCCCCTGCTCCTTTCACTTAGGCCAATAAACCCGGCGGACAAGGGAGCTGGCCAGCGTGCTGAATCTAATCAGCAACCCGCAGATGGATGAAAGCAAACCAACCGCCACCCTTGGATTTTAGGCTATCTAGAGACCTTTCCACCTCCCATTTATGCATTTTCAATGCTCGATTATTC
>gene=hg18_chr3_62836807_62837207_+; species=SPECIES_4; score=2.73511; 
CAAAACTTAGACATCAACATCTAATGTGTTGACTCACTGTCTTCATCTCTGCTCCTCGGTTATCTATTAATTCAAAGCAGCAGATGGTGCCTTCCTTCCCCTGCTTCTTTCACTTAGGCCAATAAATCGGGCGGACTGGGGAGCTGGCCAGCGTGCTGAATCTAATCAGCGACCTGCAGATGGATGAAAACAAACCAACAGCCACCCTTGGATCTTAGGCTGTCTAGAGACCTCTCCACCTCCTATTTATGTATTTTCAATGCTCTATTAATC
>gene=hg18_chr15_75788518_75788918_+; species=SPECIES_0; score=2.11119; 
GTTACGGGAGCAACTATCTGGCCATGGAAAATGGCCTTGAGGTGTGCGAGCAAAGCTGGAGCATCCCCAGCCCCCAGTACTCTGGACAGCTCCCAAGGCAGGTTCAGTTAGTCTTCCATTTGACCTCACTGCAGCCATAGACAGGGTCATCATTCCCGTCCCCCGATTTGGAAACTGAGGCCAAGAACCTGCTCAAAGTGGCCA
>gene=hg18_chr15_75788518_75788918_+; species=SPECIES_1; score=2.11119; 
GTTACGGCAGCAACTATCTGGCCATGGAAAATGGCCTCGAGGTGTGTGAGCAAAGCTGAAGCATGCTCAGCCCCCAGAACTCTGGACAGCTCCCAAGGCAGGTTCAGTTCGTCTTCCATTTGACCTCACTGCAGCCATAGACAGGGTCATCATTCCCCTCCCCGGGTTTGGAAACTGAGGCCAAGAACCTGCTCAAAGTGGCCA
>gene=hg18_chr15_75788518_75788918_+; species=SPECIES_2; score=2.11119; 
GTTATGGCAGCAACTATCCAGCGATTTAAAAGGGCCTCGAGCTGTACAAGCAAAGCCGGAGTATCCCCACCCCCCTGCACTCTGAACAGATGCTGGGGCAGGTTCACTTAGTCCCCCATCTGACCTCACTGAAGCTGGGGAAAGAGCTATCATTCCCGTCCCCAGATTTGGAAACTGAGGCAAACAACCTGCTCAAGGTAGCCA
>gene=hg18_chr15_75788518_75788918_+; species=SPECIES_3; score=2.11119; 
GCTGAGGCAGCAGGTCTGTGGGAATTCGTTTAGGCCCCGGGGCGTGCAAGCAAAGCCGGGGTGGCTCTCCCCCCCACCACTCTCAACAGCTGCCAGGGCAGGTTCGCTGACTCCCCCGCGAGACGTCCAAGAAACCGGAGACAGAGCGGCCATTCCCAACCCCAGATTTGGCAACTGAGGCAGAGAGCCGGCGCCCGGTGGCCA
>gene=hg18_chr15_75788518_75788918_+; species=SPECIES_4; score=2.11119; 
GTTATGATGGCAAGTATTCAGCAATGGAAAAGGGCCTTGAGGTGTGCAAGTAAAGATGGAGTGTCTCCATGCTCCAGCACGCTGAACAGCTGCCGGGGCAGGTTCACTTGGCCCCCCATTTAACCTCACCGCAGGTGGGGACAGAGTTATCATTCTCATGCCCACATTTGGAAACTGAGGAAAATAACCTGCCCAAGGTGGCCA
>gene=hg18_chr2_94788708_94789108_+; species=SPECIES_0; score=4.30805; 
ATGTCTTCAGAATTGCGGTCCCTCAGAACTCTTGCACCACGTGGTGGCAGCACTCCCAGTGTCTAGGTGTCTTCTGAGGTTGTACAGGATCCAGTAGAGGCCACTGGCTGTGCTGTCATATCCTGAGTGGCAGGCTTGGGTCTCTCGGCTGCTTCAGCACCAGAGGTTGGACAGCGCCCTCCCTCAGAATGGGGGAATGGAGTGATGTAGGGTCCATCCACCATGTCCCTGGAAGAGACCCCATTCCACAGTACA
>gene=hg18_chr2_94788708_94789108_+; species=SPECIES_1; score=4.30805; 
ATGTTTTCAGGATTGTGGTCCCTCAGGACTCTTGGAGCACGTGCTGGCAGCACTCGCAGTGTCTGGGTGTCTTGTGAAGTTGTACAGGATCTAGTAGAGGCCACTGGCTGTGCAGTCATATCCTAAGAGGCAGGTTTGGGCCACTTGGCTGCTTCAGCACCAGAGGATGGACAGCGCCCACCCTGAGACTGGGGGAATGGAGTGATATAGGGCCCATCTACCATGTCCCTGAAAGAGACCCCGTTCTACAGTACC
>gene=hg18_chr2_94788708_94789108_+; species=SPECIES_2; score=4.30805; 
ATCTCTTTAGACTCACGGTCCCTCAGAAGTCTTGCACTTCTTGCCGGCAGCGTTCCTGGTATCTGGGTGCTTTGCAAGGTTGTACAGGACCCAGGAGAGGCCACTAGCTGTGGTGTCATGGCCTGAGGAAGAGGTTTGGATCTCTGGGCTACTTCAGCACCAGAGGGTGGACAGTACCCTCCCATAGGATGGGGGGGTTGAGTGGTCCAAGGTCCCCTTGGCAACATCCTGGGAGAGACCCAGCCTTTAAGTACT
>gene=hg18_chr2_94788708_94789108_+; species=SPECIES_3; score=4.30805; 
ATCTCTTGAGGCTCACGGTCCCTCAGGACTCTTGCACCTCCTGCCGGCAGCGCTCCTGGTATCTGGGTGTTTTGCAAGGTTGAACAGGACCCAGGAGAGGCCACTGGCTGTGGTGTCATGGCCTGAGAGACAGGCTTGGGTCTCTGGGCTTGTTCAGCACCAGAGGGTGGGCAGCGCCTTCCCTCAAGATGGGGGGATGAGGTGGTCCAGGGTCCACCTCCCAAGTTCCTGGAACAGACCCCGTCCCACTGTATA
>gene=hg18_chr2_94788708_94789108_+; species=SPECIES_4; score=4.30805; 
ATCTCTTTAGGCTCACGGTCCCTCAGGACTCTCGCACCTCCTGCCGGCAGCGCTCCTGGTGTCTGGGTGCCTCGCGAGGTTGTACAGGACCCAGGCGAGGCCGCTGGCTGTGGTGTCATGTCCTGAGAGACAAGTTTGGGTTTCTGGGAGGCTTCAGCACCAGAAGGTGGACAGCGTCCTCCCTCAGAATGGGGGGACAAGGTTGTCCAGGGACCACCAGCCAAGTCCCTGGAAAAGACCCCGCCCCTCTGTATT
>gene=hg18_chr7_101719750_101720150_+; species=SPECIES_0; score=5.37445; 
GAAGGCTGAGTGTCTCAGGCCAAGCTGGAGATGGAACCTCTGCTCTGCAACCCAGAAAGGCAGGGCCAGTGCAGCTGGAACCAGCTCAGCCTGTCCTCCACCTGCAGAGCCCATCCAGGAACTGTCCAGCACTGGGTGCTCCTGAAGGAGGCTGAGTCTGCCTCTTGAGCCCACAGGCCCTAGCTTAGCTTGTTGTCCTGGCCCCCACTTCCTGCAGAGCCCAGCTGATTCCCCCGCCCC
>gene=hg18_chr7_101719750_101720150_+; species=SPECIES_1; score=5.37445; 
GAAGACTGAGTGTCTCAGGCCAAGCTGGAGATGGGACCTCTGCTCTGCAACCCAGAAAGGCAGGGCCAGTGCAGGTGGAACCAGCCCAGCCTGCCCTCCACCTGCAGAGCCCATCCAGGAACTGTCCAGCACTGGGTGCTCCTGAAGGAGGCTGAGTCTGCCTCTTGAATCCCCAAGCCCTGGCCTAGCTTGTTGTCCTGACCCCCACTTCCTGCAGAACCCAGCTGATGCCCCTGGCCC
>gene=hg18_chr7_101719750_101720150_+; species=SPECIES_2; score=5.37445; 
GGAGACTGCGGGGCCCAGGCCAGGCTGGAGAGGGTGCGTCTGCTCCACACCCAAGAAGGGCAGGGCCCGTGCAGCTAGAGCCATCCCAGCCTGCTCTCCACGTCCAGAGCCCATCCAGGAACTGTCCAGCACCAGGCACTCCTGAAGGAGGACAGACTCCCCTCCTAAGCCCCGAGGCCCTGACACAGCTTCTTGCCCTGGATCCCGCTTCCTGCAGGGCCCAGCCCCTTCCCCTGCCCC
>gene=hg18_chr7_101719750_101720150_+; species=SPECIES_3; score=5.37445; 
GCAGAGAGAGAGGGAGAGACCAAGCTGGAGAGGGTGCCTCCATTCTATACCCGGGGAGGGCAGGGCCAGTGCAGCTGGATCCATCCCAGCCTGCACTCCACCTATATAGCTCATCCAGGAACTGTCCAGCACCAGGTGCTCCTGAAGGAGGATGGGCTTCCCTCCTAAGCCCCCAAGCCCCAGCATAGCTCCCTGTTCTGGGTCCCATATCCTCCAGGGCCCAGCTCACTCCCCTGCCCT
>gene=hg18_chr7_101719750_101720150_+; species=SPECIES_4; score=5.37445; 
GGAGACCTCGAGGCTCAGGCCAAGCTGAAGAGGGTGCCTCTGCTCTGCAACCCAGGAGGGCAGGGCCAGAGCGCCTAAAGCCATCCCCGCCTGCTCTCCACCTACAGCGCCTGTCCAGGAACTGTCCAGCACCAGGTGCTCCTGAAGGAGGATGGGCTTCCCTCAGAAGCCCCTGGGCCCTGGTGTAGCTTATGGTCCTGGGCCCTGCTTCCTGCAGGGCCCAGCTTGTTCCCCTGCCCT
>gene=hg18_chr17_72417576_72417976_+; species=SPECIES_0; score=6.32853; 
TGCCAGAGACTAAAGAGGAGCTACACGCCTGTGGCTGTGTTGAGAAGCACTTCCAAGTCGGGGGCGGGCTCTGGGGGAGGAAATTTCACCTTGAAATAGCAGCCACCCGGCTGGGAGCTGTCCCCGAGGCTAGTGCTGAACCCACAGATACTCCCAATGCTGGGAGAGGGAAACAGCACGTCCCTCACTCTGGCTCTCACCCTGTGACATCTTGTTGTCAGACCAGCTGTTCGCACTGTGCAGGCCACTTAAGAGACAGGTGTGCCCACTCG
>gene=hg18_chr17_72417576_72417976_+; species=SPECIES_1; score=6.32853; 
TGCCAGAGACTAAAGAGGAGCTGTGCGCTTGTGGCTGTGTTGAGAAGCACCTCCAGGTCAAGGGTGGGCTCTAGGGGAGGAAATCCCACCTTGAAATAGCAGCCACCCAGCTGGGAGCTGTCCCCAAGGCTAGTGCTGAACCCACAGAGACTCCCAGTGCTGGGAGAGGGAAACAGCACATCCCTCACTCTGGCTCTCACCCTGTGACACCTTGTTGTCAGACCAGCTGTTCGCACTGTGCAGGCCACTTTAGAGCCAGGTGTGCCCCCTCG
>gene=hg18_chr17_72417576_72417976_+; species=SPECIES_2; score=6.32853; 
TGACAGGGCCTGGCGAAGGGCTGCATGGTTATGGCAGCATTTGGAAACACATCCAGCTCAGGAGCGAGTTCTGGGGGAGGAGGTGCCACTTGGAAACAGCAGCAGCTAGGTTGGGAGCTGTCCCAGAGGCTGGTGCTGAACTGTCAAAAGCTCCCAGGGCTGGGAGCAGGAACCAGCACGTCCCCCATGCTGGCTCTCACCCTGTGGCATTTTGTTGTCAGACAAGCTGTTTCCATTGTGCGGGCCACTTCAGAGCTGGGTGTGCCCTCTTG
>gene=hg18_chr17_72417576_72417976_+; species=SPECIES_3; score=6.32853; 
TGACAGGGAGTAATGATGGGCTGCACGATTGTGGCAGTATTGGGAAGCACATCCAGATTGCAGGCGGGTTCTGGGGGAAGAGGTGCCACCTGGGAAGAGAAACCCCTGGGTGGGGAGCTGTCCCCGAGGCTGGTGCTAAACCCGTAGAAGCTCTCAGCGCTGGGAAAGGGAACCAGCATGTCCCTCACTGTGGCTCTCACCCTGTGGCATTTTATCGTCAGACAAGCTGTTCACATTGTGCGGGCCACTTCAGGGCTGTGTGTGCCCACTCG
>gene=hg18_chr17_72417576_72417976_+; species=SPECIES_4; score=6.32853; 
TGACAGGGACTAATGAGGGGCTGCACGGTTGTGGCAGCCTTGGGAAACACATCCAGGTGGGGGGCGGGTTTTGGGTAAAAAGATGCCACTTGAGAAGAGCTTCACCTGGGCTGGGAGCTGTCCCCGAGGCTGGTGCTGAACCTGCAGAAGCTCCCAGCGCTGGGAGAGGGAGCCAGTGCGTCTCAAACTCTGGCTCTCACCCCCTGGCATTTTGTTGTCAGATCAGCCGTGTGAGTTGTGCAGACCCCTTCAGAGCCGGTTGTGCCCTCTCA
>gene=hg18_chr2_163405369_163405769_+; species=SPECIES_0; score=14.5727; 
GAATATAAAAAGCCATACATCGCTAGTGTATGGTTTTATTTTCTTCTGAAAAAATATATAAGTAGATCCTGTTCGCTAGCTGCAGCTTGCTTGGGAGACGACGAGTTTCTCTCCCAGGTGCTGAACGTGTGGAGCTATCCATGGTTCTGAATCCGACAGCAGTTGGCAACTCTTCTCTGCCTACAACCAACCAGGGACAATAGAACTACAAACTCAGGCAAGTGGCCCTAATGTATCCACATGCACCACCTCTTCACCAAATACCCAAAGAAATAG
>gene=hg18_chr2_163405369_163405769_+; species=SPECIES_1; score=14.5727; 
GAATATAAAAAGCCATATATCACTAGTGTGTGGTTTTATTTTCTCCTTAAAATATATATAAGTCCATCCTGTTCGCTAGCTGCAGCCTGCTTGGGAGACGACGAGTTTCTCTCCCAGGTGCTGAACGTGTGGAGCTATCCATGGTTCTGAATCCGACAGCCGTTGGCAACTGTTCTCTGCCTACAACCAGCCGCAGACAATAGAACTACAAACTCAGGCAAGTGGCCCTAATGTATCCACATGCACCACCTCTTCACCAAATGCCCAAAGAAATAG
>gene=hg18_chr2_163405369_163405769_+; species=SPECIES_2; score=14.5727; 
GCATATAAATAGGCACGCTCCTCCTATGTACGGCTTTATTTTCTCCCGGTTTTCAGTAAAAGCAGATCTTGATCGCTAGCTGCAGCAAGCTTATGAAACGACGAGTTCCTCTCTTAGGTACTAAACGTGGGGAGCTATCCATGGTTCTGACCCTAACTGCCATTAGCAACTGCACTCTGTCGACACTCAGCCACAGACAACAGAACTGCAAACTCAGGCGAGTGTCCCTGATATATTCAAATACCTTACTGCTTCACTGAATGTCCACAGAAACAA
>gene=hg18_chr2_163405369_163405769_+; species=SPECIES_3; score=14.5727; 
GAACATAAAAAGGCAGGTTCCTCCAATGTACACTTTTATTTTCTTCCCTTTTGCAGCATAAGTAGATCCTGCTTCCTAGCTGCAGGGGGCTTGGGAAACGCTGAGTTCCTCTCCCAGGTGTTAAATGTGGGGAGCTATCCGTGGTGCTGACTCCGACTGTCGTTACGAACCGCTTTCTGCCTACGTTCAGCCACAGACAATAGAATAGCATACCCAGGCAAGTGGCTCTGATATATCCACAGACACTACTGCTTTCCTGGATACCCACAGAAATAG
>gene=hg18_chr2_163405369_163405769_+; species=SPECIES_4; score=14.5727; 
GAATCTAAAAAGGCACGATCCTCCAGAGCACGGCTTTATTTTCTCCCCCTTTTCAATATAAGTGGATCGTGTTCGCTAGCTGCAGCTGGCTTGTGAAACGACGAGTTCCTTTCCCAGGTGGTAAACGTATGGAGCTATCCGTGGTGCTGACTCTGACTGCCGTTAGCAACTGCTCCCTGCCTACATCCAGCCACAGACAATAGAATTGCAAACTCGGGCAAGTGGCCCTGATATATTCACACACTCTTCTGCTTCACCGTATACCCAGAGAAACAG
>gene=hg18_chr20_44091419_44091819_+; species=SPECIES_0; score=6.99832; 
AGGAGAGGAGGCAGCTCTGGGGTTAGAGGCGGAGCGGGGGCCACCTCCTTCAGAGAGGAGGCTGGGACTGACCCGGGCGGTGGGCGCCAGTTGCAGCCTGGAGCTCAGCTCCATTGGAATGCTCCGGGCGCTGTCCAAGGTGCTGGAATGCGCCGCGCCCGGGGCAGAGCTGCGGGCCGGGGGATTATCGCTGCCCACGGTTCGGGCTGACTTGGGTTAGCTAAACCGAGGAGGCGGTGGGAAGGGGATAGAAGACCTAGAATGGGCTGATGTGGAGCTCGACG
>gene=hg18_chr20_44091419_44091819_+; species=SPECIES_1; score=6.99832; 
AGGAGAGGAGGCAGCTCTGGGGTTAGAGGCGGAACGGGGGCCACCTCCTTCAGAGAGGAGGCTGGGACTGACCCGGGCGGTGGGCGCCGGCCGCAGCCTGGAGCTGAGCTCCATTGGAATGCTCCGGGCGCTGTCCAAGGTGCTGGAATGCGCCGCGCCCGGTGCAGAGCTGCGGGCCGGGGGATTGTCGCTGCCCACGGTTCGGGCCGACTTGGGTTAGCTAAACCGAGGAGGCGGTGGGAAGGGGATAGAAGACCTAGAATGGGCTGATGTGGAGCTCGACG
>gene=hg18_chr20_44091419_44091819_+; species=SPECIES_2; score=6.99832; 
AGGAGAGGAAGCAGCTCTGGGGTTAGAGGCAGAGCGGGGGCCGCCTCCTTCGGAGGCGAGGCTGGGATTGACCCGGGCGGTGGGCGCCCAAGTCGGCCTGGAGCCCAGCTCCATTGGAATGCGCCAGGCGCCGTGCGAGGTGCTGGAATGTGCCGCACCCGGGGCAGGACGGGGGGCCGAGGGCTTGCCACTGCCCACGGCGGGGGCAGACGTGGGCTAGCTAAGCGGGGGAGTCAGTGGGAACGGGTTGGAAGAGCTAGAATGGGCTGACGTGGAGCTCGACG
>gene=hg18_chr20_44091419_44091819_+; species=SPECIES_3; score=6.99832; 
AGGAGAGGAGGCAGCTCTAGGGTTAGAGGCAGAGCGGGGGCCGCCTCCTTCAGAGAGGAGGCTGAGACTGACCGGGGCGGTGGGCGCCCAAGGCGGCCTGGAGCCCGGCTCCATTGGAATGCGCCAGGCGCTGTCCGAGGTGCTGGAATGCGCCGCGCCCCGGGCAGGGCTGGGGGCCGAGGGGTTGCCATTGCCCACAGCGGGGGCAGACGTGGGTTAGCTAAGCGGGGGAGGCGGTGGGAAGGGGATGGAAGAGCTAGAATGGGCTGACGTGGACCTCGACG
>gene=hg18_chr20_44091419_44091819_+; species=SPECIES_4; score=6.99832; 
AGGAGAGGAGGCAGCTCTGGGGTTAGAGGCAGAGAGGGGGCCGCCTCCTTCAGAGACGAGGCTGGGATTGACCGGGGCGGTGGGCGCCCTCGGCGGCCTGGAGCCTTGCTCTATTGGAATGCGCCAGGCGCTGTCCAAGGTGCTGGAATGCGCCGCGCCCGGGGCAGGGCTGGGGGCCGAGGGCTTGCCGTTGCTCGCGGCGGGGGCAGACGTGGGTTAGCTAAGCGGAGGAGGCGGTGGGAAGGGGATGGAAGAGCTAGATTGGGCTGACGTGGAGCTCGACG
>gene=hg18_chr8_62363162_62363562_+; species=SPECIES_0; score=4.58369; 
AAATACATTCCCAAAGCAAGGCTGGGCGGCCGTGTGAAGGTATTTGTTACCTTTTTTCTCCCCTCTGTATTTGCCGAGCCTCCCCGCCTTTCCCCGCTCTTTCGATGCCATGGCTGCGGCGTTTCAGCACTTCGGTATGTGGACAGCTCCCATCTGCAATCCCTCTGCACTCCATCCCTCCCCCGCTCCCGCGCCTCCGCGGTCCATCCTCCTCCCGGCGCCCGCTCAGCCTGCGCCCCTTACACATCAGCACCCCCATCTCCACCATCACCGTCATCATAGCC
>gene=hg18_chr8_62363162_62363562_+; species=SPECIES_1; score=4.58369; 
AAATACATTCCCAAAGCAAGGCTGGGCGGCCGTGTGAAGGTATTTGTTGCCTTTTTTCTCCCCTCTGTATTTGCAGAGCCTCCCCGCCTTTCCCCGCTCTTGCGATGCCATGGCTGCGGCGTTTCAGCACTTCGGTATGTGGACAGCTCCCATCTGCAATCCCTCTGCACTCCATCCCTCCCCCGCTCCCGCGCCTCCGCGGTCCATCCTCCTCCCGGCGCCCGCTCAGCCTGCGCCCCTTACACATCAGCACCCCCATCTCCACCATCACCGTCATCATAGCC
>gene=hg18_chr8_62363162_62363562_+; species=SPECIES_2; score=4.58369; 
AAACACATTACCAAAGCAAGGCTGGGCGGCCGTGTGAAGGTATTTGTTGCCTTTTTTCTCCCTTCTGTATTTGCACCGCTTCCCCGCCTTTCCCCGCTCCTGCGATGCCATGGCTGCGGCGTTTCAGCACTTCGGTGCGTGGACAGCTCCCACCTGCAATCCCTCCGCACACCATCCCTCCCCCACTCTCACGCCTCCGTGGTCCATCCTCCTCCCGGCGCCCGCTCAGCCTGCGCTCCTTACACATCAGCACCCCCATCTCCACCATCACCGTCATGATCTCC
>gene=hg18_chr8_62363162_62363562_+; species=SPECIES_3; score=4.58369; 
AAACACATTCCTAAAGCAAGGCTGAGCGGCTGTGTGAAGGTATTTGTTGCCTCTTTTCTACCTTCTGTATTTGCAGCGCCTCCCCGCCTTTCCCCGCTCGTGCGATGCCATGGCTGCGGCGATTCAGCACTCGGGTGCGCGGACAGCTCCCATCCGCAATCCCTCCGCTCTCCATCCCTCCCCCACTTTCACGCCTCCGCGGTCCATCCTCCTCCCGGCGCCCGCTCAGCCTGCGCTCCTCACACATCAGCACCCCCATCTCCACCATCACCGTCATGCTCTCC
>gene=hg18_chr8_62363162_62363562_+; species=SPECIES_4; score=4.58369; 
AAACACATTCCCAAAGCAAGGCTGGGCGGCGGTGTGAAGGTATTTGTTGCCTTTTTTCTCCCTTCTGTATTTGCAGCGCCTCCCTGCCTTTCCCCGCTCTTGCGATGCCATGGCTGCGGCGTTTCAGCACTTCGGTGCGTGGACAGCTCCCATCTGCAATCCCTCCGCGCTCCATGCCTCCCCTGCTCTCACGCCTCCGTGGTCCATTCTCCTCCCGGCGCCCGCTCAGCCTGCGCTCCTTACACATCAGCACCCCCATCTCCACCATCACCGTCATGATCTCC
>gene=hg18_chr11_20577845_20578245_+; species=SPECIES_0; score=5.83432; 
GGGGGGGGAGGAACCCTAGGTATTTGTACTGTGAGCGTCACCTGAGGTCGCAAAGAGGTTTCCTAGGCTGTAGAGCTGAGAGCCCGATCCCGGGCACTGTCCTCGGGCGAAAGCCAGATGCCGTACAGAGGCGAGTTGCTGGGTCCTAGGGCTACGAGACATGCTGGCTGAAGCCGAGGTACCTAATTTGTGCAAATCGAGAGTTCTATTCTGCGTGTTTGTGAAAGGGGTTAG
>gene=hg18_chr11_20577845_20578245_+; species=SPECIES_1; score=5.83432; 
GGGGGGGGAGGAACCCTAGGTATTTGTACTGTGAGCGTCACCTGAGGTCGCAAAGAGGTTTCCTAGGTTGTAGAGCTGAGAGCCCGATCCTGGGCACTGTCCTCGGGCGAAAGCCAGACGCCGTACAGAGGCGAGTTGCTGGGTCCTAGGGCTATGAGACATGCTGGCTGAAGCCGAGGTATTCAATTTGTGGAAATTGAGAGTTCTATTTTGCGTGCTTGTGAAAGGGGTTAG
>gene=hg18_chr11_20577845_20578245_+; species=SPECIES_2; score=5.83432; 
CTGAAGGGAAGAACCATAGGTACTTATAGTGTAAGCATCACCTGGGGTGGGAAAGAGGTTTCTGAGGCGCTGGAGCTAAGAGCCCGCTCCTGGGAACTGTCCTTGGGCGAAAGCCAGGTGCCATACTGAAGAGAGCCACGGAGTACTAGGGCTACGAGATATGCTGGCTGGAGCTGAGATACTTAATTTGTGCAAATTAAGAGTTCTGACCTATGCATTTGTGCAAGAGGTTAG
>gene=hg18_chr11_20577845_20578245_+; species=SPECIES_3; score=5.83432; 
TTGGAGGTCGGAGCCCTGGGTGTTGGCTCTCTGCGCATCACCCGAGGTGGGCAGGAGGTTTCTGAGGCTGTGGACCCGAGGGGGCGATCCTGGGCACCGTCCTCGGGCGACAGCCAGGTGCCCTGCTGAGGCCAGCCGCCGAGGCCCAGGGCTACGAGATCCGCTTGCTGGAGCCAAGGGACTTAACTCGTGCAAACCAATTGTCCTGATCTGTGCATTTAGGAAAGAGGTTAG
>gene=hg18_chr11_20577845_20578245_+; species=SPECIES_4; score=5.83432; 
TTGGAGGGAAGAACCGGAGATATTTGTACTGCGAGCATCACCTGAGGTCAGAAAGACGTTTCTCAGGCTGTCGAGCTGAGAGCGCGCTTCTGGGTACTGTCCTAGGGCGAAAGCCAGATGCCGTACTGAGGCGAGTCGGTGGACCTTAGGGCTATGAGAGATGCTGGCTGGAGCCTAAGTACTTAATTTGTGCAAATTAAGAGATCTGATCTGTGCATTTGTGAAAGAGGTTAG
>gene=hg18_chr15_72344430_72344830_+; species=SPECIES_0; score=3.74091; 
AAGAATACTTAATAAAGCCCTCCCTTCTCCACCCCAACATCCAAATGACCCATCCAGTTCAAATGACCCAGCGGCTGAGCCCTGAATGAGCCCTCAGGGCCAGCTGCTGTCCCTGGTGCTGAAACCCCTTGTCTCAAGGAAGCAGAGGGCAAGGGTCTCCCCGTGTTTCAGGCACATCCCTTTCCTGTTCTCTGTTTGTATCCTTTCTTACCTCATCT
>gene=hg18_chr15_72344430_72344830_+; species=SPECIES_1; score=3.74091; 
AAGAATACTTAGTAAAGCTCTCACTTTTCCATCCCCACATCCAAATGACCCATCCAGCTCAAATGACCCAGCCGCTGAGCCCTGAATGAGCCCTCAGGGCCAGCTGCTGTCCCTGGTGCTGAAATCCCTTGTCTCAAGGACGCAGAGGGCAAGGGGCTCCCCGTGTCTCAGGCACATCCCTTTCCCGTTCTCTGTTTGTATCCTTTCTTACCCCATCT
>gene=hg18_chr15_72344430_72344830_+; species=SPECIES_2; score=3.74091; 
AGGAATAAGCAGCAAAGCTCTCCCTCCTCCACCCCCTCATCCAAATGACCCACTCAGCTCACGTGACCCAGCAGCTGTGCTCCCAGTGAGCCTGCAGGGCCGGCAGCTGTCCCTGGTGCTGAAACGCCTTGTCTCAAGGAGGCAAAGGGCAAGGGGCTATCCAAATCTCCAGTACATCCCTTTCCCATTCTCTAGATCTCTCCCTCCCTTCTCCATCC
>gene=hg18_chr15_72344430_72344830_+; species=SPECIES_3; score=3.74091; 
AGGAATAATTAGCAAAGCTCTCCCTCCGCCACCAGCTCATCCAAATGACCCACCCAGTTCAAGTGACCCAGCCACAGGGCTCCCAGTGACCCGGCGTGGCCGGCAGCTGTCCGTGGTGCTGACACGCCTTGTCTCGAGGAGGCAGGAGGCAAGAGGCTGCTCCCGTCTCAGATACATGACCTTCCCATCCTCCAGAACTTTTTTTACTTTATTTATTT
>gene=hg18_chr15_72344430_72344830_+; species=SPECIES_4; score=3.74091; 
AGGAATAACCAGAAAAGCCCTCCCTCCTCCAGCCCCTCATCCAGATGACCCACTCAGCTCAAGTGCCCCAGCAGCTGGGCTCCGAGTGCGCCTGCTGAGCTGGCAGCTGTCCGTGGTGCTGAAATGCCTTGTCTCAAGGAGGCAGAGTGCAAGGGGCTACCCGAGTCTCAGGTACGTCCCTTTCCTTTTCTCCAGATCTCTCCTTCCCTCCTCCATCT
>gene=hg18_chr5_146184778_146185178_+; species=SPECIES_0; score=3.81264; 
TCCTGAAAAAGCATTTAATGCAACTCCGCTGATATTTTAAATTTACGTTCCTCACATTACAAGGTCAGGTCAGTTCCCCTGGGTTTCACAGAGCCGACGTTATCACATAGACACGACTTTGTTCATGCTGTGTATGGAACAACCCTTCAGAGGGTTGCTGAGCTGTCCATGGTGCTGGGAAAGAGCTGCTTCTTTGGTTCAGCAGGAGACACACATTCAGAAATGATGTGGTGGCCCACACTTCCATGTTTATTTGGAAAAGAAAACACAGTAT
>gene=hg18_chr5_146184778_146185178_+; species=SPECIES_1; score=3.81264; 
TCCTGAATAAGCATTTAATGCAACTCCGCTGATATTTTAAATTTACGTTCCTCACATTACAAGGTCAGGTCAGTTCCGCTGGGTTTCACAGACCTGATGTTATCACACAGACAAGACTTTGTTCATGCTGTGTATGGAACAACCCTTCAGAGGGTTGCTGAGCTGTCCATGGTGCTGGGAAAGAGCTGCTTCTTTGGTTCAGCAGGAGACACACATTCAGAAACGATGTGGTGACCCACACTTCCACGTTTATTTGGAAAAGAAAACACAGTAT
>gene=hg18_chr5_146184778_146185178_+; species=SPECIES_2; score=3.81264; 
TCCTGAATAAGCATTTAATGCAACTCCACTGCTATTTTAAATTTATGTTCCCCACATTACAAGGTCAGGTCAGCTCCCCTGGGCTTCAGAGAGCTGATGCTATCAAACAGACAGGACTTTGTTCATGCTGTATATGGAACAACCCTTCAGAGAGTTGCTGTGCTGTCCATGGTGCTGAAAAAGAGCTCCTTCTTAGGTTCCTCGAGAGACACATATTCAGAAATGACACGGCGACCCACATCTCCGTGTTTACTTGGGGGGGGGGGGGGAGACT
>gene=hg18_chr5_146184778_146185178_+; species=SPECIES_3; score=3.81264; 
TCCTGAATAAGCATTTAATGCAACTCCACTGCTATTTTAAATTTACGTTCCTCACATTACAAGGTCAGGTCAGCTCCCCTGGGCTTCGCAGAGCTGATGCTATCAAATAGACAGCACTTTGTTCATGCTGTATATGGAACAACCCTTTAGAGAGTTGCTGAACTGTCCCCGGTGCTGAAAAAAAACTGTTCCTTTGGTTCAGCAGGAGACACATACCCAGAAATGACATGGTTACCTACACTTCCGTGTTTATTTGGGGGAAAAAACCCAGACT
>gene=hg18_chr5_146184778_146185178_+; species=SPECIES_4; score=3.81264; 
TCCTGAATAAGCATTTAATGTAACTCCACTGCTATTTTAAATTTACGTTCCTCACATTACAAGGTCAGGTCAGCTCCTCTGGGCTTCACAGAGCTGATGCTATCAAATAGACAGGACTTTGTTCGTGCTGTATATGGAACAACTCTTTAGAGAGTTGCTGAGCTGTCCGTGGTGCTGAAAAAAAGCTCCTCCTTCGGTTTAGCAGGAGACACACATTCGAAAATAACGTGGTGACCCACACTTCCATGATTATTTGAAAAAAAAAATACAGAAT
>gene=hg18_chr17_28679254_28679654_+; species=SPECIES_0; score=3.51585; 
TAGGGAGTACTGAGTTGAGGAGCCCTTGAAATGACATCCATCGTGACAAAACCTGGTTGTTCTGGCAGTGATTAGGAAGTCTGGGTTCAGCCAACCGGGGAGAATGGGGTGCATGGTGCTGAGGAGCCATGAGTTGGCAGTAGCTAAAGTTGGAATCACGAGCCGGATCAAAGCTACCCAGAATTCAGAGGGAGTTGGATGATCCTCACACTTCCTCCTTCTCTCTAATCTCTCTC
>gene=hg18_chr17_28679254_28679654_+; species=SPECIES_1; score=3.51585; 
TAGGAAGTCCTGAGTTAAGAAGCCCTTGAAATGACATCCATCGTGACAAAACCTGGTTGTTCTTGCCGTGATTAGGAAGTCTGGCTTCAGCCAACAGGGGAGAATGGGGCACGTGGTGCTGAGGAGCTATGAGTTGGCAGTAGCTAAAGTTGGAATCATGAGCTGGATCAAAGCTACCCAGAATTTGGAAGGACTTGGATGATCCTCACACTTCCTCCTTCTCTCTAATCTCTCTC
>gene=hg18_chr17_28679254_28679654_+; species=SPECIES_2; score=3.51585; 
GAGGCTGGATTGGGTTGTCATTTCCTTCTAGGGAATTTGACCCAGATGGAACATCTCTGCATTGGCAGGCATTCTCTCACCTGGGCTGATATAACTGCTGAGACTGGGGCGCGTGGTGCTGAGGAGACATTGGTTGGTAGTAGGTTGGATTCGGACCAGGAGCTGGACTGAAGCCACTCCAGATCCTGAGGGAATCAGGTTATCCTTATGCTTTCTATTCCTCTCCCTTCTCTCTC
>gene=hg18_chr17_28679254_28679654_+; species=SPECIES_3; score=3.51585; 
GAGGATTCACCTAATTCTCATATTCTTTTTCTCATTTTGTCTCTTCTGGAGCATCTCAGAAACAGGAGGAAGTGACCATGCTGGTTCCATGAAACAGCTGTATCTGGGGCGCACAAAGCTCAGAAGACACAGGTCGCAAGCACCATCATCTGCCACCACGCCCTGGACCGCTTCTACTTTTCATTCAGAGAGAGTCCCATGATCCTCTCACTTCCCCCTTGTCTCTATTCCCTCCC
>gene=hg18_chr17_28679254_28679654_+; species=SPECIES_4; score=3.51585; 
GAGGGTGCCCTGAGTTGAGAAACCCTTGAAATGACATTCACTGTGACAAAACCTGTTTGTTTTGGCAGTGATTGGGAAATCTGGGTTCAGGCAACAGCTGAGAATGGGGCGCGTGGTGCTGAGGGGCCATGGGTTGGTGGCAGCTTGAGTTGGGACTATGAGCTGGACCGAAGCCACCCAGGATTCTGAGGCAGCTGGATGGTCCTCACGCTCCCTCCTTCTCTCTCTTCTCTCCC
>gene=hg18_chr5_139334360_139334760_+; species=SPECIES_0; score=2.34006; 
AATGTAAGATTCCAGCCTCCTCTTCCTCCTTGGCTGTTACCAGCCCCTATTTCTTCTCCCCGTGAGCCTCAGAAATGGCCTGGTCCTCCACCCAGCCTCGGGACCAACGTTCTCAGCACCAAGGTTGAGGACAGCAACTCTGCAACGTGGCACATGCTATGGGCTCCTACCTTTAGGGGGCCTCTGCTTCTGGTCCACAGCTTTAGACTACTTCCTTTCTAAACCCAGAGGGGGCAGGCCCACAGAATGGCTTAGATGCAGTAAATGTTCTCTGGATGTG
>gene=hg18_chr5_139334360_139334760_+; species=SPECIES_1; score=2.34006; 
AATGTAAGATTCCAGCCTCCTCTTCTTCCTTGGCTGTTACCAGCCCCTACTTCTTCTCTGCATGAGCCTCAGAAATGGCCTGGTCCTCCACCCAGCCTCAGGACCAACGTTCTCAGCACCAAGGTTGAGGACAGCAACTCTGCAACCTGGCACATGCTGTGGGCTCCTACCTTTAGGGGGCCTCTGTTTCCAGTCCACAGCTTTGGGCTACTTCCTTTCTAAACCCAGAAGGGGTAGGCCCACGGAATGGCTTAGATGCAGTAAATGTTCCCTGGATGTG
>gene=hg18_chr5_139334360_139334760_+; species=SPECIES_2; score=2.34006; 
CATTTCACAATCCAGCCTCCTCCTCTTCCCCAGCTGTCACCAACCCCGACTTCTTCTCCACATCAGTCTCAGAAATGGCCTAATCCTTGGTCCGACCTCAGGACCAACATTCTCAGCACCACGGCTGGGGACAGCGGCTCTCTGAATGAGCCCTCACTGAGGGCTCCTCCCCTTAGAGGGCCTGGGCTGCCAGGCCACAAGTCCAGGCCTCTTCCTGCCTAAAGCCGGAGGGGGCAGGCCCACGGAACGACTCAGATGCGGTTAGTGTTCCCTGGATGTG
>gene=hg18_chr5_139334360_139334760_+; species=SPECIES_3; score=2.34006; 
AATTTTAAATTCCAAACTGCTCCTCTACCTCAGCTGTTACCATCCCCCACATCTTCTCCACACCAGCCTCAGAAATGGCCTAATCCTCCACCCAAACTCGGGACCAACATTCTCAGCACTGAGCCTGGGGACAGCAGCTCTCCAAACGGGAACGGGCCAGGGGCCCCTGCCCTTAGGAGGCCTCTGCTGCCAGGTCACAGGTCCAGATCACTTCCGCCCTAAACCCAGAGGGGGCAGGCCCATAGATCGACTTAGATGCCGCAAATGCTCCCTGGGTGTG
>gene=hg18_chr5_139334360_139334760_+; species=SPECIES_4; score=2.34006; 
AATTAAAAACTCCAACCTCCTCCTTTTCCCCAGCTGTTACCATCCTCCACTTCTTCTCCACTCCAGCCTCACAAACGGCCTAATCCTCCACCTGACCTCAGAACCAACGTTCTCAGCACCAAGGCTGGGGACAGCGGCTCTCCAAAAGGGCCCTAGCTGGGGGCTCCTGTCCATAGAAGGCCTCTGCTGCCAGGTCACAGGTCCAGGCCACTTCCTTCCTAATCTCAGAGCGGGCAGGCCCATGGAACGATTTAGATGCGGTAAATGTCCCCTGGATGTG
>gene=hg18_chr2_219618921_219619321_+; species=SPECIES_0; score=5.41543; 
CCTCCTTGGGCTAACTGCTTTTTTTTCTAGTCTAAGCATGCTCCTTTGTGGTAGCTCTCTCTGCTGCCTTCACTACGCAGTCTCCAGCTCTCTATGACAGCACCACGGACAGCTCCCTTCCTCCTTCCTCCAACCTTCTATCGCCTCTTTCTCCACTTACCCTAATGCAGAATCCGAGGTCTGAACTGAATGAGAACATCCCTGAGGAGACAGTACAGTGGAGTGGCTAGGAAAAA
>gene=hg18_chr2_219618921_219619321_+; species=SPECIES_1; score=5.41543; 
CCTACTTGGGCTAACTACTTTTTTTTCTAGTCTAAACATGCTCCTCTGTGGTAGCTCTCCTTGCTGCTTTCACTACACAGTCTCCAGCTTTTTATGACAGCACCACGGACAGCTCCCTTTCTCCTTCCTCCAACCTTCTATCGCCTCTTTCTCCACTTACCCTAACGCAGAATCCGAGGTCTGAACTGAATGACAACACCCCCGAGAAGACAGTACAGTGGAGTGGCTAGGAAAAA
>gene=hg18_chr2_219618921_219619321_+; species=SPECIES_2; score=5.41543; 
CCTCCTTGGTCTGACTGCTCTCTCCTCTAGTCTGAGCAGGCTCCTTTCTGCACTATCTCCCAGCTGTCTTCCCAGCACCATCTCCTATACTTTCTGGCAGAACCATGGACAGCTCCCCATCCCCTTCCTCCTGCCTCCTCTCTCCTCTTCCCCCACCCACACCAGTGCAGAACCTAAGGCATGATTTGAATGCAGTCATAGCTGAGAAGACAGTACAGTGGAGTGGTTCAGAGCAA
>gene=hg18_chr2_219618921_219619321_+; species=SPECIES_3; score=5.41543; 
GCTCCTTGGTCTAACTGCTCTTCCTTCTAGTCTGAGCATGCTCCTCTGTGTTACCTTTCCCAGCTGTCTTCCCTAGACCATCTCCTGCTCTTTCTGGCAGCACCATGGACAGCTCTCTGTCCCCTTCCTCTTGCCTTCTGTTCCCACCTCTCTGACCCACTCCAGTGTGGAACCTGAAGTATGAATTGAATGAGGTCATACTTGAGAAGACAGTACAGTGGAGTGATTAAGAACCA
>gene=hg18_chr2_219618921_219619321_+; species=SPECIES_4; score=5.41543; 
CCTCCTTGGTGTACCTGCTCTTTCCTTTACTCTGTGTGTGCTCCTCTGTGTTAGCTCTCCCCGCTGTCTTCCCTGCACCATCTCCTGCACTCCCTGGAAGCACCATGGACAGCTCCCCATCCCATTCTTCCTGCCTTCTATCTCCTCTTCTCCCACCCACCCCAGCACAGAACTTGAGGTATGAACTGAATGAGGACATCGCTGAGAAGACAGTGGAGTGGAGTGGTTGAGAACCA
>gene=hg18_chr10_122263525_122263925_+; species=SPECIES_0; score=5.33307; 
AGTTACACCCAACTGATTTTCTTTTGGTCAAATTAAGCTGGGGAGGAACAAGATAAGATAAACTTTAAGCCCAAGAAGAGCCAACGTGGGTAAATGAAGGATGTTCAGCCCGCCCTGTCGCTGTCCGTTGTGCTGAATGCCGTAACACTGCAACCAGAGAGCTGTGCTGCTCAGGCGCAGCCGGGTAGCTCTTGGCAGTAGGCAAAGTAAATCTAAAACTGTTGCCTCTGACTGTCCACTCTCACATTTTTGGCTAATAGACCCACAT
>gene=hg18_chr10_122263525_122263925_+; species=SPECIES_1; score=5.33307; 
AGTTGCATCCAACTGATTTTCTTTTGGTCAAATTAAGCTGGGGAGGAATAACATAAGATAAACTTTAAGCCCAATAAGAGCCAGTGTGAGTAAATGGAGGATGGTCAGCCCGCCCTGTCGCTGTCCGTTGTGCTGAATGCCATAACACTGCAACCAGAGAGCTGTGCTGCTCAGGCGCACCTGGGCAGCTCTTGGCAGTAGGCAAAGTAAATCTAAAACTGTTACCTCCGACTGTCCAGTCTCACATTTTTGGCTAATAGACCCACAT
>gene=hg18_chr10_122263525_122263925_+; species=SPECIES_2; score=5.33307; 
AGTTGCACTCAACTGATTTTCTCTTGGTCAAATTAAGCTTGGTAGACACAAGACAAGATAAACGTTTAGCCCTTAAAGAGCCAGTGCTTGTAAGTAGCTCATCTGTGGCCAGCCTCGCCGCTGTCCCTTGTGCTGAAAATCGTTTCGGTCCTTCCAGAGCTCTGTGCTTCCTAAGCAAACAAGGACAGCTCTTGGCTGTAGGCAAAGTGAATCTGAAGCTGTCACCGCTGACTGTCCAACCCCACATTTGTGGCTAATAGGCCCCCAT
>gene=hg18_chr10_122263525_122263925_+; species=SPECIES_3; score=5.33307; 
TGTTGCACCCAACTGATTTTCTCTTGGTCAAGCGAAGCTTGGGAGAAACAAAGAAAGGTAAACTTTTAACCCATGAAGAGGGGGTGCAAGTGAGCACCTCACCTTCCACCAGCCTTGTTGCTGTCCATTGTGCTGAATGCCCTATGGCTGCAATCAGAGCTCTGTGCTGTTCAGGCACAGCAGGGTAGCTCTTGGCCATGGGCAAAGCGAATCTGAAACGGTCACCATTGACTGTCCAAGCCCACATCTGTGGCTAATAAGCCCATAT
>gene=hg18_chr10_122263525_122263925_+; species=SPECIES_4; score=5.33307; 
AGTTGCACCCAACTGATTTTCTCTTGGTCAAATTAAGCTTGGGAGAAACAAGACAAGATAAACTTGAAGCCTAAGAGGAGTCAATGCGAGTAAGCACCTTATCTTCCAGCAGCCTTGTCGCTATCCCTTGTGCTGAATTTAACATCAGTGCAATTGGAGATCTGTGCGGCTCAGGCTCAGCAGGGTAACTCTTGGTAATAGGCATCGCGAATCTGAAACTGTCACCACTAACTGTCCGATCCCACATTGGTGGCTAATAGGCCCACAT
>gene=hg18_chr1_30857348_30857748_+; species=SPECIES_0; score=1.45132; 
TTGCATTATTAAGGCTACGAAGGGGATACAGTGTCAATGGGGTGGATCGGGAGAGGGGGTGATTTTAGGGTGAAGGGATGCTTCCTGCTCCCCTTGGCCTTTGCCCTGTCGGGGCCTGACCCTTTCTCTCCTACAGCACCTTGGACAGCAGCCCAGCTGCCATAAGCTTTTACCCAATGACACGGTTGAAAGGAATCTCAGAGACCATCTCAGTTCAGCAGTATCTCTTTTTTGCAAGT
>gene=hg18_chr1_30857348_30857748_+; species=SPECIES_1; score=1.45132; 
TTGCATCCTTAAGGCTACGAAGGGCATACAGTGTCAATGGGGTGTATCGGGAGAGGGGGTGATTTTAGGGTGAAGGGATGCTTCCTGCTCCCCTTGGCCTTTGCCCTGTCGGGGCCTGACCCATTATCTCCTTCAGCACCTTGGACAGCGGCCCAGCGGCCATAAGCTTTTACCCAATAACACGGTTGAAAGGAATCTCAGAGACCGTCTCAGTTCAGCAGTATCTCTTTTTTGCAAGT
>gene=hg18_chr1_30857348_30857748_+; species=SPECIES_2; score=1.45132; 
CAGTACCAGCAAGGCTATGAAGGGGATATAGTGATAGTAGGGTGGACCAGGAGAGGGAGTGATTTTAGGGTAAAGGAGTGCCTCCTCTTCCCCTTGGCCTTTCCTATTGCAGGTCCTGGCCCTTTGTCTCCTTCAGAACCATGGACAGCAGCCATAAAGCCCTAGACTCTTACCCAATAACATGATGGAAATGAACCTCAGAGATCATCTCAGGTCAACAGTACATTTTTTTAGGAGTT
>gene=hg18_chr1_30857348_30857748_+; species=SPECIES_3; score=1.45132; 
TTGTGTTTCCAAGGCTGAGGGGGGGACACAGCAATAAAGCAATGTGATTGTAGAAATGATGATTTTAGGGTGGATGAATGAATCCTCAACCCGTTGGCCCTTCCCCTTTCTGGGACTGGCCCTCACTCTCCTTCTGGACCTTGGACAGCAGCAATGCTCTCCTAGGTTCTAACCCCATAACATAGTGGAAAGGAATCTTGCAGTCCATCTTAATTTAACAGTCTCTCTTTTTTATAGGT
>gene=hg18_chr1_30857348_30857748_+; species=SPECIES_4; score=1.45132; 
GTGTGCTCCTAAGGCTCTGAAGGGGATACAGTGTCGGTAGAGTGGGTCAGGAGAGGGAGTGATTTTAGAGTACAGGAGTACCTCCTCCTCCCCTTGGCCGTTGCCCAGCGCAGCCCTGACCCTTTGTCTCCTTCAGGACCATGGACAGCAGCCATGAAGCCCTACGCTCTTACCCAATAACGCGGTGGAAAGGAACCTCAGGGACCATCTCAGTTCAGCAGTACGTTTTTTTGGAAAGT
>gene=hg18_chr5_131376113_131376513_+; species=SPECIES_0; score=6.90526; 
GCCCAGTTGCACATTTTCTGAAATAATAAGGGTAGGCATCCTGGTGGGCCCCTGAAATCGCAAGATCACCTTTCCCAATGCCCTTGCTTGTTTTCTAGAGCCCACCAGGACTCCAGCACCGAGGACAGCGCTCAGGCAGCCGGGCCTTCTCTATACGCAGCCCTCCAGGCCAGGAGCTGGCTGACCCAGAAAGAAGAGGATAGAAAACCAGAGAGCAGAAGTCAGGAAGCAGAGAGTGGAAGAGCATGAGATCTCTTCAGGCCC
>gene=hg18_chr5_131376113_131376513_+; species=SPECIES_1; score=6.90526; 
GCCCAGTTGCACATTTTCTGAAATAATAAGGGTAGGCATCCTGGTGGGCCCCTGAAATCGCAAGATCACCTCTCCCAATGCCCTTGCTTGTTTTCTAGAGCCCACCAGGACTCCAGCACCGAGGACAGCGCTCAGGCAGCCCGGCCTTCTCTATATGCAGCCCTCCAGGCCAGGAACTGGCTAACCCAGGAGGAAGAGGATAGAAAACCAGAGAGCAGAAGTCAGGAAGCAGAGAGTGGAAGAGCACGAGATCTCTTCAGGCCC
>gene=hg18_chr5_131376113_131376513_+; species=SPECIES_2; score=6.90526; 
GCCCAGCTGCACATTTTCTGGGAGAATAAATGTAGTTATTTTGGTAGGCTCCTGAAACCTCAAGGTTACTTTTTCCAACACTCTTGCTTATTCTCTATGTACCACCAGGCCTCCAGCACCGAGGACAGCGCTCAGGCAGCCCAAGCCTGTCTATATGCAGCCATCCAAGCCAGGCAGTAGCTGACCCAGGCAGAAAAGGGGAGGAAATCAGAGAGCAGAGGTCAGGTAGCAGATGGTGGAAGGGCCAGAGCTCTCTTCAGACCC
>gene=hg18_chr5_131376113_131376513_+; species=SPECIES_3; score=6.90526; 
GCCCAGTTGTACATTTTCCAAAAGAATAAGTGTAGATCTCCTGGTGGGCTAGTGGGATTTCAAGGTCACTTCTCCCAACACCCTCGCTGGGTTGCTATGTCCCACCAGGCATCCAGCACCGAGGACAGCGCTCAAGCAGCCCAACCAAGAGTCTATGCAACTCTCCAGGCCAGGCACTAGCAGACCCAGGAAGAAAAGAGTAGGAAACCAGAGAACAGATGTTAGGTGGCAGAGAGTGGAAGAGCCAAAGGTCTATTCAGACCC
>gene=hg18_chr5_131376113_131376513_+; species=SPECIES_4; score=6.90526; 
GCCCAGTTGTACATTTTCTGAAAAAATAAGTGTAGATATTCTGGTGGGCTGGTGGACCCTCAAGGTTACCTCTCCCAACACTCTTGTTTGTTCTGTATGCCCCACCAGGACTCCAGCACCGAGGACAGCGCTAAGGCACCCCATCCCAGTCTATATGCAGCCCTCAGGGCCAGGCATCAGTGGACCCAGGAAGAAGAGGGTAGGAAACCAGAGAGCAGAGGTCAGGCGGCAGAGGGTCGAAGAGCCAGGGGCCTCCTCAGACCC
>gene=hg18_chr7_8730230_8730630_+; species=SPECIES_0; score=1.95479; 
TTCCAGGTCACTAAAGCTCACAGAATAGGTGGTTCCCACAGAGTGCCTCAGCCAGCAGTTACCACAAAAGTTCCTGTCCATCTTTCAAAGAGACCTGGGACCCTTAGTGACACAATCCTGTCTTTCAGCACCATGAATAGAGGCAGCTGTCATATGTCCTAGCTGTGCCCTCTAGCGGCAGCTGGAATGTTACCCGGCTCTTTAAAAGGTTAAAATACCTCTCAGTATTTGAAGTGTGAGTTTAGGGACATACTAGGAGAGGAAAGTCTTCCCCAACGACCTGTTCTC
>gene=hg18_chr7_8730230_8730630_+; species=SPECIES_1; score=1.95479; 
TTCCTGGTCACTAAAGCTCACAGAATAGGTGGCTCCCACAGAGTGCCTCAGCCAGCAGTTACTATAAAAGTTGCTGTCCATCTTTCAAAGAGACCTGGGACCCTTAGTGACACAATCCTGTCTTTCAGCACCATGAATAGAGGCAGCTGTCATATGTCCTAGCTGTGCCCTCTAGCGGCAGCTGGAATGTTACCCAGTTCTTTAAAAGGTTAAAATACCTCTCAGTATTTGAAGTGTGAGTTTGGGGACATACTAGGAGAGGAAAGTCTTCCCCAACAACCTGTTCTC
>gene=hg18_chr7_8730230_8730630_+; species=SPECIES_2; score=1.95479; 
CTCCTAGTCTCTGCAGCTCATAGAAGAGGTAGATCCCAGGGTCTGTGTCAGTCAGCAGGTACCATGAAGTTTCCTGTTCATCTTTCAAAGAGGTCTGCGACCCTTAGTGACACAATTCTGCCTTTCAGCACCAGGAATAGAGACAGCTGTCAGATGTCCTGGCTGCGCCCTCTAGTGGCATCTGGAGTGTTACCCAGCTCTTTAAAAGGTTAAACTCCCTCTTGGAATCTGACATTTGAGTGTGAGGACAATCAAGGGGAGGAAATTCTACTCTAACAGCCTGTTCTT
>gene=hg18_chr7_8730230_8730630_+; species=SPECIES_3; score=1.95479; 
TTTCTGGTCTCTGCAGCTTACAGAAGAGGTAGTTGCCAGGGGCTGTGTCAGTCAGCAGTGACCACAAAGATTCCTGTCCTTCTTTCAAAGAACTCTGGGACCCTTGCTGACACTATTCTTTCTTTCAGGACCACGAATGAAGACAGCTGTCAGATGTCCTAGCTGTGCCCTCTAGTGGCAGCTGGAGTGTTACCCAGCTTTTTAAAAGGTTAAACTACCTCTCAGAGTTTGAAATGTGAGGGTAGGGACATACCAGCGAAGGAAATTCTACCTTAACAACCTGTTCTT
>gene=hg18_chr7_8730230_8730630_+; species=SPECIES_4; score=1.95479; 
TTTGTGGTCTCTGCAGCTCACAGAAGAGGTGGCTCCTATGGGTTACGTCAGTTAGCAATTACCACAAATGTTCCTGCCCATTTTTCAAAGAGCCCTGGGACCCTTAGTGACATAATTCTGTCTTTCAGTACCCTGAATAAAGACAGCTGTCAGATGTCCTACCTGTGCCCTCTAGTGGTAGCTGGAGTGTTACCCAGCTCTCTAAAAGGGTAAACTACCTCTCAGAGTCTGAAATGTGAGTGTATGGACTTACTAGGGGCGGAAATTCTATCCTAACAACCTGTTCTT
>gene=hg18_chr10_121880672_121881072_+; species=SPECIES_0; score=2.78975; 
CCACAGAGATAATTGCCGGGCTTCTCCAGGGGGCTCCCAGTTTCCGCTCCCTTAGGGCCTCCCCTCTCTTATTCTAGAGCTCAGCTGCAGGCTTCCTAATAGTTGCTTCAGCACTAGGTCCAGGGGACAGCTCCAAGCAGTTCCCCACTGAGATCCATTAGCATTAGCTTGGTGTTGAACACAGACCTAGAATCAGATAGATCTTCAAGGGCCTCTTGAATTGTCAGGAAGTATCACTCTGTGTTTCCTGAAACAGCTCTTTCAGGGTCCAGCCTGC
>gene=hg18_chr10_121880672_121881072_+; species=SPECIES_1; score=2.78975; 
CCACAGAGATAATTGCCTGGCTTCTCCAGGGGGCTCCCAGTTTCTGTTCCCTTAGGGCCTTCCCTTTCTTATTCTAGAGCTCAGCTGCAGGCTTCCTAACTGTTGCTTCAGCACTAGGTCCAGGGGACAGCTCCAAGGAGTTCCCCACTGAGATCTATTCGCATCAGCTTAGTGTTGAACACAGACTTAGACCCAGATAGATCTTCAAGAGCCTCTTGAATTGTCGGGAAGTATCACTCAGTGTTTCCTGAAACAGCTGTTTCAGAGTCCAGCCTGC
>gene=hg18_chr10_121880672_121881072_+; species=SPECIES_2; score=2.78975; 
CTGCAGAGCCAATTGGAAGGCTTCCAGCTGGTGATCCCAGCTGCTGTTTCCATAGGGCCTTCCCTTTCTTATTCTAGAGCTCAGATGCAGGTCATACGAAGGTTTCTTCAGCACCAGGCCCAGGGAACAGCTCCAAGAAGTGTCCCATTGGGAACCTTTAGCATCAGCTTGGTGTTGAACACAAACTTGGCAAAAGACGGATCCGCAAGTGTTTCCCGAATTGCCGGGAAATACTACTCAGAATTTCCTGCAACAGTTCTTCCAGGGTCTGTTCTGT
>gene=hg18_chr10_121880672_121881072_+; species=SPECIES_3; score=2.78975; 
CTACAGAGCCATTTGGTTGGTTTCTACCTGGGGATTCCAGTTGCTGCTCCCATAGTGCCTTCCCTTTCTTATTCAGGAGCTTAGATGCAGGCTATGCAATGTTTTTTTCAATACCAGGTCCAGAGTATAGCTCCAAGTAGCTCTGCATTGGGAACCTTTAGGACCACCTTGGTGTTGATCACAAATTTGACAGAGGACAGATCTTCAAGGGCTTCCTGAATTGCCTGGAAACCCCACTCAGTGTTTCCTGAAACAGCTCCTTCAGGGTCCAGTCTAT
>gene=hg18_chr10_121880672_121881072_+; species=SPECIES_4; score=2.78975; 
CCACAGAGCCAATTAGTAGGCTTCCAGCTGGGGATCCCAGTTGCTGCTCCCATGGGGCCTTCCCTTTCTTGTTCTGGAGCTCAGATGTGGGCCACAAAACAGTTTCTTCAGCACCAGGCCCAGGGGACAGCTGCAAGAAGTTCTCCTCTGGGAAACTTTAACGTCAGTTTGGTGTTGGACACAAAGTTGGCAAAGGACAGATCTTCAAGGGTTTCCTGAATTGCTGGGACATACCACTCAGTGTTTCCTGAAATAGTCCTTTTAGGGTCCAGTCTGT
>gene=hg18_chr14_88513868_88514268_+; species=SPECIES_0; score=3.83779; 
TGCATTGTGACATTGTGAAAGAGCAGTCTTTTCGTCAAGAAAAAAAAGAAAGCCTGTGAGAGGTAAGAGCATTCAACAAAATTAGTGGGGAGAAGATCCATTGTCCTCACCTGCTGTGATTGTTCAGGACCATGGACAGTAACCACGGATTCTCACACAACACCATGGCAATGCAAATACGTTTCTTACCCCAAGCTGCCCTGTATCGCTCTGCAGACTGTGCTAAAAGAGTATTTGGCTAAGGGGGTGAGGGTAGGCTCTGATG
>gene=hg18_chr14_88513868_88514268_+; species=SPECIES_1; score=3.83779; 
TGCATTGTGACATTGTAAAAGGGCAGTCTTTTCATCAAGAAAAAAAAGAAAACCTGTGAGAGGTAAGAGTATTCAACAAAATTAGTGGGGAGAAGATCCATTGTCCTTACGTGCTGTGATTGTTCAGGACCACGGACAGTAACCACGGCTTCTCACACAACACCATGGTAATGCAAATACGTTTTTTACCCCTAGCTGCTCTGTATCGCTCTGCAGATTGTGCTAAAAGAGTATTTGGCTAAGGGGGTGAGGGTGGGCTCTGATG
>gene=hg18_chr14_88513868_88514268_+; species=SPECIES_2; score=3.83779; 
TGTGTTGTGATGGAATAAAAGGGCAGACTTTTCATCAAGAGGAAAAGGGAAACCTACATATGGTAACAGCATTCAGCAAGACCATTGGGGAATAGAAGGTTTGTCCTTGCATGGAGGAATTGTTCAGGACCATGGACAGTGGCAGGCGACTCTCTGGCTTGACCAAGACGATGCAGATACACTTCTTACTACAGACTGCCCCATACTGCTCCACAGGTTCTGCTCTAGGACTGCCTGGTTAAGGGGGTGAAGGGGTCTTCTGATT
>gene=hg18_chr14_88513868_88514268_+; species=SPECIES_3; score=3.83779; 
TATGTTGTGACACTATAAAAGGGCAAACTCCTCCTCAAGATAAAAACGAAAACCTACAAGCAGTGAAGGCATTTGACAAGATCACTGGGGACCAGAAGCGATGTCATCGCCAGTGGTGATTGTTCAGAACCATGGACAGTAGCTGTGGTTTTTTTGTTTTTTCCATGGCCATGCAAACACATTTCTTGTTTCAGACTGCCCTGTATCACTCTGTAGGTTGTATCATAGGAGTGCCTTGCTAAGGGGATGAGTATGGGCTCTGATT
>gene=hg18_chr14_88513868_88514268_+; species=SPECIES_4; score=3.83779; 
TGTGTTATGACAGTGCAAAAGGGCAATTTTTTTATCAAGATGAAAAAGAAAACCTACGATTGGTGGAAGCATTGGACAAAATCATGGAGGAATAGAGCAAATGTCCCTGCCTGCAGTGATCATTCAGGACCATGGACAGTAGCCTCAGACTCTCTGGTTGTACCGTGGCAACGCAGATACATTTCTTACTGCAAGCTGCCCTGTATCGTCCTGTAGATTGTGCCATGGGGGTGCTTGGCTAAAGGAGTGAGGGTGGGTTCTGATT
>gene=hg18_chr8_104583100_104583500_+; species=SPECIES_0; score=3.05178; 
TGAAGAGACTCCAGTTCCTACCATCACTGCAGTTTGGGATGCTCCCTACCTTGTGAAGTTCTACTATTCTTGCTCACGGTCTTGGCAGGCGGGTTTTTCTGAGGGTGGTAAGTGAAAGCAGCACCCAGGCATGGTTTACCGCTCTGGAACTTCAGCACCAGGGAACTGTCCAGACAGATCTTTAGCTCTGAGACTACTTTTCTGGTTAGCGTAGCAAGATTTGTTTCTACAGGTTTGCTTTTGAATGTTTTATGGTTATTTGATTTCTCACTTTGTG
>gene=hg18_chr8_104583100_104583500_+; species=SPECIES_1; score=3.05178; 
TGAAGAGACTCCAGTTCCTACCATCACTGCAGTTTGGCATACTCCCTACCTTGTGAAGTTCTACTATTCGTGCTCACAGTCTTGACAGCCGGGTTTTTCCGAGGGTGGGAAGTGAAAGCAGCACCCAGGCATCGTTTACCGCTCTGGAACTTCAGCACCAGGGAACTGTCCAGACAGATCTTTAGCTCTGAGACTCCTTTTCTGGTTAGTCTAGCAAGATTTGTTTCTACAGGTTTGCTTTTGAATGTTTTATGGTTATTTTATTTCTCACTTTGTG
>gene=hg18_chr8_104583100_104583500_+; species=SPECIES_2; score=3.05178; 
CGAAGAGACTCCAGTTCCTCCCGTCACTGCAGCTTGGGATGCTCCCTACCTTGTGAAGTTCTGCTCCTCGTGCTCGTAGTCTAGGCAGCGGGATCTTGCGGAGGGTGGGAAGTGAAAGCAGCACCCAGGCACCGTTTAGTGCGGTGTAACTTCAGCACCAGGGAACTGTCCAGAGAGATCTGTAGGTTTGAGATTCCTTTTCTTGTCAGTCTAGCAAGATGTGTTTCAGCAGGTTTGCTTTTAAATGTTTTACGGTTCTTTGACTTCTCACTACGTG
>gene=hg18_chr8_104583100_104583500_+; species=SPECIES_3; score=3.05178; 
TGAGGAGGCTCCCGTTCCTACCATTACTGCGGTGTGGGATGCTTCCTACCTCACTAAGTTCTGCTACTCGTGTTCCCAGTCTGGGCGGCGGGATTTTGCCGAGGGTGGGAAGTAAAGGCAGCACCCAGGCATCGTGTAGCGCTGTGTAACTTCAGCACCAGGGAGCTGTCCAGACGCAAATACAGCTTTGAGGCTCCTTTTCTTCTCACTCTAGCAAGATTGGTTTCTGCGGGTTTGCTTTTCAGTGTTTTATGGGCATTTGACTTCTCACTGTATG
>gene=hg18_chr8_104583100_104583500_+; species=SPECIES_4; score=3.05178; 
TGAGGAGACTCCAGTTCCTCCGATTACTGCAGTTTGGGTTGCTTCCTACCCTGTGAAGTTCTATTATTCGTGCTTATAGTCTGGGCAGCAGGATTTTGCCGAGGGTGGGAAGGGAAAGCAGCGCCCAGGCAGCGTTTAGCGCTGTGTAACTTCAGCACCAGGGAACTGTCCAGACAGAGCTGTCGCTCTGAGACTCCTCTTCTTGTCAGTTTAGTAAGATTTGTTTCTACAGGTTTGCTTTTAAATGTTTTATGGTTATTTGATTTCTCACTATGTG
>gene=hg18_chr8_11500660_11501060_+; species=SPECIES_0; score=1.4948; 
TAAGTGAAGTGTGAAGTGTGATGAGGACTAAAGTCAGGAAAGGCTGAGGCCAAGGACAAAGGTAGAATAAGGTTGATGATTCAGAGCACAGGTCAAAGCAGTTGCAGGACCTTGGATAGCTCCACAGGAAGCTCTGCCAAGAGGCGTGATGACGAGCTTTTAGCCCACAATCCCAAGGGTGACATTTGGAGCCACCTTTCGTAGGACACTCTAAGATTTCAAGGACCTTGTGCAGTCATGGTTTCTAACCCTTCGGCCATGAG
>gene=hg18_chr8_11500660_11501060_+; species=SPECIES_1; score=1.4948; 
TAAATGAAGTGTGAAGTGTGATGAGGACTAAAGTCAGGAAAGGCCGAGGCCAAGGACAAAGGTAGAATAAGGCAGATGAATCAGAGCACAGGTCAAAGCAGTTGCAGGACCTTGGATAGCTCCACAGGAAGCTCTGCCGAGGGGCATGATAACGAGTTTTTAGCCCACAACCCCAAGCATGACATTTGGATCCATCTTTCATAGGCCACTCTAAGATTTCAAGGACCTTGTGCAGTCATGGTTTCTAACCCTTTGGCTGTGAG
>gene=hg18_chr8_11500660_11501060_+; species=SPECIES_2; score=1.4948; 
TGGGTGAAGTTTGGAGTTGGATGAGATCGAAAGTCAGGGAAGGCCAATGCCAAGGATCCAGACAGAAAGAGGCTGATTACAGGCAGCACTGGGCAAAGCACTTGCAGGACCTTGGATAGCTCCACGGAAAGCTCTGCTGAGGGGACTGAGGAGGGTCTTTCCCGCTCCAATCCCAAGGGGAACAGTTGGATCCACCTCTCCAATGAAACTCTGAGATTTAAGGGACCCCCTATACTCACAGTCTCTGACCCTCTGGTTGTGAA
>gene=hg18_chr8_11500660_11501060_+; species=SPECIES_3; score=1.4948; 
TAAGGGTAGTTACAAGTTTTGTGAGGTCCAAAGCCAGGAAAGGGAAAGGGCAAGAACACAGGTAGAGAGAGGTTGATTAAACAGAGCACAGGTCAAAGCATTTGCAGGACCTTGGATAGCTCCACAGGAGTTTCTGCGGAGGGGCGTGATGACGGACTTTCAGCCTCTGATCCCAAGGGGAACATTTGGAGCCTCCTCTCAGAGGGAACTCTGAGATTTAAAAGACCTTGTACAATCATGGTATCTAACACATTCATTTTGAA
>gene=hg18_chr8_11500660_11501060_+; species=SPECIES_4; score=1.4948; 
TAAGTGAAGTCAGACGTTTGGTGAGGTCCAAAGTCAGGAAAGGCCAAGGCCAAAGACACAGGTAGAAAGAGGTTGATTACACAGAGCACAGGTCAAAGCACTTGCAGGACCTTGGATAGCTCCGCAGGAGGCTCTGCTGAGGGGTGTGATGACGAGCTTTCAGCCTCCAATCTCAAGGGCAACAACTGGATCCACCTCTCAGAGGGAGCTCTGAGATTTAAAGGACCCTGTACAAGCATGATTTGTACCACTTTCGTTGTGAG
>gene=hg18_chr19_52632586_52632986_+; species=SPECIES_0; score=3.06408; 
ATGAGAGGTGCCCCAGCGAACCAGGCCTGGGTCGGGGCTCACAGCCTGTGCCAGGGGTCAACTCACACCCCCGTTCAAGGCAAGCAAGGAAGGAGGTTCCGTGGTCCTGACGTGGGACCCTTCTTTGGCTTGATTAGGAACCTTGGCTCCCCCTACCTCCCCAAGGAAATGAACCAGGCTGGACTCCAGGAAGGCCTCACCTTAAAATCATATGACT
>gene=hg18_chr19_52632586_52632986_+; species=SPECIES_1; score=3.06408; 
AAAATACTTGATAATACATCTCAGGCTTTCTAGTTATTTCACATTCTATGTTATGTTTCACAATATTCCTAGATACATGGCCAGCACTATTTGTTTTTACAAATGGAGAAACTGAGAAGATTCAGTTTCATCACAGTGAAAGTGACACCCCAGCTGCTCCCACTTTAATTTATTTATTATAGACCTCATGTTTGCCTGACCTTGAACTCATAGGACT
>gene=hg18_chr19_52632586_52632986_+; species=SPECIES_2; score=3.06408; 
ATGAGAGGGGTCCAACCACCTTAGGCCTGGGGAGAGGCTCACACCCCATGTCAGGGGTCAACTCATAGCTGGGTTCCTAGCAAGAAGGGACGGAGGTTCCATGGTGCTAACAAGGAACCCTCCCTTGGGTTCCCTGTGACCCTCGGATCCCTCTACATCCCCAAGGTAATGATACAGGCAAGACTCCAGGAAAGCCTCACCTTAAAATCATATGACT
>gene=hg18_chr19_52632586_52632986_+; species=SPECIES_3; score=3.06408; 
ATGAAAGGTGCCCAATCACCTCAGGCCTGAAGATGGACTCACAGCCCATGTCAGGGGTCATGCCATACCCTGATTCACAGCAAGAAAGGAAGGAGTTTCCATGGTGCTGGCAAGGGAGTCTTCCTTGGCCTCCCTATGACCCTCGGACTCCTCTACCTCCCCCAGGAAATGACTCAGGCAAGACTCCAGGAAGCCCTCACCTTAAAATCATATGACT
>gene=hg18_chr19_52632586_52632986_+; species=SPECIES_4; score=3.06408; 
ACGAGAGGTGCCCAATCACTCCAGGGCTGGGGTGGGGCTCACACCCCGTGTCAGGGGTCACCCCACACCCCCGTTCACAGCAAACAGGGAAGCGGGGTCCATGGTGCTAATGAGGGAGCCTCCCTGGGTCTCTCTGTGACTCTCAGACCCCTCTACCTCCCCATGGAAACGACTCAGGCAGGACTCCAGGAAGGCCTCACCTTGAAATCATACGACT
>gene=hg18_chr20_9588872_9589272_+; species=SPECIES_0; score=1.77307; 
GTGACAAGTGATTTGCATTCCAAGCAAATCTGTGGTAGATTAAGATTATTTTAATTCTCCTTTCTCTCTCCCTTAGGGCTCTCTCCATCTTTTGACAAGTATTTTTTGTGCACCTGCTGAAGCCGGGCACTGTCCATGGTACTGAAGAGCAATAGGGACAAAGATCCTTACCACCCTTGGGGCTCGATAGGAGAGAAAACAACAAGTAATAGGAAAATTACGTAGTATATTAGAAGATGATAAGGTGAGAAAAAAAAC
>gene=hg18_chr20_9588872_9589272_+; species=SPECIES_1; score=1.77307; 
GTGAGAAGTGATTCGCATTCCAAGCAAATCTGTGGTAGATTAAGATTATTTTAATTCTCCATTCTTTCTCCCTTAGGCCTCTCTCCATCGTTTGACAAATATTTTCTGTGCACCTGCTGAAGTCGGGTACTGTCCATGGTACTGAAGAGCAACAGGGACAAAGATCCTTACCACCCTTGGGGCTCGATAGGAGAGAAAACAACAAGTAATAGGCAAATTACGTAGTATATTAGAAGATGATAAAGGGAGAAAAAAATC
>gene=hg18_chr20_9588872_9589272_+; species=SPECIES_2; score=1.77307; 
GTGTGGTGTGATGTGCATTCCAGGTAAATCTATAGTTGAATAAGACTGTTTTAACTCTCCAGCCTGTCTCCCTTCACCCTTCCTCTGTCTTTTCTCAAGTATTTTTTGAGAACCTACAAAACGCTGGCACTGCTATGGGTGTGGAAGATTAAGAGAGACAAAGATCACTGCGACCCTTGGGACTCGTCAGCAGGGAGAACAACAGATAATAAGTACATTACATAGTGCTTTAGACTATGGTGAGGAGAAAAACCTAAC
>gene=hg18_chr20_9588872_9589272_+; species=SPECIES_3; score=1.77307; 
GTGAGATGTGATTTGCATTCCATGCAAATTGGTTGCAGAGCAAGATTATCTCATCTTTCCATTTTTTCTTCCTTGGTGTTCACTCTGTCTTTCGACAAATATTTTCTGAGCACCTACTAAAGTGAGGCACTGTTCTAGGTGCTGAAGATCAATGCGGATGAAGATCCCTGTCACCCTAGGGGTTCAACAGGAGAGAAAACAACAAATAATAGGTAAACTACATCATGTATTAGAAGGTGATAAGGGGGAAATGAAAAC
>gene=hg18_chr20_9588872_9589272_+; species=SPECIES_4; score=1.77307; 
ATGTGATATGATTTGCATTCCAAGCAAATGTGTTGTAGAGCAAGATTATTTTAACTCTCCATTCTTTCTCCCTCAATCCTCCCTTCATCTTTTCACAAGTATTTTTTGAGCATCTACTAAACCCAGGCGCTGTCCTGGGTGCTGAAGATTGACAGAGACAAAGATCCCCACCACCCTTGGGATTCGCCAGGAAAGAAAACAGCGAATAATTGGTAAATTATTTTGTGTATTAGAAGGTGATATTGGGAGATGGGAAAA
>gene=hg18_chr1_37648923_37649323_+; species=SPECIES_0; score=6.13853; 
CGGATCTGAACAGAACGCCTCTGTCCGTGGTGCTGGAGCCTTTCCCTGAGGCTCAGACTATGTCCTACCTCAGCCAACTGCAGAGCCAGCTGCCTGCCCAGCTTCACTTCCTACCTGACCAGGACTCCCCCCAGCCT
>gene=hg18_chr1_37648923_37649323_+; species=SPECIES_1; score=6.13853; 
CCGATCTGGACAGAAAGCCTCTGTCCGTGGTGCTGGAGCCTCTGCCTGAGGCTCATACTATGTCCTACCTCAACCAACCGCAGAGCCAGCTGTCCGCCCAGCACCACTTCCTGCCTGACCAGGACTCCCCCCAGCCT
>gene=hg18_chr1_37648923_37649323_+; species=SPECIES_2; score=6.13853; 
CAGGGGTCCACAGCATGTGTCTAGCCACGGTCCTACAGCCTCTGTCTGAGGTTCAGGCCATGCCCATCCTGTGCCAACTCCAGAGCCAGATACCTGCCCAGCTCTGCTTCCTGCCTGACCATGACTCCCTCCAGCCT
>gene=hg18_chr1_37648923_37649323_+; species=SPECIES_3; score=6.13853; 
CGGGGGTGCCCAGGATGCGACTGGCCACGGTGCTGTGGCCTTTGTCTGAAGCTCAGGCCGTGTCCTACCTCAGCCCTGTCCAGAGCCAGCTGCCTGCCCTGCTCTGCCTCCTGCCCGACTATGAGTCCCTCCAGTCC
>gene=hg18_chr1_37648923_37649323_+; species=SPECIES_4; score=6.13853; 
CAGAGGTGTAGAGAGCGCCTCTGTCCATGGTCCTGAAGTCTCTGCCTGAGGCTGCGACCACGTCCTACCTCCGCTGACTCCATAGCCAGATGCCTGCCCAGCTCTGCTTCCCGCCTGACCATGACTCTCTCCAACCT
>gene=hg18_chr14_103066492_103066892_+; species=SPECIES_0; score=4.37614; 
GAAGGGCAGAGAAGCCGTTAGGAGGCTGGTGCTGTAACTGAGTGAGAGGTGGTGGGAAAGGACCAGGAGGGGAGGACTGGTGCTCTGTGAGGGTCCTGCTTGCCTTGGGGCGTGGCCAGCTTGATTGGCGCTGTCCTAGGTACTGACCGTAACCTCTATAGTTGCCCCTTCTGGAACGAGGAGCTCACTGTAGGTGGGGAGCCTTCCCATCCTCATCCATGATC
>gene=hg18_chr14_103066492_103066892_+; species=SPECIES_1; score=4.37614; 
GAAGGGCAGGGAAGCCGTTAGGAGGCTGGTGCTGTAACTGAGTGAGAGGTGGCTGTAAAGGACCAGGGGGGGAGGACTGGTGCTCTGTGAGGGTCCTGCTTGCCTTGGGGTGTGGCCAACTTGATTGGCGCTGTCCTAGGTGCTGACCGTAACCTCTATAGTTGCCCCTTCTGGAACAAGGAGCTCACTGTAGGTGGAGAGTGTTCCCATCCTCATCCATGATC
>gene=hg18_chr14_103066492_103066892_+; species=SPECIES_2; score=4.37614; 
TGGGGACAGGGAAGTGGTTAGGAGACTGGTGCTGTCCTCTGGTGAGACTTGATGGGATCTGACCAGGACAGGAGGACAGGCGCCCAGGGGGAAGCCTGCCTGTCTGAGGGGGGAGGGTGGTGAGCTGGCGCTGACCAAGGTGCTGACAGAAGGGCAGGGAATCGCCTCTTTTGGAGCAGGGTGCTCACTGTGGGGGAAGAGCCTGCCTGTGCTCCTCCCAGGCC
>gene=hg18_chr14_103066492_103066892_+; species=SPECIES_3; score=4.37614; 
GAGGACAAGGGAAGTAGCTAAGAGGCTGGTAATGGAACCCAATGAGAGTTGATGGTTCCGGATCAGGGTCGGAGGGCTGCTGTTCAGTGAGAGTCCTGCCTGCCTTGGGGCAGAGCCCGAGTGGCCGGCTCAGGTCGAAGTGCTGACTGCAGTCCCTATACTCCTCCCTTCTGGAGCGAGGTGCTCACTGCAGTTAGGGAACTTGCTCAAGCTCATCCTCAGCC
>gene=hg18_chr14_103066492_103066892_+; species=SPECIES_4; score=4.37614; 
GAGGGGCAAGGAAGCAGTTAGGAGGCTGGTGCTGTCATCTAGTGAGAGGTGATGGGACTAGATCAGGACAGGAGGACTGGAGCCCTATGAGGGTCCTATCTGCCTTAGGGCGGGGCCAGAGTGTAGGGCGCTGACCAAGGTGCTGACTGCGATCCCTATAGTTGCCCCTTCTGGAGCACGGTGCTCTCTGTAGGTAGGGAGCCTGCTCGTGCTCATCCGTGGCC
>gene=hg18_chr3_48674094_48674494_+; species=SPECIES_0; score=64.9808; 
CGAGGTTACTTTCCTGGCTTCAGGACGGGCCGGGAGTCCCGGGGGACGCGGCCCGGGGCGCTGCGGGAGGAAGCGGCAGCGGAAGAGACCCCGGGAGCGCATGCGCTTGGGCGCCGGCTCGGGAGCTGTCCGAGACTCGCGGGGTGCTGAACCTGATGCAGGAGCTGTCCTCGCCGTGCGTGGTGCTGAATCCAGCTCGGGGCCAGATCCCGAGGCCCCTGGAAGACAGTTCCGCCGGGGGGCTGTCCTTTCTGCTCCGGATGTCGTGGCTCTCTCGCCCTGACCCTTGCTCCCTGTT
>gene=hg18_chr3_48674094_48674494_+; species=SPECIES_1; score=64.9808; 
CGAGGTTATTTTCCTGGCTTCAGGACGGGCCGGGATTCCCGGGGGGCGCGGCCCGGGGCGCTGAGGGAGGAAGCGGCGGCGGAAGAGACCCCGGGAGCGCATGCGCTCGGGCGCCGGCTTGGGAGCTGTCCGAGACTCGCGGGGTGCTGAACCTGGTGCAGGAGCTGTCCTCGCCGTGCGCGGTGCTGAATCCAGCTCGGGGCCAGATCCCGAGGCCCCTGGAAGACAGTTCCGCCGGGGGGCTGTCCTTTCTGCTCCGGATGTCGTGGCTCTCTCGCCCTGACTCTTGCTCCCTATT
>gene=hg18_chr3_48674094_48674494_+; species=SPECIES_2; score=64.9808; 
TAGGGGTATTCTCCAGGCTCCAGGCCGGGCCGGGGCCCCAGGGGGGCGCGGCCCGGGGCGCTGCGGGAGGAAGCGGCGGCGGAAGAGACCTCGGGAGCGCATGCGCTCGGGCGTAGGCTCGGGAGCTGTCCGAGACTCGCGCGGTGCTGAACCAGACTCGGGAGCTGTCCTCGCTGTGCGAGGTGCTGAATCCAGTCCGGGGCCAGATCCCACGGCCCCGGGAGGGCGGTCCGACCGGGGGCCTGTCCTCCTCGCTCGGGATGTCGCTGTTCTCTCGCTTTGACCCCTGCGCCCTGGT
>gene=hg18_chr3_48674094_48674494_+; species=SPECIES_3; score=64.9808; 
TGTGGGTATTCTCCAGACTCTTGGATGAGCCAGGACCCCCGGGGGGCGCGGCCCAGGGCTCTGCGGGAGGAAGCGGCGGCGGAAGAGAGCACGCGAGCGCATGCGCTCGGGCGTCGGCTCGGGAGCTGTCCGAGACTCGCGAGGTGCTGAACCAGGCGCGGGAGCTGTCCTCTCTGTGAGCGGTGCTGAATCCAGCCCAGGGCCAGATCCCGCAGCCCTGGGGGAACACTCCGGCTGGGGGGCTGTCCTCTCTGCTCTAGGTGTCGCAGTTCTCTCACCCTGACCCCTGCGCCTTGGA
>gene=hg18_chr3_48674094_48674494_+; species=SPECIES_4; score=64.9808; 
TGGAAGTGTTTTCCAGGCTCCAGGCTCGGCCGGGACCCCCGGGGGGCGCGGCCCGGGGCGCTGCGGGAGGAAGCGGCGGCGGAAGAGACCGCGGGAGCGCATGCGCTCGGGTGCTGGCTCGGGAGCTGTCCGAGACTTGCGCGGTGCTGAACTAGATGCGGGAGCTGTCCTCGCCGTGAGCGGTGCTGAAACAAGCTCGGGGTCAGATCCTGCAGCCCCGGGAGGACAGTCCGTCCGGGGGACTATCCTCTCCTCTCGGGATGTAGCGCGCTTCTCGCCCTGACTCCTGCGTCCTGAT
>gene=hg18_chr20_807380_807780_+; species=SPECIES_0; score=3.87066; 
AAATTTCAATCAGCTACATAAATAGAGCAAACTTTGTTCAGTGACAGCGCAGCCACTGCAAGATTTCAGCAACAGAAATGTAAAACTGAGAGTGTGGGGAATGTCATGTCCCAATGCACAGAACAAGAATTCAGCACCAAGGACAGGGCACACCCAAGGCCCGCTCCCCAATTTAGTCATGCGGGTTAGCCTGATGGTTAATATTCAGGGTTCTTGTATTCCTGGACACCCTATTCCTCCTTGCCATTTTAATGGTTGTTTAAAGC
>gene=hg18_chr20_807380_807780_+; species=SPECIES_1; score=3.87066; 
AGATTTCAATCAGCTACATAAATAGAGCAAACTTTGTTCAGTGACAGCGCAGCCACTGCAAGATTTCAGCAACAGAAATGTAAAACTGAGAGTGTGGGGAATGTCATGTCCCAATGCACAGAACAAGAATTCAGCACCAAGGACAGGGCACACCCAAAGCCCGCTCCCCAATTTAGTCATGCGGATTAGCCTGATGGTTAATATTCAGTGTTCTTGTACTCCTGGACACCCTATTCCTCCTTGCCATTTTAATTATTGTTTAAAAC
>gene=hg18_chr20_807380_807780_+; species=SPECIES_2; score=3.87066; 
AAACTTAAATCCGCTGCATACACTGAGCAAACTTTGTTCAGTGACATGGCAGCCACTGCAAAATTTCAGTAACAGAAATGTAAAACAAAGAGTGTCCCGGGTGACAAGTACCAACACCCAGGACAGTAATTCAGCACTAAGGACAGGGCACACCTAAGCCCCACTCCCCATTTTAGTACCACTGATCAGCCTAATGGTTTATAGTCAGCACTCTTGTATTTTTGAGCACCCTCTTGCTTTTTGCCATTTGAATAATTCTTTAAAAC
>gene=hg18_chr20_807380_807780_+; species=SPECIES_3; score=3.87066; 
AAATTTTAATCAGCTGCATAAACAGAGCAAATTTTGTTCAGTGACATGGCAGCTGCTGCAAGATTTCAGCAACAGAAATGCAAGGCTAAGCGTGTCCCGAGTGACGAGAACCAATGCCCAGAGCAATGGTTCAGCACCAAGGACAGGGCACACCTAAGCCCCACTCCCCATTTTAGTCCGGCTGATTGGCCTAATGATTAATCTTCAGTGCTCTTGTACTTCTGAGTATCCTATTTCTTCTTGCTATTTTAATAATTATTTAAAAC
>gene=hg18_chr20_807380_807780_+; species=SPECIES_4; score=3.87066; 
AAATTTTAATCAGCTGCATAAATAGAGCAAACTTCGTTCAGTGACATGACAGGCACTGCAAAATTTCAGCAACAGAAATGGGAAGCTAGGAGTGTCCCGGGAGACAAGAACCAATGCCCAGAACAATAGTTCAGCACCAAGGACAGGGCACACGTAAGCCCCACTCCCCACTTTAGTCCTACTGATTAGCCTAATGGTTAATACCCAGGACTCTTGTATTTCTGAGCACTCTATTTCTTTCTGCCACTTTAATGATGGTTTAAAAC
>gene=hg18_chr7_130200749_130201149_+; species=SPECIES_0; score=1.62481; 
GTTTTTTTCCTCTGGCTAACCTAAGTTGTAGAGGTATCAGAGGGGAAGACAGAGAATACTTCTCTGAAAGACTCCCTTTGTTTTCCTCCTACAGAGAGGGTTTCCTTCAGGTTCACATTTGGTCATTGGCTCTGACCATGGTGCTGAATCCTCTGACTTAAAATTGAACTCCTACAAAGGTAGTAGATTCAAACTCTTAGTTGTGAGATGTGCTAGAAGATATGGGGAAGTGCAACCCCACTACTTCTACTTATCTGCTCCCT
>gene=hg18_chr7_130200749_130201149_+; species=SPECIES_1; score=1.62481; 
GGTTTTTTCCTCTGGCTAACCTAAGTTGTAGAGGTTTCAGAGGGGAAGACAGAGAATACTTCTCTGAAAGACTCCCTTCATTTTCCTCCTACAGAGAGGGTTTCCTTCAGGTTCACATTTGGTCGTTGGCTCTGACCATGGTGCTGAATCCTCTGACTTAAAACGGAACTCCTACAAAGGTAATAGATTCTAACTCCTAGTTGTGAGATGTGCTAGAAGATATGGGGAAGTACAACCCCTCTACTTCTACTTATCTGCTCCCT
>gene=hg18_chr7_130200749_130201149_+; species=SPECIES_2; score=1.62481; 
GGTTTTTCCATCTGGCCATTCTGGGATGTAGTGGTATCTCATTGTTTGAAGGAGAATTCTTCAGGTAAAGAGTCCCTTTATTTCCCTCCTATAGAGGGGATTTACTTCGGGCCCAAATTTACTCTTTGGCCCTGACCATGGTGCTGAATCATCTGTCTTAAAATTCAGCTCCTACAATGGCAGTAGATTTACGTTCACAGATGTGGAATGTGTTTAAAGGTATAAGGAAGTGTGTGCCCTCTAAAGCCACCCATCTGCTCCCT
>gene=hg18_chr7_130200749_130201149_+; species=SPECIES_3; score=1.62481; 
GGTGTTGTCATCTGGTCATTGTAAGGTGTAGTGGTGTCTCACTGTTTAAAGGAGAAGTCCTCAGGTAAAGATTCCCTTTATTTTCCTCCTGCGTAGAGGATTTGCTTGAGGTCCAAACTTATTCTTGGGCTCTGACCATGGTGCTGAATCCTCTGTCTCACAATTTAACGCCCACCCTGGCAACTGATTCAAAGTCACAGTTGTGGGATATAGGTGAGGGTATACACCCCTTCTTTCCCTCTAATTCCACAGTTCTACTCTCT
>gene=hg18_chr7_130200749_130201149_+; species=SPECIES_4; score=1.62481; 
GATGTTGTCATCTGGCCATGCTAGGATGCAGTGGTATCTCGTTGTTTGAAGTAGAATTCTTCAGCTAAAGATCCGCTTTGTTTTCCTCCTACAGAGAGGAATTCCTTCAGGCCCCGATTTACTCCGTGGCTCTGACCATGGTGCTGAATCCCCTGTCTTAAAATTTACCTCCTACAAAGGCAGTAAATTCAACCTCTCAGTTATGGGACGTGTTAAAGGATATGGGGAAGAGTGTGCCATCTAACTCTACTTATCTGTTCCCT
>gene=hg18_chr20_42326365_42326765_+; species=SPECIES_0; score=2.32372; 
GTTCAGCAAAGCTCCTTCCATCCCTGAACATCCTGGCTCTATTGAGGCCAACTCAGCTTCTCTTGGCCCTGTCCTGCCCCCAGGCCAAGATCTTGGAGCATGATGATGTGAGCTACCTGAAGAAGATCCTCGGGGAACTGGCCATGGTGCTGGACCAGATTGAGGCGGAGCTGGAGAAGAGGAAGCTGGAGAACGAGGGTGGGTGCCAGCCCTGGGGGAGGTGGGGGCTGCAGCCCACCCAGCCTCCTGCCCGTCTCAGCCTCTTTCGCAAAAGTCTCAGAGGAC
>gene=hg18_chr20_42326365_42326765_+; species=SPECIES_1; score=2.32372; 
GTTTAGCAAAGCTCCTTCCATCCCTGAACATCCTGACTCTATTGAGGCCAACTCAGCTTCTCTTGGCCCTGTCCTGCCCCCAGGCCAAGATCTTGGAGCACGATGATGTGAGCTACCTGAAGAAGATCCTTGGGGAGCTGGCCATGGTGCTGGACCAGATCGAGGCCGAGCTGGAGAAGAGGAAGCTGGAGAACGAGGGTGGGTGCCAGCCCTGGGGGAGGTGGGGGCTGCAGCCCACCTAGCCTCCTGCCCGTCTCAGCCTCTTTCCTAAAGGTCTCAGAGGAC
>gene=hg18_chr20_42326365_42326765_+; species=SPECIES_2; score=2.32372; 
GTTTGGCCAAGATTCTTCCATCCCTGCTCATCTTTGCCCTATTGAAGCCAACTCAGCTCCTCTAGCGCCTGTCCTGCCCACAGGCCAAGATCTTGGAACACGATGACGTGAGCTACCTGAAGAAGATCCTGGGGGAGCTGGCCATGGTTCTGGACCAGATCGAGGCTGAGCTGGAGAAGAGGAAGCTTGAGAACGAGGGTGGGTGCCAGTTCTGGGGTACGTGAGTGCTGGAGCACATCCAGCCCCCTGTCTGTCTCAGCATCTTTCCCAAAGATCTCAGAGGAC
>gene=hg18_chr20_42326365_42326765_+; species=SPECIES_3; score=2.32372; 
GTTGGGTCCAGCTCCTTCCATCTCTGGTTATCCAGGCTCAGTGGAAGCCAACTCAACTCCCCTGGTGCCTATCTTGTCCCCAGGCCAAGATCCTGGAGCACGATGATGTGAGCTACCTAAAGAAGATCCTTGGGGAGTTGGCCATGGTGCTGGACCAGATCGAGGCGGAGCTGGAGAAGAGGAAGCTGGAGAATGAGGGTGGGTGCCAGCTCTGGGGTAGGTGGGTGCTGGAGCCTCTTCAGCCCCCTGCCCATTCCAACCCCTTTCCTGAAGATCTCAGAGGAC
>gene=hg18_chr20_42326365_42326765_+; species=SPECIES_4; score=2.32372; 
GTTTGGCCAAGATCCTTCCATCCCTGATGATCCCAGCTCTCCTGAGGGCAACTCAGCTCCTCTGGCGCCTGTCTTGCCCCCAGGCCAAGATCCTGGAGCACGACGACGTGAGCTACCTGAAGAAGATCCTCGGGGAGCTGGCCATGGTGCTGGACCAGATCGAGGCGGAGCTGGAGAAGAGGAAGCTCGAGAACCAGGGTGGGTGCCAGCCCTGGGGTAGGTGGGTGCTGGAGCCCACTCAGCCCCCTGCCCGTCCCAGCTTCTTTCCCAAAGATCTCAGAGGAC
>gene=hg18_chr14_76669834_76670234_+; species=SPECIES_0; score=13.4876; 
GGCCGGGCCCTCACTGCCACCCCCTTCCGCACCTGGTGGCGGGTCTGCCCGCGGAGGATCAACAGCAGCTGGTGGCAGCAGAAGCCGGCGCAGGCCAGGCCGATGGCGAACCAGAGGTAGAGCATGAGGATGACGAACATTTCAGAACCCAGGACAGCTCCTGCAGGGGAGGGGAAACACCAGAGCCGCTTACACCCAGGCCACCGGCATAACTGCGATCTTTCCACCGGGAGGGAGGGAGATTAATGAGATTGACGCTACATTTTGTAGCAACCTCAGCGC
>gene=hg18_chr14_76669834_76670234_+; species=SPECIES_1; score=13.4876; 
GGCCGGGCCCTCACTGCCACCCCCTTCCGCACCTGGTGGCGGGTCTGCCCGCGGAGGATCAACAGCAGCTGGTGGCAGCAGAAGCCAGCGCAGGCCAGGCCGATGGCGAACCAGAGGTAGAGCATGAGGATGACGAACATTTCAGAACCCAGGACAGCTCCTGCAGGGGAGGGGAAACACCAGAGCCGCTTACACCCAGGCCACCTGCAGAACTGTGATCTTTCCACTGGGAGGGAGGGAGATTAATGAGATTGACACTACATTTTGTAGCAACCTCAGCGC
>gene=hg18_chr14_76669834_76670234_+; species=SPECIES_2; score=13.4876; 
GGCCGGGCCCTCACCGCCACCCCCTTCCGCACCTGGTGGCGGGTCTGCCCCCGGAGAATCAACAGCAGCTGATGGCAGCAGAAGCCAGCGCAGGCCAGGCCAATGGCAAACCAGAGATAAAGCATGAGGATGACGAACATTTCAGAACCGAGGACAGCTCCTGCAGAGGCGGGGAAACACCAGACTCACTTACACTCTGGCCACGTAGGAGACTGCGATCTTTCCGCTCGGAGAGAGGGAGATGAATGAGACTGAAACTACATTTTGTAGCAGTCTCAGCGC
>gene=hg18_chr14_76669834_76670234_+; species=SPECIES_3; score=13.4876; 
GGCCGGGCCCTCACCGCCACCCCCTTCCGCACCTGGTGGCGGGTCTGTCCCCGGAGGATCAACAGCAGCTGATGGCAGCAGAAGCCGGCGCAGGCCAGGCCGATGGCAAACCAGAGGTAGAGCATGAGGATGACAAACATTTCAGAACCGAGGACAGCTCCTGCGGGGGGGGGGACACACCAGAATCGCTTACACCCAGGCCACGTACTCAACTGCGACCGTTCCGCTGGGAGAGCGGGAGATTAACGGGACTGAAGCTGTATTTTGTAGCAATCTCCGCAC
>gene=hg18_chr14_76669834_76670234_+; species=SPECIES_4; score=13.4876; 
GGCCGGGCCCTCACCGCCACCCCCTTCCGCACCTGATGGCGGGTCTGCCCCCGGAGGATCAACAGCAGCTGGTGGCAGCAGAAGCCGGCGCAGGCCAGGCCGATGGCAAACCAGAGGTAGAGCATGAGGATGACGAACATTTCAGAACCGAGGACAGCTCCTGCATGGGCGGGGAAACACCAGAATTGCTTACACCCAGGCCACGTAAAGAACTGCCATATCTCCGCTGGGAGGGAGGGAGGTTAATGAGACTGGAGCTACATTTGGCGGCAATCTCCGCAC
>gene=hg18_chr2_100453804_100454204_+; species=SPECIES_0; score=2.44866; 
TTGATGGGCAGTTCGAGAAGGGCGGAAGGATTTTTTCTGGGTTTTAAGGTTCCAGAGACCGGAAGCCGCTCCCGGGGCCAGTGAGCTGTCCGAGGTGCTGACCGGGTGCGGGCATCGCCTCACCGACTGAGAACTAGCTTCTAGGGAACAGGGGTGGAGTGAGGGTCTGTGGTTGGAATCTTACCCATCTTCATAGGATGCAGGAAGTGGTGGAAACTACGGTTGGAAACAC
>gene=hg18_chr2_100453804_100454204_+; species=SPECIES_1; score=2.44866; 
TTGATGGGCAGTTCGAGACGGGCGGAAGGATTTTTTCTGGGTTTTAGGGGTCCAGAGGGTGGAAGCAGCTCCCGGGGCCGGTGAGCTGTCCGCGGTGCTGACCAGGCGCTGGCATCGCCTCACCAATTGAGAACCAGCTTCTAGGGAACAGGGCTGGAGTGAGGGTCTGTGGTTGGAATCTTACCCATCTTCATAGGATGCAGGAAGTGGTAGAAACTAAGGTTGGAAACAC
>gene=hg18_chr2_100453804_100454204_+; species=SPECIES_2; score=2.44866; 
TTGAGGGACCGTTGGAGAGGGAGTGAAGGATTTTTTCTGGGATGTAGGGTGGTGGGGTGGGGGCGTCCCTTCCAAGGCTTGGGCGCTGTCCGAGGTGCTGACGGGACTCGGGCGTCGCATCAACAACTGAGAATCAGTTTGTAGGGAACAAGGGTTAGGCATGGGTTCGTAGTCAAAATTTTACCCATCTCTATATGATACAGGAAGTAGTGGAAGCTCCTGTTGGAAACAT
>gene=hg18_chr2_100453804_100454204_+; species=SPECIES_3; score=2.44866; 
TTGAGGGGCAGTTGGAGAGGGAGCAAAGGATTTTTTCTGGGAGGCAGGATCCCAGAATGTGGACGCCCCTTCTTGGGCTTGGGTGCTGTCTGAGGTGCTGACTGGATGGGGTTGTTGCTTTCCTAACTGAGAACCAGTTTGCAGGGAACAGGGGTGGGGTATGGATCAGTAGTCAGAATGCTACCCATTTCCAAATTATGCAGGAAGCATTGGAAACTCTGATTGAAAACAG
>gene=hg18_chr2_100453804_100454204_+; species=SPECIES_4; score=2.44866; 
GTGAGGGACAGTTGGAGTGGGGGCTGAGGGTTTTTTCTGGGCTCCAGGATCTCAGAGAGCAGAGGCACCTTCCAGGGCTGCGGCGCTGTCCGAGGTGCTGACCGGACGCGGACGTCACTTGGCCAACCGAGAACCAGTTTACAGGGAACAGGGGTGAGTCATGGGTTAGCAGCCAGAATCTTTCCCTTCACCTTATGATGCAGGAAGGAGTGGAAGCTACGGTTGGAAACAC
>gene=hg18_chr10_102830692_102831092_+; species=SPECIES_0; score=2.50104; 
GGAAGAGGGAAAGAGGAAGGGAACAAGAAAGAAAAGTGTTTTGAAGAATGAGGAAGTTTAGCAGGGAAGAAGAGGAAAGCGGAGGGACCTGGAAGTTTGGTGATCCTTGATGGGGGTGCTGTCCTTGGTCCTGACTGACAAAGGGCCCACGAATAGCCAGACCCTACCCCAAACTCCCTGCAATTTCCCATGAAGGTGACCAGATGATTTTGGAGGAAGAACAAAGAGCTGCATCTGATGGGAACTGAATCCACAGGCCTGGCTT
>gene=hg18_chr10_102830692_102831092_+; species=SPECIES_1; score=2.50104; 
GGAAGAGGGAAAGAGGAAGGGAACAAGAAAGAAAAGTGTGTTGAAGAATGAGGAAGTTTAGCAGGGAAGAAGAGGTAAGTGGAGGGACCTGGAAGTTTGGTGATCCTTGATGGGGGTGCTGTCCTTGGTCCTGACTGACAAAGGGCCCAGGAATAGCCAGAGCCTGCCCCAAACTCCCTGCATTTTCCTGTGAAGGTGACCAGATAATTTTGGAGGAAGAAAAAAGAGCTGCATCTGATGGGAACTGAATCCATAGACCTAACTT
>gene=hg18_chr10_102830692_102831092_+; species=SPECIES_2; score=2.50104; 
GGAGGAGGGAAAGAGAAAGGGGAGGAGAAAGAAAGGAATGTTAAAGAATGGAGAAGATTGGCAGGGAAGAAGAAGTGAGTGGAGGGACCTGGAACTTTGGAGATCCTTGACTGGGGTGCTATCCTTGGTCCTGACCAATAAAGGACCCAGGAATTGCCAGAGCCTGCTCCAAACTCCCTACACTTTCTTTTGAAGGCAACTGGATAATTCTGGAGTAAGGACAAAGAGCTTGTGGTGGTGAGAACTGAATCCATAGGTCTGACTT
>gene=hg18_chr10_102830692_102831092_+; species=SPECIES_3; score=2.50104; 
GGAGGAGGGACAGAGGAAGGGGACGAGGAAGAAAGGAATGTTAAATAATGGAGAAGTTCAGCAGGGAGGAAGAGGTGGGTGGAGGAGCCTGGAAGTGCGGAGATCCTTGGCACAGGTGCTATCCTTGGTCCTGACTCACAGTGGGCCCAGGAATAGCCAGAGCCCACTCCAAACTCCTTGCAATTTCCTTTGAAGGTGACTGGATGACTTTGGAGTAGAAACAAAGATCTTCATCTGGTGAGAACTGAACACACAGGTCTGACTT
>gene=hg18_chr10_102830692_102831092_+; species=SPECIES_4; score=2.50104; 
GGAGGAGGGAAAGAGGAAGGGGAAGAGAAAGAAACGAGTGTTAAAGAATGGAAAAGTTTGGCAAGAAAGAAGAGGTGAGTGGAGGGGCCTGGAAGTTTGGAGATCCTTGACTAAGGTGCTATCCTTGGTCCTGACCGACAAAAGGCCCAGAAATTGCCAGACCCTGCTCCAAACTCCCTGCAATTTCCTTGGAAGGCGACTGGGTAATTTTGGCATAAAAACAAACAGCTGCAGCTGGTGAGAACTGAATCCACAGGTCTAACTT
>gene=hg18_chr17_32134345_32134745_+; species=SPECIES_0; score=9.97656; 
GGGAAGAAATCGCTCAAGCCCATCAGAGTGACAGATACCCGGGGAGGCTGGGCCTGGACGCTGGAAGCCAGCCTCAGTGCCTGGAGACCGCCCTTTTCAGCACCACGGTCAGCGGCCTTTTCGCCGCGCGCCCCCCGGGAGCCTCCCGGCCTTTGCGTGTCCCCGGCCCACCGGCATCCCGGGCTGGAGGGGCAGGCGACCGGGGTATGAGAGGCGGTGGGGT
>gene=hg18_chr17_32134345_32134745_+; species=SPECIES_1; score=9.97656; 
GGGAAGATATCGCTCAAGCCCGTCAGAGTGACAGATACCCGGGGAGGCTGGGCCTGGACGCTGGAAGCTAGCCTCAGTGCCTGGAGACCACCCTTTTCAGCACCACGGTCAGCGGCCTCTTCGCCGCGCGCCCCCCGGGAGCCTCCCGGCCTTCGCGTGCCCCCGGCCCATGGGGATCCCGGGCTGGAGGGGCAGGCGGCCGGGACGTGAGAGGCGGTGGGGC
>gene=hg18_chr17_32134345_32134745_+; species=SPECIES_2; score=9.97656; 
TTGAAGAAATCACCCAAGCCCACCAAAGTGGCGGATCCTCAGGGAGGATGGGCCTAACCACTGGAAGCTGCACTCTGTGCCAGGAAAGCTCCCTTTTCAGCACCTCAGCCAGTGACCACGTAGCCGTGCGTTCCCCGGTCACACCTTTGCCTTTTCATGCCTCCGGTCCAAAGGTCCCCGGGGTTTAACGGGCAGGCGGCCGGGGTGTGTCAGGAGGTGGGGC
>gene=hg18_chr17_32134345_32134745_+; species=SPECIES_3; score=9.97656; 
GGGGAGAAATCATCTAAGCCCATCAGCATGGCAAATATCCTGGGAGGATGGGACTGGCCGCTGGCATCTTTCCTCGGTGCCTGGAGGTCTCCCTATTCAGCACCATGGCCAGCGGCCACACTGCCGTACGTTCACTGGCGGCAGGGCCGGGTTTGCATGTGTCACGTCCATGGGGACTCTGGACTTGAGGGGCAGGCAGCGAGGGTGTGAGAGGCGATGGGGC
>gene=hg18_chr17_32134345_32134745_+; species=SPECIES_4; score=9.97656; 
GGGGAGAAATCACCCAAGCCCATCAAAGTGGCAGATGCCCGGAGAGGCTGGGCCTAGATTTTGGAAGGCGGCCTCAGTTCCCGGAAATCTCCCTTTTCAGCACCACGGTCAGCGGCCACACAGCCGCGCCTCTCCCGGCAGCCGCCGGGCCTTTGCGTGTCTCCCGTCCACAGGGACTGCGGGTTTGAGGGACAGACGGCCAGGGTGTGAAAGGCGATGGGCC
>gene=hg18_chr2_210344542_210344942_+; species=SPECIES_0; score=2.62678; 
AGCGGGGAAAGCCGAATTCCGGGGGCTGAAGAGGCCGTGCGATGCGGAGCGTGGACTTCTTGGGCCCCCCTCAAGCCGGATTCGCTTCCGGCCGTGCGCCCGGCGCCCGCTGTCACGGAGGTGCTGAAAGCAGGGAGCGGTGCGGGGGCGGCTGCTCCGCCCTCCTCGCTCCGCGGCTCCTCCAGCCCCCTCCTCCCGCAGTGTTCACGCGGAGGGA
>gene=hg18_chr2_210344542_210344942_+; species=SPECIES_1; score=2.62678; 
AGCGGGGAAAGCCGAATTCCAGGGGCTGAAGAGGCCATGCGATGCGGAGCGCGGACTTCTTGGGCCCTCCTCAAGCCGGATTCGCTTCCGGCAGTGCGCCCGGCGCCCGCTGTCACGGAGGTGCTGAAAGCAGGGAGCGGTGCGGGGGCGGCTGCTCCGCCCTCCTCGCTCCGCGGCTCCTCCAGCCCCCTCCTCCCGCAGTGTTCACGCGGAGGGA
>gene=hg18_chr2_210344542_210344942_+; species=SPECIES_2; score=2.62678; 
AAGGGAGGAAGCCTAAATCTGGGGGCTAAAGAGGCTATGCGATGCGGAGTTTGGACCCTTTCGGCCCAACTCAACCCTGCGCTGGTTCCGCCCGTGCGTCCGGCGCCCGCTGTCACGGAGGTGCTGAAAGCAAGGAGCGGCGCGGGGGCGGCTCCTCCGCCCTCCTCGCTCCGCGGCTCCTCCAGCCCCCTCCTCCTGCAGTGTTCACGCTGAGGAA
>gene=hg18_chr2_210344542_210344942_+; species=SPECIES_3; score=2.62678; 
ACCATCGTATTTTTAATCTAGCGGACTCAAAATTAATTTAAATTCAGAACGTGACAACCAAGGAATCTACTGAGTCCAGCTTTGTTTGTGGCAAAGGCTCCAGTCCTCCCTATCACTGAGCTCTTGTTTCTAAGGACTGGTGACTAAAAAGCTTTTGATCCTACATTCATTACTAGATCCTGCAGCCCCCTCTTCCAGAAGATTCTCTTCCGGGGCC
>gene=hg18_chr2_210344542_210344942_+; species=SPECIES_4; score=2.62678; 
AGGAGAGGAGGCCGAATCCTGGGCACTGAAGAGGCGGTGCGATGCGAAGCGTGACCTTTTTGGGGGCCCCTCAGACCTGCTCTGGGAGCGGACGGACGCCCGTCTCCCGGTGACAAAGAAGTCCTTAAAGTAGGAATTGGTCCGAGAACGGCTCCTACGCCCCCATTCATGCGAGGCTCTGCCAGTTCTCTCTCCCCGAAATGTTTCCTCTGGGGAA
>gene=hg18_chr20_40086691_40087091_+; species=SPECIES_0; score=2.87364; 
CGAGGTCAGCTCATCTGTTGTCCTTTCCCTCACTGCAGAACTTATACTTACAGATCAAGTGGGCTCTCCCAAGATCGCATCCTACCCAGGACAAGTATGCCTTCATTCTAGGCTCTGCTGTGGGTCTGGAGCTGTCCAGTGTCCTGAAACAACCCACCACGAGATGGGTTTAGTGAATCCAGCTGTAAGCAATTAAAGACCCACGTTTTAGGCAGCTTCTCTTCTGGCTTCCTTCCTCAAGTGCACTTGGGACAGT
>gene=hg18_chr20_40086691_40087091_+; species=SPECIES_1; score=2.87364; 
TGAGGTCAGCTCATCTGTTGTCCTTTGCCTCACTGCAGAACTTATACTTACATATCAAGTGGGCTCTCCCAAGATCACATCATACCCTGGACAAAGATGCCTTCATTCCAGGCTCTGCTGTGGGTCTGGAGCTGTCCAGTGTCCTGAAACAACCCACCAGGAGACGGGTTTAGTGAATCCAGCTGTAAGCAATTAAAGACCCACGTTTTAAGCGGCTTCTCTTCTGGCTTCCTTCCTCAAGTGCACTTGGGACAGC
>gene=hg18_chr20_40086691_40087091_+; species=SPECIES_2; score=2.87364; 
CAAAATCACCTCATCTACTACCCTTGCTCTCACCACTGACTTTTCTCTGACAGATCAAGCAGGCTCCCCCTGGATCAGATCCTACACCAGGTTGTGATGCCTCCCGTCTGGGCTCTGCTGCGGGTCTGGAGCTGTCCAGGGTCCTGAAACAACCCACCCAGAGACTGGCTTAGTGAATCCAGATGGAGTCAATTAAGGACGCATTCTTCAGGAAGCTTCTGTTCTGGCTTTCTGCCTCAAGTGCACTTGAGGCAGA
>gene=hg18_chr20_40086691_40087091_+; species=SPECIES_3; score=2.87364; 
GAAGGTCAGTTCATCTGCTACCCCTGCCCTCACCACTGATATTCCACTGGCAGATCAAGTAGGCTCCCCCTGGATCACATCCTGTACTGGACGATGATGCCTCTCTTCTAGGTCTTGCGATGGGTCTGGAGCTGTCCAGCGTTCTGAAACAGCCCACTATGAGCCTGGCTTAGTGAATCCAGCTGTAGGCAATTACAGACTCATGCTTCAGGAAGCTTCTGCTCTGGCTTTCTGCCTCAAGTGCACTTGGGACGGA
>gene=hg18_chr20_40086691_40087091_+; species=SPECIES_4; score=2.87364; 
CAAGGTTAACTCATCTGCTGCCCCTTCCCTCACAACTGACCTTCCACTGACAGATCAGGTAGGCTCCCCCTGCATCACATCTTATACTGGACGGTGATGCTTCCCTTCTAGGCTGTGCTGTTGGTCTGGAGCTGTCCAGTGTCCTGAAACAACCCAGCGTGAGTCTGGCTTAGCGAATCCAGCTGCAGGCAATGAAAGACTCGTGCTGCAGGAAGCTTCTGTTCTGGCTTTTTGCCTCAAGTGTGCTTGGGACAGA
>gene=hg18_chr15_68052528_68052928_+; species=SPECIES_0; score=2.33276; 
GAGTGAATATGTGCAAAGCTGCTAGAACAGTCCCTGAGGACCAGCAGTATTTCATAATGATAACTCGAATTTTCACCCTCCTCCTCAAACCACAGCACCCTCCCACCAGGTATACTCATCTGGGACTCAGAACACATACCTTGGACAGCTCCTGAGTTGTCCTTCAACCTGACCGTATATGGGCCATGCTCCTGTAGCACACACCAGGCTCTTACAAAGGAGGTGGGTGAGCCATGTCAGCCTCTATTTCTAAGCTGCATTCAGTTTCTTCGTGGGATAGATAGAC
>gene=hg18_chr15_68052528_68052928_+; species=SPECIES_1; score=2.33276; 
GAGTGAATATGTGCAAAGCTGCTAGAACAGTCCCTGAAGACCAGCAGTATTTCATAATGGTAGGTCGAATTTTCACCCTCTTCCTCAAACCACAGCACCCTCCCACCGGGTATACTCATCTGGGCCTCAGAACACATACCTTGGACAGCTCCTGGGTTGTCCTTCAACCTGACTGTGTATGGACCGTGCTCCTGGAGCACACAGCAGGCTCTCACAAAGGAGGTGAGTGAGCCATGGCAGCCTCTGCTTCTAAGCTGCATTCAGTTTCTATGTGGGATAGATAGAC
>gene=hg18_chr15_68052528_68052928_+; species=SPECIES_2; score=2.33276; 
GAGTAAACAGGTGCAAAGCTGCTGCAACAGTACCTGGGGCCCAGCAGTACTTGATAATGGGAGCTGTGATCATCGCCCCTTGACACAGACCACAGCCCCCTCCCACCAGGTGCACTCACTGGGGCCTGAACGCACACACCTTGGAGAGCTCCCAGGTCGCTCTGCAACTTGACCGGGCCTGGGCCAGGTTCCTGGAGGACACGCCAGGCTCTCACCAAGGAGGTGAATGGGTTGTTGCAATCTATGGCCCTGAGCGGCATTCAGTTTCTACCTGAGGCCATTTTAC
>gene=hg18_chr15_68052528_68052928_+; species=SPECIES_3; score=2.33276; 
GAACAAATGTGTGCAAAGCTGCCAGAACAGTACCTGGGGCCCAGCGGCCCTTCATAGTGGTAGTCACGGTTATCACCCCCTGACTCAGAACACAGCACCGTCGCACCGGGCACACTCCTTTAAGCCTGGGAACGCACGCGCTGGACAGCTCCCGGGTGGCTCTTGAGCTTGACTGTTCCTGGGCCATGTTCCAGGAGGACCTGCCAGGCGCTCACCAAGCAGCTGAATGAGCTCTTGCAACCTATGGCCCTGATCAGCACTTGGTTTCCACCTGAGGTCTTCTTAC
>gene=hg18_chr15_68052528_68052928_+; species=SPECIES_4; score=2.33276; 
GAGTAAATATGTGCAAAGCTGCTGGAACAGCCCCTGGGGCCCAGCAGTACTTGGTAATGGTAGCTGTGATTGTCATTCCCTGACTTAAACCACAGTGCCCTTCCCCCAGGTGCGCTCCTCTGGGCCTGAGAACACACACCTTGGACAGCTCCCAGGCTGCCCTTCAACCCAACTGTGCCTGGGCCATGTTCCTGGAGGACACGCCAGGCTCTCAGCAAGCAGCTGAATGAGCCATTTCAACCCACGGCCCAGAGCAGCACCCAGTTTATGCCTGAGGCCTTCTTTC
>gene=hg18_chr10_102430475_102430875_+; species=SPECIES_0; score=12.1662; 
GGTTGGAAGCCTCACGTAATCGTTTGTAAGTATTTTCGTCATTGCTCTGATGCCGGCAGACGCAGAAAAGCCTCCGGCCCCGTGCGCGTTCAGCACCCTGGACAGAGGTGGCGGCGGCGCGCCCTCCCAGCAGCCTCCCCCGGCGCTTGGCTGGGATCTGTAAATGAAACCGCCCGGCTTCCAGCGGGTCCGGTGCGCCGGTGAAGGGGAAAGAAATCCGGGATTTTCCGAGCCG
>gene=hg18_chr10_102430475_102430875_+; species=SPECIES_1; score=12.1662; 
GGTTGGAAGCCTCACGTAATCGTTTGTAATTATTTTCGTCATTGCTATGATGCCGGCAGACGCAGAAAAGCCTCCAGGCCCGTGCGCGTTCAGCACCCTGGACAGAGGTGGTGGCGGCGCGCTCTCCCAGCAGCCTCCCCACGCGGTCGGCTGGGATCTGTAAATAAAATTGCCCGGCTTCCGGCGAGTCCGGTGCGCCGGTGAAAGGGAAAGAAATCCGGGATTTTCCGAGCAG
>gene=hg18_chr10_102430475_102430875_+; species=SPECIES_2; score=12.1662; 
GCTTGGAAGCCTCCTGTAATCTTTTATAATGATTTTAGTCATTGTTAATATCCCGGCAAACGCAGGAGAGACCCCAACACTGCGTGCGATCAGCACCCTGGACAGAGGTGGCGGCGGCGCGCCCTCCCAGCAGCCTCTACCACCGCCTCTAGAGGATCTGTAAATAAAGCCGCCTGGCTTCAGGCCGGCCCCGCACGCCGGTGAAGGGGAAAGAAATCCGGGATTTTCCAAGCCG
>gene=hg18_chr10_102430475_102430875_+; species=SPECIES_3; score=12.1662; 
CCTTAGCAGTCTCCTGTAATGATTTTTAGTTATGGTAGTCACTGTTACCGTCCCAGCAAACGCGGAAGAGCCCCCAGCCCTGTGCGCGTTCAGCACCTCGGACAGAGGTAGCGGCCGGGCCGCCTCCCCGCAGCCTCGGCCCGCGCTCCGGGAGGATCTGTAAATAAAGCCGCCCGGCTTCCGGCGGGCCCAGCGCGCCGGTGAAGGGGAAAGAAAGCTGGGATTTTCCGAGCCG
>gene=hg18_chr10_102430475_102430875_+; species=SPECIES_4; score=12.1662; 
GCTTGGAAGCCTCACGCAATCGTTTGTGATGATTTTAGTCATCGTTATTATCCCGGCAAACTCAGAAGGGCCCCCAGCGCGGCGCGCTTTCAGCACCCTGGACAGAGGTGGCGGCGGCGCGCCCTCCCGGCGGTCTCCGCCCGCGCTCCAGGAGGATCTGTAAATAAAGCCGCCCGGCTTCCGGCGGGCCCCGCGCGCCGGTGCAGGGAAAAGAAATCCGGGATTTTCCGAGCCG
>gene=hg18_chr11_22315673_22316073_+; species=SPECIES_0; score=2.19528; 
CTGGAGATGATGACATAATGGTTTCCATAGCATCCGTTCCTGAAGCCCCCGTATGGTCCTTGGTCAGGGCGATCCGCCCAGCTCCCCTAGAAAGTTGGCAACCTAGCTAGCCAAAAGAAGAGTCCCCTATTCCTGAAACTTACTCTGTCCGTGGTGCTGAAACATTGTACCGAGACGCCCAGACGGGCGCTGTCAGCCGCTGAAAATCTTCCCCGAGGCTGCCCAAATCAGAACTGTGTATCTTTTATTTACTCACGTCCTCAAAGAGCAGCAAGCCTTCTC
>gene=hg18_chr11_22315673_22316073_+; species=SPECIES_1; score=2.19528; 
CTGGAGATGATGACATAATGGTTTCCATAGCATCCGTTCCTGAAGCCCCAGTATGGTCCTTGGTCAGGGCGATCCGCCCAGCTCCCCTAGAAAGTTGGCAACCTAGCTAGCCAAAAGAAGCATCCCCTTTTCCTGAAACTTACTCTGTCCGTGGTGCTGAACCATTGTACTGAGACGCCCAGACGGGCGCTGTCAGCCGCTGAAAATATTCCCTGACGCTGCCCAAATCAGAACGGTGTATCTTTTATTTACTCACGTCCTCAAAGAGCAGCAAGCCTTCTC
>gene=hg18_chr11_22315673_22316073_+; species=SPECIES_2; score=2.19528; 
CTGGCGATGATGACATATTGGTTTCCATAGCATCCATTCCTGAATCCCCAGTATGGTCCTTGGTCAGGGCCATCCTTCCAGTTCCCCTAGAAAGTTGGCAACCTGACTAGCCAAAAGAAACCGCCCCTTTTCCGAAGACTTACTCTGTCCGTGGTGCTGAACCATTTTGCCAAGACGCCCAGACGGGCGCTGTCAGCGGCTGAAAATCTTCCCTGACGCTGCCCAAATCAGAACAGTGTATCTGTTATTTACTCACGTCCTCAAAGAGCAGCAAGCTTTCTC
>gene=hg18_chr11_22315673_22316073_+; species=SPECIES_3; score=2.19528; 
CTGGCGATGATGACAGGTTGGTTTCCATAGTATCCATTCCTGGATGCCCACAGGGGTCCTTGGTCAGGGCGATCCACCCAGCTCCCCTAGAAAGTTGGCCACCTGGCCAGCCAGCAGCAGCTTTGCGTCTCCGGGAAACTTACTCTGTCCGTGGTGCTGAACAGTGCGGCCGCGACGCGCTGGCCCGCGCTGCCCGCCGCTCGGGAGCATCCCTGCCGCTGCCCGCCCCAGAACTGTGTATCCGCTATTTACTCACGTCCTCAAAGAGCAGCAAGCTTTCTC
>gene=hg18_chr11_22315673_22316073_+; species=SPECIES_4; score=2.19528; 
CTGGCGATGATGACATATTGGTTTCCATAGCATCCGTTCCTGAATCCCCAGAATGGTCCTTGGTCAGGGCGATCCGCCCAGCTCCCCTAGAAAGTTGGAACCCTGGCCAGCCCAAAGAAGCTTCCCCTTTTGCTGAAACTTACTCTGTCCGTGGTGCTGAACCATTCTGCCGAGACGCCCAGATGGGCGCTGTCAGCCGCTGAAAATCTTTCCTGACGCTGCCCAAATCGGAGCAGTGTATCTGCTGTTTACTCACGTCCTCAAAGAGCAGCAAGCTTTCTC
>gene=hg18_chr12_54905013_54905413_+; species=SPECIES_0; score=1.47947; 
TTGCTATGGGGATGGCAGGCAGCTGCAAGACACTCCTCACTCCCAATCTCTTCGACTGGGACAGAAAGTTGCAGTCAGGTATAGGGTAGAGAACTC
>gene=hg18_chr12_54905013_54905413_+; species=SPECIES_1; score=1.47947; 
TTGCTATGGGGATGGCGGTCAGCTGCAAGACACTCCTCACTCCCAATCTCTCTTCCTGGGACAGAAAGTTGCAGTCAGGTATAGGGTAGAGAACTC
>gene=hg18_chr12_54905013_54905413_+; species=SPECIES_2; score=1.47947; 
TGGCACCCAGAATGGCAGGCGACCCCAAGACACTGCTTACGTCCAATCTCTCCTACCCGCCCGGAGAGTTGTAGTCGAGTGTAGGGTAGGGAACTC
>gene=hg18_chr12_54905013_54905413_+; species=SPECIES_3; score=1.47947; 
CAGCCAGCGGGATGTGGGGCGAGCCCAGGCAACCGCTCCTACCGGGCCTCTCCGAGTGGCCTGGAGGGCTGTAGCCGAGTGCAGGGCCGGGAACTG
>gene=hg18_chr12_54905013_54905413_+; species=SPECIES_4; score=1.47947; 
TTGCTCCGGGGATGGCAGGCGATCCCAAGACGCTGCTCACGCCGAGCCTCTCCGACCGGCCCAGAGAGATGCAGCCAGGTGTAGGGTAGGGAACTC
>gene=hg18_chr15_77362972_77363372_+; species=SPECIES_0; score=7.06055; 
GAAATGATGGAGAAGCACTTACCGCCCTGGTTTCACCATGCTCGGCCTTCTGGAAGATGCCCAGACACTGGCAATAATGGAGCGGCCAGCCCCGGAGTTCAGCACCTCGGACAGAGCCCGCCCGCCGCCCGAGGCGCACAGAGCGTGGGCCCGGCTCCGCCCCCGGCAACGCTGCCAGCTACGTAACACCGCCCCTAGAAAGGGCTCTCGAATCGCAAAAGCAAACGT
>gene=hg18_chr15_77362972_77363372_+; species=SPECIES_1; score=7.06055; 
GAAATGATGGAGAAGCACTTACCGCCCTGGTTTCACCACGCTCGGCCTTCTGGAAGATGCCCAGACACTGGCAATAATGGAGCGGCCAGCCCCGGAGTTCAGTACCTCGGACAGTGCCCGCCCACAGCCCAAGGCGCACAGAGCGCCGGCCAGGCTCCGCCCCCGGCACCGTTGCCAGCTACGTAACACCGCCCCTAGAAAGGGCTCTCGAATCGCAAAAGCAAACGT
>gene=hg18_chr15_77362972_77363372_+; species=SPECIES_2; score=7.06055; 
GAAATGATGGAGAATCACTTACCGCCCTGGCTTCACCACACTCGGTCATCTCGAAGATGCTCATGTACTGGCGACAATGGAGCGCCCAGCCCCGGCGTTCAGCACCTCGGACAGAGCCCGGGGGCAGCGCGCGGCGCCCGGAACACCCTCCCGTCTCCGCCCCAGGCACCGAGGCCGACTACCCAAGGCCGCCCCCAGAGAGGATTCTCGAATCGCAAAGGCAAACGT
>gene=hg18_chr15_77362972_77363372_+; species=SPECIES_3; score=7.06055; 
GCAGTGATGGAGAAGCACTTACCGCGCTGCTTGCACCACGCTTGGCCTTCGCGGAGATGCCCGGACAGCGGCGGCCCCGGAGCGCTCACCGCCGGCGTCCAGCACCTCGGACAGCGCCAGCGCTGAGCCCCGGGCTCCCCGCGCCCCGGCCCTGCGCCGCTCCCCGCGCCGGGACCCGCTGCGCATCGCCGCCCGAAGAAGGGACTCTTGAATCGCTAACGCTAACGT
>gene=hg18_chr15_77362972_77363372_+; species=SPECIES_4; score=7.06055; 
GAAAGGCTGGAGAAGCACTTACCGCCCTGGTTTCACCATACGCGGCTTTCTCGAAGATGCCCGGACACTGGCAACAATGGAGCGCCCAACTCCGGCTTTCAGAACCTCGGACAGAGTCTGCCGGCCTCGCGGGGCGCCCGGAGCTCAGTCCCGGCTCCGCCCCAGGCACCACTGCCGGCTACGTAATGCCGCCCCCAGAAAGGATACTAGAATCACAAAAGCAAACGT
>gene=hg18_chr1_152806879_152807279_+; species=SPECIES_0; score=25.4091; 
AAGCCTCCGCCTGCTCATACCAGGATGGCAAGAAGCTGGTTTCTCCCGCGCCCAGGCCGCGGCGGCCGGCACCACCTGGACCCAGCTCCAGGCGGGCGCGGCTTCAGCACCACGGACAGCGCCCCGCCCGCGGCATGGCCCGGCGCTGCGGCCCCGTGGCGCTGCTCCTTGGCTTCGGCCTCCTCCGGCTGTGCTCAGGTAAGGAC
>gene=hg18_chr1_152806879_152807279_+; species=SPECIES_1; score=25.4091; 
AAGCCTCCGCCTGCTCAGACCGGGATGGCGAGAAGCTGGTTTCTCCCGCCCTCAGGCCGCGGCGCCCGGCACCACCTGGGCCCAGCTCCAGGCGGGCGCGGCTTCAGCACCACGGACAGCGCCCCGCCCGCGGCATGGCCCGGCGCTGCGGCCCCGTGGCGCTGCTCCTTGGCTTCGGCCTCCTCCGGCTGTGCTCAGGTAAGGAC
>gene=hg18_chr1_152806879_152807279_+; species=SPECIES_2; score=25.4091; 
AAGCCTCCGCCTGCTCAGACCGGGATAGCGAGAAGCGGGTTCCTTCCGCCCCGAGGCGGCAGCGGCTAGCACACCCTGGGCTCCGCTCCCGCCAGGAGCGGCTTCAGCACCACGGACAGAGCCCCGCCAGAGGCATGGCCTGGCTCTCTGGTCCCAAGGCGATGCTCCTCAGCTTTGGCCTCCTCGGACTGTGCTCAGGTAAGGAC
>gene=hg18_chr1_152806879_152807279_+; species=SPECIES_3; score=25.4091; 
AAGCCTCCGTCTGCTCAGGCCGGGCTAGCAAGAAGCTGGTCTCTCCCGCCCCCATACCGCAGCGCCCACCCCCGCCGCGGCCCCGCGCAGGGCGGGCGCGGCTTCAGCACCGCGGACAGCGCCCCGCCCGCGGCATGGCAACGCGCTCCGGGCCCGCAGCGCTGCTGCTGGGCTTTGGCCTCCTCGGGCTGCACGCAGGTAAGGAC
>gene=hg18_chr1_152806879_152807279_+; species=SPECIES_4; score=25.4091; 
AAGCCTCCGCTTGTTCACACCGGGATAGCGACAAGCTGGTTCCTTCTGCCCCCAGGCAGCCGCGGCCAGCACCACCAGGGCCCAGCTCCAGCCGGGAGCGGCTTCAGCACCACGGACAGCGCCCCGCTGGAGGCATGGCCCTGCGCTACGGCCCCGTGGCGCTGCTCCTCGGCTTTGGCCTCCTCGGGCTGTGCTCAGGTAAGGAC
>gene=hg18_chr20_36742574_36742974_+; species=SPECIES_0; score=3.39747; 
AGTGAATGCCCTTGGTTGTCTCCATTCCAACTAGAGGGGGGATAAATGAGGGACCTCCACTAAAACATCAGTGGAAGGACCCTAGGAAGAATGAACTGTCAGAACAGACCAACAGATCCTCAGCGGACACTGTGAGCTGTCCAGGGTCCTGAGTATTCTATGCTCTGATCTGCCCACTCCTGTGCCAGGGTCACCCTACAAGACCCGCCCTAGTTTT
>gene=hg18_chr20_36742574_36742974_+; species=SPECIES_1; score=3.39747; 
AGTGAATGCCCTTGGTTATCTCCATTCCAACTAGAGTGGGGATAAATGAGGGACCTCCACTAAAACATCAGTGGAAGGACCCTGGGAAGAATGAACTGTCAGAACCTACCAACAGATCCTCGGCGGACACTGTGAGCTGTCCAGGGTCCTGACTGTTCTATGCTATGATCTGCCCACTCCTGTGCCAGGGTCACCCTACAAGACCCGCCCTAGTTTT
>gene=hg18_chr20_36742574_36742974_+; species=SPECIES_2; score=3.39747; 
AGTGAATACCCTGGGTTATCTTCAGCCCAACTATAGCTGGGATAAATGAGGAACATGCCATAAATAATTACAGGAAGGACCCTAGTAGGAAAAAAGTGTCAGTGCCGATCAACAGATCCTTGACAGACACATTGAGCTGTCCAGCGTGCTGACTCTCTTGTTCTCTGACCTGGCCTCTCCTGCCCCAGGGTCACCCCACGGCCCCTTTCCTAAGTTT
>gene=hg18_chr20_36742574_36742974_+; species=SPECIES_3; score=3.39747; 
AGTGAATACCCTGGATTAGTCCCACTCCAAGTATAGCTAGGATAAATGAGGGGCCTTCCCTAAATCATTCACGGAAGGACCCTAGTAAGAAAGAACTGTTAGTACTTACCGACAGATCAATGGCAGACTGCATGAGCTGTCCAGGGTGCTGGCTCTTGTATTCTCTGATCTGGCCCCTCCTGCCCCATGGTCACCTGTCAACCCCTACCCTAGGTTT
>gene=hg18_chr20_36742574_36742974_+; species=SPECIES_4; score=3.39747; 
AGTGAATACCCTGGATTATCCCCACTCCAATTATATATGGGATAAATGAGGGCTGTCTCCTAAATCATCCATGGAAGAACCGTAGGAAGAAAGAACCGTCAGTACCCACCAGCAGATCAATGGCAGATACCATGAGCTGTCCAGGGTTCTGACTCTCTTATTCTCTGACCTGGCCCCTCCTCCCCGAGGGCCACCCTACAACCCCTACCTTAGTTTT
>gene=hg18_chr2_216945120_216945520_+; species=SPECIES_0; score=13.3615; 
AGGGGTGGTGCTGGAAGGAGGTGGCGGGCGGCGAGCTGACCGTCCGAGAACTGGAAACAAGGTTCTTGCAGCGAGGGAGGCTCTCGGCTATCGGCGCCGCCGCTGCTGCATTCAGCACCCCGGGCGAGTGGACAGCTCCCACCCAGACCCCGCGCGTCACGCTCGTGGGGGCCTGACGCAGACGCCGCGGAGGGATGGAGGAGGGAAAGGGATGAGAGGGAGAGGAGCAAGAGGAGGAGACTGTGCGAGGGAAGGGGATGG
>gene=hg18_chr2_216945120_216945520_+; species=SPECIES_1; score=13.3615; 
AGGGGTGGTGCTGGAAGGAGGTGGTAGGCGGCTAGCTGACCGTCCGAGAATTGGAAACAAGGTTCTTGCAGCGAGGGAGGCTCTCGGCTATCGGCGCCGCCGCTGCTGCATTCAGCACCCCGGGCGAGTGGACAGCTCCCACCCAGACCCCGCGCGTCACGCTAGTGGGGGCCTGACGCAGACGCCGCGGAGGGATGGAGGAGGGAAAGGGATGAGAGGGAGAGGAGCAAGAGGAGGAGACTGTGCGAGGGAAGGGGATGG
>gene=hg18_chr2_216945120_216945520_+; species=SPECIES_2; score=13.3615; 
AGGGGTGGTGCTGGAAGGAGGTGGCAGGCGGTGAGCTGACCGTCCGAGGTCTGGAAGCAAGGTTCCTGGAGCAGAGAAGGCTCTCAGCTCTCTCCACCGCCGCTGCTGCATTCAGCACCCTAGGCGAGTGGACAGCTCCCACCCAGACCCAGAGCGTCACGCAAGTGGGGGCCTGACGCAGACGCCGGGGAGGGATTGAGGAGGGAAAGAGACTAGAGGGAGAGGAGAGAGGGGAGAAGACTGTTCGAGGGAAGGGGATGG
>gene=hg18_chr2_216945120_216945520_+; species=SPECIES_3; score=13.3615; 
AGGGGTGGTGCTGGAAGGAGGTGGCGGGCGGTGAGCTGACCGTCCGAGGAGGGGAAACAAGGTTCTTGCAGCGGAGAAGGCGCTCAGCTACCGCCGCCGCCGCCGCTGCATTCAGCACCCCGGGCGAGTGGACAGCTCCCACCCAGACCCCGCGCGTCACGCAAGTAGGGGCCTGACGCAGACGCCGCGGAGGGATGGAGGAGGGAAGGGGCCAAGAGAGAGAGGAGAGAGGGGAGGAGACCGCTCGAGGGAAGGGGATGG
>gene=hg18_chr2_216945120_216945520_+; species=SPECIES_4; score=13.3615; 
AGGGGTGGCGCTGAGAGGAGGTAGCGGGCGGCGAGCTGACCGTCCGCGGACTGGAAACAAGGTTCTTGGAGCAGAGAAGGCTCTCAGCTATCGCCGCCGCCGCTGCTGCATTCAGCACCCCGGGCGAGTGGACAGCTCCCACCCAGACCGCGCGCGTCACGGGAGTGAGGGCCTGACGCAGACGCCGCGGAGGGATGGAGGAGGGAAAGGGTCGAGAGGAAAAGGGGCGAGAGGAGGAGACTGTGAGAGGGAAGGGGATGG
>gene=hg18_chr6_50796278_50796678_+; species=SPECIES_0; score=2.13125; 
AATGCACTGTGTTGGAGGAGGCAAAATACACAGTGAACAGGGGACCAGGTGAGATGTCTGTTGGGACGGGTAAAAATAAGGTGAGGCAGAACACTCAGGGCGCTTAGAGACTTCGGTGGTGCTGAAGGACAGCGCCACTAATTAGGGACGGGAGCCCGCTTCTCCCACAGCCGGCCTCTTGCTACTGCAATTTTGCATTCGCTTTCACACTTGACCAAGATCACCTTCTGAATGCTGGAAACTGCATCTGAGCGTAAGATACCTGACAGAGGGTGG
>gene=hg18_chr6_50796278_50796678_+; species=SPECIES_1; score=2.13125; 
AATGCACGCTGTTGGAGGAGGCAAAATACACAGTGAACAGGGGACCAGGTGAGATGTCTGTTGGGACGGGTAAAAATAAGGTGAGGCAGAGCACTCAGGGCGCGTAGAGACGTCGGTGGTGCTGAAGGACAGCGCCACTAATTAGGTACGGGAGCCCGCTTCTCCCACAGCCGGCCTTTTGCTACTGCAGTTTTGCATTCAGTTTCACGCTTAACCAAGATCACCTTCTCAATGCTGGAAACTGCATCTGAGCATAAGATATCTGACAGAGGGCGG
>gene=hg18_chr6_50796278_50796678_+; species=SPECIES_2; score=2.13125; 
AATATACATTGTTGGAGGAGGGGTTACACACAGTGAAAGAGGGACCAGGTGACAAGTGTGTTGAGGCGGCCACACTAAAGGTGACGCCAAGCAGTCAGGGCGCACGAAGATGTCGGTGGTGCTGAAGGACAGCGCCACTAATTAGCGCCCGGAGCCGGCTCCTCGCAGAGCCCGACTCGCGCTACTGCGTTTTTGCGTTCAGTTCCGCGCTTGTCCAAGATCACCTTTTCAATGCTGGAAATTGCATCAGATCATACAATAGCTGACAGGGGGTTG
>gene=hg18_chr6_50796278_50796678_+; species=SPECIES_3; score=2.13125; 
CATACACACGGTTCAAGGAGGGGTTATGCATAGTGAGAGAGGTGTCTGGTGAGACATCTGTTGGGGCGGTCACGCTAAAGGTGAGGCTGAGCGCTCAGGGCGCACGGAGATGTCGGTGGTGCTGAAGGACAGCGCCACTAATTAGCGCCCAGAGCCGGCTCCTCCCAGAGCCCGGCTGGCGCTACTGCGGTGACGCGCTCAGTTCGGCACTGGTCCTCGATCACCTTCTCAACGCTGGAAATTGCATCAGATCTTACAGTAGCTGGCTGAGGGTGG
>gene=hg18_chr6_50796278_50796678_+; species=SPECIES_4; score=2.13125; 
AGTATACACTGTTGTGGGAGGGGTTTTACACAGTGAAAGAGGGGCCGGGTCAGATGTCTGTTGGGGTGGTCACGCGAGAGGTGAGGCCGAGCACTCAGGGCGCACGCAGACGTCGGTGGTGCTGAAGGACAGCGCCACTAATTAGCGCCCGAAGCCGGCTCCTCCCAGAGCCCGGCTCGCGCTACTGCGGTTTTACGTTCAGTTCCGCGCTCGTCCAAGATCACCTTCTCAACGCTGGAAACTGCATTAGATCGTACAATAGCTGACAGAGGGTGG
>gene=hg18_chr1_35145647_35146047_+; species=SPECIES_0; score=1.70121; 
TGGCCCTGACAGCTTCCCTTCCCAACTCCCCAACCAGGACTGATTGGATCCCCCATGATGCAGAGCCTTTGAACCCCCAGGGAAATGAGGTTGGCTTCATTATGCAAATACATTCAAATGAGCTTACAGGTTGGACTATCTCCAACTGCAGGTGTCTGTGGGATGGTGCTGAGCCACTGCGTCATTGCCCTCAAATATGATTCCATTCCACAAAATTTATTGAACAGTTACCATACAAGAGAGTGAGAAGTGTATAAGGTGATTT
>gene=hg18_chr1_35145647_35146047_+; species=SPECIES_1; score=1.70121; 
TGGCCCTGACAGTTTCCCTTCCCAACCCCCCAACCAGGACTGATTGGATCCGCCATGATGCAGAGCCTTTGAACCCCCAGGGAAATGAGGTTGGCTTCATTATTCAAATACATGCAAATGAGCTTACAGGTTGGACTACCTCCAACTGCAGGTGTCTGTGGGATGGTGCTGAGCCACTGCATCATTGCCCTCAAATATGATTCCATTCCACAAAATTTGTTGAACAGCTACCATACAAGAGAGTGGGAAGTGTATAAGGTGATTT
>gene=hg18_chr1_35145647_35146047_+; species=SPECIES_2; score=1.70121; 
TGGCCTTGACAGTTTCCCTGCCCAACCCCCCAGCCAGGACTGATTGGATCCCCCATGATGCAGAGCCTCTGGACCCCCAGGGAAATGAAGTTGGCTTCATTATGCAAATGCATGCAAATAAGCTTACAGGTTGGACTACCTCCAACTGCAGGTGTCTGTGTGATGGTGCTGAGCCACTGCATCATTGCCCTCAAATATGATTCCATTCCACAAAATTTGTTGAGCAGCTACCATACAAGAGAGTGAGACATGAATAAGGTGATTT
>gene=hg18_chr1_35145647_35146047_+; species=SPECIES_3; score=1.70121; 
AGGCCTGGACAGCTTCCCTTCCCAGTCCCCCCGCCAGGACTGATTGGGTCCCCCATGATGCGCAGCCTTTGGACGCCCAGGGAAATGAAGTTGGCTTCATTATGCAAATACATGCAAATGAGCTGACGGGTTGGACTACCTCCAAGTGCAGGTGTCTCTGTGATGGTGCTGAGCCACTGCGTCATCGCCCTCAAATACGAATCCACTCCACAGAATTTGTTGAGCAGCTACCATACCAGAGAGCAAGACGTGTATAAAGTGATCC
>gene=hg18_chr1_35145647_35146047_+; species=SPECIES_4; score=1.70121; 
TGGCCTTGACAGTTTCCCTTCCCAACCCCCCAACCAGGAGTGATTGGATCCCCCACGATGCAGAGCCTTTGGACCCCCAGGGAAATGAAGTTGGCTTCATTATGCAAATACATGCAAATGAGCTTACAGGTTGGACTACCTCCAACTGCAGGTGTCTGTGTGATTGTGCTGAGCCACTGCATCATTGCCCTCAAATATGATTCCATTCTACAAAATTTGTTGAGCAGATACCATACAAGAGAGTGAGAAGTGTTTAAGGTGATTT
>gene=hg18_chr1_38314294_38314694_+; species=SPECIES_0; score=3.77015; 
AGTCTCTTTCCTCCTATGCAAAGGGAACTGGCTGGCTTCAGTGATCTCTGGGACTCCTTCACACGAATTTTCCCATGACTCTGAGAAGCTTCTCTTCAGCCTCCTCCCCAGAGGCTCTGGCCATGGTGCTGAAGGTGCCATGGCCTCTGCAGGGTCTTGGAAGACAGCAGGGTACCCACCTCAGGACTTGTGAGGCAGAGGAAACTACCCTAATTAAGAATTTACTATGTACTAAGCCCGGTGCTGTT
>gene=hg18_chr1_38314294_38314694_+; species=SPECIES_1; score=3.77015; 
GGTCTCTTTCCTCCTATGCAAAGGGAGCTGGCTGGTTTCAGTGATCTCTGGGATTCCTTCACACGAATTTTCCCATGACTCTGAGAAACTTCTCTTCAGCCTCCTCCCCAGAGGCTCTGGCCATGGTGCTGAAGGTGCCATGGCCTCTGCAGGGTCTTGGAAGACAGCAGGGTACCCACCTCAGGACTTGTGAAGCAGAGGAAACTACCTTAATTAAGGATTTACCATGTACCAAGCCTGGTGCTGTT
>gene=hg18_chr1_38314294_38314694_+; species=SPECIES_2; score=3.77015; 
GGCCTGTTTCCTCCTGTGCAAAGGAAAGCAGTGGGCTTCACTGGTCCCCAGGATTCCTTCACACTGATTTCCCCATGCCTCTGAGCAGCATCTTCTCATCTTCCTGCCCAGAGACTCTGGCCATGGTGCTGAAGAAGCCACAGCTTCTACAGCGGCTTGGAGACGAGCAAGGTAGCCATCTAAGGATTTGCGAGGCAGAGGAAACTACCTGAATTGAGCACCTACTATGTGCCAGTCTCTTTGCCATT
>gene=hg18_chr1_38314294_38314694_+; species=SPECIES_3; score=3.77015; 
GGCCTGTTTTCTCCTATGCAGAGGGAAGCAGTGTGCCTCAGTGATGCCCAGGATCCCGTCACACTGGTTTCCCCATGGCCCAGAGCAACATCTCCTCCTCCTCCTCCCCAGAGACTCTGGCCATGGTGCTGAAGGCACCATGGCGTCTACAGGGGCCCGGAGGTGAGCCACGTACCCACCCTGGGATTGGTGAGGCAGAGGAAACTGCCCTAATTGAGCACCTGCTACGGACCAGTCTCTCTACTCTT
>gene=hg18_chr1_38314294_38314694_+; species=SPECIES_4; score=3.77015; 
GGCCTGTTTATTTCTCCACAAAGGGAAGCAGTGGGCCTCAGTGATCACCAGGATCCCTTCACACTGATTTTCCCATGCCTCTCCACAGCATCTCCTCATCCTTCTACCCCGAGACTCTGGCCATGGTGCTGAAGGCGCCATGGCCTCTCCAGGGGCTTGGAGGCGAGCAACGTACACATCTCAGGATTTGTGAGGCAGAGGAAACTACCTTGAATGAGCACCTACTATGTACCAGTCTCTCTGCTGTT
>gene=hg18_chr11_125936398_125936798_+; species=SPECIES_0; score=5.04307; 
AAGCTGAGGTCAGATATCTGGAGCTATGGGTTTCAATTCCAGCCCAGCTCCTGACTTTGGCTTCCCCAATCCCTACAAACCTCTTTCGAGCTTCTCTAATGAGCATCGCCAGCAAAGAACATGTCTATTCAGCACCACGGACAGAGGCACCTGTCAGTTCCCACAAATTAGAAGTTACTGCCTAGCAGTCTCAAGGCAGTGGTGTTGGGGAGGGAAGGGGAGGCTGAGAGAAAAGTCAGTAAAGGCAACTGACTAGCAGGACACAGTGCGGCCCCAACTCTG
>gene=hg18_chr11_125936398_125936798_+; species=SPECIES_1; score=5.04307; 
AAGCTGAGGTCAGACACCTGGAGCTTTGGGTTTCAAATCCAGCCCAGCTCCTGACTTTGGCTTCCCCAATCCCTACAAACCTCTTTCGAGTTTCTCTAATGAGCTTTGCCAGCAAAGAACATGTCTATTCAGCACCACGGACAGAGGCACCTGTCAGTTCCCACAAATTAGAAGTGACTGCCCAGCAGTCTCAAGGCAGTGGTGTTGGGGAGGGAAGGGGAGGCTGAGAGAAAAGTCAGTAAAGGCAACTGACTGGCAGGACGCAGTGCGGCCCCAACTCTG
>gene=hg18_chr11_125936398_125936798_+; species=SPECIES_2; score=5.04307; 
CTATTGGGGTCAGACACTTGGAACCTGAGCTTTCAAATCCACCCAAGCTCGTGACTTTGGTTCCCCCATTCCCTGGGAGCCTCATTTTAGCTTCTCTAATGAGCATTGCCAGCAACGAATGTGTCTATTCAGCACCATGGACAGAGCCATCTGTCAGTTCCCACAAATGAGAAGTTACTGCCTTGCACACTCAAGAAGGTGGTGGTGGGAAGGGAGGGCTGGGCTGAGAGAAAAGTCAGGAACGAAGACTGACTGGCAGGATGCAGTGCAGCCTCAGTGCTG
>gene=hg18_chr11_125936398_125936798_+; species=SPECIES_3; score=5.04307; 
CTACTGGGGTCAGACCCTTGGAGCTTGAGGTTGCAAATCCAGGCCGGCTCCCAACTTCGGCCTTCCCAATCCCCATGAACCTCATTTCAGCTTCTCTAATGAGCAATGCCAGCGAAGAATGTGTCTATTCAGCACTACGGACAGAGAGACCTGTCAGTTCCTACAAATTAGAAGTTACTGCCTAGCGCTCTCACAACGGTGGTGTTGGGAAGGGAGGGGTAGGCTGAGAGACAAGTCAGGGAGGAAGGCCGACTGGCAGGATGCAGTGAAGCCCCAACCCTG
>gene=hg18_chr11_125936398_125936798_+; species=SPECIES_4; score=5.04307; 
CTACTCGGGTCAGATGCTTGGAGTTTGAGGTTTCATATCCAGCCCGGCTCCTGACTTTGGCTCCCACAATCCCAGTGAACCTCGTTTCAGCTTCTCTAATGAGCATTGCCAGCAAAGAACATGTCTATTCAGCACCATGGACAGAGGCACCTGTCAGTTCCCACAAATTAGAAGTTACTGCCTAGCACTCTCATGAAGGCTGTGTTGGGAAAGGAGTGGTAGGCTGAGAGAAAAGTCAGGGAGGGAGACTGACTGGCAGGATGCAGTGCAGCCCCAAACCTA
>gene=hg18_chr14_78066150_78066550_+; species=SPECIES_0; score=2.97622; 
CTATCAGAGAGATAAAGAAAGAAAAAAGCTCTGCCCTTTGCATGGATAACCAGGGCTGTGAATTCCCTTTTTAAACAGGCCCAGAGTCAGCTTATTTGGAGATTTTCAGCACCGTGGACAGAGGCAGGTTACTTTTTATCTGTCACTCCCTGAACAGCAGGATGAAGAACTACTCAGTTTGGGACAGGGCTCTGCCACTTGGTGAAAATCACCCCCTTTAGCAGAAGGAAATTTACTTAGACCCTTTTTATTTCC
>gene=hg18_chr14_78066150_78066550_+; species=SPECIES_1; score=2.97622; 
CTATCAAAGAGATAAAGAAAGAGAAAAGCTCTACTCTTTGCATGGATAACCAGGGCTGTGAATTCCCTTTTTAAACACGCCCAGAGTCTGCTTATATGGAGATTTTCAGCACCGTGGACAGAGGCAGGTTACTTTTTATCTGTCACTCCCTGAACAGCAGGATGAAGAAATATTCAGTTTGGGACAGGGTTCTGCCACTTGGTGAAAATCACCCCCTTTAGCAGAAGAAAATTTACTTAGAACCTTTTTATTTTC
>gene=hg18_chr14_78066150_78066550_+; species=SPECIES_2; score=2.97622; 
GTATCAAGGAGATGAAGAAATTTAAAATCTGTGCATTTTGCATGGGTAATCAGGATAGTGGATCCTCTTTTTAAAAAGGCCCAGCATTGGCGCATTTGGAGGTTTTCAGCGCCATGGTTAGAGGCATGTTTCCTTTTATCTGTAACGTGCTGAACATCAGAATGAAGAAATACTGAACCTGGGACAGGGATCTGTGACTTGGTGGAAATTACCCCCTTTAGCAGAAGAAAATTCACTTAGAGCCTTTTTATTCCT
>gene=hg18_chr14_78066150_78066550_+; species=SPECIES_3; score=2.97622; 
GTATCAGGGAGATGAAGAAATAAAAAAGCTATGCGTTTTGCATCGATAACCAGAGCTGTGGATCCTCTTTTTAAATAGGCCCAGCATTTGCTCATTTGGAGGTTTTAAGCACCATGGATAGAGGCACATTTCCTTTTATCTGTAACTCACTGAACAGCAGGATGAAGAAATACTCAGTTTGGGACAGGGCTTTGCCACTTGGTGGAAATTACCCCCTTTAGCAGAAGAAAATTCACTTAGAGCCTTTTTATTTTC
>gene=hg18_chr14_78066150_78066550_+; species=SPECIES_4; score=2.97622; 
GTATCAGGGAGATGAGGAAATAAAAAAGCTGTGTGTTATGCATGGATAACCAGGGCTGTGGACCCTCTTTTTAAACAAGCCCAGTGTTTGCTCATTTGGAGGTTTCCAGCACCATGGATAGAGGCGAGTTTCCTTTTATCTGTAACTCACCGAACAGCAAGATGAAGAAATACGCAGTTTGGGATAGGGCTCTGTCACCTGGTGGAAATTACACCCTTTAGGAGAGCAAAATTCACGTAGAGCTTTTTTATTTCC
>gene=hg18_chr13_99351191_99351591_+; species=SPECIES_0; score=1.60301; 
TCCCAGACTGCTTGCAGGATTTTCTGCTGGGGGCTGGTGAATGGCTGGAAAATGTCTTGGGTTGTCTGAGGGAAGAAGGCCGGGGCAGGCATATGTGCGCAAGGACGAGCTGAGCCCTCGACACCAGGCCGCGGATCCCCATGGACCGTTCTTTGCATCATCTCTCCTTCATCTAGTGCTAGATTCTTCCCCTTGTAATTTTACC
>gene=hg18_chr13_99351191_99351591_+; species=SPECIES_1; score=1.60301; 
TCCCAGACTGCTTGCAGGATTTTCTGCTGGGGGCTGGTGAATGGCTGGAAAATGTCTTGGGTTGTCTAAGGGAAGAAGGCCGGTGCAGGCATGTGTTCCCAAGGACGAGCTGAGCCCTCGACACCAGGCTGCGGATCCCCATGGACCGTACTTTGCATCACGTCTCCTTCATCTAGTGCTGGATTCTTCCCCTTATAATTTTACC
>gene=hg18_chr13_99351191_99351591_+; species=SPECIES_2; score=1.60301; 
TCCCAGACTAGTTGCAGGATGGCCCCCTGAGGACTGGGCAATGGCTGGACGACGTCTTGGGTGGTATCAGGAAAGGGGTTCAGGAGAGGGCTAAGGACCCAAGGATGGGGTCTCCTCTTGGCCGCCTCCTGCAGACCCCCGTGGACCCTTCTGTGCATCACCTCGCATTCATCCAGTTCTCCTGTTTCCCTCTTATAATTTTACC
>gene=hg18_chr13_99351191_99351591_+; species=SPECIES_3; score=1.60301; 
TCCTAGGTTATTTCCATGCCTGCCCACTGAGGTCTGGTGAATGGCTAGAGAATGTCTTGGGTGGTCTAAAGAAAGGAATACAGTGGAGGGATAAGGACCCCAGGACGAGCTATTCTCTGGGATTCCGGCTCCAGTCCCCCATGGTTCTTTCTCTGTCTCCTCTCTCATCCCTGTAGTTCCACTACTCCCCCCTTAGAGTCTCCCT
>gene=hg18_chr13_99351191_99351591_+; species=SPECIES_4; score=1.60301; 
TCCCACATTAATTGCAGCACCACTTCCTCATAAATGATGAATGAATGAAGAATGCCTCTCTGCCTCTCATGTTGGCTATTTATTGTTAGGTTAAGAACCCAAGGACGAGCTGTGCTCTGGGCCTCCTCCTGCGGATCCCCGTGGATCATTCTGTGTATCATCTTTCATTTCTCTAGTTCTACTACTTACCTCTTATAATTTTACC
>gene=hg18_chr5_95845323_95845723_+; species=SPECIES_0; score=1.95749; 
CAGTGTTCTGTTCCCTCTACACCACGCAGCCTCTTGACCGCCTATGTGAACTTCCCATGAGGCCTTATTTGGGGCAGATTCAAGCCTTACTAGCAACTATCTTAGTGCTGTGTCTACCTTCTTGTACTCCAAACTTCACAGCACCTGCATAGCCACCTGTTTAATAAGTCTGTAGCTGTGTTTGAGGACTCCTGCCAGCCTTTTTACATGACCACAACTCTGGTTCTGATGAGGAGATTGAATTTCTCTAGCCTACT
>gene=hg18_chr5_95845323_95845723_+; species=SPECIES_1; score=1.95749; 
CAGTATTCTGTTCCCTCTACACCACGCAGCCTCTTGACTGCCTATGTGAACTTCCCACAAGGCCTTATTTGGGGCAGATTCAAGCCTTACTAACAATTATCTTAGTGCTGTGTCTACCTTCTTGTACTCCAAGCTTCACAGCGCCTGCATAGCAACATGTTTAATAATTCTGTAGCTGTGTTTGAGGACTCCTGCCAACCTTTTTACATTGCCACAACTCTGGTTCTGATGAGGAGACTGAATTTCTCTAGTCTACT
>gene=hg18_chr5_95845323_95845723_+; species=SPECIES_2; score=1.95749; 
CAGTGCTGTGTTCTATTTACACCATGCAGCTTCTTTACTGCTGGTATGAAGTCAATGCCAGGCTTTATTTGGGGCAGACTGTAAGCTTACTGACGATTCTGTTAGTGCTGTGTCCATCTTCTTTTGCTCCAAGCTTCAAAGAACCTGCATAAATGCGTGTTTAATAAGTCTGTACATGCGTTTGAGGACTCTTGTCAATCTTTTTACATTACCAGGATTCTGTTTCTCATGAGAGGCTGGAATTTCTCTAGTATATT
>gene=hg18_chr5_95845323_95845723_+; species=SPECIES_3; score=1.95749; 
CAGTGCTATGCTCTCTCTGCACCATGCAGCCTCTTGGCTGCCTACTTGAAGGCAATGCCCATCTTTATTTTGGGCAGACTCAAGTCTTAATGACAATTCTCTTAGTTCTGCATCCATCTGCCTAAGCTCCAAACTTCATTGCACCTGCATATATGCATACTTAATAAGTCAGTACATGTGTATGAGGCCTCTTGTCAGTCTTTTTACATTACCAGCACTCTGATTCCTAGAAGAGGCTGGAATTTCTCTATCCTTTT
>gene=hg18_chr5_95845323_95845723_+; species=SPECIES_4; score=1.95749; 
AAGTACTCTGTTCCCTCTGCACCACACAGCCTCTGGGCTGTCTACTTGAAGTCAAGACCAGGCTTTAGTTTAGGTAGACTCAAGCCTTACTGACAACTCTCCTAGTGCTGTGTCCATCTTCTCGTGCTCCAAGCTTCACAGCACCTGCATGCATGCCTGCTTAATGAGTCAGGACATGTGTTTGAGGACATTTGCTGGTCTTTTTACATTACCAGGACTCTGGTTCTCATGAGAGCCTGGGATTTCTCCAGCTTATT
>gene=hg18_chr2_238137183_238137583_+; species=SPECIES_0; score=1.79418; 
AAATCTCCTTGCTGTGCGGGTTCTCCGGCAGCTGAGGCTAGGCCTGGGTTGCCCAAGCCACCCTGCCAGGGCACCCGCTGTCATGGTGACTCCAGACAAAGACGTCCATTCAACTCCGCTGACCAGGAATCCCACGGGGCAGCCGGCCAAATCTCCACCTCTCAGGAGGCAGGTCTTTGGGGATCAGGAGCCAAGATTAGC
>gene=hg18_chr2_238137183_238137583_+; species=SPECIES_1; score=1.79418; 
AAATCGCCTTTCTGTGTGGGTTCTCCGGCAGCTGAGGCTAGCCCTGGGTTGCCCAAGCCACCCTGCCAGGGCCCCCGCTGTCTTGGTGACACCAGGCAAAGATGTCCATTCAGCTCCACTGACACAGAATCCCACGGGACAGACAGCCGAATCTCCACCTCTCAGGAGGCAGGTCCTTGGGGATCAGGAGCCAAGATTAGC
>gene=hg18_chr2_238137183_238137583_+; species=SPECIES_2; score=1.79418; 
CACCCTCCTCCCTATGCGGGCACTCCAGCAGCCAGGACCAGCTCTGGTTTGCCCAGGCCACCCTGCCCGGGCCCGGGCTGTCGTGGTGACGAAAGGCGGAGCCATCCAGGCAACTCCGCTGACCAGGAGTCCCACCAGCCAGGAGACAGCGCCCCCGGCTCTCAGGAGGCCGGACCTTGAGGGTCAGGAAACAAGCTCAGG
>gene=hg18_chr2_238137183_238137583_+; species=SPECIES_3; score=1.79418; 
CACTCTCCTCTCTGTGTGGGCACTCCTGCGGCCAGGGGCTGGTGGGGACTGCCCAGGCCCCCCTGCTCGGGTGTGGGCTGCAGTGGTGACAAAAGGCAGAGGTGTCCATGCAACTCCTCCGACCGGGAAGCCGAGGGTCCTGGAAGCAAAATCGCCACCTGGCAGGAAGCAGGTGGCTGGGGACCAGGAGCTGGGGGCTGA
>gene=hg18_chr2_238137183_238137583_+; species=SPECIES_4; score=1.79418; 
AAATCTTCTCTCTCTGGGGGCACTCCAGCAGCCAGGGCCAGCTCTGGGCGACGCAGGCCACCCAGGCCCGGCCAGGGCCCCGATGCTCGTCCATGGTGAAGGCTACTCTGCAACTCCACTGACCAGGGATCCCACCGGGCAGACAGCAAAACCTCCAACTCGTGGGCAGCAGGTCCTTGGGGATCAGGAGCCAGGCGTAAC
>gene=hg18_chr20_44292983_44293383_+; species=SPECIES_0; score=3.99015; 
TGAGGGGAGGACTCGACACAGGAGAGGGGGCAGAGGAGGGGAAGGACAGGAGGGTTTAGATTCTCCTCCCCACAGCTGGTCAAGCCCAGACTTCCAGAAGTAGAGCTGGGACTGGTTGACAGGAGCGGGCTGCTGTCCGTGGTGCTGCTCCCAGCCCTTCTGCTATGTTAAGGGCCTAGGTCCAGGCTGGAATGGGAACTGATTCTTGGCTAAACAGGATCTCAGGGCATGGATCCATGTGGAATGTTAGATATGGAAG
>gene=hg18_chr20_44292983_44293383_+; species=SPECIES_1; score=3.99015; 
TGAGGGGAAGACTCGACACAGGAGAGGGGGAAGAGGAGCGGAAGGACAGGAAGGTTTAGATTCTCCTCCCCACAGCTGGTCAAGCCCTGACTTCCAGAAGTAGAGCTGGGACTGGTTGACGGGAGCGGGCTGCTGTCCGTGGTGCTGCCCCCAGTCCTTCTGCTATGTTAGGGGCCTAGGTCCAGGCTGGAATGGGAACTGATTCTTGGCTAAACAGGATCTCAGGGCATGGATCCACGTGGAATGTTATATATGGAAG
>gene=hg18_chr20_44292983_44293383_+; species=SPECIES_2; score=3.99015; 
AGATGGCAACAATCGGGACAGGGGCTGGGGCTGATCTCTGGGGTCGCAAGAGGACTAAGATTTAGCAGAGCGCAGCAGCACAGCAGCAGACTTTCAGAAGCAGGGCTTCAATTGGCTAGGTTGAGCCATTCGCTGTCCGTGGTGCTGCCCCTAGCCCTTCTGCTATATTAAGGGCCTAATTCCAGACTGACGTAGGAAAGGATTCTTGCATAAACAGGATCGCAGAACAGGGCTCCATGTAGAATGTTGGATATGGAAG
>gene=hg18_chr20_44292983_44293383_+; species=SPECIES_3; score=3.99015; 
CAAGGGGAAGAGTGGAGAAAGGGGAGGGGGATGAGGAGGGGAGTGGCAGGAGCATTCAGATTCTCCTGCCCACAGCTGGTCAAGCTCAGACTTCTAGAAGCAGGGTTGGGATTAGCTAGGATGAACTGGTCGCTGTCCGTGGTGCTGTCGCCAACTCTTCATCTAAGTTAAGGGCCTCTAGCCAGGCTGGCATAGGAAATGATTCTTGGATAAACAAGATCTCAGAGCAGAGCTCCACATGGAATGTTAGATGTGGAAG
>gene=hg18_chr20_44292983_44293383_+; species=SPECIES_4; score=3.99015; 
CAAGGGGAAGAGTCGAGAAAGGAGAGGGGGAAGAGGAGGGGCGTCGCAGGAGCGTTCAGATTCTCCGCCCCACAGCTGGTCAAGTTCAGACCTCCAGAAGCCCAGCCGGAATTGGCTGGGATGAGCTGTTCACTGTCCGTGGTGCTGCTGCCAGCACTGCCGCTAAGTCAAGGGCCTCAATCCAGGCTGGCGTGGGAACTGATCCTTGGGTAAACAGGATCTCAGAGCAGGGCTCCATGTAGAATGTTAGATATGGAAG
>gene=hg18_chr12_108658807_108659207_+; species=SPECIES_0; score=3.05951; 
GGCACATAGTTGGTGTTTAATCTGTCCAGTGCTGGCACAGCAGTTGGTTCCCATGGCGACTGACATTATCAGGCTGTACCCCGCCCCTTCAGGGCTCTTGCGCCGGGAGCTGGCCGTGGTGCTGACAGGCCAGGCACCACCCAGACCCCACTGTGTGTCCCGGACACTTCCTGAGGCCCACCCTGCCCCAACTCCCTAGGACAGCCCATCCTTTGTCAGGAGACGTTTTC
>gene=hg18_chr12_108658807_108659207_+; species=SPECIES_1; score=3.05951; 
GGCACATAGTTGGTGCTTAATCTGTCCAGTGCTGGCACAGCAGTTGGTTCCCATGGCGACTGACATTACCAGGCTGTGCCCTGCCCCTTCAGGGCTCTTGCGCCGGGAGCTGGCCGTGGTGCTGACAGGCCAGGCACCACCCAGACCCCACCCTGTGTCCCGGATACTTCCTGAGGCCCGCCCTGCCCCGACTCGCCAGGACAGCCCATCCTTTGTCAGGAGACATTTTC
>gene=hg18_chr12_108658807_108659207_+; species=SPECIES_2; score=3.05951; 
GGCACATAGTAGGTGCTGAATTTGTTCAGAGTTGCCAGTAAGGCAGGCTCCCTTGGCAACTGACCTTAGCAGGCTCCGCCCCGGCCCTTCCAGGTGTTTGCCTTGGGAGCTGGCCGTGGTGCTGAAGGGCCAGCAGCCACCCAGTTCTTACTCTGTGTCCCGGCTACTTCCTGAGCCCTGCCTAGCCCCAGCTCCATGGGCCAGCCCATCTTTCTTAATGAGACGGTTTC
>gene=hg18_chr12_108658807_108659207_+; species=SPECIES_3; score=3.05951; 
CGCACACAGTAGGTGCTCAATTTGTCTAGAGCCGGCGGAACATCAGGTTCCCATGGCGACTGACGTTGCCAGGCTCCGCCCTGCCCCTTCAGGACTGCGTCACTGGGAGCTGGCCGTGGTGCTGAAGCGCGCGGCTCCACCCAGGCTGCACCCTCGGTCCCGGCCGCTTTCTGAGCCCTGCAGTGCCTCAACAACGGGAGCCAGCCCATCCTTCCTCAGGAGGTGGCTTC
>gene=hg18_chr12_108658807_108659207_+; species=SPECIES_4; score=3.05951; 
GTCACACAGTAGGTGCTTAATTTGTCCAGGGCGGTAACGAAGGTTGGTTCCCATGGCGACTGACGTTACGGGGCTCGGCCCCGCCCCTTCAGGGCGCCTGTGCTGGGAGCTGGCCGTGGTGCTGAAGGGCCCGGCGCCACCCAGTCGGCACCCTGTATCCCGGACGCTCCCTGAGCCCCGCCTTGCCCCGACTCCCTGGGCCAGCCCATCCTTCCTCAGGAGACAGCTTC
>gene=hg18_chr9_133641682_133642082_+; species=SPECIES_0; score=7.5164; 
GAGCCCTGAGATCCTGCCCATTTTCAGACGGGGAGCCTGGGGCTCGGAAATAGGGTAGGACTGCCCAGGGCCTCAATCCACCGGCAGATGTGGGCTCCTGGGTTCTGGTGAACTTGGGCCTGGGGACGCACACGTTTCCCTTCTGGTGACCAGTCATAGTAGCAGAACAGCAG
>gene=hg18_chr9_133641682_133642082_+; species=SPECIES_1; score=7.5164; 
GAGCCCTGAGATCCTGCCCATTTTCAGATGGGGAACCTGGGGCTGGGAAATAGAGTGGGACTGCCCAGGGCCGCAATCCACCGGCAGATGTGGGCCCCTGGGTTCTGGTGAACTTAGGTCTGAGGATGCACACGTTCCCCTTCTGGTGACCAGTCATAGTAGCAGAACAGCAC
>gene=hg18_chr9_133641682_133642082_+; species=SPECIES_2; score=7.5164; 
GGGCCTAGGCATTCTGCCCATTTCCAGATGGGGACCCTGGGGCTCAGAGACGGGATGGGACTGCCCAGGGCTGCGGTCCACCGGCAGACCTGGGGCCCTGGGTGCTGGAGAACTTGGGCCTGGGGACGCACACGTCCCCCTCCCGGTCCCCAACACCAGCAGCAGAGCAGAGA
>gene=hg18_chr9_133641682_133642082_+; species=SPECIES_3; score=7.5164; 
GGGCCTCGACATTCTCTCCCTTTCCAGGAGGAGAGCCCAGGGCTCAGAGATGGGGCTGGATTGCCTAAGGCCATGGCCCACCGTCAGACCTGGGACCCTGGGCTCTGCTCTACTTGAGCCTGGGGACGTCTGGGTCCTCCTCCTGGGCACCAGCCCCAGTAGCAGAGCAGGGG
>gene=hg18_chr9_133641682_133642082_+; species=SPECIES_4; score=7.5164; 
GAACCTCGACATTCTGCCCATTTTCAGACAGGGAGCCTGGGGCTCAGAGATGGAGTGGCGCTGCCCAGGGCCGTTGCCCACCGGCAGACCTGGGACCCTGGGCTCTGGGGAACTTGGGCCTGGGGACGCGCACCTCCCCCTCCTGGGCTCCAGCTGCAGCAGCAGAGCAGCGG
>gene=hg18_chr2_182250929_182251329_+; species=SPECIES_0; score=6.00517; 
AAGAGAAGTTGCCATTGATGCTGAGCGGCGGGCTGAGGGGTCCATCAAAGGAAGGGCTGGTGCAATCAGTCAGAGGGCTTTCAAAGAAGGGCTCCAGCGCTGCGCTGTAGGCGTGCGGCGGAGGCTTAACGTGGAAGACATGGGAGCTGTCCATGGTACCGTAAGGCGGACTGGGCAGCCCAGGCGACTGGTAGGAGTAGGGGTGTACAGGGAAGGAAGCGCTGGCCGTCGGCAGGTGGGGGGGCATGTCCTGGTTCTGCTCAGGCAGAAAAGTCCGAGGATTGAGTTGCAGGCAGCC
>gene=hg18_chr2_182250929_182251329_+; species=SPECIES_1; score=6.00517; 
AAGAGAAGTTGCCATTGATGCTGAGCGGCGGGCTGAGGGGTCCATCAAAGGAAGGGCTGGTGCAATCAGTCAGAGGGCTTTCAAAGAAGGGCTCCAGCGCTGCGCTGTAGGCGTGCGGCGGCGGCTTGACGTGGAAGACATGGGAGCTGTCCATGGTGCCGTAAGGCGGACTGGGCAGCCCAGGCGACTGGTAGGAGTAGGGGTGTACAGGGAAGGAAGCGCTGGCCGTCGGCAGGTGCGGGGGCATGTCCTGGTTCTGTTCAGGCAGAAAAGTCCGAGGATTGAGTTGCAGGCAGCC
>gene=hg18_chr2_182250929_182251329_+; species=SPECIES_2; score=6.00517; 
AAGAGAAGTTGCCATTGATGCTGAGCGGCGGGCTGAGGGGTCCGTCAAAGGAAGGGCTGGTGCAGTCAGTCAGAGGGCTCTCAAAGAAAGGTTCCAGCGCTGCGCTGTAGGCGTGAGGCGGCGGCTTGACGTGGAAGACATGGGAGCTGTCCATGGTGCCGTAGGGCGGGCTGGGCAGCCCCGGAGACTGGTAGGAATAGGGGTGCACAGGGAACGAAGCGCTGGCGGTAGGCAGGTGAGCAGGCATGTCCTGGTTCTGCTCAGGCAGAAAAGTTCGAGGATTGAGCTGCAGGCAGCC
>gene=hg18_chr2_182250929_182251329_+; species=SPECIES_3; score=6.00517; 
AGGAGAAGTTGCCGTTGATGCTGAGCGGCGGGCTGAGCGGCCCGTCGAAGGCGGGGCTGGCGCAGTCGGTCAGGGGGCTCTCGAAGAAGGGCTCGAGCGCCGCGCTGTAGGCGAGCGGCGGCGGCTTCACGTGGAAGACGTGGGAGCTGTCCATGGTGCCGTAGGGCGGGCTGGGCAGCCCCGGGGACTGGTAGGGGTACGGGTGCCCCGGGAAGGGCGCGCTGGCCGCCGGCAGGTGCGGGGGCACGTCCTGGCTCTGCTCGGGCAGGAAGGTCCGAGGGTTGAGCTGCAGGCAGCC
>gene=hg18_chr2_182250929_182251329_+; species=SPECIES_4; score=6.00517; 
AAGAGAAGTTTCCATTGATGCTGAGCGGCGGGCTGAGGGGTCCGTCAAAGGAAGGGCTGGTGCAATCAGTCAGGGGGCTTTCAAAGAAGGGCTCTAGCGCTGCGCTGTAGGCATGCGGCGGCGGCTTGACGTGGAAGACGTGGGAGCTGTCCATGGTACCGTAGGGCGGGCTGGGCAGACCCGGCGACTGGTAAGAGTAGGGGTGCACGGGGAAGGAAGCGCTGGCTGTAGGCAGATGTGGGGGCATGTCCTGGTTCTGCTCAGGCAGAAAAGTCCGAGGATTGAGCTGTAGGCAGCC
>gene=hg18_chr15_68055770_68056170_+; species=SPECIES_0; score=4.33702; 
TGGCAAGACTCACTAGCAATATCAGGGGCTTTACACATCTGTCTTACCTGTACTACTGTTTTCATTCTTACCCCAGGGCCTGTCATACGTAGCTTGACTCAAATACTGTCGCATCCTGTGCCTCTGTCCATGGTTCTGAACCGTTCTTTATGAGCTGGGGCAAGGCTAATTCTCCTGATGTGAGGTACTCGTTGGTTCATCGAGGCATTCATTCAATATCTAATTTAGCTTTGCCTATATAACAAACCACCCCAAAACATAGGGCTTAAA
>gene=hg18_chr15_68055770_68056170_+; species=SPECIES_1; score=4.33702; 
TGGCGAGAGTCACTAGCAATGTCAGGGGCTCTACACATCTGTCTTGGCTGTACTACTGTTCTCATTGTTACCCCAGGGCCTGTCATACATAGCTTGACTCAAATACTGCCGCAGCCTGTGCCTCTGTCCATGGTTCTGAACCGTTCTTTATGCACTGGGGTAAGGCTAATTCTCCTAATGTGAGATACTCGTTGGTTCATCAAGGTATTCATTCAATATCTAGTTTAGCTTTGCCTATATAACAAACCACCCCAAAACATAGGGCTTAAA
>gene=hg18_chr15_68055770_68056170_+; species=SPECIES_2; score=4.33702; 
TGCCAAGCCTCCCTATCATTATCATGTCGTGTGCCATCCCATCTCACCTGTCCTCCTGCCCCCAATCCAGCATCAGGGTCTTTCCCAATTAGCTCAGCTCAAATACAGCCCTATCCTGTGCCTCTATCCGTGGTTCTGAAACTTTTTTTGTGCACTGAGACAAGGTTAGTTCTCCTAAGACGGGATTCTTGCTGTTTCATCCAGGCATTCATTCAGTGACTCAGTCATGTCCGACTCTTTGTGACCCCATCTGAACATGCCAGGCTTCCC
>gene=hg18_chr15_68055770_68056170_+; species=SPECIES_3; score=4.33702; 
TGACTAGGCTCATTAGTGATTTTTTATTTTTTACACTTCTGTCTCTCCTGTACCACTAGTCTCACTCTCACCCCAGGGGCCAGCCTGTGCAGCTGGGCTCAAGTACACCCACATCCCGTGCCTCTGTCCATGGTTCTGAAACCTTTTCTGTGCACTAGGACAAGGCTCTTTCTCCCAAGCTGGGATACATGTTGGTTCATCCAGGAATTCATTCAATATCTCAGTTAACTTTGACCGTCCCATAAACCATCCCAAAATGTAAGGGTTAAA
>gene=hg18_chr15_68055770_68056170_+; species=SPECIES_4; score=4.33702; 
TGGCAAGACTCTCTAGCATTATCAGGGCTTTTGCACTTCTGTCTCCCCTGTAGTACTGTTCTCATTCTCACCTCAGGGCCTGGCATATATAGCTGGCCTCAAGCAGACCCATGTCTTATGCCTCTGTCCATGGTTCTGAAACATTTTCTGTGCACGAGGACAAGGCCATTTCTCCTTACCCGGGATACTGGTCGATTCATCCAGGTATTCATTCAATATCTCAGTTAGCTTTTACTGTATGATAAACCATCCAAAAATTTAAGACTTAAA
>gene=hg18_chr6_90661733_90662133_+; species=SPECIES_0; score=7.46322; 
TCGAGTTAATGTGCCAAAGTCTAAAACCATGTGGCAAATCCCACAGCCAAGGCAACTTGAAGTAGACCCTTCTGGGAAAAAGGACTGGTCTGAGAAGGATCAGCATAGCGGACAGCTCCATGTTCACAGCCCGTGTCCCTGGGCTGGCAGTGCTGGAAATCAGCACCTGGGACAGCAATCAGACCATTCATTTGGCCTGCAGAATACAATGTCTCAGTCCTGGCTAGGTACAACTACGGCTCCTAGAAACTGTCCATCCTTTGCAGTAGGAACCTGGGAGCAGTCCCAGGAC
>gene=hg18_chr6_90661733_90662133_+; species=SPECIES_1; score=7.46322; 
TCGAGTTAATGTGCCAAAGTCTAAAACCATGTGGCAAATCCCACAGCCCAGGCAACTTGAAGTAGACCCTTCTGGGAAAAAAGACTGGTCTGAGAAGGATCAGCACATCGGACAGCTCCATGTTCACAGCCCATGTCCCTGGGCTGACAGTGCTGGAAATCAGCACCTGGGACAGCAATCAGACCAGTCATTTGGCCTGCAGAATACAATGTCTCAGTCCTGGCTAGGTACAACTACAGCTCCTAGAAACTGTCCATCCTATGCAATAGGAACTTGGGAGCAGTCCCAGGAC
>gene=hg18_chr6_90661733_90662133_+; species=SPECIES_2; score=7.46322; 
CCGAGTCAATGTGCCGAATTCTAAAACCACGTGGCATATCCCACAGGCCAGGCAACTTGATGTAGACCCTTGTAGTAAAAAAGACTGGGCTGAGAAGAATCAGCACAACGGACAGCTCCATGTCCACAGCCCATGTCCCTGGGACGACAGTGCTAGAATTCAGCACCCAGGACAGCAGCCAGACCATTTATTTGGCTTGCAGAATATAAGACCTCACTCCTGGCTAGGTACAAAGATGGCTCCTAGGCATTGTCCATCACATACAACAGGACCCTGGGAGCAGTCCCAGGAC
>gene=hg18_chr6_90661733_90662133_+; species=SPECIES_3; score=7.46322; 
TCGAGCCAGTGTGCCAAAGTCTAAAACCACGTGGCAAAGCTCAGAGCCCATGCCAGTTGAAGTAGACCCTTGTGTTAAAAAAGAGTGGGCCGGGAAGGATCAGTACAGAGGACAGCTCCATGTGCACAGCCCATGTCCCTGGGATGGCGTTACTCAAATTCAGCACCCGGGACAGCAACCAGACCTCTCCTCTGGCCTAGAAAATGCAAAGTCCCAGTCCTGGGTAGGTACAGAGATGGCTTCTAAACACTACCAATCCTATGCAGTAGGAACCTGGGAGCAGTCCCATGGT
>gene=hg18_chr6_90661733_90662133_+; species=SPECIES_4; score=7.46322; 
CCAAGTCAATGTGCCAAAGTCTAAAACCATGTGGCAAATCCAACAGCCCAGGCAACTTGAAGTAGACCCTTGTAGTAAAAAAGACTGGCCTGAGAAGGATCAGCACAGCGGACAGCTCCATGTCCACAGCCCGTGTCCCTGGGATGACGATGCTAGAATTCAGCACCTGGGACAGCAACCAGACCATTCCTTTGCCCTGCAGAAGACAACGTCCCAGTCCTGCTTAGGTTCAACGACGGCTCCTAGACACTGTCCATCCTATGCAATAGGAACCTGGGAGCAGTCCCAGGAC
>gene=hg18_chr3_13158436_13158836_+; species=SPECIES_0; score=7.21096; 
ATAGCCTGGGTTCATGGCCATAGAAGGGCCCAGATCCTCCCCTGTCTGAGTGACCTTGTCGCCACGAAGGGAAGTTTGAGACACAGTTGTGCCTGGATTCAGCTCAGGTCATGGTGCCTTGTGGTTCTGTCCGTGGTGCTGAAGCGCGCTCTGCATTCTAAGACCATGCTACAGTATGTCAGAGCGCAGCGGCTGCGGGAGTGCATTTCCCCAGGCCTCACTTGCTGATGACACAGCAGAAGCCCAGAGAGGGGAA
>gene=hg18_chr3_13158436_13158836_+; species=SPECIES_1; score=7.21096; 
ATAGCCTGGATTCATGGCCATAGAAGGGCCCAGATCCTCCCCTGTCTGAGTGACCTTGTCGCCACAAAGGGAAGTTTGAGACACAACTGTGCCTGGATTCAGCTCAGGTCATGGTGCCTTGTGGTTCTGTCCGTGGTGCTGAAGTGCGCTCCGCATTCTAAGACCATGCCACAGTATGTCAGAGCGCAGTGGCTGCGGGAGCACATTTCCCCAGGCCTCACTTGCTGATGACACAGCAGAAGCCCAGAGAGGGGAA
>gene=hg18_chr3_13158436_13158836_+; species=SPECIES_2; score=7.21096; 
AGAGCCCGGGTCCTCAGGCACAGAAAACCCCAGGCCCCCCTCTGCCTGGGTGCCCTCAGCGCCACGGAGGGAGGGTTCAGACACAGCTCTGTGTGGACTCGCCTGAGCCCATGGAGTGTTGCGGTCCTGTCCATGGTGCTCACGGGCGACGCGCGTGCTCAGACCCAGCCACGGGCTGTGAGAGCCGAGGGGCTCCAGGACCTCACTTCCCCAGGCTGCGTTTGCAGAGAAGAAAGCAGAAGGTCAGTGTGTCTGT
>gene=hg18_chr3_13158436_13158836_+; species=SPECIES_3; score=7.21096; 
AGAGCCTGGGTCCACAAGCACAGAAAGCCTCAGATCCTCCTATGCCTGGGTGCTTTTGTTGCCAAGAGGGGAAGATTCAAACACAGAATTGTGTGGACTCAGCTTAGCTCAAGGAGCCTTGCGGTCCTGTCCATGGTGCTCATTGGAGACTCGTGTTTTAACCCCCAGCCATAGTCTATCAGAGGTAAGAGGTTCCAAGACCTCAATTTCCCATCCTTCATTTGCAGATAAGAAAGCAGAAGCCTAGAGAGGGGAA
>gene=hg18_chr3_13158436_13158836_+; species=SPECIES_4; score=7.21096; 
AGCGCCCGGGTCCGCAGGCTCAGAGAGCCCCGGATCCTCCTCTACCTGGGTGCCCCCGACGACCCGAAGGGAGGACTCGCAAACAGCTGTCTGTGGCCTCGTCTCAGCCCATGGAGCATCGAGGTCCTTTCCGTGACGCACACAGGCGCCTCACACTCTAAGACAAAACCACAGGGTCTCAGAGCTGAGGGGGTCCAGGACCCCATTTCCCCAGCCTTGCTTTGCAGATGAGAAAGCAGAAGCCCAGAGAGGGGAA
>gene=hg18_chr16_4444623_4445023_+; species=SPECIES_0; score=2.30758; 
CCCCACCTTCTTGAGGTGGCACTTGCCGCTTCTTGAGTGGCCCTGGGTGGCCAGGTGGGCCCTGGGATGTGACTGTGGAAGTGAGGCCCATGACGCCAGTTCTTTCTGCTGTTTGTGCCCAGGTGGCAGCACCATGGATAGCTCCGCAGGAAGCAAGGCTAGGCGTGAGGCTGGGGAGGACGAGGAGGGATTCCTTTCCAAACTTAAGAAAATGTTTACCTCATGATACCCAGCCGAGGTAGGAAAACCTGGAGGTTTTTCCTTTGTTTTCT
>gene=hg18_chr16_4444623_4445023_+; species=SPECIES_1; score=2.30758; 
CCCCACCTTCTTGAGGTGGCGCTTGCCGCTCCTTGAGTGGCCCTGGGTGGCCAGGTGGGGCCGAGGATATGACCTTGGAGGTGGGGCCCCTGACGCCAGTTCTTTCTGCTGTTTGTGCCCAGGTGGCAGCTCCATGGATAGCTCCGCAGGAAGCAAGGCTAGGCGTGAGGCTGGGGAGGACGAGGAGGGATTCCTTTCCAAACTTAAGAAAATGTTTACCTCCTGATACCCAGCTGAGGTAGGAAAACCTGGAGGTTTCTCCTTTGTTTTCT
>gene=hg18_chr16_4444623_4445023_+; species=SPECIES_2; score=2.30758; 
CACCTCCCTCTCGGGGTGGCGCTTGTGGCTCTTGGAGTGGCCCTGGGTGGCCAGACGGGGCCTGGGGTGGGCTCGAGGAGATCGCACCCTTGACCCCAGTTCTCTCTGCTGTTTATGCCCAGGTGGCAGCACCATGGATAGCTCCGCGGGAGGCAAGGCTAGGCCTGAGGCTGGGGAGGACAAGGAGGGATTCCTTTCCAAACTTAAGAGAATGTTTACCTCCTGATACCCAGCCGAGGTAGGAAAATCCTGAGGTTCCTCCTTCATGCCCT
>gene=hg18_chr16_4444623_4445023_+; species=SPECIES_3; score=2.30758; 
CCCTTCCCTCTCAGGGTGGTGCTTGTGGCTTCTGGAGCCGCCCTGGGTGGCCAGGTGGGGCCAGGGATGGGACCCTGGAGGTGGCGCCCTTGACCCCAGTTCTTTCTGCTGTTTGTGCCCAGGTGGCAGGACCATGGATAGCTCCGCAAGAGGCAAGGCTAGGCCTGAGGCTGGGGAGGACAAGGAGGGATTCCTTTCCAAACTTAAGAAAATGTTTACCTCCTGATACCCAGCCGAGGTAGGAAAACCCTGAGGTTTCTCCTTTGCTTCCG
>gene=hg18_chr16_4444623_4445023_+; species=SPECIES_4; score=2.30758; 
CCCCTCCCTTTCAGGGTGGCGCTTTTGGCTCCTTGAGTGGCCCCGGGTGGCCAGGCGGGACCTGGGATGGGACCATAGAGGTGGCACCCTTGACCCCAGTTCTTTCTGCTGTTTGTGCCCAGGTGGCAGCACCACGGATAGCTCCGCAGGAGGCAAGGCTAGGCCCGAGGCTGGGGAGGACAAGGAGGGATTCCTTTCCAAACTTAAGAAAATGTTTACCTCCTGATACCCAGCCGAGGTAGGAAAACCTTGAGGTTCCTCCTTTGTTTCCT
>gene=hg18_chr5_141243116_141243516_+; species=SPECIES_0; score=1.42595; 
CTCCATCGGGACCCTTTCACGACCCCGAGCCCTTTCCCCAGAGCTCCCAGCAACCTTCGCGCTTCTCCGGAGGGTGGGGTCTGCCGCACCTCACTGCTGGACTCCGGAAACCATTTCTGGGACCGGGAGCTGTCCAGCGCCTCGGGTCCTGACGGACCGCTGATTCGCCTAGATCGGACAAGCGGGTGCTCAGAGCCCTGGTGGCTCGGGAGCTTTCCCCCAACCAGGCTAAGACCACAAACCACGCCTGGCCCT
>gene=hg18_chr5_141243116_141243516_+; species=SPECIES_1; score=1.42595; 
CTCCATCGGGACCCTTTCACGACCCCAAGCCCTTTCCCCAGAGCTCCCAGCAGCCTTCGCGCTTCTCCGGAGGGTGGGGACTGCCGCACCTCTCGGGCGGACTCCGGAAACCATTTCTGGGACCGGGAGCTGTCCAGCACCTCGGGTCCTGACGGACCGCTGATTCGCCTAGATCGGACAAGCGGGCGCTCAGAGCCCTGGTGGCTCGGGAGCTTTCCCCCATCCAGGCTAAGACCACAAACCACGCCTGGCCCT
>gene=hg18_chr5_141243116_141243516_+; species=SPECIES_2; score=1.42595; 
CTCCATCGGGACCCCCTCACGACCCCAAGCCCTCTCCCTACTGCTCCCGGCAGCCTTCGTGGTTCTCCTAAGGGTGGGAATTGCCGCAATTCTCTGGCTCTCTCTGGAAAATATTTCTGGGGCTGGGAGCTGTCCAGCACCTCGGGTTCTGACGGACCAACGATTCGCCTAGATCACACCAGAAGGGGCTCAGGGCCCTGGGAGCTTGGGAGTTCTCCTCCACCTAGGCTAACACTGTAAACCACACCTAGCCTT
>gene=hg18_chr5_141243116_141243516_+; species=SPECIES_3; score=1.42595; 
CTCCATCAGGACCCCTTCACGACCCCAAGCCCTTTCCCCAGGGCTCCCAGCCGCCTCCCTGCCTCTTCACAGAGTGGGAACTGCCCCACCCTTCCTGCTCTCTCCAGAAACCTTTTCCAAGGCTGGGAGCTGTCCAGCACCTCGGGTCCTGACGGGCCTCAGATTCGCCTTGATCAGAAAAGAGGGTGCTCAGGGCCCTGTGGGCTTGAGAGCTCTCCTCCACCCCTACCAAGACCACAAACCACACCTGGCCTT
>gene=hg18_chr5_141243116_141243516_+; species=SPECIES_4; score=1.42595; 
CTGCATCGCGACCCCTGCAGGACCCGGAGCCCTTTCCCCATAGCTCCCAGAAGCCTTCGCGCTTTTCCTGAGGGTGGGGACTGCCGCACCCCTCCGGCTCACTCCGGGAACCCTTTCTGGGGCTGGGAGCTGTCCAGCACGTCGGGTCCTGACGGACCGCTGATTCGCCGAGATCGTACAAGAGGGTGCTCAGGACCCAGGGGGCTTGGGAACTCTCCTTCACCCAGGCTAAGACCACAAACTACACCTGGTCTT
>gene=hg18_chr20_60595404_60595804_+; species=SPECIES_0; score=3.32032; 
ACACTTAGCCAGCCACACACACTCAACCCAGAGATGTCCTCGGTGGGGGCACTGAGGAGGCCGGGGTGCGGGTGACCCGCTCACCCACAGCACCTGCTGGTCCCTTCTGGGGGTGCCTCCGGAGCCGGATCCAGGCAGGCAGTGGGCTGGGCCGGTTCTGGGAAT
>gene=hg18_chr20_60595404_60595804_+; species=SPECIES_1; score=3.32032; 
ATACTTAGCCAGCCGCACAAACTCAAACCAGAGATGTCCTTGGTGGGGGCACCGAGAAGGCCGGGGTGCGGGTGACCCGCTCGCCTGCAGCACCTGCCGGCCCTTTCTGGGGGTGCCTCCCGAGCCGGATCCAGGCAGGCAGTGGGCTGGGCCGGGTCTGTAAAT
>gene=hg18_chr20_60595404_60595804_+; species=SPECIES_2; score=3.32032; 
GCTCTCCACCTGCCGCGTGCACTCAGGCCACAGATGTTCTCTGTGGTGGGCCAAAGCTGTCCAAGGTGGCCCCGACCTCCACCCCTTCAGCACCTGCTGGCCCCCACCAAGGGTGTTCTCTGGACGTGACGTGGGTTGGCAGCAGGCTGAGGTATGTTTGTACAC
>gene=hg18_chr20_60595404_60595804_+; species=SPECIES_3; score=3.32032; 
GCCCTCAGCCTGTCCCATGCACTCCGGCCACGGACGTCCTCAGCGGAGGGCCTGTGGTGGCCGGGGTGGCCGCGGATTCCACCCCTGCGGCCCCTGCCGGGTCCCACCGAGGGGGGCCCCGGAGCCGCACCCCGGCGGGCAGCGGGCTGGGCTGGGTTTGTAAAT
>gene=hg18_chr20_60595404_60595804_+; species=SPECIES_4; score=3.32032; 
CCTGTCAGCCTGCCTCACTCACTCTGGCCAGAGATGACCTCAGAGGAGAGTCTGTGGTGGCCAGGGTGGGTGCGACCCCCACTGCTGCAGCACCTGCTGGTCCCTGCTGGGGGTGTTCCCTGGAACACACGTCGGCAGGCAGCGGGCTGGCCTGGGTTTGTAAAT
>gene=hg18_chr14_81611668_81612068_+; species=SPECIES_0; score=5.94966; 
AGTAGGAAGAAAAAGGGCAAAAGCAAAGTTATGCATCACTTATGTGAATAGAAAGAGGTCCTCCCGTAGTGCAGCACTGAGTTGATGCATTGAGCCATTTACCTCCTGCTCAGACCTTGGACAGCACCAGCCTGTTCTGCACGGCAGTCAGGTGTAAATGCTGGGAAATAGATGGCTGTGGAAGGGTCCAGTGTGGGTACTGGCATAGAAGGAATAAATTATATTGGACACGTGTATTGAGAGGGTCAATTAAGA
>gene=hg18_chr14_81611668_81612068_+; species=SPECIES_1; score=5.94966; 
AGTAGGAATAAAAAGGGCAAAAGCAAGGTTATGCATTACTTATGTGAATAAAAAGATGTTCTCTGGTAGTGCAGCGCTGAGTTGATGCATTGAGCCATTTGCCTCCCGCGCAGACCTTGGACAGCACTAGCCTGTTCTGCACTGCCGTCCGGTGTAAATGCTGGGAAATACAAGGCTGTGGAAGGGTCCAGTGCGGGTACTGGCTTAGAAGGAATAAATAATACTGGACCAGTGTATTGAGAGGGTCAATTAAGA
>gene=hg18_chr14_81611668_81612068_+; species=SPECIES_2; score=5.94966; 
AATAGGAAGAAAAAGGCGAAAAGAAGGGCCATGCAGCACGTAAATGAATAGAAAAGCCTCCTCCGATAGAACAGCACTGGATTGATGCATGAAACCGTTCGCTCCATGCTCAGTTCTTGCACACGAGCAGCCTGTTTTGCATTGTAATCCGGGATAAATAATGAGAGCAGGGTGGCTGTGCAAGGGTCCAAAGCAGACACTGATAGAGAATCAATAAGTGATACTGGAGACATTTGTTGGGAGGTTCAGTAGAGG
>gene=hg18_chr14_81611668_81612068_+; species=SPECIES_3; score=5.94966; 
AGCAGGAAGAAAAAGGGAAAACGCAGGGCTATACAGCACTTATATGAATAGAAAAGGAACTTCCGGTAGTCCAGCACTGTGTTGATTCACAGAGCCTTATGCCATATGGCCAGTGTTTGGACACAGCCAGCATATTTTGTACAATTATCTAGGGTAAGTGATGAGAGAAAGGTGGCTATGGAAGGGTCCAGAGCACATAATAATGTAGAAGGAATAAATGATACTGGAGAAGTTTGTTGAGTGGGTTAGAAAAGG
>gene=hg18_chr14_81611668_81612068_+; species=SPECIES_4; score=5.94966; 
AGTAGGAAGAACAAGAGAAAAGGCAGGGCCATGCGTCACTTAGGTGATTAGAATAGGCACCTCTGGCAGAGCAGCGCTGGATTGATGCGTGGAGCCATTTGCCTCCTGCCCAGTCCTTGGACAGGGCCAGGCTGTTTTGCATGGTGTTCCAGGGTAAATAGGGAGAAAAAGGTGGCTGTGGAAGAGTCCAAAGCAGATACTGATATAGAAGGAATAAATGATGCTGCAAAAGTTTGTTGGGAGGTTTAATAAAGG
>gene=hg18_chr11_118869649_118870049_+; species=SPECIES_0; score=3.3849; 
CACAAAGCAAAGATGAGAGACCCCAACTCCCTGGAGGATATGGTGCTCTTGGTCTTCCCGGGGTCAGTGTTGGCAGCTGGGAACTCTCAGTGGTCTTGCTTACTAAGGTGCTTCCCTTGGAGCTGTCCACGGTGCTGGCCTCAGAGCTATCTGGCCCTGTCCAGCTTGTCACCTGCAGAGCTTCTGCCCACAGCACTGAACCTTGCTGCAAGCCCCAGGATTTTCAGACACACCTAATGCTAAGATG
>gene=hg18_chr11_118869649_118870049_+; species=SPECIES_1; score=3.3849; 
CACAAAGTAAAGATGAGAGATCCCAACTCCCCGGAGGATATGGTGCTCTTGGTCTTCCCGGGGTCAGCGTTGGCAGCTGGGAACGCTCAGTGGTCTTGCTTACTAAGGTGCTTCCCTTGGAGCTGTCCACGGTGCTGGCCTCAAAGCTACCTGGCCCTGTCCAGTTTGTCACCTGCAGAGCTTCTGTCCACAGCACTGAACCTTGCTGCAAACCCCAGGATTTTCAGACACACCTGATGCTAAGATG
>gene=hg18_chr11_118869649_118870049_+; species=SPECIES_2; score=3.3849; 
GGCAAAGTTAAGATGAGAGGCCCAAACTCCCTGGAGAATATGGTGCTCTTGGCTTTCCAGGGGTCACTCATGGCAACTAGGCTGTCTCAGGTGTCTTGTGTGCCAAGGTGCTTTCCTTGGAGCTGTCTATGGTGCTGGCCTCACATCCATCTAGCACACTCCAGCTTGTCATCTCCAGAACACCTGGCCATAGCACTGACCCCTACTGCAAGTCCCAGAACTTTCAGGCATACCTAACTTTAAGACG
>gene=hg18_chr11_118869649_118870049_+; species=SPECIES_3; score=3.3849; 
GGCAAAGCTAAGATGGGAGACACAAACTCTTTGGAGGATATGGTGCTCTTGGTCTTCCAGGGGTCAGTACTGGCAGGTGGGGACCCTCAGGGGCCTTGCTCACCAAGGCGCTTTCCTTGGAGCTGTCCACGGTGCTGGCCTCAGACCCACCTGGCACTGTACAGCTTGTCACCCGCAGAGCTGCTGCCCATAGCGTTGATCCCTACTACAAATCCCAGAGTCCTCAGACATATCTAACTCTAAGATG
>gene=hg18_chr11_118869649_118870049_+; species=SPECIES_4; score=3.3849; 
GGAAATGCTCAGATGAGAGACCCAGACTCCCTGGAGGATTTGGTGCTCTTGGTCTTGCAGGGGTCAGTCTTGGCAGCCAGGAGCTCTCAGGGGTCTTGCTTACCAAGGTGCTCTCCTTGGAGCTGTCCATGGTGCTGGATTCAGATCCATCTGGGACTGTTCAGCCTGTCACTTGCGGAGCCCTTACCCATGGCACTGACCCCTGCTGTAAGTCCCAGAACTTTCAGACATTGCTAACTCTAAGATG
>gene=hg18_chr12_111790624_111791024_+; species=SPECIES_0; score=3.01055; 
CAGCCTATGCCTATAAAGAAGACCAAGCCCCAGCAGCCTGTCAGTGAGCCTGCTGCCCCTGAACAGCCTGCTCCTGAGCCCAAGCACCCTGCCCGGGCTCCAGCTCGAGGTAGGACAAAACAGGTGCTTCTTTCAGGACCAAGGACAGATCTTAGCAACTGGTCTACCTGAGGGATGGCCTGACATCATGTCTGTGTTTCCACCCAGTTGTACTTGGGTCTAGGACTCCTATATCTCCTTCAGAGTTCACCATAAATCGTTACCAAGAGGGTAGCACAG
>gene=hg18_chr12_111790624_111791024_+; species=SPECIES_1; score=3.01055; 
CAGCCTATGCCTATAAAGAAGACCAAGCCCCAGCAGCCTGTCAGTGAGCCTGCTGCTCCTGAACAGCCTGCTTCTGAGCCCAAGCACCCGGCCCGGGCTCCAGCTCGAGGTAGGACAAAGCAGGTGCTTCTTTCAGGACCAAGGACAGATCTTAGCAACTGGTCTACCTGAGGGATGGCCTGACATCATGTCTGTGTTTCCATCCAGTTGTACTTGGTTCTAGGACTTCTATATCTCCTTCATAGTTCACCATAAACTCTTATCAAGAGGGTAGCACAA
>gene=hg18_chr12_111790624_111791024_+; species=SPECIES_2; score=3.01055; 
CAGCCTATGCCCATAAAGAAGAACAAGCCCCAGCAGCCAGTCAGTGAGCCTGCTGCCCCTGAGCAGCCCACTCCTGAGCCCAAGCACCCTGCCCGGGCTCCAACTCGAGGTAGGAAAATACAGCTGCTTCTTTCAGGACCAAGGGCAGATCTTGGTAACTGGTCTACCTGAAGGGTGTCCTGACATCATGTCTGTGTTTCTGCCCAGCTGGGCTTCGGTCTAGAACTCCTATGTCCCTTTCACAACTCACTATGAACCCTTATCAAGAGAGTAGCACAG
>gene=hg18_chr12_111790624_111791024_+; species=SPECIES_3; score=3.01055; 
CAGCCTATGCCTATAAGGAAGGCCAAGCCCCAGCAGCCCGCCAGTGAGCCTGCTGCTCCTGAGCAGGTCACGCCTGAGCCCAAGCATGCCACCCGGGCTCCAACCCGAGGTAGGACAAAACAGCTTCCGCTTTTAGGACCAAGGATAGATCTTGGTAACTGGTCTACCTGGAGGATGTCCTAACATCATGTCTGTGTTTCCACCCAGCTGGTCTTGGGTTTAGAACCCCTATATCCTCTGCACGGCTCACCGTGAACCCTTATCAGGAAAACAGTATGG
>gene=hg18_chr12_111790624_111791024_+; species=SPECIES_4; score=3.01055; 
CAGCCTATGCCTATAAAGAAGACCAAGCCCCAGCAGCCGGTCAGCGAGCCCGCCGCTCCCGAGCAGCCTGTCCCCGAGCCCAAGCACACCGCCCGCGCTCCAACGCGAGGTAAGACAAAACAGCTTCTCCTTTCAGGACCAAGGACAGGTCTTGGTAACTGGTCTACCTGGAGGACGTCCTGACATCAGATCTGTTTTTCTACCCAGTTGGCCTGGGGTCTAGGACATCTACGGCCCCTTCACAACTCACCATGAATCATTATCAAGAGGGCAGCACAG
>gene=hg18_chr5_13919920_13920320_+; species=SPECIES_0; score=4.28035; 
AAATTGCCTGGAGATGGGTCTCATTACACACATTTACATTAGAAGATTCAGTACTTAAACCTATATGGATAATTAAAATATGGACTCCATCTGTCTTATCCACTATGTGTAGTCAGCACCAAGGACAGCTCTGTGTTATTTGTGTAACAAGGAACGCTGTGGAAGGAGGACAATTATAACTGCATGCGAATAGTACTTTTCTACACAAATTTAGAATGCACCAAACACTCAGTAACAGACCATTATACAC
>gene=hg18_chr5_13919920_13920320_+; species=SPECIES_1; score=4.28035; 
AAATTGCCTAGAGATGGGTCTCATTACACACATTTACATTAGAAGATTCAGTACTTAAACATATATGGGTAATTAAAATATGGACTCCATCTGTCTTATCCACTATGTGTAGTCAGCACCAAGGACAGCTCTATATTATTTGTGGAACAAGGAACGCTGTGGAAGGAGGACAATTATAACTACATGTGAATAGTACTTTTCTACACAAATTTAGAATGCACCAAACACTCAGTAACAGACCATTATACAG
>gene=hg18_chr5_13919920_13920320_+; species=SPECIES_2; score=4.28035; 
AAATTGGTTGGAAATAAGTCTCCTTGAACACATTCCCAGTTGAAGATTCTGCACCAAAACTTATACATACAGTTAAAATATGGACTCAATCTGTTTTGTCCACTTTGTGTCTTCAGCACCAAGGGCAACTCTGCAATATTTGCAGAATGATGAATGCTGTGAAAGGATGATCACGATAACCATAATTGAGTAATATTTGTCAACAAAAATCTAGAATGCACCAAACACTTAGTAAGAGACCATGATACAA
>gene=hg18_chr5_13919920_13920320_+; species=SPECIES_3; score=4.28035; 
AAATTGGCTAGAAATGGGTCTTATTATACACATTCCCAGTAGAAGAGTTGGCACTAAAACTTAAATGAGTGACAAAAACATGAACTCCATCTGTCTCATCCACCTTGTGCCTTCGGCACCAAGGGCAGCCCTGTGGTGTTTGTGGAATAAGGAGAGCTGTCGAGGGAGGGCTATACTAACCATATGCGAATAGTATTTGTCTGCACAAATTTAGAAAGCATCAAACACTCAGGAACAGAACATCATATAA
>gene=hg18_chr5_13919920_13920320_+; species=SPECIES_4; score=4.28035; 
AAATTGGCTAGAAATGGGTCTCATTACACACATTCGCAGTAGAAGATTCTGCACTGAAACTTATATGTATGATTAAAATATGGACTCCACCTGTCTTGTCCACTTTTTGTCTTCAGCACCAAGGGCAGCTCTACAGTATTTGTGGAATAATGAATGCTGTGGAAGGACAACCATTATAACTATATGTGAATAGTATTTGTCCACAGAAATTTAGAAGGCATCAAACACTCAGTAACAGATCACGATATAA
>gene=hg18_chr10_87953242_87953642_+; species=SPECIES_0; score=4.63418; 
AGAGGCAGAAACCAAGCCTCAATGCTTGTCATATCAGGAGGCCGATGACCAGGGCAGGCAAAGGCAGGAGGTCCTGCACAGAATCCAATAAAAGGGCCTAGCAAGCCGAGAGCCAGAAGGCTAGCACCCTGGACAGCGCCATTCGACTGTCTTCAGCTCTGGGGTTTCCGCTCACCCCACCCTCAGTCCCTCTCTTGCACAGACTGAT
>gene=hg18_chr10_87953242_87953642_+; species=SPECIES_1; score=4.63418; 
AGAGGCAGAAACCAAGCCTCACTGCTTGTCATATCAGGAGGCCGATGACCAGGGAAGGCAAAGGCAGGAGGTCCTGCACAGAATCCAATAAAAGGGCCTAGCAAGCGGAGAGCCAGAAGGCTAGCACCCTGGACAGCGCCATTCGAGTGTCTTCACCTCTGGGGTTTCCACTCACCCCACCCTCAGTCCCTCTCTTGCACAGACCAAC
>gene=hg18_chr10_87953242_87953642_+; species=SPECIES_2; score=4.63418; 
TGGGGTAGAAACCTGGCTTCAAAGGTTGTCAAATCAGGAGGGTAATGGCCAGGGCAGGCAAAGGCAGGAGGTTCTACATAGAACCCAATGAAAGGGCCTAGGAAGGCTAATGCCAAATGGTCAGCACCTTGGACAGTGACAGCCATGTGTAAGCAGCTCTGAGACGTTGATTCACACCACCTTTAGTCCATCCCCTGCACAGAGCAAT
>gene=hg18_chr10_87953242_87953642_+; species=SPECIES_3; score=4.63418; 
TGGGGCAGAAACCTGGCTGCAGAGGCTGTCAAATCAAGGGACTGATGTGCGGAGCCCACAAAGGTAGGAGGTCTTGCACAGAATTCAGTGGAAGGGCTTTGAAAGCCTAAAGCCAAGTGGTCAGCACCTAGGATAGCGGCGGCCGCCAGTATGCGGTGCTGAGGTGTCCAGGCACCCCACCACCAGTCCCTCCTCTGCATAGAGCAGT
>gene=hg18_chr10_87953242_87953642_+; species=SPECIES_4; score=4.63418; 
TGGGGAAGAAACCTGGCCCTAAAGGTTGTCAAATCAGGGGTCTGGTCACCAAGGCAGGCAAAAGCAGAAGGTTGTGCACAGAATCTGATGAAAGGGCCTAAAGAGCTTGAAGTCAAATGGTCAGCACCCTGGACAGCGGCAGCCGAAGGAATGCGGCTCCCAGGTGTGGATTCGCCCCACCTTCAGTCTCTCTCCTGCACAGAGCACT
>gene=hg18_chr19_16730716_16731116_+; species=SPECIES_0; score=1.62558; 
ATTGACTGCACTCAACCTGGACAGAGTGAAACTTGTCTCAAAAAAAAAAAAAAAAAAAAATCGGAAAGTCTTCCTTGGTGGGTATTGCCCTAACCGGCTTGGTACCTTGGGCGCTGTCCAAATGCGATCGGCACCGCGCGGGTGGCTGTATCCCTCCCTCTCTTGGATTCTGCATCCCCAAATGCAGAAGACATAGTGTGCCTCAAAGCCCCCTGGTCCTCCCTTCAGACACGGTCTCTCGGAGGCGGAGCTGAAGG
>gene=hg18_chr19_16730716_16731116_+; species=SPECIES_1; score=1.62558; 
ATCGACTGCATTCAGCCTGGACAGAGCAAGACTTGTCTCAAAAAAAGAAAAAAAAAAAAATCGGAAAGTCTTCCTTGGTGGATACTGCCCTAACGGGCTTGGGCCCTTGGGCGCTGTCCAAATGCGATCGGCACCGAGCGGGTGGCTGTATCCCTCCCTGTCTTGGCTTCTGCATCCCCAAACGCAGAAGACATAGTGTGCCTCAAAGCCCCCTCCTCCTCCCTTCAGGCACGGTCTCTCGGAGGCGGAGCTGAAGG
>gene=hg18_chr19_16730716_16731116_+; species=SPECIES_2; score=1.62558; 
GCTAACTCATCTGAGATTGGGAGGGATGGTTCAGGGTTCTGTAGGTGTGAGAAAGAAAGATCAGGAAGTCTTACTTGATGGGTACAGCTGGAACCAGTATGGTACCATGGGCTCTGTCCAAACGCGATCAGTGCCATAGAGCTGGTCACATCTGTCCCTCGCTCGGCTTCTGCCTTCCCAAGTGCAGGAGACACAGTGTGCCCCCACGCCCGTCCGTCCTTTCCACAGGCAGGGGCTCTCAGAGGCGGAGTTAAAGG
>gene=hg18_chr19_16730716_16731116_+; species=SPECIES_3; score=1.62558; 
GCTGACTCTTGTGAGGCTGGAGAGGCTGGTTCATGGCTCTGTGGGTGTGTGAAGGAAAGATCAGGAAGTTCTACAGGATGGGCACGGCTGTAATGGGCATGGCACCTTGGGTACCGTCCAAATGCGACCGGTGCTGTGCAGCTGGCCATGTCTCTCCCTCCCTGGGTGTCTGCACCCCCGACCGCAGGAGTCACAGTATGTTCCAGTGTCCGTCTCTCCTCCCCGCAGGCATGGGCTCTCAGAGGCAGAGCTGAAGG
>gene=hg18_chr19_16730716_16731116_+; species=SPECIES_4; score=1.62558; 
GCTGAATCTCCTTTTTCTTGACCATCTGGACCTTGACTTCTTGGGAAAGAGACAGAAAGATCTGGTTGTTTTAGCTGATATGCACAGCTGCAGTTACAAAGTTATCTAGAGATTTTAACTCATTCGTTCGGTGCCATGCAACTGGCCATGTCTCTCCCTCCCTCAGCATCTGTGTCCCCAAATGCAGGAGACACAGCCTGTTCCAATGCCCCTCCCTCCTCCCTGTAGGCACGGGCTCTCGGAGGCAGAGCTGAAGG
>gene=hg18_chr1_167831605_167832005_+; species=SPECIES_0; score=4.02713; 
GGATTTCATAAGGGAGATGACATTGGTGGTTGTTTGGGTGAGACTTCAACATACAGGCACAATGGCTAGCTTGCAGGAAGGCAGGTTCAGAACTGCCTGCTTTTCACCTTACCTCTGCATGCTGGAGTTACTGCTGTCCATTGTCCTGAAGGTCTGCAGCTGAGAGTGCTGTCTCCTATGAGTGTGAATCCAGCGTTGCAGCCAAAGTAACAAGTGGTATTAAAACCAAAGGTTCCCGGATGATGCCTACAGTACATGGTTCCCTGCCCAGGAGTGGTG
>gene=hg18_chr1_167831605_167832005_+; species=SPECIES_1; score=4.02713; 
GGATTTCATAGGGGAGATGACATTGGTGGTTGTTTGGGTGAGACTTCAACATACAGGCACAATGGCTAGCTTGCAGGAAGGCAACATCAGAATTGCCTTCTTTTCACCTTACCTCTGCATGTTGGAGTTACTGCTGTCCATTGTCCTGAAGGTCTGCAGCTGAGAATGCTGTCTCCTGTGAGTGTGAATCCAGCGTTGCAGCCAAAGTAACAAGTGGTATTAAAACCAAAGGTTCCCGGATGATGCCTACAGTGCATGGTTCCCTGCCCAGGTGTGGTG
>gene=hg18_chr1_167831605_167832005_+; species=SPECIES_2; score=4.02713; 
GGGTTTCATGGAGGAGCTGACCTTGGTCACTGGTTGGGTAGGATTTCGACAGGCATGGACAATGCCTAGCATGCTAGGAGACAGCATCGGCGCTGCCTGCTTTTCGCCTCACCTCTGCACGTGGGAGCTGCTGCCGTCCATTGTCTGGAAGGTCTGCACTGGAGAGCACTATCTCCCAGGAGTGTGAATCCAGCTTTGCATCCAAAGTGGCAAGTGGTATTCAAACCAAAGTTCCTCACATGGTGCTGACAGGACATCGTTCCCTGCTTCGGAGCGATG
>gene=hg18_chr1_167831605_167832005_+; species=SPECIES_3; score=4.02713; 
AGATTTCATGGAGGAGCTGACATGGGTCATTGGTTGGATGGAATTTCAACAGGCAGGTACAATTTTAAGTGAGCTAGAAGATAGCTTCAGAACTGCCTGTTTTTCCCATTACCTTGGCATGTTGGCGTTCCTGCTGTCCATTTTCCTGAAGGTCTGCATCTGAGAGCACTGTCTCCCATGAGTATGAATCCAGCTTTGCATCCAAAGTAGCAAGTGGTATTCAGACCAAAGGTTCCCAGATGGTGCCTACAGGACACTGTTCCTTGCTCTGGAGTGATG
>gene=hg18_chr1_167831605_167832005_+; species=SPECIES_4; score=4.02713; 
GAATTTCATGGAGAAGTTGCCATTGGTTGTGGGTTAGATGGGATTTCAACAGGTAGGTCCAATGACTGGCTGGCTGGAAGAGACTATCAGATCTACTTGTTTTTCACATTACCTCTGCACGCTGGAGCTACTGCTGTCCATTGTCCTGAAGGCCTGCATCTGACAGCACTGTCTCCTGTGAGCGTGAATCCAGCTTTGCATCCAAAGTAACAAGTGGTATTCAAACCAAAGGTTCCCAGATGGTGCCTACAGGACATTGTTCCCTGCTCTGGAGTGATG
>gene=hg18_chr20_57774001_57774401_+; species=SPECIES_0; score=4.25063; 
TAGCCAATAAAGGAACGGAAATAATGATAGCATGGGACGTGCAATATTGCATCTGGTGTTTATGGGCTCTCTGCAGGCAGGATTAGGCCAGCACCATGGACAGCACCAAGCTCTCAGAAACAGCAGCATGATAACCCCACACAGTGACCCAAGGACCAGCTTCCAGGAGTTCGTGTG
>gene=hg18_chr20_57774001_57774401_+; species=SPECIES_1; score=4.25063; 
TGGGCAATAAAGGAACAGAAATAATGATAGCATGGGACATGCAATATTCCATCTGGTGTTTATGGGCTCTCTGCGGGCAGGATTAGGCCAGCACCACGGACAGCACCAAGCTCCCAGAAACAGCAGCATGATAACCCCACACAGTGACCCAAGGACCAGCTTCCAGGAGTTTGTGTC
>gene=hg18_chr20_57774001_57774401_+; species=SPECIES_2; score=4.25063; 
GGGACAATGAGAAAATGGAAACGGTGATGACATGGGGCGTGCAGTGTCCCTTCTATAGTTTCAGAGATTTGTGAGGACAGGATCAGGTCAGCACCATGGACAGCACCTCCCTGTTAGGAATACTCCCATGGTAATCCTTCACAGAGACTTTGGGGCCAGCTTGCAGGAGTTAGGATC
>gene=hg18_chr20_57774001_57774401_+; species=SPECIES_3; score=4.25063; 
TGGACGGTAAATAGACAGAAATGGTAATAACATGGGGTGTGCAGCACCACTTCTCCAGTTTCTGAGTTCTCCAAGGGCAGGTTCAGGCCAGCACCGTGGACAGCGCCACCCAGCCAGAACCTTCCCCATGGTAATCCCATGCTAGGACTTCAGGACCAGCGTTCAGGTGTTTGTATC
>gene=hg18_chr20_57774001_57774401_+; species=SPECIES_4; score=4.25063; 
GGGACAGTAAAAGAATAGAAGTGGTGGTAACATGGGACATGCAGTGTTGCTTCTAAAGTGTGTGAGCTCTGGAAGGTAAGGAGTGGGCCAGCACCGCGGACAGCGCCGCCACGGTGGGAGCATTTCCATGGTAGTCCCACCCAGTGACTTCAGGTCCAGTGTCCGGGAGTTAGTGTC
>gene=hg18_chr16_10896696_10897096_+; species=SPECIES_0; score=12.6077; 
ATGGACCTGGCTGGAGAAGAGATTGAGCTCTACTCAGGTGGGCCCTCCTCCCTCTGGTCTCTTCCGGTATCCCTCAGCTTGCTGTAGAGACGGCAATCAGGGGAAATTCTGGTCCCTGCCCTCCCGTCAGCACCACGGACAGCTCCCGGGGACGCTCTCTGATGGGGATCTCCCAGCCCGCCCCGCCTCTCCCTCGTTCCCCACCAGCCCTCTTTCCAGAAATTTCCTTCTTCATCCAAGGGACTTTTCCTCCCAGAACCCGACACAGACACCA
>gene=hg18_chr16_10896696_10897096_+; species=SPECIES_1; score=12.6077; 
ATGGACCTGGCTGGAGAAGAGATTGAGCTCTACTCAGGTGGGCCCTCCTCCCTCTGGTCTCTTCCGGTATCCCTCAGCTTGCTGTACAGACGGTAATCAAGGGAAGTTCTGGCCCCTGTGCTCCCGTCAGCACCACGGACAGCTCCCGGGGACGCTCTCTGATAGGCATCTCCTAGCCCGCCCGGCCTCTCCCTCCTTCCCCACCAGCCCTCTTCCCAGAAATTCCCTGCTTCATCCAAGGGACTTTTCCTCCCAGAACCCGACACGGACACCA
>gene=hg18_chr16_10896696_10897096_+; species=SPECIES_2; score=12.6077; 
ATGGATCTGACAGGAGAAGAAATAGAGCTCTGCTCAGGTGGGCTGCCCTCCCTCGGGCCCCTTTCGGCCCCCCTCAGCCCGCAGTGGAGATACCACCCAGGGGACGTGCTGGCCGTGGAGCTCCACTCAGCACCACGGACAGCTCCAGGCCAGGCTAGCTCGTGGGGATCTCCCAGCCCGCCATGCCTCTCCCTCCTTCCCCAGCAGCCTCCTTCCCAGATCTTTCCAGCTTTATCCAAGTGTCTTTTCCTCCCAGAGCCTGACACAGACACCA
>gene=hg18_chr16_10896696_10897096_+; species=SPECIES_3; score=12.6077; 
ACGGACCTGGCTAGAGAAGAGATTGAGCTCTTCTCAGGTGGGCCCTCCACCCCCTGCCCCCTCGCGGCCTCCCTCATCCTGCAGCGCAGTTAGCACCCAGGGGACGCTCTGGCCTTGGAGCTCGGGTCAGCACCACAGACAGCTCCAGACCGTGTTTGCTTAAGGGGATCTCCCCGCCCGCCCCACCTCGCCTTCCTTCCCCACCAGCCCTCTTCCCAGACCTTTCCTCCTTCATCCATGGGGCTTTTCCCTCCAGAACCCGACATGGACACCA
>gene=hg18_chr16_10896696_10897096_+; species=SPECIES_4; score=12.6077; 
GTGGACTTGGCTGGAGAAGAGATCGAGCTCTGCTCAGGTGGGCTCTCCTCCCCCTGGCCCCTCCCGTCCGCCCTCAGCCGGCCGTGGAGACAGCAACCACGGGAAGCGCTGACGGCCACACGCCAGTCAGCACCACGGACAGCTCCAGGTGATGCGCCCTCGCGGCGATCCCCCGGCCCGCCCCGCCTCTCCCTCCCTCCCCACCAGCCCTCTTCCCAGACCTTCCCCGCTTCATCCAAGGGACTTTTCCTCCCAGAACCCGACACGGACACCA
>gene=hg18_chr6_159608191_159608591_+; species=SPECIES_0; score=2.32206; 
CTCTCTCTGCTCTTTTCTTTCTCTTATACTCTTTTCCTCCCCTGCTTCAGAATTCCTAGGAGAGGCTGCATAACATGTGTCATATCCCAGAATTGGGAGAAACAAGTGTCCTACTGTGCAGCCATGGCTCAGGACCATGGACAGCGTCTCATGCCACAGGCCCGCCCCTCCTCTATTGTATAGACCTTCCTGCCTTTCATACTTCATGTATCATGTTTTCATCATTCCTTTTTAG
>gene=hg18_chr6_159608191_159608591_+; species=SPECIES_1; score=2.32206; 
CTCTCTCTGCTCTTTTCTTTCTCTTATACTCTTTTCCTCCCCTGCTTCAGAATTCCTGGGAGAGGCTGCATAACATGTGTCATATCCCAGGATTGGGAGAAGCAAGTGTCCTACTGTGCAGCCAAGACTCAGGACCATGGACAGCGTCTCATTCTACAGGCCCGCCCCTCCTCTGTTGTATAGACCTTCCCGCCTTTCATATTTCATGTACCATGTTTTCATCATTCCTTTTTAG
>gene=hg18_chr6_159608191_159608591_+; species=SPECIES_2; score=2.32206; 
TTCTCTCTGCTTTTCCCCCACTCTCACACTCTTTCCCTCCTCTGCTTCAGAATTCCTGGAAGAGGTTACACAGCATGTCTGGTATTGCAGAGTTGAGAGAAACAACTGCCCTACTGTGCAGCTCTGGTTCAGGACCAAGGACAGCACCTCCTGCTACGGATACACCCTTTCTCTATTTTACACATATTCATGCTTTTCATATTTCATATATTCTGTATCAGAACTTCCATTTTGA
>gene=hg18_chr6_159608191_159608591_+; species=SPECIES_3; score=2.32206; 
TTCACTCTGCTCTTTCTTTTCTCTCACACTCTTTCCATCCCCTGCATCAGAATTCCTGGCAGCAGTTACACAGCAGCTCCAGTATCCCAGTGTCAACAGAAACACCTGCCCTACTGTGCAGCAGTGGACCAGCACCATGGACAGCACCTTATGCCACAGATACACCCCTTCTCTATTTTACAGATCTTCATGCCCTTTGTATTTCATCTATCACGTTTCATCTATTCCTTTTTAA
>gene=hg18_chr6_159608191_159608591_+; species=SPECIES_4; score=2.32206; 
TTCTCTCTACTCTTTCTTTTCTCTTACACTCTTTTCCTCTCCTGCTTCAGAATCCGTGGAAGAGGTTGGATAGCATCTCCAGCGTCCCAGGGTTGAGAGGAACAACTGCCCTACTGTGCAGCTGTGGATCAGCACCATGGACAGTGTCTCATGCCACAGACACAACCCTTCTCTGTTTTAGAGATCTTTATACCTTTCATATTTCATATATCATGTTTCCTCTATTCCTTCTTTA
>gene=hg18_chr11_123029811_123030211_+; species=SPECIES_0; score=6.21881; 
GTGCCTGAGCCGGGTGGGGGTTTGGGCCCTAAGCGACCCCACTGGACCTCCCCAGTCGAGGGAGCCGCTCTCGCCGGCGCTCAGCACCACGGACAGTCGCCTCCCCGCCCACCCCGCCCAGGTAAGCTCAGCTGGAAGGGAGTCGCGCTGGCCTAGCAGCCAGGCTGTGGAAGGGTCCAGGTTGATTCACCTCTCGCCTCCCAGG
>gene=hg18_chr11_123029811_123030211_+; species=SPECIES_1; score=6.21881; 
GTGCCTGAGCCGGGAGGGGGTTTGGACCCAAAGCGACCCCACTGAACCTCCCCACTCGAGGGAGACGCTCTCGCCGGCGCTCAGCACCACGGACAGTCGCCTCCCCGCCCACCCCGTCCAGGCAAGCTCAGCTGGAAGGGAGTCGCGCTGGCCTAGCAGCCAGGCTGTCGAAGGGTCCAGGTTGATTCACCTCTCGCCTCCCAGG
>gene=hg18_chr11_123029811_123030211_+; species=SPECIES_2; score=6.21881; 
GTGACTGAGCCAAGCGAGGGTTTCAGCTCCAAGCCACCCTAGCGGGCCGCCCCAGTCAAAAGAGCCGCTCTCCCCAGAGATCAGCACCACGGACAGTGCCTTCCCCGCCCACCCCGCGTCGGAAAGCTTGGCTGGAACCGAGCAGCGCAGGCCTAGCGGCTGGGCTGTCGAAGGGTCCATGTTAATCCACCTCTCACCTCCTACG
>gene=hg18_chr11_123029811_123030211_+; species=SPECIES_3; score=6.21881; 
GCGACCGAGCCGGGCGGGGGGTTCGGCTCCGAGCTGAGCGGGCGCGCCGCCCCGAGCCGGGGAGCCGCGGTCCCCGGGGTTCAGCACCGCGGACAGCGCCCTCCCCGCGCCCCGCGCCCCGGCCCGCTCGGCTGGAGGAGAACGGCGCTGGCCTAGCGGCCGGGCTGACCACGGGCCCATGCGGAGCCGCCTCTCACCTCCCGGG
>gene=hg18_chr11_123029811_123030211_+; species=SPECIES_4; score=6.21881; 
GTGACTGAGCTGGGCGAGGGTTTCAGCTTCAAGCTAACCTAGCCGACCGCCCCAATCGAGGGAGCCGCTCTCCCCGGAGCTCAGCACCACGGACAGTACCTTCCCCGCCCACCCCGCCTCGGAAAGCTCAGCTGGAAGTGAGCAGCGCTGGCCTAGCTGCAGGGCTGTCGAAGGTTCCATGCTGATCCACCCCTCACCTCCCAGG
>gene=hg18_chr22_28442724_28443124_+; species=SPECIES_0; score=2.59398; 
TCCCAGCATGATCTTGAACTTGAAGCTTACACCCTCTCACTTTGATTTCCTCGTTTGGACAATGGGTTCATTGCTGGCCGGCTCTTGTTCCCTCCACTGGGCCCTGAGTGCTGGAGCTCTCCCTGGTGCTGAATGTGGCAAGAGGATGCCAGGGCTGTGCTGCTCTTGAAAGGAGTGGGCTCCAGTCTCAGGGGGGAAGAGTCTGGCCTCTGAACATGGCAGTTCCCACC
>gene=hg18_chr22_28442724_28443124_+; species=SPECIES_1; score=2.59398; 
TCCCAGCATGACCTTGAACTTGATGCTTACACTCTCTCACTTTGATTTCCTTGTCTGGACAGTGGGTTCATTGCTGGCCGGCACTGGTTCCCTTCACTGGGCCCTAGGTGCTGGAGCTCTCCCTGGTGCTGAATGTGGCAAGCGGATGCCAGGGTTATGCTGCTCTTGAAAGGAGTGGGCTCCAGTCTCAGGGGGGAAGAGTCTGGCCTCTGGACAGGGTAGTTCCCACC
>gene=hg18_chr22_28442724_28443124_+; species=SPECIES_2; score=2.59398; 
TCCAGGCAAAACCCTGCATGCGATGCTTGCCCTCCATCACTTTGATATCCTGCCCTGGACAATGGGTTCATGTCTGTCAGGGCCTCCCTCCCTGCACTCCACCCCGTGTGGTGGAGCTCTCCCTGGTGCTGAATGTGGAGACAGGATGCCGGGGGCATGCCGGCTTTGAGAGGAGAGGGCTCCAGTCTCCGGGGGGAAGCCTCCAGCTTCTGCACGGGGAAGTCCCCAGT
>gene=hg18_chr22_28442724_28443124_+; species=SPECIES_3; score=2.59398; 
TCCTAGATTGACCTTGAGCTTGGCACTTGTCCTCCCTTACTTTGATAGCCTCTTCTGGACAGTGGGTTCATTTCTGTCAGGCTCCCCATCCCTCCACTGGGCCCGGGGTGCCGGAGCTCTCCCTGGTGCTGAATGTGGCAGGAGAATGCCAGCGGCCTGTGAGTTTTGACAGGAGAGGGCTCCAGGCTCTGGGGGGAGGCACCCAGCCTCTGGACAGGGTGGTATCCACT
>gene=hg18_chr22_28442724_28443124_+; species=SPECIES_4; score=2.59398; 
TCCTGGCATGACCTTGAGCTTGGCGCTTGCCCTCCCCCACTTTGATATCCTCCTCTGGACAGTGGGTTCATTTCTGCCAGGCTCTCTGTCACTCAACTGCGCCCTGGGTGCTGGAGCTCTCCCTGGTGCTGAATGAGGTGAGAGGATGCCAGGGGCAGGCTGGTTTTCAGAGGATAGGGCTCCAGTCTTCAGGGGGAGGCGCTCAGCCTCTGGACAGGGTGGTCCCTACT
>gene=hg18_chr19_15656623_15657023_+; species=SPECIES_0; score=2.23068; 
GACACCTTCATGTTTGGAGGTGAGACTACAGTGAACAGAGGTCCCTCATCTCAGGATCCGGTGGGTGGACCCTGGATCACTCCATTCCATCCTCCTGAGGGCCTCAATTCTGGGCGCTGTCCACCCCCGGTGCTGAAGCCAAGCTTACCTGGCTGCTCCCAGGCCATGACACCACGGCCAGTGGCCTCTCCTGGGTCCTGTACAACCTTGCGAGGCACCCAGAATACCAGGAGCGCTGCCGACAGGAGGTGCAAGA
>gene=hg18_chr19_15656623_15657023_+; species=SPECIES_1; score=2.23068; 
GACACCTTCATGTTTGCAGGTGAGACTACAGTGGACAAAGGTCCCTCATCTCAGGATCCGGTGGGTGGACCCTGGATCACTCCATTCCATCCTCCTGAGGGCCTCAATTCTGGGCGCTGTCCACCCCTGGTGCTGAAGTCAAGCTTACCTGGCTGCTCCTAGGCCATGACACCACGGCCAGTGGTCTCTCCTGGATCCTGTACAACCTTGCGAGGCACCCAGAATACCAGGAGCGCTGCCGACAGGAGGTGCAAGA
>gene=hg18_chr19_15656623_15657023_+; species=SPECIES_2; score=2.23068; 
GACACCTTTATGTTTGAGGGTGAGAAAACGCAGGATAGGGTGCTCTAAGCCCAGGAACTACCCAGTGGACCCTGGACCACCCCATTCCATCCTCCCATGGGCTTTACTTGGGGGTGTTGTCCACCCGTGGTACTGAAGTCAAGTCTTTCTGGATGCCCCCAGGCCATGATACTACAGCCAGTGGCCTCTCCTGGATTCTGTACAACCTTGCAAAGCACCCAGAATACCAGGAGCGCTGCGGGCAGGAGGTGAAAGA
>gene=hg18_chr19_15656623_15657023_+; species=SPECIES_3; score=2.23068; 
GACACCTTTATGTTTGAGGGTGAGACTATAGGGGGCAGGGAACTGCCAATCCGGGAACCAGTCATTGGGTCCTGGACCACCCCATCCCATCCTCCTGAGGGCCTTAATTAAAGGCGCTGCCCACCCCTGGTGCTGAACACAAGCCTGTCTGGCTGCCTCCAGGCCATGACACCACAGCCAGTGGCCTCTCCTGGGTCCTGTTCAACCTGGCAAAGCACCCAGAATACCAGGAGCGCTGCCGGCAGGAGGTGCAAGA
>gene=hg18_chr19_15656623_15657023_+; species=SPECIES_4; score=2.23068; 
GACACCTTTATGTTTGCGGGTGAGAATACAGAGGGCAGGGGTCTCTCATCCCAGGGATTTGTTGGTGGGCCCTGGACCACCCCATCCCATCCTCCTGAGGGCCTTAGTTCAGGGCGCTGTCCACCTCTGGTGCTGAAGCCAAACCTGTCTGGCTGCCTCCAGGACATGACACCACAGCCAGCGGCCTCTCCTGGGTCCTGTACAACCTCGCGAGGCACCCAGAGCACCAGGAGCGCTGCCGGCAGGAGGTGCGAGA
>gene=hg18_chr13_52726631_52727031_+; species=SPECIES_0; score=1.89949; 
AAGTGGATAAAGAGGACCTAGGGCAGAAAAAACTCAACCCTGTCCCAGAAATGATCTAGGCGAGCAAAGCTTTAGAGGTGGGAAATATCTCAGATAGTACTCTTCCTTCTCCGGACCTGTCCCGTCTGCCAACAGTAGCTGTCCATGGTCCTGGCTGTAAAAACTTA
>gene=hg18_chr13_52726631_52727031_+; species=SPECIES_1; score=1.89949; 
AAGTGGATAAAGGAGACTTAGGGTAGAAAAAACTCAACTCTGCCCTAGAAATGATCTAGGCGAGCAAAGCTTTAGAGGTGGGAAGTATCTCAGATAGTACTCCTCCTCCTCTGAACCTGTCCCCTCTGCCAGCAGTAGCTGTCCATGGTCCTGCCTGTAAAAACTTA
>gene=hg18_chr13_52726631_52727031_+; species=SPECIES_2; score=1.89949; 
AAGTTGATACAAGTGACCTTGGGTAAAAAAAGTTCGCCTCCGTCCCTGAAATGGTACCGAGAGTTAAGACCTTAGGGATGGGAGACATTTGAGACAGTGTTCTTCTTTCTCTGGACCTGAGAGGTCTTCCACCAGTAGCTGTCCAGGGTACTGGCTACAAAACCTTC
>gene=hg18_chr13_52726631_52727031_+; species=SPECIES_3; score=1.89949; 
GAGTGGACAGGAGTGGCTTGCGGTAGAAACAGTTCATCTCTTTCCCTGAAATGGAATCGGCAGGCAAAACCTTAAGGATGGGAGATATTTCAGGTAGTACTGTTCGTTCTCTGGACCTGACCCCTCTGCCTGTTGCAGCTGTCCAAGGTACTAGCTGTAAACCGTTC
>gene=hg18_chr13_52726631_52727031_+; species=SPECIES_4; score=1.89949; 
GAGTGGACAGAAGTGACCTGGGGTAGAAATAGCTCATCTCTGTCCCTGAAATGGCATAGGAAGGCCAAACCTTTGAGATGCGAGATACTTGAGATGGCACTCTTCCTTCTCCGGACTTGATCCCTCTGCCTACAGCAGCTGCCCAGAGTACTAGCTGTAAGAGCTTC
>gene=hg18_chr18_52925354_52925754_+; species=SPECIES_0; score=1.66047; 
ACTGGCTTTGAAATGTCTGGTTAAGTATATATAATTTATAAGTTTAAATTTATAATTTATAATCATTATAGACTTCTGCTTTTCCCACTCAGGCTGGACAGTCACTGCTATCAGTACCATGGACAGCAATTCTGCAAAGTGCTGAAACGAGAGCCAAAAATAGCACAAAGTGAAGGGTCTGGACTTGGCAGTGGCTGAAAATTAGAGGACAATGAGGAATCTCAATGAGGGAAGAGCTAATATCTGGAGTCTTTGTTAGGTGATGCA
>gene=hg18_chr18_52925354_52925754_+; species=SPECIES_1; score=1.66047; 
ACTGGCTTTGAAATGTCTGGTTAAGTATACATAATTTATAATTTTAAATTTATAATTTATAATCATTGTAGACTTCTGCTTTTCCCATTCAGGCTGGACAGTGACTGCTATCAGTACCATGGACAGCAAATCCGCAAAGTACCGAAACGAGAACCAAAAATAGCACAAAGTGAAGGGTCTGGACTTGGCAGTGGCTGAAAATTAGAGGACAATGAAGAATTTCGATGAAGGAGGGACTAATATCTAGGGTCTTTGTTAGGTGATGTG
>gene=hg18_chr18_52925354_52925754_+; species=SPECIES_2; score=1.66047; 
ACAGATTTTGATACGTCTGTTTAAGTATATATGATTTATAATTTTGATTTGCCAAATAGTAATCATTACAGATTTCTGCACTTCCCACTCAGGATGTACAGTTGGGGCTCTCAGCACCACGGACAGCAAATCCATTATATGCCGAGATTAGAGCCAAAAATATTTCAAAGCTCAGGGTCTGGACTTGGCAGTGGTTGAACATTAGAAGAAAGTGAGGAATCTAAAAGAAGGAAGAGCTAATATCCAGGTCCTCTGCTAGATGATGTC
>gene=hg18_chr18_52925354_52925754_+; species=SPECIES_3; score=1.66047; 
ACCAATTTTGATATGTCTGGTTAAGTATACATGATTTGTGATTTTAAGTTGATAAATAATAATCATTATAGACTTCTGCATTCCCTAATCAGGCTGCACAGTCGCTACTATCAGCACCACGGACAGCAAATCCATAAAGTGCTGAGATTAGAACCAAAAATATCTCAAAGTTAAGGGTCTGGAATTGGCAGTGGTTGAAAATTAGAAGACAGTAAGGAATCTAGATGAAAGGAGAACTAATATCCAGGGCATTTGCTAGGCAATGTG
>gene=hg18_chr18_52925354_52925754_+; species=SPECIES_4; score=1.66047; 
ACAAATTTTGATATCTCTGGTTAAGTATATGTGATTTATAATTTTAATTTGGTAAATAATAATCATTATGGCATTCAGCATTTCCCACTCAAACTGTACAGTCGCTGCTATCAGCACCATGGACAGCAAATCCATAAAGTGCCAAGATTAGAACCAAAAATATCTCAAAGTTAAGAGTCTGGGCTTGGCAGTAGTTGAAAATTAGAAGACAGTGAGGAATCTAAATGAAGGAAGAGGTAATATCCAAGGCCTCTGCTAGGTGATGCA
>gene=hg18_chr10_50275983_50276383_+; species=SPECIES_0; score=8.85743; 
CCCCATCCCTGACATCGACCGAGGCAAGTTCCTATTAGGCCCAGAGATGACCCCGGGACGGTCTGAGACGGGCGCTCGCCGAGCAACCGGCAGGTCAGAACCCTGGACAGCGGCGCCGGTTCGCTGCGGAGGCCGTACCGGGGCCCAGCCGGGGCCCCTCGCTGCAGGGGTGGGATCCGCCCGGCCGGACCCCAGGCGTCCGGGACCGACCCCAA
>gene=hg18_chr10_50275983_50276383_+; species=SPECIES_1; score=8.85743; 
CCCCATCCCTGACATCGACCGAGGCAGATTCCTATTAGGCCCAGAGATGACCCCGGGACGGTCTGAGACTGGCGCTCGCCGAGCCTCCGGCAGGTCAGAACCCTGGACAGCGGCGCCGGTTCGCTGCGGAGGACGTCCCGGGGCCCAGCCGGGGCCCCTCGCTGCAGGAGTGGGATCAGCCCGGCCGGACCCCAGGCTTCCGCGACCGACCCCAA
>gene=hg18_chr10_50275983_50276383_+; species=SPECIES_2; score=8.85743; 
CCCCATTCCTGACATCGGCCGAAGCAGTTTCCTGTCAGGCCCAGAGATGTCCTAGGCGCGGTCTGCAGCGGGCGCTCCCCGAGCCTCCTGTCGGTCAGAACCCTGGACAGCGGCACCTGTTCGCTAAAGGCACCGTCACGGGTCCCCTCTGCGGCCCTGTGCTCCGGCGGCGGGACGCACCCCGCCAAATTCTGGGTGTTGGGACCCGATCCCCA
>gene=hg18_chr10_50275983_50276383_+; species=SPECIES_3; score=8.85743; 
CTCCATCCCTCGCAGCCGCCCAAGCGGATTCCCGCCAGGCCGGGAGATGCCCCGGGACCGGTCTGCGGCGGGAGCAGCCCGAGCCGCCGGCCGGTCAGAACCCTGGACAGCGGCCCCCGCCCGCTGCCGAGGCCGTCCCGGGGCCCCTCGGGGGCTCTGCGCTGCGGCTGCGGGGCCCGCCCTGTCGGATCCCGGGCTGTGGGGGCTGGCCCCAG
>gene=hg18_chr10_50275983_50276383_+; species=SPECIES_4; score=8.85743; 
CCCCGTCTCTGACATCCGCCGAAGCAGATTCCTACCAGGCCCAGAGACGTCCCGGGGGCGGTCCGCGGCCTGCGCTCCCCGCGCCGCCGGCCTGTCAGGACCCTGGACAGCGGCACCGGCTCGCTGCGGAGGCGGTCCCAGAACCCCTTTGGGGTCCCGCGCTGCCGGGGCGGGACCCTCCCGGCCAGATCCCAGGCTTTGGGGACCGACGCCAA
>gene=hg18_chr2_77135570_77135970_+; species=SPECIES_0; score=1.68872; 
CAACAGCTGCATTTATTCCTGCTCCAATGGCAAGGCTGAGCCAAGAGCAGGGGCCTGTGATAGCTGGCTCCCAAGGAGGTAACAGTGCCAGCAGAAGAGGATACTGACTCCGCTACTTAGAGTTCCACAACCCACACAGAAAAGGAGCTGTCCAGCACAGCGGTGCTCCCCCATCAGCCGCCCTGCCCACCTCCCTGCTGGATACCTGATGAAGATAATACCCAGAAACATCCTCTTCTCTGTGACTGGGTCTTTGAT
>gene=hg18_chr2_77135570_77135970_+; species=SPECIES_1; score=1.68872; 
CAGCAGCTGCATTTATTCCTGCTCCAATGGCAAGGCTGAGCCAAGAGCAGGGGCCTGTGATAGCTGGCTCCCAAGGAAGTAACAGTGCCAGCAAAGGAGGATACTGACTTAGCTACTTAGAGTTCCACAACCCACACAGAAAGGAAGCTGTCCAGCACAGCGGTGCTCTCCCATCAGCTGCTGTGCCCACCTCCCTCCTGGATACCTGACGAAGATAACACCCGGAGACATCCTCTTCTCTGTGACTGGGTCTTTGAT
>gene=hg18_chr2_77135570_77135970_+; species=SPECIES_2; score=1.68872; 
GAGCAGCTGCATTTATTCTTGCTCCAAGTGCAAGGTTGGGCCAAGAGCAAGGGCCTGTGAGAGTGGGTTTCCAGCAAAGAAACGGTGCTGGCAGAGGAGGACACTGCCTCCCATACTAAGAGCTCCAATGCAAGCACAGGAAAGGAACAGTCCAACAGAGAGGCGATTTGACAGCTGTTTCTGCTGCTGTCTCTCTGCTAGATACCTGAGGAAAATGACAGACACCTAATTACTCGTCTCTGGGACTGGGCCTGAAAT
>gene=hg18_chr2_77135570_77135970_+; species=SPECIES_3; score=1.68872; 
GAACAGCTGCATTTATTCTTGCCCCACTGGAGAGGCCCGGCCAAGAGCAGAGGCCTGTAATAGCTGGCTCTCAACAAAGGACCTGAACTGGTAGAGGAAGACACTGATTTCACTACTTTGAGATCTACAACAAACCCAGGAAAGGCACTATTCAGCCCAGAGGCAATCTCTCAGCTGCCCCGGCTGCTACCTCCCTGCTAGATACCTGAAGAAGATAACACACATCTAATTGCTCTACTCTGTGACCGAGTCTGAGAT
>gene=hg18_chr2_77135570_77135970_+; species=SPECIES_4; score=1.68872; 
GAGCAGCTGCATTTATTTTTGCTCTGATGGCAAGGCTGGGCCAAGACCAGGGGCCTGTGATGGCTGGCTCCCAAGAAACGACCAGTGCTGGCGAAGGAGTTCACTGACTCCACTGCTTAGAGTTCCACAACAAACACAGCAAAGGAGCTGTCCAGCACAGAGCTGCTCACCCGGCGGCCCCTGCTCCTACCTCCCACCTAGATAGCTGAAGAAAAAAACACACATCTAGTTGCTCTTTCTTGTGAGTGGGCCTGACAT
>gene=hg18_chr2_219904515_219904915_+; species=SPECIES_0; score=10.0415; 
AAGGAAGTAGTGGAACCTCCTGAGGAGAAGGGAAAGAGCTTCGGGAAGGGGAGCTTGGTGGGGTGACCCGCTCGGGCTCGGCGTGACCCGGAGCGCCTGGCGCTGTCCGTGGTGCTGAGAGGTGGGGAGGC
>gene=hg18_chr2_219904515_219904915_+; species=SPECIES_1; score=10.0415; 
AAGGAAGGAGTGGAACCCCCTGAGGAGAAGGAAAAGAGTTTCGGGAAGGGGAGCTTGGTGGGGTGACCCGCACGGGCTCGGCCTGGCCCCGAGCGCCTGGCGCTGTCCGTGGGGCTGAAAGGTGGGGAAGT
>gene=hg18_chr2_219904515_219904915_+; species=SPECIES_2; score=10.0415; 
TGAGAAGGAGGAAAACGTCATACTAAGAAGGAATATAAGTTCTGGAAGGAGATATTGGCAGGGTGACCCGGACACCCTCAGTCAAACCTACAGGACCTGGCGCTGTCCGCGGTGCTGAGCGGTGGCAAATC
>gene=hg18_chr2_219904515_219904915_+; species=SPECIES_3; score=10.0415; 
TCGGAAGAAGCAGAACCTCCTACTGAGAAAGAAAAGAGCTTCTGGAAGGGGAGATTGCTAGGGTCGCTGCAGCAGGCTCTATGGGACCCCGAGGGCGAGGCGCTGTCCGTGGTGCTGAGCGGCGACGAAGC
>gene=hg18_chr2_219904515_219904915_+; species=SPECIES_4; score=10.0415; 
TAGGAAAGAACAGAACCTCCTTCTGAGAAGGAAAAGAGCTTCTGGAAGGGAAGATTGATAGGGTGACCTGAACACCCTCGGCCAGACCTACAGGGCCCGGCACTGTCCGTGGTGCTGAGAGGTGGCGAAGC
>gene=hg18_chr12_128100434_128100834_+; species=SPECIES_0; score=1.67736; 
CAATTGATCCTAATCCTCCCAGAGTTGCATCTAAATGGGCGGGATAGCCTTGTTTATTCTCTGTGAGTTAATCAGCACCATGGACAGATCTACCCATCAGCCCCTGCCTGTGGTAATGACCAAGTTGGGTGACTTCTGGCTCAGCCTTGGTATCATAAATGCATGGTCACTAACCCAGCACAGTTAACAGATTGAGAAGCTGCAATTAATATGATAACTTTCACACAGGACATTTAATCTATGG
>gene=hg18_chr12_128100434_128100834_+; species=SPECIES_1; score=1.67736; 
CAATTGATCCTAGTCCTCCCAGAGTTGCATCTGGATGGGCGGGATAGCCTTGTTTATTCTCTGTGGGTCAATCAGCACCATGGACAGATCCGCCCATCGGCCCCTGCCTGTGGTAATGACCAGGTTGGGTGACTTCTGGCTTAGCCTTGGTATTGTAAATGCATGGTCACTAGCCCAGCCCAGTTAACAAATTGAGAAGCTGCAATTAATATGATAACTTTCACACAGGACATTTTATCTATGG
>gene=hg18_chr12_128100434_128100834_+; species=SPECIES_2; score=1.67736; 
CAATTTCTCCCAATTATGCCAGGTTTACATCTGGATAAGCATATTATTCTTTTTTATTTTCCTTAAGTTGACAAGCACCATGGACAGGTCTACTCATCTATTTCTATCTGTGGTAATGACCAAGCTGAATCAGTGTTGGCTCAGCCTTGGTATCTTAAGTGCATTATCACCAACCTAACCCTGTTAACAGATTGAGAAGCTGTAATTAATATGATAACTTTCACACAGGACATTTCATCTACAG
>gene=hg18_chr12_128100434_128100834_+; species=SPECIES_3; score=1.67736; 
CAAGTGCTCCCAGTTCTCGCAGGGTTGTGTCTTGATGAGCACGTTACCCTCCTTTATTCTCTGTGAGTTAATAAGCACTGCTGACAGGTCTATTCATCTGCATCTCACTGTGGTAACAGCCAAGCTGAGTGAGCTCTGGCTCAGCCTCAGTGTCATAAATGCATGATCACCAGCCCAGCCCAGTTACCAGATTGAGGAGCTGCAATTAACATGATAACTTTTGTACAGGTCATTTAATCTGAGA
>gene=hg18_chr12_128100434_128100834_+; species=SPECIES_4; score=1.67736; 
CAATTGATCCCAATCCTCGCAGGGTTGCGTCTGGATGAGCACAGTGCCCTTGTATATGCTCTGGGAGTTAATAAGCACCACGGACAGCTCTATTCGTCTGCTTCTACCGGTGGTAATAAGCAAGCTGAGTGAGTTCTGGCTCAGTCTTGGTATCATAAATGCATGGTCACCAGCCCAGCCCAGTTAACAGACTGAGAAGCTGCAGTTAACATGATAGGTTTCACATGGGATATTTAATCTACGG
>gene=hg18_chr11_62504168_62504568_+; species=SPECIES_0; score=1.8549; 
AGTTAATTGGGGAATTTTCACTTAGTTGCTCTGTAGGATTTACATAGGTTTAGTTTTCATCTGATCTTGCATACCCAAGCCATCTTCAGGGCCAAGGAGCTGGGAGAGTAGGAGCCTCTGGGACCTGTCCATGGTCCTGGGATGAGTGTTGTGCTTTTTAAGATGTCAAGAGCCCAAAAAACGAAGCTCATTATTGGCTAGAGCCCATGACTGGAATAAATCCCAAATTGGAAGCAAATAATTCATTGGCAGGATTGT
>gene=hg18_chr11_62504168_62504568_+; species=SPECIES_1; score=1.8549; 
AGTTAATTGGGGAATTTTCACTTAGTTGCTGTGTAGGATTTACATAGGTCTAGTTCTCATCTGATCTTGGATATCCAAGCCATCTTCAGGGCCAAGGAGCTGGGAGAGTACGAGCCTCTGGGACCTGTCCATGGTCCTGGGATGAGTGTTGTGCTTTTTAAGATGTCAAGAGCCCAAAAAAAAAAGCTCATTATTGGCTAGAGCCCATGACTGGAATAAATCCCAAATTGGAAGCAAATAATTCATTGGCAGGATTGT
>gene=hg18_chr11_62504168_62504568_+; species=SPECIES_2; score=1.8549; 
AGTGTATTAGGGAATTTTCACTTAGTTGCCAGGTAGGATTTATATAGTTTTAGTCTTTATTTCATCTTGGATATCAAAGCAATCTTTAGGGGAAAGGTGTTGGGAGAGGCCGAGTTTCCACGACCTGTCTGTAGTCCTGGGATGGGTATTGTGTTTCTTAAGATGCCAAGAGCCCAGAAAATAAAGCTCATTATTGGACAGAACCCCAACCTGGAGCAAACTCCAAATTGGAAACAAAGAATTCAGTGGCAGGCTTGT
>gene=hg18_chr11_62504168_62504568_+; species=SPECIES_3; score=1.8549; 
GGTCTATCAGGGATTTTTCACTTAGTTGTCATGTATGATTTATATAGTTTTGGTGTTTATCTGATCTTGGATTTTCAAGCCATCTTTAGGTTCAAGGTGTTGGGAAAGGCCGAGCTTTTCAGACCTGTGCAGGGTTCTGGGGTGGGTGTTGTGTTTCTTAACGCATCAGGAGTCCACATAATGAAGCTTGTTATTGGATAGGACCCGCAACCTGAGTAAATCCCAAATCAGAACCAAAAACTCTATTGGTGGAACAGT
>gene=hg18_chr11_62504168_62504568_+; species=SPECIES_4; score=1.8549; 
AATGTATTAGGGAATTTTGACTTAGTTGCTATGTAGGATTTATACAGTTGTAGTCTTTATCTGTTCTTGCCGCTCCAGGCCTTCTTAAGGGCCAAGGTGTTGGGAGAGGCCGAGCCTCCAGGACCTGTCCACGGTCCTGGAATGGGTATTGTGCTTCTTAAGATTTCAAGAGCACACAAAATGAAGATCATCATTGGATGGAACCCAGGCCTGGAGTAAATCCCAAATTGGAAGCAAAGGATTAATTGATAGGATTGT
>gene=hg18_chr2_239335146_239335546_+; species=SPECIES_0; score=1.75368; 
TTCCTCTGACTACCCTTCTGCGGTGGATCGTGGTCTGGCCAAACCTTGTCAGCAATCTTTTCTGAAAGCCAGTTGTGCTCAGTCTGAGTGTCCAAGTCTTGCCGCTAAGAGTAGTGCTGAAGAGGACAGCTCCCGCGGGTCCCTTGCAGATGGCAGTCAACACCAAAGAAGCTGGTGCTCCCTCACAGGGTGCAGAGGGAGCAGCCAGCGTCAGAGAGAGGAAGAGCACTCGTACCTTCTGCTTCCCAGGAGCTGAGATGCTGGCCCCACC
>gene=hg18_chr2_239335146_239335546_+; species=SPECIES_1; score=1.75368; 
TCCCTCTGACTACCCTTCTGCGGTGGATCGCGGTCTGGCCAAACCTTGTCAGCAATCTTTTCTGAAAACCAGTTGTGCTCAGTCTGAGTGCCCAAGTCTTGCCGCTAAGAGTAGTGCTGAAGAGGACAGCTCCCGCGGGTCCCTTGCAGATGGCAGTCAACACCATAGAAGCTGGCGCTCCCTCACGGGGTGCAGAGGGAGCAGCCAGCGTCAGGGAGAGGAAGAGCACTCGTACCCTCTGCTTCCCAGGGGCTGAGACACTGGCCCCACC
>gene=hg18_chr2_239335146_239335546_+; species=SPECIES_2; score=1.75368; 
CCCCTTTGGCTGCCCATCTGGGGTGGATCTGGGCCCTGGCACACCTTGGCTGCCACCTCTTCCGAGAACAAGCTGTGTCCAGTCTGGGTGCCCAGGTCTTGCTGCGGAGAGTAGTGCTGAAGAGGACAGCTCCCGTGGGCCCCTTGCAGATGGCAGCCCCAGGCTTAGAAGGTGGTGCTCCCGCCCGAGGTGCAGAGTCAGGAGCCAGCCTCCGAACGAGGAAAAGCACACCCATCCCCCATCTTCTATGAGCCGAGATGCCCATTCCACC
>gene=hg18_chr2_239335146_239335546_+; species=SPECIES_3; score=1.75368; 
TCCCTTTGGCTGCCCTTCTAGGGGAGAGCTGGGCCCAGTCACACTTTGTCTGCTACCTCCTCTGAGGGCAGGTTGTTCTCAGTGTGGGTGCTCAGGCCTTGCTGTTAAGAGTTATGCGGATAACAACAGCTCCCGAGGACCCGCTGCATACGGCAGGCCAAGCCAAGGAAGCTGGTGCTCCCCCCCTTGGTGCAGAGGGAGCAGTCAACATCAGGGGGAGGGAGAGGGCTCGCATCCACTGCCTGCGAAGAACTGAGGTGCCCGTTTCAAT
>gene=hg18_chr2_239335146_239335546_+; species=SPECIES_4; score=1.75368; 
TCCCTTTGATTGCCATTCTGGGGTGGATCCTGGCCTGGCAACACCTTGTCTGCCATCTTTTCTGAAAGCAAGCTGGTTCCAGTCTGGGTACCCATGCCTTACTGCTGAGAGTAGTGCTGAAGAGGACAGCTCCCGTGGGCCCCTTGTGGATGGCAGTCCAAGCCATAGAAGCTGGTGCTCCCTCCCAAGGTGCAGAGGGAGCAGCCAACATCAGGGAGAGGAAGAGCACTCGCATCCTCTGCCTTCCATGAGCTGAGAGGCCAGTTCTACC
>gene=hg18_chr17_53598352_53598752_+; species=SPECIES_0; score=1.41792; 
AAGTTTATGGTAAGTTTTCATTTTAGTATGCAGACATCAATTCAGTTTAGGAGAAGAAGTTACCTTGACAACACCATGAAAGACTATCCATTGAAGAGCAAGTCGTTGGTTCTCAATGTCTGGCCCTGGAACAGGGCATTATCTGAGAACTTGCTACAAATGCAAATTCTTGGTCTTACCAGATGACTGAATGAGAAATTCTGGGCTGGGACAGAGCCTT
>gene=hg18_chr17_53598352_53598752_+; species=SPECIES_1; score=1.41792; 
AAGTTTATGGTAAGTTTTCATTTTAGTATACAAACATCAATTCAGTTTAGGAGAAGAAGTTACCTTAACGACGCCACAAAAGACTGTCCGTTGATGAGTAAGTCATTGGTTCTCAATGTCCGGCCCTGGAACAGAGCATTATTCGAGAACTTGTTACAAATGCAGATTCTTGGTCTTACCAGATGACTGAATGAGAAATTCTGGGCTGGGACACAGCCTT
>gene=hg18_chr17_53598352_53598752_+; species=SPECIES_2; score=1.41792; 
AGTTTCACAATGGGTGTTGTTTTTGCTTTGGCTCCGTCTGTTCATTCTTCCAGTAGCAGTTATGCATAAGATTCAAAGAGAGAAAGTTTGTTGAGCAGCAAGTCTGTGGTTCTCAAAGTGTGGCCCTGTAACAGGGGATCACCTGAGAACTTGTTACAAATGCAAATTCTGGGCCTTACCAGGCCACAGAATGAAAAAGTCTAGGGTTGGGCAGTATCTT
>gene=hg18_chr17_53598352_53598752_+; species=SPECIES_3; score=1.41792; 
AAGTTTTTCATGAGTTTCCATTGTAGTATAGAAACATCAATTAAGTTTAGGAGAAGAAGTTAGCTTGAATATTCCATGAGAGAGAGAGAGAAGAGAAAACAGTCAGCGGTGCTAAATGTGTAGCCCAGGAACAGGGCATTATCTGAGAACTTGTTCCAAATGCAAATTTTTGGCCCTATTAGCCCACTGAATGAGAAAGTCTGGGCTGGGGCACTGTCTT
>gene=hg18_chr17_53598352_53598752_+; species=SPECIES_4; score=1.41792; 
AGGTTTACAGTAAGTTTCCGTTGTAATATGCAAACATCAATTAGGTTTTGGAGAAGAAGTTATCTCGACGATGCCACGAGAGACAGTCTGTTGAGGAACAAGTCAGTGGTTCTTAGTCTGTGCCCCAGGAACAGGGCATCATCTGAGAACTTGTTACAAATGCAAATTCCTGGCCTTCCCAGACCAATGAATGAGAACTTCTGGGCTGGGGCACTGCCTT
>gene=hg18_chr6_33888415_33888815_+; species=SPECIES_0; score=8.27571; 
GGGCCCGCCGGTGACATTCCTTATCCGATGTCCCTTCAAGCTGCAGTCAAAGGGATGTGCTCCAGGGCCTCGGCAGTGAGGTTTTCTTAGGCCTAGCCCTCCCCAGCTTCCAGCCTGCTGGTGCCTCTGGCCGTGCGCTGTCCGTGGTGCTGATGGCTCCGGCCACCCTTCACGCAGCTTTGAAACTTGGAGGGCTGAATAATTTAAACAAATAGACTTGGACATATTTCCCTTTTCCCTAAGGGCAGCCAAACGCCTGCTGAGTCTCTGG
>gene=hg18_chr6_33888415_33888815_+; species=SPECIES_1; score=8.27571; 
GGGCCTGGCGGTGACATTCCTTATCCAATGTCCCTTCAAGCTGCAGTCAAAGGGACATGCTCCAGGGCCTCGAGAGTGAGGTTTTCTTAGGCCTAGTCCTTCCTAGCTTCCAGCCTGCTGGTGCCTCTGGCCGTGCGCTGTCCGTGGTGCTGATGGCCCTGGCCACCCTTCACGCGGCTTTGAAACCTGGAGGGCTGAATGATTTAAACAAATAGACTTGGACATATTTCCCTTTTCCCTAAGGGCAACCAAACACCTGCTGAGTCTCTGG
>gene=hg18_chr6_33888415_33888815_+; species=SPECIES_2; score=8.27571; 
GGGCCCGGCGGTGACATTCCTTATCCGATGTCCCCTCAAGCGGTGGTGAAAAGGACAAACTCCAGGGCCTCAGCAATGGGGTTTTCTTAGGCCCAGGGCTGCCCGTCCTCCAACCTGTTGGTGCGCCAGGCTGGGCGCTGTCCGTGGTACTGAAGGCCCTGGCCACTCTGGAAGCAGCTTTGGAACTTAGAGGGCTGAATAGTTTAAACGAATGGACTTGGACATATTTTCCTTTTCCCTAAGGGCAGAAAAACACCTGCTGCGTCTCTGG
>gene=hg18_chr6_33888415_33888815_+; species=SPECIES_3; score=8.27571; 
GGGCCTGGCGGTGACATTCTTTATCTGATGTTCCTTCAAGCTGCAGTGAAAGGGACATCCTCCAGGGCCTCAAGTGTGGACTTTTCTTTGGCCTCGCCCTCAGCATCCTCCAGCCTCCTGTGGCAGCTGGCCGGGCTCTGTCCGTGGTGCTAAGGACCCCCGCCACCCTTGCTCCAGCTTTGGAACTTGGAGGGCTGAATAATTTATTAAAAAAGTTTTTTTTTTTTTTTTTTTTTTTTTTGAGAGAGAGAAAAGGAGGCAGGGGTTGGGG
>gene=hg18_chr6_33888415_33888815_+; species=SPECIES_4; score=8.27571; 
GGGCCCGGCGGTGACATTCCTAATCTGATGTCCCTTCAAGCTGCAGTGAAAGGGATGTGCTCCAGGGCCTCGAGGGTAGTGTTTTCTTAGGCCCTGCCCTCCCCATCCTCCAGCCTGTTGGGGCCAATGACCGGGCGCTGTCCGTGGTGCTGATGGCCCCGGCCAGCCTTCATGCAGCTTTGAAGCTTGGAGAGCTGAATAATTTAAACAAATAGACTGGGACATATTTCCCTTTCCCCTAAGGGCAGCAAAACACCTGCTGCATCTCTGG
>gene=hg18_chr20_1100122_1100522_+; species=SPECIES_0; score=4.48071; 
GTAAACTGTCCAAATCAGTCATGGAGGTCCCAAATGCAACCCCTCTTTCCCCGCAGCTAGGCTGAAGAGGAAGTGCCATACAGGTTCAGCACCCTGGTCAGCGCCCAGCCCCCTAAAGCCGCCTTTGGAGCTCAGGTCAGTGTCTGCTGCTTCCACCCAGGATGGCCCACTCTTGGGGCAGACAGGCATCCAGGAGGGCTGGACCTAGGTGTCTTGCCACAA
>gene=hg18_chr20_1100122_1100522_+; species=SPECIES_1; score=4.48071; 
GTGAACTGCCCAATTCAGTCATGGAGGTCCCAAATGAGACCCCTCTTTCCCCGCAGCTAGGCTGAAGAGGAAGTGCCATACAGGTTCAGCACCCTGGTCAGCGGCCAGCCCCCTAAAGGCGCGTTTGGAGGTCAGGACAGTGTCTGCTGCTTCCACCCAGGATGGCCCACTCCTGGGGCAGGCAGGCATCCAGGAGGGCTGGACCTAGGTTTCTTGCCACAA
>gene=hg18_chr20_1100122_1100522_+; species=SPECIES_2; score=4.48071; 
TCAAATTACCCCCAACAGTCATATTGGTCTCAAATGACCCCCCAAATTGTCCTCAGCCAGGCTGAAGAGGAAGGGCCATGCAGCTTCAGCACCCTGGTCAGCGCCCACCTAGGCACAGCTGCCTTTGGAGGGTAGGCCAATGTCGACTGCTCCCGTCCAGGATGGCCCTCCTCTGGGATAGACAGGCATCCAGGAAGGATGAACCTAGGTATTCTGCCTCCA
>gene=hg18_chr20_1100122_1100522_+; species=SPECIES_3; score=4.48071; 
CTAAACTGCCCAAAACAGTCATGTTGGTCTCATAGGAGTCTCCTCCTTCTCCTCAGCTAGGCTGTAGAGGAAGGGCCATCCAGGTTCAGCACCCTGGTCAGCACCAACCTCGGTGCAGCTGCCTTTGGAGGATAAGCCAATGGTGGCTACTCTCATCCAGGATAATCCATTCCTGGGGCAGGCAGGCATCGAGAAAAGCTGGACCTAGGTGTTGTGCCTCTA
>gene=hg18_chr20_1100122_1100522_+; species=SPECIES_4; score=4.48071; 
CTAAACTGCCCAAAACAGTCATGTTGGTTCCAAATGAGTCCCCTCCTTCTCGTCAGCTAGCCTGAAGAGGAAGCGCTGTACAGGTTCAGCACCCTGGTCAGCGCCCACCTATGCGCGCCGGCCTTTTGAGGATAGGCCAGTGCCTGCTGCTCCCGCTCAGGGTGGCCGACCCCAGGGGCAGGCAGGCATCCAGAAGGGCTGGACCTAGGTGTCCTGCCTCAG
>gene=hg18_chr1_203694694_203695094_+; species=SPECIES_0; score=6.44944; 
CAAATTCATTGGCCAGAATTTTTGTGATACTTCTGTAGCCCAGCTTATCCACGAGCCCAAGATGGTAGAGGCTAAGTAATCCCCTGCCTCTACCAGAGCCTTCAGCACCTAGGACAGGGCCTGCACACCCAGGTGCTGAGTGAGAGCTGTGGTAGGGAAGGAAATGATTAAATGGTAGATTGGGAACATGTTATAGCAGAAACTGTTTGGGCTTTGGACTTACATGCACTTCGATGGGAAT
>gene=hg18_chr1_203694694_203695094_+; species=SPECIES_1; score=6.44944; 
CAAATTCATTGGCCAGCATTTTTGTGAGACTTCTGTAGCCCAGCTTATCCATGAGCCAGTGATGGTAGGGGCTAAGTAATCCCCTGCCTCTACCAGAGCCTTCAGCACCTAGGACAGGGCCTGCACACCCAGGTGCTGAGTGAGTGCTATGGTAGGGAAGGAAATGATTAAATAGTAGATTGGGAAGATGTTATAGCAGAAACTGTTTGGGCTTTGGACTTACATGCACTTTGATGGGAAT
>gene=hg18_chr1_203694694_203695094_+; species=SPECIES_2; score=6.44944; 
CAAATCCTGTGGCCAGCCATTTTGTGAAATTTCGACTCCCCAGCTCCTCCATAAGCCTGTGAGTGTAGAGGCAAAGTGATCCCTGGCGTCTGTGAGAGTCTTCAGCACCTAGGACAGGGCCTGCACACCCGGGTGCTGAGTGAATACTGTGGAAGGGAAGGGAAGAGTGAGCTGGCTGAATGGCAACCTGTTAGAGCAGAAGCTGTGTGGGCTTTGAAATTACACGTAGCTCAAGTGGAAT
>gene=hg18_chr1_203694694_203695094_+; species=SPECIES_3; score=6.44944; 
CAAATGCTGTGGCCAGCAGTTGTGTGAGACTTCTGCAGCCCAGCTCTTTGGTGAGCCCACAAGGGTCGGGGCTCAGTGATCCCCTGCCTCCACAAGGCCCTTCAGCACCTAGGACAGGGCCCGCACTCCTAGGTGCTAAGGGAGTCCTGTGGGAGGGGGGGGGATGCTGACACAGCCGACTGGAAACAAATTATAGCAGAAACTGTATCCGTTTTGGACTTACACATACCTCCGTTGGAAT
>gene=hg18_chr1_203694694_203695094_+; species=SPECIES_4; score=6.44944; 
CAAATTCCGTGGCCAGCGTTTGTGTGAGACTTCTGTGGCCCAGATCATGGGTGAGCCCATGAGGGTAGGGGTGAAGCCATCACCTGCCTCTACGACAGCCTTCAGCACCTAGGACAGGGCCCTCACAGCCGGGTGCTGAGTGAGCGCCGTGGTGGGGAAGGAAATGATTGAGTAGCAGATTGGGAACGTGGTGCAGCAGAAACTGTGTGGGCTTTGCACTCACACATACCTCAATGGGAAT
>gene=hg18_chr1_233878823_233879223_+; species=SPECIES_0; score=6.76907; 
CTATTCACCCTCCCGTTGTTATTTCCAAGGCAATTAAAAAATCAAGCCAAAGCTCCCCGGTGCTGCCGGCGCGCGCGGCGAACGAAGCACATTTCAGCACCAGCCTCGGGGACAGACGCCATCAAGGAGCTGGTGGCCCAGCGTCACCCGAGTGCTCCCGGGCGCGTCTGGTGCTGGGGAGCCAGGAGGGCTTCCTCAGGCCCAGAAACATCCCCAGAAAACGCCCAACCAGCCAC
>gene=hg18_chr1_233878823_233879223_+; species=SPECIES_1; score=6.76907; 
CTACTCACCCTCCCGTTGTTATTTCCAAGGCAATTTAAAAATCAAGCCAAAGCTCCCCGGTGCTGCCGGCGCGCGCGGCGAGCGAAGCACATTTCAGCACCAGCCTCGGGGACAGACGCCATCAAGGAGCTGGTGGCCCACCGTCACCCGAGTGCTCCCGGGCGCGTCCGGTGCTGGGGAGCCGGGAGGGCTTCCTCAGGCCCAGAAACATCCCCAGAAAACGCCCAACCGGCCAC
>gene=hg18_chr1_233878823_233879223_+; species=SPECIES_2; score=6.76907; 
CGACCCATCTTTTTGTTATTATTCCTAAGGTAATTAAAACAGTAAATCAAAGCCTCCCCACGCTGCTGGTGCGCGCGGCAAGCGCAGCCCATTTCAGCACCAGACTGGAGGACAGACGCCATAAGGGGCCAGGTCCACTGACGCCGCCGAACTGCTCCCAAGCGTGTCCCGTGACGAGGAATCAAGAGGGCTTCTTCGGGCCCAAAGAAATCCCCATAAAATGACCAACTAGCCAC
>gene=hg18_chr1_233878823_233879223_+; species=SPECIES_3; score=6.76907; 
AGACTTACCCTCCCGTTATCATTTCTAAGGCAATTAAGGGATCAAAGCAGGGCTCCCCCGTGCCGTGGGCGCGCGCGGCCAGCGCAGCCCGTTTCAGCACCAGGCTCGGGGACAGACGCCATAAGGCACCGGGTCTCCTGCCGCCACCAAACTGCTCGGGGGCGTGTCCGGTGCTGCGCGATCCTGCGGGCTTCCTCCGGCCCCGAAACGTCCTCACAAAACGACCACCCGGCCAG
>gene=hg18_chr1_233878823_233879223_+; species=SPECIES_4; score=6.76907; 
CTACTCACCCTCCAGTTATTATTTGTAGGGCAACTAAAAAATTAAACCAAAGCTCCCCCACGCCGTTGGCGCACGCCGCGAGTGCAGCCCATTTCAGCACCAGCCTCGGGGACAGACGCCATAAGGGGCCTGGTGGACTATCGCCACCGGACTGCTCTCGGGCGCGTCCCGGGTTGGGGAATCAAGAGGGCTTCTTCAGGCCCAAAAACATCCCCATAAAATGACCACCTAACCAC
>gene=hg18_chr16_54785707_54786107_+; species=SPECIES_0; score=5.60201; 
AAATGCAAGCCGCGCCACCCCTTTCTCCCGAGGGGGGACGTTTTAAAACTTCAGAAGTCTGTAATCAGCAGTGGCGGACTCAGCCCAGTAGAAGCCCCAGCCACCTGGCTGGATGAGGTTTCAGGCGTTGCAAGTGGTGGACAGCGCCCAGCCGAGGCCGGAAAAGTCGATGGGGCTCAGTTCGGCGACGGTTCGGTGCGGTCTGGGCGCGGGGCTCGGAGGGAGTCGGCGGTGTTCGGAGCCGAGTCGGTGCTCCGGCGGAGAGAGCCGAGCCGCTTCGGAGGGG
>gene=hg18_chr16_54785707_54786107_+; species=SPECIES_1; score=5.60201; 
AAATGCAAGCCGCGCCACCCCTTTCTCTCGAGGGGGGACGTTTTAAAACTTCAGAAGTCTGTAATCAGCAGTGGCTGACTCAGCCCGGTAGAAGCCCCAGCCACCTGGCTGGATGAGGTTTCAGGCGTTGCAAGTGGTGGACAGCGCCCAGCCGAGGCCGGAAAAGTCGATGGGGCTCAGTTCGGCGACGGCTCGGTGCGGTCTGGGCGCGGGGCTCGAAGGGAGTCGGCGGTGTTCGGAGCCGAGTCGGTGTCCTGGCGGAGAGAGCCGAGCCGCTTCGGAGGGG
>gene=hg18_chr16_54785707_54786107_+; species=SPECIES_2; score=5.60201; 
AAATGCAAGCAGCACCACACCTTTCTCCCAGCGGGGGACATTTCAAAACTTCAGAACTCTGTAATCTGCGGTGACCGGCTTAGCCGGTTAGAAGCCCCAGCCACCGGGCGGGGTGAGGTTTCAGGCGCTGCGAGTGGTGGACAGCGCCCAGCCGAGGCCGGAAAAGTCGATGAGGCTCAGCTCGGTGGCGGCTCGGCGCAGTCTGGGCGCGGGGCTCGGAGGGACTCGGCAGTGTTCGGAACCGAGCGGGGACCCCGGCGGAGAGAGCCGAGCTTCTTCGGAGGGG
>gene=hg18_chr16_54785707_54786107_+; species=SPECIES_3; score=5.60201; 
AAATGCAGGCAGCGCCACCCCTCTCTCCCAGAAGGGGATGTTTCAAAACTTCAGGAGTCTGTAATCTGCAGTGGCGGCCTCAGCCGGCTAGAAGCCCCAGCCACCGGGCTGAGTGAGGTTTCAGGCGTTGCAAGTGGTGGACAGCGCCCAGCTGAGGCCGGAAAAGTCGCTGATGCTCAGCTCGGAGGCGGCTCGGTGCGGACTGGGCGCGGGGCTCGGAGGGACTCGGCAGTGTTCGGAACGGAGTCGGGGCCCCGGCGGAGAGAACCGAGCCTCTTCGGAGGGG
>gene=hg18_chr16_54785707_54786107_+; species=SPECIES_4; score=5.60201; 
AGATGCAAGCAGCGCCGCCCCTTTCTCCCGAAGGGGAACGTTTCAAAACTTCGGAAGGCTGTAATCTGAAGTGGCGGGCTCAGCCGGGTAGAAGCCCAAGCCACCGGGCTGGGTGAGGTTTCAGGCGTTGCGAGTGGTGGACAGCGCCTAGCCGAGGCCGGAAAAGTCGGTGGGGCTCAGCTCGGTGGCGTCTCGGCGCAGGCTGGGCGCGGGGCTCGGAGGGACTCGGCAGTGTTCGGAGCCAAGTCGAGGCCCCGGCGGAGAGAGCCGAGCCGCTTCGGGGGGG
>gene=hg18_chr18_74574068_74574468_+; species=SPECIES_0; score=3.03368; 
ATACATGTAAACTAAGAAATATAAAAGAGAAAACCAGAACTTCGCAGCCAAAGCCAGGGGCGGACAGGCCTGAGACAGATGGCTGTAGACATGAGTTTGTGATAGGGTCGTCTGCTGTCCATGGTCCTGGAGGACTAACAGGTGTGGCTGTTTCTCCTCATCCCGGGTAACTGGGGTCCTGTCCAAGGAATGCTGAGATATAAAGTTCTGGTGAGAAAAGTGGAAGCAGAG
>gene=hg18_chr18_74574068_74574468_+; species=SPECIES_1; score=3.03368; 
ACACATGTAAACTAAGAAATATAAAAGAGAAAACCAGAGCTTCGCAGCCAAAGCCAGGGGCAGGCCGACCTGAGACAGATGGCTGTAGACATGAGTTTGTGACGGGGTCCTCTGCTGTCCATGGTCCTGGAGGACTAACAGGTGTGGCTGTTTCTTCTCATCCCAGGTAACTGGGGTCCTGTCCAAGGAATACTGAGATACGAGGTTCTGGTGAGAAAAGTGGAAGCAGAG
>gene=hg18_chr18_74574068_74574468_+; species=SPECIES_2; score=3.03368; 
AAATACCCAAAGTCAGAAGAGTCAGAAAGAAAACCAGAGAATTGCAGCCAGAAACAGAGGCGTGTGGATGGGAAACTGGTGGGCAGAGAGGGAACCCCGGGAGGGAGGGTGGTGCTGTCCGTGGTCCTGGAGGCCCTACGGGGGGGGCTGTGTCTGCTAATCCCACATCCCTCCGGTCCTGCCACTGGAATGCAGACAGGTAGGGAGGTGGGGAGAAGAGTGGGAACAGGG
>gene=hg18_chr18_74574068_74574468_+; species=SPECIES_3; score=3.03368; 
CCACATGCAAACTAGGAAATTTTAAAGAGAAAATCAGAGAATCGTAGCCACAGCCAAGGGTGTGTAGAATTAAAACAGATGGGTGGAGATGGAACTTGAGGACTGAGCCTTTTGCTGTCCATGGTCCTGGAGAACCAACAGGCAACTCCGTGCCTCCTGGTCCAGGATGACTGGGGTCCTGCCACAGGAATGCAGACAGATAGGGCCATGGTGAGGAGAGTGGGAGCAGGG
>gene=hg18_chr18_74574068_74574468_+; species=SPECIES_4; score=3.03368; 
ACACATTCAAACTAGGAAAATTTAAAAAGGAAAGCACAGAATCGCAGCCAAAACCAGGGGTGTGTAGAATTACGACAGACGGCTACAGACATAACTTCACAACTGTGCCTTTTGCTGTCCATGGTCCTGGAGAAACAACAGGGCATGCTGCTCCTTCTAATCCTGGATCACTAGGGTCCTTCTACAGGGATTCGGACACATAGGGAGCTGGTGAGAAAAGTGGGAGGAAAG
>gene=hg18_chr14_35074139_35074539_+; species=SPECIES_0; score=23.3929; 
CGCCGACGGGAAGCCGCCTTCTTCGTCGTCCTCCCGGGACTCCGGGGCCATTGCATCTTTTCTGGCGGAGGGAAAGGAGAACAGCCGAATAGAGCGGACTGCGGATCAGCACCCGCAGGCCAGGGACAGCTCCGGGGCGGATCAGCACCCGGACAGCGCCCCGAGGCAGGGCCTCCAGGTGCTGACGCATCCAGAGCCACCGCTGCCTCAGGGCCCCTACACGGAGGGGGTGTTGGGGCGCCGGGTACCTGTGCCGGGCAGTACCAGTGGTGGCAGGGGATCCGAGATTTTC
>gene=hg18_chr14_35074139_35074539_+; species=SPECIES_1; score=23.3929; 
CGCCGACGGGAAGCCGCCTTCTTCGTCGTCCTCCCGGGACTCCGGGGCCATTGCATCTTTTCTGGAGGAGGGAAAGGAGAACAGCCGGATAGAGCGGACTGCGGATCAGCACCCGCAGGCCAGGGACAGCTCCGGGACGGATCAGCACCCGGACAGCGCCCCGAGGCAGGGCCTCCAGGTGCTGACGCATCCAGAGCCACCGCTGCCACAGGGCCCCTACACGGAGGGGGTGTTCGGGCGCCGGGTGCCTGTGCCGGGCAGTACCAGTGGTGGCGGGGGATCCGAAATTTTC
>gene=hg18_chr14_35074139_35074539_+; species=SPECIES_2; score=23.3929; 
GGCCGACGGGAAGCTGCCCCCGTCGTCGTCCTCCTCGGATTCCGGGACTGTCGCATCTTTCCTGGCCGAGGGGAAGGAGAACAGCCGGGCGGAGCGAACTGAGGATCAGCACCCACGGGCCAGGGACAGCTCCGGGACGGAGCAGCACCAGGACAGCGCCCCACAGCCCGGCCTCCAGGTGCTGTCCCACCCCGAGCCTCCGCTTCCTCAGCTCCCTTATACGGCGGGGGTGTTGGGGCGCCGGGTGCCTGAGCCCGGCAGTGCCAGTGGTGTCGGGGGACCCGAGATCTTC
>gene=hg18_chr14_35074139_35074539_+; species=SPECIES_3; score=23.3929; 
AGCCGACGGGAAGCCGCCTCCCTCGTCTTCCTCCCCAGACTCTGGGGCTGTTGCATCTTTCTTGGCGGAGGGGAAGGAGGACAGCCGGGCAGAGCGAGCGGCAGATCAGCACCTGCCGGCGAGGGACAGCTCCAGGGAGGCGCAGCACCAGGACAGCGCCCCACACCAGGGCCTCCAGGTGCTGTCCCATCCCGAGCCGGCCCTGCCTCAGGTCCCCTGCACGGAGGGGGTGTTAGGGCGCCGGGTGCCTGGGTCAGGTAGTGCCAGTGGTGTCGGGGGACCCGAGGTCTTC
>gene=hg18_chr14_35074139_35074539_+; species=SPECIES_4; score=23.3929; 
CGCCGACGGGAAGCCGCCTCCTCCGTCATCCTCTCCGGACTCCGGGACCATTGCATCTTTCCTGGCGGAGGGGAAGGAGAACAGCCGGGCCCAGCGAACTGCGGATCAGCACCTGCAGGCCAGGGACAGCTCCGGGGCGGAGCAGCACCAGGACAGCGCCCCACACCAGGGCCTCCAGGTGGTGTCCCACTCCGAGCCACCGCGGCCTCAGCTTTCCTACTCGGAAGCGGTGTTGGGGCGCCGGGTGCCTGGGCCCGGCAGTGCCGGTGGTGTCGGGGGACCCGAAATCTTC
>gene=hg18_chr2_224175144_224175544_+; species=SPECIES_0; score=5.28494; 
AGAGCATGCAATTTGGAACTTTCCAATAAATCAAAGAGAAAAGCAGCCTTACCTCTTTTTTATATGGCAGAGGAGCTCCACAGCATATTCCTCCCCGTTCTCCGGGCGAGCTTCTCGGGCCGTTTCAGCACACGGACAGCTCCTCTGCTTATAGGGAGCCGCTGCGCCTGTCCGCACTGCCACACTGACGTCACCGGTTCAGCCACAAACCCCAGCACAAGCGAGGTTTTCAAAGAACCAAGAGAAATAATCACTTTATATTTAAAAAA
>gene=hg18_chr2_224175144_224175544_+; species=SPECIES_1; score=5.28494; 
AGAGCATGCATATTAGAACTTTCCAGTAAATCAAAGAGAAAAGCAGCCTTACCTCTTTTTTATATGGCAGAGGAGCTCCACAGCATGTTCCTCCCCGTTCTCCGGGCGAGCTTCTCAGGCCGTTTCAGCACACGGACAGCTCCTCTGCTTATAGGGAGCTGCTGCGCCTGTCCGCACTGCCACACTGACGTCACCGGCTCAGCCACAAACCCCAGCACAAGCGAGCTTTTCAAAGAACCGAGAGAAATAATCACTTTATATTAAAAAAA
>gene=hg18_chr2_224175144_224175544_+; species=SPECIES_2; score=5.28494; 
AGAATACGCAATTTAGAACTTTCCAGTAAGTAGAAGGGAAAAGCAGTCTTACCTCTTATTTATATGGCAGAGGAAGTCCACAGCATGTTCCTCCTGGTCCGCGGCTTGAGCTGCTCGGACCGTTTCAGCACCCGGACAGCTCCTCGGCTTATAGAGAGCCGCCGCGCCTGTCCGCACTGCCACACTGACGTCACCCACTCAGCCACAAACCGGAGCACAGGCGAGCTTTTCAAAGAACCGAGAGAAATAATCACTTTAAAGATTAAAAA
>gene=hg18_chr2_224175144_224175544_+; species=SPECIES_3; score=5.28494; 
AGAAGACGCAATTTAGAACTTTCCAGTAAATCCAAGGGAAAAGCGGTCTTACCTCCTTTTTACAAGGCAGGGGAGGTCCACAGCATGTTCCTGCGGGTCCGCCTGGCGAGCTGCTCGGGCCGCTTCAGCACCCGGACAGCTCCTCGGCTTATAGGGAGCCGCCGGCCCGGTCCGCACTGCCACACTGACGTCACCCGCTCAGCCACAAACCCGAGCACAAGCGAGTTTTTCAAAGAACCGAGAGAAATAATCACTTTATATATTTAAGG
>gene=hg18_chr2_224175144_224175544_+; species=SPECIES_4; score=5.28494; 
AGAACGCACGATTTAGAACTTTCCAGTAAATCGAAGGGAAAAACAGTCTTACCTCTTTTTTATATCTCAGAGAAGATCCACAGCATGTTCCTCTCCGTCCACCGGCTGAGCTGCTGGGGCCGTTTCAGCACCCGGACAGCTCCTCGGCTTATAGGGAGCCGCCGCGCCTGTCCGCACTGCCACACTGACGTCACCGGCTCGGTCACAAACCCGAGCACAAGCGAGCTTTTCAAAGAACCGAGAGAAATAATCACTTTATATATTTAAAA
>gene=hg18_chr2_29996450_29996850_+; species=SPECIES_0; score=2.46581; 
ACCAACTGAACAGCTCGCTGAGATTGAACTGGAGCAGCCCCACAGCCGCCTCCCCGGGGGGCCCGACGCAACCCTCCAAGATCGCCTCCTCGCCCAGCTCCAGCACCAACTGCTTGGCACGCCGGAGCTTGCGCACGGAGCCGCCCTTCAGCACCCTGGACAGCGTCCGGGCCTCTGCCGGGGCTGGTGAACCGGCGGTCCAGGAGACCCCCGGCGCCGGCCCCAGCAACCTGAGCAGCGGGGCGCAGTCCAGAGCTAGCGAGCCGCGGGCCTCGGGCCTGCCAGCCTTCAGCTCCGA
>gene=hg18_chr2_29996450_29996850_+; species=SPECIES_1; score=2.46581; 
ACCAACTGAACAGCTCGCTGAGGTTGAACTGGAGCAGCCCCACAGCCGCCTCCCCAGGGGGCCCGACGCAACCCTCCAAGATCGCCTCCTCGCCCAGCTCCAGCACCAGCTGCTTGGCACGCCGGAGCTTGCGCACCGAGCCGCCCTTCAGCACCCTGGACAGCGTCCGGGCCTCTGCCGGGGTGGGTGAGCCGGCTGTCCAGGAGACCCCAGGCGCCGGCCCCAGCAACCTGAGCAGCGGGGCGCAGTCCAGAGCGAGCGAGCCGCGCGCCTCGGGCCTGCCAGCCTTTAGCTCCGA
>gene=hg18_chr2_29996450_29996850_+; species=SPECIES_2; score=2.46581; 
ACCAGCTGAACAGATCAGTAAGGTTGAACTGAAGCAGCCCCGTAGTCGCCTCCTCTGGAGGCCCGACGCAGCCCTCTAGGATCGCCTCCTCTCCAAGCTCCAGCACCAGCTGCTTGGCGCGCCGAAGCTTGCGAATTGAGCCTCCCTTCAGCACCCTGGACAGCGCCCGTGCTTGAGCCGGGGTGGGAGAGCTGGCTGTCCACGAGACCCCGGGTGGTGGCCCCACCAGCCTAAGCAGTGGGGCGCAGTCGAGAGCCAGCGAGCCGCGCGCCTCCAGCCGGCCAGCCCTTGGCTCCGA
>gene=hg18_chr2_29996450_29996850_+; species=SPECIES_3; score=2.46581; 
ACCAGCTGAACAGCTCGCTGAGGTTGAACTGGAGCAGTCCCGCAGTCACCTCCTCGGGGGGCCCGACGCAGCCCTCAAGGATCGCCTCCTCTCCCAGCTCCAGCACCAGCTGCTTGGCGCGTCGGAGCTTGCGGACCGAGCCGCCCTTCAGCACCCTGGTCAGCGTCCGAGCCTGGGCCGGGGCCGGCGAGCTGGCGGCCCAGGAGACCCCGGGCGGTGGCCCCAGCAGCCGAAGCAGCGGGGCGCAGTCGAGGGCCAGGGAGCCGCGCGCCTCCGTCCAGCCGGCCCTGGGCTCCGA
>gene=hg18_chr2_29996450_29996850_+; species=SPECIES_4; score=2.46581; 
ACCAGCTGAACAGCTCGCTGAGGTTGAATTGGAGCAGTTCCGCAGCCGCCTCCTCTGGGGGCCCGACGCAGCCCTCAAGGATCGCGTCCTCTCCCAGCTCCAGCACCAGCTGCTTGGCGCGCCGGAGCTTGCGAATCGAGCCGCCCTTCAGCACCCTGGACAGCATCCGCGCGCGGGCCGGGGCAGGCGAGCTGGCTGTCCAAGAGACCCCCGGTGGTGGCCCCACCAGCCTAAGCAGTGGGGCGCAGTCGAGAGCCAGCGAGCCGCGCGCCTCCAGCCGGCCAGCCCTGGGCTCCGA
>gene=hg18_chr9_118608184_118608584_+; species=SPECIES_0; score=1.63119; 
AATTCACAGGGAATCATCAACTAGTGTCTCAAACCAGAATCTATTCCCAGTACATCTGTCAACCAAGGTTGAAGACTGTAGCAAATACAAGGTTTTTATCATCCTGGTAGCTCAGAGGTGAAACTTCCAGGACCATGGACAGCACAAGGCTTCTGTTCACTTAGGGATTTTAGCAGCCTCCGTTGGTCTAACAGCAGAAAAGCCCTTGACAAGCCTTTGAGACAGGGGTGGCCTCATCTATGGACAAAACAGGCATCGAATATTTGCAATTTGAAA
>gene=hg18_chr9_118608184_118608584_+; species=SPECIES_1; score=1.63119; 
AATTCACAGGGAATTATCAACTAGTGTCTCAAACCAGAATCTATTCCCAGTGCATCTGTCAACGAAGCTTGAAGACTGTAGCAAATACAAGGTTTTTATCATCCTGGTAGCTCAGAGGTGAAACTTCCAGGACCATGGACAGCACAAGGCTTCTGTTCACTTAGGGATTTTAGCAGCCTCCGTTAGTCTAATAGCAGAAAAGCCCTTGACCAGCCTTTGAGACAGCGATGGTCTCATCTATGGGCAAAACAGGCATCGAATATTTGCAACTTGAAG
>gene=hg18_chr9_118608184_118608584_+; species=SPECIES_2; score=1.63119; 
AATTTGCAGGGAATTATCAACTAGTTTCTCAAATCAGAATCTATTCCCAGTGCGTCTGTCGGCCAAGGTTGAAGACTGTAGCAAAAACAAGGATTCCGTTGCCCTTGTTGAGCAAAGGTGGCAGTTCCAGGACCATGGACAGCACACAACTTCTGTTCAATTAGCAAAGTTAGCAGCCTTTGCTGATCTACCAGCAGAAGGGCCCTTGGCATGCCTTTGAAACTGGGATGGGCTCCTTGGTGGCCCGAATGGGCATCGAATATTTGCAATTTGGGG
>gene=hg18_chr9_118608184_118608584_+; species=SPECIES_3; score=1.63119; 
AATTCACAGGGAATTATCAACGAGTTCCTTGAACCAAAATCTATTCCCAGTGTATCTGTCGACTAAGGTTGAAGACTGTAGCAAAAACAAGGTTGTTATTGCCCTTGTAACTCAGAGGTGATACTTCCAGGACCACAGACAGCTCACGGCTTCTGCTCAATTAGCAAGGTGAGCAGCCTCTGTAGGTCTAACAGCAGAAGGGCCCTTAATATGCCTCTGAGGCCAGGACGTCCTCCTCTATGGACCAAACAGGCATTGAATATTTGCTATTTGGGG
>gene=hg18_chr9_118608184_118608584_+; species=SPECIES_4; score=1.63119; 
AATTCACAGGGAATTATCAACTAGTTCCTCAAACCAGAATCTATTCCCAGTGTATCTGTCGACTCAGGTTGAGGACGGTAGCAAAAACAAGGTTTTTATTGCCCTTGTAGCTCAGAGGTGATGCTTCCAGAACCACGGACAACACACGGCTTCTGTTCAATTAGCAATGTTAGCAGCCTCGGTTGGTCTAACAGCAGAAGGGCCCTTGATATGCTTTTGAGGCAGGAACGGGCTCCTCTATGGACCAAACAAGTATACAATATTTGCAGTTTGGGG
>gene=hg18_chr2_119641100_119641500_+; species=SPECIES_0; score=2.61902; 
GATGAGAGTAAAAGACAGTGAGTCCAGCTAAGCCCCAGGCAGTGCAAAAATATCCATTGATCTATCAAAACTCAGTCCCACCAAGCCTGCCTGCTCCTTGAGCAGCTCCAGGCCTTTCCCGGGCGCACCTGCAGGCCTGCCGCTGTCCGTGGTGCTAATGGCTGTGGCTGCCGGACTTCCTTGGCAGGAAGAATCAGGTTTCAGAAATCCAGGAATTAGCTTATGTTCCAGGCTTTGATGTGCGGCCATAGCTCTGTGTGGAGATCTCAGACACTCCATATA
>gene=hg18_chr2_119641100_119641500_+; species=SPECIES_1; score=2.61902; 
GATGAGGGTAAAACACAGTAAGTCCAGCTAAGCCCCAGGCAGTGCAAAAATATCCATTGATCTATCAAAACTCAGTCCCACCAAGCCTGCCTGCTCCTTGAGCAGCTCCAGGCCTTTCCCAGGCGCGCCTGCAGGCCTGCCGCTGTCCGTGGTGCTAATGGCTGTGGCTGCCGGACTTCGTCGGCAGGAAGAATCGGGTTTCGGAAATCCAGGAATTAGCTTATGTTCCAGGCTTTGATGTGCGGCCATAGCTCTGTGTGGAAATCTCAGGCACTCCATATA
>gene=hg18_chr2_119641100_119641500_+; species=SPECIES_2; score=2.61902; 
GAGGAGGGTGGATGATAGTAAGTCCAGCAAAGCCCCATACAGTGCAAAAATGTCCTGTGATCTATTAAGACTCAGTCCTACCAGACCTGTGTGCTTCTTGAGCAAGACCAGCCCCTTCCCAGGTGCACCTGCAGGCCTGCCGCTATCCATGGTGCTAATGGCTGTGGCTGCCAGACTTCTTTGGCAGGAAGGATCATGTTTCAGAAATCCAAGAATTTATTCATGTTCCAGACTTTGATGTGAAGCCATAGCTCTGTGTGGAAATATCAGATGCTCCACACA
>gene=hg18_chr2_119641100_119641500_+; species=SPECIES_3; score=2.61902; 
GAGGAGCATAGATGCCAGTGAGTACAGCTAAGTCCCATGCAGTACAAAAATATCCAATGATCTATTAAAACCCAGTCCTACCGAGTCTGTCTGCTTCTTGAGCAAGTTCAGCCTTTCCCCAGGCTCACCTGCAGGCCTGTCGCTGTCCGTGGTGCTAATGGCTGTGGCTGCCTTACTTCTTTGGCAGGAAGGATCAGGTTTCAGAAATCCAAGAACTAACTCATGTTCCAGGCTTTAATGTGAAGCCACAGCTCTTTGTGGAAACACTGGACACTGTACATA
>gene=hg18_chr2_119641100_119641500_+; species=SPECIES_4; score=2.61902; 
GATGAGGGTAGATGACAGCGAGTCCAGCTAAGCCCCATACGGTGCGAAAACGCCCTGTGATCTATCATAACTCAGTCCTACCGGGTCTGTCTGCTTCCTGGGCAAGACCTGCGCCTCCCCAGGCACACCTGCAGGCCAGCCGCAGCCCATGACACTAATGGCTCAGGCTGCCGGACTTCCTTGGCAGGAAGGATTGGGTTTCAGAAATCCGAGAATTAACTCATGTTCCAGGCTTTGATGTGAGGCCTTAGCTCTGTGTGGAAACGTTGGACATGCCACATA
>gene=hg18_chr17_23114068_23114468_+; species=SPECIES_0; score=3.09978; 
TGGGGCTGTTGGTGAACTTCCACTTGCTGTACTCTGAGGGCTAAAAGCCAAGGGTGATGTCAGTGACTCAGGGCGCCTGTCCCGCTTTGGGGAAAAGACTGTCACAACCCAGTATTCATTCATACTCAAGTCCATGTGCCAGGCACTGTCCATGGTGCTGAGACGACCAAACTTGAGACAAAATAGTGCCTGTCCTGAACTCAGTCCAGTACATTATCTAACTTGTGTACCTCCACTGTCGGCACTCATGGGCAGGGGTCAAATCTTTATTGT
>gene=hg18_chr17_23114068_23114468_+; species=SPECIES_1; score=3.09978; 
TGGGGCTGTTGGTGAACTTCCACTTGCTGTACTCTGAGGGCTGAAAGCCAAGGGTGATGTGAGTGACTCGGGGCGCCTGCCCCATTTTGGGGGAAAGGCTGTCACAACCCAGTATTCATTCACACTCAAGTCCATGTGCCAGGCACTGTCCAGGGTGCTGAGACTACCAAGCTTGAGAAGAAATAGTTCCTGTCCTGAACTCAGTCCAGTACATTATCTAACTTGTGTACCTCCACTCTCAGCACTCATGGGCAGGGGTCAAATCTTTATTGT
>gene=hg18_chr17_23114068_23114468_+; species=SPECIES_2; score=3.09978; 
TGGGGCTGTTGGTGAACTTCCACTTGTTGTAATCTGAGGGCTGAAAGCCAAGGACAATGTGAGTGTCTCTGGGAGCTTGCTCCACACGGAGGGAAAGGCTGTCACAATTCAGTATTCATTCATACACATTTCAAAGAACTGGGCGCTGTCCGTGGTGCTGAAAACACTAAGCTGGAGAGGAAGCATTTCCTAACCTGAACTCAGTCAAATATATAACCTAATTTGGGGGAGTGTTTTGGAATCATACGTGGGCAGCAGTCAAATTTTTATCAT
>gene=hg18_chr17_23114068_23114468_+; species=SPECIES_3; score=3.09978; 
TGGGACTGTTGGTTAACTTCCACTTGTTGTATTCTGAGGGCTGAAAGCCAAAGGCAGTGTGAGCAACTCGTGGCATGTGCCCCACACGGAGGCAGAGGCTGTCACAATCCAGCATTCATTCATACTCACTGCCAAGTGCCAGGCACTGTCCAGGGTGCTGACACGACCAAGCTGGAGAGAAAATGGTGTCCGTCCTGAACTCAGGCCAATGTATTACCTAATTCGTGTAACTCCACCGTCAGCACCGGTGGGCAAGAGTCACACCTTTATTAT
>gene=hg18_chr17_23114068_23114468_+; species=SPECIES_4; score=3.09978; 
TGGGGCTGTTGGTGAACTTCCACTTGTTGTACTCTGAGGGCTGAAAGCCAACAGCAGTGTGAGTCACTCAGGGTGCCTGCCCCACACCGAGGGAAAGGCTGTCACAATCCAGTATTCATTCATACTCACCTGAAAGTTCGAGGTGCTGTCCAGGGTGCTGAGACGACCAAGCTGGAGAGGAAACAGTTCCTGTCCTGAACACAGGCCAGCGCATCATCTAACTCATGTAACTTCACTGTCAGCACTTGTGGGCAGGAGTCAGACCTTTATTAT
>gene=hg18_chr11_45877416_45877816_+; species=SPECIES_0; score=1.7484; 
AAGCTCCAGCGGGCTTCACCGTTCCAGTGAATACTCAGCTCTCTCAGAGGCTGGGAGGCAGTCACCTGGATCAGGGGATCTGTCCAAGGTGCCGGGAGTTGGCGGCAGAACTGGAGCTAGATGGGGCTCTGCAAGGCAGGCTCGTGGAGGACCGATCTAGGGCTGGAGGGGCCTTGCC
>gene=hg18_chr11_45877416_45877816_+; species=SPECIES_1; score=1.7484; 
AAGCTCCAGCGGGCTTCACCGTTCCAGTGAGTACTCAGCTCTCTTGGAGGTTGGGAGGCAGTCACCTGGGTCAGGGGATCTGTCCAAGGTGCCGGGAGTTGGCGGCAGAACTGGAGCTAGATGGGGCTCTGCAAGGCAGACTCGTGGAGGGCCGATCTCGGGCTGGAGGGGCCTTGCC
>gene=hg18_chr11_45877416_45877816_+; species=SPECIES_2; score=1.7484; 
AAGCTCCAGGGGACTTCACCTTGCCAGTAAATCCTCGCCTCTCTGGGACGCTGGGAGGCAGTTAATTGAGTCAGGGGATCTGTCCAAGGTGCCGTGAGTTAATGGCAGGCCTGGAACTAGACGGAGCTCTGGAAAGTAGGCTGGCCGAGAGAAGACCTCAGGTTGGAGGGTCCTCCCT
>gene=hg18_chr11_45877416_45877816_+; species=SPECIES_3; score=1.7484; 
AAGCTCGGGGGGGCTTCACCCTGCCGGCGAGCGCTCACCGCCCCGGGAAGCGGGGAGGCAGGGAATTGAGGCCCGGGATCTGTCCAGGGTGCCGGGAGTCAGAGGCAGAGCGGAAACTAGCGGGAATTACGGAGGTTGGGACGGCCGAGGGCGCACCTCAGGTCGGAGGACCCTCCGT
>gene=hg18_chr11_45877416_45877816_+; species=SPECIES_4; score=1.7484; 
AAGCCCCAGGGCACTTCACCTTGCCAGTGAGTCCTCACCTCTCTGGGAAGCTGGGAGGCAGTTAATTGGGTCAGGGGATCTGTCCAAGGTGCCGGGAGTTGGTGGCAGAGCTGGAACGGGGCCGGGCTCTGAAAGGTAGGCTGGCCGAGGAAACATCTCAGGTTGGAGGAGCCTTGCT
>gene=hg18_chr16_86199513_86199913_+; species=SPECIES_0; score=9.01408; 
TGGTAGTTCATGGCTGTGAGAGGCATGCGGTGGATGGACCCGCTCCTGGGTCCTGGCTCGACTTGAGTAAGTGCTGTCTAGAGAAGAGAGGCCCTTCAGCACCTTGGAGAGCGCTCCCGGCCGGACTCACTTTCGCTGCAGCAACCATCTCTCCTTGCCGTGACCGCCCGGACCCTCCAGACTCAACCACCAAGTGTGCCTATGCCT
>gene=hg18_chr16_86199513_86199913_+; species=SPECIES_1; score=9.01408; 
TGGTAGTTCCTGGCTGTGAAAGGCACATGGTGGATGGACCTGCTCCTGGGTCCTGGCTCGACTTGAATGAGTGCTGGCTAGAGAAGAGAGGCCCTTCAGGACCTTGGAGAGCGCTCCCGGCCGGGCTCGTTTTCCCTGCAGCAACCGCCTCTCCTTGCCGTGATCGCCTGGACCCTCCAGACTTAACCACCAAGTGTGCCTATACCT
>gene=hg18_chr16_86199513_86199913_+; species=SPECIES_2; score=9.01408; 
TTGTAGTTCCTGGCTGGGAAAGGCACGTGGTTGATGAAGTGGTTAGTGGGTCCTGGCTTTACTAGCGCAAGGGCCGGCTAGACGGGAGCGGCCCTTCAGCACCATGGAGAGCGCTCCCCTGCTTGCTCCGATTCCCTGCACTGACCTTGTCTACTGGCCGTGAATGCCTTCTCGGTGTCTCCTTGTGAGCCAAGGGGGCATTTCCCA
>gene=hg18_chr16_86199513_86199913_+; species=SPECIES_3; score=9.01408; 
TTACAGCTCCCGACTGTGCAAGGCACATGGTGGGTGGAGTGGCTACTGGGTCCTGGTGTTATCCGACCAGGGGTTCCCTACAGAGGAGCGGCTCTTCAGCACCGTGGAGAGCGCCGCACACGTTGCTCTCTTTCTCTGCCGCAACTGAGCCTCCCGGCCGTGACCACCTGACCTGTCCAGCCTCGGCCACCAAGTTTTCCCGTTCCT
>gene=hg18_chr16_86199513_86199913_+; species=SPECIES_4; score=9.01408; 
TTGTAGTTCCTGGCTGTGAGAGGCACGTGGTTGATGAAGCCGCTCGTGGGTCCTGGCTTTACTAGAGCAAGAGCTCTCTAGAGAGGAGCGGGTCTTCAGCACCCTGGAGAGCGCCCCACACCTTGCTCTAATTCCCTTCAGCAACTGCGTCTCCTCACCGTGACTGCCTGACCCCCCCAGACTCGGCCATCAAGTTTGCCTGCTCCC
>gene=hg18_chr17_70178948_70179348_+; species=SPECIES_0; score=28.6058; 
TCTTGCGTCCCTGCCAGCATCCTGGAGTCCTAAGCAGGGACAGGATCTCAGAACTCTGGTCCCGGGCGCACAACGGCGAGTCGCTGCTGGTGCTGAACGCTCCTGGTACCGCGCCGCGGCCGCTGCGGGAACTGTCCAGTGCTGAAAAGGATGCGGCCGGCCCGCAGAGCTAGACCCAAGCCTGCCGCACCCAGCGGAGCTGGAAGCTGACGCAGAGCGCAGGGAGAGCC
>gene=hg18_chr17_70178948_70179348_+; species=SPECIES_1; score=28.6058; 
TCTTGCGTCCCTGCCAGCATCCTGGAGTCCTAAGCAGGGACAGGATCTCAGAACTCTGGTCCCAGGCGCACAACGGCGAGTCGCTGCTGGTGCTGAACACTCCTGGTACCGCGCCGCGGCCGCTGCGGGAACTGTCCAGTGCTGAAAAGGATGCGGCCGGCCCGCAGGGCTAGACCCGAGCCTGCCGCACCCAGCGGAACTGGAAACTGACGCAGAGCGCAGGGAGAGTC
>gene=hg18_chr17_70178948_70179348_+; species=SPECIES_2; score=28.6058; 
TCTTGCATCCCTCCCAACAGCCTGGAGTCACGAACAGGGACGGGATCTCAGAACTCTGGCCCTGGGCGCGCAGGGACGTATCGCTGCTGGTGCTGAACGCTCCTGGTACCGCGCCGCAGCGGCTGCGGGAGCTGTCCAGTGCTGAACCGGATGCGGCCGGCCCGCGGAGGTAGACCCGAGCCTGCTGCACCCCTAGGAGAACGGAGCTGACGCAGAGCGCTGGGAGAGCG
>gene=hg18_chr17_70178948_70179348_+; species=SPECIES_3; score=28.6058; 
TCGTGCTTGTCTGCCAGCAACCTGGAGTCACAAACAGGGACGGGATCTCGGAACTCCGGTCCCAGGCGCAGAGGGACGTGTCGCTGCTGGTGCTGAACGTTAGGCCTCCACTCCCGCCGCCGCCGCGGGAGCTGTCCAGTGCTGAACCGGGTGCGGCCGGCCCGCGGGGCTAGACCCGAGCCTGCCGCACCCAGCCGAGCTGGGAGCTGACGCAGAACGCAGGGAAGGCG
>gene=hg18_chr17_70178948_70179348_+; species=SPECIES_4; score=28.6058; 
TCCTGCGTCCCTCCCAGCATCCTGGAGTCACGAACGGGGACGGGATCTCAGAACTCTGGTCCTGGGCGCGGAGAGGCGCATCGCTGCGGGCGCTGAACGCTCCCAGTACCGCGCCGCAGCCGCTGCGGGAGCTGTCCAGTGCTGAACCGGATACGGCCTCCTCGCGGGGCTAGACTCGACTCTGCAGCACCCAGAGCAGCTGAAAGCTGACGCAGGGCGCGGGGAGAGCG
>gene=hg18_chr13_52319104_52319504_+; species=SPECIES_0; score=2.08705; 
CCGCGATCCTCGGCCACCAGCGTCAAGTTGTACTCGGCGATGCGTTCGCGGTCCAGCGACGCCGCGGTCACCACCAGGTAGCTGCCCGCGTAGGCCGGCTGCAGCCGGAAGTGCTCGTGCCCATAGAGGGCGCAGCGCACTTGCCCGTTGGCGCCCGAGTCCCTGTCCGAGGTGCTGACCAGGGCCACCAGGCTCTCGCGCGCCGCCCCCTCCGGCACCAGCGAAGTGGCACCAGCCTCCGGCGTCCCGGCTCCCGCCGGCGAGCTAGCGTCCGCTCCCCCGAGTGCAGCGGCGGC
>gene=hg18_chr13_52319104_52319504_+; species=SPECIES_1; score=2.08705; 
CCGCGATCCTCGGCCACCAGCGTCAAGTTGTACTCGGCGATGCGCTCGCGGTCCAGCGACGCCGCGGTCACCACCAGGTAGCTGCCCGCGTAGGCCGGCTGAAGCCGGAAGTGCTCGTGCCCATAGAGGGCGCAGCGCACCTGCCCGTTGGCGCCCGAGTCCCTGTCCGAGGTGCTGACCAGGGCCACCAGGCTCTCGCGCGCCGCCCCCTCCGGCACCAGCGAAGTGGCGCCAGCCTCGGGCGTCCCGGCTCCCGCAGGCGAGCTAGCGTCCGCTCCCCCGAGCGCAGCGGCGGC
>gene=hg18_chr13_52319104_52319504_+; species=SPECIES_2; score=2.08705; 
CCGCGGTCCTCGGCCACCAGCGTCAGGTTGTACTCGGAGATGCGCTCGCGGTCCAGGGACGCCGCGGTCACCACCAGGTAGCTGCCCGCGTAGGCAGGCTGCAGCCGGAAGTGCTCGTGCCCGTAGAGGGCGCAACGCACCTGCCCATTGGCACCCGAGTCCCTGTCCGAGGTGCTGACCAGCGCCACCAGGCTCTCGCGAGCCGCCCCCTCCGGCACCAGCGAGACGGCGCCCGCCTCCGGCGTCCCAGGCCCGGTCGACGAGGTGGCCTCCGCTCCCCCAAGAGCGGCGGCGGC
>gene=hg18_chr13_52319104_52319504_+; species=SPECIES_3; score=2.08705; 
CCGCGGTCCTCGGCCACCAGCGTCAGGTTGTACTCGGCGATGCGCTCGCGGTCCAGCGACGCCGCGGTCACCACCAGGTAGCTGCCCGCGTAGGCCGGCTGCAGCCGGAAGTGCTCGTGCCCGTAGAGGGCGCAGCGCACCTGCCCGTTGGCGCCCGAGTCCCTGTCCGAGGTGCTGACCAGCGCCACCAGGCTCTCGCGCGCCGCCCCCTCTGGCACCAGGGAGACGGCGCCCGCCTCCGGCGTCCCGGGCCCGGTGGGCGAGGTCGCGTCCGCACCCCCGAGAGCGGCGGCGGC
>gene=hg18_chr13_52319104_52319504_+; species=SPECIES_4; score=2.08705; 
CCGCGGTCCTCAGCAACCAGCGTCAGGTTGTACTCCGCGATGCGCTCGCGATCTAGGGACGCCGCGGTCACAACCAGGTAGCTGCCCGCGTAGGGCCGCTGCAGCCGGAAGTGCTCGTGCCCATAGAGGGCGCAGCGCATCTGCCCGTTGGCTCCCGAGTCTCTGTCCGAGGTGCTGACCAGCGCCACCAGGCTCTCGCGCGCCGCCCCTTCTGGCACCAGCGAGATGGCGCTGGCTTCTGGTGTCCCAGGCCCAGTAGTCGAGGTCGCGTCTGCCCCTCCGAGAGCAGCGGCGGC
>gene=hg18_chr10_99805620_99806020_+; species=SPECIES_0; score=4.6959; 
TTCCTTCCTGTTGAGGTCATTTCTTATTTCCATTCTGTCATCTGTGGTGGTAACTATACTTCCCAGCTTTGTGTCAGCTGCAGACTTGATTAGAACCCCTTGTATGTCGTCTTCTGAGTCACAGGTAACAGTGCCAATGAGGTCAGCACCAAGGACAGAGCCCGATGGCTTGCCCCTACAGACCTCCTTTGGGTTGACACAGAAAAACTAATCAACATGCTTGACTGTGGTGCTCATCCAGCTGTGACTCCACTTCCTGTCCTCTGACCCAATTCTCATTTCCCCATCATGTCCTC
>gene=hg18_chr10_99805620_99806020_+; species=SPECIES_1; score=4.6959; 
TTCCTTCCTGTTGAGGTCATTTCTTATTTCCATTCTGTCATCTGTAGTGGTAACTATACTTCCCAGCTTCGCGTCGGCTGCAGACTTGATTAGAACACCTTGTACGTCGTCTTCTGAGTCACAGGTAACAATGCCAATGAGGTCAGCACCAAGGACAGAGCTCGATGGCCTGCCCCTACAAACCTCTTTCGGGTTGACACAGAAAAACTAATCAACATGCTTGACTGTGGTGCTCATCCAGCTATGACTCCACTTCCTGTCCTCTGACCCAATTCTCATTTCCCCATCATGTTCTC
>gene=hg18_chr10_99805620_99806020_+; species=SPECIES_2; score=4.6959; 
TTCCTTCCTGTTGAGGTCATTTCTTATTTCCATTCTGACATCTGTAGTGGTAACTATGCTTTCTAGCTTTGCGCCTGCTGCAAACTTGATTAGAACACCCCGTACATTGTCTTCTGAGTCACAGGTAACAATGCCAGTGAGGTCAGCGCCAAGGACAGAGCTCTATGGCAGGCCACTAGAGACCTCCATGGGGTTGACACAGAAAAACTAATCAACATTCTTGACTGTGGTGCTCATCCAGCTATGACTCCACTTCCTGTCCTCTGACCCAATTCTCATTTCCCCATCACATCCTC
>gene=hg18_chr10_99805620_99806020_+; species=SPECIES_3; score=4.6959; 
TTCCTTCCTGTTGAGGTCATTTCTTATTTCCATTCTGACATCTGTAGTGGTAACTATACTTCCCAGCTTTCTGTCTGCTGCAAACTTTATTAGAACACCTTGTACGTTGTCTTCTGAGTCACAGGTAACAAAGCCAACGAGGTCAGCGCCAAGGACAGAGCTCTGTGGCATGCCACTAGAGACCTCCTTTGGGTTGACACAGAAAAACTAATCAACATTCTTGACTGTGGTGCTCATCCAGCTATGACTCTACTTCCTGTCCTGTGACCCAATTCTCATTTCCCCATCACATCCTC
>gene=hg18_chr10_99805620_99806020_+; species=SPECIES_4; score=4.6959; 
TTCCTTCCTGTTGAGGTCATTTCTTATTTCCATTCTGTCATCTCTAGTGGTAAGTGTGTTTCCCAACTTTGTGTCTGCTGCAAACTTGATTAGAACACTTTGTACATCGTCTTCTGTGTCACAGGTAACAATGCCAATGAGGTCGGCGCCAAGGACAGAGCTCTATGGCATGTCACTAGAGACTTCCTTTGGGTTGACACAGAAAAACTAATCAACATTCTTGACTGTTATGCTCATCCAACTATGACTCCACTTCCTGTCCTCTGACCCAATTCTCATTTCCCCATCATATCCTC
>gene=hg18_chr6_130725013_130725413_+; species=SPECIES_0; score=2.23315; 
GTATGTTGTGAGTGCAGAGTATGATTTAATAGGTTTGGGCAAGGCTGAGATCTTGCTATTCTAACAGTTCCCCCGTGAATATTGCCGAGTCCGGACTATGCTTTGAGTAGTCAGGCACTAACGAAGACTGGTTCAGTACCATGGACAGTGGAACAGGTGGGACCACTACCATCTCTCATTTCAGTCAAATCTCTATTATCTTCTACAGGTAGATTCTTGCAACACAGTCAAAATCTTTAAAAAGTAATTTTTGGATTTCTATAAGCTACTTGG
>gene=hg18_chr6_130725013_130725413_+; species=SPECIES_1; score=2.23315; 
GTATGTTGTGAGTGCAGAGTATGATTTAATAGGTTTGGGCAAGGCTGAGATCTTGCTATTCTAACAGTTTCCCCGTGAATATTACTGAGTCTGGACTATGCTTTGAGTAGTCAAGCACCAATGAAGACTGGTTCAGTACCATGGACAGTGGAACAGGTGGGACCACTACCATCTCTCATTTCAGTCAAATCTCTATTATCTTCTGTGGGTAGACTCTTGCAACACAGTCAACATCTTTAAAAAGTGATTTTTGAATTTCTGTAAGCTACTTGG
>gene=hg18_chr6_130725013_130725413_+; species=SPECIES_2; score=2.23315; 
AGATGTTGTTAGTGAAGAATATCATTCAAGAGGTTTGGGTTGGGCTGAGATCCTACTATTCTAACAACTCCTCAGTGCATGTTGCCCAACCCCAACCACACTTTGAGTAGCCAGGTGCTAATGCCGACTGTTTCAGTACCATGGACAGTGGACCCGGCGTGCACACTGCCACCTCCCATTTCTCTCAAATCTCTAATATCTTCTGTGGGTAGATTCTTGCAAAACAGACAGACTATTAAAAAAAAACTTCTTGGATTTTACGTACCCTTTAGG
>gene=hg18_chr6_130725013_130725413_+; species=SPECIES_3; score=2.23315; 
GGATGTTGTAACTGCAGAGTCTGACCCCGTGGGTTGGGGCTGAGCTGAGATCCTGCTCTTCCAACAACATGGCCGTGGAGGTTTCCGTCCCCGGACCACGCTTGGAGCAGCCAGGCCCGGCCGCCCTCCGGTTCAGTACCACGGACAGTGGAGCAGGTGCCGTCACCCCCTTCTCCTACTTGGGTCAAATGCCTATTATCTTTTGTGGGTAGATTCTGCCAAAACAGTCAGGAACTTTAGAAAGTACTTCCTGGACTGCCAGTGGCCATGAAG
>gene=hg18_chr6_130725013_130725413_+; species=SPECIES_4; score=2.23315; 
GGATGTTGTTAATTCAGAGTATGATTCAGTAGGTTTGGTTTGGGCTGAGATCCTGCAATTATAATAATTCCCCAGAGCATGCTGCCGACCCCAGACCACACTGTGAGGAACCAGACACTAATGCCGACTGGTTCAGTACCATGGACAGTGGCACAGGTGGGACCACTACCATCTCCCATTTCAGTCAAATCTCTACTGTCTTCTGTGGATGGATACTTGCAAAACAGTCAGAATCTTTAAAAGGTACTTCTTGAATTGCCAGCAGCTACAAGG
>gene=hg18_chr22_29528740_29529140_+; species=SPECIES_0; score=21.0468; 
AGGAGGAGGAATGAGGACGCAGCACGGCGCGCCCTTGCAGCGCTCAGGCTGACGGGCGGGAGCGGGCGCACGGCTCCTCTAGGTTCTGAGCTCGCGGGCTGGACGCTGTCCGCGGTGCTGAAGCGGCGGCAGGGAGGCGGACCCGGAGCCGCCGGGCAGCACACACCCAATCCCGGGACCGCCCTCCTCCGCTCGGAGAGGCGGTGGCAGCCGGCACTGCACCCAGATGGACTGAGAGCGCGGCGGCGGGAAGGCGGCGGCGGCG
>gene=hg18_chr22_29528740_29529140_+; species=SPECIES_1; score=21.0468; 
AGGAGGAGGAATGAGGACGCAGCGCGGCGCGCCCTTGCAGCGCTCAGGTTGACGGGCGGGAGCGGGCGCACGGCTCCTCTCGGTTAGGAGCGCGCGGGCTGGACGCTGTCCGCGGTGCTGAAGCGGCGGCAGGGAGGCGGACCCGGGGCCGCCGGGCAGCGCACACCCAATCCCGGGACCGCCCTCCTCCGCTCGGAGAGGCGGTGGCAGCCGGCACTGCACCCAGATGGACTGAGAGCGCGGCGGCGGGAAGGCGGCGGCGGCG
>gene=hg18_chr22_29528740_29529140_+; species=SPECIES_2; score=21.0468; 
AGGAGGAGGAATGAGATCGCGCCGCGCCGCGCCCCTGCCGCGCTCAGGCTGACCGACCGGAGCGGGCGCGCGGCTCCTCTCGGCTCGGAGCGCTCGGGCTGGCCTCTGTCCGCGGTGCTGAAGGGGCGGCGGGGAGGCTGGCGCGGGGCCGCCGGGCAACACACACCCAATCCGGGGACCGCCCTCCTCCGCTCGGCGCGGCGGTGGAAGCCGGCACTGCACCGAGATGGACTGAGAGCGCGGCGACGGAAAGGCGGCGGCGGCG
>gene=hg18_chr22_29528740_29529140_+; species=SPECIES_3; score=21.0468; 
AGGAGGAGGAATGAGGACGCGGCGCGCCGCGCCCCTGCTGCGCTCCGGCTGACTGACCGGAGCGGGCGCACGGCTCCTCTCGGCTCGGAGCGCACGGGCTGGCCGCTGTCCGCGGTGCTGAAGGGGCGGTGGGGAGGCGGGCCGGGAGCCGCCGGCTAGCACACACCCAATCCGGGGACCGCCCTCCTCCTCCCGGCTCGGCGGTGGCAGCCGGCACTGCACGGAGATGCACTGAGAGCGCGGCGGCGGGAAGGCGGCGGCGGCG
>gene=hg18_chr22_29528740_29529140_+; species=SPECIES_4; score=21.0468; 
AGGAAGAGGAATGTGGACGTGGTGCGCGGCACCCCTGCTGTGCTCAGGCTGACTGACCGGAGCGGGCGCAGGGCTCCTCTTGGCGGGGAGCACGCGGGCTGGCCGCTGTCCGTAGTGCTGAAGGGGCGGCAGGGAGGCGGGTCCGGGACCGCCAGGCAGCACACACCCAATCTGGGGACCGCCCTCCTCCGCTCGGCGCGGCGGTGGCAACTGGCACTGCACCGAGATGGACTGAGAGCGCAGCGGCGGGAAGGCGGCGGCGGCG
>gene=hg18_chrX_152793981_152794381_+; species=SPECIES_0; score=30.5733; 
CTGCTGCCACACCCCTGGGGAAGGAGCGGCTCCAGGTTCGCTGTCCCTGGTGCTGAAATCGGCGCCCCCTGTCCATGGTCCTGACACGCCCCGCACCTTCTACCCCCCTCTCCGGGGCCTGGTATCTCCTGCCCACCCTGTGCCCAGGAGGTCGGAACAGG
>gene=hg18_chrX_152793981_152794381_+; species=SPECIES_1; score=30.5733; 
CTGCTGCCACACCCCTAGGGAAGGAGCGGTGCCGGGTTCGCTGTCCCTGGTGCTGAAATCGGCGCCCCCTGTCCATGGTGCTGACACGCCCCGCACCTTCTACCCCCCTCTCCAGGGCCTGGTATGTCCTGCCCACCCCGTGCCCAGGAGGTCGGAACAGG
>gene=hg18_chrX_152793981_152794381_+; species=SPECIES_2; score=30.5733; 
GCGCTGCCCCATCCTTGGCGACGAGGCGGCGTCAGGCCTGCTGTCCGTGGTGCTGAAACAGCCGTCCCCTGTCCGTGGTACTGAGACAGCCCGAGTCTTCCACCCTCCTTTACAGGGCCGGGTACCTCTTGCGCACTCCGGGCCCAGGAGGTCGGAACCAG
>gene=hg18_chrX_152793981_152794381_+; species=SPECIES_3; score=30.5733; 
GGGCCCCCCCCACCTCGCCCACGGCGCGGCGCCGAGCCCGCTGTCCGTGGTCCTGAAACCGCCGTCCCCTGTCCGTGGTGCTGACGCGCCGCGCGCCCGCCGCCCCCCTCTCCGGGGCCGGGGACCGTGCGCCCAGTCCGTGCCCAGGAAGTGGGAGCCAG
>gene=hg18_chrX_152793981_152794381_+; species=SPECIES_4; score=30.5733; 
CTGCTGCCACACCCCCGGGGAAGGGGCGGCGTCACGCCCACTGTCCGTGGTGCTGAAATCGCCGCCCCCTGTCCGTGGTGCTGACACACCCCATCTCTTCCACCCTCTTCTTCAGAGCCTGGTACCTCCTGCTCACTCTGCACCCAGGAGGTGGGAACCGG
>gene=hg18_chr7_103979784_103980184_+; species=SPECIES_0; score=4.45762; 
GCCACTGGGCTTAAAGGAGTCTTCAGCAGCATCAAAGACGCACCAGGCAGCAAGGCATGAGCCACATAACCAAGATGTGAGGAATAAACACTGGCAAGACCAACGCTAGTGACTGGTTTAGACGTGTCAGCACCATGGACAGCTCAACGTGAGCAGGGTAGCCTTTCTAATAAGGGAGGGTTCACTTCCTGACTTATTACTATAGCCATTTCCTCCTAATTAATTAGAGCTCACCCTGTTCATGGTTG
>gene=hg18_chr7_103979784_103980184_+; species=SPECIES_1; score=4.45762; 
GCCACTGGGCTTAAAGGAGTCCACAGCAGCATCAAAGACGCACCAGGCAGCAAGGCATGAGCCACATAACCAAGATGTGAGAAATAAACACTGGCAAGACCAAGGCTAGTGACTGGTTTAGACGTGTCAGCACCATGGACAGCTCAACGCGAGCGGGGTAGCCTTTCTAATAAGGAAGGGTTCACTTCCTAACTTATTACTATAGCCATATCCTCCTAATTAATTAGAGCTCACCCTGTTCATGATTG
>gene=hg18_chr7_103979784_103980184_+; species=SPECIES_2; score=4.45762; 
GCTACGGGGATGAAAGTTGTCCACAGCAACATTGGAAAGGTATCAGGCAGCAAGACACGAACCAAGTAATGGAGATGAAAATTATAAATACCAGCAAGACCAACGTGAGTAGCCAGCTCAAAAAAGTCAGCATCATAGACAGCTCCATGTGAGCCAGATTCCTTTTCCAGAAAAGAATGGTTGCCTTTATGACTTACCACTGCAGTGATTTCCTTCGAATTGATTAGGCCTCACCTTGTCCATGGTTG
>gene=hg18_chr7_103979784_103980184_+; species=SPECIES_3; score=4.45762; 
GCCCCAGGGCTTAAAGTAGTCTTCAGCAACATGAGAGACGTATCAGACAGCAAGACATGAACCAAGTAATCAAGATATGAGGGCTAAACACTGGCAAAACCTTGGTCAGCAGCCGGTTCAGACAAGTGAGCGCCACTGACAGCTCCACAGAAACCAGGTGGCCTTTCCACTAAGGAATGGTTCACTTTCTGACTTCCTGCTATAGCAGTTTCCTCCTAATTGATTAGTCCTCACTCTGTCCATGGTTG
>gene=hg18_chr7_103979784_103980184_+; species=SPECIES_4; score=4.45762; 
GCCGTAGGGCTTAAAGTAGTCCACAGCAACATGAGGGAGGTGTCAGGCAGCAAGACATGAACCAAGCAATCCAGAGGCCGGGAATAAACACTGGCAAGACCAGGGCCAGGTGCAGGTTCAGACGAGTCAGCACCATGGACAGCTCCACGAGAACCTGATGGCCTTTCCGAAAGGGAACTGTTAGCTCTCTGACTTCCTACTATAGCAATTTCCTCCTAATTGATTAGGGCTCACCCTGTCCATGGTTG
>gene=hg18_chr3_50538444_50538844_+; species=SPECIES_0; score=11.686; 
GGCCTTCCAGGCCAATGTGGGGGAAACACAGGAACCATGGGGCCCCACCCATTGTGGGCAGCATAGCCATGAAACTCCGCAGGAGGAACCCCAGGCACTGACTCACAGACTGGCTCTCAGGCTGGGTTGTGGGAACTCTCCATGGTGCTGAGGCCCATCTACCAGGCCATCCTGCCCCGCAGCAGGGTCAGGCCCCCTTCTTTACCTGAGTCTGGGACCCAGAGAGAGGCCAACATAAGAGCCCAGCTT
>gene=hg18_chr3_50538444_50538844_+; species=SPECIES_1; score=11.686; 
GGCCTTCCAGGCCAATGTAGGGGAAACACAGGAAAGATGGGGCCCCACCTATTGTGGGCAGCATAGCCCTGAGACTCAGCAGGAGGAACCCCAGGCACTGGCTCACAGACTGGCTCTCAGGCTGGGTTGTGGGAGCTCTCCGTGGTGCTGAGGCCCATCTACCAGGCCATCCTGCCCCGCAGCAGGGTCAGGCCCCCTTCTCTACCTGAGTCTGGGACCCAGAGAGAGGCCAACGTAAGAGCCCAGCTT
>gene=hg18_chr3_50538444_50538844_+; species=SPECIES_2; score=11.686; 
GGCCTTACAGGCCAATGTGGAGGAGACAAAGGCAACATGTGACGGCACTCACTGGAGACAACCGACCCATGAGACTCACCAGGAGGGACCCCAGGCACTGATCCACAGGCGGGCTCTCAGGCTGGGCAGGAGGGATTCTCCCAGGTGCTGAAGCCCATCTACTAAGCAATCCTTCCCAGCAGGAGAATCCGGCCCCCCTCTCTGCCTGGCTCTGAGGACTGTAGGGTGGCCTACATTAGAGCCTGGCTT
>gene=hg18_chr3_50538444_50538844_+; species=SPECIES_3; score=11.686; 
GGCCCTCCAGGCCAATGTGGAGGAGACACAGGAAAGATGTGACACCACTCACTGAGGACAACAGACCCATCTGATTCACCAGGAGAGACCCCAGACACTGACTCACAGGCTGTCTCTCTGCCTGGGTTGTGGGAGCTCTCCATGGTTCTGATTCCCATCCGCTGGGCCATCCAGCCTAGTAGCCTAGTTATATCCCCCTCTCTGCCTAGTTCTGGGACCTGGGGGGCAGGGCACATGAGGGCCCAGTTT
>gene=hg18_chr3_50538444_50538844_+; species=SPECIES_4; score=11.686; 
GGCCTTCTATGCTGATGTGGAGAATACATAGACAAGATGTGACACCACTCACTGGGGACAACAGACCCATGAGACTCACCAGGAGGGACCCCAGGCACTGAACCACAGGTGGGCTCTCCGGCAAGGTTGCAGGAGCTCTCCGTGGCGCTGAAGTCCATCTACGAGGCCATCCTGCCCAGCGGGAGAATCCGGCCCCCCTCTCTGCCTGGGTCTGGGGCCTGGAGGGAGGCCCACATCAGAGCCCAATTT
>gene=hg18_chr12_117903837_117904237_+; species=SPECIES_0; score=2.25158; 
TTTCTCTGCTGCCTGCCCGGGCTGGGGCGTCCCATCCCCCGCCCTGAACTCCGATCTCTCCCACCCCACCCCTCTGGGTTTCACCCGGACAGAGCCGGAGCTGGGTGTGCCCCCTTTGGAATCCACGTTTCAGCACTTTGGACAGCGCCCCGGCGCCCCGGCCCCTTTGGGTTGGCGATGGCGAGCGTTCAGCAAGGCGAGAAGCAGCTTTTTGAGAAGTTCTGGCGAGGAACCTTCAAAGCGGTGGCCACCCCCCGTCCCGAGAGCATCATTGTCGCCAGTATCACGGCCC
>gene=hg18_chr12_117903837_117904237_+; species=SPECIES_1; score=2.25158; 
TTTCTCTGCTGCCTGCTCGGACTGGGGCGTCCCATCCCCCGCCCTGAACTCCGATCTCTCCCACCCCACCCCTCTGGGTTTCACCCGGACAGAGCCCGAGCTGGGTGTGCCCCCTTTGGAATCCACGTTTCAGCACTTCGGACAGCGCCCCGGCGCCCCGGCCTCTTTGGGTTGGCGATGGCGAGCGTTCAGCAAGGCGAGAAGCAGCTTTTTGAGAAGTTCTGGCGAGGAACCTTCAAAGCGGTGGCCACCCCCCGTCCCGAGAGCATCATTGTCGCCAGTATCACGGCCC
>gene=hg18_chr12_117903837_117904237_+; species=SPECIES_2; score=2.25158; 
TTTCTCCCCTGCTGGCCCGGGCGGAGGCGCCCCATCCCCCGCCCTGAACCCCTGTCTTTCGCACCCCACCCTTCTCTGTTTCAAACGGACAGGGACCGAGCCCGGTGAGCCCCCTTTGGAATCCACGTTTCAGCACTTCGGACAGCGCCCGGGAGCCCCGGGCCCTTTGGGTTGGCTATGGCGAGCGTTCAGCAAGGAGAGAAACAGCTTTTTGAGAAGTTCTGGCGAGGAACCTTTAAAGCCGTGGCCACCCCGCGTCCAGAGAGCATCATTGTCGCCAGTATCACGGCCC
>gene=hg18_chr12_117903837_117904237_+; species=SPECIES_3; score=2.25158; 
TGTCTCCCCTGCCTGCCCGGGCTGAGGCGCCCCATCCCCCGCCCTGAACCCCGATCTCTTCCACCCCACCCCTCTGGGTTTCACGCGGACCGAGCCCGAGCCGGGTGTGCCCCCATTGGAATCCACGTTTCAGCACTTCGGACAGCGCCCGGGAGCCCCGGCCCCCTTGGGTTGGCTATGGCGAGCGTTCAGCAAGGCGAGAAGCAGCTTTTCGAGAAGTTCTGGCGAGGAACCTTTAAAGCTGTGGCCACCCCGCGTCCCGAGAGCATCATTGTCGCCAGTATCACGGCCC
>gene=hg18_chr12_117903837_117904237_+; species=SPECIES_4; score=2.25158; 
TTTCTCCCCTGCCTTCCCTGGCTGAGGCGCCCCATCCCCCGCCCTGAACCCCGATCTCTCGCACCGCACCCCTCTGGGTGTGACACGGACAAGGCCCGAGCCGGGTGTGCCCCCGTTGGAATCCGCGTTTCAGCACTTCGGACAGCGCCCGAGCGCCCTGGCCCCTTCGGGTTGGCTATGGCGAGCGTTCAGCAAGGCGAGAAGCAGCTTTTTGAGAAGTTCTGGCGAGGAACCTTTAAAGCTGTGGCCACCCCGCGTCCCGAGAGCATCATTGTAGCCAGCATCACGGCCC
>gene=hg18_chr10_70997578_70997978_+; species=SPECIES_0; score=2.03878; 
AACCTGACAGTCCTCTGGGTCTGCATGTCCACAGGGGCTCCCTAGGTGGGCAGAGGTATAGGTTGTTTCCAGTATGAGAACGCCTCACTCCCAGACGCATCTCTCGCTGGACGTGGTCATTTCAGCACCATGGTCAGGGGCGCGCAGCTGCTTTCGGGATCCAGAGCTAGACAGCCTTAGCTGGACAGGCGTCGCTCCGACAGATCCCAGAAGCAGAGAGAACTTCGTCA
>gene=hg18_chr10_70997578_70997978_+; species=SPECIES_1; score=2.03878; 
AACCTGACAGTCCTCTGGGTCTGCATGTCCGCAGGAGCTCCCTAGGTGGGCAGAGGTATAGGTGGTTTTCAGTAAGAGAACCCCTCACTCCCAGACGCACCTCTCGCTGGACGTGGTCATTTCAGCACCATGGTCAGGGGCGCGCAGCCGCTTTCAGGATCCAGAGCTAGACAGGCTCAGCTAGACAGGCGTGGCTCCGACTGATCCCAGAAGCAGAGGGAACTTCGTCA
>gene=hg18_chr10_70997578_70997978_+; species=SPECIES_2; score=2.03878; 
AAGCCAACAGCTTTCTGGGTCTATATGTCCACAGGGATTCCCTAGGGGGGCAGAGGAATAGGTAGTTTTCCTTATGAGAATGCCATGTTTCTAGGAGTGCCTCTCTCTGAACGCAGTCATTTCAGCACCATGGTCAGGGGCACGCCGCTTTTTTCAGGACCCAGACCCCCACCAAGTTAGCCTTGCAGGCTCCTCTCTGTAGGATCCCAGAAGCAGAGGGGTACACACTA
>gene=hg18_chr10_70997578_70997978_+; species=SPECIES_3; score=2.03878; 
AATCCGACATTCTTCTAGGTCTACATATCCACAGGGGTTCCCTAGGCGGGCAGGGGTATGGATGTTTTTCCGTGTTAGAACACCAAGTTACCAGGAACGCCTCCTTCTGAACACGGTCCTTTCAGCACCATGGTCAGGGGCGCGCGGCTGCTTTCAGGATGCGGTGCCCAACCGGGTTAGCCGGGCAGGCACCCCAGCGTCACGTCCCAGAAGCAGAGAGGCCCTCAGAA
>gene=hg18_chr10_70997578_70997978_+; species=SPECIES_4; score=2.03878; 
AACCTGACAGCATTCTGGGTATGCATGTCCACAGGGGCTCCCTAGGTGGGCAGAGTTAACGGTAGCTTTGTGTCTTAGAACACCACGTTCCCAGCCGCATCTCTTTCTAAACGCGGCCATTTCAGCACCATGGTCAGGGGCGCGCCACCGCTTTCAGGACCCGGTGCCCGATCGTGTTAGCCAGGCAGGCTCCTCTCCGGCACATCTCAGAAGCAGAGGGAACCTCGCCA
>gene=hg18_chr3_139398620_139399020_+; species=SPECIES_0; score=2.00073; 
TGGAATAGACAGATTCGAAGTGGCCTGCGATATTGCCGTGATTGTCACAGGCACAATGTGGGTGACGGTCAACAGATCTTGAGTGGTACTGTAATAGGAAAGTGAATGCACCAGCTGCTGAAATGATGGGCTGAGTCTGAGGCAAGCACCATGGATAGCTCCAAGGCAGGGCTATTACTGCCTGTAAGACTGAAGCAAATAAGCCCTTTTATCAGGAGGCGCCTGGTCTGAACAATACTACTTCGAAGGTGTGCCATGAAAGATGGTACCCAGGATCTC
>gene=hg18_chr3_139398620_139399020_+; species=SPECIES_1; score=2.00073; 
TGGAATAGACAGATTCGGGGTGGCCTGTGATATTGCCATGATTGTCACCGGCACAATGTGGGTGACGGTCAATACATCTTGAGCAGCCCTGTAATAGGAAAGCGAATGCACCAGCTGCTGAAGTGATGGGCTGAGTCTGAGGCAAGCACCATGGATAGCTCCAAGGCAAGGCTGTTACTGCCTCTAAGACTGAAGCAAATAAGCCCTTTTATCAGGAGGCATCTGGTCTGGACAATACTACTTCAAAGGTATGCCGTGAAAGATGGTACCCAGGATCTC
>gene=hg18_chr3_139398620_139399020_+; species=SPECIES_2; score=2.00073; 
TGGAATAGATAAATTACAAGTGGCCCATGATATTGGCATAATAGTCACAGACTCAATGTGGATGATGGTCAGTAGATCCTGAGTGGTACTATGATCCAAAAGTTAACACACCAATTGCTGAAGAGACAGACTGAGTATGGGTCAAGCACCATGGATAGCTCCAAGGCAAAGGTATTACTGCCTCTAAAACTGAAACAAAGAAGCCCTTTCATAAGGAGACAGGTAGTCTGGACTGTGTCACTTCTGAGGTGTACCATGAAAGATGGTACCCTGGATCTC
>gene=hg18_chr3_139398620_139399020_+; species=SPECIES_3; score=2.00073; 
CAGAATAGACAGATTACAAGTGGCTGGTGATAGTGGCATGATTGTCACAGGCACAGTGTGGGTGATGGTCAACAGATCCTTAGTGGTACTATAGTAGGAAAGCTAATGTACCAATTGTTGAAGCGGTGGGCTGAGTCTGAGTCAAGCACCATGGATAGCTCCGATGCAATGATATTACTGTCTCTAAGACTGAAGCAAATAAGTCCCTTTATCAGGAGACAGCTACTCTGGACACTACCAGTTACAAGGTGTACCATGAAAGATGGTACCCAGGATCTC
>gene=hg18_chr3_139398620_139399020_+; species=SPECIES_4; score=2.00073; 
TGGAATAGACAGATCACAAGTGGCCCATAATATTGGCATGATTGTCACAGGTGCAGTGTGGATAATGGTCAACAGATCCTGAGTTGTACTTTAATAGGAAAGCTAATGCACCAATTGCTGAAGTGGTGGGCTGAGTCTGAGTCAAGCACCATGGATAGCTCCGAGGCAAGGGTGTTACTGCCTCTAAGACTGAAGCAAATAAGCCTTTTTATCAGGAGGCAGCTAATCTGGACAATACTGCTTTTGATGTGTACCATAAAAGATGGTACCTAGGATCTC
>gene=hg18_chr12_65873752_65874152_+; species=SPECIES_0; score=2.9577; 
GGAAGGTCTTGAAGCATTCTGAAATAGTAGGTAAGAGTTGTCATCATTTATGAAAGAATGTTAAAGGTCAAGATGATTAGTGTTTAAAACAACACAGAGGAGACAGGGCAAGAGATGGTGGTGAATGGGGTCAGGACCCTGGACAGCTCTACTAATCCTGAGCCACTGAGACTTTTCTTTTTTGGACATGACCCATCTCATCATAGGCTTTGCTTCTAAGCTGTGGATTTCAATGTCATAGTCTTGCTATTTTATGCTCTTTTATTGGGGA
>gene=hg18_chr12_65873752_65874152_+; species=SPECIES_1; score=2.9577; 
GGAAGGTCTTGAAGCATTCTGAAATAGTAGGTAAGAGTTGTCATCATTTATGAAAGAATGTTAAAGGTCAAGATGATTACTGTTTAAAACAAAATAGAACAGGCAGGGCAAGAGAAGGTGGTGAATGGGGTCAGGACCCTGGACAGCTCTACTAATCCAGATCCTCTGAGACTTTTCTTTTTTGGACATGGCCCATCTCATCATAGGCTTCGCTTCTAGGCTGTGAATTTCAATGTCATGGTCTTGTTATTTTATGCTCTTTTATTTGGGA
>gene=hg18_chr12_65873752_65874152_+; species=SPECIES_2; score=2.9577; 
AGAAGGTATTGAAGTGATCTGGAGTAATAGGCAAGAGTTGTCAGCATTTCTGAAAGAACACTGAGGGTTAGGATGATTAGTGTTGAAAACGTGACAGAGGAGACAGGGCCAGAAATGTTGCTGAATGGGGTCAGGACCCTGGACAGATCTACTAATCTTTATTTACTGGGACTTCTCTTTTTCAGACATGGGCCATCTCATCATTGACTTTGACTTTGAACTGTGAACTTTAGTGTCATGGTCTTAATATTTTAGACTCTTTTTTTTGAGA
>gene=hg18_chr12_65873752_65874152_+; species=SPECIES_3; score=2.9577; 
GGCAAGTCTTGAAGCACTCTGAAGTAGTAGGCAAGAGATGTCAGCATTTCTGAAGGAATGTGGAAAGTCAAGATGATTAGTGTTCAAACCGAGAAAGAGGAGAAAGTGCCACGGATGGTGCAGGATGGTGTCAGGACCCTGGACAGCTCCGCCAAGCTTGGTCTACTGAGACTTTCCATTTTTGGACATGGTTCATCTCATCATAGGCCTTAACTCTAAGCTGTGGATTTTAATGTCATGGTCTTTATGTTTGAGGCTCTCTCACTGGAGG
>gene=hg18_chr12_65873752_65874152_+; species=SPECIES_4; score=2.9577; 
GGAAGGTCTTGAGGTGTTCTGAAGTAACAGGCAAGAGTTGTCAGCATTTCTGAAGGAATGTTGAAGGTTAAGATGATTAGTGTTTAAAATGAGACAGAGGAGGCAGGGCCACAGATGGTGCTGAGTGGGGTCAGGACCCTGGACAGCTCTGTGAATCTTGATCTACTGGCACTTGTCCTTTTTGGATATGGGCCAACTCATCATAGGCTTTGATTCTGAGCTGTGGATTTTAATGTCATGGTCATGATGTTTTAGGCTCTGTTATTGGGCA
>gene=hg18_chr1_3408520_3408920_+; species=SPECIES_0; score=1.94177; 
GGGTCCAGAGGCCAGCAGGTCACAGGAACAGCAAGGGAGGAGTGAAAGGGGATGAGGGAGGGGGCTGAAGACCGCCTGGGCCAGTGTCCCCAGCGCGACTGATCCAGTCCTCCCACCTCCACCCAGCTG
>gene=hg18_chr1_3408520_3408920_+; species=SPECIES_1; score=1.94177; 
GGGTCCAGAGGCCAGCAGTTCAAAGGAACAGCAAAGGAGGGGAGAAAGGGGATGAGGGAGGGGGCTGAAGACCGCCTGGGCCAGTGCCCCCAGCGCGACTGGTCCAGTCCTCCTACCTACATCCAGCTG
>gene=hg18_chr1_3408520_3408920_+; species=SPECIES_2; score=1.94177; 
GCCTCCTGGAACCTGCCCCCCTCATCTGCCCCAACACCTTCCCTCCTCATCCTGCTCCCACACCCTGCAGTCCGCCTGGCCCCCTGCACCTGCCCTCACTGCACCTGCCCCCACCTGCACCCCCAACTT
>gene=hg18_chr1_3408520_3408920_+; species=SPECIES_3; score=1.94177; 
GCCAGGAGGGGCCTGTTGGGCTGATGGTGCAGAGGGGAGGGGATGCAGGGGCGGACCCAACACCATGGGGTCCGCATAGGCACCTGTCCCCACCGTCACAGGACAAGTCTGCCCTTGGTCTCAGATCTG
>gene=hg18_chr1_3408520_3408920_+; species=SPECIES_4; score=1.94177; 
GGGTCCTGGGACCAGGCAGCCACAGGAATGGCAGGGGAGGGGATCCAGGGGCTGAGCCAGTGCGAGGGAGTCCGCCTAGGGCACTGGGCCAGGGGTCAAAGGGCGTGGCGACAGATGGGCATCGAGCAG
>gene=hg18_chr2_98329376_98329776_+; species=SPECIES_0; score=4.26411; 
GGGTAAGGATTTTGGGGCTCTTGAGCTGGAATTTTTGGGGCGCCGGGAGGTGTGCTGGGCCGCAGACCCCAGGAGGTAAGTTAGACCACACGCAGGGGGGATGCTGCTGCTTCCAGGGGCGGGCGCGGCGCTGTCCGCAGCCCCCGGTGCTGAAACTGGAGAGAAAGTGAAAAGGATCGGCTCGGCTCCCACCCCGGCTCCCATACCCCTCCAGTCCAGTTCAAAGGACAGAGCCCTCCTGTCCCCAAGCCGATC
>gene=hg18_chr2_98329376_98329776_+; species=SPECIES_1; score=4.26411; 
GGGTAAGGATTTTGGGGCTCTTGAGCTCGAAGTTTTGGGGCGCCGGGAGGTGTGCTGGGGCGCAGACCTCAGGAGATGAATTAGACCACACGCAGGGGCGAGGCTGCTGCAAACCGGGGCGGGCGCGGCGCTGTCCGCAGCCCCCGGTGCTGAAACTGGAGAGAAAGTGAAAAGGGCCGGCTCGGCTCCCACCCCAGCTCCCATACCCCTCCATTCCAGTTCAAAGGACAGAGCCCTCCTGTCCCCAAGCCGATC
>gene=hg18_chr2_98329376_98329776_+; species=SPECIES_2; score=4.26411; 
GGGTAAGGAATTTGGGGCTCTTGAGCTGATGGTTCTGGGGCGCTGGGAGGTGCGCGGGGACGCAGACTCCAGAAAGTGGATTAAAATGCGCTCAAGGCTAGGGTCGCGGGGCCCTCTGGTGGGCGCGGCGCTGTCCGAAGCCCCCGGTGCTGAAACAGGGGAGAAAGAGAAAAGGGCCAGCTCTGCTCCCACCCCGGCACACACATCCCTTCAGCAGCAATCAAAGGACTAGGCCGTCCTGTTTCTAAATCTATC
>gene=hg18_chr2_98329376_98329776_+; species=SPECIES_3; score=4.26411; 
GGGTAAGGATTGCGGGGCTCTAGGGCTGGGAGTGCTGGGGCGCTGGGACGGGTACCGGGTCGCTGCCTCCAGGACGTGGACTGAAGCCCGCGCGGGGCGCGGGGCGCGAAGCCCTGGAGCGGGCGTGGCGCTGTCCGCAGCCCCCGGTGCTGAAACAGGCGAGAAAGGGAAAAGGGCCGGCTCTGTTCCCACCCGCGCACACACACCCCTCCAGCCGGGATCACAGGACAATGCCGTCCTGTGCCTAAGTTCATC
>gene=hg18_chr2_98329376_98329776_+; species=SPECIES_4; score=4.26411; 
GGGTAAGGATTTTGGGGTTCTTGAGCTAGGAGTTCTGGGGCGCTGGGAAGTGTGCTGGGACACAGACTCCAGGAGGTGGATTTAAGTACCAGCACGGGTGGGGCCTCGGAGCCCAAGGACGCGCGCGGCGCTGTCCGCAGCTCCCGGTGCTGAAATCGGAGAGAAACAGAAAAGCGCCAGCTCTTCTCCCACCCCGGCACACACACCCCTCCAGCTGGGATCAAAGGACAAAGCTGTCCTTCCCCCAAGTTTATC
>gene=hg18_chr3_19165884_19166284_+; species=SPECIES_0; score=1.98302; 
GAAAGTTTTTAGTTTTTGAGTACGAATATTATTGGACATTTAGCTCATTTAAGCTACAGTAGGAAAATAGATAGGTTGTGTGGTTGCTAGCAGACGTTCGTTCATCTGCAAGTTGTTCTCTTTCAGGACCACGGTCAGGTCCCCACTCCTTCCAGGCTTTTCAAGCTCTCCTTGACCTGTGGTAGCTGGCTTAGGAGTCTGTACTACACCCTAACAAATGCTCTCAGTTGGTTTCACTACGAATATCCTCATCTT
>gene=hg18_chr3_19165884_19166284_+; species=SPECIES_1; score=1.98302; 
GAAAGTTTTCAGTTTTTGAGGTCGAATATTATTGGACATTTAGCTCATTTAAGCTACAGTAGGAAAATACATAGGTTGTGTGGTTGCTAGCAGACGTTCAGTCATCTGCAAGTTGTTCTCTTTCAGGACCACGGTCAGGTCCCCACTCCTTCCAGGCTTCTCAAGCTCTCCTTGACCTGTGGCAGCTGGCTTAGGAGTCTGCACTACAACCTAACAAATACTCTCAGTTGGTTTCACTACGAATATCCTCATCTT
>gene=hg18_chr3_19165884_19166284_+; species=SPECIES_2; score=1.98302; 
GAAACTTTCAACATTTTGAGGGCGAAAATCACTGGACGTTTAGCTTGTTTAAGCTTCAGTTTAAAACAAGATATGCCCTGTGGATTCTTGGAGACGTGATCACATCTGCGAATGGTTCTCTTTCAGGACCACGGTCAGGTCCCCGTTACTTCCGGGCTTCTCAAGCCCTCCTTCAACAGGGGCGGTTGGTTTAGCAGTCTGTGCTTCGCCGCAGCAAAAGCTATCACTTGGTTTCTCTATGAATGCCCACACCGG
>gene=hg18_chr3_19165884_19166284_+; species=SPECIES_3; score=1.98302; 
GAAAGTTTCCACTTTTTGAGGGTGAGTATTATTAGACGTTTAGCTTGTTTCAGCTATAGTTGAAAACAGGATATGTCCTGTGGACGTTTGGAGATGTTTGGTCACCTGCAAGTTGTCCTCTTTCAGGACCACGGTCAGGTCCCCGTTCCTTCCAGGCTTCCGGAGCTCTCATTGAGCTGTTGCAACAGGCTTAGGACTCTGTACTCTACCCCTAAAAATGCTCTTAGTTGGTTTCAATATGAATATCCTCACCTT
>gene=hg18_chr3_19165884_19166284_+; species=SPECIES_4; score=1.98302; 
AAAAGTTTCGACTTTTTGATGCAGAATATTATTGGACGCTTAGCTTGTTTAAGCAACAGTTAAAAACAAGATGTGGTGTGTGGATGCTTGGAGACGTTCGCTTATCTTCAAGTTGTTCTCTTTCAGGACCACGGTCAGGGCCCCGTTCCTTCCAGGCTTCTCAAGCTCCGCTTAAGCAGTTGCAGCAGGCTTAGGAGTCTGTTCTCTATCCCAACAAATGCCCTCATTTAGTTTCCCTATGAATATCCAGACCTT
>gene=hg18_chr22_28204474_28204874_+; species=SPECIES_0; score=6.10527; 
TCCCTGGCTCACTATGTGACCCTGCTGGATCACTTGCTCCCCTCTCGGGTCCCCAGCACCCTCCCTTCCCCAAAGTAAAAGCAGAGTTAATCTCTTTCCCCACAAAGAGCAGGCCCTGTCCCCGGTGCTGAAGCGCCAGCGCAGCACCACCCCCACTCCCACAGCATAAAACATGAGCCAAAACCAATAAAGAGCCAAATGTCAGCCCCCCCTAAATCCTGGGGACCCTTCTTCTACCTGACTGA
>gene=hg18_chr22_28204474_28204874_+; species=SPECIES_1; score=6.10527; 
TCCCTGGCTCACTGTGTGACCCTGCTGGATCACTCGCTCCGCTCTCGGGTCCCGAGCACCCTCCCTTCCCCAAAGTAAAAGCAGAATTAATCGCTTTCCCCACAAAGAGCAGGCCCTGTCCCCGGTGCTGAAGCGCCAGCGCAGCGCCTCCCCCACTCCCAAGGCATAAAACATGAGCCAAAACCAATAAAGAACCAAATGTCAGCTCCCCCTAAGTCCCGGGGACCCTTTTTCTACCTGACTGA
>gene=hg18_chr22_28204474_28204874_+; species=SPECIES_2; score=6.10527; 
TCTCTGGCTGCCAGGGTGACCCCACTGGATTACCCACACCCCTCTCAGTCCCCGAGCATCCTCCCTTCCCTAAGGGGAAGGCAGAGTTAACCCCTTTCTCCACAAAGAGTAGGCCCTGTCCTTGGTGCTGAAGCATCAGCGCAGCACCACCCCCACTCCCAAGGCTCTTGACTGGAGTCAAACCCAAGACAAAGCTAACTATCAACATCCCCCAAATACAAAGGCCCTCTTTTCTACCTGAATGA
>gene=hg18_chr22_28204474_28204874_+; species=SPECIES_3; score=6.10527; 
TTCCCGGCTCCCAGAGTAACCCTGCAGGATCATTCACGCCCCTCTCAGTTCTTAAGCACCCTCCTTTCCCTAAGGTAAAGGCAGAGTTAACCCCTCTCTCCACAAAGAGCAGGCCCTGTCCTTGGTGCTTAAGCACCAGACCAGCACCCCCCCCCCCCCCCCGGCATTTCACGGGAGTGAAACCCAAAAAAGAGTCGTATAACACCACACCTCAAATCACAGGGACCCTTTTTCTATCTGACTAA
>gene=hg18_chr22_28204474_28204874_+; species=SPECIES_4; score=6.10527; 
TCCCTGGCTCCTGGTGTGACTCTGCCTGATCATTCACACTCCTCTTAGGTCCCGAGCACCCTCCCTTCCCCAAGGTAAAGGCAGAGTTAACCCCTTTCTCCGCAAGGAGAAGGCCCTGTCCCCAGTGCTGAAGCCCCAGCGCAGCGCTGCCCCCACTCCCACAGCATCTGACATGAGCTAAACTCAAGAAAAGGCCAAATAACACCACCCCCCAAATCCCAGGGACCCCGTTTCTACCTGATTGA
>gene=hg18_chr20_44089265_44089665_+; species=SPECIES_0; score=2.22025; 
AACTCTCCACCCTGAAAGGTCCTTTGGGTATCCAAAAAACCAAGTGGCAGCGATACTTGATTGGTAGGTCCCTCAGAGGCACTTTAGTCAGCTGCTGAAAACTACGGTTGACCCAATCTGAAGCCACTGACAAATGTATCAAGAAAGCTGAGCCCTGGATCCTGTCCATGGTCCTGAAAATCCTGTCCTATACCCCGGTCTCCAGGGATATGGCTCTTAGGATTTTTGCAGTTTTCTGGGCTCCCCTTCAGTTGCAAGCCAAGAGTCCATTCTAG
>gene=hg18_chr20_44089265_44089665_+; species=SPECIES_1; score=2.22025; 
ACCCTTCCACCCTGAAGGGTCCTTTGGGTATCTGAAAAACGAAGTGGCAGCGAAGCTTAGTTGGTAGGTCCCTCAGAGGCACTTTAGTCAGCTGCTGAAAACTACGGTTGACCCAATCTGAAGCCACTGACAAATGTGTCAAGAAAGCTGAGCCCTGGATCCTGTCCATGGTCCTGAAAATGCTGCCCTATACTCCAGTCTCCAGGAATATGGCTCTTAGGATTTTTGCAGTTTTCTGGGCTCCCCTTCAGTTGCAAGCCAAGAGTCCATTCTAG
>gene=hg18_chr20_44089265_44089665_+; species=SPECIES_2; score=2.22025; 
AGCTCTCCACCCTAAAGAGTCCTTCCAGTGTCCATAAAATCCAGTGAAGGGGTTATTTTACTGGAGGATGCCTCAGAGTCCCCTTAGTTAGCTGCTGAAGACTGTGGTTGATCCAATCTGAAGCCAGCGACACATGGGTCAACGAATCTGAGCCGCAGGCCCTGTCCATGGTCCTGAAAATCATGTCCTAGAACTGGATCGCTAGAGGTGCAGATTTTAGGACCCTTGAAGTCTTCTGGGCCCACCTCCAGTTGCAAGCTGAGAGGCCACTCTGG
>gene=hg18_chr20_44089265_44089665_+; species=SPECIES_3; score=2.22025; 
AGGTCTCCACCCTAACGAGGCCCTCCAGCATCCATAAACCCTGGTGGTAGTGATACCTTAGTGGTGGGTCCCTCCGAACCTCTTTAGTCAGCTGCCAAAGACTGTGATTGACCTGATCTGAAGCCACTGACAAATATGTCAAGGACTCTGAGCAGCGGGTCCTGTCAATGGCCCTGTAAATCATGTCCTAGAATGGGGTCTCTAGTCATGCAGATTTTAGGACCCTTGAAGTCTTCTGGGCCTACTTCCAGTTGCCAGCTGAGGGGCCCCTTCAG
>gene=hg18_chr20_44089265_44089665_+; species=SPECIES_4; score=2.22025; 
AGCTCTCCATCCTCCAGAGTCCTTTGAGGGTCCGCAAAACCCAGTGGCTGTGATATTTTATTGGTGGATCCCTCACGGGCCCTTTTGTCACCAGCCCAAGACTATGGTTGACCCAATCTGAAAGCACTGCCAAATGTATCAACGACTCTGTGTGGTGGGCCCTGTCCGTGGTTCAGAAGCTCAAATCCTATAACTGGTTCTCCAGTCATACGGCTTTTAGGACCTTTGAAGTTTTCTGGGCCCACCTTCAGTTGCGAGCCAAGAGGCTGCTCCAG
>gene=hg18_chr13_26001566_26001966_+; species=SPECIES_0; score=2.23516; 
TGTATGTATATAACTTTTATGGGCATCAGTTTTCTCATCTGTAAAGTGGAGGCATGAAATAGTTAATACTTCAGGTCTATTTTTTTCTACAATTCTACAAGTACAGGCAGGAGATGCTCCCTGCTGTGGTAGAGCTGTCCACGGTCCTGAAAAGCCTGGCCCCAATAAACAATAATCAGCTTATCAAAGGAAGAAGCACAAGAGGCCAGAAACGCCTCCATTAATAGAGATCTAGCTGCTAGTCTCTGCTCTCTTAAGTAATTAAGCACGCTATCTCTTACTGCCGAGTAT
>gene=hg18_chr13_26001566_26001966_+; species=SPECIES_1; score=2.23516; 
TGTATGTATATAACTTTTATGAGCATCAGTTTTCTCATTGGTAACGTGGAGGCGTGAAATAGTTAATATTTCAGGTCCATTTTTTCCTAAAATTCTACAAGTACAGAGAGGAGATGCTCCCCGCTGTGGTAGAGCTGTCCATGGTCCTGAAAAGCCTGGCCCCAATAAACAATAATCAGCTTATCAAAGGGAGAAGCACAAGAGACCAGAAATGCCTCCATTAATAGACATCTAGCTGCTATTCTCTGGTCTCTTAAGTAATTAAGCATGCTATCTCTTACTGCCGAGTCT
>gene=hg18_chr13_26001566_26001966_+; species=SPECIES_2; score=2.23516; 
AACATGTCTTTAACTTCTGTGAGCAACCATTTTGTCATCTGTACAGTGAAGGTGTGAAATAGTTAAGCTTTCAGGTCTGTTTTTCTCTGAAATTCTACCAGTAGAGACAGAAGAGACTCCCCGCTGTGGTGGAGCTGTCCATGGTCCTGACAAGACTGGCACCAATAAATGATAATCAGCTTATCAGAGAAAGAAGCACAAGAAGCAAGAAACGCCTCCATTAATAAAGATCTTGCTGTTATTCTCTGGTCTCTTAAGTAATTAAGCATGCCATCTCCTGCTGCTGGGTGT
>gene=hg18_chr13_26001566_26001966_+; species=SPECIES_3; score=2.23516; 
AACATGTATTTAACTTTTATGAGCATCCATTTCCTTGTCCAGAAGGTGGAGGTGTGAAATAGTTAATCATTCAGGTCTATTTTCCTCTAAAATTCTACAAGTAGAGACAGGAGACACTCCCCGCTGCGTTAGAGCTGTCCACGGTCCTGACAAGACTGGAACCGATAAACCATAATCATCTTATCAAAGGAAGAAGCACAACAGGCCAGAAACGCCTCCATTAATAAAGATCCTGCTCTTATTCTCTGGTCTCTTAAGTAATTAAGCATGCTTTCTCTTACTGCTGAGCGC
>gene=hg18_chr13_26001566_26001966_+; species=SPECIES_4; score=2.23516; 
AACATGTATTTAACTTTTATGAACATCCATTTCCTCATCTGTAAAGTCTCGGTGTGAAACAGTTAATCTTTCAGGTCTGTTTTCCTCTGAAATCCTACAAGTAGAGGCAGAAGAGACTCCCCGCTGTGATGGAGCTGTCCATGGTCCTGACAAGACTGGAACCAATAAACAATAATCAGCTTATCAAAGAAAGAAGCACAAGAGGCCAGAAACACCTCCGTTAATAAAGATCTTGCCGTTATTCTCTGGTCTCTTAAGTAATTAAGCATGCAATCTCTCACTGCTGAGTGT
>gene=hg18_chr10_23500210_23500610_+; species=SPECIES_0; score=2.16121; 
CACACACCCTCAAACAAGCACACACCCGGGACGGTATTAAAAAGGTGTGATCCCCTTGCTTTTAGGCCCGGTTTGAGGCGGTTGCCTCCGCAGGCTCGGCCTTTACCTTCAGCACCAAGGCCAGCGCACCTGGCTCCACGAGGCTCCCAGCTTCGCCATTCCGGGACTCATGCCCAGAACTGCAATAAAAAATGTTATTTCTCAATGAAATTCACCTTCCTAACTCATGAACGCTTCATTCATTGCTTTCA
>gene=hg18_chr10_23500210_23500610_+; species=SPECIES_1; score=2.16121; 
CACACACACCCAAACAAGCACACACCCTGGACGGTATTAAAAAGGTGTGATCCCCTTGCTTTTAGGCCCGGTTTGAGGCGGTTGCCTCCGCAGGCTAAGCCTTTACCTTCAGCACCAAGGCCAGCGCACCTGGCTCCGCGGGGCTCCCAGCTTCACCATTCCGGGACTCATGCCCAGAACTGCAATAAAAAATGTTATTTCTCAATGAAATTCACCTTCCTAACTCATGAACGCTTCATTCATTGCTTTCA
>gene=hg18_chr10_23500210_23500610_+; species=SPECIES_2; score=2.16121; 
CACACACACACAAACAAGCTCACACTCTAGGCAGTAGTAAGAGGGTGTGATCACGTTTCTTAGAGGCCCGATCTGAGGACTTTGCCTCCAGAGGCCTGGCCGCTACCTTCAGCACCAAGGCCAGCGCACCTGGCTCTTTCGGGATCCCCCTTTCCCCATTGCAGAACTCACGCCCAGAACTGCAATAAAAAATGCCCTTTCTCAATGAAACATGCCATCTTAACTCTTGAAAGCTTCATAAGTTGCTTTCA
>gene=hg18_chr10_23500210_23500610_+; species=SPECIES_3; score=2.16121; 
TCCAGACACGCAAACAAGCACACCCTCGGGGAAGTATGGAGAGAATGTGGTCGAATTTCTTTTGGGACCGACTTGAGGATGTCGCCTCCAAAGGCGGGGCCTTTACCTTCAGCACCAAGGCCAGCGCACCTGGCTCTTGTGGGCTCTCCTCCTCCTCACTCGGGGACTCACGCCCAGAACTGCAAAAAAAAATATTCTTTGTCAACTAAACTCGCCTTCCTTATTCTTAAAAGCTTCATAAATTGTTTTCA
>gene=hg18_chr10_23500210_23500610_+; species=SPECIES_4; score=2.16121; 
CACACACACGCAATCAAGCACGTGCTCTGGGAAGTATTAAGAGGACGTGATCGCATTTCTTTTGGGCCGGATTTGAAGAGGTTGCCTCCAGAGGCGTGGCCTTTAGCTTCAGCACCAAGGCCAGCGCACCTGGCCTGTCGGGGGTCCCCGCTTCCTCGTTCGGGAACTCACGTCCAGAGCTGCAATAAAAAATGTTCCTTGTCAACGAAACGCGCCTTCCTAATTCTTAAACACTTCATAAGTTACTTTCA
>gene=hg18_chr3_10770652_10771052_+; species=SPECIES_0; score=10.2146; 
ATGTTTCCAGGGTGACATGGCAAGTCCCCAGCCTGCATTCTGCTCTGAACCTGCAAGGAGGAGCCAGCCTCGGGCACAGAGAACCCAAGCCAGGACCCGTCAGGACCCTGGAGAGCTCCGAGCCAGCTGGATGTTCAGTGTTCTGCACCAGGCCAAGCGGGAAGTCTCCTTTCTAACCCCCTTCTGACTTTTAAAGAAGGGATGTTCCCTCTACTTTT
>gene=hg18_chr3_10770652_10771052_+; species=SPECIES_1; score=10.2146; 
ATGTTTCCAGGGTGACGTGGCAAGTCCCCAGCCTGGATCCTGCCCTGAACCTGCAGGGAGGAGCTGGCCTCGGGCACGGAGAACCCAAGCCAGTACCCTTCAGGACCGTGGAGAGCTCCGAGCCAGCCGGATGCTTAGTGTTCTTCACCGGGCCTAGCGGAAGGTCTCCTTCCTAAACCCCTTCTGACCTTTAAAAAAGGGAGGTTGCCTCTACTTTT
>gene=hg18_chr3_10770652_10771052_+; species=SPECIES_2; score=10.2146; 
ATGCATCCAGGGTGGTGTGGCAGATCCCCAGCCTGAGCCCCGCTGTGAACCTGGATGGAGGAGCTGGCCTCCAGGGCAGGGAACCAACGCCAGAGCCAGTCAGGACCCTGGAGAGCAGCGAGCCTGCAGGAGGCTGAGAGGTGCTCAGCTTGCCCAGATGGAAGGCTCCTTCCTAAACCTCTTCTGAGGATTAAGGACTGGACCTTCCCTCCACCTCA
>gene=hg18_chr3_10770652_10771052_+; species=SPECIES_3; score=10.2146; 
ATGTGTCCAAGGTGATACGGCAAATCCCCAGCCTGGATCCTGCTCCGAACCTGGACTTCTGAGCCACCATCCGGGACAGAGAAGGAAAGCCAGGGCCAATCAGGACCCTGGAGAGCGCCGAGCTCACAGCAAGCCCAGCAAACCTGGCCATGGCCAGCTAGATGTCTCCTTCCTAACCCCCTTCTGAGTATTCAGGACTGGTGTTTCACTCTACTTCA
>gene=hg18_chr3_10770652_10771052_+; species=SPECIES_4; score=10.2146; 
ATGTGTCCGGGGTGATGTGTGAAGTCGCCAGCCTGGCTCCTGCCACGAACCTGGACCGAGGAGCCAGCACCCGGGACGGAGAACCAGAGTCAGGGCCGGTCAGGACCCTGGAGAGCGCCGAGCCCGCAGGAGGCTGCGAGGAGCTCAGCGAGCCGGGCGGGAAGTCTCGTGCCCGATCGCCTTCTGAGAGTCAGGGTCTGGAGCTTCCCTCTCCTTCA
>gene=hg18_chr22_41020306_41020706_+; species=SPECIES_0; score=1.81424; 
TGAAGACTAAAGACTCCGGAGCGGGAGGGAGGCCAGGGAAGGCTGCTGGGGGTCGCGTGGCAGAGGCAGGAAGCAGCCTCCCTCCCAGCTGGGAGAGGGCAGGGCCAGGCTGTTGCTGTCCAGGGTGCTGGGCCCAGCGGTCACAAGGATTTAGGACTCACATTTTCAACAGCGGCCACTGATGGAGGCCAGGCTAGGCTCCTGGCAGGGACTTGATGGAGATTATCTCATTTAGGCTCACAGCCAACCAC
>gene=hg18_chr22_41020306_41020706_+; species=SPECIES_1; score=1.81424; 
TGAAGACTAAAGACTCCGGAGCGGGAGGGAGGCCAGGGGAGGCTGCTGGGGGTCGCATGGCAGAGGCAGGAAGCAGCCTCCCTCCCAACTGGGAGAGGGCAGGGCCAGGCTGTTGCTGTCCAGGGTGCTGGGCCCAGCGGTCACAGGGATTTAGGACTCACATTTGCAACAGCGGCCACTGATGGAGGCCAGGTTAGGCTCCTGGCAGGGAGTAGATGGAGATTATCTTGTTTAAGCTCACAGCCAACCAC
>gene=hg18_chr22_41020306_41020706_+; species=SPECIES_2; score=1.81424; 
TGAAGACTAAAGACTCCGGAGCGGGAGGGAGGCCAGGGGAGGCCGATGGAGGTCGAGGGGCGGAGGCAGGAAGCAACTCCCCTTCCAGCTGGGAGAGGGCAGGGCCAGGCCGCTGCTGTCCAGGGTGCTGGGCTGGGCAGTCACAAGGATTTAGGAGTCATATTCTCAACAGCGGCCACTGATGGAGACAAGGCTAGTTACCTACCAGGGACTTGATGGAGATCATTTGCTCTAAGCTCACAGCTGACCGC
>gene=hg18_chr22_41020306_41020706_+; species=SPECIES_3; score=1.81424; 
CAAAGACTAAAGACTCCGGAGCAGGAGGGAGGCTGGGGGAGGCTGGTGGAGGTCGCGAGGCTGAGGTAGGCAGCGGCGTCCCTCCCAACTGGGAGAGGGCACGGCCAGGCCGCTGCTGTCCAGGGTGCTGGGCCTGGCGGTCACGAGGATTTAGGATTCCTACTTGCAACAGCGGCCACTGATGGAGGCCAGGCTAGGTTCCCAGCAGGAACCCGACGGAGATGCTCTCCTGTAAGCGCCTGGCCAATCAG
>gene=hg18_chr22_41020306_41020706_+; species=SPECIES_4; score=1.81424; 
CGAAGACTAGAGACTCCGGAGCGGGAGAGAGGCCAGGAGAGGCTGATGGAGGTGGAGAAGCAGAGGCAGGAAGCAGCGCCCCGTCTAACTGGGAGAGGGCAGGGCCAGGCCGCTGCTGTCCAGGGTGCTGGGCCCGGCGGTCATAGGGATTTAGGATTCCTATTTGCAACAGCGGCCACTGATGGAGGCCGGGCTAGGTGCCCGGCAGGGACTTGACAGAGATTATCTCGTTTAAGCTCACAGCCAACCAC
>gene=hg18_chr16_8336290_8336690_+; species=SPECIES_0; score=2.10369; 
AGGGTCTTGATATGTGAAAAATAGCATAAGATCTTACAACCAAGCCTTACTAGAAAGAATGCACTTTAATTGCGGCATCTGCTTTCACATGTTGCGGTGCTGGATTGGACAGAATTTTGTGTGTGAAGCCATGGGGTGGGTGCTGTCCAGAATAGTGGTGCTGAACCAGAACTTCTAAATCCAGTGTTGCCTAGACTAGCCTTGAGACACAAAGACCACGTTCCTTTACCAGCTATGAAAACATCCTTATTCTACCCTTACAGGGTATTTTAA
>gene=hg18_chr16_8336290_8336690_+; species=SPECIES_1; score=2.10369; 
AGGGTCTTGATATGTGAAAAATAGCATAAGACCTTACAACCAAGACTTGCTAGAAAGAATGCCCTTTAATTGTGGCATCTGCTTTCACATGTTGCAGTGCTGGATTGGACAGAACTTTGTGTGTGAAGTCACGGGGTGGGTGCTGTCCACAGTGGTGGTGCTGAATCAGAATTTCTAAATACAGTGTTGCCTAGCCCAGCCTTGAGACACAAAGACTATGTTCCTTTACCAGCTATGAAAACATCCTTATTCTACCCCTACAGGGTATTTTAA
>gene=hg18_chr16_8336290_8336690_+; species=SPECIES_2; score=2.10369; 
AAGGGCTGGAGATGTGAAAAACAGCATAAGACCTTACAACCAAGACTTACTAGAAACAATACCCTTTAATTGAGGCATCTGCTTTTGCATGTTGTGGTGCTGAATTGGAAATCACATGGTGTGTGGAGCCTTGGGGTGGGTGCTGTCCACAATCATGGTGTTGAATCAGGAAGTCTAAATCTGGTGTTGCACAGCACAGTCTTATGTCACAAAGATCTCCATCTTTTCTCAGCTATAAAGGCATCTTTATCCTACCCCTTCAGGGTATTTTAA
>gene=hg18_chr16_8336290_8336690_+; species=SPECIES_3; score=2.10369; 
AGGGGCTTGATCTGTGAAAAATAGCATAAGACCTTACAACCAAGACTTACTAGAAACTATGCCCTTTAATTGAGGCACGTGCTTTCACAGGTGGTGGTGCTGAATTGGAAATCACTCTGCATGTGGGGCCTCGGGGAGGGTGCAGTTCACAGTCACGATGCTGAGCTAGCATCTCCAGGTCCAGTACTGCCCAGCCCTGGCTTAGGATGCGAAGACCACTGTCCTTTCTCAGCTATGAAGACATCCCCGTCCTACCCCTTCAGGGTACTTGAA
>gene=hg18_chr16_8336290_8336690_+; species=SPECIES_4; score=2.10369; 
AGGGGCTTGATATGTGAAAAATAGCATAAGACCTTACAAGCAAGACTTACTAGAAACAATGCCCTTTAATTGAGGCATCTGCTTTCGCGTGTTCTGGTGCTGAATTGGAAATCACTTTGTGTGTGAAGCCTTGGGGAGGGTGCTGTCCACAATCGTGGCGCTGAACCAAAATCTCAAAATCCAGGGTGGCCCATCCCAGTCTTAGGACACAAAGACCACTGTCCTTTCTCAGCTATAAAGACATTCTCATCCTACCCCTTCAGGGTATTTTAA
>gene=hg18_chr2_23750642_23751042_+; species=SPECIES_0; score=2.15557; 
GAGTCTGAAGGGGATGTCAGGGCCCCAGCCTCATTCAGCGGTGGACTCGGCACCCGAACCCCTATAGAGCTCCCCTGCATTCTGCCCTGACCCAGGGCACTCAGAGCTCTCCAAGGTGCTGAACTTGTCTCTTGCTCTGGCCTATCTATCCTGGCTTCTTCAATCCCTCCAGCCAAGAACCACCCCATCTTCCCTACCTCCAGTGAAAAGCAGCAGCCTCTGAA
>gene=hg18_chr2_23750642_23751042_+; species=SPECIES_1; score=2.15557; 
GAGTCTGAAGGGGATGTCAGGGCCCCAGCCCCACTCAGCAGTGGACTCGGCACCCTAACCTCTATAGAGTTCCCCTTCGTTCTGGCCTGACCCAGGGCACTCAGAGCTCTCCAAGGTGCTGAACTTGGCTCTTGATTTGGCCTATCTATCCTGGCTTCTTCAATCCCTCCAGCCAAGAACCACCCCATCTTCCCCACCTCCAATGAAAAGAAGCAGCCTCTAAA
>gene=hg18_chr2_23750642_23751042_+; species=SPECIES_2; score=2.15557; 
GAGTCTGAAAGGGACATCCATGTCTCAGCCTCATTCAACTGTGGACTCGGTGCCCTAACCTCTCTAAAGCCCTGCCCATTACTGCCTGCACCCGGGGCACTTGGAGCTCTCCAAGGTGCTGAACTTTGTTCGTTACTTGGTCTATCTGTCCTGGCCTCTTCAGTTTCTGTAGCCAAGAACCACCCCACCTTCTCTACCTCTGATGAAAAGAAGCTGTCTTTAAA
>gene=hg18_chr2_23750642_23751042_+; species=SPECIES_3; score=2.15557; 
GAGACAGAAAGGGATGTCCATGCCTCAGCCTTATCCAGCTGTGGACTCGGCACCCTAACCTCTCTAGAGCCCTCCGACCTTCTGCCCTGACCCCGGGTGCTTGGAGCTCTCCGAGGTGCTGAATTTGGGTCTCAACATGGTCCATCCTTCCTGGCCTCTGTAGTCCCTCTAGCAGAGAACCAGCCCACCTTCTCTACCTCCAATGAACAGAAGCAGTCTCTAAA
>gene=hg18_chr2_23750642_23751042_+; species=SPECIES_4; score=2.15557; 
GAGTCTGAAAGGGATGTCCACGCCTCAGCCTCATTCAGCTGTGGGCTCGGCACCCTAACCTCTCTAGAGCCCTCTCGCTTTCTGCCCTGACCATGGGCGCTCAGAGCTCTCCAAGGTGCTGAACGTGGCTCACTACTTGGCCAATCTGTCGTGGGCTCTTTAGTCCCTCTAGCCAAGAACCACCCCACCTTTTCTACCTCCAATGAAAAGAAGCAGTCCCTAAA
>gene=hg18_chr9_121172902_121173302_+; species=SPECIES_0; score=4.85023; 
ACAAAGAGAAAGGGAGAAAGAGAGGAGAAGAGAGTGATTCTCAGAAGGTCAGGACTGAGGGAGGAAGGGAGAGAGGAGCAGCCAGTGCAAGCTCTCAGCCTCTGGAATCCCAATGAGGAGGAGTCAGCACCACGGACAGCTCTCCAGCCACAAACCCAGTCAGCGTCGCCTGGTGGAAATTTCTCCCTTTTTTCTTGGGCAACTTTCTCTTTCCCTTGGCTTCTGGTCCAGGTTCAGGTCTTGAACACAGGTTCCCCA
>gene=hg18_chr9_121172902_121173302_+; species=SPECIES_1; score=4.85023; 
ATAAAGAGAAAGGGGAAAAGAGAGGAGAAGAGAGTGATTCTCAGGAGGTCAGGACTGAGGGAGGAAGGGAGAGAGCAGCAGCCAGTGCATGCTTTCAGCCTCTGGAATCCCAATGAGGAGGAGTCAGCACCACGGACAGCTCTCCAACCACTAACTCACCCAGCGCCGCCTGGTGGAAAATTCTCCCTTTTTTCTTGGGCAACTTTCTCTTTCCCTTGGCTTCTGGCCCACGTCCAGGTCTTGAACACAGGTTCCCCA
>gene=hg18_chr9_121172902_121173302_+; species=SPECIES_2; score=4.85023; 
GCGAGGTGGAAAGGGAAAAGAGATGAAAAGAGAGTGAGTCTGAGAAGTGCAGGACTGAGGAAGGAGGAGATAGACCAGTAGCCAGTTCAAGTTCCTTCCCTCTCTGCTCCAAAGGACGGGCAGTCAGCACCACGGACAGCTCTCCAGCCACTGACCAGGGGAGGGCTGCCTGGTAGAAACTTCTCCCTTTTTGCTTGGACAATTCTCTTCTTCCCTCAGCTTTTGGCTCAGGTTCAGATCCTGGGCCATGGTTCCTGA
>gene=hg18_chr9_121172902_121173302_+; species=SPECIES_3; score=4.85023; 
ACAAGGAGGAAGGAAAAAAGAGAGGAGGAGAGTGTGAGTCTCGGCAGTGCAGGACTGAGAAGGGGGCAGAGAAAGCAGTAGGGTGTGCAATCTGTTGGCCTCTTTGGTCCGAAGGACGTGCGGTCAGCACCACGGACAGCGCCCCAGCCCCTGACCAAGGGAGCGCCTCCTGGTGGAAACTTCTCCCTTTCTGCTTGGACAATTTTCCCCCCCCTTAGGCTTCTGGCCTTGGTTCAGATCCTGGACACTGGTCCCCGA
>gene=hg18_chr9_121172902_121173302_+; species=SPECIES_4; score=4.85023; 
ACAAGGAGGAGAGAAAAAAGGGAGGAGAAGTGACTGAGTTTCAGCAGTGCAGGACCCAGGAAGCAGGAGAGAGAGCAGTAGCCAGTTCAATTTCTCTGCCTCTCTAATCCAAATGACGGGTAGTCAGCACCACGGACAGCTCTCCAGCCACTGACCAACGGAGAGCTGCCTAGAAGCTTCTTCTCCCTTTTTGCTTGGGCAATTTTCTTCTTCCATTGGCTTCTGGCCCAGGTTCAGATCCTGAGCAGTGGTTCCTGA
>gene=hg18_chr20_37257800_37258200_+; species=SPECIES_0; score=2.63911; 
CTGACAAGGAGGCTTTTTTCATTTAGAGATACAGGGAAATGGAACTTTCTTGCTGATGTTTCCTAGTCAAGCATGCTTTTTGGAATTCTAATTTGATCTTTTGGTTGCGGGTGGTGAGTGGGGTCTGGTTTCAGCACTGGGTCAGGGACAGCTCCCAGAGAAGGGAAGTAGCACAGTGGGGACTAGGGTGGAAATCTCTTCTGCCTGCGGCCGTTAATTGGGAGGTAGTAAATTCTCTGTCACTAGAAGTGTGCAAATGGAGATGATTTTTTACTTCATGA
>gene=hg18_chr20_37257800_37258200_+; species=SPECIES_1; score=2.63911; 
CTGACAAGGAGGCTTTTTTCATTTAGAGATACAGGGAAATGGAACTTTGTTGCTGATGTTTCCTAGTCAAGCGTGCTTTTTGTAATTGTAATTTGATCTTTTGGTTGCGGGTGGTGAGTGGGGTCTGGTTTCAGCACTGGGTCAGGGACAGCTCCCAGGGAAGGGAACTAGCATAGTGGGGACTTGGGTGGAAATCTCTTCTGCCTGCGGCAGTTAATTGGGAGGTAGTAAATTCTCTGTCACTAGAAGTGTGCAAAAGGAGATGATTTTTTACTTCATGA
>gene=hg18_chr20_37257800_37258200_+; species=SPECIES_2; score=2.63911; 
CTGAAAGGGAGTCTTTTTTCATTTAGAGATACAGAGAAATGGAACTTTCTTGCTGACGTTTCCAAGTCAAGCGTGACTTTTGGAATTGTAATTTGATCTTTTGGTTGGGAAGGTTTGGGGGGGCCTGATTTCAGCACTGGGTCAGGAACAACTCCCAAGAAAGGGAACCTTAAAAGTGGTGACTGGGGTGGAAAACTCTCCTGTTTCTGGGAGTTAAGTGGAAGGTAATGAGTTCTCTGTCACTAGAAGTATGCAAATGGAGATGATTTTTTATTTCTTGA
>gene=hg18_chr20_37257800_37258200_+; species=SPECIES_3; score=2.63911; 
CTGACAAAGAGCCTTTTTTCATTTAGAGATACAGGGAAATGGAACTTTCTTGCTGATGTTTCCAAGTCAAGCATGCCTTTTGGAATAGTAATTTGATCTCTTGGATGGGGAGGATGGAGGGAGTCTGGTTTCAGCACTGGGTCAGGGACAGCTCCCAGGAAAGGGAATCAAGATCCTCATGACCCGAATGGAAAGCCCTTCTGGTTCTGGGAGTTAAATGCGAGGTAGTGAATTCTCTGTCAATAGAAGTAAGCAAATGGAGATGAGTCACAAATCCTTCA
>gene=hg18_chr20_37257800_37258200_+; species=SPECIES_4; score=2.63911; 
CTGACAAGAAGTCTTTTTTCGTTTAGAGATACAGGGAAATGGAACTTTCTTGCTGATGTTTCCAAGTCAAGCATGCCTTTTGGAATTGTAATTTGATCTTTGGGTTGAGGAGGGTTGAGGGGGTCTGCTTTCAGCACTGGATCAGGGACAGCTCTCGGGAAAGGGAACCAGAATACTGGTGACTAAGACGGAAGACTCTCTTGTTTCTGGGAGTTAAATGGGAGGTAGTGACTGCTTTGTCACTGGAGGTGTGCAAATGGAGATGATTTTTTACCTCTTGA
>gene=hg18_chr5_75435606_75436006_+; species=SPECIES_0; score=2.28996; 
GTGACTTTAACTCATTTGCTAACATCAGAATAAAAGTCAGCAGAAGGAGTGACAGGATATATGATAGCTGTAGGTAGCATTTTGTAGATGCCTGCCTGTATGACAGTTGTTAACTGTTCTAATGTATTGGCCAAGGCCCACGGGAAGGGAGCTGGCCAAAGTGCTGAAATGCCTGGCCAGTCCAACAACGCACTACAACAGAATTTCCTCAACTTATTTGATCAGGGAACAACTGAAGCTAAATTCAGGGGACAATTCACAGTTCTCATATTTCTATATT
>gene=hg18_chr5_75435606_75436006_+; species=SPECIES_1; score=2.28996; 
GCAACTTTAACTCATTTGCAAACATCAGAATAAAAGTCAGCAGAAGGAGTAACAGGATATGTGATAGCTGTAGGTAGCATTTTGTGGATCCCTGCCTGTATGACAGCTGTTAACTGTTCTAATGTACTGGCCAAGCACTACAGGAAGGGAGCTGGCCAAAGTTCTGAAATGCCTGGCCAGTCCAACGACGCACTACAGCAGAATTTCCTCAACTTATTTGATCAGGAAACAACTGAAGCTAAATTCAGGGGACAATTCACAGTTCTCATATTTCTATATT
>gene=hg18_chr5_75435606_75436006_+; species=SPECIES_2; score=2.28996; 
GTGACTTTAACTCTTTTGCAAATATCAAAGTAAAATTCAGCAGAAGGAGTGATAGGATTTGTGGTGGCTGTGGGTAGCATTTGGCAGATAAACGTTTGTATGGTGGCTATTAACTGTTCTGTTGTATCAGCTGAGCCCTTTTGGAAAGGAGCTGGCCACAGTGCTGAAAAGCCTGGCCAGTCCAACAGAGTCCTCAAACTGCGCTTGCTGAACCTATATGATCATGGAACAATTGAAGCTAACTCCAGTGGGCAAAGATCAATTCTCATTTTTCTTTACC
>gene=hg18_chr5_75435606_75436006_+; species=SPECIES_3; score=2.28996; 
GTGACTTTAACTCGTGTGAAAATGTTGAAATACAACTTGGCAGAGGGAGTGACACGGTATATGGTGGCTGTGGGTAGCGTTTTGTAGATGACGGCCTGTATGATGTATATTCACTGTTCTAATGTGTTGGCTCAACCCTATTGAAAAGGAGCTGGCCAAAGTGCTGAAAAGCCTGGCTGGTCCAACAGAGCTCTGGAATAGCACTTCTTGAACTTATTTGATCATGGAGCAATTAAAGCTAAATCCAGTGGACAATGATCAATTCTCATCTTTTTTTCCC
>gene=hg18_chr5_75435606_75436006_+; species=SPECIES_4; score=2.28996; 
GAACCTTTAACTCATTTGCAAACATCACAATGCAATTCAGCAGAGGGAGTGGCAGGATGTGTGGTGGCCGTGGGTAGCATTGTGTAGATGACTACGTGGACGATGGCTACAATCTGTCCTAACGCATCTGCTGAATCCTTTTGGCAAGGAACTGGCCAAAGTGCTGAAATGCTTGGCCAGTCCAGTGAAGTCCTAGAACAGCACTTCCTGAACTTATTTGATCATGGAACAGTTTAAGCTAAATCCAGTGGGCAATTATCAGCTCTTACCTTTCTTTACC
>gene=hg18_chr11_119150105_119150505_+; species=SPECIES_0; score=4.81763; 
CAGATCTGGCAGATGTGAGAATGTGGGCTAAGGTCTGGGCTCTGTTTTCTTGAGTATTTGGGTAGCAGAGTCAAGCAGTATTTCTTTCCTTTGGAGAAACTCAGTGAATTCAGCACCCTGGACAGAGCTAAGAAGGCAGGGAGGCTCTTCATGCCCTTTGATGCCCCCACCAGGCTGCAGGCCTGGTGGTCATGGGTGCCAAGGCCCAGAGTTCCCAGGTGTGGGCCCCCAGACTACAGAGAGTATTGGCTTTCCAGACTAGACTCTCAGAAAACTTGA
>gene=hg18_chr11_119150105_119150505_+; species=SPECIES_1; score=4.81763; 
CAGATCTGGCAGATGTGAGAATGTGGGCTATGGTCCGGGCTCTGTTTTCTTGAGTATTTGGGTAGCAGAGTCAAGCAGTATTGCTCTCCTTTGGAGAAACTCAGTGAATTCAGCACCCTGGACAGAGCTAAGAAGGCAGGGAGGCTCTTCATGCCCTTTGGTGCCCCCACCAGGCTGCAGGCCTGGTGGTCATGGATGCCAAGGCCCAGAGTTCCCAGGTGTGGGCCCCCAGACTACAGAGAGTATTGGCTTTCAAGACTAGACTCTCAGAAGACTTGG
>gene=hg18_chr11_119150105_119150505_+; species=SPECIES_2; score=4.81763; 
CAAGTCTGGCAGATCTGAGAACATAAGCTAAAGTCCATGCCCCATTTTCTTGAGTGTTTGGATAGTAGAGTCAAGCAGTGTTTTCCCCCTTTGGAGAAGCTCAGTAAATTCAGCACCTTGGACAGGGCTGCGAAGGCAGTACGGCCCTTCATGCCCTTTGGTGCCCCCACCAGGCTGTGGGTTGAGTGCTTATGGGTGCCAATGCTCAGAGCTCCCAGAAGTGGGGCCTGAAGATACTGGGTGAACTGGTTTTCATGACTGGACTCTCAGAAAGCTTGA
>gene=hg18_chr11_119150105_119150505_+; species=SPECIES_3; score=4.81763; 
CAGGTCTGGCAGATCTGAGAGCATGAACTAAACTCCAGACCCCATTTTCTTGAGTATGTGAGTAGTAGAGTCAGGTGGCATCTTCTCCCTTAGGAGAAGCTCTGTGAATTCAGCACCTTGGACAGGGCTGTGAAGGTGGGAAGGTCCTTCATGCCTTTTAGTGCCCCCGCTAGGTTGTGAGTCTGGTGGTCATGGGTGCCAAACACCACAGTTCCCAGTAGTGAGTCCCTGGGCTCCTGGGTAGACTGGCTTTCATGCCTGAATATTAAGAAGACTTGA
>gene=hg18_chr11_119150105_119150505_+; species=SPECIES_4; score=4.81763; 
CAGGTGTGGCAGATCTGAGAATATGAACTGAAGTCCAGGCCCCATTTTCTTCAGTGTTTGGGTAGCAGAGTCAAGCAGTACTTTCCCCCTTTGGAGAAGCTCAGTGAATTCAGAACCTTGGACAGGGCTGGGAAGGCAGGAGGGCCCTTCACGCCCTTTGGTGCCCCCACTAGACTGCGGGTCTAGTAGTGGTGCGTGCCAATGCTCAGAGTTTCCAGTAGTGGATCCCCAGGCTACTGGGTTGACTGGCTTTCATAACTGGACTCTCAGAAGGCTTGA
>gene=hg18_chr1_37258851_37259251_+; species=SPECIES_0; score=6.67387; 
TAACAGTTCTTACTAGCTACCAGAGTTCTAAAGGAATAGCATTTGAAAAAGAATGCCTGTTTAGCAAGACCTTACAATAACCCCACCACCCATACTAGAAAAGCCAGCACCGGCTACCCCGGCCCTGGCTGCTCTCCGTGGTGCTGAACACAGAGGTTGGGGTGTCTCTCAATCTCTGGCTCTTGCTGAACCACACGGTGATCTTTATTTATTCTTCTAAACACATATGAATACAATTTGTATTTCTCTCGCAGTGTGGAAGATGTTTCA
>gene=hg18_chr1_37258851_37259251_+; species=SPECIES_1; score=6.67387; 
TAACAATTCTTACTAGCTACCAGAGTTCTAAAGGAATAGCATTTGAAAAAGAATGCCTGTTTAACAAGACCTTACAATAACCACACCGCCCATACTAGAAGAGCCAGCACCCGCTACCCCAGGCCTGGCTGCTCTCCGTGGTGCTGAACACAGAGGTTGGGGAGACCCTCAACCTCTGACTCTTGCTGAACCACAAGGTGATCTTTATTTTTTTTTCTAAACACATGTGAATCCAATTTGTATTTCTCTTGCAGTGCGGAAAATGTTTCA
>gene=hg18_chr1_37258851_37259251_+; species=SPECIES_2; score=6.67387; 
TAATAGTTCTTACTAGTTACCAGAGTCCTAGAGGAATAGCATTAGGAAAAGAATGCCTGTTAAGCAAGACCTTACAATAACCACATTGCCCCTACTATAAGAATCAGCACTCACCACCCCGGGCTTGGCTGCTCTCCATGGTGCTGAACACAGAGGCTGGGGTGAACCTTAATTTCTGCTGCTCCCCGGACCACAGAGTGATCACTGTCTAGTTTTATAAACACACATGCATCTGATTTGTATTTCTCCCTCAATGTGAAAACGGTTTCG
>gene=hg18_chr1_37258851_37259251_+; species=SPECIES_3; score=6.67387; 
CAATCGTTCTTACTAGGTACCACAGTCCTAGAGGAATAGAATTCGGGAAAGAATGCCTGTTTAGCAAGACCTTGCAACAGCCACGTCACTCCTGCTAGAAGAGTCTGCACTCAGGACCCCGGGCCCGACTGCACTCTGTGGTGCTGAACACGGAGGCTGGCGTAAACCTTAATCTCGGCCTCTTGGGGGACTGTAGTGGGACCATTATCTACCTTTCTAAACACACCTGAATCTGGTTTGTATTTCTCCTTCAATGTGGAAAATGTTTTA
>gene=hg18_chr1_37258851_37259251_+; species=SPECIES_4; score=6.67387; 
TAATACTTCCCACCAGCTACCAGAGTCCTAGAGGAATGGCATTGGGAAAAGAATGCCTGTTTAGCAAGACCTTACAACAACCACATCACCCCTCCTAGAAGAGTCAGCACTTGCTACCCGGGGCCCGGCTGCTCTCCATGGTGCTGAACGCAGAGGTTGGGGTGAATCTTAATCTCTGCCTCCCGCCAGACCACAGGGTGATCATTATCTACTTTTATAAACATAGATGAATCTGATTTGTATTTCTCCATAAATGTGAAAAAGGTTTTA
>gene=hg18_chr17_23724874_23725274_+; species=SPECIES_0; score=2.90321; 
GGAGAGGAGGGTTGCAAGATGCAAACAGTACTATATCTCAAGGTTAAAAACAATTCTCACCTGGTTCAGAGTTACCGAGAGAAGAGTCACTAACCATGTCCCTGGTCTCAAGAAACGACGCTGGTCTCTTCAGGACCAAGGACAGAGCACAACGTGCGTGGTTGCTATCACAATACTTCCAAAGGCAGATCCCCGCCGTGGCTCACGCCTGTAATCCGCAGGCGGGTGGATCACCTGAGGTCAGGGGTTCGAGACCAGCCTG
>gene=hg18_chr17_23724874_23725274_+; species=SPECIES_1; score=2.90321; 
GGAGAGGAGGGCTGCAAGATGCAAACAGTACTATATTTCAAGGTTAAAAACAATTCTCACCTGGTTCAGAGTTACTGAGAGAAGAGTCACTAACCATGTCCCTGGTACCAAGAAACTACGCTGGTATCTTCAGGACCAAGGACAGAGCACAACGTGGCTGGTTGCTATCACAGTGCCTCCAAAAGCAGGTCCCCGCCTTGGCTCACGCCTGTAATCCGCAGACGGGTGGATCACCTAAGGTCAGGAGTTCGAGACCAGCCTG
>gene=hg18_chr17_23724874_23725274_+; species=SPECIES_2; score=2.90321; 
GAAAAGGAGGGCTTCAAGATGCCAATAGCACTATTTTTCAAAGTTGAAAACAATCCTCACCTGGTTCGGAATTACTGAAAGAGGAGTCACTAACCATGTCTCTGGTTTCAAGAAATATGGTTGGCAACTTCAGGACCAAGGACAGAACCCAGCGAGCCAGGTTCTGATCAAAGTCCTCACAGAGGCAGATTTCCCCCTTGGAAGGAGGCTGGAAGGGAGAGAAGGGTAGGACACCTGAGAATTTGTGTTCTTTTCCACCAAC
>gene=hg18_chr17_23724874_23725274_+; species=SPECIES_3; score=2.90321; 
GAAGAGGAGGGCTGCAGGTTGCAAACCGCACTATTTTTCAAGGTTGAAAACAATACTCAGCTGATTTAGAATTACTGAGGAAAGAGTCAGTAACAATGTCCCCGGCCTCATGAAACAGCACTGACAACTTCAGGACCAAGGACAGAGCCCAGCAAGTCCCGTGGCCATCAAAATTTTTCTGAAGGCAAATCTCCTCCCTCTGCCAAGGCTGGAAGGGAGAGAAGGGAGGCACACTTGAGAATTCGTGTTCTTGCCCATCAGC
>gene=hg18_chr17_23724874_23725274_+; species=SPECIES_4; score=2.90321; 
GAAGAGGAGAGCTGAAAGATGCAAACAGCACTGTTTTTCAAGATTGAAAATAATCCTCACCAGGTTCAGAATTACTGAGAAAAGAGTCTCTAACCATGTCCCTGGTCCTGAGAAAGAGCGCTGGCAACTTCAGGACCAAGGACAGAGCCGAGCGCACCTGGTGGCGATCAAAATCCTCCCAAAGGCAGATCTCCTCCGCGGGAGGAGGCTGGAAGGGAGAGAAGGGGAGGACACGTGAGAATTTATGTTCTTGTCCATCAAC
>gene=hg18_chr19_49708820_49709220_+; species=SPECIES_0; score=2.69689; 
GCCTCTAGTCCGCCCATCTCCACAGGTTCATTCTTAACAATGCCCACAACCCTCTGAATTCCCCAAGACAAGACTCAGCACCATGGTCAGCAACACGCCCGGCAAGCCCCCTGCTGGCCACATCCCCATTCCCTGTGTTACCGTCTGGCATTTCTGATGTAGAGAAAATAGCCCAGTTCTGAGGCCACAGCAATGACAGCCAGGATCCCGATGACAATACCAGCGATGGCCCCTGAGGA
>gene=hg18_chr19_49708820_49709220_+; species=SPECIES_1; score=2.69689; 
GCCTCTAGTCCGCCCATCTCCACAGGTTCATTCTTGACAATGCCCCCAGCCCTCTGAATTCCCCAAGACACGACTCAGCACCATGGTCAGCAACACGCCAGGCAGGCCCCCTGCTGGCCACACCCCCATTCCCTGTATTACCGTCTGGCATTTCTGATGTAGAGAAAATAGCCCAGTTCTGAGGCCACAGCAATGACAGCCAGGATCCCGATGACAATACCAGCAATGGCCCCTGAGGA
>gene=hg18_chr19_49708820_49709220_+; species=SPECIES_2; score=2.69689; 
GCCTCTAGTCCGCCCATCTCCACAGGCTCCGTTTTGGCAACGTCCCAAACCCTCTCAGTGCCCAAAGGCACCACTCAGCACCATGGTCAGCAACCCTCCTACTGGGTCCCCCATAGGCCACACCCCCATTCTGAGAGTTACCCTTCGGCATTTCCAGTGTGTATGAAGCAGCCCAGCCCTATGGCCAGGGCAACGATAGCCAGGATCCCGACGGTAATGCCAACGATGGCCCCTACAGA
>gene=hg18_chr19_49708820_49709220_+; species=SPECIES_3; score=2.69689; 
GCCCCCAGACCCACCATCTTTGCAGGTGCATTATTGGCAATGTCCCAATCCCCCTGAGTTCCCCATAACACAGCTCAGCACCATGGTCAGCAACTCTTCAGCCAGGCCCCCTGCAGGCCACGTCCCCATTCCCAGCTTTACCGTTTGGCATTTCTGTTGTAGAGGAAATAGCCCAGGCCTGCAGTCAGGGCAATGAAAATCAGGATCCCGAGGGCAATGCCAACAATGACTCTTGCAGA
>gene=hg18_chr19_49708820_49709220_+; species=SPECIES_4; score=2.69689; 
GGGGATGGGAAAACCATGCCCACAGACACAGGGAGGAAGAGACCCACAGGAATCTGAGAAGCAGAGGAGAGGATGCAGGCCCAGAGACAGTAAGTCTCCTTCCCTCTCCCAAGCATGGCGGTTAGCGAAAGGCCGTCATACCCTCCAGTCTTTCTGATGTACAGAAAGTACACCAGGGCTGCTATCAGAGCGACCCCGGCCAGCACTCCAATCACGATGCCACCAATAGCCCCAGCTGA
>gene=hg18_chr8_143952720_143953120_+; species=SPECIES_0; score=2.5752; 
CCCGGGTGAGAGTGTTAGTTGATGGCTCTGAAGGTGAGGAGGGGGAACATGCTGGGCCTCAATATGAAGCTGTAGACCATCTTTATGTCCTCTTGGGTTAGTGTCTCCACCTGGAGGTGTTTCAGCACCTAGGACAGAAGCCGGGTCCATCTAGGCA
>gene=hg18_chr8_143952720_143953120_+; species=SPECIES_1; score=2.5752; 
CCCGGATGAGAGTGTTAGTTGATGGCCCTGAAGGTGAGGAGGGGGAACGTGCTGGGCCTCAATATGAAGCTGTAGACCATCTTTATATCCTCTTGGGTTAGTGTCTCCACCTGGAGGTGTTTCAGCACCTAGGACAGAAGCCAGGGCCATCTAGACA
>gene=hg18_chr8_143952720_143953120_+; species=SPECIES_2; score=2.5752; 
CCCGGCAGGTGACGCTACTGGATGGCCCGGAAGGTGAAGAGGGGCAGGGTGGAGGGCATCAGTATGAAGCGGTAGACCATCTTTATGTCCTCTTGCTCCAGTGTCTCCACCAGGAAGTTCTTCAGCACCTAGGACAGAGGCAGGGTCCACCTGGCCA
>gene=hg18_chr8_143952720_143953120_+; species=SPECIES_3; score=2.5752; 
CCCGACAGGGGACCCTAGTGGATGGCCCGGAAGGTGAGCAGGGGGAGGGTGGAGGGCATCATTATGAAGCGGTAGACCATCTTGACGTCCTCGTGGGTGAGGGTCTCCACCAGGAAGTTGTTGAGCACCTAGGACAGAGGCGCGGTGTCCCCGGACA
>gene=hg18_chr8_143952720_143953120_+; species=SPECIES_4; score=2.5752; 
CCCAACAGAGAGTGCTAGTTGATGGCCCGGAAGGTAAGGAGGGGGAGTGTGGAGGGCATCAATATGAACCGGTAGATCATCTTCACATCCTCTTGCGTTAGCGTCTCCACCACGAAGTTTTTCAGCACCTAGGACAGAGGCGCGGTTCCCCGAGACA
>gene=hg18_chr3_122109541_122109941_+; species=SPECIES_0; score=3.6112; 
AGCTACTCCCGCCCTTTGACGTCCGGGCACCCCGCCCCCTTCACCTCCCAGCTTTGCCGGGGAAGAAGGGGCGGGGCAAGCTAGGGGCCGGCCCGGGCGGGGCCTGCCTCCCACGGCGGGAGGGCGGAGCCTGCTCGGAGCCTGACTGCTCGGTTAGGACCTCGGAGAGCGCCAGGCGCCGCGACCAGAGGGCCCAGAGAAGCGGCCGGAGCCCGCCTCCTCGGCCCCCTCAGCTTCCCGGGCTGGCAGGCGGCTAGAGGCGTCTGAGGAAGTGCCTAAGTCCTGGGTC
>gene=hg18_chr3_122109541_122109941_+; species=SPECIES_1; score=3.6112; 
AGCTACTCCCGCCCTTCGACGTACGGGCACTCCGCCCCCTTCACCGCCCAGCTTTGCCAGGGAAGAAGGGGCGGGGCGAGCTAGAGGCCGGCCCGGGCGGGGTCTGCCTCCCACGGCGGGAGGGCGGAGCCTGCGCGGAGCCTGACTGCTCGGTTAGGACCTCGGAGAGCGCCAGGCGCCGCGACCACAGGGACCAGAGAAGCGGCTGGAGCCCTCCTCCTCGACCCCCTCAGCTTCCCGGGCTGGCAGGCGGCGAGTGGCGTCTGAGGAAGTGCCTAAGTCCTGGGTC
>gene=hg18_chr3_122109541_122109941_+; species=SPECIES_2; score=3.6112; 
AGCTGCTTCCGCCCGTTGACGTAGGGGCTCTCCTCCCTTTTCTCGGCCCCTTGCGGCCCGGGAAGGAGGAGCCGGGCAAGAGAGGGGGTGGCTCGGGCGGGGCTTGCCTCCCACGGCGGGAGGGCGGAGCTTGCAGGGAGCCTGCCTGCCCCGTTAGGACCTCGGAGAGCGCCAGAAGCCGCTACCAGAGGGACTGGAGAAGCGGCCGGAGCCATCCTCCTCCGAATCCTCAGCTTTCCAGGCTGTCAGTCGGCTAGCGGCGGCTGAGGAAGTGCCTAAGTCGGGAGTC
>gene=hg18_chr3_122109541_122109941_+; species=SPECIES_3; score=3.6112; 
GGCTGCTCCCGCCCTTTGACGTCCGGGCTCTCCGCCCCGTTCGCCGCGCCCCGCGTCCCGGGTGGAGGGGGCGGGGCGAACGAGGGGGCGTTCCGGGCGGGGCTTGCGGCCCACGGCGGGAGGGCGGAGCCTTCTGGGAGCCTGCCTGCTCGGTTAGGACCTCGGAGAGCGCCGGGCGCCGCGACCAGAGGGACTGGAGAAGCGGCCGCGGTCCGCCTCCTCCGCGCCTTCGGCTTCTCGGGCTGGCTGGCAGCTAGCGGCGTTCGAGGAAGTGCCTAAGTCGGGAGTC
>gene=hg18_chr3_122109541_122109941_+; species=SPECIES_4; score=3.6112; 
GGCTGCTCCCGCCCTTTGACGTCCGGGCTCTCCGCCCCTTTTGCCGCCCCGGGCCGCCCGGGAAGGAGGGGCGGGGCGGCCAAGGGGGCGGTTCGGGCGGGGCTTGCCTCCCACGGCGGGAGGGCGGAGCCTGCGGGGAGGCTGCCTGCTCGGTTAGGACCTCGGAGAGCGCCGGGCGCCGTGACCAGAGGGACTGGAGAGGCGGCCGGAGCCCGCCACCTCCGCTCCCTCAGCTTCCTGGGCTGGCAGGCGGCTAGTGGCGGTGGAGGAAGTGCCTAAGTCGGGAGTC
>gene=hg18_chr6_154402168_154402568_+; species=SPECIES_0; score=11.3731; 
GCTCCTCTCTGTCTCAGCCAGGACTGGTTTCTGTAAGAAACAGCAGGAGCTGTGGCAGCGGCGAAAGGAAGCGGCTGGCGCTTGGAACCGAAAGTCTCGGTGCTCCTGGCTACTCGCACAGCGGTCCCGCCCGGCCGTCAGTACCATGGACAGCAGCGCTGCCCCCACGAACGCCAGCAATTGCACTGATGCCTTGGCGTACTCAAGTTGCTCCCCAGCACCCAGCCCCGGTTCCTGGGTCAACTTGTCCCACTTAGATGGCAACCTGTCCGACCCATGCGGTCCGAAC
>gene=hg18_chr6_154402168_154402568_+; species=SPECIES_1; score=11.3731; 
GCTCCTCTCTGTGTCAGCCAGAACTGGTTTCTGTAAGAAATAGCAGGAGCTGTGGCAGCGGCGAAAGGAAGCCACTGGCGCTTGGAACCGAAAGTCCCGGTGCTCCTGGCTACTCGCACCGCGGTCCCGGCCGGCCGTCAGTACCATGGACAGCAGCGCTGTCCCCACGAACGCCAGCAATTGCACTGATGCCTTGGCGCACTCAAGTTGCTCCCCAGCACGCAGCCCCGGTTCCTGGGTCAACTTGTCCCACTTAGATGGCAACCTGTCCGACCCATGCGGTCCGAAC
>gene=hg18_chr6_154402168_154402568_+; species=SPECIES_2; score=11.3731; 
GCTCCTCTCTGGCTCCGCCGGGGTTGGTCGCTGTAAGAAATAACAGGAGCTGTGGCAGCGGCGAGACGAAGCGGCTCGCGCGTGGAACCGAAAGTCAGGGTGCTCGCGGTTACTCCCAACGTGGTCCCAGCCGGCGGTCAGCACCATGGACAGCGGCGCCGTCCCCACGAACGCCAGCAACTGCACTGATCCCTTCACACACTCAAGTTGCTCCCCAGCACCTAGTCCCAGCTCCTGGGTCAACTTCTCCCACTTAGAAGGCAACCTGTCCGACCCATGCGGTCCGAAC
>gene=hg18_chr6_154402168_154402568_+; species=SPECIES_3; score=11.3731; 
GCTCCTCTCTGGCTGCACCAGGGCTGGTCTCTGTAAGAAATAGCAGGAACTGTGGCAGCGGCGAGAGGAGGCGGCCGACGCGTGGAACCGAAAGTCTAGGTGCTCGCGTTCACTCGTAGCGAAGTCCCAGACAGCCGTCAGCACCATGGACAGCAGCTCCGTCCCCACCAACGCCAGCAATTGCACTGATCCCTATACGCACTCAAGTTGCTCCCCAGCACCTAGCCCGGGTTCCTGGGTCAACTTCTCCCACCTAGATGGCAACCTGTCCGACCCATGCGGTCCGAAC
>gene=hg18_chr6_154402168_154402568_+; species=SPECIES_4; score=11.3731; 
GCTCCTCTCTGGCTCCGCCAGGGATGGTCTCTGTAAGAAACAGCAGGAGCTGTGGCAGCAGCTAAAGGAAGCGGCTAGCGCGTGGAACCGAAAGTCCGGGCGCTCGCGGTTACTCACATCGTGGTCACAGCCGGCCGTCAGCACCATGGACAGCAGCACTGTCCCCGCAAACGCCAGCAATTGCAATGATCCCTTTACGCAGTCAAGTTGCTCCCCAGCACCCAGCCCCGGTTCCTGGGTCAACTTCTCCCACGCAGATGGCAACCTCTCCGACCCATGCGGTCCGAAC
>gene=hg18_chr11_106394930_106395330_+; species=SPECIES_0; score=1.62142; 
GGGACTTGTGTCCTCGTGCGAGGCCGTGTGGGCGCGGGCGAGCCCAGAAAGGGGCGGCAGTGAGGACAGCGTCTCTGACAAGAACACTGTTGCTGAGCCTCAGCGGGCGGGGTGCGCTGGCTCCTCACTAGTGCTGGACAGCTCCGCTTGCCACCTATAGCCGCCTTTGCAGGTGAGAACTGTTCCTAAACGACCTAGCAAACCGGGAATGAACGTCCTCCTCAGGGCTC
>gene=hg18_chr11_106394930_106395330_+; species=SPECIES_1; score=1.62142; 
GGGACTTGCGTCCTCGTGCGAGGCCGTGTGGGCGCGGGCGAGCCCAGAACGGGGCGGCAGTGAGAACAGCGTCTCTGGCAAGAACCCTGTTGCTGAGTCTCAGCCAGCGGGGTGCGCTGACACCTCACTAGTGCTGGACAGCTCCGCATGCCACCTACAGCCGCGTTTGCAGCTGAGAACTGTTTCTAAACTACCTAGTAAACCGGGAATGAACGTCCTCCTTAGGGCTC
>gene=hg18_chr11_106394930_106395330_+; species=SPECIES_2; score=1.62142; 
AGGACGGGTGTTCTCGGCCGAGGCTGCGTGGGCTTGTGATAGCCCAGAGCCGAGAGGCAGTGAGGACAGCGTCTTGGGCAAGAGCCCTGTTACCGAGCGTCGGCTGGCTGGGCGAGCTGCCTCTGTGCTGGTGCTGGACAGCTCCGCTGGCCACCTGCAGCCGCGTTTGCAGGCGTAGTCCTTTCATAGACCACCTGGGAGCCGGGGAATGACTGTCCTTCTCCTGGAGC
>gene=hg18_chr11_106394930_106395330_+; species=SPECIES_3; score=1.62142; 
GGGCTGAGTGGCCTGGGTCGAGGCCGCGGACGCTCGGGGGAGCCCCGGGCCGGGAGGCGGCGAGGACGGCGTCCCGGGCGAGAGCCCCGTTGCTGCGCGTCGGCGGGCTGGGCGCGCTGGCTGGGCGCTCGTGCTGGACAGCGCCGCTGGCCACCTGCAGCCGCGCGGCCGGGCGCGGGCCGTTCCTCCGCTACCTGAGAGCCCGGGCAGCCCTCTCCTGCTCCCGGCTC
>gene=hg18_chr11_106394930_106395330_+; species=SPECIES_4; score=1.62142; 
GGGACGAGCGTCCTCACTCGAGGCCGCGTGGGATCCGGCGATCCCCGAGCCGGGCGACAGTGAGGACAGCGTCTCGGGCGAGAGCCCTGTTGCTGAGCCGCAGCGGGCTGGGCGCCCTTGCTCCGCACTAGTGCTGGACAACTCCGCCGGCCACCTGCAGCCGCGTTTGCAAGTGCGAACTGTTCCTAGACTACCTAGGAGACTGGGAGTGAATGTCCTTCTCCCGCCTC
>gene=hg18_chr18_33317519_33317919_+; species=SPECIES_0; score=1.57492; 
CCAGTATGAAGGATTAGCACAGATTATGGGGAACAGTGTTAATTATGGGTGGAAAGGGGGCTGGCGCGTCGCTCCAATGTGCTCCTGATTTCCCCTGGGCCTTTCTGCCTGGTAATAAGCCTTCTTTAATCTGGCAGGCCCCTTGGTGAAATCAGCACCACGGACAGTGATATTGATTGCTTCTGAGAAACCACAGCTGCTCAACCAAATTACCTTTGATATGTGACCTTTAATGTAATTACTGCAACATCAAAGTATTTCTATAAATTATTAAAGAACTAATACACTCCATCAT
>gene=hg18_chr18_33317519_33317919_+; species=SPECIES_1; score=1.57492; 
CTAGTATGAAGGATTAGCACAGATTATGGGGAACAGTGTTAATTATCGGTGGAAGGGGGGCTGGCGCGTCGCTCCAATGTGCTCCTGATTTCCCCTGGGCCTTTCTGCCTGGTAATAAGCCTTCTTTAATCTGGCAGGCCCCTTGGTGAAATCAGCACCACGGACAGTGATATTGATTGCTTCTGAGAAACCACAGCTGCTCAACCAAATTACCTTTGATATGTGACCTTTAATGTAATTACTGCAACATCAAAGTATTTCTATAAATTATTAAAGAACTAATACACTCCATCAT
>gene=hg18_chr18_33317519_33317919_+; species=SPECIES_2; score=1.57492; 
CCAGTATGAAGGATTAGCACAGATTATGGGGAACAGTGTTAATTATCGGTGGAAGGGGGGCAGGTGCGTTGCTCCAATGTGCTGCTGATTTCCCCTGGGCCTTTCTGTCTGGTAATAAGCCTTCTTTAATCTGGCAGGCCCCTTGGTGAAATCAGCACCACGGACAGTGGTATTGATTGCTTCTGAGAAACCACAGCTGCTCAACCAAATTACCTTTGATATGTGACCTTTAATGTAATTACTGCAACATCAAAGTATTTCTATAAATTATTAAAGAACTAATACACTCCATCAT
>gene=hg18_chr18_33317519_33317919_+; species=SPECIES_3; score=1.57492; 
CCAGTATGAAGGATTAGCGCAGATTATGGGGAACAGTGTTAATTATCGGTGGAAGGGGGGCTGGCGCGTCGCTCCAATGTGCTCCTGATTTCCCCTGGGCCTTTCTGCCTGGTAATAAGCCTGCTTTAATCTGGCAGGCCCCTTGGTGAAATCAGCACCACGGACAGTGGTATTGATTGCTTCTGAGAAACCACAGCTGCTCAACCAAATTACCTTTGATATGTGACCTTTAATGTAATTACTGCAACATCAAAGTATTTCTATAAATTATTAAAGAACTAATACACTCCATCAT
>gene=hg18_chr18_33317519_33317919_+; species=SPECIES_4; score=1.57492; 
CCAGTATGAAGGATTAGCACAGATTATGGGGAACAGTGTTAATTATCGGTGGAAGGGGGGTTGGCGCGTCGCTCCAATGTGCTCCTGATTTCCCCTGGGCCTTTCTGCCTGGTAATAAGCCTTCTTTAATCTGGCAGGCCCCTTGGTGAAATCAGCACCACGGACAGTGGTATTGATTGCTTCTGAGAAACAACAGCTGCTCAACCAAATTACCTTTGATATGTGACCTTTAATGTAATTACTGCAACATCAAAGTATTTCTATAAATTATTAAAGAACTAATACACTCCATCAT
>gene=hg18_chr15_57972431_57972831_+; species=SPECIES_0; score=2.86459; 
CTCTGGCCACCATGCTCTGTAATGAAATGGGGCCCCTGGACAGCACTGGATTGACCACATCTTCCACTTGTGGATTCAGTATTTTAATTCTTGGCCAAGAGTCCCAGCCCAGCCAGACTGTCTCAGATTCTGTCCATGGTCCTGAATCATTCTCCTCCCCTGGTCCTTCCAAATTCAACTAAATTGTCCCAAGGATGTATTGAACACTTCCTGGATAAAGAGATGAA
>gene=hg18_chr15_57972431_57972831_+; species=SPECIES_1; score=2.86459; 
CTCTGGCCACCATGCTCTCTAATGAAATGGGGCCCCTGAACAGCACCAGATAGACCACACCTTCCGCTTGTAGATTCAGTATTTTGATTCTTGGCCAAGAGTCCCTGCTCAGCCAGACTGTCTCAGATTCTGTCCATGGTCCTGAATCATTCTCCTCACCTGGTCCTTCCAAATTCACCTAGATTGACCCAAGGATGTACTGAACACTTCCTGGATAAAGAGATGAA
>gene=hg18_chr15_57972431_57972831_+; species=SPECIES_2; score=2.86459; 
CTCTAGCCACTCTGCTCTATGCCAGAATGGGCGCCCTAGACAGCATGAGACCGGCCGCACCTTCCGCCTGCAGACTCAGTGTTTCCATCCTCATCTAGGAGACCCCGTTCCATGTGCGTTTCTCAGGTCTTGCCTGTGGTCCTGATTTATTCTCCTCTCCTGGTCCTTCTGAGACAGGCTGGGACGATCCGTTGTTGTACTGAATGTTTGCTGGACCGATCCAGCAA
>gene=hg18_chr15_57972431_57972831_+; species=SPECIES_3; score=2.86459; 
CTCTGGCTGCTATGCTCTATGCCAAAATAGTTCCCCTGGACAGCACCAGACTGACCACACCTTCCATCTGTGCACTCAGTGTTTCGATCCTTGGCTAAGAGTCCTTGCTGTGTGTGCCTTTCTCAGGCCTTGCCTATGGTCCTCAGTTGAGATCCCAACATGTTCCTTCTAAATCCACCTAAGTCGACCCGAGGATGAAGTGAATGTTTCCTGCTTGGGGGCATGAC
>gene=hg18_chr15_57972431_57972831_+; species=SPECIES_4; score=2.86459; 
TTCTGGCCACTGTGCTCAGTGCCAAACTGGGTCCCCTGGACAGTGCCAGACTGGCCACACCTTCCACTTGCAGACTTGGTGTGTCGATCCTTGGTCAAGAGTCCCTGCCCCACGTGCCTTTCTCAGTCCTTGTCCATGGTCCTGATTTATTTTCCTGTCCTGGTCCTTCCAAATTCACCTGAGATGACCCAAGGATGCAGTGAATGTCTCCTGCATGGGGGTGGGGC
>gene=hg18_chr8_27361192_27361592_+; species=SPECIES_0; score=2.8046; 
AGATCACACTGCAACCTGGGAACAGAGCAAACCCTGTCTCAAAAATAAAAATAAATAAATAAAAGTAGGTGCTGTGATGCTGGACGCTGTCCTCGGTGCTGAAGGGCTGCTTTCAAAGCGCTTACAGTCGCCAGAAGGATCAGACCAGGTGCTTACCTGTAATGAAGCATCGTGGGTACCACAAAGTGGGAGTTCAGAGGGAGGACAACCCTTTCCAGCTTCTATTAAGTTGGGCCTTG
>gene=hg18_chr8_27361192_27361592_+; species=SPECIES_1; score=2.8046; 
AGATCACACTGCAGCCTGGGAACAGAGCAAACTCTGTCTCAAAAATAAAAATAAAAAAATAAAAGTACGTGCTGTGATGGTGGACGCTGTCCTCGGTGCTGAAGGACTGCTTTCAAAGCGCTTACAGTCACCAGAAGGATCAGGCCAGGTACTTACCTGTGATGAAGCATCGTGGGTATCACAAAGTGGGAGTTCAGAGGGAGGATAACCCTTTCCAGCTTCTATTAAGCTGGGCCTTG
>gene=hg18_chr8_27361192_27361592_+; species=SPECIES_2; score=2.8046; 
GGATTCGATTCCAGAGTCAGATGGCAGCAGTCTCCCTCTTGAAGATCAAAATAACACAGTAAAAGCACTTTAAGGGATGCCAGGTGCTGTCCTAGGTGCTGAAGGGTTGCCTTCAGTGAACTTAACATCGGAGGAAGGAACAGGGCAGATGGTTGCCTGTAATGAAACACTGTGAGTAGCACAAAGTGGAAGTTCAGAGGTAAAACAACTCTTTCCAGCTTCTTTTCAGTTGGGCCTCA
>gene=hg18_chr8_27361192_27361592_+; species=SPECIES_3; score=2.8046; 
GGAATCCATTCCAGAGTCAGATGGCAGCAATCTCCCTCTTGAAGATCAAAATAATAAAATTCAAGGACTTGCAGGAATGCCAGGCACTGTCCTAGGTGCTGAAGGGCTGCTCTCAGTGAGCTTCCAGCAGCCAGAAGGAATAGGGCAGGTGCCTATCTGTAATGAAACACTGTGAGTGGCACAAGGTAGTAGTTCAGATGAAGAACAGCTCTTTCCAGCTTCTTTTCAGCTGGGCCTCG
>gene=hg18_chr8_27361192_27361592_+; species=SPECIES_4; score=2.8046; 
GGATTCGATTCCAGAGTCAGATGGCAGTCATCTCCCTCTTGAAGATCAAAATAATAAAGTAAAAGCGCTTGCAGGGATGCCGAGCGCTGTGCCCGGGGCTGAAGGGCTGCCTTCAGTGAGCTTACAGGTGGCGGAAGGAGCACACCAGGTGCTCGCCTGCAGTGAAGCACCGGGAGTGGCACAAAGTGAGAGTCCCGAGGGAGAGCAACTCTTTCCAGCTTCTTTTCAGCTGGGCCTCG
>gene=hg18_chr9_119861636_119862036_+; species=SPECIES_0; score=1.77097; 
ACACAGTTGATTTATTTTGCAAATCAGCGCATCTAGAGAGTATACTGTGTCGCATTATGGGCCTTTGATATAGAACCTTTGTTTTATAACAGGGAAAATAATTAGCTTTTGGATAAGCTTGAGTTGCGATGTCAGGCGCTATCCGTGGTGCTGAAAGAAGTTATTAGCGCTGAGCTAATGAAGGCACTCAGCCAGGCTCTGCCACCTTACTAATTTGTCTCTTTGGGATTTTAGCAAAATTAAAAATGAGATAAGCAAAAAATAGGATAAATTTTATAGGAAACTAGTAAATTTGT
>gene=hg18_chr9_119861636_119862036_+; species=SPECIES_1; score=1.77097; 
ACACAGTTGATTTATTTTGCAAATCAGTGCGTGTAGAGGGTATACTGTGTCGCATTATGGACCTTTGATATAGAACCTTTGTTTTATAACAGGGAAAATAATTAGCTTTTGGATAAGCTTGAGTTGCGATGTCAGGCGCTATCCGTGGTGCTGAAAGAAGTTATTAGCACTGAGCTAATGAAGGCACTCAGCCAGGCTCTGCCACCTTACTAATTTGTCTCTTTGGGATTTTAGTAAAATTAAAAATGAGATAAGCACAAAATAGGATAAATTTTATAGGAAACTAGTAAACTTGT
>gene=hg18_chr9_119861636_119862036_+; species=SPECIES_2; score=1.77097; 
ACACAGTTGATTTATTTTGCAAATCAGTGCATCTAGAGGGTGTACTGTGTCGCATTATGGGCCTTTGATATAGAACCTTTGTTTTATAACAGGGAAAATAATTAGCTTTTGGATAAGCTTGAGTTGTGATGTCAGGCGCTATCCATGGTTCTGAAAGAAGTTATTAGCGCTGAGCTAATGAAGGCACTCAGCCAGGCTCTGCCACCTTACTAATTTGTCTCTTTGGGATTTTAGTAAAATTAAAAATGAGATAAGCACAAAATGGGATAAAGCTTATAGGAAATTAGTAAACTTGT
>gene=hg18_chr9_119861636_119862036_+; species=SPECIES_3; score=1.77097; 
ACACAGTTGATTTATTTTGCAAATCAGTGCATCTAGAGGGTGTACTGTGTCGCATTATGGGCCTTTGATATAGAACCTTTGTTTTATAACAGGGAAAATAATTAGCTTTTGGATAAGCTTGAGTTGTGATGTCAGGCGCTATCCGTGGTGCTGAAAGAAGTTATTAGCGCTGAGCTAATGAAGGCACTCAGCCAGACTCTGCCACCTTACTAATTTGTCTCTTTGGGATTTTAGTAAAATTAAAAATGAGATAAGCACAAAATAGGATGAGTTTTATAGGAAACTAGTATACTTGT
>gene=hg18_chr9_119861636_119862036_+; species=SPECIES_4; score=1.77097; 
ACACAGTTGATTTATTTTGCAAATCAGTGCATCTAGAGGGTGTACTGTGTCGCATTATGGACCTTTGATATAGAACCTTTGTTTTATAACAGGGAAAATAATTAGCTTTTGGATAAGCTTGAGTTGTGATGTCAGGCGCTATCCGTGGTGCTGAAAGAAGTTATTAGCGCTGAGCTAATGAAGGCACTCAGCCAGGCTCTGCCACCTTACTAATTTGTCTCTTTGGGGTTTTAGTAAAATTAAAAATGAGATAAGCACAAAATGGGATGAATTTTATAGGAAACTAGTAAACTTGT
>gene=hg18_chr15_75832648_75833048_+; species=SPECIES_0; score=5.17514; 
AAGTAAGCTTCCGTGGGCCCTTGGATAAGTCACTGGCATTCTCCTGGCTTTGGTGTCTCTGTGGAAGTAGGCTTGGGTCAGAATGACCTGTGGGCTATGTTCACTGGCTGGGGCCTGGCTGAGCCAGGCGCTGTTCATGGTGCGATACGTCACAGAGGACGGAGGGAAGTAGGCAGGGATTGCTGTTTCTGGGC
>gene=hg18_chr15_75832648_75833048_+; species=SPECIES_1; score=5.17514; 
AAGTAAGCATCTGTGGGCCCTTGGATAAGTCACTGGCATTCTCTTGGCTTCGGTGTCTCTGTGGAAGTAGGCCTGGGTCAGAATAACCTGTGGGCTATGTTCACTGACTGGGGCCTGGCTGAGCCAGGCGCTGTTCGTGGTGCGATACACCACAGAGGACGGAGGGAAGTAGGCAGGGATTGCTGTTTCTGGGC
>gene=hg18_chr15_75832648_75833048_+; species=SPECIES_2; score=5.17514; 
ATGTAAGCTTCTGTCTGCTCTTGGAGAAGTCACTGGCATTCTCTTGGCCTTAGTGCCCCTGACAAAGCAGGTTTTTGTCAGAACGACCAGTGGGGTGAGTTCACTGGGTGGCTCCAGGATGAGCTGGGCGCTGTTTGTGGTGCACTAAGCCACAGAAGACGGTAGGAAGGAAACAGGGACTGCTGGTTCTGGGC
>gene=hg18_chr15_75832648_75833048_+; species=SPECIES_3; score=5.17514; 
AAGTGAGAGTCTGTGTGCTCTTGGGTCAGTCCTTGGCATCCTCTTGGCCTCAGTGTCCCTGTCAAGGCAGGTTTGAGTTGAAATGACCTCTGGGTTCTGTTCACTTGCTGGGGCTGTGCTGAGCCGGACGCAGCTCATGGCCCGACAAGCCGCGGGGGCAGGAGGGAAGGCAGCAGGGCTGGCTGGGGCCGGGC
>gene=hg18_chr15_75832648_75833048_+; species=SPECIES_4; score=5.17514; 
AAGTAAGCTTCTGTGTGCTCTTGGATAAGGCACTGACATTCTTGTGGCCTTAGTCCCCCTGACAAAGCAGGCTTGTGTCAGGATGACCTCTGGGCTGTGTTCACTGAGCAGCCCCGGGCTGAGCCAGGCGCTGTTCGTGGTGCGATAAGCCACAGCGGACGGAAGGAAGGAAACAGGGATTTCTGGTTCTGGGC
>gene=hg18_chr6_69999452_69999852_+; species=SPECIES_0; score=18.7431; 
TGGTAGAAAATATGAAAAGCCTCTTTACACCCTGAGTATTTGAAACAATCCGATGAGCATAGGAAGTGGCTGCCAACGCTCTGGCGGCTGCTCGTGCTGCCGCCGCTGCTGCTGTTCCTCGCATAGGGCTGGACAGAGCTAGTCCCGGTTTCAGCACCTCCGGCGCTGGACAGCTCTCTGCACGCCGCACCCGCCTGCTTGCTTTTTCCCACTCGCTTTGCATTACTGGAGATGCATCTAAATTACATCCTGTTCAACAACAAGTAGATTTTTTTTCCTGTACAGGAAT
>gene=hg18_chr6_69999452_69999852_+; species=SPECIES_1; score=18.7431; 
TGGTAGGAAATATGAAAAGCCTCTTTACACCCTGAGTATTTGAAACGATCCGATGAGCATAGGAAGTGGCTGCCAACGCTCTGGCGGCTGCTCGTGCTGCCGCCGCTGCTGCTGTTCCTCGCAGAGGGCTGGACAGACCTAGTCCCGGTTTCAGCACCTCCGGCGCTGGACAGCTCTTTGCACGCCGCACCTGCCTGCTTGCTTTTTCCCACTCGCTTTGCATTACTGGAGATGCATCTAAATTACATCCTGTTCAACAACAAGTAGAATTTTTTTCCTGTACAGGAAT
>gene=hg18_chr6_69999452_69999852_+; species=SPECIES_2; score=18.7431; 
TGGTATGAAATGTGAAAAGCCTCTTTACACTCTGAGTGTTTGAAACGATCCGATGAGCATAGGAAGTGGCTGCCAGCGCTCTGGCGGCTGCTCGTGCCGCCGCCGCTGCCGCCTTTCCTCGCAGAGGGCTGGACAGAGTCAGTCCCGGTTTCAGCACCTCCGGCGCTGGACAGCTCTCTGCACGCTGCACCCGCCCGCCTGCTTCCTCCCACTCGCTTTGCCTTACTGGAGATGCATCTAAATTACGTCCTATTCAACAACAAGTAGATTTTTTTTCCTGTACGGGAAT
>gene=hg18_chr6_69999452_69999852_+; species=SPECIES_3; score=18.7431; 
TGGTATGAAATCTGAAAAGCCTCTTTACACTCTGAGTGTTTGAAACGATCCGATGAGCATAGGAAGTGACTGCCAACGCTCTGGCGGCTGCTCGTGCTGCCACCGCCGCTGCTGTTCCTCGCAGAGGGCTGGACAGAGCTAGTCCTGGTTTCAGCACCTCCGGCGCTGGACAGCTCTTTGCACGCTGCACCCGCCTGCTTGCTTTTTCCCACTCGCTTTGCATTACTGGAGATGCATCTAAATTACGTTCTGTTCAACAACAAGTAGATTTTTTTTCCTGAACGGGAAT
>gene=hg18_chr6_69999452_69999852_+; species=SPECIES_4; score=18.7431; 
TGGTATGAAATATAAAAAGCCTCTTTACTCTCTGAGTGTTTGAAACGATCCGACGAGCTTTGGAAGTGGCTGCCAACGCTCTGGCGGCTGCTCGTGCTGCCGCCGCCGCCGCCGTTCCTCGCAGAGGGCTGGACAGAGCTAGTCCCGGTTTCAGCACCTCCGGCGCTGGACAGCTCTCTGCACGCCGCACCCGCCCGCCTGCTTTTTCCCACTCGCTTTGCATTACTGGAGATGCATCTAAATTACGTCCTGTTCAACAACAAGTAGATTTTTTTTCCTGTACGGGAAT
>gene=hg18_chr2_71937320_71937720_+; species=SPECIES_0; score=3.16952; 
AATGGTCAGTTTATTTCAATACAAATGAGCAATATTGGAGAAGCCCAATCGGCCTGAGGGAAGGGAAGGAGGGCAGAGTCTGAAAGACTCACAGTTCATCCTTGTTTGTGGGCATCTGCTCTGTGCCAGGCGCTGTCCTTGGTGCTGGGATGAGAGGTATTAACCAGGTGCGTGTCAGTGGGTACTATCCTGGCAGGGGGCAGGCGGGTGAGCAGGGAGAGTGCAGAATGCTGGGGAAATTAGTGGGCAGAGTGGGTATGAGAGCACTGGAAGGTGGGGGTA
>gene=hg18_chr2_71937320_71937720_+; species=SPECIES_1; score=3.16952; 
AATGGCCAGCTTATTTCAATACAAGTGAGCAATATTGGACAAGCCGATCCGGCCTGAGGGAAGGGAGCGAGGGCAGAGTCTGAAAGACTCACAGTGTATCCTTGTTTGTGGGCATCTGCTCTGTGCCAGGCGCTGTCCTTGGTGCTGGGATGAGAGGCATTAACCAGGTGCATGTCAGTGGGTACTATCCTGGCAGGGGGCAGGCGGGTGGGCAGGGAGAGTGCAGAATGCTGGGGAAATTAGTGGGCAGAGTGGGTATGAGAGCACTGGAAGGTGGGGGTA
>gene=hg18_chr2_71937320_71937720_+; species=SPECIES_2; score=3.16952; 
AATTATCAGGCTATTCCAGTATAAGTGACAAAAGCTAGGGAGGCCTAACCAGCCCAGGGGAAGGGAGGGAGGGCAGAGACTGAAAGATTCATCAATTATCATTATTCATTGGCACCTATTCGGTGCCAGGCGCTGTCCTTGGTGCTGGTATGAAAGGAGTTAATTGGGTGCATGACAGAGGGTACTTTCCTGGCAGAGGGAGGGGAGGTGGGCAGGGAGAGAGCAGGACCCTCAGAGAATGAGTGTGTGAAGTGGGTGCAGGAACGCGGGAAAGCAGGGGTG
>gene=hg18_chr2_71937320_71937720_+; species=SPECIES_3; score=3.16952; 
AATGGTCAGGCTAGTTCACTATAACTGATAAAAGCCAGGGAAGCCTAACCAGCCTGAGGGAAGGGAAGGAGGGCAGAGTCTGAAATACTCATTGTTCATCATTGTTTATGGGCACCTGCTTGGTGCCAGGCGCTGTCCTTGGTGCTGGGACAAGAGGCCTTAACCAGGTGCATGGTGGAGGGTATTGTCCGGGCAGGGGGCAGCCAGGTGGGCAGGGAGAGTGCAGAACACTCATGGAACACATGTGTGAAGTGGGCATAAGAACACGGGAAGATGGGGGTG
>gene=hg18_chr2_71937320_71937720_+; species=SPECIES_4; score=3.16952; 
AGTGGTCAGACTATTTCAGTATAAGTGATAGAAGCTAGGGAAGCCTAACCAGCCTGAGGGAAGGGAGGGAGGGCAGAGTCAGAAGGACTCATCGTTCATCATTATTTATTGGCACCTGCTCTGTGCCAGGCGCTGTCCTTGGTACTGGGATGAGAGGCGTTAACTAGGTGCGTGGTGAAGGGTACTGTCCTGGCAGGGGGCAGCCAGGTGGATAGGGAAAGTGCAGAACACTCAGAGAATGAGTGTGCAAAGTGGGTACAATAGCATGGGAAGGTGGGGATG
>gene=hg18_chr10_95816130_95816530_+; species=SPECIES_0; score=2.42035; 
CAATTCACAGTGTTATGGGGCTTGGAGCACGATCTTTTGAGACCCTAACTCTGGTATGGTGGGGTATTATGGAGAGGCAGGGAGACATGTACCAACTCATCCCAACTTCACAGTGAAGTGGCCATGCCCTTCTGTGCGTTAGTTCAGGACCAAGGACAGCATTCCTTGGACGTCCCCCTCACATTTTAATGCACTATTCCCATGCTTGCGTGTGATTCAACATCCTGGGCCCCTTGTCTTTCCATTACACCTGCTCTGCACTTCCCGACTGGGATCAATCTAATACTGACTT
>gene=hg18_chr10_95816130_95816530_+; species=SPECIES_1; score=2.42035; 
TGATTCACAGTGTTATGGGGCTTGGAGCATGATCTTTTGAGACCCTAACTCTGGTATGGTGGGGTATTATGGAGAGGCAAGGTAACGTGTACCAGCTCATCCCAAATTCACAGTGAAGTGGCCATGCCCTTCTGTGCGTTAGTTCAGGACCAAGGACAGCATTCCTTGGATGTTCCCCTCACATTTTAATGCATTATTCCCATGCTTGTGTGTGATTCAACATCCTGGGCCCCTTGTCTTTCCATTACACCTGCTCTGCACTTCCCAACTGGGATCAATCCAATACTGACTT
>gene=hg18_chr10_95816130_95816530_+; species=SPECIES_2; score=2.42035; 
CCGTTCACAGTATTATGGGGCTTGGAACCAAATCCATTGACACCATGAGTCTAGTATGGCAAGGTGTTGTGGAGAAGCAGGGGAACATGTACCAACCCACCCCAACTTCACAGAGTAAAGGCAATGGCCTCAAGTGCACTACTTCAGGACCAAGGACAGCATCTGTTGGACATCCCCCTCATGTTTTAGTGCTCGACTCCCCTGCTTGTGTGTGATTCAACATCCTGGGCCCCTTATCTTTCCATTACACCTGCTCTGCACCTCACAGCTAGGATCAATCCAATACTGCCTT
>gene=hg18_chr10_95816130_95816530_+; species=SPECIES_3; score=2.42035; 
CCAGTCAGGGTAGTACAAGTCTGGGAGCACAGTCCTTTGACACCATGAATCTTGTATGGTGGGGTGTTACAGAGGAGCAGGGACACATAGACCAACCCACCCCAACTTCACAGTGAAATGACCATACTTTGGTGTGCGATAGTTCAGGACCAAGGACAGCATCCAGTGGCCGTCCCCCTCACATTTTAGTGCTCTACTCCCATGCTTGTGTGTGATTCAACATCCTGGGCCCCTTATCTTTCTATCACACCTACTCTGCACCTCCCAACTGGAACCAATCCAATACTGCCTT
>gene=hg18_chr10_95816130_95816530_+; species=SPECIES_4; score=2.42035; 
GCATCCACAGTATTATGGGGCTAGAAGCACAAGGTTTTGACATCATGAGTCTTGTATGGTGGGGTGTTATGGAGGAGCAGGGGGACATGCAGCAACCCACTCCAACTTCAAACTGGAATGACTCTGCCCTAGTGTGCGCTAGTTCAGCACCAAGGACAGCATCCTTTGGACGTCCCCCTCGCATTTTAGTGCTCTCCTCCCTTGCTTGTTTGCGATTCAACATCATGGGACCCTTGTCTTTCCATTACACGTGGTTTGCACCTCCCAACTGGGATCAATCCAATACTGCCTT
>gene=hg18_chr22_38271715_38272115_+; species=SPECIES_0; score=12.9979; 
GCCTTTCTCACCGTCCCTGTCCTTCTCTCCCTGTCCTTCCTTCCTGCCGCAGCCTCTTCCCTCAATCCTACTGAACTCCTGGAGAGGTTAGGGCGGGAATCGCCACCTCCAGGGCAAGAGCGAAGGGAATCAGCACCACGGACAGCAGCCCGCTGGCGTGAGGAATTAGGTTCCGCGTGGGTAGCAGGTTGACTCAGGAGGTGGGGTGCAGGGATCGGG
>gene=hg18_chr22_38271715_38272115_+; species=SPECIES_1; score=12.9979; 
GCCTTTCTCACCGTCCCTGTCCTTCTCTCCCTGTCCTTCCTTCCTGTCGCAGCCTCTTCCCTCAATCCTACTGAACTCCTGGAGAGGTTAGGGCAGGAATCGCCACCTTCAGGGAGAGAGCGAAGGGAATCAGCACCACGGACAGCAGCGCGGTGGGGCGAGGAATTAGGTTCCGCGTGGGTAGCAGGTTGACTCAGGAGGTGGGGTGCAGGGATCGGG
>gene=hg18_chr22_38271715_38272115_+; species=SPECIES_2; score=12.9979; 
GCCTATTCCTGAGTCTCTGCCCTCATCTCTCTTTTCTTCCTCCTCTCCTCCATCAATTCCCTTGGTAATTCAGAATTCCCGGAGAGGTGAGGGCGGGAAGAAAAGCAACCATTCCTAGAGCTCTGATGTTCAGGACCATGGACAGCGATATGATGGCGATAGGAATCTGTCTTGCCGTGGTTACCAGGTCGCCACAGGTGGTGGAGGTGACAATTTGCA
>gene=hg18_chr22_38271715_38272115_+; species=SPECIES_3; score=12.9979; 
ACCTCCACCATAATCCCTGTCCTTATCTCCCTGTCCTTCCTACCCACCACCGCCTCCCCCTCCAACCCTGCTGGACTGCAGGAGAGGTCTGGGTGGGAGGCGCCGCTGCCAGGCCGAGAGCGGGGAGGTTCAGCACCGCGGACAGCGACACGATGCCCAGTGGCACTAGGCTCCGCGTGGGTGGGTGGTCGACCCAAGAGGTGGAGCGCAGGGGTTGGG
>gene=hg18_chr22_38271715_38272115_+; species=SPECIES_4; score=12.9979; 
ACCTCCCTCACGCTCCCTGTCCTTTTCTTCTTTTCCTTCCTTCCTCTTGCCACCTCTTCCCTCAGCCCTACTGACCTGCTGGAGAGGTCTGGGTGGGAATGGACGCTTCCAGGCCGAGAGCGCAGAGGTTCAGCACCACGGACAGCGACACTCAGGCGAGACGGAGGCGGCCCCGCGGGCTTGGGTGGTCGACCCAGGAGGTGGCATGCAGGGGTAGGG
>gene=hg18_chr1_33124726_33125126_+; species=SPECIES_0; score=16.8025; 
GGCTTCCCAACACGCCGCTCCGGCTTCGGAATCTTGCGGCGGGGGCGCTGGGGACTGGGAAGCGCGCGGTGCTCTCAGGCTGACGCGATGGCCGGCCCCTGAACCGCGTTCGACCGCCCTGGAGCGCCCCCTCCAGGAGGGGCCACGCGCCGGGCGCTGTGAGGCGGGGGCTGAGGAGGTTTGGAGCGGGTCCCCGGGGCTGGCTTCTCAGGTCGAGCTGGGGTTCTTCCCATATGGGG
>gene=hg18_chr1_33124726_33125126_+; species=SPECIES_1; score=16.8025; 
GGCTTCCCAACACGCCGCTCCGGCTTCGGAATCTTGTGGCGGGGGCGCAGGGGACCGGGGAGCGCGTGGTGCTCTCAGGCTGAAGCGATGGCCAGCCCCGGAGCCGCGTTCGACCGCCCGGGAGCGCCCCCTCCAGGAGGGGCCACGCGCCGGGCGCTGTGAGGCGGGGGCTGAGGAGGTTTGGAGCTGGTCCCCGGGGCTGGCTTCTCAGGTCGAGCTGGGGGTCTTCCCATATGGGA
>gene=hg18_chr1_33124726_33125126_+; species=SPECIES_2; score=16.8025; 
GGCTCCCCAATCTGCCGCTCCGACCTCAGTATTTCCCCCCAGGGATGGGGCTGCCAGGAAAACGCGCGGCGCTCTCAGGCTGACGCGATGGCCAGCCTGGGAGCGGCGTTTGGCCGCCTCGGGACGTCCCCTCTAGGAGGGGCCACGCGCCCGGCGCTCTGAGGCGAGGGCTGAGGAGGTTTGGAGAGGGTCTCCGAGGCGGGTTTCTTAGACTCAGCTTAGGTCCTTCCCATTTTGGG
>gene=hg18_chr1_33124726_33125126_+; species=SPECIES_3; score=16.8025; 
ACCTCTCCAGCCCGCCGCTCGCGCCTCGGAAGCTCCCGCGGGGGAGGGGGCTCCCGGGGAAGAGCGCGGCGCTCTCAGGCTGACGCGATGGCCAGCGGGGGAGTCGCGTTCGGTCGCCTCGGAGCGCCCCCTCCAGGAGGGGCCCCGCGCCCGGCGCTCTGAAGCGTGGGCTGGGGAGGTTTGGAGAGGATCCCCGGGGTGAGTTGCTCAGGTCGAGCCGGGGTCCTTCCCATCTGGGG
>gene=hg18_chr1_33124726_33125126_+; species=SPECIES_4; score=16.8025; 
GGCTTCCTAATCTGGCGCTCTGCGCTCGGGATCTCCCCGCGTGCAAGCGGCTCCCTCGGAAACGCGCGGAGCTCTCAGTCTGACGCGATGGCCGGCCCGGGAGTCGCGTTTGGCCGCCTCGGAGCGCCCCCTCCAGGAAGGGCCACGCGCCCGGCGCTCTGAGGCGGGGGCTCAGGAGGTTTGGAGAGGGTCCCAGGGGCGGGTTTCTCAGTTCGAGGTGGGGTCCTTCCCATTTTGAG
>gene=hg18_chr3_193714435_193714835_+; species=SPECIES_0; score=1.75155; 
TTTTTTCATTCAATTTTTAATATCTCAGTTCATTCAAAGGTTCTGATTCTTTCTTTTCCTCCGTGAGTCTTTCCCAGGGCACCCGGTTGAAGCCCAAGGCTACTGGGACCCTCCTACTTCAGCACCAGGACAGAAATCGCTAAATCTCCAGGGGAAACTACCCTAACCACCGCCAGATGTCTACTTTTCAGACAAAGCAAGAAAAAGAAAATATACCTGCCTTGCCAGCCATCTGTTTAAAAGTCCCTCTCCTGTGGAACGCACGAGCAACTTTTC
>gene=hg18_chr3_193714435_193714835_+; species=SPECIES_1; score=1.75155; 
TTTTTTCAGTAAGTTTTTAATATCTCGGTTCATTCAAAGGGTCTGATTCATTCTTTTCCTCCCTGAGTCTTTCCCGGGGGACCGGGTTGAAGCCCAAGACTACTGGGACCCTCATGCTTCAGCGCCAGGACAGAAATCGCTCAATCTCCAGGGCAAACTACCCTAATCACCGCCAGATGTCTACTTTTCAGACAAAGCAAGAAAAAGAAAAGATACCTGCCTTGCCAGCCATCTGTTTAAAAGTCCCTCTCCTGTGGAACGCACGAGCAACTTTTT
>gene=hg18_chr3_193714435_193714835_+; species=SPECIES_2; score=1.75155; 
TTCTTTCATTAAAATTTTAATATCGCAGGTCATTAAAAGGGTCTGATTCTTCCTTTCTCTTCCTGAGCTTTTCCTGAGGGACCTAGTTGAAACCCAGATCTATTGGGGCTCTTTTGTTTAATCATCAGTTCAAAGATTGCTTGACCTCCAGGGCAAACTACTCTGACGATGGCAGTTTGTCTACTTTCCAGACAAAACAAGAACAATAAAAGATACCTGCCTCGCCAGCCACCTGTTTAAAAGTCCCTCTCCTGTCGAAAGCATCGGCAACTTCTC
>gene=hg18_chr3_193714435_193714835_+; species=SPECIES_3; score=1.75155; 
TTTTTTCATTTAAATTTTAATTTCGCAGGTCATTAAAAGGGTCTGATTCTTTCTTTCCCGCGCTGGGCCTTTCCTGAGGGACGCGGATGGAACCCAGGGCTACTGGGCCTCTCCTGTTTCAGCACCAGGACAGAAACCGCTTGCTCTCCAGGGCCAGCTACTCGGACCGGGGCCCGAAGTCCACTTCTCCGACAAAGCAAGAAAAGTAAAGGATACCTGGCCCGTCGGCCACCTGTTTAAAAGTCCCTCTCCTGTCGAACGCACCAGCAACTTCTC
>gene=hg18_chr3_193714435_193714835_+; species=SPECIES_4; score=1.75155; 
TTCTTTCATTTAATTTTTAATATTGCAGGTCATTAAAAGTGTCTGATTCTTTCTTTGCCTCCCTGAGGCTTTCCTGAGGGACCTGGTTGAAGCCCAGGGGTACTGGGACTCTCCTGTTTCAGCACCAGGACAGAAATTGCCTGATCTCTAGGGCGAACTACTCTGACGATGACCACAAGTCTACCTTTTAGACAAAGCAAGAAAAATAAAAGATACCTGCCTCGCCAGCTACCTGTTTAAAAGTCCTTCTCCTGTCGAACGCACCAGCAACTTCTC
>gene=hg18_chr2_27384772_27385172_+; species=SPECIES_0; score=1.98827; 
GCGAGAAGCCGCTGGGGCGTAAAGACTGCTCTGGGACCCACGGGAGTCCCTCGCCCGCTTAGAACAGCCAGCAATGACTAGGGCCGTCCCCAGACCAGACTAGTCGGGTCGCGTGTTCTGACACACGAAAGGGAGGCGGGACCGTGAGGCTGTCCATGGTGCTGACCCCGTCCTCTGCCTCTAGAAGTGGCCAGAAATGTGAGAACGCTGTGCCGCTGGAACCCACTGCCTCCCTGCAGCTATCAGTTCTGCAAATGCAGGCATCAGGACCACCGCTGGCACTCAGCCAAC
>gene=hg18_chr2_27384772_27385172_+; species=SPECIES_1; score=1.98827; 
GCGAGAAGCTGCTGGGGCGAAAGGACTGCTCTGGGACCCACGGGAGTCCCTCGCCTGCTTAGAACCGCCAGCAGTGACTAGGGCCGTCACCAGACCAGACTAGTCGGGTCGCGTGTTCTGACACACGAAAGGGAGGCGGGACCGTGGGGCTGTCCGTGGTGCTGACCTCGTCCTGCGCCTCTAGAAGTGGCTAGAGATGTGAGAACGCTGTACTGCTGCAAACCACTGCCTCGTGGCAGCTATCAGTTCTGCAAATGCAGGTATCAGGACCACCGCTGGCACTCAGCCAAC
>gene=hg18_chr2_27384772_27385172_+; species=SPECIES_2; score=1.98827; 
AAGGGAAGCCTCTTGGGCTTAAAGATTGCTCTGGGAGCCACGAGAGTCCTTCACTCACTTAGAACAGCCATCAGGGACTAGGGGGGCCAAGTCCCCAGACTAGTCAGATCCAGCCTTCTGGAACAGGAAAGGGAGGCAGGACTGTGGTGCTGTCCATGGTGCTGGCTTTGTGCTCAGCCTCTGAAAGGGGCCAGGGTGGGGAAAATGCTGTGCTGCTCAGATCCAGTCCCTTGCCCCAGCTATCTGTTCTATAAATGAAGGCATCAGGAGCACTGCTGGCATTCAGCTACC
>gene=hg18_chr2_27384772_27385172_+; species=SPECIES_3; score=1.98827; 
GGGAGAAGCTGCTGGGGCATTACCATTGCTCTGGGAGCCATGAGAGTCCTTTACCTGCGTATGACAGCCAGTAGGGACTAGGGCCGCCCCCTTATCAGACCAGTCAGGTCCGATGTTCTGGCACACAGAAGAGAGGCTGGACCTCAGGGCTGTCGGTGGTGATCACTCTGCTCTTGGCCTCTAGAAGGGGCCAGAGTCGGGAGAAGGTTGTGCTGCTCAGGCCTAGTCCCTAGTCCTTAGTATCAGTTCTGCAAACTAAGGCATCCGGAGCACAGCTGGCTCCCAGCTCCC
>gene=hg18_chr2_27384772_27385172_+; species=SPECIES_4; score=1.98827; 
GCATGAGGCTGCTGGAGTGTAAAGATTGCTCTGGGAGCCACGAAAGTCCTTCACCCGCTTAGAACAGCCAGCAGTGACTAGGGCCGTCCCCAGACTAGACTAGTCAGATCCAGTCTTCTGGTACACGAAAGGGAGGCTGAACCGCGGGGCTGTCCGTGGTGCTGACCCTGTCCTCTGCCTCTAGAAGGGGCCGGAGTTGGGAGAATGCCGCGCTGCTCAGACCCAGTCTCTTGCCCCAGCTATGCGTTCTGTAAACTGAGACATCAGGAACACGGCTGGCACTCAGCTCCC
>gene=hg18_chr5_135728740_135729140_+; species=SPECIES_0; score=2.56854; 
CTCTACTGGAAAAATCAATATGAAAGAACCATCATAGCTGCTTACATTGAGGGTGTAATACGCAGGCTTGTTCCTCCTCTAGATGACCGGAATCCGGTGTTGAGTCGCCAGAAGCTGGCTCCCCATGGGTGGTAGCCAAGGATGTACCGCTCTCCGTGGTGCTGAAGTATAGAGCTGGTCAAGTGAGTTAAGTTGCAACGATGTGAAAGCGCGCTCCTCTGTTCTTTGTGTTGCAGTGGTAAAAACTCGCCTTCCGAGGCAGAACCGTGTTACCGTCCTTTTCCTAATCGGGGG
>gene=hg18_chr5_135728740_135729140_+; species=SPECIES_1; score=2.56854; 
CTCTACTGGAAAAATCAATATGAAAGAACCATCATAGCTGCTTACATTGAGGGTTTAATACGCAGGCTTGTTCCTCCTCTAGATGACCGGAATCCGGTGCTGAGTCGCGGGAAGCTGGCTCCCCATGGGTGGCAGCCAAGGGTGTACCGCTCTCCGTGGTGCTGAAGTATAGAGCTGGTCAAGTGAGTGGAGTTGCAACGATGTGAAAGCGCGCTCCGCTGTTCTTTGTGCTGCAATGGTAAAAACTCTCCTTCCGAGACAGAACCGTGTTACCGTCCTTTTCCTAATCGGGGG
>gene=hg18_chr5_135728740_135729140_+; species=SPECIES_2; score=2.56854; 
CTCTACTGGAAAAATCATTATGAAAAAATCATCATAGCTGCTTACATTGAGGGTGAAATACGCAGGCTTGTCCCTTCTCTAGATGACTGGAATCCGGTGTTGAGTCGCGGGAATCTGGCTCCCCATGGGTGGTAGCCGAACAGATGCCACTCTCCGTGGTGCTGAAGTATGAAGCTGGTCGAGTGAGTGAAGTTGTGAGGATGTGAAAGCGCACTCCACTGTCCTTTGTGTTGCAATAGTGAAAACTCGCCTTCCCTGGCAGACCCGCTTTACTGTTCTTTTCCTAGTCCGGGG
>gene=hg18_chr5_135728740_135729140_+; species=SPECIES_3; score=2.56854; 
CTCTGTTGGAAAATTTGATATGAAAGAATCATCATAGTTGCTTACATTGAGGGAGAAATAAGCAGGCTGGTCCCTCCTCTAGATGACCGGAATCCGGTGTTGGGTCGCGGGAATGTGGCTCCCCATGGGTGGTAGCGGAGGGGATGCCGCTCTCCGTGGTGCTGAAGTGTAGAGCTGGTCCAGTGAGTGGAGTTGCGAAGATGTGAAAGCGCGCTTCGCTGTCCTTTGTGCTGCAATGGTAACAACTCTCCTTCCGAGGCAGAGTCGCCTTACCGTTCTTTTCCTAATCTGGGG
>gene=hg18_chr5_135728740_135729140_+; species=SPECIES_4; score=2.56854; 
CTCTGCTGAAAAAATCAATATGAAAGAATCATCAAAGCTGCTTACATTGAGAGTGTAATACGCAGACTTGTCGCTCCTCTAGATGACCGGAATCCGGTGTTGAGTCCTGGGAATCTGGCTCCCCATGGTTGGTAGCGGAGGAGATGCCGCTCTCCGTGGTGCTGAAGTATAGAGCTGGTCGAGTGAGTGGAGTTGTGAGGATGTGAAAGCGCGCTCCGCTGTCCTTTGTGCTGCAATGGTAAAAACCCGCCTTCCGAGGCCGACCCGCCTTACGGTCCCTTTCCTAATCTAGGG
>gene=hg18_chr9_37017491_37017891_+; species=SPECIES_0; score=19.0402; 
CAAGGCCGCCGGGGCTGCCGGGGCTGAGATGGAGCCGCAGTCGGCTCTGACTGCCTGCGTTGCCGCCGCCGCCGCCGTCGCTAGCCCTCCGCCTGCTCGGCGCGCACAGTGCGCCACCGCGCCGCCCCGGAGCCGCTTTCAGGACCCGCTGCGTGTGGACAGCGCCGCCCGGGGCTCAGCTCCCTCCGGGCGGGGGCGGGGCGGGGGCTAACCTGCCAATCACGCTCCACCAAGCCAATCAGAGTGGCGTCAGCCGGCCCTGGCCCGAAACACCGCCCCATTGGCTAAGCAGCCCACA
>gene=hg18_chr9_37017491_37017891_+; species=SPECIES_1; score=19.0402; 
CAAGGCCGCCGGGGCTGCCGGGGCTGAGACGGAGCCGCAGCCGGCTCTGACTGCCTGCGTTGCTGCCGCCGCCGCCGGCGCTAGCCCTCCGCCTGCTCGGCGCGCACAGTGCGCCACCGCGCCGCCCCGGAGCCGCTTTCAGGACCCGCTGCGTGTGGACAGCGCCGCCCGGGGCTCAGCTCCCTCCGGGCGGGGGCGGGGCGGGAGCTAACCTGCCAATCACGCTCCACCAAGCCAATCAGAGTGGCGGTAGCCGGCCCTGGCCCGAAACACCGACCCATTGGCTAAGCAGCTCACG
>gene=hg18_chr9_37017491_37017891_+; species=SPECIES_2; score=19.0402; 
CAAAGCCGCCGGGACTGCCGGTGCTGAGACGCAGCCTCTGTCGGCTTTGACTGCCAGCGCTGCCACCTCCGCCTTCGGCGCTAGCCCTCCGCCTGCTCCGCGCGCAGAGTGCGCCACCGCGCCGCCCCGGAGCCGCTTTCAGGACCCGCTGCGTGTGGACAGCGCCGCCCGGGGCTCAGCTCCCTCCGGGCGGGGGCGGGGCGGGGGCTAATCTGCCAATCACGCTTCATCAAACCAATCAGAGCAGTGGCAGCCGGCTCTGACCCGAGACACCACCCCATTGGCTGAGCAACCGGCG
>gene=hg18_chr9_37017491_37017891_+; species=SPECIES_3; score=19.0402; 
CAAGGCCGCCGGGACCGCCGGTGCTGAGATGCAGCCGCTGTCGGCTTCGGCTGCCCGCGCTGCCGCCGCCGCCGCCGGCGCTAGCCCTCCGCCTGCTCGGCGCGCACAGTGCGCCACCGCGCCGCCCCGAAGCCGCTTTCAGGACCCGCTGCGTGTGGACAGCGCCGCCCGGGGCTCAGCTCCCTCCGGGCGGGGGCGGGGCGGGGGCTGACCTGCCAATCACGCTCCATCAAGCCAATCAGAGCTGCGGCAGCCGGCCCTGGCCCGAGACACCGCCCCATTGGCTGAGCCACCGGCG
>gene=hg18_chr9_37017491_37017891_+; species=SPECIES_4; score=19.0402; 
CAAGGCCGCCGGGACTGCCGGTGCTGAGATGGAGTCGCTGTCGGCTTTGACTGCCCGCGCTTCCGCCGCCGCCGCCGGCGCTAGCCCTCCGCCTGCTCGGCGCGCACAGTGCGCCACCGCGCCGCCCCGGAGCCGCTTTCAGGACCCGCTGCGTGTGGACAGCGCCGCCCGGGGCTCAGCTCCCTCCGGGCGGGGGCGGGGCGGGGACTAACCTGCCAATCACGCTTCATCAAGCCAATCAGAGCGGAGGCAGCCGGCCCTGGCCCGAGACACCCCTCCATTGGCCGAACAACCGGCG
>gene=hg18_chr22_38204368_38204768_+; species=SPECIES_0; score=3.79966; 
GGGTGGTGGACAGGGGAACCGGCTGTTAAGACATGAGCCGCTGAACCACGGAGGTGGGTGGCAGGGGCAGGGTGAGGCCAGCCAAGACTGAGCTAGGACTCTGGCCAGCACGGGCAAGCTCAGGACCACGGAGAGCTCCACAGGAGCCGCTTCACCAAGCGACAGCTGTCAGTGTGAGTCTGCACCTGCTACCTGCCCAGCCCACATCACAGCCAGTGGCCTCCAGAGAGCACCTCCCCTCCCTGGCCAGAAGCCCCTCTGGG
>gene=hg18_chr22_38204368_38204768_+; species=SPECIES_1; score=3.79966; 
GGGTGGTGGACAGGGGAAGTGGCTGTTAAGACATAAGCCGCTGAACCACGGAGGAGGGTGGCAGGGGCAGGGTGAGGCCAGCCAAGGCTGAGCTAGGACCCTGGCCAGCGCAGGCAAGCTCAGGACCACGGAGAGCTCCACAGGAGCTGCATCACCAAGTGACAGCTGTCAGTGTGAGTCTGCGCCTGCTACCTGCCCAGCCCACGTCACAGCCAGGGGCCTCCGGGGAGCACCTCCCCTCCCTGGCCAGAAGCCCCTCTGGG
>gene=hg18_chr22_38204368_38204768_+; species=SPECIES_2; score=3.79966; 
GGGTGGTGAACAGAGGACACGGCTGTTAGGAGAGAAGCTGCAAGACCTCAGCAGAGGCTGGCAGGGGCAGGGTGAGGCCGGCTAAGGCCGAGCTAGGACCCTGGTCAGCGCATGTGAGCTCAGGACCATGGAGAGCGCCACAGGAGCCTGGTCACCAGGTGACAGCTGTCAGGGTGCATCCACACCTGCTGCCCGCCTGGCACACGTCACAGCCCGTGGCCTCCAGGGAGCACCTGTCTTCTCTGGCCGGCAGCCCCCCTGGA
>gene=hg18_chr22_38204368_38204768_+; species=SPECIES_3; score=3.79966; 
GGATGGTGGGCAGGGGGAGTGGCCATTAGGACATGAGCCACTGAACCACAGAGGAGGTTGGCAGGGGCGGTGAGAGGCTGGTGGAGGCTGAGCTAGGACCCTGGTCAGCGCAGGCGAGCTCAGGACCATGGAGAGCGCCACGGGAGCTTCGTCACCTGATGACAGCTGTCAGGGTGTGTCTGCATCTACTGCCAGCCAGGCCCACCTCCTAGCCTGTGGTCTCCAGGGAACACCTGTCCTCTCTGACCAGGAGCCCCCCTGGA
>gene=hg18_chr22_38204368_38204768_+; species=SPECIES_4; score=3.79966; 
GGGTGTCAGACAAGGGAAGTGGCAGTTAGGATATGAGCCACTGAACCACAGAGGAGGCTGGCAAGGGCGGGGTGAGGCCGGCTGAGGCCGAGCTAGGACCCTGGTCAGCGCAGGGGAGCTCAGGACCACGGAGAGCTCCACGGGAGGCTTGTCAGCTGGTGACAGCTGTCAGGGTGTGTCTGCACCTGCCGCCCGCCTGGCCCACGTCACAGCCTGCCATCTCCAGGAAGTACCTGTCCTCTCTGGCCAGGAGCCCCCCTGGA
>gene=hg18_chr10_85974400_85974800_+; species=SPECIES_0; score=4.54873; 
GACACTCTTGGATACAACTGTAAGCCTATTGGAGGATAGGTCAAGGTAGGTCAGGCTGACCAAGAATTGAAGAGCCAGCTCAGGGAGTGCATCAATCTTGTTGCGTTTGAGATCCAAGACCCTCAGGAGAGGGGTGGCACGGAACGCTGTCCATGGTACTGAGCAGAGCTTGTTCCCCTCCAGTCTCAGCTCCCTCAGTTCTGGCAGGTGTTCCAGGGCTCCTAGGTGGATCACACTGATATTGTTAAAATTGAGCCAGAGGTATTCCAAGGTGCTCATGTTGATGAAAGACCCTTGG
>gene=hg18_chr10_85974400_85974800_+; species=SPECIES_1; score=4.54873; 
GACACTTCTGGATACAACTGTAAGCCTATTGGAGGATAGGTCAAGGTAGGTCAGGCTGACCAAGAATTGAAGAGCCAGCTCAGGGAGTGCATCAATCTTATTGCGTTTGAGATCCAAGACCCTCAGGAGAGGGGTGGCACGGAACGCTGTCCATGGTACTGAGCAGAGCCTATTCCCTTCGAGTCTCAGCTCCCTCAGTTCTGGCAGATGCTCCAGGGCTCCCAGGTGGATCACACTAATATTGTTAAAGTTGAGCCAAAGGTATTCCAAGGTGCTCATGTTGATGAAAGACCCTTGG
>gene=hg18_chr10_85974400_85974800_+; species=SPECIES_2; score=4.54873; 
GACATTCTTGGATACAACTGTCAGTCTATTGGAGGATAGGTCAAGGTAGGTCAGGTTGACCAGGAACTGAAGAGCCAGTTCAGGGAGTGCATCAATCCTGTTGTGTTTGAGGTCCAAGATCCTCAGGAGCGGGGTGGCACGGAATGCTGTCCACGGTACTGAACGGAGTTTGTTCCCCTCCAGTCTCAGTTCTTTCAGTTCTGACAGGTGCTCCAGGGCTCCTGGGTGAATCACAGTGACATTGTCAAAATTGAGCCAAAGGTACTCCAAAGTGTGCATGTTGATGAAAAACCCTCGG
>gene=hg18_chr10_85974400_85974800_+; species=SPECIES_3; score=4.54873; 
GACACTCTTGGACACAACCGTAAGCCTATTGGAGGATAGGTCAAGGTAGGTCAGGTTGACCAAGAACTGAAGCGCTAGCTCGGGAAGCGCATCAATCCTGTTGTGCTTGAGATCCAACACCCTCAGGAGAGGGGTGGCTTGGAATGCTGTCCATGGAACTGAGCGGAGCTTGTTCCCCTCCAGTCTCAGCTCTTTTAGTTCTGACAGGTGCTCCAGGGCTCCCAGGTGTATCACAGTGATGTTGTTAAAATTAAGCCAAAGGTGTTCCAAAGTGCTCATGTTGATGAAGGACCCTCGA
>gene=hg18_chr10_85974400_85974800_+; species=SPECIES_4; score=4.54873; 
GACGCTCTTGGATACAACTGTAAGCCTATTGGAGGATAGGTCAAGGTAGGTCAGGTTGATCAAGAACTGAAGAGCCAGCTCAGGAAGTACTTCAATCCTGTTGTGTTTGAGATCCAAGACTCTCAGGAGCGGGGTGGCGCGGAACGCTGTCCACGGTACTGAACGGAGTTTGTTCCCCTCCAGTCTCAGCTCTTTGAGTTCTGACAGGCGCTCCAGGGCTCCCAGGTGGATCACAGTGACGTTGTTAAAATTGAGCCAAAGGTATTCCAAGGTGCTCATGTTGATGAAAGACCCTCGG
>gene=hg18_chr9_135464227_135464627_+; species=SPECIES_0; score=11.5105; 
GGCGCCTGCGGCTCCCTCTCCGCCTGTTCCGTTCCGGCTTCCACAACGTTGGGA
>gene=hg18_chr9_135464227_135464627_+; species=SPECIES_1; score=11.5105; 
CGCGCCTGCGGCTCCCTCTCCGCCTGTTCCGTTCCGGCTTCCACAACGTTGGGA
>gene=hg18_chr9_135464227_135464627_+; species=SPECIES_2; score=11.5105; 
CGCGCTTGCGGCTCGCTCTTCGCCTGTTCCGCTCCCGTTTCCACCGCGCTGAGA
>gene=hg18_chr9_135464227_135464627_+; species=SPECIES_3; score=11.5105; 
CGCGCGTGCGGCTCGCCATCCGCGTGTGCCGCTCCAATTGGCGCCTCGGTCGCA
>gene=hg18_chr9_135464227_135464627_+; species=SPECIES_4; score=11.5105; 
CGCGCCTGCGACTCCCTCTTCCCCTGTTCCGCTCCTGTTTCCACAGCGTTGGGA
>gene=hg18_chr13_24966069_24966469_+; species=SPECIES_0; score=1.72477; 
GGTGTCAAGGTGAATCACGTCCACTTTACTCCAGAAATGGGAGGGGCAGAGTCTCAAAGTGAAGGGGCTGGGGTAGGGCGGAGAGTTTGAGGAGAGAGAACGGTTGGAACAGCCAGAGGCATGGGCAGGGAGCTGTCCAAGGTCTGTGGCACCAACCTAGGTGAACATGTGGGTCAATGTCTGTTAGAATTGCTGTGTTGAATAATGTACTTCCGTTTTTAATCCTTTGGTGATTAAAAAAATA
>gene=hg18_chr13_24966069_24966469_+; species=SPECIES_1; score=1.72477; 
TGTGTCAAGGTCAATCACGTCCACTTTACCCCAGAAATGGGAGGGGCAGAGTCTCAAAGTGAAGGGGCTGGGGTAGGGTGGAGAGTTTGAGGAAAGAGAAGGGTTGGAACAGCCAGGGGCATGGAGAGGGAGCTGTCCAAGGTCTGTGGCACGGACCTAGGTGAACATGTGGGTCAATGACTGTTAGAATTGCTGTGTTGAATAATGTACTTCCGTTTTTAATCCTTTGGTGATTAAAAAAATA
>gene=hg18_chr13_24966069_24966469_+; species=SPECIES_2; score=1.72477; 
GGAGTCCCGGTGAAACAAGTCTAGTTACCCGCGGGCAGGGGCGGGGCACAGCGGCAGAGGGCGGGGTCGGAGGAAGGGCGGGGCTTGTGGGGAGTGGGAGGGGCAGGAGCAGGGCCCGGGCTGGAGAGGGAGCTGTCCCTTCCAAGGGGCCCAGACCCAGGTGGACACGTGGGTCGCTGCCAGTGGGCTTTGCTTCCTGGAGTAACGCATTAGTGTTTTTAAACCTTTGTTGAAAAAGAAAGTG
>gene=hg18_chr13_24966069_24966469_+; species=SPECIES_3; score=1.72477; 
GGGGTCCAGGTGGATCAAGTTCAGTATACACCAGACATGGGAGGGGTACAGACTCTAAGTGAGGGGGTGAGGGTAGGGTGAAGAGTTTGAGGAGGTGGAAGGGTTGGATCAGTGATAGGATTGAAGAGGGAGCTATCCAGGCTCTTTGGCACAGACTTAGGTGAACACATAGGTTACTCTATGTGAATTTTGCTTTGTTGAATAATATACTTTAGTTTTTAATCTTTTGGTGGGAGGAAAATAC
>gene=hg18_chr13_24966069_24966469_+; species=SPECIES_4; score=1.72477; 
GGCGTCAAGGTGAGTCAAGCCCAACTTACCCCAGACGTGGGAGGGCCACGGTATCAAAGTGAAGGGGCGGGCGTAGGGTGGAGAGTTTATGGAGTGGGAAGGGTCGGGGCAGCCAAAGGATTGGAGAGGGAGCTGTCCAGGCTCTGTGGCACACATGTGTGTGCACATGTGGGGTACTGTATGTTAGTTTTGCTTTGCTGAATAATATATTGTAGTTTTTAATCCTTTGGTGATTAAAAAATTC
>gene=hg18_chr2_119580343_119580743_+; species=SPECIES_0; score=3.97062; 
ATTTTGTAGATTTGTTGTGAGAATTAACTAACTAATATATATAACGTTCTGGCAAAGAAATTCTATGTAACTGTTATCTCCTATGATTTTTCTGATTTAGAACAGCAACTTGCTGGCGCTGTCCGTGGTGCTGAAGGCCTGAGCCTGCTCCTTCTGGCCCAAGTCTGTATTGGAAATGGCAGCTCAAATCCATTAGCTCTCACTGTCAAGGACTGTGCTAAGTGCAGTGCCTGCTTATCTTGCTTTTCTTCACTGCCTGGAA
>gene=hg18_chr2_119580343_119580743_+; species=SPECIES_1; score=3.97062; 
ATTTTGTAGATTTGTTGTGAGAATTAACTGACTAATATATGTAACGTTCTGGCAAAGAAATGCTGTGTAACTGTTAGCTCCTACGATTTTTCTGATTTGGAATAGCAGCTTGCTGGCGCTGTCCGTGGTGCTGAAGGCCTGAGCCCGCTCCTTCTGTCCCAAGTCTGTATTGAAAATGGCAGCTCAAATCCATTAGCTTTCACTGTCGAGGACTGTGCTAAGTGCAGTGCCTGCTTATCTTGCTTTTCTTCACTGCCTGGAA
>gene=hg18_chr2_119580343_119580743_+; species=SPECIES_2; score=3.97062; 
ATTTTCTAGATTTCTTGTGAGGATTAATGGATTAATATATGTAAGGTTTGGGGGTAGGAGTTCTATATAAACTTTAGCTACTGTTATTTTTCAGACCCAGAGTCACAACCTTTTGGAGCTGTCCGTGGTGCTGAAGGTCTGCGCATGGGGTTTCTGGACCAAGTCTGTCTCAAAAATGGAGATTCAAATCCACGAGCTCCCCATGTCAAGGACTGTGCTAAGTGCATTTCTTACTTATCTCACCTTTCCTTACTAAGTGAAA
>gene=hg18_chr2_119580343_119580743_+; species=SPECIES_3; score=3.97062; 
ATTTTCTATATTCATTGTGAATATTAATTAATCAATATGTGTATGTTTTCTGCACAAAAATGCCACATAATTTTTAGCTACTACTATTTTTCTGAACCAGAGTAACAATCTGTTGGTGCTGTCCCCGGTGCTGAAAACATGGACTCAAGCCTTCCAGCCCCAGTCTGTCTTGGAAATGGCATCTCAAATCCAAGAGCTCTCTATATCAAGGACTGTGCTAAGTGCATTGCCTACTCATCTCACCTTTCTTTACTACCTGTAA
>gene=hg18_chr2_119580343_119580743_+; species=SPECIES_4; score=3.97062; 
ACTTTCCAGATTTGTTGTAAGGATTAATAGATTCATATATGTAAAGTTCTGGCACAGAAATGCTGTATAATTGTCAGCTGCTATTGTTTTTCTGACCCAGAATCACAGCCGGCTGGCGCTGTCCGTGGTGCTGAAGGTCTGGGCCTGTGCCTTCTGGACCAAATCTGTCCTGGAAATGTCCGCTCAAGTCCAAGAGCTCTCGCTGTAAAGGACTGTGCTAAGTGCATTGCCTGGTTATCCCATTTTTCCCTACTACCTGGGA
>gene=hg18_chr1_179721479_179721879_+; species=SPECIES_0; score=3.22663; 
AAATCTTCCCATCCACCAGGTGCTGCCTTGCTGTGCCCCTCTCTTAGGGGCGTGTTTATTCAGGCGCCCTCCCGTTTCTTTGCGGTAGACAAAGCCGCCCAACCGCCCCGGGTGGCAAAGTGTGCCAGCAGCCATCGTTGGCACCTCGGACAGCGCCGCTGAAACTCCCGGCGGCCCGGGGCTCCCCTTACCCGGGTTCAGCACCTCGGGTACTTCTGCCGGGCCCAGCCTTGGAGCTGAGAAGGCACGTTTCCTACACCACGTGGTCACCTTTTTTCACGTTTT
>gene=hg18_chr1_179721479_179721879_+; species=SPECIES_1; score=3.22663; 
AAATCTTCCTATCCACCAGGTGCTGCTTTGCTGTGCCCCTCTCTTAGGGACGTGTTTACTCAGGCGCCCTCCCGTTTCTTTGCGGTAGACAAAGCCGCCCGACCGCCTCGGGTGGCAAAGTGTGCCAGCAGCCATCGTTGGCACCTCGGACAGCGCCGCTGAAACTCCCGGTGGCCCGGGGCTCCCCTTATCCGGGTTCAGCACCTCGGGTACTTCCGACGGGCCCAGGCTTGGGGCTGAGAAGGCACGTTTCCTACACCACGCGGTCATCTTTTTTCACGTTTT
>gene=hg18_chr1_179721479_179721879_+; species=SPECIES_2; score=3.22663; 
AAAATTTCCCACCCACCTTGTGCTGCTTTACAGCGTGCCTCTCTTAGGGGCGTGTTTACCCAGGCGCCCTCCCGTTGCCAGGCGGTAGACAAAGCCGCCCAGCCGCCCCGGGTGGCAGTGTGTGCCCGTGGCTAGCGTTGGCACCTCGGACGGCACCCCCGTAATTCCCCTCGGGCCTGGGCTCCACTTCTCCAGGTTTAGCACCTCGGGCACTTCCGCCCGGCCCAGGCTCCGGGCTGGGAAAGCACGTCGCCTACACCACGAGGTCGTTGCTTTTCACGTTTT
>gene=hg18_chr1_179721479_179721879_+; species=SPECIES_3; score=3.22663; 
AGAATTCCCCACCCTCCAGGTGCTGCTTTACTGTGCCCCTCTCTCAGGGGCATGTTTACTCAGGCGCCCTTCAGTTTCCTGGCCTTAGACAAAGCCACCCGGCCGCGCCGGGTGGCACCGTGTGCCAGCAGCCATCGCTGGCACCTAGGACAGCGCCACTGGAACTCCCCAGGGTCCGTGGCTCCGCCCGGCCGGGTTCAGCACCTCGGGCACCTCCGCGGGGCCCGGGCTCGGGGCTGGGAAAGCAGGGTCCCTAGACCACGCGGCTGGTGCTATTCACGCTTT
>gene=hg18_chr1_179721479_179721879_+; species=SPECIES_4; score=3.22663; 
AACATTTCCCACCCTCCCGGTCCTGCTGTACCGTGCTCCTCTCTTAGGGGCGTGTTTACTCAGGCGCCATCCGGTTTCCTTGCGGTGGACAAAGCCGCCTGGCCGCCCCGGGTGGCAAAGTGTGCCAGCAGCCATTGTTGGCACCTCGGACAGCGCCACCGAAACTCCCTAGGCGCCAGGCCTGCAGTCACCCGGGTTCAGCAACTCGGGTACTTCCGCTGGGCCCAGGCTCGGGGCTGGAAATGCACGTTCCCTACACCACGCGGTCGCCCTAATTCACCTTTT
>gene=hg18_chr5_141113841_141114241_+; species=SPECIES_0; score=3.27842; 
CTGTTCTGCATACACTCTCTTCTCTCTCCAATGCCTTCCCTTTCACTATATCTCCTTCTTACTCGGTCAGAATGCCTCCGAGATGTGTGCCAGAGCCACCTCTTGTTCAAGGTTGAGAAGTAATTCTGCCGGACTCTGGTTCAGGACCATGGAGAGCATCTATAAGGGAGCGGTCCTCTCCCAAAATAAGAACAAGAACCCTGTAAGGGAGCAGAAGTAGAAGTAGGGCGGGGGGGTGGCAAAAGAGAAGGTTATGGGCCAAGGTCAT
>gene=hg18_chr5_141113841_141114241_+; species=SPECIES_1; score=3.27842; 
CTGTTCTGCACACACTCTTTTCTCTCTCCAGTGCCTTCCCTTTCACTATGTCTCCTTCTTACTTGGTCAGAATGCCTCCAAGATGTGTGCTAGAGCCACCGCTTGTTCAAGGTTGAGAAGTAATTCTGTCGGACTCTGGTTCAGGACCATGGAGAGCATCCGTAAGGGAGCGGTCCTCTCCCAAAATAAGAACTGGATCTCTGTAAGGGAGCAGAAGTAGAAGTAGGGCGGGGGAGTGGGAAAAGGGAAGGTTATGGGCCAAGGTCAT
>gene=hg18_chr5_141113841_141114241_+; species=SPECIES_2; score=3.27842; 
TTATTCCCCATTTCCTCTGTTGTCTCTCCACTGCCCTCTCTTTCACCATGTCTCCTCCTTACCTGATCAGTGTGCCTTGGAGATGTGTGTCAGTGTGACCCACTCCTCAAGGTTGGGAAGTAATACTGTCTGACCGTGGTTCAGGACCATGGAGAGCATCTGCCATGGAAAGGTCCTGTCCTAAAACCGGACCTGGGCTCCTATAAGAGAACTGAGATGGAGGTAAGGAGAGGTGGTGCGGAAAGGTATGAACACAGGTGAGGGTCAT
>gene=hg18_chr5_141113841_141114241_+; species=SPECIES_3; score=3.27842; 
CTGTTCCACGCTGTCTCTCTTGTCTCTGCACTGTCTTCTCTTCCACTTTGTCTCCTCCTTACTTGGTCAGTATGCCTTGGAGATGCTGGCCAGTGTGACCCACTCCTCAAAGCTGAGAAGCAAGTCTGCCAGACCCTGATTCAGGACCATGGAGAGCATCTCCATAGGCGAGGCCCTCTCCCAGAACAAGAATTGGATTCCAGTAGGAGAGCTGAAGTGGAGGTAAGGGGAAATGGTGGGGAAAGGCACAGACAAAGGTGAGGCTCAT
>gene=hg18_chr5_141113841_141114241_+; species=SPECIES_4; score=3.27842; 
CTGTTCCACACTCTCTCTCTTGTCTCTTCACTGCCTCCTCTTCCACTATATCTCCTCCTTACCTGGTCAGTATACCGGGGAAATGTCGGCCAGAGTCACCCACTTCTCAAGGTTGAAAAGTAATTCTGCCAGACCGTGGTTCAGGACCATGGAGAGCATCTGTGAGGGCGAGGCCCTCTCCCAAAACAAGAACTGAATTCCTGTAGGAGAGCTGAGCTGGAGGTAAGGGGAGGTGGTGGGGAAAGGAGCGGACACAGGTGAGCATTGT
>gene=hg18_chr7_8448946_8449346_+; species=SPECIES_0; score=14.1771; 
ACGCCACCAAGCTTCGGTGCTTTTGGGACAGCGGGCTGGATAGCGGCAGTTCTCGGGAGAGGCCGCGGCTATAAGATGATCGCGGGCAGGCGGGGCACGCAGGGCCGGGAGAGCGACTCTTCAGCACCACGGCCAGCGCCACAGGCTCCGCCCGCCTGGTGCCAGCAGTAGGGCCTGCCCCTGCCGCCCGGCTGGTCCTAAAGTCGAGTAGCACTTTCCGCAGATACCTCAAGGCCGCTCGCGACTGTGACCCGCACC
>gene=hg18_chr7_8448946_8449346_+; species=SPECIES_1; score=14.1771; 
ACGCCACCAAGCTTCGGTGCTTCTGGGACAGCGGGCTGGACAGTGGTAGTTCTCGGGAGAGGCCGCAGCTATAAGATGATCCGGCGCAGGAGGGGCACGCAGGGCCCGGAGAGCGATTCTTCAGCACCGCGGCCAGCGCCGCAGGCTCCGCCCGCCTGGTGCCCTCAATAGGACCTCCCCCTGCAGCCCGGCTGGCCCTAAAGTCGAGTAGCACTTTCCGCAGATACCTCAAGGCCAGTCGTGACTGTGACGCGCACA
>gene=hg18_chr7_8448946_8449346_+; species=SPECIES_2; score=14.1771; 
ACGCTGTTGAGCTTTGGTGCTCCTGGGGTAGCAGGCAGAACTGCAGCAATTCTCCGAAGAGGCCGCAGAGCAGAGAGGAATGGGGGCTGGCGGGGCAAGCGCGGCCCGCAGAGCGATTCTTCAGGACCGCGGACAGCGCCACAGGCTCCGCCCGCCGGGGGCCAGCCGCGTGGCCTGGCGCCGCCTCCAGGCTCGCCCTCAAGCAGAGTGGCGCTTCCCGCGGACTCCTTACCGCCAGTCGCGACCTTAACCCGCCCC
>gene=hg18_chr7_8448946_8449346_+; species=SPECIES_3; score=14.1771; 
ACGCCGCCGAGCTTCGGTGCTTCTGGGGCAGCAGGCAGGACTGCAGCAGCTCTGGGGAGAGGTCGCCGCGCCGAGAGGAACGGGCGCTGGCGGAGCCAGCGCGGCCCGCGGAGCAGGGCTTCAGGACCACGGACAGAGCCCCAGGCTCCGCCCGCCAGGTGGCCGCCGCCGAGCATCCCGCCGCGGCCGAGCTCCCCCTGAAGTGGAGTGGCGCTTTCCGCGGACACTTTACCGCCAGTCGCGACTCAAACCCGCCCC
>gene=hg18_chr7_8448946_8449346_+; species=SPECIES_4; score=14.1771; 
TCGCTGCTGAGCTTTGGTGCTCCTGGGGCAGCAGGCAGGACTGCAGCAGTTCTTCGGAGAGGTCGCGGCACCGAGATGAACGGGAGCCGGCGGGGCAAGCTAGGCCCGCAGACCGATTGTTCAGAACCACGGACAGCGCCACAGGCTCCGCCCGCCTGGGGTCAGCAGCTCAGCTTCCCCCCGCGGCCGGTCTGCTCCTGAAGTAGAGTGGCGCTTTCTGCAGACACCTTACTGCCAGTCGCGACTGTAACCCCCTGC
>gene=hg18_chr1_50518202_50518602_+; species=SPECIES_0; score=2.60183; 
TCTAGTTCCGTCCCCAGAACCTGTCATCTCACCTTACGTTTAGTAGATGTTCAGTTGATGTTTGTTGAACCAACTTAAAACTGATCACCAAGGCTCTAGGTTTCAGTGTTTACCAGTGTGGGTGCTGGCCGTGGTCCTGAATCTGTAGGGCTGAGGATGTAATCAAGAAAACTTGGGTGTGGTGAATACAGTCCTTATTCAAATAACCTCCAGACACATTGTTTGGAAAGTGGAAGGG
>gene=hg18_chr1_50518202_50518602_+; species=SPECIES_1; score=2.60183; 
TCTAGTTCCGTCCCCAGAACCTGTCATCTCACCTTATGCTTAGTAGATGTTCGGTTGATGTTTGTTAAACCAACTTAAAACTGATCACCCAGGCTCTAGGTTTCAGTGTTTACCAGTGTGGGTGCTGGCCGTGGTCCTGAATCTGTAGGCCTGAGGATGTAATAAAGAAAACTTGAGTGTGGTGAATACAGTTCTCATTCAAATAACCCACAGACACATTATTTGGAAAGTGGAAGGG
>gene=hg18_chr1_50518202_50518602_+; species=SPECIES_2; score=2.60183; 
GCCATTTCCTACTCCAGGAGATCTTACCACCCCAGGGACCGAACCCATGTCTCTAGGCAGTTCTTTAGCGCCACTGGAAGCCCATTGCTAAGGCTCTACACTTCAGTGTTTGGCTGTTTGGGTGCTGGCCATGGTCCTGAATCTTTAAGGCAACGGAAGTAATAAAGAAACCTGGAGTGTGGTGAAAACAATCCACATTCAGATAACCTTTAAACAGAGCCTTTGGAAAGCAGAAGGG
>gene=hg18_chr1_50518202_50518602_+; species=SPECIES_3; score=2.60183; 
TCCAGTTCTGTCTCTGTCACCTCTCACCGCACCTGATACTTAGTAGATGTTTTGCTGATGTTTATTGAACCAACTTAAAACTGATTGCTAAGACTCTAAGCTTCAGGGTTTGTCTGTTTGGATGCTGGCCATGGTCCTGAATCCTTAAGACCGAGGAAGTAATAAAGAAACCTCGAGTGTGGTGAAAATAATACACATTCAGATAACTTCTAAACACAGTGTTTGCAGAGCAGAAGGG
>gene=hg18_chr1_50518202_50518602_+; species=SPECIES_4; score=2.60183; 
TCCAGTTCTGTCCTTGGCATCTCTCACACTACCTGATACTTAGTAGATGTTCAGTTGGTGTTTGTTGGATCAGCTTGAAACTGATTGCTAAGGCTCTAGGGTTCAGCATTTGTGTGTTTGGGTGCTGGCCATGGTCCTGAATCTTTAAGGCTGAGGAAGTAATAAAGAAATCTTGAGTGTGAAGAAAACAATCCACATTCAGATAACCTCTAAACACAGCCTTTGGAGAGAAGAAGGG
>gene=hg18_chr19_18204924_18205324_+; species=SPECIES_0; score=9.41378; 
CCCTTCGCCGACCCCCAGGTTCTCCATGGCCAGAGAAAGGGGTCTGGATAGCAGGGGACTCGTCCCCGGAGCGAGGAGCGTCTGCCCGGGTCCCCCAGGGCCGGGAGTGGAGGCGACAGCGAGGAGCTGTCCGCGCCGGAGGTGCTGAAGCGGTAGAAGGGGAAGGGGCTCAAGGTGGGGCCGCACCGAGGAGCTGTCGATGCCAGATGGTGCTGAAGGGTAGAACAAGAACGTGGGAGGGTGTTGAAGCTAGGGGCTGAAGAG
>gene=hg18_chr19_18204924_18205324_+; species=SPECIES_1; score=9.41378; 
CCCTTCGCTGACCCCCAGGGTCTCCATGGCCAGAGAAAGGGGTTTGGATAGCAGGGGAGTCGTCCCCGGAGCGAGGAGCGTCTGCTCGGGTCCCCCAGGGCCGGGAGTGGAGGCGACAGCGAGGAGCTGTCCGCGCCGGAGGTGCTGAAGAGGGAGAAGGGGAAGGGGCTCAAGGTGGGGCCGAGCCGAGGAGCTGTCGATGCCAGATGGTGCTGAAGGGTAGAACAATAACGTGGGAGGGTGTTGAAGCTAGGGGCTGAAGAG
>gene=hg18_chr19_18204924_18205324_+; species=SPECIES_2; score=9.41378; 
CCCTTCTTGGACCTTTGGGGTCTCCATGGCCAGAACTAGGGAGCAAGAGAGCAGGGGAGCCGTCCCCGGAGGGAAGAGAGTCAGCCGAAGTCCGCCAGAGCCGGGAGTGGAGACGACAGCGAGGAGCTGTCCGCGCTGAAGGTGCTGAGGCAGGAAAAGGGCAAGGGGCTCAAGGTGGGGCTGTCCCGAGGAGCTGTCCTCACTAGGTGGTGCTGAAGGATAGAGCAAGAACTTGAGGTGGGGTTGGGGAAAGGGGATGGGGAG
>gene=hg18_chr19_18204924_18205324_+; species=SPECIES_3; score=9.41378; 
GCCTTCTTGGACCCCTGGGGTCTCCATGGCCAGAAGAAGGGAGCGGGAGAGCGGGGGAGCCGTCCCTGGAACGAGGAGTGTCTGCCCGGGTCGGCCAGGGCCGGGGGTGGAGGCGACAGCGAGGAGCTGTCCGCGCTGGAGGTGCTGAGGCGGGAGAAGGGAAGGGGGCTCAAGGTGGGGCTGCGCCGAGGAGCTGTCCGTGCCGGGTGGTGCTGAAGGACAGCGGAAGAACTTGGGGTGGGGTTGGAAACAGGGATTGGGGAC
>gene=hg18_chr19_18204924_18205324_+; species=SPECIES_4; score=9.41378; 
TCTTTCTTGGAACCCCGGGGTCTCCATGGCAGGAAGAGGGGAGCAAGAGTGCAGGGGAGCCGTCCCCGGAGCGAGGAGTGTCTGCCCGGGTCCGCAAGGGCCGGGGGTGGAGGCGACAGCGAGGAGCTGTCCGCGCCCGCGGTGCTGAGAGGGGAGAAGCGAAATGCGCTCAAGGTGGGGCTGCCCCGAGGAGCTGTCCGGGCCTGGTGGTGCTGAAGGAAAGCGGAAGAACTTGGGGTGGGGTTAGAGACGGGGGCTGGGGAG
>gene=hg18_chr13_101856043_101856443_+; species=SPECIES_0; score=2.00412; 
CATATTCTTCAAAGGAAGCTCCTTGCCTTCCCGTCTCTCTTCTCCTTCCTGTGAGCTGAAAGAAGGTGTGAGTAGCTTTGACCAGGAACACACACCAAGAGTGGAGTATCAAGATTCAAGAACTTGGACAGAGCCACCAACCTACCCTGCCCACTGCATGACAAAGAAAGAAACTTTTATCTTTTGAGGATAACAAAACACCATAAACTGGGTAACTTATTAACAA
>gene=hg18_chr13_101856043_101856443_+; species=SPECIES_1; score=2.00412; 
CATATTCTTCAAAAGAAGCCGCTCACCTTCCCATCTCTCTTGTCCCTCCTGTGAGCTGAAAGAAGGTGTGAGTAGCTTTGACTAGGAACACACACCAAGAGTGGAGTATCAAGATTCAAGAACTTGGACAGAGCCACCAACCTACCCTGCCCACTGCCTGACAAAGAAAGCAACTTTTATCTTTTGAGGATAACAAAACACCATAAACTGGGTAACTTATTAACAA
>gene=hg18_chr13_101856043_101856443_+; species=SPECIES_2; score=2.00412; 
CACACTCGCCAAAGGAAGTTGCTTGTTTCCCCGTCTCTCTTTTCTTTCCTGTGAGCAGAAAGCAGGTGTGAGCGGCTTTGAGTAGGAACACACACCAGGAATGAAATAACAATATAGAAGGACTTGGACAGAGCAGCCAACTTTTCCTACCCTCTGTTTGACAGAAAAAGGAACTTTTATTTTTTGAGCTTATCCTACTATCTTAGACTGGCCTGATGAATAGCAA
>gene=hg18_chr13_101856043_101856443_+; species=SPECIES_3; score=2.00412; 
AACAGTGTTCAAAGGAAGTTGCTTGTCCTCTCTTCTCCCTTTTCCTTTCTATGAGCTGAAAGGAGGTGTGAGCAGCTTTGACCAGACACACACCCCAGGAATGAAATACCAAGATAGAAGAACTTGGTCAGAGCTACCAACCTGTCCTGCCCACTGCATGACAGAGAAAGACACTTCTGTTTTTTGAGCTTATTCTACTATCTTAGACTGGTCTGCTTAATAACAA
>gene=hg18_chr13_101856043_101856443_+; species=SPECIES_4; score=2.00412; 
CACATTCTTCAAAGGAAGTTGCTTGTCTTCTCGGCTCTCTTTTCCTTTCTGTGAGCTGAAGGTAAGTGTGAGCAGCTTTGACCAGGAACACAGCCCAGGAATGAAATACCAAGATAAAAGAACTTGGACAGAGCCACCGACCTATCTTGCCCACTGTTGGACAGAGAAAGAAACTTTTATTTTCTGAGCTTATCCTACTATCTTAGACTGGTCTACTTAATAATAA
>gene=hg18_chr12_107386234_107386634_+; species=SPECIES_0; score=2.03325; 
AGGAAAGGCTGGGAGAACTTCAAGGTAGGAGGTGGAGACCTTCACCTATGTGATCTCCAAGATGCCAAAAGGAAATTCTAGCAGAGCCCTAGAACTAACTTCAGGACCATGGAGAGCTCCCTGAAAGTTAAAGGTTGAGCGCTA
>gene=hg18_chr12_107386234_107386634_+; species=SPECIES_1; score=2.03325; 
AGGAAAGGCTGGGAGAACTTCAAGGTAGGAGGTGGAGACCTTCACCTATGTGATCTCCAAGATGCCAAAAGGAAATTTTTGCAGAGCCCTAGAACTGACTTCAGGACCGTGGAGAGCTCCCTGAAAGTTAAAGGTTGAGCGCTA
>gene=hg18_chr12_107386234_107386634_+; species=SPECIES_2; score=2.03325; 
AGGAAGAACTGGAACAACTTCAGGGCAGGCGGAGGAGACCTTCACTGATTCAACCTCCAGGATGCCAAGGGGAAATTTCTCAAGAAAACAAGAACTGACTTCAGGACCATGGAAAGCTCCCTGGGAGCTAAAGGTTGAGTCCTA
>gene=hg18_chr12_107386234_107386634_+; species=SPECIES_3; score=2.03325; 
AGGGAAGGCTGAGACAACTTCAGCACAGGAGGAAGAGACCTTCAGTGATTTGATCTCCAAGGTGCCACAGAGCTGCTCACACAGAGCCCAGGAACTGACTTCAGAACCATGGAAAGCTCCCTAAGACTTAAAGGTTGAATGCTA
>gene=hg18_chr12_107386234_107386634_+; species=SPECIES_4; score=2.03325; 
AGAAAAGGCTGGGACGATTTCAAGGCAGGAGGAGGAGACCTTCAGTGATTTGGTCTCCAAGATGCCAAAGGGGACATCACGGAGAGCCCTGGAATTGACTTCAGGACCACGGAAAGCTCCCTAGGAGTTAAACGTTGAGCGCCG
>gene=hg18_chr13_27264445_27264845_+; species=SPECIES_0; score=1.76293; 
GTCTCCTGGCAGAGGCAGCTGCGGGATACCGCGGCCAGGGAAAGCGCGTGAAGCCGAAAGGTGCGGTGGGCGCAGAGGG
>gene=hg18_chr13_27264445_27264845_+; species=SPECIES_1; score=1.76293; 
GTCTCGTGGCAGAGGCAGCTGCGGGATACCGCGGCCGGGGAAAGCGAGTGAAGCCGGAAGGTGCGGTGGGAGCAGAGGG
>gene=hg18_chr13_27264445_27264845_+; species=SPECIES_2; score=1.76293; 
GCCTCCCCGAACCGGCAGCTGCGCGCGGCCGCGGCCCGAGCGAGCGCGCGGAGCCCCGGGGTCCGCGGGGCGCCGGGAG
>gene=hg18_chr13_27264445_27264845_+; species=SPECIES_3; score=1.76293; 
GCCTCCCGGAACAGGCAACAGCCCGCGGCCGCAGCCCGGGGAAGGGCGTGGAGCCCCGAAGTCCGCGGGGCGCGGGGAG
>gene=hg18_chr13_27264445_27264845_+; species=SPECIES_4; score=1.76293; 
GACTCCAGGAGGAGGCAGCTGCCCGCGGCGGCGGTCCGGGGAAGCGGGTGAAGCCCCGAGGTCCGCGGGGCTCAGGGAG
>gene=hg18_chr19_2074717_2075117_+; species=SPECIES_0; score=7.25856; 
GTGGCGTGGGAGGCCCCCCCAGTGCGGACGTACCTGGATGCTGGCGCTGTGGTTGGGCATGCCGGAGGACAGCGAGATGAGCACTGCAACAGACAGCTTGGTCACCACGCCGACAACTCAGGCCAGGCCCAGACCCCGGGAGGAGGGCAGAAATCTGATGCCCAACTTTGAAAACCAGCTCATCACAGGC
>gene=hg18_chr19_2074717_2075117_+; species=SPECIES_1; score=7.25856; 
GTGGCGTGGGAGGCCCTCCCTGTGCGGACGTACCTGGATGCTGGCGCTGTGGTTGGGCATGCCAGAGGACAGGGAGATGAGCACTGCAACAGACAACCTGGTCACCATGCCGATCACTCAGGCCAGGCCCAGATCCGGGGAGCAGTACAGAAATCTGGTGCCCAACTTTGAAAATCAGCTCACTGCAGGC
>gene=hg18_chr19_2074717_2075117_+; species=SPECIES_2; score=7.25856; 
ATGCCGTGGAGGGAGGACCCAGTCCGGACATACCTGGATGCTGGCGCTGTGGTTGGGCATGCCGGATGACAGGGAGATGAGCACTGAAACAGACCACTGGGTAACCAACCCGACCGGTGGGGGCAGGTCCAGGCCCTGAGACCCTGACTGCAATGTGGTGCCTATCTATCTCACCCTGCCCATGGCAGGC
>gene=hg18_chr19_2074717_2075117_+; species=SPECIES_3; score=7.25856; 
GTGCCGTGCGGGGTGGACACATCACGGACATACCTGGATGCTAGCGCTGTGGTTAGGCATGCCAGAGGACAGGGAGATGAGCACTGAAACAGAAAACCTGGCCTCCATGCAGATCACTCGGGCCAGCACCAGAACCCGGGAGCCGGACTGCTCTCTGGTGCCTGGCTTGGACAGCCAGCCCAAAGCAGGC
>gene=hg18_chr19_2074717_2075117_+; species=SPECIES_4; score=7.25856; 
CTGCCGCCCACGGTGCTGCCTGCACGGACCCACCTGGATGCTGGCACTGTGGTTAGGCATGCCGGAGGACAGGGAGATGAGAACTGAAACAGACAGCTCGGTTACCATGCAGATCACACAATCCAGTGCCAGGCCGAGAGACATGGACACCACGCTGATGCCTGACATTGTCAGAAGGCTCACTGCGGGC
>gene=hg18_chr15_87763598_87763998_+; species=SPECIES_0; score=7.62067; 
AAACACAAGTTTTCAGAGTTTTCTCTAGCCACCAGCCTCTGTGCGAGGCTCTGCTCTGAGGCGAGATGGGAGCTGTCCTCCCAGTGGTGCTGAAACTCGGGCTGCCTCCGTTGGGGTCACCGACAGAGCACTTGTTCAGGCACTTCCTGGTCAGCCTTTCCGCCTCTAGGGGCTTCCATCTCAGATGGGAGATTCTGCCTGGAAGGGAAGTAGTCCACGCC
>gene=hg18_chr15_87763598_87763998_+; species=SPECIES_1; score=7.62067; 
AAACAGAAGTCTTCAGAGTTTTCTCTAGCTGCCAGTCTCTGTGCGAGGCTCTGCTCTGAGGCGAGATGGGAGCTGTCCTCCCAGTGGTGCTGAAACTCGGGCTGCCTCCGTTGGGGTCACCGACAGAACACTTGTTCAGGCACATCCTGGTCAGCCTTTCCGCCTCTAGGGCCTTCCATCTCAGGTGAGAGATTCAGCCTGGAAGGGAAGTAGGCCACGCC
>gene=hg18_chr15_87763598_87763998_+; species=SPECIES_2; score=7.62067; 
AAATGGAGGTTTCCAAAGACTTCCCTAGCTACCTGCCTCAACCCGAGGCTCCGTTCTGAGATGGGGCAGGAGCTGTCCACCCAGTGGTGCTGAAACACAGACCGCCTCTGCTGGGTTCACCCACAGAGAGCTGGTTCAGCCACACCCTGGCCGGCCTTCCAGCCTCTAGCGGCTTCCTGGTGAGGTGGGGGATTCTTCATGTAAGGAAGGTAATGCACCCC
>gene=hg18_chr15_87763598_87763998_+; species=SPECIES_3; score=7.62067; 
AAACGGCGGTTAGCCTAGCCTCCCCCAGCCGCGGGCTTCGGCTCGAGGCTCCGGCTGGAGGTGGGGCTGGAGCTGTCCATGCCGTGGTGCTGAAACGCGGGCCCCCTCTGCTGGGGTCACCGACAGTGTACTGGCTCAGCCACACCCGGGCCTGCCTTCCCGCCTCTAGGGGCTTCCAGGCAAGGTGGATGATTCTTGATAGAAGGAAAATAGTCCACACC
>gene=hg18_chr15_87763598_87763998_+; species=SPECIES_4; score=7.62067; 
AAACGGGGGTTTCCAAAGCCTTCCCCAGCAGCCGGCCCCGCCTCCAGGCTCCGCCCAGCGGCGGGGCGGGCGCTGTCCACCCCGTGGTGCTGAAACGCGGGCCGCCTCTTCTGGGGTCACAGACAGAGCGCTTCCTCAGCCGCACCCCGGCCCCTCTTCCCGCCTCTAGTGGCTTCCAGGCGAGGTGCGGGATTCTTCATGGAAGGGAAATAGTCCAAGTC
>gene=hg18_chr11_116973015_116973415_+; species=SPECIES_0; score=5.21597; 
GTCACCTTACTGTGGGTATGATTTATTACAAATAACAAAATGTTATTATATGGAAATTAGTTTCCACACAACAGCTGACTAGAGGGGAGCACTCGAGAGCCACTTTAATCACTAAGACGGAACTGGTGGCATTTCAGGACCGGGGACAGCGCCAGAACGGCCTCAGTCACCTTACTTGCTAGAAACACCTCTGCAAGAAGAACTGGGGGGCAGGTGTGTGGGAGCAGGGCCATGAGCACTAAGATCAAGAGACCAAGGTCCTTGCCAGCCTGCAAGAAGGAGGA
>gene=hg18_chr11_116973015_116973415_+; species=SPECIES_1; score=5.21597; 
GTCACCTTACTGTGGGTGTGATTTATTACAAATAACAAAATGTTATTATATGGAAATTAGTTTCCACACAACAGCTGACTAGGGGGGAGCACTCGAGAGCCACTTTAATCACTAAGACGGAACTGGTGGCATTTCAGGACTGGGGACAGCGCCAGAATGGCCTCAGTCACCTTACTTGCTAGAAACACCGCTGCAAGAAGAACTGGGGGGCAGGTGTGTGGGAGCAGGGCCATGAGCACTGAGATCAAGAGACCAAGGTCCTTGCCAGCCTGCAGGAGGGAGGA
>gene=hg18_chr11_116973015_116973415_+; species=SPECIES_2; score=5.21597; 
GTCACCTTCCTGTGGGTATGATTTATTACAAATAACAAAATGTTATTATATGGAAATTAGTTTCCACACAACAGCTGACTAGAGGGGAGCGCTTTGGAGCCACTTTAATCACCAAGCCAGAACCCATGACATTTCAGGACCTGGGACAGCACCAGAAGGGCCATGGGCACCTTACTTGCCAGAGAGACCTCTGCAAGAGGAACTGAAAGACAGGTATATGGCAACAGTGCCCTGAACATTAAGACCATAAGGCCAGGGCTTTTGTCAGCTTGGGAGAAGGAACT
>gene=hg18_chr11_116973015_116973415_+; species=SPECIES_3; score=5.21597; 
GTCACCTTACTGTGGATATGATTTATTACAAATAACAAAATGTTATTATATGGAAATTAGCTTCCACACAACAGCTGACTGGAGGGGAATGCTCCAGAGCCACTTTAATCACGAAGACGGAACCCGTGGCATTTCAGGACCTGGGACAGCGCCAGAAGGTCCTCAGTCACCCTGCTTGCCAGAAAGACCTCTGTAAGAAGATCTAGAAGGAAAGTGTGTGAGGGCAGGGCAGTGAGCATTAAGACCAAAAGGCCAAGCCCTTTGTCAGCCTGGGAGAAGGAGCT
>gene=hg18_chr11_116973015_116973415_+; species=SPECIES_4; score=5.21597; 
GTCACCTTACTGTGGGTATGATTTATTACAAATAACAAAATGTTATTATATGGAAATTAGTTTCCACACAACAGCTGACTAGAGGGGCGCGCTCCACAGCCACTTTAATCACTAAGACGGAACCGGCGGCATTTCAGGACCTGGGACAGCGCCAGAAAGGCCTCGGTGAACTCACCTGCCAGAAAGGCCCCTGCAAGAAGAACTGGAAGAAAGGTGTGCGGGGGCAGGGCCGTGAGCATTAAGACCAAAGGGCCTAGGCCTTTGCCAGCCTGGGAAAAGGAGCT
>gene=hg18_chr10_50484992_50485392_+; species=SPECIES_0; score=15.7528; 
CAGGAAGTTCTCTGTTGCCTGCAAGTTATGCTCAGATAGAGGAGTCCGGAAAGGAATTTACCAGCGTTGAAGAGGAAGCCAGAGGGGCGGGGCCTCCGTGGGAGGCTTCTTGGTTGCGGTGGGGCCGGGCCAGCACCCTGGACAGCTCCCGGCGGCTGGCGGGGAGAAGAGGTTGCCAGGCCATCTCGGCTCAGCCTTTTGCTGCAGGGGCGCCTCCTTGCAACCCCGGCACTCCCGTATTTGGAGCCACGATGGATTGGGGCGT
>gene=hg18_chr10_50484992_50485392_+; species=SPECIES_1; score=15.7528; 
TGGGAAGTTCTCTGTTGCCTGCAAGTTATGCTCAGATAGAGGAGTCGGGAAAGGAATTTACCAGCGTTGAAGGGGACGCCAGAGGGGCGGGGTCTCCGTGTGAGGCTTCTTGGTTGCAGTGGGGCCGGGCCAGAACCCTGGACAGCTCCCCGCAGCTGGCCGGGAGAGGAGGTTGCCAGCGTATCTCGGCTCAGCCTTTTGCTGCAGGGGCGCCTCCCTGCAACACGGGCACCCCAGTATTTGGAGCCATGATGGATTGGGGGGC
>gene=hg18_chr10_50484992_50485392_+; species=SPECIES_2; score=15.7528; 
TGGGAAGTTCCCTTTCGACTGCAAATCATGCTCAGATAGAGGAGTCTGGGAAGGAATTTACTAGAGTTGAAGAAGCAGTCACAGGGCTGGGGCCATTGTGGGAGGCTGGTTGGCGATTGGAAAGCCACGCCAGCACCCTGGACAGCTCCCTGCAGGAGGGCCAGAATGGAGACTCCCTTCCTGCCAAACCTCAGCCTCTTGCTGCAAGGTGGCCTCCCTGTAACTCCTCCATCCTAGCCCTTGGGGCTGTGATACATGGGGGAGC
>gene=hg18_chr10_50484992_50485392_+; species=SPECIES_3; score=15.7528; 
TGGGAAGTTCTATTCTTCCTGTAACTTATGATCAGAAAGAGAAATCTGGAAAGGAATTTGCCAGAGTTGAAGAGGAAGCCAAAGACGCAGGGCCGTTTTGCAAGGCTGTTTGGCAATCCAAGAACCAGATCAGCACCCTGGACAGCTCCCGACAGGTGCGCAGGAACTGGGATTCCCATGTTGCCAAGGATCAGCCTTTTTCTGCAGGGGGAGCTCCCTGAGACTCCTGCACCCGAGTCCTTGGGGCTGTGATTGACGGGGGACT
>gene=hg18_chr10_50484992_50485392_+; species=SPECIES_4; score=15.7528; 
TGGGAAGTTTCCTTTTGCCTGTAATTTGCACCCAGATAGAGGAGTCCGGAAAGGACTTTACCAGAGTTAAAGAGGAAGCCACTGGGGCGGTGCCCTTGTGGGAGGCTGGTTGGCAGTGGCAGAACCGGGACAGCACCCTGGACAGCTCCCCGCGCTAGAGCAAGAACGGAGGTTTCCACCCCACCAAGGCTCTGCCTTGTGCCGTAAAGGGACCTCCCTATAATTCCTGCACCCTAGTCCTTGGGTCTGTGATGGACGGGGGGGT
>gene=hg18_chr10_94137034_94137434_+; species=SPECIES_0; score=4.26135; 
TCCTTCATCCGGCATTACCTTGACAAGGGGTTTTACAGGGAAGGCCTCTTTGGAAATTTTCTCCTCTTGGAGCCCTGCCTCTTTCCACTCAGGCCCCTCCTTCTTGCCTAGCACGCCCACAACCATCTGTCAGGAGTGGGACATGTAGACCGCTATCCTTGGTCCTGAAACGTCATTAGAGTTAGGGCAGTAGTTTATGGCTGCCAATCGGTCAATGGGAAAGCACGATAAAAACATCCCAGGTACTGACTTGGTTGGTTTC
>gene=hg18_chr10_94137034_94137434_+; species=SPECIES_1; score=4.26135; 
TCCTTCATCCCGCATTGCCTTGACAGGGGGTTTTACAGGGAAGGCCTCTTTGGAAATTTTCTCCGCTTGGAGCCCTGCCTCTTTCCACTCAGGCCCCTCCTTCTTGCCTAGCAAGCCCACAACCGTCAGTCAGGAGTGGGGCATGTAGACCGCTATCCTTGGTCCTGAACTGTCGTTAGAGTTAGGGTAGTAGTTTCTGGCTGCCAATCAGTCAATGGGAAAGCATGATAAAATTTGCCCACTTGTTGATGGGGTTGTTTTT
>gene=hg18_chr10_94137034_94137434_+; species=SPECIES_2; score=4.26135; 
TCCTTCATCTGGGATTGCCTTGATGAGGCATTATACAGGAGAGGCCTCTTTGGAGACTCCCCCCCCTTGGAGCCCTGCCTCTTTCTACCCAGGTGTCTCTTGCAAGCAGAGCAAGCCCACGCTGATCTGGTAACAGAAAGACACATGGGCCGCTATCCTTGGTCCTGAAGCACAGTTAGTGTTGCAGCAGTAATTCCTAGCTACAAATCTGTCAATGGGGAAGGTAGATAAACCCACACCAGATATTAACTCAGTGGGTCTC
>gene=hg18_chr10_94137034_94137434_+; species=SPECIES_3; score=4.26135; 
GCCTTCATCTGGAGCTGCCTTAACAAGGGGTTTTACAGGGGAGGCCTCTTTAGAGACTCTCTCCTCTTGGAGCCCTGCCTGTTTCCCAGCAAGACTCTTCTGCATGCAGAGCATACTCACCATGGTCTGTCAGGAGTAGGGCATGTGGGCCACTATCCTTGGTCCTGAACCAACATTAAAATTGCAGCCGTAATTCATAGCTGCAAATCTGTCAATAGGGAAGCTTGATAAATTTATCCCAGATGTTGATTCAGTAAGTCTC
>gene=hg18_chr10_94137034_94137434_+; species=SPECIES_4; score=4.26135; 
TCCTTCATCTGACGTTGCCTTGACAAGGGGTCTTACAGAGGAGGCCTCTTTGGAGACTGTCTCCGCTTGGAGCCCTGCCTGCTTCCACCCAGGCCCCTCCTGCATGCCTAGCAGGCCCATGATGGTCTGTCAGGAGCAGGGCACGTGGACCGCTATCCTTGGTCCTGAACCATCATTAGAGTTGCATCAGTAATTCCTGACTGCAAATCTGTCAATGGGAAAGCTTAATAAACCCACCCCAGATATCGACTCAATAGGTCTC
>gene=hg18_chr3_128660192_128660592_+; species=SPECIES_0; score=5.12012; 
CCAAGTCCCTGGGAAATGACGCCCTGTGTTAGGAAACCTACATCTACTGAATAAAAGGTGGATATCAGTACATCAGATAGGCTAGGTTCCGAAGAGGATGGGGGTCGGCTCTTTCAGGACCACGGAGAGCTCCGCTGCCGCCGCTAGGGTCTCCAGGTTTGCTTTGTTCTCTGAGCTGATTCTGGCCTGGACAAGACTCCCCAGACTTTAATGTTAGCCGCTTGACTGAGCGGACAGGGC
>gene=hg18_chr3_128660192_128660592_+; species=SPECIES_1; score=5.12012; 
CCAAGTCCCTGGAAAATGATGCCCTGTGTTAGTAAGCCTACATCTACTGAATAAAAGGTGGATATCAGTACATCAGATAGGCTGGGTTCCAAACAGGATGGGGGTCGGCTCTTTCAGGACCACGGAGAGCTCTGCTGCCGCCTCTGCGGTCTCCAGGTTTGCTTTGTTCTCTGAGCTGATTCTGGCCTGGACAAGACTCCCCAGACTTTAATGTTAGCTGCTTGACTGAGCGGACAGGGC
>gene=hg18_chr3_128660192_128660592_+; species=SPECIES_2; score=5.12012; 
CTGAGTGCTTGGCTAGGGAAGGCCTGCATGAGGGAGTCAGTATCTACTGGATGAAGGATGAATGTTAGCACCTGAGCCAGGCTGGGTCACGTTGGGGAGGGGCTGGAGGCCGTTCAGCACTGTGGACAGCTCCGGTGCCGGCGCTGGGGTCTCTGCCTCTGCTCTGATCTCAGGGCTGAGCCCAGCTTGGGCTGGACTGTCCAGGCACAAGGGTCAGCTGTTTGCCTGAGCACACAAGGC
>gene=hg18_chr3_128660192_128660592_+; species=SPECIES_3; score=5.12012; 
CCAAGTACCTAGCAAAACAAAGCTCATGTTAGGAACCCAATGTGTGCTGTATTAAAAGTGACTATTAGTACTTCAGATAGGCTAGATTTCGTCGGGGAGGGGTTGGAGCCCTTTCAGCACCAAGGAGAGCTCCGCAGCCCCCGCTGCGGTCCCTGGGTTTGCTTTGTTCTCTGAGCTGGGTCTGACCTGGCCAGGACTCTCCAGGCAGAAACATTAGTTCTTTGCCTGAGTGGACAGGGC
>gene=hg18_chr3_128660192_128660592_+; species=SPECIES_4; score=5.12012; 
CCAAGTACCTAGCAAAAGAAGGCCTGTGTTAGGAAATCAATATCTTCTGGACAAAAGATGAATATTAGTACATCAGGTAGGCTAGGTTCCAAAAAGGAGGGGCTTCAGGCCTTTCAGCACCACGGAGAGCGCCGCGGCCGCCTCTGGGGTCTCTGGATTTGCTTTGCTCTCTGGGCCGAGTGCGGCCTGCACGGGGCTCTCCGGGCGTGGACGTTAGCTGTTTGCTCCAGTAGACAAGGC
>gene=hg18_chr2_2701771_2702171_+; species=SPECIES_0; score=2.06039; 
TTAGCAAAGGGATAACAACAAATGAACGCAGACTCTCATGAAGGGTGAGTTACAGTGTTTCAGAGTTTCCGTGAAGCTGAGTATAATTGTGTTTAAAATCATCTCGGCGTCATGCATGTTGACTGGCCATGGTGTGGAAGTGATCATGATCAAACGTGGGAGGTGGGCTACACTGACCATTTTATTTATGATTTGGAAGAAAAGCAATGACCAATTGATTTAAAACCTATATTTCTAGATTACTCAAGAGGCCAAAACACTC
>gene=hg18_chr2_2701771_2702171_+; species=SPECIES_1; score=2.06039; 
TTAGCAAAGGGATAACAATAAGTGAACGCAGACTCTCATGAAGGGTCAGTTACAGTGTTTCAGAGTTTCCCTGAAGCTGAGTGTAATTGTGTTTAAAACCACCTCGGTGTCAGGCATGCTGACTGGCCGTGGTGTGGAAGCGATCATGCTCCAACGTGGCAGGCAGGCTACACTGACCATTTTATTTATGATTTGGAAGAAGAGCAATGACCAATTGATTTAAAACCTATATTTCTAGATGACTCAAGAGGCCGAAACACTC
>gene=hg18_chr2_2701771_2702171_+; species=SPECIES_2; score=2.06039; 
TTGGGAATGGAATCGCCATAAATAAATTTAGACTCTAATGAGGTGTCAGTTATTTCCTTTCAGAGTTTCCATGAAGCTGATTATAATTGTGTCTGAAATAACTGCGGTGTAATGACTTGTGACCGGCCTCAGCATCAAAGCGGGCAGGCTGTAGGGCGGAACCCGGGTTGGGTTTGCCCTTCTATTAATGATCGGGAAGGAGAGCACAGACCAGCTAGTGAGAAGCACGGAGTCCAAGCTCATCCAAGAAGCAAACATGTTC
>gene=hg18_chr2_2701771_2702171_+; species=SPECIES_3; score=2.06039; 
TTAGCAATGGAACAGCAACAGATAAATTCAGGCTCTAAGAAAGTGTCAGTTATATCCTCCCAGAACGTCCCTGAAGCTGAGCGTAATTGTATTTCAAATAAATACGCGGTCACGAATTACGACCGGCCACAGTGTCGAAGCGGGCAGGCAGCAGTGAGGAAGGCAGGCTGCACTTGCCATTTTACCAACGATCTAGAAGAAGGACAGAGATCCGCTGACGTAAAGCACAGCTCTCAAGGGCAACCAAGAGGCTGCAATCTTC
>gene=hg18_chr2_2701771_2702171_+; species=SPECIES_4; score=2.06039; 
TTAGCAGTGGGACAGAAAGAAATAAATTTGAACTCTAATGAAGTGTCAGTTACATCCTTTCAGAGTTTCAATGAGGTTGATTATAATTGTGTTTAAAATAAATACAATGTAATGAATTGTGACTGTCCACAGTGTGAAAGGGGGCAGTGAGTAGCGTGGAACAGAGGTTGGATTTACCATTTTGTTAATGATCTGGAAGAAGAACAAAGATCAATTAACGTAAAGCACAGATTTCAAGATCATCCAAAAGGCCAAAATATTA
>gene=hg18_chr12_111987392_111987792_+; species=SPECIES_0; score=1.9166; 
CCAGCGGTGTCACCCCATTTTACACATAGTAAAGCTGAAGCTCAGAGGGTGGGGAGCGCCTGCCGACGCTGAGAAGAGACGGGTCTGAGATCAGATCCAGGTCTGCAGCTGCGGCCCTCCCAGGCTCGCCGCCCGAGTACCTTGGACAGCACCATCAACGACCCGCCCGCGCCTTCGGGTGGGGGTGGGACCCCCTCGCCTCCCTCTCCTTCTCCTCCTCACCCCTTTCCCTCCTTCTTCCCTCCCTCTCCTCTCC
>gene=hg18_chr12_111987392_111987792_+; species=SPECIES_1; score=1.9166; 
TCAGCAGCGTCACCCCCTTTTACACATAGTAAAGCTGAAGCTCAGAGGGTGGGGAGCACCTGCCCACACTGGGAAGAGGTGGATCTGAGATCAGATCCAGGTCTGCAGCTGGGGACCTCCCAGGCTCGCCGCCCGAGTACCTTGGACAGCACCATCGGCGACCTGCCCACGCCTTCGGGTGGGGGTGGGACCCCCTCGCCTCCCTCTCCCTCTCCTCCTGACCCCTTTTCCTCCTTCTTCCCTCCCTCTCCTCTCC
>gene=hg18_chr12_111987392_111987792_+; species=SPECIES_2; score=1.9166; 
CCAGCAGCATCAGCCCACTTTATACATAGCCAAGGTGAGGCTCAGAGGGTGGAGAGCACCTGCCCAAGCTAGGAAGACATGGATCAGAGATCAGATCCCGGTCTGCAGCACCCGCCCCATCAGGCCTGATGCCCTAGCACCTTGGACAGCGCCACCCATGGCTGGACCACTCCTGGGGGTGGGGGTGGGGTCCCCTGGTAGCATCTTCTCTCTCCTCATGTACCCTACCCCTGCTGCTCCCCTCTCTGTCCTTTCC
>gene=hg18_chr12_111987392_111987792_+; species=SPECIES_3; score=1.9166; 
CCAGTAGCATCACCTCATTTTTCACACAGCAAAGCTGAGGCTCAGAGGGTGGGGAGCACCCACCTGAGCTAGGAAGAGGTAGGTGGGACGTCAGATCCAGGTCTGCAGCACCCACCTTGCCAGGCCTGGCGCCCCAGCACCTTGGACAGCGCTGCCAGCGCCCCGCCCATACCTGGGGGTGGGGTGGGGATCCCCTCACAGCCCTTTCCCCCTCCTCCTGTCCCCTGCCCCTCCTTCTCCCCTCTCTATCCTTCCC
>gene=hg18_chr12_111987392_111987792_+; species=SPECIES_4; score=1.9166; 
CCAGCAGCATCACCCCATTTCACGCACAGCAAAGCTGAGGCTCAGAGGGTGGGGAGCACCTGCCCCAGGTAGGAAGAGGTGGGCCTGAGATCAGATCCAGGTCTGCAGCGCCCGCCCCACCAGGCCCGGCGCCGCAGCACCTTGGACAGCGCCCGCGGCGCCCGGCCCACTCCTGGGGGTGGGGGTGGGATCCCCTCAGAGCCCCTTCTCTCTCCTCCTGTCCCCTGCCCCTCTTTGTCCCGTCTCCATCCTTTCC
>gene=hg18_chr3_49880186_49880586_+; species=SPECIES_0; score=5.86252; 
AAGGGAGCAAGGAGATGACAGTAAAAGGGACAGGCACAAAGGGCAGGAAAGGAGGTGGACGGGAGTTCTGAAGGGGGCGATGGGTGCCCAGCAGAGCCCTAAGGC
>gene=hg18_chr3_49880186_49880586_+; species=SPECIES_1; score=5.86252; 
AAGGGAGCAAGGAGATGACAGTAAAAGGGACAGGCACAAAGGGCAGGAAAGGAGGTGGACAGGAGTTCTGAAGGGGACGATGGGTGCCCAGCAGAGCCCTAAGGC
>gene=hg18_chr3_49880186_49880586_+; species=SPECIES_2; score=5.86252; 
AAGGGGGTAAAGAATTTATAGTAAAAAGGACAGGCCCAAGGAACAGGAGAAAAGGTGGGCGGGGGTTTTGAAGGGGCCTATGGATGTCCAGCAGAGCCCTAAGGT
>gene=hg18_chr3_49880186_49880586_+; species=SPECIES_3; score=5.86252; 
GAGGGAGCAAAGAGGTGACAATAAAAGGGACATGCACAATGAACAGGAGAGAAGGTAGGCGGGAATTCCAAAGGGGTCTATGGATGCCCAGCAGAGCCCCAAAGC
>gene=hg18_chr3_49880186_49880586_+; species=SPECIES_4; score=5.86252; 
AAAAGAGCAAAAAGGCAACAAGAAAAGGGACCGGCCCAAAGACCCGGAGGGAAGGTGGCAAGGGGTTTTGAAGGGGCCTATGGGTATGCAACAAAACCCTAAGCT
>gene=hg18_chr5_136817079_136817479_+; species=SPECIES_0; score=1.75305; 
TTTTCTATTTCATTCAGTATGGCAAAGCCCAGCCACGGGAATCTAGAGCGCTAATTTCAGGAGCAAAAGGTTTCATTCCATCCAAGGCTGCACTCTTGTTCAAGAATTTTCTTAATAAGCAGCACCACGGACAGTTCCTTGCTGAGATACTACCACATAGGTATCTATGCCACAATAGTGATGCAATTAAGGGGTAGAGCGAGAATCAAGGTGTCCTTGTGTGTTTCTTATTGCCCTGTTCTGTGGGTACAGGTGCAAA
>gene=hg18_chr5_136817079_136817479_+; species=SPECIES_1; score=1.75305; 
TTTTCTATTTCATTCATTATGGCAAAACCCAGCCATGGGAATCTAGAGCGTTAATTTCAGGGGCAAAAGGTTTCATTCCATCCAAGGCTGCACTCTTGTTCAAGAATTTTCTTAATAAGCAGGACCACGGACAGTTCCCTGCTGAGATGCTACCACATAGGTATCTATGCTACAACAGTGATGCAATTAAGGGGTAGAGTGAGAATCACGGTGTCCTTGTGTGTTTCTTATTGCCCTGTTCTGTGGGTACAGGTACAAA
>gene=hg18_chr5_136817079_136817479_+; species=SPECIES_2; score=1.75305; 
TTCCCCACTTCTTTCAGTATGGCAAAATCCAGCCATGGGAATCTACAGCTTTAAGTTCAAGAGCCAAAGGTTTGATTCCATCCAAGGCTATGTTCTTGCTCAAGAAGTTTCCTTGTAAGCAGGACCATGGACAGTTCACTGCCGGCATAATTTCACACAGTTATCTACATCACAACAGTGATGCAATTAGGGAGTGGACTGAAAATAATATTGTCACTGTCTGCTTTATCTTGCCCTGTTTTGTTGGAACAGGCAGACA
>gene=hg18_chr5_136817079_136817479_+; species=SPECIES_3; score=1.75305; 
TTCTCTACTTCATTCAGTATGACAAAGCCTAGCCACCAGAATCTAAAGCTTTAAGCTTAGGAGCAAAAAGTTTCATTCCATTTGAAGCTGTGTTCTTGCTCAAGATGTACATTTATCAGCAGCACCATGGACAGTTCATTACAGGAATGTTGCTACAGAAACCTCTACATCACAACAATGATGTAATTGGGGAGTAGAGAGGGAATCGAGATGTCATTGTGTGTTTTATTTTGCCCTGTTGTGTTGCAATGGGATGAGG
>gene=hg18_chr5_136817079_136817479_+; species=SPECIES_4; score=1.75305; 
TTCTCTACTTATTTCAGGATGGCAAAACCTAGCCATGAGATTCTAAAGCTCTAAGTTCAAGAGCAAAAGGTTTCATTCCATCCTAAGCTGCGTTCTTGTTCGAGAAGTTCCTTTGTAAGCAGCACCATGGACAGTTCATTACTGCGATCTTACTGGGTAGAAATCTACATAGCAACAGTGATGCAATTAGTGAGTAGAGTGAGAATCAAGATGTCATTGTGTGTTTTATTTTGCCTTGTTTTATTGGGACAGGCTGGGG
>gene=hg18_chr6_17876544_17876944_+; species=SPECIES_0; score=2.09108; 
GGGACTAAATCCACATTAAAGCAGTGACTCTGTAAGGAGTTTCCTCATTAATGCAATTTCACTCCTATTATAATCAGCTGTTCACCAGAGATCTGTTTGCAGAACTGCACCAGCCAAGGGCTCCAGTACTTCTGTCCATGGTACTGAGGAGTGAGCCTTTGAAGAGCAGCTGCAGGGCAATGGAATTGCACTATATTTAAAGCACCTGGAGTCACTGGAGTCCCCTTAATTATGCTGAGGAATGGGGCCTTTGGTATCATAACTGTG
>gene=hg18_chr6_17876544_17876944_+; species=SPECIES_1; score=2.09108; 
GGGATTAAATCCACATTAAAGCAGTGACTCTGTAAGGAGTTTCCTGATTAATGCAATTTCACTCCTATTATAATCAGCTGTTCACCAGAGGTCTGTTTGCAGAACTGTACCAGCCAAGGGCTCCAGTACTTCTGTCCATGGTACTGAGGAGTGAGCCTTTGAAGAGCAGCTGCAGGGCAATGGAACTGCACTATTTTTGAAGCACCTGGAGTCACTGGAGTCCCCTCAATTATGCTGAGGAATGGGGTCTTTGGTCTCATAACTGTG
>gene=hg18_chr6_17876544_17876944_+; species=SPECIES_2; score=2.09108; 
GGGATCAAACTCACATCAAAGCAGGGACCTTGTAAGGACCTTCCTGATTAAAGTCATTTTACTCCCATTCTCATCGGATATCCATCAGAGATCTGTTTTCAGAACTCCATCCACCAAGGGCCCTAGTACTTCTGTCCATGGTACTAAAGGAAGGACCTTTAAACAGCAGCAGCAGGGCGATGAAACTGCCCTGTGACGGGAGCCCCGGGAGTCACTGGGGTCAGCCCCATTCTAATGATGGACGGGGCTTTTGTTCTCGTTCCTGTG
>gene=hg18_chr6_17876544_17876944_+; species=SPECIES_3; score=2.09108; 
GGGATCAAACCCCCATAAAAGCAGTGACTCTGCAAGAAGTTTCATGATTAAAGTCATTTCACTTCCACTGGAATGGGCTGTCCAGGAGGGATTTCTTTTCGGAACTGTATCAGCCTAGGGCCCCAGTACTTCTGTCCATGGTGCTAAGAGGCCGCACTTTAAACAGCAGCAGCAGGGCAATGAAACTGCACTATTTGGGGAGCACCTGGAGTCACTGGGGCCAGCCCAATTCTGCTGAGGGATGGGGCCTTTGTTCTCACAACTGTG
>gene=hg18_chr6_17876544_17876944_+; species=SPECIES_4; score=2.09108; 
GGGATTAAACCCACATTAAAGCAGTGACTCTGCAAGGAATTTCCTGGTTAAAGTCATTTCACTCCCACTATAATCAGTTATCCATCAGAGATCTGTTTTCAGAACTGCATTAGGGACATCCCCCAGTACTTCTGTCCATGGTACCAAGGTGTGGCCCCTTAAAGAGCAGCAGAAGGTTGATGAAAGTGCACTATTTCTGGATCACCTGGAGTCACCAGAGTCAGCCCAATTCTGCTGAGGGATGGGGTCTTTGTTCTCATAACTGTG
>gene=hg18_chr12_56440410_56440810_+; species=SPECIES_0; score=1.45505; 
AGATCTGGAGGCCTTTCTTATTATTGATCCTTCTATCAGGAAGGTTCTGCTTTGCCTCCTCCCTGGGGATGTTTTGGAAATGCTTCCCTTGCAAAGGCCACACATCCTTGCCCAGGAAACCTTGTCCCCTCCCCTCTCCAAAGGGGGTCTTGGTTGCTGTCCATGGTGCTGGCATCCAGACGCCTTGGGATGTAGGAACAAAAGCTGGACTGCGGTTCAAGTAATTTCAAAGTGTGGAAGTATATAACTTCCAATTTTTGAGGGAGTAGAGTGGATAGT
>gene=hg18_chr12_56440410_56440810_+; species=SPECIES_1; score=1.45505; 
AGATCTGGAGGCCTTTCTTATTATTGATCCTTCTCTCAGGAAGGTTCTGCTCTGCCTCCTCCCTGGGGATGTTTTGGAAATGATTCTCTTGTAAAGGCCACATATACTTGCCCAGGAAACCTTGTCCCCTTGCCTCTCCAAAAGGGGTCTTTGTCGCTGTCCATGGTGCTGGCATCCAGACACCTAGGGATGTAGGAACTAAAGCTGGACTGGGGTTCAAGTAATTTCAAAGTGTGGAAGTATATAACTTCCAATTTCTGAAGGAGTAGAGTGGATAGT
>gene=hg18_chr12_56440410_56440810_+; species=SPECIES_2; score=1.45505; 
AGATCCAGAGACCTCTCCTATTATTGGTCCTCCTCTCAGGAAGGCTCTGCTTTGTCTTCTCCCTGGGGGTGTTTTGGGAATGCTTCTCTATTAAAGGTCACATATGCTTGCCCAGGAAATGGTCTCCCCATCCCTCTCCAAAAGGGGTCTCAGCCGCTGTCCATGGTGCTGGCACCCAGACGCTTAGGAATATAGGAATCAAAGCTGTACTTGGGTGTGAGTAACCTGGAAGTGTTGAAGTGTATCACCTCCAACCTCAGAGGGATTCAAGTGAAGAGT
>gene=hg18_chr12_56440410_56440810_+; species=SPECIES_3; score=1.45505; 
AGATCCAGATGCCTTTCCTATTATCGGTCATTTTCTCAGGAAGGTTCTGCTCTGCCTCCTCTCTGGGGACGTTTTGGGAATGCTTCTCTGCTAAAGGTCACACATCCTTGTCCTAGAAGTGGTCTCCCCCTCCTTCTCTAAAAGGGGTCTTGGCTGCTGTCCATGGTGCTGGCACCCAGACGCCTGGAAATGTTCGCATTGAAGCAAGACTCGGGTTTGAATCACCTGGAAGTATTGAAGTGTATCCCCTCTAACCTCTGAGGGATCAAAGAGAGGGGA
>gene=hg18_chr12_56440410_56440810_+; species=SPECIES_4; score=1.45505; 
AGATCCAGAGGGCTTTCCTATTATTGGTCCTTCTCTCAGGAAGGTTCTGCTCTGCCTTCTCCCTGGAGATGCTTTGGGAATGCTGCTCTACTAAAAGTCGTGTATCCTTGCCCAGGAAATGGTCTCCCCTACTCTCTCAAAAAGGGGTCTTGGCTGCTGTCCATGGTGCTGGCATCCAGATGCCTGGGACAGTAGGACCCAAAGCTGGATTCAGGTTTGAGTCACCTGGAAGTATTGAAGTGTATCACTCCCAACCTCTGAGGGATCAAAGTGGAGAGG
>gene=hg18_chr1_37493588_37493988_+; species=SPECIES_0; score=6.5423; 
GTCTGAAAAATAATTGATCTACTCAGCAGCTCACAGGCCTGCATTCCAGCCGCCCAAAGGAGCCATTTTCGGGCGAAGCCAGGGGCCCACGTGGGAGGGACTCCAGGAGATCGGTGGAGGGGGGGCTGTCCGTGGTGCTGAACCAAGCTATCCTAGGATTGCCAGGCAGTACGAATGAACGCTGGTTAATGGAACCGGCTGACTGTGGAGCTGTGCCTGTTCTAGGGTCTTGGATCATTACATTTTCCTTCTTTCCAGA
>gene=hg18_chr1_37493588_37493988_+; species=SPECIES_1; score=6.5423; 
GTCTGAAAAATAATTGATCTATTCAGCAGCTCACAGGCCTGCATGCCAGCCGCCCAAAGGAGCCATTTTCAGGAGAAGCCAGGGGCCCACGTGGGAGGGACTGCAGGAGATCGTTGGTGGGGGAGCTGTCCGTGGTGCTGAACCAAGCTATCCCAGGATTGCTTGGCAGTACGAATGAACGCTGGCTAATGGAACTGGCTGACTGTGGAGCTGTGCCTATTCTAGGGTCTTGGATCATTACATTTTCCTTCTTTCCAGA
>gene=hg18_chr1_37493588_37493988_+; species=SPECIES_2; score=6.5423; 
GTCTGAAAAATAAGTGATCTATTCAGCATCTCACAAGTCTGCATTCCAACTGCCCAAAAGAGCCATTTTCAGGAGAAGCCAGGGGCCCACGTGGGAGTGGCTGCAGGAGATCGATCCTGGAGGAGCTGTCCATGGTTCTGAATCAAGCCGTCCCAGAATTGCCAGAGAGGGGGAATGAATACAGGCTAGAGGGACTGGCTGATTGTGGAGCTGTGCCTATTCTAGGGTCTTGGATCATTACATTTTCCTTCTTTCCAGA
>gene=hg18_chr1_37493588_37493988_+; species=SPECIES_3; score=6.5423; 
GTCTGAAAAATAATTGATCTATTCAGCCGCTCACAGGCCTGCATTCCAACCGCCCCAAAGAGCCATTTCCAGGAGAAGCCAGGGGCCAAGGAGGGAGGGGGTACAGGCCCCCGATGACCCCGGAGCTGTCCGCGGTGCTGAAGCCAGCTGCCCCAGAATTGCCACCAAGTGGAAATGAGCCCCGGCTAGAGGGCCTGGCGGGTCGTGGAGCTGTGCCTATTCCAGGGTCTTGGATCATTACATTTTCCTTCTTTCCAGA
>gene=hg18_chr1_37493588_37493988_+; species=SPECIES_4; score=6.5423; 
GTCTGAAAAATAATTGATCTATTCAGCAGCTTGCAGGCCTGCATTCCAACCGCCCCAAAGAGCCATTTTCAGGGGAAGCCAGGGACCCGTGTGGGAGGGGCTCCGGGGGTCCGATGGCGGAGGAGCTGTCCGCGGTGCTGAACCAAGCTGACCCAGAATTGCCGGGGAGTGGGAATGAATACTGACTAGAGGGACTGGCTGATCGTGGAGCTGTGCCTATTCCAGGGTCTTGGATCATTACATTTTCCTTCTTTCCAGA
>gene=hg18_chr15_49760815_49761215_+; species=SPECIES_0; score=3.59366; 
AGCTGGAGTCACCGACGCCATCCCCTCCCGCCTCTGGCGTGCATGGAGCATGCGCTTCCTTCCTCACTTCCTCTGCAGGAGGGAGAGAGTAAAGCTACGCCCTGGCGCGCAGTCTCGCGTCACAGGAACTTCAGCACCCACAGGGCGGACAGCGCTCCCTCTACCGACTTGACTCCCGCGCGCCCCAGCATCCCTTGACCGTCGAGCAGAGATCCTGCAGCCGCCCATCCCGGCCCCTCTCCCGCCCCACACCCACCCTCCTGGCTCTTCCTGTTTT
>gene=hg18_chr15_49760815_49761215_+; species=SPECIES_1; score=3.59366; 
AGCTGGAGTCACTGACGCCATCCCCTCCCGCCTCTGGCGTTCATGGAGCATGCGCTTCCTCCCTCACTTCCTCTCCAGGAGGGAGAGAGTAAAGCTACGCCCTGGCGCGCCGTCTCGCGTCACAGGAACTTCAGCACCCACGGGGCGGACAGCGCTCCCTCCACCGACGTGACTCCCGCGTGCCCCAGCATCCATTGACCCCCGAGCAGAGATCCCGCGGCTGCCCATCCCGGCCCCTCTCCCGCCCCACACCCGCCCTCCTGGCTCTTCCTGTTTT
>gene=hg18_chr15_49760815_49761215_+; species=SPECIES_2; score=3.59366; 
AGCTGGAGTTGCTGACGCCATCCCTTCCCGCCTCTGACTCTCAGAGAGCATGCGCTTCCATCCTCACTTCCTCTCAAGGAGGGAGAGAATAAGGCGACGCCCAAGCGCTCCCGCTCTTGTCACAGGAACTTCAGCACCCACGGGACGGACAGCGCTCTCTCCACCGACCTGAGTCCCGAGCGCCCAATAATCCCTTTACTCCGGAGCAGAGCTCCACTAGACGCAGATCCCCGCCACTAGCCCTCCCCGCGCCCACTCTCCTAGCTTTTCCTGTTTT
>gene=hg18_chr15_49760815_49761215_+; species=SPECIES_3; score=3.59366; 
AGCTGGAGTCGCTGACGCCATCCCTTCCCGCCTCTGGCTGTCAGGGAGCATGCGCCTCCGTCCTCACTTCCTCTCAAAGAAGGGGAGAGTAAGGCTACGCCCTAGGGCCACAGGGCGCGTCACAGGAACTTCAGCACACAGAGCGCGGACAGCGCTCTCTACACTGACTAGACTCAGGAGCGCCCGATAATCCCTGCACCCGGCAGCAGAGCTCCAGCGGCCGCCGGCGCCTGCCGCCCTCCCTCCCATCATCCGCCCTCTTAGCTCTTCCTGTTTT
>gene=hg18_chr15_49760815_49761215_+; species=SPECIES_4; score=3.59366; 
AGCTGAAGTCGCTGACGCCATCCCTTCCCGCCTCTGGCTTTCAGCGAGCATGCGCTTTCTTCCTCACTTCCTCTGAAGGAGGGAGCGAGTAAGGCTACGCCCTAGCGCGCCGGCTCGCGTGACAGGAACTTCAGCACTCACGGCGCGGACAGCGCTCTCTCCACCGACCTGCCTCCCGAGCGCCCTATCATCCCTTTACTCCCAAACGGAGCTCCACCGACCGCCCGTCCCCGCCACTCTCCCTCCCTGCATCCGCCCTCCTAGCTCTTCCTGTTTT
>gene=hg18_chr20_1934458_1934858_+; species=SPECIES_0; score=8.39656; 
AAGAGAGGCAAAATGAAGATGTCACTAATAGCAGTGAAAAGCTGGCTCATTCTCCTCTCTTTATTCACTTCCCCTGGGCTCCATTTTCTGCCTCAGCACCTGCGCCGCCTCATGCTCGGTAGCAGGAATTGCTTTTCAGCACCACGGACAGCGATTGGCTGGCAGCCGGGGAGCGAGGAAGCCAGAACGTGGGACATTCATGCAACCAAACAAATATTTACTGAGCACATCCTGGGGGCAGGCATACTGAAGAATACAGAGATTTATGTGTCTTGACCTTTAAATCACTTAA
>gene=hg18_chr20_1934458_1934858_+; species=SPECIES_1; score=8.39656; 
ACGAGCGGCAGAATGAAGATGTCACTAATAGCAGTGAAAAGCTGGCTCATTCTCCTCTCTTTATTCACTTCCCCTGGGCTCCATTTTCTGCCTCAGCACCTGCGCCGCCTCATGCTCGGGAGCAGGAATTGGTTTTCAGTACCACGGATAGCGATTGGCTTGCAGCCGGGGATCGAGGAAGCCAGAACGTGGGACTTTGATGCAACCAAACAAATGTTTACTGAGCACATCCTGGGGGCAGGCATACTGAAGAATACAGAGATTTATGTGTCTTGACCTTTAAATAACTTAA
>gene=hg18_chr20_1934458_1934858_+; species=SPECIES_2; score=8.39656; 
AAGATAGATAAAATGAAGATGTCACTATTAGCAGTGAAAAGTTGGCTCATTCTCCCCTCTCTACTCACTTCCCCTGGGCTCCATTTTCTGCCTCAGCACCTGCGCTGCCTCATACTGAGAAGCAGGAATTGCTTTTCAGCACCACGGACAGCAATCTGCAGGCAGCCAGAAAGCGAGGGAGCCGGAACTTCGGGCATCCATGAAGCCAAACAAATATTGACTGAGCACATCCTGGGGCCAGGCATACTGGAGAATACGAAGATTTATGTGTCCTGACCTTTAAATAACTTAA
>gene=hg18_chr20_1934458_1934858_+; species=SPECIES_3; score=8.39656; 
AAGATAGGCAAAATGAAGATGTCACTAATAGCAGTGAAAAGTTGGCTCATTCTCCCCTCTCTATTCACTTCCCCTGGGCTCCATTTTCTGCCTCAGCACCTGCGCTGCCTCATGCTGAGTAGCAGGAATTGCTTTTCAGCACCACGGACAGCAATCGGCTGGCAGCCGGTAAGCGAGGGAGCCAGAACTTGGGGCATCTACGCAGCCAAACAAATATTTACTGAGCACATCCTGGGGCCAGGCACACTGGAGAATATAAAGATTTACGTGTCTTGACCTTCAAATAACTTAA
>gene=hg18_chr20_1934458_1934858_+; species=SPECIES_4; score=8.39656; 
TAGATAGGCAAAATGAAGATGTCACTAATAGCAGTGAAAAGTTGGCTCATTTTCCCCTCTCTGCTCCCTTCCCCTGGGCTCCATTTTCTGCCTCAGCACCTGCGCTGCCTCATGCCGAGTAGCAGAAATTGCTTTTCAGCACCACGGACAGCAGTCGGCTGGCATCCGGCAAGCGAGGGAGCCAGAACTTGGCGCACCCATGCAGCCAAATAAATATTTACTGAGCACATCCCGGGGCCAGGCACACTGGAGAATACAAAGATGTATATGTCCTGACCTTCAAATAACTTAA
>gene=hg18_chr4_5943696_5944096_+; species=SPECIES_0; score=2.56522; 
TCTCGCATCTCCCTTACCACACACCACACGGACCTCGCGAGGCTCCGGCTTCAGGACCACGGAGAGCTCTGGAGCAACAGCCGCCCGCGAAGGGATGGGGCCCGAGGCCCACCACCGTGTTACCAGTTCCCTGCTCCTATTCCTCCAGGAAGCCCTCCCAGATATCTGCCCCGATCAAGCTGCTTCCCTCACTTTGGGTCAC
>gene=hg18_chr4_5943696_5944096_+; species=SPECIES_1; score=2.56522; 
TCTCGGATCTCCCTTACCACCCACCACACGGACCTCGCGAGGCGCCGACTTCAGGACCACGGAGAGCTCTGGAGCTGCAGCCGCCCGGGAAGGGATGGGGCCCGAGGCCCACCACCGTATTACCAGCCCCCTGCTCCTATTCCTCCAGGAAGCCCTCCCAGATATCTGCCCCGATCAAGTTGCTTCCCTCACTCTGGGTCAC
>gene=hg18_chr4_5943696_5944096_+; species=SPECIES_2; score=2.56522; 
TCTCGAATGTCCTTTCCTGCCCCCCGCACAGACCTTGCGAGGCGCCAGATTCAGGACCACGGAGAGTTCCCGAGCTCCAGCCGGGGGTGTGAGGATGGGGGCGGAGACCCACTATTGAGTGAGCAGCCCCCAGCCCCCATTCTTCCACGAACCCCCCCCAGATTTCCGTCCAGATCAAACTGGCTCCCTCACTGTATGCCTC
>gene=hg18_chr4_5943696_5944096_+; species=SPECIES_3; score=2.56522; 
TCCCGAAGCCCCCTCACCACCCCCCTCAGAGACCTCTCAGGGCGCCGACTTCAGGACCACGGAGAGTTCCCGAGCTCCGGCCGAGAGCCCGAGGATGGGAGCGGAGATCCCGTACTGCGTAAGCAGCCCCCAGCCCCCACTCCTCCAGGAAGCCCTCCCAGATTTCCGTCTGGATCGAGCTGCTTCCCTCACTTTATGCCTC
>gene=hg18_chr4_5943696_5944096_+; species=SPECIES_4; score=2.56522; 
TCTCGGATCTCCTTCTCCGCCCCCCGCACACACCCTGCGGGGCGCCAGATTCAGGACCATGGAGAGTTCCCGAGTTACAGCCTCTGGCGAGGGGATGGGGACGGAGACCCACTGCTGCGTTAGCAGCCCCCAGCCCCCACTCCTCCAGGAAGCCCTTTTGGGTCTCTGTCGGGATCAAGCTGCCTCCCTCACTTTATGCGTC
>gene=hg18_chr6_32181198_32181598_+; species=SPECIES_0; score=3.0142; 
TGGCTGCTGTATCCCTGCATCTGGCACATAACTGGTGCTCAATAAATATTTACATATGAATGAATGAAAAGTTCAATGTAAACGCAGGACTAGCATAGGCTGGAACCAAGGGCAGGACCAAGGTCAGGGCTAGGACCACGGACAGTGTCTGGGTTAGGGCTGAGGCAGAGGCCAGGCCAGGGAAGATCCTGGCAGGACCAGATGGTACAAGCACTTTGGAAAACTTTGACAGAATCTACTAAGTACTAAAGGT
>gene=hg18_chr6_32181198_32181598_+; species=SPECIES_1; score=3.0142; 
TGGCTGCCGTATCCTTGCATCTGGCACATAAGTGGTGCTCCATAAATGTTTACATATGAATGAATGAAAAGTTCAATATAAACGCAGGACTAGCATAGGCTGGAACCAAGGGCAGGACCAAGGTCAGGGCTAGGACCACGGACAGTGTCTGGGTTAGGGCAGAGGCAGAGGCCAGGCCAGGGGAGATCCTGGCAGGACCAGATGGTACAAGCACTTTGGAAAACTTTGACAGAATCTACTGAGTACTAAAGCT
>gene=hg18_chr6_32181198_32181598_+; species=SPECIES_2; score=3.0142; 
TGGCTGCTATATCCTTACATCTGGCACATAGTAAGTGCTCAAAAAATATTTACATATAAATAAATTCATAGTTCAAGTTAAGCCCAGGGCTAGCACAGGCTGGAGCCAAGGACAGGACCAAGGTCAGGGCTAGGACCACGGACAGTATCTGGGGCAGCTGTTCACCAGGGAGCAGGCCATGGTAGATCCTGGCAGGACTGCATAGAACAAGCCCATTGGAAAACCTTGGCACAACTGACCAACCACTAGAGCT
>gene=hg18_chr6_32181198_32181598_+; species=SPECIES_3; score=3.0142; 
TGGCTGTTGTATCCTTGCATCTTGCACATATTAGATGCATCACAAATATTGACATATGAATGAATGAAAAGTTCAATTTAAGCTGAGGACTAGCATGGGCTGGAACCAATGACAGGACCAAGGTCAGGGCTAGGACCACGGACAATGTCTGGGGCAGGGCCAAAGTAGAGAGAGGGCCAGGGTGGATCCTGGCAGGGCCAGATAGTACAAGCACTTTGGAAGACCTTAGCAGAATCTACAAACTACCAGAGCT
>gene=hg18_chr6_32181198_32181598_+; species=SPECIES_4; score=3.0142; 
TGGCTGCTGTCTCCTTGCATCTGGCACATAATAGGTGCTTGATAAATATTTATATATGAGTGAATGAAAAGTTCAATTTAAGACCAGGACTAACATGGGCTGGAACCAAGGACAGGACCAAGGTCAGGGCTAGGACCACGGACAGTGTCTGGGTTAGGGCAGAAGCAGAGAGCAGGCCAGGGTGGATCCTGGCAGGCCCAGACAGTACAAGCACTTTGGAAAGCTTTGGCAGAATTAACTAACTACTAGAGCT
>gene=hg18_chr19_17510980_17511380_+; species=SPECIES_0; score=2.76449; 
CCGCGCCTGGGCCTGGACCGAGGTATGCACGGCGTCCGGATCCGGGATAGGGCGGGATGCGGGCGCCCGACTG
>gene=hg18_chr19_17510980_17511380_+; species=SPECIES_1; score=2.76449; 
CCGTGCCTGGGCCTGGACCGAGGTTTGCCCTGCGTCCGGACCTGGGACAGGGCGGGATCCGGGCGCCCGACTG
>gene=hg18_chr19_17510980_17511380_+; species=SPECIES_2; score=2.76449; 
CCGGGCCTGGGCCTGGACCAAGGTAGGCACAGGGTCAGGAGGTGGAGTAGATCGGGAGGCAGGAGCGGGTTTC
>gene=hg18_chr19_17510980_17511380_+; species=SPECIES_3; score=2.76449; 
CCGTGCCTGGGCCTGGATCGAGGTACGCGCGGGGTCCGGAGGTCGGGCCGAGACGGACCCGGGGGCCCGACTG
>gene=hg18_chr19_17510980_17511380_+; species=SPECIES_4; score=2.76449; 
CCGGGCCTGGGCCTGGACCGAGGTGCGCGCGAGGTCCGGAGGGGGGACAGAGGGGGCTGGTAGAGAGGGACTG
>gene=hg18_chr14_48840397_48840797_+; species=SPECIES_0; score=1.99094; 
GTCTATATCCTGTCTCAGAGATTCAAAGCTGCTAGAAGGAAACCTCAGATAGATCAGTTTCCAGGCTCACTCCTGGTGAACCCATTTTCCTTAAGAGACTCGCCCTGAAGAACTCAAGGAAAGTGCTGTGAGCTGTCCTCCACTGTGGTGCTGAAATATGAAGGCTGCTCACCAACACCAATATACCATTGAAGGAGATGGGAAACAATGAGGAGTAGCTGTTGTTAGAGTCCACATAGGTTTCCAAAGGAGCTGTGATCACAGAGTGCCACCCCCAC
>gene=hg18_chr14_48840397_48840797_+; species=SPECIES_1; score=1.99094; 
GTCTATATCCTGCCTCAGAAATTCAAAACAGCTAGAAGGAAACCTCAGATAGATCAGTTTCCAGGGTCACTCCTGGTGAACCCATTTTCCTTATTAGACCCGCCCTGAAGAACTCAAGGAAAGCGCTGTGAGCTGTCCTCCACTGTGGTGCTGAAATATGAAGGCTACTCACCAACACCAATATACCATTGAAGGAGATGGGAAACAATGAGGAGTTGTTGTTGTTAGAGTCCACAGAGGTTTCCAAAGGAGCTGTGATCACAGAGTGCCACCCCCTC
>gene=hg18_chr14_48840397_48840797_+; species=SPECIES_2; score=1.99094; 
TTCTATGCCTTGCCTCAGAAGTTCAAAACTGCTATAAGGAAACCTCACATAGATCTGTAACCAGACTCACCCCTGGTGAACCCATCTTCCTTCCCAGATCCGCCCCGAAGAACTCACTGAAGGTGCTGTGAGCTGCCCTCCACTGCGGTGCTGAACTACGAGAGCTGCTTGCCAATGCCAAAGCAATATTGAAAGAGATGGGAGATAATGAGGAGTAGCTGCTGTCATCGTCTATAAGGGTTTCCAAAGGAGCCATGATCAAAAAGTGCCACCACCTC
>gene=hg18_chr14_48840397_48840797_+; species=SPECIES_3; score=1.99094; 
GTCTATGCCTTCCCTCAGAGGTTCAAAACCGCTGGAAGGAAACCTCAGGTAGATCTGTTACCAGGCTTATCCCTGGTGAGCCCATCTTTCTTCACAAATCTTCCCCAAGGATCTCATTGAAGATACTCTGAGCTGTCCTCCATGGTGATGCTAAAATACAAAGTCTGCCTGACAACACCAATGCAATGTCAAAAGAGATGGGGAATAATGAGGAGTAGCTACTGTTACCATCCACAGAGGTTTCCAAGGGAGCCATGATCAAGGAGTCCTTCCATCAC
>gene=hg18_chr14_48840397_48840797_+; species=SPECIES_4; score=1.99094; 
ATCTGTGCCTTGCCTTAGAGGTTTAAACCTGCTAAAAGGAAACCACGCATAGATGGGTTACCAGGCTCACCCCTGGCAAACCCGCCTTCCTTCAAGGATCTGCCCCGAAGAGCTCACTCAAGGTGCTGTGAGCTGTCCCTCACTGCGGTGCTGAAACGTGAGGGCTGCCTGCCAACACCAAGGCAACGTCGAAAGAGATGGGAGTGCATGAGGAGGAGCTGATGTTATAGCCCACAGAGGTTGCCAAAGGAGCCATGATCAAAGAGTGCCACCACCAC
>gene=hg18_chr12_117983392_117983792_+; species=SPECIES_0; score=6.08331; 
TCCAACGGTGGGGAGTGTCCTTGAGATGGGTTAGAAAAGAAAAAAGGTGTAGCCCTGCGTGTGCACTTGGTGTGTTGGCAGAACTTCCGCTCAAATCCAGGGGCTTTGCTGATTCATGTTTCCTAGAGCCTGACCGGTTCAGCACCAGGGACAGCGACCACTGATTAAATAACAGGCTGCAGTGAATCCAACCATGAAAACTACCTGGCTGTTGCAGCCGTCCTTGCCTATTGAACCTACTAGTTACATACTTTTCAGGTGTCTCTCACTTTTACGGAATGCGTGC
>gene=hg18_chr12_117983392_117983792_+; species=SPECIES_1; score=6.08331; 
TCCAAGGGTGGGGAGTGTCCTTGAGATGGGTTAGAAAAGAAAAAAGATGTAGCCCTGCGTGTGCACTTGGTGTGTTGGCAGAACTTCCGCTCAAATCCAGGGGCTTTGCCGATTCATGTTTCCTAGAGCCTGACTGGTTCAGCACCAGGGACAGCGACCGCTGATTAAATAACAGGCTGCAGTGAATCCAACCATGAAAACTACCTGGCTGTTGCAGTCGTCCTTGCCTATTGAACCTACTAGTTACATACTTTTCAGGTGTCTCTCACTTTTACAGAATGTGTGC
>gene=hg18_chr12_117983392_117983792_+; species=SPECIES_2; score=6.08331; 
TCCAAAGGTGGGGAATGTCCTTGAAATAGGCTAGAAAAGGAAAAAGGTGTAGCCCTGTGTGAGCACTTGACGCGTGGTCAGAACTTCCTCTCAAACCCAGGGGCTTTGCTGGTTCATGTCTGTGAGAGCCTGACTGGTTCAGCACCAAGGACAGCGGGCACTGATTAAAGGAAAGTGTGTGGGGAATTCAACCCTGAAGACTACCTGGCTGTTCCAGCCATCCTTACCTATTGAAGTTACTAGTTACACACCTTTCAGGTATCTCTCACTTTTGGAAAATGTGTGC
>gene=hg18_chr12_117983392_117983792_+; species=SPECIES_3; score=6.08331; 
TCAAAAGGTGGGGAATGTCCTTGAGATCGGCTAGGAAAGGAAAAAGGTGTAGCCCTGTGTGTGCACTTGGCGTGTGAGCAGAACTTCTACTGAAACCCAGGGGCTTTGCTGATTCATGTCCCTGAGAGCCTGACTGGTTCAGCACCGAGGACAGCAGTCGTTGATTAAACAAAAGGCTGCAGTGCATCCAACCATGAAATTTACCTGGCTGCTCCAGCCATCCTTACCTATTGAACCTACTAGTTACACACCTTTCAGGTGTCTCTCACTAATAAGAAATTTGTGC
>gene=hg18_chr12_117983392_117983792_+; species=SPECIES_4; score=6.08331; 
TCCAAAGGTGGGGAGTGCCCTTGAGATGGGCTGGAAAAGAAAAAAGGTGTGGCCCTCCGTGTGTACTTGGCGCGTGGGCAGAACTTCCGCTCAAACCCAGGGGCTTTGCTGATTCACGTCCCTGAGAGCCTGAGTGGTTCAGCACCGAGGACAGCGGCCGCTGGCTTAACACAAGGCTGCGATGGATCCAACCACGAACACTACCTGGCTGTTCCAGCCGTCCTTACCTACTGAACCTACCAGTCACACACCTTTCAGGTGTCTCTCACATATGGGAAATGTGTGC
>gene=hg18_chr3_10611595_10611995_+; species=SPECIES_0; score=8.18623; 
ACTCACACTCAGTCCAGATGCAACCACCATCAATTCGAAGACAATGCAATCGGAGACAGACCAATTCAAAGTTACTGCAATATTTCGGGAGCCCCCGCTGATCAGGACCTTGGATAGCTCCAGGTGCTGAGTTGATTGGCTCCAGGATGCTGACCGCAGTGCATTCCAGATTCTCATAGGCCCACACTGGACAGATCCCTCCCACTCCAACCCGGAAGCCGTTGAAGGGCTAGCATCTGCTAAGTGGGCCTTTAGTTACAGGACACTGTCAGATGTCTGGG
>gene=hg18_chr3_10611595_10611995_+; species=SPECIES_1; score=8.18623; 
ACTCACACTGAGTCCAGATGCAACTACAATCAATTCAAAGACAATGCAATCGCAGACAGACCGATTCAAAGGTACTGCAATATTTCGGGAGCCCCCGCTGATCAGGACCTTGGAGAGCTCCAGGTGCTGAGTTGATTGGTTCCAGGATGCTGACCTCAGTGCATTCCAGGTTCTCATAGGCCCACACTGGACAGATCCCTCCCACTCCAACCCGGAAGCCGTTGAAGGGCTAGCATTTGCTAAGTGGGCCTTTAGTTACAGGACACTGTCAGATGTCCGGG
>gene=hg18_chr3_10611595_10611995_+; species=SPECIES_2; score=8.18623; 
ACTCATTTTTGGTCCAGATGTAACTACAACCATTTCTAAGACAACGCAATTGGAGTCACAGCTATTCTAAGGTACTGCAATATTCTGGGAGCACCTGCTGGTCAGGACCCTGGAGAGCTCCAAGTGCCATGCTGATTGGCTCCAGGATGCTGACCTCAATGCACTTCAGATTCTCACAGGTCTGCCTTGGACAGGTCCCTCCTGCCACAACTGGGAAGCCATGGTAGGGCTGGCATCTTCTAAGAGGGCCTTTAGTTACAGAGCTTTGTCAGGTGTCTGGG
>gene=hg18_chr3_10611595_10611995_+; species=SPECIES_3; score=8.18623; 
ACTTGTTCTTGGTCTAGATGTAACCACAATCAATTCTAAAACAATGCAACTAGAGTGAGAGCTACACTAAAGTGCCGCAAGATTCTGGGAGCCCCCGCTGGTCAGGACCTTGGAGAGCTCCAAGCTCCATACTGATTGGCTCCAAGATGCTGACCTCAGTGCACTCCAGGCTTTCATAGGCCCACTCCAGACAGGTCCCTCCCACCCTAACCAGGAAGCCGTTGCCGGACTGGCATCTTCTAAGTGGGTCTTTGTGTACAAGGTGCTGTCAGATGGCTGGG
>gene=hg18_chr3_10611595_10611995_+; species=SPECIES_4; score=8.18623; 
ACTGGTTCTTGGTCCAGATGTAAGCACAATCATTTCTAAGACAACGCAGTGGGAGTCAGAGCTGTTCTAAGGTGCTGCAATGTTCTGGGCACCCCCGCTGGTCAGGACCCTGGAGAGCTCCAAGCGCCGTGCTGATTGGCTCCCGGATGCGCACCTCAGGGCAATCCAGGCTCTCATAGGTCCATCCTGGACAGGTCCCTCCCACCCGAGCCCGGAAGCCATCGCAGGGCTGGCAACTTGCGTGCGGGCCTTTAGCTACAGGGCCTTGTCAGGTGTCCGGG
>gene=hg18_chr8_25249518_25249918_+; species=SPECIES_0; score=1.65392; 
ACTTCTCCAGGTGCATGTTCCCCTTTATAACCCCAAGCCTCAGAGTATCCTGTTGCCATTGGTAATTTCTTTCTCATTCTTCTAAGGAAACTCTCCAAGGTACTGAACTTCTATGTGGCTAATGCAGATGACTCCAGCAAGACTGAACTGCTTTTTGCTGCGTTGAAAGCCTTGAAGTACTTGTTTAGATTCATCATCCAATCCCGAGTGCTCTACTTGAGGTAATGTTAATAAGATGTTTAGATTATCAGCTGTCACTCTGTGTGCTTC
>gene=hg18_chr8_25249518_25249918_+; species=SPECIES_1; score=1.65392; 
ACTTCTCCAGTTGCACGTTCCCCTTTATAACCCCAAGCCTCAGAGTATCCTGTTGCCATCGGTAATTTCTTTGTCATTCTTCTAAGGAAACTCTCCAAGGTACTGAACTTCTATGTGGCTAATGCGGATGACTCCAGCAAGACTGAATTGCTTTTTGCTGCATTGAAAGCCTTGAAGTACTTGTTTAGATTCATCATCCAATCTCGAGTGCTCTACTTGAGGTAATGTTAATAAGATGTTTAGATTATGAGCCGTCACTCTGTGTAGTTC
>gene=hg18_chr8_25249518_25249918_+; species=SPECIES_2; score=1.65392; 
ACTTCTCCAGAAGCAGGTTCCCTTTTGTTGTCTTGGGCCCCAGAATACCGCTTTGCCACTGAGCTTTTCTTTCTCCTCTTTTTCAGGAAACTCTCCAAGGTACTGAACTTTTACGTGGCAAATGCAGATGATTCCAGCAAGACGGAATTGCTTTTTGCTGCTTTGAAAGCCTTAAAGTACTTGTTTAGGTTCATCATCCAATCTAGAGTACTCTACTTGAGGTAATGGTGATACGATGTTGATGCTCTCCACCCTCTCTGACAGTATTTT
>gene=hg18_chr8_25249518_25249918_+; species=SPECIES_3; score=1.65392; 
ATTTCTCTGCTTGCAAGTTCCCTTCTATAACCCCAAACCTCAGAATACCACTTTGCCACTGAATTTTTCTTTCTCTCTCTTTTAAGGAAACTCTCCAAGGTACTGAACTTCTATGTGGCTAATGCAGATGACTCCAGCAAGACAGAATTGCTTTTTGCTGCTTTGAAAGCCCTAAAGTACTTGTTTAGATTCATCATCCAATCTAGAGTACTTTACTTAAGGTAATGGTAGTAAGATGTTTATGCTGTCTGTTCTCTCTTCATGGACTTC
>gene=hg18_chr8_25249518_25249918_+; species=SPECIES_4; score=1.65392; 
ACTTCCCCAATTGCAGGTTCCCTTCTCTCACCCCAAGTGTCGGAGTGCCACGTTGCCATTGATTTTGTCTTTCTCACCCTTTTAAGGAAACTCTCCAAGGTACTGAACTTTTATGTGGCTAATGCAGATGACTCCAGCAAGACAGAACTGCTCTTTGCTGCCTTGAAAGCTTTAAAGTACTTGTTCAGATTCATCATCCAATCTAGAGTGCTCTACCTGAGGTAATGGTAATAAGATGTTTGTGTGATCCATTCTCTCTTCGTATAGTTC
>gene=hg18_chr1_2389304_2389704_+; species=SPECIES_0; score=7.22771; 
GATGCACTGCTCGGTGGGGGCAGGTCTGGGGTGCCCTGGCTTTTGGCCTGGGGCTCTCCTGCCCAACCCCCAGCCGATCGAGGTTGGCAAGTGGCCCTGAGCTGAGTCAGCACCATGGACAGGGCAGCTGCTGCTTTCTCTGGGGGCCTGCAGTTGCTGCTCAGCCCGCTCCGGTTGATTTCTTGCTGTGACTGTCACGCTTTCCTGACCTGGG
>gene=hg18_chr1_2389304_2389704_+; species=SPECIES_1; score=7.22771; 
GATGCACTGCCTGGTGGTGGCAGGTCTGGGGTGCCCTGGCCTTTGGCCTGGGGCTCTCCTGCCCAACCCCCAGCCCATCCAGGTCGGCAGGTGGCCCTGAGCTGAGTCAGCACCATGGACAGAACAGCTGCCGCTTTCTCTGGGGACCTGCAGTTGCTGCTCAGCCCACTCCGGTTGATTTCTTGCTGTGACTGTCACGCTTTCCTGACCTGGG
>gene=hg18_chr1_2389304_2389704_+; species=SPECIES_2; score=7.22771; 
GGCAGAAGCCTTGGGGGGGGCAAATCTGGGGTGTCCTGACCTGAGACCTGGGGCTGAGCCTTTCACCCCTGCCCCCATCCAGGGTGGTGGGCAGCCCCACACCTTGTCAGCACCATGGACAGGGCAACGGTAGCTCTGCCTGAGGGCCTGCCCTGGTTGCTGAACTCACCTATGTGGATTTCCTGCTCAAACTGTCACGCTGTGTTGACCTGGG
>gene=hg18_chr1_2389304_2389704_+; species=SPECIES_3; score=7.22771; 
GATGACGGCCTCAGTGGGGGGAGATCTGGAGTATCCTGCCCTGGGACCTGGGGCTCACCCGGCCATCCCCGCTCCTGTCCTGGGCAGCGTGTAGCCCTGAGCCTTGTCAGCACCCTGGACAGGGCAACAGCTGCTCTCCCCGAGGACCGGTTCTGCCTGCGGAGCCCGCTGAGGTGGATTTCCTGCTCAGACTGTTGCTCAGTCCTGACCTGGG
>gene=hg18_chr1_2389304_2389704_+; species=SPECIES_4; score=7.22771; 
AACACCAACCTCAGTGGGGGCAGATTAGGGGTGTCCTGGCCTGTGACCTGGGGCTCACCTGTCCAACCCTGCCCCCATCTAGGGCAGTCGGCGGTCCTGAGTGTGCTCAGCACCATGGACAGGGCAGCGGCCGCTTTCCCTGAGGGCCAGCAGTCGTAGCTGAGCCCACCCAGGTGGATTTCTTGCTCAGAATGCCATGCTGTCCTGACATGGG
>gene=hg18_chr11_76112868_76113268_+; species=SPECIES_0; score=1.58627; 
CTGAATAAGGCACTTGGAAAATTAGATCTGTTCAGACCCCAGTGCTCTGGGGAGCCACAAGCAGAAAGGAAGAAGGGAATAAAATAAAGAGGACCATAGAGGGGGAAGAGGTCTTCAGCACTCCGGACAGCTCCAGTTGGGGGGAGGAAGGATGGGCAAGCACTAAAGAAACCAGTTTATTTGAACCTCTGCTGTGTGCCAGTCCCTGTGCTAGGCACCATTCACACAACCCACGGAGACAGGCATACTATTATCCTCACCT
>gene=hg18_chr11_76112868_76113268_+; species=SPECIES_1; score=1.58627; 
CTGAAGAAGCCACTTGGAAAATTAGATCTGTTCAGACCCTAGTGCTCTGGGGAGCCACAAGCAGGAAGGAAGGAGGGAATGAAATAAAGAGGACCATAGAGGGGGAGGAGGTCTTCAGCACTCCGGACAGCTCCAGTTGGGGGGAGGAAGGATGGGCAAGCACTAAAGAAACCATTTTATTTGAACCTCTGCCGTGTGCCAGTCCCTGTGCTAGGCACCATTCACACAACCCATGGAGACAGGCATACTATTAGCCTCATCT
>gene=hg18_chr11_76112868_76113268_+; species=SPECIES_2; score=1.58627; 
TTGAAGAAGTCACTTGGAAAATTCGATTTGTTCAGACCCTAGGGCTCTGGGGAGCCAAGCACAGAAAGGAAGGAGGGAATGCAGGAGAGAGGACCTGAGGGAGGGAGGATGTCTTCAGCACTCCGGACAGCTCCACCCAGGAGGAGGAAGGATGGGCGAGCCCTACAGAAACTGGTCTTATTGAGCATCCACCACGTGCCGAGCCCTGTACTGGGCACTATTTGCACAACGAACTGAGACAGGTATATTATTATTTCTACTT
>gene=hg18_chr11_76112868_76113268_+; species=SPECIES_3; score=1.58627; 
CTGAAGAAGCCACTTGGAAAATTCAATCTATTTAGATGCTAGGGCTCTGGGGAGCCAAGCAGAGAAAGGAAGGAGAGAATGAAGGAGAAAGGAACTGAGGGAGGGAGGATGTCTTCAGCACTCCGGACAGCTCCAGCCTGGAGGAAGAAGGCTGGGCAAGCAAAAAAGAAAGCAGCATTACTGAGCATCCAGTATGTGCCAAGCCCTGTGCTGGGCAGCGTTTATACAACCTAGTGAGACAGGTATATTGTTGTTCTCACTC
>gene=hg18_chr11_76112868_76113268_+; species=SPECIES_4; score=1.58627; 
CTGAAGAAGCCACTTGGAAAATTCGATCTGTTCAGACCCTGGGGCTCTGGGGAGCTAAGGACAGAAAGGAAGGAGGGAATGAAGAAAAGAGGACCTGAGGGAGAAAGGATGTCTTCAGCACTCCGGACAGCTCCAGCTGGGAGGAGGAAGGATGGGTGAGCAGTAAACAAACCAGCGTTATTGAACATCCACCGCGTGCCAAGCCCTGTGTTGGGCACTATTTGTACAACCCACTGAGACAGGTATATTATTATTCCCACTT
>gene=hg18_chr12_111713553_111713953_+; species=SPECIES_0; score=10.6205; 
AGACTGTGTGATGTCGAGAAGTCCCGTCCCCCACCGACTCCCCCTCTCTGCTTTAACCATCCAATTACTTAACTTCTCTGCCTAGGGGTTCGCTTCCCACCCATCCCTCCTCCAAGGCATCTTAGCGCTGTCCGTGGTGCTGACCGCCAATCCCCTGGTTGCCGTTTCGACCAGCTGGGATCTCTGGTGCGCCCAACCTCCCCTCCCGGCCTCCCACCTTTCTTTCTCCAGGCACCGCACACATAAATCACGGGTGGGGGCAGGCTTGGTTCCCCCT
>gene=hg18_chr12_111713553_111713953_+; species=SPECIES_1; score=10.6205; 
AGACTGTGTGATGTCGAGAAGTCCCGTCCCCCACCGACTCCCCCTCTCTGCTCTAACCATCCAATTACTTAACTTCTCTGCCTAGGGGTTCGCTTCCCGCCCATCTCTCCTCCACCGCATCTTAGCGCTGTCCGTGGTGCTGACCGCCAATCCCCTGGTTGCCGTTTCGACCAGCTGGGATCTCTGGTGCGCCCAACCTCCCCTCCCGGCCTCCCACCTTTCTTTCTCCAGGCACCGCACACATAAATCACGGGTGGGGGCAGGCTTGGTTCCCCCT
>gene=hg18_chr12_111713553_111713953_+; species=SPECIES_2; score=10.6205; 
TCACTGTGTGATGTCAAGAAGTCCCGTTCCCCGCCGACTCCCCCTTTCTGCTCTAACCATCCAATTACTTAACTTCGCAGCCTGAGGGTTCGCTTCCCGCCCATCCCTCCGCCGCCGCATTATAGCGCTGTCCGCGGTGCTGATCGCCAATCTCCCGATTGCCATTTCCACCAGCTAGGATCTCTGGTGCGCCCAGTCTCACCTCCCGGGCTCCCACCCCTCTTTCTCCAGGTACCTCACACATAAATCACGGGAGGGGGCAGACTTGGCTCCCCCT
>gene=hg18_chr12_111713553_111713953_+; species=SPECIES_3; score=10.6205; 
TCACTGTGTGATGTCGAGAAGTCCCGTTTCCCCCCTACTCCCCCTCTCTGCTCTAACCATCCAATAACTTAACTTCGCTGCCTGGAGGTTCGCTTCCCGCCCATCCCTCCGCCGCCGCATCTTAGCGCTGTCCGCGGTGCTGATCGCCAATCTCCTGATTGCCGTTTCGACTAGCGGGGATCTCTGGTGCGCCCAACCTCTCCTCCTGACCCCCCTCCTCTCTTTCTCCAGGCATCTCACACATAAATCACGGGTGGGGGCCAGCTTGGTTCCCCCT
>gene=hg18_chr12_111713553_111713953_+; species=SPECIES_4; score=10.6205; 
TCACTGTGTGGTGTCGAGAAGTCCCGTCCCCCACTGACTCCCCCTCTCTGCTCTAAGCATCCAATAACTTAACTTCGCTGCCTGAGGCTTCGCTTCCCGCCGGTCCCCGCCTCCCCGCATCTTAGCGCTGTCCGCGGTGCTGATCGCCAATCTCCTGATTGCCGTTTCCACCAGCTGGGATCTCTGGTGCGCCCAACCTCTCCGCCCGGCCTCCCACCTCTCCTTCTCCAGGCACCTCATGCATAAATCACGGGGGGGGGCAGGCTTGGTTCCCCCT
>gene=hg18_chr10_60694932_60695332_+; species=SPECIES_0; score=1.98612; 
AAATTAAAATGAAAAGAAGATTGACAATGTTCTTCCTAGAAGAGCTTGAATAGCAGACTGGTTTCCCTGAGGGATCCTGGTTTCAGGACCATGGACAGTGACACGTGGCCATCTCTAACAGCCTAGTCCTATGGTTTGTAGAATGATCGTCTAGTATTGGTTTGGGTAGCAGTCTGGTTACACGGAAAGTCAATGTTTTACATTTGGTTTCCCAAA
>gene=hg18_chr10_60694932_60695332_+; species=SPECIES_1; score=1.98612; 
AGATTAAAATGAAAAGAAGATTGACAATGTTCTTCCTGGAAGAACTTGAATAGGAAACTGGTTTCCCTGAGGGAAGCTGGTTTCAGGACCATGGACAGTGACACGTGGCCATCTCTAACTGCCTAGTCCTGTGGTTTGTAGAATGATTGTCTAGTATTGGTTTGGGTAGCAGTCTGGTTACATGGAAAGCCAGTGTTTTACATTTGATTTCTCAAA
>gene=hg18_chr10_60694932_60695332_+; species=SPECIES_2; score=1.98612; 
AAATCAAGATCAAAATAACACTGCCAGTGTTTTCCCTACAGGAGCCCAGAAGGGAGACTGGTTTCCAGGAGGGACCCTGGTTTCAGGACCACGGACAGCGACACAGGGACACCTCCAACGGCCTGGTCCCACGGTCTGTAGAACGACAATGTAGTACTGGTGTGCCTAACAGTCTGGTTATGTGAACAGTCAATATTTTACACTTGGTTTCTCAAA
>gene=hg18_chr10_60694932_60695332_+; species=SPECIES_3; score=1.98612; 
AAATCAAGGTAAAAAGAAGACTGACAGTGTATTTCCTAGTGTTGCTCAAACGGGATAGTGGTTTCCCTGAGTGACCCTGGTTTCAGTACCACGGACAGTGGCACAAGGACACCTCCTCCAGACTAGAATGATGCACTGTACCACTTTAGTTTAGTGCTGGTTTGGGTAACAGTCTGATTGTATAGACCGCCAATATTTTACATTTGGTTTCTAAAA
>gene=hg18_chr10_60694932_60695332_+; species=SPECIES_4; score=1.98612; 
AAATCAAAATGAAAAGAAGATTGACAGTGTTTTTCCCAGAGGAGCTTAGACAAGATATTGGTTTCCACGAGGGATCCTTGTTTCAGGACCATGGACAGTGACACAGGGGCATCTCCAACAGCCAGGTCCCACGGTTGGTAGAACGATAGTTTAGTATTGGTTTAGGTAGCAGTCTGGTTATACAGACAGTCAATGTTTTACATTTGGCTTCTCAAA
>gene=hg18_chr1_90945464_90945864_+; species=SPECIES_0; score=2.06423; 
AAACGCTGCCGGGGAGGTTGCTTTGTAATCGGGCGCCGCCGTCCTAGACGCCTCCGCTGCGGCCGCCGGCTTTACCCGGAACCCCCAGCCCAGGCCTAGCTCCACCCGGCCCGGGAGCTGTCTGTGGTGCTAGCACACAGAGGAGAACCGAGACGGCCACCCAGCAACACTCAAACTGACAAAGACCTTCAAAATTCAGCCG
>gene=hg18_chr1_90945464_90945864_+; species=SPECIES_1; score=2.06423; 
AAACGCTGCCGGGGAGGGTGCTTTGTAACCGGGCGCCGCCGTCCTTGACGCGCTCTCTGCGGCAGCCGGCTTTACCCGGACCCCCCAGCCCGGGGCTAGCTCCACCGGGCCCGGGAGCTGTCTGTGGTGCTAGCAGAAAGAGGAGGACCGAGACGGCCACCCAGCAACACTCAAACTGACAGAGACCTTCAAAATTCAGCCG
>gene=hg18_chr1_90945464_90945864_+; species=SPECIES_2; score=2.06423; 
AAGCGCTGCCAGGGAGGGTGCTTTGTAATCGGGCGCCGCCGTCCCGGGTGCGCCCCCTGCGGTCGCCGGCTTTGCGGGGAACCCCCAGCCTCCGGTTTGCTCCACCGCGCCCAGGAGCTGTCTGTGGTGCTAGGAGAGAGAGGAGGGCTGGGGCCGCCACACAGCAACACTAAGACTGACAGGGACTTTCAGAATTCAGCTG
>gene=hg18_chr1_90945464_90945864_+; species=SPECIES_3; score=2.06423; 
AAGCGCGGGCGGGGAGGGCCCTTTGTACTCGGGCGCCGGCCTCCCCCGCGCGCCCCCGGCGGCCCCCGGCCTCGCAGGGAGCCCCGGGCCCGCGCTCCGCGCCGCCGCGCCCGGGAGCTGTCTGTGGTGCTGGGAGAGCGCGGCGGGCCCGGGCGGCCACCCCGCCACGCTCGGGCCCACGAAGACCTTCGACATTCCGCCG
>gene=hg18_chr1_90945464_90945864_+; species=SPECIES_4; score=2.06423; 
AAACGCTGCCGGGGAGGGCGCTTTGTAATCCGGCGCCGCCGTCCCCGGCGCGCCCCTTGCGGTCGCCGGCTTTGCAGGGAACCCCCAGCCCCCGCTACGCGGCCCCGCGCCCGGGAGCTGTCTGTGGTGCTGGGAGAGAGAGGAGGACCAAGATGGCCACCCAGCAACACTCAGACTGACAGAGATCTTCACAATTCAGCCG
>gene=hg18_chr8_135490987_135491387_+; species=SPECIES_0; score=1.87114; 
TGGCTGTAGTGCTCCAGAAACTCCAAGCTTGTGGGATATAAGAGCCAATGGAGTTCATTTGAAAGAGGGCCCTAGCCAGTGGTTGGTAGCATAAGGCTGTCCAAGGTGCTGAGAATACAAACATGTATCTTAGTAACCAAGAAACTAACAGGATAGTGGGGAAGACAAACATAAGCAGGGTGTTTGACACAATAATAACAACACCATTATTCTTTATG
>gene=hg18_chr8_135490987_135491387_+; species=SPECIES_1; score=1.87114; 
TGGCTGTAGTGCTCCACAAACTCCAAGCTTGTGGAATATAAGAGCCAAGGGAGTTTATTTGAAAGAGGGCCCTAGCCAGTGGTTAGTAGCATAAGGCTGTCCAAGGTTCTGAGAATACATACAGGTATCTCAGTAGCCAAGAAACTAACAGGATAGTGAGGAAGACAAACATAAGCAGAGCATTTGACATAATAATAACAACACCATTATTCTTGATG
>gene=hg18_chr8_135490987_135491387_+; species=SPECIES_2; score=1.87114; 
TGACTCTAAGACTCAAGTAAGTCCAAGCTTAGGGGAAGTGGGAGAACATGCAATTCACTTGGGTGGAAACTTTAACCTCTGACTGACAACATTGGGCTGTCCGAGGTCCTGAGAATGCAGGTTAGAATAACAGTAGCTCAGAAACTAACAGGATAGTAAAGAGGGCAAACATAATCCAAGCAACTGGCACAATTATAGCAGCACCATTATCCCCTATT
>gene=hg18_chr8_135490987_135491387_+; species=SPECIES_3; score=1.87114; 
GGACCATAAGGCTCAAGAAAGTCCAAGCTTGTGGTAAGTGAGAAAGAAGGTAATTCATTTGGGTGAAGACCCCAGCCAATGGTTGGGAGCACTGGACTGTCTGCGGTGCTGAGAATACAAGCATGAGTCTCTGTGGCCAAGAAACTAACATTTCAGAAGGGAAGACAAACATAAGCAGAGCATTTGATGTAATAATAACCTCACCATTAGCCTCTGCT
>gene=hg18_chr8_135490987_135491387_+; species=SPECIES_4; score=1.87114; 
TGGCTGTAAGGCTCAAGAAAGTTCAAGGTCATGGGGTGTGGGAGATAATGCAGTTCATTTGCATGAAGACCCTAGCAAGTGGTTGGTAGCAGAGGGCTGTCCAAGGTTCTGAGGATCTAGTCATGAGTCACAGTAGCCCAGACACCAACAGGCTACGGGGGAAGACAAACATAAGCAGAGCATTTGACACAAAAATAACAACATCATTATCCTCTACT
>gene=hg18_chr10_97141711_97142111_+; species=SPECIES_0; score=3.17363; 
TAATGCACATTAAGGGTAGAGCTCCAGTGTGATCTGTCTTGAATGCCTTTCTTTGAAAGGCATACATCTTTCCTATGTTAAGAAGGATGTGCAGAGCGCAGGGCCTATCAGACGGACAGGGCTGATGAGGCCCTGCGGAGCTCACAGACATGAAAACCACAAACCAGAGGTTTCAAAACCAAATATTATTT
>gene=hg18_chr10_97141711_97142111_+; species=SPECIES_1; score=3.17363; 
TAATGCACATTAAGGGTAGAGCTCCAGTGCAATCTGTCTTGAATGGCTTTCTTTGAAAGGCATACATCTTTCCTATGTTAAGAAGGATGTGCAGAGCGCAGGGCCTACTAGACGGACAGGGCTGATGAGGACCTGCGGAGCTCACAGACATGAAAACCACAAACCAGAGGTTTCAAAACCAAATATTATTT
>gene=hg18_chr10_97141711_97142111_+; species=SPECIES_2; score=3.17363; 
GCAGGTTCTTTACCACTAGAGCTCAGGTGTAATCTGTCTTTAACACTCTTCTTTGAAAGGTATGAATCTTTCCCATATTAAGAAGGGTGTGCAGAGCCCAGGGCCTGGCAGAAGGACAGGGCTGAGGAGGACCTGCGAAACTCACAGATATCAAAACCACAAACCAGAGACTTTAAAATGAAATATGCTCT
>gene=hg18_chr10_97141711_97142111_+; species=SPECIES_3; score=3.17363; 
TAATGCTCATTAAGGGTAGAACCCGGGTGTAATTTGTCCTTAACACCTTTCTTTGATAGGCATAAATATTTCCCACGTTAAGAACGGTGTGCAGAGCCCAGGGCCTGTCAGAAGCACAGGGCTGAGAAGGACCAGAGAATCTCTTATACTTAAAAAAAAAAAAAAAGAAAAAAGAAAAGAAAATATTCTTT
>gene=hg18_chr10_97141711_97142111_+; species=SPECIES_4; score=3.17363; 
TAATGCTCATTAAGGGTAGAGCTCGGGTGTAATCCATCTTTAACATCTTTCTTTGAAAGGCATACATCTTTCCCACCTTAAGAAGGGGGTACAGAGCCCAGGGCCTATCAGGAGCACAGGGCTGAGGAGGACCTGCCGAGCTCACAGACATCAAAACCATAAGTCAGAGACTTTAAAATAAAATATTCTTT
>gene=hg18_chr2_241637867_241638267_+; species=SPECIES_0; score=3.15929; 
CCCTGCGACTCGGACCCCTGCTTCAACGGAGGCTCCTGCGATGCCCATGACGACTCCTACACCTGCGAGTGCCCGCGCGGGTTCCACGGCAAGCACTGCGAGAAAGGTATGGCGAGGGGCGGGCGCCCGCGGTGCTGAATTGCTGACCTCGTTAGCCTGCTCTGTTGTGGTGACTGTTTGGATGGTTCTGA
>gene=hg18_chr2_241637867_241638267_+; species=SPECIES_1; score=3.15929; 
CCCTGCGACTCGGACCCCTGCTTCAACGGAGGCTCCTGCGATGCCCATGACGACTCCTACATCTGCGAGTGCCCGCGCGGTTTCCACGGCAAGCACTGCGAGAAAGGTATGGCGAGGGGCGGGCGCCCGCGGGGCGGAATTGCTGACCTCCTTAGCCTGCTCTGTTGTGGCGACTGTCGGGACGGTTCTGA
>gene=hg18_chr2_241637867_241638267_+; species=SPECIES_2; score=3.15929; 
CCGTGTGACTCCGACCCCTGCTTCAATGGAGGTTCCTGTGACGCGCACGAAGACTCCTACACGTGCGAGTGCCCGCGGGGCTTCCACGGCCGCCACTGCGAGAAAGGTGGGCGGAGGGGCGCGCGCGGGCGGGGCCGCAGCGCTCTCGGCACGTGCCTGCACTGTTGGGAAAAGTGTCAACGTGACCCCGA
>gene=hg18_chr2_241637867_241638267_+; species=SPECIES_3; score=3.15929; 
CCCTGCGACTCAGATCCCTGCTTCAACGGAGGCTCCTGTGACGCCCATGAGGACACCTACACTTGCGAGTGCCCCCGAGGGTTCCATGGCAGGCACTGCGAGAAAGGTGGGGCGAGGGGAGGGGCAGGGCAGAGAGGGCCCGCTCACCCTGAGGCCCGGCTCTGCTGTGGTGAGTGTCTTGCTAGTGCTGT
>gene=hg18_chr2_241637867_241638267_+; species=SPECIES_4; score=3.15929; 
CCCTGCGACTCGGACCCCTGCTTCAACGGAGGCTCCTGTGACGCCCACGACGACTCCTACACGTGCGAGTGCCCGCGAGGGTTCCACGGCAGGCACTGCGAGAAAGGTAGGGAGAGGCGATGTCACACGCAGTAACTACTCGTTCACGCTCTGGGCCGGCTCTGTTGTGCTGACTGTCTTCCTGGTTCTGT
>gene=hg18_chr2_171378902_171379302_+; species=SPECIES_0; score=2.37401; 
CCGAGAGAAGGTGGGCGAAATACCTCCAACTAGGCAAAAACAGCAGTTACTGTCAGGAGGGGGCTGGCTGTTGGCCCATAGCTATTGGCGGAAGCAAACGAAACAGAGGCATGGGGACCGAAGGACGGGCGCTGTCCTTCGTGCTGAAAGATCTATGCCCTACTCAAAACTCAGTAACTGGATGGTGGAATTCCAGGCCTTCAATTCATTACCATTCCGCTGTGCCCGAGTTCGAGTTGGAGGAGATCATTGAAAATTA
>gene=hg18_chr2_171378902_171379302_+; species=SPECIES_1; score=2.37401; 
CCCAGAGAAGGTGGGCGAAATACCTCCAACTAGGCAAAAACAGCAGTTACTGCCAGGAGTGTGCTGGCTGTTGGCCCAGAGCTATTGGCGGAAGCGAACGAAACAGAGGCGTGGGGACCGAAGGGCGGGCGCTGTCCTTCGTGCTGAAAGATCTATGCCCTACTCAAAACTCAGTATCTGGATGGTGGAATTCCAGGCCTTCAATTCCTTACCATTCCGCTGTGCCCAAGTCCGAGTTGGAGGAGATCATTGAAAATTA
>gene=hg18_chr2_171378902_171379302_+; species=SPECIES_2; score=2.37401; 
CTGGGAGGCAGGGGGCGAGGTACTCCCAAAAGGGGAAAAACCGCATTTACTGCCTGGAGGCGGATGGGAGTTTGCTAGATACTGGCGACCTAAGCCGACGAACTGGAGGCTTCGCTTCCAAACCGTGGGCTCTGTCCTTGGTGCTGAAAGAGCCGTGCCCTAGTCCGAACTCGCTGTCTGAACTGTGGGATTCTGGACCCTCAGTTCTTTACCATCTCGCTGAGCCCGAGCCTGGGTTGGAGAAGATAATTGGAAACCA
>gene=hg18_chr2_171378902_171379302_+; species=SPECIES_3; score=2.37401; 
CTGAGAGGGAGAGAACGAAATACTCTCAACGGGGGAAAAACAGCAGTCACAGCAGGGAGGGGGCAGGCGGGTGGCCGGGAACTGGGGACTGAAGCGCGCTACAGGGAGGCCTAGGGACCAAAGGGCGGGCGCTGTCCTTGGTCCTGAAGGAGCTGTGCCGCGCTCCCAACTTCGTGCTGGGACTGTGTAATTCCAGGCCCTTAGTTCCTTAACATCTCGCTGAGCCCGAGTCTGGCTTAGAGGAGATAAGTGGAAATTA
>gene=hg18_chr2_171378902_171379302_+; species=SPECIES_4; score=2.37401; 
CCGGGAGAAAGGGGGCGAAATACTCTCAACAAGGGAAAAACAGCCGTTACTACCAGGAGGGGGCGGGCGACTGGCTAAGGGCTGACGTCTGAAGCCGACCTAAGCGAGGCTCAGGGACCGAATGGTGGACGCTGTCCTTGGTGCTGAAAGACCTGGGCCCTGCTCCGAACTAGATGTCCGGACTGTGGGATTCTAGGCCCTCAGCTCCTTATTATCTCGCTGCGCCCGAGTCTGGATTGGAGGAGATAATCTGAAAATA
>gene=hg18_chr16_54009980_54010380_+; species=SPECIES_0; score=2.4428; 
ATCCGCTTCCACCAATTCCACTTGTTTTCGTTCTCTCCTGACTTTCTGGAGGAGGACTGGCTTGAAGGAACCTCACCTCTGCAGGATCTAGCGCCTGCTGTAACCAGTTCAGGGCGAGATGCAGGACAGGAACTAGCCATGGTCCTTACCTTCCAGGAGCCTGTTCTGCAGATCACAGCAATGGGAACTGTCAAGGCCAATATCCTGGTCACCCTTCTTCTGGGGCAAACCCAAACTTCAGAGTTTTGTGCCTTCT
>gene=hg18_chr16_54009980_54010380_+; species=SPECIES_1; score=2.4428; 
ATCCACTTCGACCAATTCCACTTGTTTTCGTTCTCTCCTGACTGTCTGGAGGAGGACTGGCTTAAAGGAACCTTACCTCTGCAGGATCTAGCACCTGCTGTAACCAGTTCAGGGCGAGGTGCAGGACAGGAACTAGCCATGGTCCTTACCTTCCAGGAGCCTGTTCTGCAGATCACAGCAATGGGAACTGTCAAGGCCAACATCCTGGTCGGCCTTCTTCTGGGGCAAACCCAAACCTCCGAGTTTTGTGCCTTCT
>gene=hg18_chr16_54009980_54010380_+; species=SPECIES_2; score=2.4428; 
ATGCACTTTGGCCAAGTCTCTATATTGTTGTTCCATCCTGACCCTCTGGGGAAAGACTGGTTGGGAGGGACCTCAACATCACACAACCCTGCACCTGCTGTGACCAGGTCAGGACCAAGTGCCGGGAGGGAACTAGCCATGGTCCTTACCTTCAGGGTGCCTGTTCTGCAGATCCCAGCAGTGGGAACTGCCAAGGCCAGCACCCTGGTTACACTTCATGTGGGGCAAACCCAAATCTGATGGATTTGTGCCGCCT
>gene=hg18_chr16_54009980_54010380_+; species=SPECIES_3; score=2.4428; 
ATGCACTTTGGCCAGTTTGGTGTGTTTCCGTTCTATCCTAACTCCCTGGAGGAAGCCTGGCTTGAAGGGACCTTGATGTCACCCGACCTAGCACCTGTTGTAACCAGGTCGGGGCCAGGTGCTCGAGAGGAACTAACTATGGTCCTTACCTTCAAGGAGCCCATACGGTGGATCACAGAAGTGAGAAGAGTCAAGGCCAGCACCCTGCCCACCCTTCATCTGGAGCGAACCCAAGCCTCAAAGATTTGTGCCTTCT
>gene=hg18_chr16_54009980_54010380_+; species=SPECIES_4; score=2.4428; 
ATGCACTCCGGCCAGTTCCATTCATCTTCGTTCTCTCCTGACCTTCCGCAGAAGGACTGGCTTGAAGGGACCTCAGCACCACCCGACCTGGCATCTGTCGTACCCAGGTCAGGGCCGGCTGCGGGACAGGAACTAGCCCTGGCCCTTCCCTTCACGGAGCCTGTTCCGCAGATCCCAGCAGTGGGAAGTGTGCAGGCCAGCACCCTGGCCCCCGTTCCCCTGGAGCAGACCCAAACCTCACAGATTTATGCCTTCT
>gene=hg18_chr11_43555104_43555504_+; species=SPECIES_0; score=3.42695; 
TTGCATGGTGGGGTTGGGTAAAGAGAGGGAAAATCTCTACTCCTTTGACAAACCTCCCTTTGGTGGGAACTAAGGACGGCGACCCTGGTTCGGTGGCCCAAGACTCGGTTGCTGTCCACGGAGATAGGTGCTGAAAATGCCTTGGTCCTCAGTGAGTTCAGTTCCGTGCGCCAGGGGGCGGGGTTGGCGCCAGCTGCGGTTAGCCCCGCCCTGGATGCAGGAGAGGGATACGGGGACGAGAGGGTTAAGGATGTTCAAAGGGATAGTCGTGACTTCGGTGAGAG
>gene=hg18_chr11_43555104_43555504_+; species=SPECIES_1; score=3.42695; 
TTGCATGGTGGGGTTGGGTAAAGACAGGGAAAATCTCTACTCCTTTGACAAACCTCCCCGCGGTGGGAACTGAGGACCGCGACCCTAGTTCGGTGGCCCAGGACTCGGTTGCTGTCCACGGAGATAGGTGCTGAAAATGCCTTGGTCCTCCGCGAGTTCAGTTCCGAGCGCCAGGGGGCGGGGTTGGCGCCAGCTGCGGGTAGCCCCGCCCTGGATGCAGGAGAGGGACACGGGGACGAGGGGGTTAAGGATGTTCAAAGGGATAGTCGTGACTTCGGTGAGAG
>gene=hg18_chr11_43555104_43555504_+; species=SPECIES_2; score=3.42695; 
TTGCATGGTGGGGCTGGGTAAATGAAGGAAAAATCCGCGTTCCTTTGACAAACTTCCCTGCGGTGGGAGCTGAGGACCGCGACCCTGGTCCCGTGGCCCAGGGCGCGGTAGCTGTCCATGGAGGCAGGTGCTGAAAATTCCTTGGTCCTTGGCGAGTTCAGCTCCGAGCGCCAGGGGGCGGGGTTGGCGCCAGTTGCCGATAGCCCCGCCCTGAATGCAGAAGAGGGATACGGAGAGGAGAGGGTTAAGGATGTTCAAAGGGATAGTCGTGACTTCGGTGAGAG
>gene=hg18_chr11_43555104_43555504_+; species=SPECIES_3; score=3.42695; 
TTGCATGGTGGGGCCGGGTAAAGAGAGGGACAACCTCTGCTCCCTGGACAGGCTTCCCTGGGGTGGGAGCCGAGGCTGGGGAGCCCGGCCCCGCGGCTCAGGGCGCGGCAGCTGTCCACCGAGGCAGGTGCTGAAAATCCCTCGGTCCGCGGCGAGCCCGGCTGCGAGCGCCAGGGGGCGGGGTTGGCGCCAGCTGCGGGGAGCCCCGCCCCGGCTGCGGGAGAGGGATGCGGAAAGGAGCGGGTTAAGGATGTTCAAAGGGAGAGTCGTGACTTCGGCGAGAG
>gene=hg18_chr11_43555104_43555504_+; species=SPECIES_4; score=3.42695; 
TTGCATGGTGGGGCTGGGTAAAGAGAGGGACAATCCTTATTCCTTTGACGAACTTCCCTGCGGTGGGAGCCCAAGACCGCGACCCTGGTGCCGTGGCCCAGGGCGCGGTAGCTGTCCACAGAGGCAGGTGCTGAAAATTCCTTGGTCCTCAGCGAGTTCAGCTCTGAGCGCCAGGGGGCAGGATTGGCGCCAGCTGCGGGTAGCCCTGCCCTGGATGCAGAAGAGGGATACGGAGAGGAGGGGGTTAAGGATGTTCAAAGGGATAGTCGTGACTTCGGTGAGAG
>gene=hg18_chr13_83354047_83354447_+; species=SPECIES_0; score=2.1719; 
GTACAGGCGCACTGCCTGTGCATGGCTGTGCGTCGGACTGACCTTGCCTCTCTGATACAAAGCAGGGTTTTCGGCTTCTGTTGTTGAGGCTGCTGGTGGAGTTCTTGCTGTGGTTGCGGGTTGCCCAGAAGTCCCCCGAGGTGCTGTCCAGTTCCCCCGGTGCTGAAATCACGCCCGACCGAAGGACTCACGCTGCCCAGCCAATGGCGCTGGAAAATTTCCGCAATCGCTGCGTTTTGTGGTTGTCCATCCTTTTCCTTTCCTCCCCTTCGGTCCTCTTAAGCTTT
>gene=hg18_chr13_83354047_83354447_+; species=SPECIES_1; score=2.1719; 
GTACAGGCGCACTGCCTGTGCATGGCTGTGCGTCGGACTGACCTTGCCTCTCTGATACAAAGCAGGGTTTTCGGCTTCTGTTGTTGAGGATGCTGGTGGAGTTCTTGCAGTGGTTGCGGGTTGCCCAGAAGTCCCCCGAGGTGCTGTCCAGTCCCCCCGGTGCTGAAATCACGCCCGACCGAAGGACTCACGCTGCCCAGCCAATGGCGCTGGAAAATTTCCGCAATCGCTGCGTTTTGTGGTTGTCCATCCTTTTCCTTTCCTCCCCTTCGGTCCTCTTAAGCTTT
>gene=hg18_chr13_83354047_83354447_+; species=SPECIES_2; score=2.1719; 
GTACAGGCGCACTGCCTGTGCATGGCTGTGCGTCGGACTGACCTTGCCTCTCTGATACAAAGCAGGGTTTTCGGCTTCTGTTGTTGAGGCTGCTGATGGAGTTCCTGCCGTGGCTGCGGGTTGCCCAGGAGTACCCCGAGGTGCTGTCCAGTCCCCCCGGTGCTGAAATCACGCCGGACCGAAGGACTCACGCTGCCGAACCAATGGCGCTGGAAAATTTCCGCAATCGCTGCGTTTTGTGGCTGTCCATCCTTTCCCTTTCCTCCCCTTCGGTCCTCTTCAGCTTT
>gene=hg18_chr13_83354047_83354447_+; species=SPECIES_3; score=2.1719; 
GTACAGGCGCACTGCCTGTGCATGGCTGTGCGTCGGACTGACCTTGCCTCTCTGATACAAAGCAGGGTTTTCGGCTTCTGCAGCTGAGGCGGCCGGTGGAGTTCTTGCAGTGGCTGCAGGTTGCCCAGAAGTCCCCCGGGGTGCTGTCCAGTCCCCCCGGTGCTGAAATCACGCCCGACCGAAGAACTCACGCTGCCGAGCCAATGGCGCTGGAAAATTTCCGCAATCGCTGCGTTTTGTAGCTGTCCATCCTTTTCCTTTCCTTCCCTTCCGTCCTTTTCAGCTTT
>gene=hg18_chr13_83354047_83354447_+; species=SPECIES_4; score=2.1719; 
GTACAGGCGCACTGCCTGTGCATGGCTGTGCGTCGGACTGACCTTGCCTCTCTGATACAAAGCAGGGTTTTCGGCTTCTGCTGTTGAGGTTGCTGATGGAGTTCTTGCCGTGGCTGCGGGTTGCCCAGAAGGCCCCAGAGGTGCTGTCCAGTCCCCCCGGTGCTGAAATCACGCCCGCTCGAAGGACTCACGCTGCCGAGCCAATGGCGCTGGAAAATTTCCGCAATCGCTGCGTTTTGTGGCTGTCCATCCTTTTCCTTTCCTCTCCTTTGGTCCTTTTCAGCTTT
>gene=hg18_chr19_45415921_45416321_+; species=SPECIES_0; score=11.3493; 
TCCCCGACGGCTCTGGGGTAGGCGAGCCATGGGGGCCCGAGCCCGGTGGGGGGGCGCGGCGGAGGCTCCGGGGCCGCCGGGGGCGCGCCGCGCGGGCTGCGCCGCCGCTGCAGCTACCGCCCGGCTGCCCACCCCGCCCCTCACCTCCGGCACCGACTCCGGCTCCCCCTATGTCTAGGGAAACCCCTCCTTC
>gene=hg18_chr19_45415921_45416321_+; species=SPECIES_1; score=11.3493; 
CCCGCGCCGGCTCCTCCCCGCCACAGCGGCGGGGGCTCGGGCCCCTTGGCCGGCCGCCGCCCCGGCGCCTGGTGCGCCGCCGCCGCGCCGCGCGGGCGGCCCCGCGGCTTCGGCGGCCGCCCGGTCTCACTCCCCCCGCTGCTGCTCCCGCCCCGCCGCTGCCGCCGCCTCGCGCCCGCCCCTCCCCTCCCGC
>gene=hg18_chr19_45415921_45416321_+; species=SPECIES_2; score=11.3493; 
CCCGCGCCGGTCCATCCCCGCCACCGCCGCCGCCGCCCGGGACGCACAGCCGGCTGGGGCCGATGCGCCTCGCCGGCCGCGGGCGGACCGGGTTCCCGGCGCCGAGTCTCCAGCCGCCGCCCCGCCGCCCTCCCCTCTTTAAAGCGCCGGCCCCGCGCCTGGAGCCCCTTCACGCCGTGACATCCGGTCCCGC
>gene=hg18_chr19_45415921_45416321_+; species=SPECIES_3; score=11.3493; 
CCCCCGACGGCTCTGGGGCAGGCGAGCCATGGGGGCCCGGGCCCGGCGGGGGGGCGCGGCGGAGGCTCCGGGGCCGCCGGGGGCGCGCCGCGCGGGCTGCGCCGCCGCTGCAGCTACCGCCCGGCCGCCCACCCCGCCCCGCACCTCCGGCACCGACTCCGCCTCCCCCTATGTGTAGAGAAACCCCTCCTTT
>gene=hg18_chr19_45415921_45416321_+; species=SPECIES_4; score=11.3493; 
CCCCCGACGGCTCTGGGGCAGGTGAGCCATGGGGGCCCGGGCCCGGCGGCGGGGCGCGGCGGAGGCTCCGGGGCCGCCGGGGGCGCGCCGCGCGGGCTGCGCCGCTGCTGCAGCTACCGCCCGGCTGCCCACCCCGCCCCGCACCTCCAGCACCGACTCCGGCTCCCCCTATGTCTAGAGAAACCCCTCCTTC
>gene=hg18_chr17_30148827_30149227_+; species=SPECIES_0; score=8.21689; 
AGGGGAGAGTGGTGTTGTGGGGTTGAGGGAGGACCCATTACCCACTTAACCATTCCTCGATCTGGCTGGCTTTGGGCTTCCTGATCAGCACCTAGGCAGCTCCACGTCCACCACCTCCAGCCTCGCTTTCTTGTACCACGTGGGCTTTGTGTCCATTCCTCACTCTTGAGCCCTTCCCCATCTCAGGC
>gene=hg18_chr17_30148827_30149227_+; species=SPECIES_1; score=8.21689; 
AGGGGAGAGTGGTCTTGTGGGGTTGAGGGAGGACCCATTGCCCACTTAACCATTCCTCTATCTGACTGGCTTTGAGCTTCCTGATCAGCACCTGGGCAGCTCCAAGTCCACCACCTCCAGCCTCCCTTTCTTGTACCACGTGGGCTTTGTGTCCATTCCTCAGGCTTGCGCCCTTTCCCATCTCAGGC
>gene=hg18_chr17_30148827_30149227_+; species=SPECIES_2; score=8.21689; 
GGGGGAGACTGATTTTGATCCCTGGCGGGATGATCCCCTGGAGAAAGAACCACTCCAGTATCTTTTTTTTTTAATTATTATTAATAAAAATTTTGGCTGTGCTGGTTGCAGCGATTGGGGCCTAACAGGCTTCTTCCGTGGGTCTCTTGTGACCAGCTCTAAGGCATGAGGGCTTCAATAGCGCAGCC
>gene=hg18_chr17_30148827_30149227_+; species=SPECIES_3; score=8.21689; 
GGGACAGAGTGATCTTGGGGGGTTTAGGGAGGACCCACTGCCCACCTACCCACTCCTCTATCTCACTGGTTTCATTATTCCTAATCAACACCTTGGCAGTTCCACGTGCACCGCCTCCAGCCTCTCTTTCTTGTTCCAAATGTGCCTTGTGTCCACTGCTCAAACCAGAGCTCTTCCCCAACTCAGGC
>gene=hg18_chr17_30148827_30149227_+; species=SPECIES_4; score=8.21689; 
GGTGAAGAATGATCTGGGGGAATTGAAGAAGGAACCACTGCCCACCTACCAATTTCTCTATCTTGCTGGCTCCACGCTTTCTGATCAGCACCATGGCAGTTCCACCTGCGCCAGAGGCAGCCTCCCTTTCTTGTTCCAGGTGAGCCTTGCGTCCATTCCTCAAACTATAGCTCTTCCCCATCTCAGAC
>gene=hg18_chr12_106922330_106922730_+; species=SPECIES_0; score=2.1275; 
TGCCAAGACCTCAGCAATTTTCCTCTATACACCTGATGCTCAGTTGGGATGTTGCAGTGCTAGGAAAAACAATGCTCAGTGAATTTGGACCATGGACACAACATGTCCACCTCAGAATTAGGCCCAGGTTGTCAGGGAGCATATTCAAGCAGTTGTGTGGCCACCTACCATAGTTCATGCACTGGATTCCTATTTATTCATGTATTACATCCATTCAT
>gene=hg18_chr12_106922330_106922730_+; species=SPECIES_1; score=2.1275; 
TGCCAAGACCTCAGCAATTTTCCTCTATACACCTGATGCTCAGTTGGGATGTTGCAGTGCTAGGAAAAACAAGGCTCAGTGAATTTGGACCATGGACACAACATGTGCACCTTAGAATTAGGCCCAGGTTGTCAGGGGGTATATTTAAGCAGTTGTGTGGCCACCTACCATAGTTCATGCACTGGATTCCTATTTATTCATGTATTACATCCATTCAT
>gene=hg18_chr12_106922330_106922730_+; species=SPECIES_2; score=2.1275; 
GCCTCAGAGATCGGGTTTGATCCTGGGTCAACCTGGAGGCGAGCAAGGCAGTTCCATGGACAGAGAGCCTGGTGCACCATGGGGTCGCAAAAAGGACACAACAGAAGCAGCTCAGCATTAGGCCCAGTTTGTCAGGGGCCATATTTAAACAGTCGTGGGGCCACTTGCCATGAGAAACGCACTGGATTCTTATGCATCCATTTACCAAATTTAATCAT
>gene=hg18_chr12_106922330_106922730_+; species=SPECIES_3; score=2.1275; 
TTCTCACCCTTTAGCTTTTCTCCTCTTTCAAGATTAAGATGTTCTGGGCAGTTCCAATGCTAGGGAAAAAATTGCACAATGGGGTTGGACCACGGACACAACATGTGCACCTCATCATCAGGCCTAGGTTGTCAGGAATCCTATTTAAACAGTTGTGGGGCCATCTGGCATAATTGATGCACTGGGTTCCTATATATTCATTCACTCCATTCATTCAT
>gene=hg18_chr12_106922330_106922730_+; species=SPECIES_4; score=2.1275; 
TTCTCACTCTTAAAATTCTCTCCTCTTTCAATATTAAGATGTCTTGGGCAATTCCAATGCTGGGGAAAATTGTGTTCAATGGGTTTGGACCATGGACACAACATTTCCACCTCAGTGTTAGGCCCAGGTTGTCAGGGGCCATATTCAAGCAGTTGTGGGGCCGCCTGCTGTAACTGGTGCACTGGATTCCTATATACCCATTCACTCCATTCATTCAG
>gene=hg18_chr5_140400838_140401238_+; species=SPECIES_0; score=2.87718; 
AACAAGGGGTCCCCCCTCCACCTCTGGCATTGTAAATTAGCCAGTCACGCGACCCTTGGAACCAGTTGGGATTGGCCATTTCCTTTGTGTGGTGAAAATCTCTGCAGCGAGTCATGGGACCGAACTGGGCGGTGTCGCTGTCCGTGGCCATGGTGCTGAACTCTGGGCGTGGCCAGAGATTTCCTTTAATGACAGCTTCCGGTAGGGCGGGGTCGGGGTCGCGTTCCGAAAAGTGGATCCACCTGCCACCTGGTGGCAGATGAGGAAATGCTATTGATAAAGTGTAAAG
>gene=hg18_chr5_140400838_140401238_+; species=SPECIES_1; score=2.87718; 
AACAAGGGGTTCCCCCTCCACCTCTGGCATTGTAAATTGGCCAGTCACACGGCCCTTGGAACCAGTTGGGATTGGCCATTTCCTTTGTCAGGTGAAAATCTCTGCAGCGAGTCATGGGACTGAATTGGGCGGTGTCGCTGTCCGTGGCCAGGGTGCTGAACTCTGGGCGTGGCCAGAGATTTCCTTTGATGACAGCTTCCGGTAGGGCGGGGTCGGGGTCGCGCTCCGAAAAGTGGATCCACCTGCCACCTGGTGGCAGATGAGGAAATGCTATTGATAAAGTTTAAAG
>gene=hg18_chr5_140400838_140401238_+; species=SPECIES_2; score=2.87718; 
ATCAAGAGTTCCCCCCTCCATATCAGGCATTGTAAATTAGTCAGTCACGCAGCCTTTGGAAGCAGTTGGGATTGGCCAATTCCTTTGTCAGGTGAAAATCTCTGCAGCGAGTCATGGGACTAAACTGGGCGGTGTCGCTGTCCGCGTCGATGGTGCTGAACTCTAGGCGTGGCCAGAGGGTTCCTTTGATGACAACTTCCGGTAGGGCGGGGTCAAGTTCGCTCTCCAAAAAGTGGATCCATCTGCCATCTGGTGGTAAATAAGGAAATGCTTTTGATAAAGTTCAAAA
>gene=hg18_chr5_140400838_140401238_+; species=SPECIES_3; score=2.87718; 
ATCAAGGGGTCCCCCCTCCATATCTGGCCTTGTAACTTAGTCGGTCACGAGCCCCTTGGAGCCAGTTGGGATTGGCCAGCTCCTTTGTCAGGTGAAAGCCTCTGTAACAAGTCATGAGACTAAACTGGGCGGTGTCGCTGTCCGCGTCTAGGGTGCTGAACTCTAGGCGTGGCCAGAGGTTTCCTTTAATGACAACTTCCGGTAGGGCGGGGTCTGGCTCTTGCTCCAAAGAATGGATCCATCTGCCACCTGGTGGTAGAGTAGGAAATGCTTTTGATAAAGTTCAAAG
>gene=hg18_chr5_140400838_140401238_+; species=SPECIES_4; score=2.87718; 
ATCAAGGGATCCCCCCTCCATATCTGGTATTGTAAATTAGTCAGTCACGCGGCCCTTGGAACCAGCTGGGATTGGCGGGTTCCTTTGTCAGGTGAAAATCTCTGCAGCGAGTCATGGGACTAAACTGGGCGGTGTCGCTGTCCGCGTCCAGGGTGCTGAACTCTAGGCGTGGCCAGAGGTTTCCATTAATGACAACTTCCGGTAGGGCGGGGTCGGGGTAGTGTTCCAAAAAGTAGATCCATCTGCCACCTGGTGGTAGAGAAGGAAATACTTTTGATAAAGTTCAAAA
>gene=hg18_chr16_24174677_24175077_+; species=SPECIES_0; score=13.8357; 
GGCTGGCTGACCCGGGAAGAACGGGGGGAGAAAGACCCTTAGCACCCCGGGTTTCTAGCCCGGGCGGCGGTGTGCAGCTGCATGAGGGAGCTGTCCCTTCAGCACCACGGACCTTGGCCCCCCAGGGAAACCAGCCGGCCCCCGCCCCAGGACTGTCTTTTCTCCAGTTTGAGCGGGGGTGTCGGGAGCAGGCGGAGAGCTTTCCT
>gene=hg18_chr16_24174677_24175077_+; species=SPECIES_1; score=13.8357; 
GACTGATTGACCCGGGAAGAACGGGGGGAGAAAGACCCTTAGCACCTTGGGTTTCTAGCTCAGGCGGCGGTGTGCAGCTGCAGGAGGGAGCTGTCCCTTCAGCACCACGGACCTTGGCCCCCCAGGGAAACCAGCCGGCCCCCGCCCCAGGACTGTCTTTTCTCCAGTTTGAGCGGGGGTGTCGGGAGCAGGCGGAGAGCTTTCCT
>gene=hg18_chr16_24174677_24175077_+; species=SPECIES_2; score=13.8357; 
GGTGGGCTGGCCTCGGAGGGGCGGGGGAAGACCCACCATCGGTATCCCAGGTCTCTCGCCCGGGCGGCGGGGTGCAGCAGCAGCAGGGAGCTGTCCCTTCAGCACCGCGGACCTTTGCCCTCCGATGAAACCTCTCGGCCCCCGCCCCAGGACTGTCTTTTCTCCAGTTTGAGCGGGGGTGTCGGGAGCAGGCGGTGAGCTTTCCT
>gene=hg18_chr16_24174677_24175077_+; species=SPECIES_3; score=13.8357; 
GGCTAGCTGGCCTGGAAAGGACGGGGGGGGTGCGACCCTCAGCACCCCAGGTCTCAAGCCCAGGGGGCGGGGTGCAGCAGCAGCAGGGAGCTGTCCCTTCAGCACCGCGGACCTCTGCCCTCCGATGAAACCGCCCGGCCCCCTCCCCAGGACTGTCTTTTCTCCAGTTTGAGCGGGGGTGTCAGGAGCAGGCGGAGAGCTTTCCT
>gene=hg18_chr16_24174677_24175077_+; species=SPECIES_4; score=13.8357; 
GGCTGGCTGGTCTGGGAAGGACGGGGGGGGACCGACCCTCAGCACCCCAGGTCTCCAGGCCGGGCGGCGGGGTGCAGCAGCAGCAGGAAGCTGTCCCTTCAGCACCACGGACCTTTGCCCTCCGGTGAAACCGTCCGGCCCCCGCCCCAGGACTGTCTTTTCTCCAGTTTGAGCGGGGGTGTCGGGAGCAGGCGGAGAGCTTTCCT
>gene=hg18_chr4_8633157_8633557_+; species=SPECIES_0; score=21.7676; 
CCCATCTGCCACGCCAAGAGAGAAGAAGGAAAGATACAGTGTTAGGGAGACCTCCCCGCCCCTAGCCCGCCCCTGCGCCTCAGGACAGTCCGCCGGGACGGGCGCATTCAGCACCCTGGACAGCACCGCGGCTGCTCCTGCTCCGCAGATACGCCCTACCTGCACTTGCCGCCCTCGCTGCTCTGGCCTTGCTAGCCGCTCTGCACCTCCCAGA
>gene=hg18_chr4_8633157_8633557_+; species=SPECIES_1; score=21.7676; 
CCCATCTGCCACGCTAAGAGGGAAGAAGGAAAGATACAGTGTCAGCGAGACCTCCCCGCTCCTAGCCCGCCCCCAAGCCTCAGGACAGTCCGCCGGGACGGGCGCATTCAGCACCCTGGACAGCACCGCGGCTGCTCCCGCTCGGAAGAAACGCCCTAAGCGCACTTGCCGCCCTCGCCGCTCTGGCCTTGCTGGCCGGTCTGCACCTCCCAGA
>gene=hg18_chr4_8633157_8633557_+; species=SPECIES_2; score=21.7676; 
CCCCTCACCAACTCCACGAGGGGAGGAGGAAAGACAAAGCAATAACGAGACTTCTGTGCCCCCTGCCCGCCCTCCCGCCTAGCTTCAGCGCGCGGGGATGGGAGCGTTCAGCACCACGGACAGCGCCGCGGAGGCGCCAGCTCCGCAGCGCTGCTAACTTTTACATAAATTTTCTAGCTTTTTTAAACCTGACATCAGCTCCATATCTGGAAGA
>gene=hg18_chr4_8633157_8633557_+; species=SPECIES_3; score=21.7676; 
TCCCTGAGCCAGTGCATGTGGACGGAAGAAAAGACAAGGCGGCTGCGAGCGCTCCGCGACGCCAGCCGGCCCTTGGGCGGCGGGGCTGCGCGCTGGGCCGGGCGCCTTCAGCACCCTGGACAGCGCCGCGGAGGCCCCAGCTCCGCAGCGCCGCGCGCACCGCCAGGCCCGGCCTTGCCGCTGCGAACCGCTCCGGCGCTCTGGATCTCTGGGT
>gene=hg18_chr4_8633157_8633557_+; species=SPECIES_4; score=21.7676; 
TCCCTCAGCCATTCCCTGAGGAGAGAAGGAAAGACAAGGCGACAGCGAGACCTCCGTGACCCCAGCCCGCCTTCCCGCCGCGGGACGTCGCGCGGGGACGGGCGCGTTCAGCACCTTGAACAGAGTCACGGCGGTTCCGGATCCGCCGCTATGCGCGGAACCCCGTGGGCGCCCCAGCAGTTCCGGACTTGCCCGCCGCTCTTCATAGGGGAGA
>gene=hg18_chr16_79761914_79762314_+; species=SPECIES_0; score=1.4379; 
GGGACCTTCAACCTCACCTGCTGTGAAGGAGCGTGTCCCATAGCCTCTGTAGATGGGAGCTACTCACCTGGGCCGAGGGTGTGAGTTCCTTACTCCGGCAGGTCACCTCTCTCAGCACCTCGGCCAGCTCCTGCACCCTCTGCACGTCCTCCAAGCCGGTGGTGACTGCAGACAGTGATCCCAGCACATGCTCTCTGACCTTGGCACGGGGGAGAAAGGCAGGGGAGGAAATGTAATTCTGTGGCTCCATGAAGTAGTGTCAGGAAGATGCAGGGTC
>gene=hg18_chr16_79761914_79762314_+; species=SPECIES_1; score=1.4379; 
GGGACCTTCAACCTCACCTGCCATGGAGGAGCGTGTCCCACAGCCTCAGTAGATGGAAGCTACTCACCTGGGCCGAGGGTGTGAGTTCCCTACTCCGGCGGGTCACCTCTCTCAGCACCTCGGCCAGCTCCTGCACCCTCTGCATGTCCTCCAAGCTGGCGGTGACTGTTGACAGCGACCCCAGCACATGCTCCCTGACCTTGGCATGCGGGAGAAAGGCAGGGGAGGAAATGTAATTCCATGGCTCCATGAAGTAGTGTCAGGAAGATGCAGGGTC
>gene=hg18_chr16_79761914_79762314_+; species=SPECIES_2; score=1.4379; 
AGGGGTGTAAGCAATAAGTGGGAAGAATGATCGGGTCCCAGGGTCTTAGTGGGTGGGCACTACTCACCTGGGCCAAGGGCGTGAGCTCCTCACTGCGCTGGGTCACCTCTTTCAGCACCTCAGCCAGCCCCCGCAGCCTCTGCATGTCCCCCATGGTGGCATTGACCACAGACAGTGACCCCAGGATACGCTCTCTGACCTTGGAAAGACAGAGGAAGGTGGGGGAGATAATGTAATTCCGTGGCTTGATGAGGCTGTCCCAGAAAGATCTGGAGTC
>gene=hg18_chr16_79761914_79762314_+; species=SPECIES_3; score=1.4379; 
GGGACCTTTGACATTACCTAGGGCAGAGGTGTGTGTCCCATGGCCACAGCAGATGGGCCTCACTTACCTGGGCCTTGGGTGTGAGCTCCTCACTGTGGTGGGTCACCTCTCTCAGCACCTGGGCCAACCTTTGTACCTTCTGCATGTCCCCCAGGATGGTAGTGACTGCAGATAGTGACCCCAGCACATGCTCTCTGACCTTGATGCGAGGGAGGGAGATGGGGGAGAAAATGTAATTTCGTGGTTTGATGAAATGATTTCAGAAAGATTTGGGGTC
>gene=hg18_chr16_79761914_79762314_+; species=SPECIES_4; score=1.4379; 
GGGACCTTTGGCCTCACCCACCGTGGAGGTGCATGTCCCATGGCCTCAGCAGGTGGGAACTACTCACCTGGGCCAATGGCGTGAGCTCCTCACTGTGGTGGGTCACCTCTTTCAGCACCTCGGCCAGCCCCTGCACCCTCTGCATGTCTCCTAGGGTGGCAGTGACCGCAGACAGCGACCCCAGGATATGCTCTCTGACCTTGGCACGGGGGAGGAAGATGGAGGAGGAAATATAATTCCGTGGCTTGATGAAGCTGTTTCAGAAAGATTTGGGGTC
>gene=hg18_chr9_19771956_19772356_+; species=SPECIES_0; score=1.69023; 
ATAGCAAAGCACACCTAAATTACTAAGTAGTCTGCCCAACTATCCAGCTTTAAGCATCTTTATTTAGATTGTGCCCTTCATTAGAACCAGGCCAACTTGCTGTCAGATTACAGTGCCAAGTCTAAGACGAAGTTAAATACCATGGACAGCTGCTTTCTAGGCCAATGACAGCCTAGCACCATAACAGATCAACGGCCCCCAGCAGCCAGGCTAGGAGCATAGCAAAATGAGCCGAATGATCTGAAACTTAACTGCTTCACATCCTGCAGGATTCAAACTTATTCCTAACCAG
>gene=hg18_chr9_19771956_19772356_+; species=SPECIES_1; score=1.69023; 
ATAGCAAAGCACACCTAAATTACTAAGTAGTCCGCCCAACTATCCAGCTTTAAGCATCTTTATTTAGATCGTGCCCTTCATTAGAACCAGGCCAACTTGCTGTCAGATTACAGTGCCAAGTCTAAGACGAAGTTAAATACCATGGACAGCTGCTTTCTAGGCCAATGACAGCCTAGCACCATAACAGATCAACAGCCCCCAGCAGCCAGGCCAGGAGCACAGCAAAATGAGCCGAATGACCTGAAACTTAACTGCTTCACATCCTGCAGAATTCAAACTTATTCCTAACCAA
>gene=hg18_chr9_19771956_19772356_+; species=SPECIES_2; score=1.69023; 
ATAGCAAGGCACACCTGCATTACTAAGTAGCCTGCTCAACTATCCAGCTTTAAGCATCTTTATTTAGACCATTCCCTTCATTTGAACTGGGCTGACTTGCTGTCAGATTACAGTGCCAGGTCTAAGAAGAAGTTAAATACCATGGACAGCTGCTTTCTAGGCCAATGACAGCCTAGCACCATAGCAGATCAACGGACCTCAGCAGCCAAGCCAGGCACACAGCAAAACACACCAGATGCCCTCAAAGTCCACTGCTTCACATCCTGCAGGATTCAAATTAATTCCTAAGCAG
>gene=hg18_chr9_19771956_19772356_+; species=SPECIES_3; score=1.69023; 
ATAGCAAAGCACGCTGAAATTACTAACTAGCCTACTCAACTACTCAGATTTAAGCGTCTTTATTTAGACCATTCCCTTCATTAGAACTGGGCTGAATTGCTGTCAGATTATAATGCCAAGACTAAGAAGAAGCTAAATACCATGGACAGCTGCTTTCTAGGCCAATGACGGCCTAGCACCATAACAGATCAAGGGACCTCAGCAGTCAGGCCAGAAGCATAGCAAAATGCTCTGAATGCCCTGAAACACCACTGCTTCACATCCTGCAGTATTCAAAGTTATTCCTGACCAG
>gene=hg18_chr9_19771956_19772356_+; species=SPECIES_4; score=1.69023; 
ATAGCAAGGCACACTTAAATTACTAAGTAGCCTGCTCAACTATCCAGCTTTAAGCATCTTTATTTAGACCATTCCCTTCATTAGAACTGGGCTGACTTGCTGTCAGATTACAGTGCCAAGTCTAAGAAGAAGTTAAATACCATGGACAGCTGCTTTCTAGGCCAATGACAGCCTAGCATCATCACAGATCAAAGCACCTCAGCAGCCGGGCCAGGCACACAGCAAAACACACCAGATGCCCTGAAACTCCACTGCTTCCCATCCTGCAGAATTCAAATTTATTCCTAACCAG
>gene=hg18_chr17_6147720_6148120_+; species=SPECIES_0; score=4.23955; 
AATGTCCAAAAGCCAGGCCACTCTGATCAGATGCTCCCACTTGCTGGGCTTCCAGAAGACTCTGCTAGTAAACCTTCAGTCAAGTGATAGTGAGTGGAATCTGGCCCTCTTTGACTTTTCAGCACCCGGGACAGCACCCAGCCCTAGTCCCTGCTTGGTGCTGAGCATTACCTTTCAGCAATGAAGAGCAACCTTCTGCCCTAACTGCACCGATGGGCCATCAAAT
>gene=hg18_chr17_6147720_6148120_+; species=SPECIES_1; score=4.23955; 
AATGTCCAAAAGCCAGGCCACTCTGATCAGATGCTCGCACTTGCTGGGCTTCCAGAAGACTCTGCTAGTAAACCTTCAGTCAACTGATGGTGAGTGGAATCTGGCCCTCTTTGACTTTTCAGCACCTGGGACAGCACCCAGTCCTGGTCGCTGCTTGGTGCTGAGCATTACCCTTCAGCAATGAAGAGCAACCTTCTGCCCTAACTGCACGGGTGGGCCACCAAAC
>gene=hg18_chr17_6147720_6148120_+; species=SPECIES_2; score=4.23955; 
AATGTCAAAAAGCCAGGCCACTCTGACCAGCCATTCGCCTTCTCTAGGCTGCTGGAAGGCTCTCCAGGTAAACCTTTAGTCAAGTCATAATGAATTGAACTTGGTCACAGTTGACTTTTCAGCACCCTGGACAGCGTCTATCCTAGGTTTCCCCGGTTTGCTGAGTTTTACCTTCCAGCAACAGAGCTCAACCTTCTTCTCCTGCTGCACGGGGGGGCCACTAAAC
>gene=hg18_chr17_6147720_6148120_+; species=SPECIES_3; score=4.23955; 
AATGTTAAAACACCAGTCCATGTCAACCAGACTTTCCCACTCTCAAGGCTTCCAGAACACTCACTGGGTGAACTTCCAGTTGAGTCATCATGAGTGGAACATAGCCACGTCTAGCCTCTCACCATCCAGGACACGACTCACCCCTGGTAGCTGCTCACTGCTGCATGTTGCCCTCCAGCAACAGAGCTTAGTCCTCTTCCCTAGCTGCACCCATGGGCCACCCAGC
>gene=hg18_chr17_6147720_6148120_+; species=SPECIES_4; score=4.23955; 
AATGTCAAAAAGCCGGGCTACCCTGGCCTGACATTCCCACTCTCTAAGCTTCCAGAAGGCACTCCTGATAAACCTTTAGCCAAGTCAGAGTGAATGGAACTTGGCCAAGGTTAACTTTTCAGCACCCAGGACAGCACCCAGCCCTACGTGCTGCTCAACGCTGAGCTTGATCCTCCAGCAATAGAGCTCAACCTTCTTCTCTAGCTGCACCACTGGGCCACCAAGC
>gene=hg18_chr19_55890202_55890602_+; species=SPECIES_0; score=9.17426; 
GCGGTAACCGACGGCGCGGCTTCAGCACCGCGGACGCTCCGGACGGGCCGGGCAGGCTTAACCCCTTGGCGTCCTGCGCAGGGGGGGCCGGGAGGGGAACGCGGGGGCCCCCTTGGC
>gene=hg18_chr19_55890202_55890602_+; species=SPECIES_1; score=9.17426; 
GCGGTAACCGACGGCGCGGCTTCAGCACCGCGGACGCTCCGGACGGGCCGGGCAGGCTTAACCCCTTGGCGTCCTGCGCAGGGGGGGCCGGGAGGGGAACGCGGGGGCCCCCTTGGC
>gene=hg18_chr19_55890202_55890602_+; species=SPECIES_2; score=9.17426; 
TTGGGAACCGACGGCGCGGCTTCAGCACCGCGGACGCTCCGGACGGGCCGGGCAGGCTTAACCCCTTGGCGTCCTGCGCGGGGGGGGCTGGCAGGGGAGCGCGGGGGCCCCCTTGGC
>gene=hg18_chr19_55890202_55890602_+; species=SPECIES_3; score=9.17426; 
GCCACAACCTACTACTCAGATTCTGCATTTTAACAGATGCTCATGATCTGTACAGGTTGAAAACACTGGTTTCCTGACCATGTGAGCTAAGTAACTTTACCTCTTAACTTTCTTGTA
>gene=hg18_chr19_55890202_55890602_+; species=SPECIES_4; score=9.17426; 
CCTGTAACCTACGCTGAGGCATAATCACTGGTCACGCTCCTCACTGCCCTAGCATCTTTAAATTTTTAACATTCTAACCGGGCTAGCAGTGACGAGTAAAACAGAGTCCCCCCCTAC
>gene=hg18_chr9_129553537_129553937_+; species=SPECIES_0; score=2.0494; 
CCAGCTGCATTCCAGGCCCTGTGCTATTGCCAGGGGTGGGCAGTATATAAACCAACCGGCCCTCAAGGCAGTGCCTAGTCTGAGGAGAGGCAAAAGCAACAGGAGCCTCGAGTAGAGTGCGGTCAGCACCACAGCGCTGGACAGCGGCAAAGAGCCGGGTGGCTTTTACAAGCGGATTAAGCCTGGGCACGACAGAGGGGTCTCGGAAGCCTTCCTGGAGGAGATGGCAGTAAGAACACTCATTATATACCAAGGGCACCAAACTGTTCTTGAAGTGTTGGAGG
>gene=hg18_chr9_129553537_129553937_+; species=SPECIES_1; score=2.0494; 
CCAACTGCATTCCAGGCCCTGTGCTATTGCCAGAGGTGGGCGGTACATAAACCAACTGGCCCTCAAGGCAGTGCCTAGGCTGAGGAGAGGCAAAAGCAATGGGAGCCTCGAGTAGAGGGCGGTCAGCACCATAGCGCTGGACAGCGGCAAAGAGCCAGGTGGCTTCTACAAGCAGATTAAGCCTGGGCAAGGCAGAGGCGTCTGGGAAGCCTTCCTGGAGGAGAGGGCAGTAAGAACACTCATTATGCACCAACGGCACCAAACTGATCTTGAAGTGTTGGAGG
>gene=hg18_chr9_129553537_129553937_+; species=SPECIES_2; score=2.0494; 
CCTACTGTGTGCTAGGCACTGCATTATTGCCAGGGTAGACAGGGAAATAAACAAGCCTGACCTCAAAGAAGCTCCTTGTCTAACAGGAGGCAAAAGCAACACAAGTATTCAGCAGACTGCAGTCAGCACCACAGTACTGGACAGCGGCAAAGGGCTGGGTAGCTTTCAAAAGGGAATGGAGTCTAGGCCAGGTAGAGTGGTCTAGGAAGGCTTCCTGGAGGAGATGGCACTCATGAAATTCATTTTGTACCAAGGACACCAAACTGATCTGGAAGTGGGGGAGG
>gene=hg18_chr9_129553537_129553937_+; species=SPECIES_3; score=2.0494; 
CCTACTGTGCTCCAGGCCCTGTGCTATCGCCAGGAGCAAGAGGCAAACAAACCAGCCTGTCCTCAAAGAAGCTGCTAGTCTAGAGGGAAGCAAAAACGACAGGAACATTGAGCAGAATGGGGTCAGCATCACCCTACTGGGCAGCAGAGAAGAGCAGAGTGGCTTGGAGAAAGGAATAAGGTAGAGGCGAGGTGGAGTGGTCCAGGCAGCCTTTCTGGAGGGAATGGTAACAACAACACTCACTCTGTACCAGAAACATCTAATTGACCTTGCATTGGAAGAGG
>gene=hg18_chr9_129553537_129553937_+; species=SPECIES_4; score=2.0494; 
CCTACTGTGTTCCAGGCCCAGTGCTATTGCCAGGGGTGAGAGGCAAATAAACCAGCCTGTCCTCAAGGAAGCTCCCAGCCTAAGGGGAGGCAAAAGCGACATGAGTATTATGCAGACTGAGATCAGCACCACAGTACTGGACAGCGGCAAAGAGCTGGGCGGCTTTTAGGAAGGAATGAAGTCTAGATGAGATGGAGTGGTCCAGGAAGGCTTCCTGGAGGAGACGGCAATAACAACACTCATTATGCACCAGTGACACCAAACAGATCTTAAAGTGGGAGAGG
>gene=hg18_chr17_10719344_10719744_+; species=SPECIES_0; score=1.43448; 
TTAAGTGTCTTGTCCAAGGTCATAGAGCTAGAACCTTGACTCCAGCGCCCCCGGCCTTCCTATTCTGCAATCTCATGAAATTTCCTTTTCTTTGGCCAGGAGCTCTCCAAGGTGCTGGAGAGAGGCCCAGAGCGCGTAGAGAGGCAGCCCTGACCATAGTAAGGACCGATTTTATTTTGAATTAAGGGAACCACAGGCGTCTAAATATTCCGCCTGTCATAGC
>gene=hg18_chr17_10719344_10719744_+; species=SPECIES_1; score=1.43448; 
TTAAGTATCTTGTCCAAGGTCATAGAGCTAGAACCTTGACTTCAGCGCGCCCGGCCTTCCTACTCTGCAATCTCATGAAGTTTCCATTTCTTTGGCCAGGAGCTCTCCAAGGTGCTGGAGAGAGGCCCAGAGCGCGTAGAGAGGCAGCCCTGACCATAGTAAGGACCGATTTTATTTTGAGTTAAGGGAACCACAGGCGTCTAAATATTCCGCCTGTCATAGC
>gene=hg18_chr17_10719344_10719744_+; species=SPECIES_2; score=1.43448; 
TTAAGTAACTTGGCCAAGGACGTCCAGCTTGAACCTTGACTCCAGCGCCCCCGGCCTTCCTACTTCACAACTTCATGAGGCTTCCTAATGCCTGACCAGGAGCTCTCCAAGGTGCTGGAGAGAGGCCCGGAAGGCCCAGAGGCGTGGCCACGGTCATAATAAGGTCCCCTTCCCTTGCGAGTGAAGAGAGCTGCAGGCAGCTAAAGATTCTGACTGTCACAGC
>gene=hg18_chr17_10719344_10719744_+; species=SPECIES_3; score=1.43448; 
TGAAGTAACTTGCCTAAGGTCATCCAGCTTGAACTTTGACTCCCGCGCTCCCGACGCACCTCTTGTGCAACTCCCTGAAGCATCCCAATGGCTGGCCAGGAGCTCTCCAAGGGCCTGGAGAGAGACCCAGAAGCCCCAGAGAGGCGGCCACGATGGCGCTCCAGGCTGATTTTATTTTGAGTTCAGGGAACCACAGGCATCTAAATATTCTGTCTTTCATAGC
>gene=hg18_chr17_10719344_10719744_+; species=SPECIES_4; score=1.43448; 
TTAAGTAAATTGCCCAGGGCCATCCAGTTTGAACATTGACTCCAGCGCCCCCGCCCTTCCTATTCCTCAACTCCATGAAGTGTCCCAATCTTGGGCCAGGAGCTCTCCGAGGTGCTGGAGAGAGGCCCAGAACGCGCAGAGAGGCCGCCGTGATCAGGATCAGGACCGATTCTATTCCGACTTAAGGGATCCACAGGCGTCTAAGTATACGGCCTGTCACAGC
>gene=hg18_chr16_47749446_47749846_+; species=SPECIES_0; score=11.6389; 
GCACTCACTCTCAGGGTGTGCCCTCCGTGCTCTGCTGCTCTACTCTAGTTTGGGTCCTGGACAGCCATTAGAAGCCAAGGATGACTGGAAGGTTTGTGTGAGCTGTCCAGGCAACTGCTGTTGTGCACTGTCCAGGTTCTGTTTAGAAGCGGCACATATATGGTTTCCTTTGCCTATTGCAGTTGGCTTTCCATAGATCTTTGTTTGAGAAGTGGCTAAGGTATGTGGCACACCACAGGTTCC
>gene=hg18_chr16_47749446_47749846_+; species=SPECIES_1; score=11.6389; 
GCCCTCACTCTCAGGGTGTGCCCTCCGTACTCTGTTGCTTTACTCTAGTTTGGGTCCTGGACAGCCATTGGAAGCGAAGGATGACCGGGAAGTTTGTGTGAGCTGTCTAGGCAACTGCCATTGTGCACTGTCCAGGTTCTGTTTAGAAGCTGCACGTCTACAGTTTCCTTTGCCCGTTGCAGTTGGCTTTCCACAGATCTTTGTTTGAGAAGTGGCTAAGGTATGTGGCAAACCACAGGTTCC
>gene=hg18_chr16_47749446_47749846_+; species=SPECIES_2; score=11.6389; 
ACACTCCTTCATGGAGTGTACCCTAGATGCTTGTTTGTCTCATCCTAATCTGGACCCTCGACAGCCATTAGCAGCCATGGGTTGCAGGGAGATGTGTGTGAACTGTCCAGACAAAGTCTTCTGTGGGCTGTTCAGGTTCTGTTTAGAAACTGTGTATCTCTGGCTTCCTTTGCCTATTGCAGCCAGTTTTCCATAGATCTTTGTTTGAGAAGTGGCTAAGGTATGTGGCACACCACAGGGTCC
>gene=hg18_chr16_47749446_47749846_+; species=SPECIES_3; score=11.6389; 
GCACTCACTCTTGGAGTATATCCTTGCTGCTTGTTTGTTTCACCCCAGTCTGGGCCCTGGACAGCCGTTAAGAGTCACAGATTACCTGGAGGTTTGTGTGAGCTGAACAGAGATCGGCTTTTGTGGGCTGTATAGGTCCTGTTTAGAAACTGCCTGTCTCTGGTTTTCTTTGCCTGTTGAAGCCAGTTTTCCATAGATCTTTGTTTGAGAAGTGGCTGAGGTATGTGGCACTCCACAGGGTCC
>gene=hg18_chr16_47749446_47749846_+; species=SPECIES_4; score=11.6389; 
GTACTTATTGCTGGAGTGTAACCTAGGAACTTGTTTGCCTCACCTTAATCTGGGCCCTGGACCACCATTAGGAGTCACGGATTGCTGGGAGGTTCGTGTGAGCTGTCCAGAGACAGGTTTTTGTGGGCTGCCCATGTTCTGTTTAGAAACTGCGCCTCTCTGGTTTCCTTTGCCTGTAACAGCTCGTTTCCCATAGATCTTTGTTTGAGAAGCGGCTAAGGTATGTGGCATACTGCAGAGTCC
>gene=hg18_chr6_12859916_12860316_+; species=SPECIES_0; score=5.76178; 
AGCACTCAGTCCCTTCTATATGTCCCTTAAAATATTCCTAAAGAAAGACACCAGTAAGAGAAATGCAGAGAGGATATTGTTAAGGAGGAAGGGCATTAGCAGCCTGGTCTGTACTGCAGTCGGGGAGCTGTCCTCTTGGTGGTGCTGAAGCGAGACAGAGAAGTGACTGTAAGTTGGACAGTGGAGGGATGGGTACTCTTCCCTCTGTGATGGAATCCCGAAGAAAATGCATAAGATCAGGCTACCAAAAACTTTTTCATCCCTCTCCACCTACATTT
>gene=hg18_chr6_12859916_12860316_+; species=SPECIES_1; score=5.76178; 
AGCACTCAGTCCCTTCTATATGTCCCTTAAAATACTCCTAAAGAAAGACACCAGTAAGAGAAATGCAGAGATGATATTGTTAAGGAGGAAGGGCGTTAGCAGCCTGCTCTGTACTGCCGTCGGGGAGCTGTCCTCTTGGTGGTGCTGAAGCGAGACAGAGCAGTGACTGTAAGGTGGACAGTGGAGGGATGGGTACTCTTCCCTCTGTGATGGAATTCCAAAGAAAATGCATAAGATCTGGCTACCAAAAACTTTCTCATCCCTCTCTACCTACATTT
>gene=hg18_chr6_12859916_12860316_+; species=SPECIES_2; score=5.76178; 
AGCTCCCAGTCCCTTCCAAATGTCCTTTAGAATACCCTTAAAGAAAGACAACAGTAAGAGAAATGTGGGAAGGATGTTTGTAATGAGGGAGGGCGGTTGCTGAGGGCTGTGTTCTTTGGTTGGGGAGCTGTCCTCTTGGTGGTGCTGAAGCTGGACAGACACCTGACAATGAGCTGGACAGCTGAGGGAGGGGTGCTCAGTCCTTGGTGATGGAATCCCAGGGAAAGTGCTCACTGACGGGCCTCCAAAAACTTTTCTATCCCTGCCCACCTACGTGC
>gene=hg18_chr6_12859916_12860316_+; species=SPECIES_3; score=5.76178; 
GGCTCCACGTGCCTTCTGTATGTCCCTTAGAATCCCTCTGAAGAAAGACACCAGCAAGAGAAATGCCAAGAGGATGTTGGAAAGAAGGGGGGGCTGTCGCAATGGGCTCTGTTCTGCAGTTGGGGAGCTGTCCTGCTTGTGGTGCTGAAGCGAGACAAAGACGTAACTGTAAGCAAGACACTCGAGGGAGGGGTCCCCTGCCCTCAGTGATGGAGTCCCAGGGAAAATGCAGAAGATCTAGGCACCGAAAACTTTTCTATCCCTGCCCACCTACATTT
>gene=hg18_chr6_12859916_12860316_+; species=SPECIES_4; score=5.76178; 
AGCTCCCAGTCCCTTCTATATGTCCCTTATAATACCCCTAAAGAAAGACGCCAGTGGGAGAAATGCGGAGAGGATGTTGGTCAGGAGGGAGGGCTGTCACAGTGGGCTCTGTTCTGCGGTTGGGGAGCTGTCCTCTCGGTGGTGCTGAAACGAGACTGAGACGTGACTGTAAGCAGGGCAGCAGAGGGAGGGGTGCTCAGTCCTCTGTGATGGAATCCTAGAGAAAACGCAAAAGATCTGGCCACCGAAAACTTTTCTTTCCCTGCACACCTACATTT
>gene=hg18_chr11_133343407_133343807_+; species=SPECIES_0; score=4.2273; 
GAGCCTCTAGAGCCCTTGTCTGAGGATAGGGGGTACAGACAGTGGTCCGACAGCGCTCTGCCTGGAGCCGCTTACCTGCATCCAGAAGACCACTAAGTCGATATATTCAAGTCCAACCTGTTGACCCAGGAGTCTTATAAACAGG
>gene=hg18_chr11_133343407_133343807_+; species=SPECIES_1; score=4.2273; 
GAGCCTCTAGAGCCCTTGTCTGAGGATAGGGGATACAGACAGTGGTCCGACAGCGCTCGGCCCGGAGCCGCTTACGTGCATCCAGAAGACCACTAAGTCGATACACTCAAGTCCAACCTGTTGACCCAGGAGTCTTATAAACAGG
>gene=hg18_chr11_133343407_133343807_+; species=SPECIES_2; score=4.2273; 
GAGCCACCAGAGCCCTGGTCTGAGAACTCCAGGGGCAGACAACACTCAGACAGACCTCATCTGCGGGCCCCTGACCTACACCCAGGACAGCGCTGAGTCGAGACGTTCAAGCCCCAGCTGTGGACTTTGGGGTCTTATAAACGGG
>gene=hg18_chr11_133343407_133343807_+; species=SPECIES_3; score=4.2273; 
GAGCCTCTAGAGCCCTTGTGTGGGGATTGTGGGGACACTCAGCACCCGGCCAGAGCTCCTCACCGCCTCCCTCACCTGCCTCGGGAGGAGCAGGGAGTCGCTACAGTGGGGTCCCACCCTTCCACGTTGGAGTCTTAGGAACAGG
>gene=hg18_chr11_133343407_133343807_+; species=SPECIES_4; score=4.2273; 
GTGCCTCTAGAGCCCTTGTCTGAGGATGGTGGGTGCGGACAGCAGCCTGACAGCGCTCTTCACGGAGCCCCTTCTCTGCATCCAGAAGAGCACTGAGTCGATACATTCAAGTCCCATCCTCTGAATTTGGAGTCTTATAAACAGG
>gene=hg18_chr8_24826042_24826442_+; species=SPECIES_0; score=2.75502; 
TCGCTCCTGCAAAGATAGTCACTACAGGCAGGTTAAATTGTATTTACTAGAGAAAGGGGGAAGGGAACCCCCGCCAACCTGACAGGCCAGGCTGGGTGACAAGCCCCGGGTGGCTGCACTCCCACTCGCCCCTGGGCGCTGTCCTTGGTGCTGCCGGCGCCATAGCGAGCACAAGCGCCTTACCTTCTGCCCCTGCGGAAGCTGCGGACGTCCCCCAAACGTTAAAAACGCCATATCCCACTTTTTATACAAATAACTACCCCGGCCTGTTCTCTTTGTC
>gene=hg18_chr8_24826042_24826442_+; species=SPECIES_1; score=2.75502; 
TCGCTCCTGCAAAGAGAGTCACTACAGGCAGGTTAAATTGTATTTGCTAGAGAAAGGGGGAAGGGAACCCCCGCCAACCTGACAGGCCAGGCTGGGTGACAAGCCCTGGGAGGCTGCACTCCCGCTCGCCCCTGGGCGCTGTCCTTGGTGCTGCCGGCGCCATAGCGAGCACAAGCGCCTTACCTTCTGCCCCTGCGGAAGCTGCGGACGTCCCCCAAACGTTAAAAACGCAATATCCCACTTTTTATACAAAAAACTACCCTGGCCTGTTCTCTTTGTC
>gene=hg18_chr8_24826042_24826442_+; species=SPECIES_2; score=2.75502; 
TGGCTCCTTCAAACAGAGTCACTACGAACTGGTTTAACCGTATTTACTACAGAAAGCAGGGAGAAAACCCCCGCCAACCTAACAGACTAGGCTGGGCGACAAACCCAGGGCGGCTGAATTCCCGCAAGCCGCTGGGCGCTGTCCTTGGTGCTGCCGGCGCCATAGCGAACACAAGCGCCTTACCTTCTGCCCCTGCGGAAGTTTCGGACGTCCCCCAAACGTTAAGAGCGCCTTATCCCACTTTTATAACAAATAAATACCCCAGCCCATCCGCTTTGTC
>gene=hg18_chr8_24826042_24826442_+; species=SPECIES_3; score=2.75502; 
TGGCCCCTGCAAACAGAGTCACTACAAACAGGTTTAGTTGTATTTACTGGAGAAAGGGGTAAGGAAACCCCCGCCAACCTGACAGGCTCGGCAGGGTGACAAGCCCAGGGCACCGGCGTTCCCGCTCGCACCTGGGCGCTGTCCTTGGTGCTGCCGGCGCCATAGCGAGCACAAGCGCCTTACCTTCTGCCCCCGCGGAAGCTGCGGACGTCCCCCAAACGTTAAGAGCGCCACATCCCACTTTTAATACAAATAACTACCCAGGCCCATCCTCTTTGTC
>gene=hg18_chr8_24826042_24826442_+; species=SPECIES_4; score=2.75502; 
TGGCTCCTGCAAAGAGAGTCACTACAAACAGGTTTAACTGCATTTACTAGACAAAGGGGGAAGGAAACCCCCGCCAACCTGACAGGCAATGCTGGGTGAGAAGCCGGGGGCAGCTGACGTCCCGCTCGCCCCTGGGCGCTGTCCTTGGTGCTGCCGGCGCCATAGCAAGCACAAGCGCCTTACCTTCTGCCCCTGCGGAAGCTGCGGACGTCCCCCAAACGTTAAGAGCGCCATATCCCACTTTTAATACAAATAACTACCCCGGCCCATCCTCTTTGTA
>gene=hg18_chr11_56903717_56904117_+; species=SPECIES_0; score=1.6151; 
CAAGTCTCTCTCCTGCTCCTTTGAACTATCCAGATCCTGGCCTAGGTCTGCCTGTGTCTCTAGGCTCTCCAGATGGGGGGCATCATTCTCTGGGAAGAAGAGGTAACCTGCCATCAGGTCAAGACTTCCTAGTTCCAGCACCGTGGACAGCTCCACAACTTTCCTAGGAATTCCACCTGAAGACAGACTGGAGGATTTCCTTGGTGTTAGGTAAGGAAGATCTCTCGGGTCACACCCACAAATGGACAAGAACCTGATTCTGGCCGACACCACGAGTGTGTG
>gene=hg18_chr11_56903717_56904117_+; species=SPECIES_1; score=1.6151; 
CAAGTCTCTCTCCTGCTCCCTTGAACTAGCTAGATCTTGGCCTAGGTCTGCCTCTGTCTCTAGGCTCTCCAGATGGGGGACATCATTCTCTGGGAAAAAGAGGTAACCTGCCATTAGGTCAAGACTTCTTTGTTCCAGCACCGTGGACAGCTCCACAACTTTCCTAGGAACTCCACCTGTAGCCAGCCTGGAAGATTTCCTTGGTGTTAGGTAAGGAAGATCTCTCGGGTCACACCCACAAATGGACAAGAACCTGATCCTGGCCGACACCATGAGTGCATG
>gene=hg18_chr11_56903717_56904117_+; species=SPECIES_2; score=1.6151; 
CAGCTCTCCTTCCTGCCCCCCTGAGCCTTCAGCATCCTGGCTCAGGTCTGCCTGTGTCTCCGGACTGCCCACATGGGGGACATGGTTCTCTGCAAAGAAGAAACAACCCGCCATCAGACCAGGTCTACCTTCCTCCAGGACCACGGACAGCTCTGATGTCTTCCTAGGGACCCCATCTGCAACCAGACGGGAGGATCCCTTAAGGGTTGGATGACCCAGAACTCTTGCATCACACACACAAATGCATGAGAACCTGATCCCAGCTGACACCACGTGCGAGTA
>gene=hg18_chr11_56903717_56904117_+; species=SPECIES_3; score=1.6151; 
CGAGTCTCCCTCCTGCTCCCCTGAACATTCCAGATTCTGACTCAGCTCTGCCTGTGTCTCTTGGCTTTCCAGACTGGGGGCATCATTCCCTGGGAAGAAGAGATAACCTGCCATCAGGTCAGGGCTCCCTTCTTCCAGGACCATGGACAGCTCTCACGCCTTCCTAGTGCTGCCATCTGGAGCCATCCTGGAGGATCTCCTTGGCATTGGGTGAGGTATAACACTTGGATTATAGGCACAAATGGATGAGATCCTGATTCTGGCTGACCCCGTGGGTGTGTA
>gene=hg18_chr11_56903717_56904117_+; species=SPECIES_4; score=1.6151; 
CAACTCTCCCTCCTGCTCCCCTGAACCTTCCACATCCTGGGTCAGGTCTGCCTGTGTCTCTCGGATGTCCAAATGGGGGTCATCACTCTCTGGGAAGAAGAGGTAACTTGCCATCAGATGAGTTCTCCCCTCTTCCAGTGCCATGGACAGCTCTGATCCCTTCCTATGGATGCCACCTGACGACAGACTGGAGGATCTCCAAGGTGTTGAGTGAGGCAGAACTCTTGGGTCATATGCACAAAGGGATGAGAACCTGATTCTAGCTGACACCACAGGTATGTA
>gene=hg18_chr16_59536628_59537028_+; species=SPECIES_0; score=1.47108; 
GTGATTTTCAGAATCAGTGAAGTCAACAAAAAAACTTCTTTCTCCTTTAAAAATGATTATAGAGGGGAAGAATTCAAAAAGGGGTTCTGGGCAGCTGTGGTCTGTTTGCTGTCCAGGTGCTGATCCATTCTCCCTGCATCCTGTGGGGCTCACTCTCCAGAAGAACCACAGAACGGTTACTGGTTTCTTTTCCCCAGAGGTTGAAGTTGAGGAAAAACTCCTTTAATTGAC
>gene=hg18_chr16_59536628_59537028_+; species=SPECIES_1; score=1.47108; 
GTGATTTTTAGAATCATTGAAGTCAACGAAAAAACTTCTTTCTCCTTTAAAAATGATTCTAGAGAGGAAGAATTCAAAAAGGGGCTCTGGGTAGCTGTGCTCTGCTTGCTGTCCAGGTGCTGATCCATTCTCCCTGCCTCCTGTGCGGCTCACTCTCCAGAAGAACCACAGAACGGTTACTGGTTTCTTTTCCCCAAACGTTGAAATTGAGGAAGTACTCCTTTAATTGAC
>gene=hg18_chr16_59536628_59537028_+; species=SPECIES_2; score=1.47108; 
GTTATTAAAAAAATCAGTGAGATCAACAAAAAAGCTTCTTGTTCATTTAAAAATGATACTAGGGACTGAGTAATCAAAAAGGGTCACTGAACAGCTGTGGTTTGCTTCTGGTCCACGTCCTGATTAATTCTCCCTGTCTCTTGGGGAGCCCATTCTCCAGCTAGACCACAAACCAGTTTGTGGTTTCTTTTCTCGAGATAGAGAAGTTGGGAGAAGGCTCCTTTGACCTAC
>gene=hg18_chr16_59536628_59537028_+; species=SPECIES_3; score=1.47108; 
GTTGTTGAAACAATCAGGGAGAACAATAAAAAAGCTTCTTCCTCATTTTGAAATTATTCTAAGGCCTACGTGGTCAAAAAGGGGCAGTGGTCGGCAGGGGGTTGCTCATGGTCTGGGGCCCGATGCATCCTCCCTGCTTCTTGTGGAGCCCGCCCTCCAGCTGGACCACAGACCAGCTTGTGGCTCCCTTTCTCCAGATAGAGAAGTTGGGGGGAGTCTTCTTTAACCCAC
>gene=hg18_chr16_59536628_59537028_+; species=SPECIES_4; score=1.47108; 
GTTATTCAAAAAATCAGTGAGATCCACAAAACAGCTTCTTTCTCATTTAAAAGTGGTTCTAGGGACTGAGTAATGAAAAAGGGGCACTGGGCAGCTGTGGGCTGTCTGCTGTCCCGGTCCTGATGCAGGGTCCCTGCCTCTTGTGGAGTCCACTCTCCAGCCAGACCACAGACCAGTCTTTGATTTCTTTGCCCGAGATGGAGAAATTGGGAAAACGCTCTTTCAAACCAC
>gene=hg18_chr1_11533293_11533693_+; species=SPECIES_0; score=17.6631; 
TTATAGTCCAGCCTTGTGATAGCTATCATTGCAGTGACCCAGCAATGGCAGGACGCAGTGACCACGTTCTGGGCAGCTCCGAGTTCCAGCACCTCGGACAGAGGTGCCCCCTCCCGAAGCCCAGGCGTCCGGCCGATTCAATTGTTTCAGCACCAGGGACAGGGACTCACACATTAAATGGCTATGGAAATAGACTGGGTTGATAAGTACTTGAGGACAGCGGTCTTCCCACGATTTGCTATTTACA
>gene=hg18_chr1_11533293_11533693_+; species=SPECIES_1; score=17.6631; 
TTATAGTCCAGCCTTGTAATAGCTATCATTGCAGTGACCCAGCAATGGCAGGGCGCAGTGACCACGTCCTGGCCAGCTCCGAGTTCCAGCACCTCGGACAGAGGTGCCCCCTCCGGAAGCCCAGGCGCTCGGCTGATTCAATTGTTTCAGCACCAGGGACAGAGACTCACACATTAAATGGATATGAAAACAGACTGGGTTGGCACCTTTTTGAGAAGAGCAGTCTTCCCACGATTTGCTATTTACA
>gene=hg18_chr1_11533293_11533693_+; species=SPECIES_2; score=17.6631; 
TTAGAGCCCAGCCTTGTGGTAGCTATCATTGCAGTGACCCATCTGTGTCAGGGCATGGTGACCACATGCCAGGCAGCTCCCTGTTGAAACACTTTGAATAGAGGTGCCCCTGCATGAAGCGCAGGCTCCCGGCTGAGTCTATTGTTTCAGCACCAGGGACAGCGGCTCGTGTATTAACTAGTTCTGGAAATAGGCTGGGAGGGCACGTATTTGCAGAAAGCACTCTTCCCACGGTTTGCTATTTACA
>gene=hg18_chr1_11533293_11533693_+; species=SPECIES_3; score=17.6631; 
TTACAGACCAGCCTGGTGGTAGCTGCCATTACGGTGACCCAACCCTGGCGGGGCTTGGTGACCACGTGCCGGGGGGCTCGCTGTTTCAGCACCTCCGACAGAGGTGCCCGCCCGGGAGGCCCGGGTGCCCAGCGGAGCCTATTATTTCAGCACCAGGGACAGCGACCCATGCATCAAATGGCTTCAGACGTTGACTGGGCGGACGCGGTCGACTGGTTTGCAGTCTTCCCACAGCTGCCTATTTACA
>gene=hg18_chr1_11533293_11533693_+; species=SPECIES_4; score=17.6631; 
TTACAGTCTAGCCCTGTAATAGCTATCATTGCAGTGACCCAACTATGGCAGGGCGCGGCGACCACGTGCCAGGGAGCTCCCTGTTTCAGCACCTCAGACAGAGGTGCCCCTGCGCAAAGCCCAGGTGCCCGGCTGAGTCTGTTATTTCAGCACCAGGAACAGCGCCCCACGCATTAAATGGCTATGGAGATAGACTGTGTTGGCAGGTATTTGCAGAAAGCGGTCTTCCCACGGTTTGCTATTTCCA
>gene=hg18_chr16_24097319_24097719_+; species=SPECIES_0; score=2.05893; 
ATCATATCACATATAGACCTAGTAAGTTTATTGCTGCAAAGCCTGGGTTGAGTTCCAAACTTTCACACAAATCATGGTGGCTTGTAGATGAGCATGAAGGCTGGATATGAGCAGCACCACGGACAGCGCCAAAGGCATGGTGTTGGGATTGGCAAATGGGTGCAAGTGGACCTCCCCTTGAATAAGGAGACCCCACAGACACAGATAGGAGATGCCAGGATATATTTTCAGATTGTATTCTTTTAGTTGGAAA
>gene=hg18_chr16_24097319_24097719_+; species=SPECIES_1; score=2.05893; 
ATCATATCACATATAGACCTAGTAAGTTTATTGCTGCAAAGCCTGGGTTGAGTTCCAAACTTTCACTCAAATCACGGTGGCTTGTAGATGAGCATGAAGGCTGGATACGAGCAGCACCATGGACAGCACCAAAGGCATGGTGTTGGGATTGGCAAATGGGTGCAAGTGGACCTCCCCTTGAATAAGGAGAACCCACAGACACAGATAGGAGATGCCAGGATATATTTTCAGATTGTATTCTTTTAGTCGGAAA
>gene=hg18_chr16_24097319_24097719_+; species=SPECIES_2; score=2.05893; 
ATCAAATCACATGCAGACGTGGTATGTTTATTGCTTCCGAGTCTAGCTTAAGTTCTAAGCTGGCCTTCAGACCACTGTGGCTTGTAGAGAAGCATGAAGGTTGGATGTGGGTAGTACCATGGACAGCACTAGAGTCCTAATGTTGCTGTTGGTAAATGGGTGCAAATGGGCTTCCCCTTGGATGAAGAGACCTCACAGACACAGATAGGAGATGCCAAGATATATTTTCAGGTTGTATTCTTTTAGTAGAAAA
>gene=hg18_chr16_24097319_24097719_+; species=SPECIES_3; score=2.05893; 
ATCAATTCACATGTAGATCTGGCATGTTTATTGCTACAAAGTCCAGTTTAAGTTCTTAGCTGACATTCAGACCACTGTGGCTTGTAGATAAGCATGAAGGATTATTACGAGTGGTACCATGGTCAGCACCAAAGTCATGGTATTGCTGTTGGCAAATGGATGCAAGTGGGCCTCGCCTTGGATGAACAGATCTCACAGACACAGATAGGAGATGCCAGTATGTTTTTTCAGGTTGTATTCTCTTAGTCAAAGG
>gene=hg18_chr16_24097319_24097719_+; species=SPECIES_4; score=2.05893; 
ATCAAATCACATGTAGACCTGATACGTTTGTTGCTGCAAAGTCCAGTTTAAGTTCCAAGCTGGCATTCAGACCACCATGACTTGTAGGTAATCATGAAGGCTCCATATGGGTAGTACCACGGACAGCACCAAAGGAATGATGTTGCTGTTGGCAAATGGATGCAACTGGGCCTCCCCTTGGATGAAGAGACCTCACAGACACAGATAGGAGATGCCAGGGTATATTTTCAAGTTGTATTCTTTTAGTTGAAAA
>gene=hg18_chr5_33971766_33972166_+; species=SPECIES_0; score=9.21503; 
CGACTTTCTCCTGCAGCTAAACTCTTAAGACCTGCTGAAACTGAAAACTGGAGTGGCGGGTGGGCTTTGCGGGCGCGGCGGGTTCAGCACCTCGGAAAGCGCCCCTCGGGCGCCCCGGATTACGCATGCTCCTTGGGGCCCGCCGCCTTGGCCGTGCAAGTGCCACCGTAACTGTGAGAGCCGCTGGCAACCGCGGAGAGACGCGACACCCACTGACCTCCAGAAGC
>gene=hg18_chr5_33971766_33972166_+; species=SPECIES_1; score=9.21503; 
CGACTTTCTCCTGCGGGTAAAGGCTTAAGACCTGCTGAAACTGAAAACGGGAGTGGCGGGTGGGCTTTGCGGGCGCGGCGGGTTCAGCACCTCGGAAAGCGCCGCTCGGGCGCCCCCGATTACGCATGCTCCTTGGGGCCCGCCGCCTCGGCCATGCAAGTGCCACTGCAACTGTGAGCACCGCTGGCAACCGCAGAAAGACGCGACACCCACTGACCTCCAGCAAC
>gene=hg18_chr5_33971766_33972166_+; species=SPECIES_2; score=9.21503; 
CGACTTTCTCCAGCAACTAAAGGATTACGACCTTTTGAAACTGAAATCGGGAGTGGCCCCGCGGCTCGGCGCGTGCGACAAGTTCAGCACCTCGGAAAGCGCCCCTCTCTGGCGCTAGGTTACGCATGCTCTTCGGGGCCCGCAGCCTCTGCTGTGCGGGTGGAAATACAACTCGCAACGCGGCTGGCAACTGCGGAGAGACGGGGCATCGAAAGCCCTCCAGAGTC
>gene=hg18_chr5_33971766_33972166_+; species=SPECIES_3; score=9.21503; 
CGGCTTTCTCCAGCAACTAAAAGGTCACCACCTTCTGAAACTGGAAAGGGGAGAGGCTGGGGGGCTCTGCGGGCGTGGCAAGTTCAGCACCTCGGAAAGCGTCCCTCGCCCGCGCCGAGCTACGCATGCTCCCTGGGGCCCGCAGCCTGGGCTTAGCGGGAGCGCCTGGAACTCGGGGCCCCGCCGGCGACTGCGGAGGGGGGGCACGGCCAGAGACCTCCAGGCTC
>gene=hg18_chr5_33971766_33972166_+; species=SPECIES_4; score=9.21503; 
AGAATTTCTCCAGCAAGTAAAGGGTTACGACCTTTTGAAACTGAAAAGGGGAGTGACCAATGGGCTCTGCGGGCGCGGCAAGTTCAGCACCTCGGAAAGCGCCCCACTTCTGCGAGGGTTTACGCATGCTCTTTGGGGCCCGCAGCCTCGGCTTTGCGGGTGTAACTTTAACTCTGAGCGGAGCTGGCAACTGCGGAGAGACGAGACATCGAAAGACCTCCAGAGTC
>gene=hg18_chr14_75669113_75669513_+; species=SPECIES_0; score=3.27753; 
AGATTCTTCTCCTTTATTGAGTGGAGGATTGCTCATCTTAATCTGGAGGAAGGGTGGAATGGGTCTTAGGGAACTTGAAAACGTGATAATAAGGGTAGAAAGCCTGTTTAATTTGGCTCTCAGTGGAGCTGTCCAAAAGTCTTGGTGCTGAAGGGAAGGTGCCAGTGCTGGAGAAAGTAACAGGGCAGTTACGACCCAACCCACTTCACTGGGGTTATGTCTGCCTCTATGGGTGTGGCGCCTGGTTCAGATGTGACCTAATCACAAGA
>gene=hg18_chr14_75669113_75669513_+; species=SPECIES_1; score=3.27753; 
AGATTGTTCTCCTTTATTGAGTGGAGAATTGCTCATCTTAATCTGGAGGAAGAGTGGAATCGGTCTTAGGGAACTTGAAAACGTGATAATAAGGGTAGAAATCCTGTTTAATTTGTCTCTGGGTGGAGCTGTCCAAAAGTCTTGGTGCTGAAGGGAAGGTGCCAGTGCTGGAGAAAGTAACAGGGCTGTTACAACCTAACCTACTTCGCTGGGGTTATGTCTGCCTCTATGGGTGTGGCACCTGGTTCAGATGTGACCTAGTCACAAGA
>gene=hg18_chr14_75669113_75669513_+; species=SPECIES_2; score=3.27753; 
AACCTCATCTCTTGCATTGTCAGGCAGATTCTTTACCATGAGCCCCTGGAAAACTGGAACAGATTTTCGGTAACTTGAAAATGAGTTAATAGGGGCAGAAAGCCTGTTTGGTAACTGTCTGCCTGGAGCTGTCCAAAAGGCATGGTGCTGAAAGGATGTTGATAATGTTTGGGAATATTACAGGGCAGTTACTACCTTTTCTAGATCCCTGGGATTATGCCTGCTCCTATGGGTATTTCACCTGGCTCAGATGAAGCATAAGGGTAACA
>gene=hg18_chr14_75669113_75669513_+; species=SPECIES_3; score=3.27753; 
AGACTCCTGTCATGTATTGACTGGAAGATTCCTCACCTTGATGTGGGGGATGAGTAGAATGGATCTTAGGGAACTTGAAGACATTTTAATAGGGGAAGAAATCTTGTTTCGTTGGGCTCTGGCTGGAGCTGTCCAAAGGTCTTGGTTCTGAAAGGAAGGTGACAGTGTTTGGGAAAGGAATGGAGCAGTCACCACCCTGTCTAGATCCCCGGGGTTGGGCCTGCTCCTGTGAGTGCTCTATCTGATTCAGGTGTGACCTAAGCATAAGA
>gene=hg18_chr14_75669113_75669513_+; species=SPECIES_4; score=3.27753; 
AGACTCTTCTCCTTTATTGACTGGAAGATTGCTCACCTTAATCTGAGGGGAGAGCGGAATGGATCTTAGGAAACTTGAAAACGTGGTAAGAGGGGAAGAAAGCTTGTTTAGGTGGGCTCTGGCTGGAGCTGTCCAGAGGTCTTGGTGCTGAAAGGAAGGGGTGAGTGTTCAGGAAAGTAACAGGGCAGTTATAACCCTGTCTAGATCCCTGGGCTTACGCCTGCTCCTATGGGCGTTCCACCTGGTGCAGATGTGACCTAAGCATAAGA
>gene=hg18_chr9_73251122_73251522_+; species=SPECIES_0; score=2.1076; 
ACGTCAGGAGACCCTCCCCTGCTGAAGGGAGGGAAGACGTTCCTTCTCGCCCTTCCTCACAGCCCCCAGCACTTTCATTAGAAGCGGCGCCACAAGTTCCCTGGCTCTCACCCTTAGGGAGGCAAGTTCAGCACCATGGAAAGGGCTCAAGTCCGAAGGAAAAGAATGGGCTCTCCCCGGCCACTCACCGGCGTCTGCTGCGACGGGAGTCCCGAGCGTTTGGTGGACCCCTGCTTGGAACTTAACCTTTTCCACGACTCGGCAAACCTG
>gene=hg18_chr9_73251122_73251522_+; species=SPECIES_1; score=2.1076; 
ACGTCAGGAGACCCTCCCCTGCTGAAGGGAAGGAAGACGTTCCTTCTCGCCCTACCTCACAGCCCCCAGCACTTTCATTAGAAGCGGCGCCACAAGTTCCCTGGCTCACACCCTTAAAGAGGCAAGTTCAGCACCATGGAAAGGGCTCGAGTCCGGAGGAAAGGAATGGGCTCTCCCCGGCCACTCACCGGCGTCTGCTGCGACGGGAGTCCCGAGCGCTTGGTAGACCCCTGCTTGGAACTTAACCTTTTCCACGACTCAGCAAACCTG
>gene=hg18_chr9_73251122_73251522_+; species=SPECIES_2; score=2.1076; 
ACGTCAGGAGACCCTCCCCAACTGAGGAAAGGAAAGTCGTTCCTTCTTGCCCCTCCTCACAGCCCCCAACACTTGCATTAGAAGCAGCTCCACAAGTTCCCTGGCTTGAGCCTCTAAGGAGGCAAGTTCAGCACCATGGAAAGGGCTCGAGTCCTCAAGCAGTGGAAGGGCTCTCCCCAGCCACTCACCGGCGTCTGCTGCGACGGGAGTCCCGAGCGCTTGGTGGATCCCTGCTTGGAACTTAACCTTTTCCACGACTCGGCAAACCTG
>gene=hg18_chr9_73251122_73251522_+; species=SPECIES_3; score=2.1076; 
ACGTCAGGAGACCCTCCCCTGCGGAAGAAAGGGAAGTCGTTCCTTCTTGCCCCTCCCCACGGCCCCCAACACTTTGCTCAGAAGCCGCTCCGCGAGCCCCCGGGCGCGAGCCCCCGAGGAGGCAAGTTCAGCACCATGGAAAGGGCTCGAGCGCGGAGGCGAGGGAAGGGCGCTCCCGGGCCACTCACCGGCGTCTGCTGCGAAGGGAGTCCCGCGCGCTTCGTGGATCCCTGCTTGGAACTTAACCTTTTCCACGACTCGGCAAACCTG
>gene=hg18_chr9_73251122_73251522_+; species=SPECIES_4; score=2.1076; 
ACGTCAGGAGACTCTCCCCTGCTGGAGAAAAGGAAGTCGTTCCTTCTTGCCCCTCCTCACAGACCCCAACACTTTCATTAGAAGCGGCTCCACAAGTTCCCTGACGGGAGCCCCTAAGGAGGCAAGTTCAGCACCATGGAAAGGGCTCGAGTCCGGAGGAAAGGGAAGGGCTCTCCCCAGCCACTCACCGGCGTCTGCTGCGACTGGAGTCCCGAGCGCTTGGTAGACCCCTGCTTGGAACTTAACCTTTTCCACGACTCGGCAAACCTG
>gene=hg18_chr7_8440038_8440438_+; species=SPECIES_0; score=6.22271; 
GAATCATTCACCCACGTGCCAAAGTAATTGTCCGTGTCAGGAAGGTAGGCGTGCCAAGCCGCGGCTCTGCGGAGAAACCACGACCACCGCGGGCAAGCGCTCCAGAGCGTCCCCGGGTGGCCGGGCAGCACCAGGGACAGCGCCCGGGACTCCACTGGGGACCGGCTCCTGGGCTTCCCAGCGTCGCGGTAGAGGTACAGCTGCTCGTGTGCCGCAGGCTCCAGATCTCGCCACCCCCCCCTCCCTCAGAAACTCGGACTGCTCCGTCTGCCGTGTGG
>gene=hg18_chr7_8440038_8440438_+; species=SPECIES_1; score=6.22271; 
GAATCATTCACCCACGTGCCAAAGTAATTGTCCGTGTCAGGAAGGTAGGCGTGCCAAGCCGCGGCTCTGCGGAGAAACCACCACCACCGCGGGCACGCGCTCCAGAGCGTCCCCGGGTGGCCGGGCAGCACCAGGGACAGCGCCCGAGAATCCACTGGGGACAGGCTCCTGGGCTTCCCAGCGTCGCGGTAGAGGTACAGCTGCTCGTGTGCCGCAGGCTCCAGATCTCGCCACCCCCCCCTCCCTCAGAAACTCGGACTGCTCCGTCTGCCGTGTGG
>gene=hg18_chr7_8440038_8440438_+; species=SPECIES_2; score=6.22271; 
GAGTCGTTCACCCACGTGCCGAGGTCATTGCCTGAGTCAGGAAGGTAGGCGAGCCGAGCGGCGAACCTGCGGAGAAAGCACCGGGGCACCGGCCGCGCGCTCCAGAGCGTCCCCCAGCGGTCAGGCAGGACCGCGGCCAGAGCCCGCGACTCCGCTCCGGAGTGGCTTTCGGGCTTCTCCGTGTCGCGGGAGAGGTGCAGCCGCGGATGACCCGGATCCTACAGGCTTGGCCGCCCCCCCCTTCCTCAGAAACTCCAACTGCTTCGCCTGCTGTGTGG
>gene=hg18_chr7_8440038_8440438_+; species=SPECIES_3; score=6.22271; 
GAATCGCTCACCCACGTGCCAATACAACTGCCCGTGTCGGGAGGGAGGGCGCCGCGAGCGGCCGGCCCACCGCGAAAGCACGACCCCGGCGGCCGCGTGCTCCGGAGCGTCCCCCAGTGGCCGGGCAGGACCATGCACGGCGCCTGCGACCCGGCTCCGGAGAGGTCCCCCGGCTGCCCGGGGTCGCGGTAGACGCGCTGCCGCGGGTGCGCCGGAGCCTCCGGGCCTCGCCACCCGCCCCTCCCTCGGAAACTCGGACCGTGGCGCTTGCCGTGTGG
>gene=hg18_chr7_8440038_8440438_+; species=SPECIES_4; score=6.22271; 
GAGTCCTTCACCCACGTGCCAATGTAATTGCCGGTGTCGGGAAGGTAGGCGTGCCGAGCGGCGGACCTGAGGAGAAAGCGCCACAGGGTCAGCCGCCAACTCCAGAGCGTCCCCCAGTGGCGGGGCAGGACCACGGACAGCGCCTGCGACTCCGCTCCCGAGTGGCTCCCGGGCTTCCCAGTGTCTCGGTAGAGAAACAGCGGCTCGTGCGCCGGAGCCTCCAGGTCTCGCCACCCCCCCCTCTCTCAGAAACTCGGACTGCCTCGACTGCCTCGTGG
>gene=hg18_chr1_58528919_58529319_+; species=SPECIES_0; score=3.61193; 
ATCATTATTCATTTCTGGGTCTCTAATCCATTTTTGTTGAAATAAAGGGGACTGGACAGGATGCTTTCTCAAGCCACTGCCTGCTGCTGCAAGTTAGGATCCTCCAGGCTCCCTGGCTGCCACTGCAGAGTTAGAACCACGTGCTTGTTTTCAGTACCATGGAGAGGTGCCGCATTGCTGAGAGCTGCAGACCCGAGGGTCAGCCAATGTAGAGAAAACCAGGAGATCCACAAATCTTCCTTTAAACAAGACACCAACAAAGACAGAAGGGCAAGGAGAGGGAATATCATGAGA
>gene=hg18_chr1_58528919_58529319_+; species=SPECIES_1; score=3.61193; 
ATAATTATTCATTTCTGGGTCTCTAGTCCATTTTTGTTGAAATAAAGGGGACTGGACAGGATGTTTTCTCAAGCCACTGCCTGCTGCTGCAAGTTAGGATCCTCCAGGCTCCCTGGCTGCTACTGCAGAGTTAGAAACACGTGCTTGTTTTCAGTACCATGGAGAGGTGCCGCATTGCTGAGAACTGCAGACCCGAAGGTCAGCCAATGTAGAGAAAACCAGGAGATCCACAAATCTTCCTTTAAACAAGACATCAACAAAGACAGAAGAGCAAGGAGAGGGAATATCATGAGA
>gene=hg18_chr1_58528919_58529319_+; species=SPECIES_2; score=3.61193; 
ATCATTCTTCATTTCTTTGTCTCTTGTCCCCTTTTGTTGAAATAACAAGGACGAGACAGGGTACTTTCTCAGGCCACTGCCTACTGCTGCATGTTATGATACTACAGGCTCCTTAGCTACTGCTGCAGAGTTAGAACCACGTGCTTGCTTTCAGCACCATGGAGAGGTGCCGCAATGCTGAGAGCCGCAGACCTGAGGGTCAGTCAATGTAGAGGAAACCAGGAGATCCACAAATCTTCTTTTAAACAAGACATCAACAAAGACAGAAGGGCAAGGAGAAGGAATATCAGGAGA
>gene=hg18_chr1_58528919_58529319_+; species=SPECIES_3; score=3.61193; 
ATAACTCTTCATTTCTGTGTCTTTTGTTTTTTTTTGTTGAAATAAAAGGAACTAGACAGGATACTTTCTCAGGCCACTGCCTGCTGCTGTATGTTAGGATCCTACAGGATCCTAAGCAGCTACTGCAGAGCTAGAACCGCGTGTTTGTTTTCAGCACCATGGAGAAGTGCCACAGTGCTGAGAGCAGCAGACACAAGGGTCAGCCAATGTAGAGGAAACCAGGAGATCTACAAATCTTCCTTTAAACAAGACATCAGCAAAGACAGAAGGGCAAGAAGAAGGAATATCAGGAGA
>gene=hg18_chr1_58528919_58529319_+; species=SPECIES_4; score=3.61193; 
ATCGCTTTTTATTCCTGTGTCTCTTGTCCTTTTCTGTTGAAATAAAGGGGTCTGTACAGGGTGCTTCCTCAGGCCACTCCCTGCTTCTGCGCTTTAGGATCCTCCAGGTTCCTTAGCTGCTACTGCAGAGCTAAAACCACGTGCTTGTTTTCAGCACCATGGAGAGGTGCCGCATTGCTGAGAGCTGCAGACCCGAAGGTCAGCCGACGTAGAGGAAATCAGGAAATCCACAAATCTTCCTTTAAACAAGACATCAACAGAGACAGAAGGGCAAGGAGAGGGAATATCAGGAGA
>gene=hg18_chr3_128364345_128364745_+; species=SPECIES_0; score=1.86185; 
TATTTCCATTGTCTAGAACTGTTTCATAGCAAACTGTAACATTTATTTCCCTTGCTGGTGCCTGCTTCCTCTCCCTAAGGAGCCAATGACAGCTGGGCACAGCTGAGGGCTGTCCACTCCACGGTGCTGAAAGGGCCCAATCCTGCTGCCGGACGCTGCAGGCCTCTGAGTGGTCCAGAGCCTTAGAACCTTGTCAA
>gene=hg18_chr3_128364345_128364745_+; species=SPECIES_1; score=1.86185; 
TATTTCCTTTGTATAGAACTGTTTCATAGCAAACTGTAACATTTGTTTCCCTTGCTGGTGCCTGCTCTCTCTCCCTAAGGAGCTAATGACAGCTGGACACAGCTGAGGGCTGTCCACTCCACGGTGCTGAAACGGCCCAATCCTGCAGCCGGAGGCTGCAGGCTCCTGAGTGGTCCGGAGCCTTAGAACCTTGCCAA
>gene=hg18_chr3_128364345_128364745_+; species=SPECIES_2; score=1.86185; 
TGTTTCCGCTGGACACAGCTGTTGGAGAGTGGAGTGTGGCATGGGTTTCCTTTGCTGGGGCCTGCCCCCTCCCCCTGAGGAGTTCCTGCCGTCTGGGCTAGGCCACGGGCTGTCCATGCTGCAGTGCTGAAAACGCCCGGGCCTGCAGCCAGACCCCGCAGGCCACTGAGTGGCCGGGGGCCCCAGGACCCTGTCCA
>gene=hg18_chr3_128364345_128364745_+; species=SPECIES_3; score=1.86185; 
TACTTCCATTGAACACTTCTGTTTCAGAGTGGAATGTAACCTGGGTTTCCCTTGCTGGGGCCTGCTCCCTATTTCTATGGAGCTCCTGCCACCTGGATACAGCCATGGGCTATACACTCCATGGTGCTGAAAGGGCCCTATCCTGCAGCCAGAACCTGCAGGTCAATGACTCGTTGGTGGCCCCAGGACCCTGTCAG
>gene=hg18_chr3_128364345_128364745_+; species=SPECIES_4; score=1.86185; 
TGTTTTCATCGGACACAGTGGTTTCAGAGTGGAATGTAACTTGGGTTTCCCTTGCTGGGGCCTGCTCCCTCCCTCTGAGAAGCTCCTGCCCCCTGGCCACAGCCCTGGGCTGTCCACTCCACGGTGCTGAAAGGGCCCCATCCTACAGTCAGAATCTGCAAGCCACTGAGCGCCCCGGGGCCCTAGGACCTTTTCAA
>gene=hg18_chr3_159298525_159298925_+; species=SPECIES_0; score=13.0992; 
GCTGGTGGTCTTGGCGGCTGCTGCGGCCGCCACTACCGAGGCGGCGGAAGCCGAATCCGCGGCCAGCGTGGCGAGCGGCAGTCCGAAGGGCGGTGCTGGGAACATCATGTAGGGCGCGTGCGCGGCCAGGTGCGGATGCAGGTGGTGGTGCGCGTGCGCCACAGCGCTGTCCAGCTGCAGCTGCGCCTGAACCTGAAAGGACAAGGGCGTCACGTTGCAATGACTATCCTAGGGTGACAACAGAATAGAAACAGAGCATTAACGGCGTCCAGCTTGGCCAGGAGAGGGTTGT
>gene=hg18_chr3_159298525_159298925_+; species=SPECIES_1; score=13.0992; 
GCTGGTGGTCTTGGCGGCTGCTGCCGCCGCGACTACCGAGGCGGCGGAAGCCGAATCCGCGGCCAGCGTGGCGAGCGGCAGTCCGAAGGGCGGCGCTGGGAACATCATGTAGGGCGCGTGCGCGGCCAGGTGCGGATGCAGGTGGTGGTGCGCGTGCGCCACAGCGCTGTCCAGCTGCAGCTGCGCCTGAACCTGAAAGGACAAGGGCGTCACGTTGCAATGACTATCCTAGGGTGACAACAGAATAGAAACAGAGCATTAACGGCGTCCAGCTTGGCCAGGAGAGGGTTGT
>gene=hg18_chr3_159298525_159298925_+; species=SPECIES_2; score=13.0992; 
GCTGGTAGTCTTGGCGGCAGCAGCTGCAGCCACGACGGAGGCGGCAGATGCTGAGTCTGCGGCCAGCGTGGCGAGCGGCAGTCCGAAGGGCGGCGCCGGGAACATCATGTAGGGCGCGTGCGCGGCCAGGTGCGGGTGCAGGTGGTGGTGCGCGTGCGCCACGGCGCTGTCCAGCTGCAGCTGCGCCTGAACCTGAAAGGACAAGGGCGTCACGTTGCAATGACTATCCTAGGGTGACAACAGAATAGAAACAGAGCATTAACGGCGTCCAGCTTAGCTTGGGGAAGGCTGG
>gene=hg18_chr3_159298525_159298925_+; species=SPECIES_3; score=13.0992; 
GCTGGTGGTCTTGGCGGCGGCGGCGGCGGCCACCACGGAGGCGGCGGAGGCCGAGTCGGCGGCCAGGGTGGCCAGCGGCAGTCCGAAGGGCGGCGCCGGGAACATCATGTAGGGCGCGTGCGCGGCCAGGTGCGGGTGCAGGTGGTGGTGCGCGTGCGCCACGGCGCTGTCCAGCTGCAGCTGCGCCTGAACCTGAAAGGACAAGGGCGTCACGTTGCAATGACTATCCTAGGGTGACAACAGAATAGAAACAGAGCATTAACGGCGTCCAGCTCGGCGAGGCGGGGGCTGG
>gene=hg18_chr3_159298525_159298925_+; species=SPECIES_4; score=13.0992; 
GCTGGTGGTCTTCGCGGCAGCGGCAGCAGCCACGACAGAGGCAGCCGAGGCCGAGTCCGCGGCCAACGTGGCGAGCGGCAGTCCGAAGGGCGGCGCCGGGAACATCATGTAGGGCGCGTGCGCGGCCAGGTGCGGGTGCAGGTGGTGGTGCGCGTGCGCCACGGCGCTGTCCAGCTGCAGCTGCGCCTGAACCTGAAAGGACAAGGGCGTCACGTTGCAATGACTATCCTAGGGTGACAACAGAATAGAAACAGAACATTAACGGCGTCCAGCTTGGCTCGGGGAAGGCTGG
>gene=hg18_chr16_82292639_82293039_+; species=SPECIES_0; score=2.33366; 
ACATCTGGTGGTCCCCAAATGTGTCAGGTTCTTCTCTGCCTCTGTGCTAGGGTTTCTACCTGACCGCCACCCAACAACTTACCTCTCTTCTTCCCAGGACGTTACTACCTTCAGCACTCCTGCTACTTTGCTGTATCTTCTCTTCTCCCTCCAAATAACAGCTGCTGGCTAAGTCTGCGTATTTGCGG
>gene=hg18_chr16_82292639_82293039_+; species=SPECIES_1; score=2.33366; 
ACATCTGGTGGTTCCCAAATGTGTCAAGTTCTTCTCTGCCTCTGTGCTGGGGTTTCTACCTGACTGCCACCCCACAACCTACCTGGCTTCTTCCCAGGACGTTACCACCTTCAGCATTCCTGCTACTATGCTATATCTTCTCTTCTCCCTCCAAATAACAGCTGCTAGCTAAGTCTGCGTATTTGCGG
>gene=hg18_chr16_82292639_82293039_+; species=SPECIES_2; score=2.33366; 
ACATCTGGTGATTCCCAAATACATCATATTCTCCTCTGCCTTTGTGCTGGGACATCTGTCAGAGTGCCACCCTCCACCCAACCCTGCCTCTCCCCAGGACCTTTCCACCTTCAGCACCCCGTCTTCAATGCTGAATCTTCTCTTCTCTCTCCAGGTAACCTCCAATGGCTGACCCTGCTCTTATATGG
>gene=hg18_chr16_82292639_82293039_+; species=SPECIES_3; score=2.33366; 
ACATCTTGTGGCCCTCACACGTGTCACATTCTACCACGTGTCTGTGCTCAGATGGGCACCTGAGCACCACCCCTCATCCACCCCTACCACTCTCCAGGACCCGTCCAAGGTCAGGTCCCCTGCTACAATGCTGAATTTTCTCTTCTCCCTCTGGGTAACTGCCGGTGGCTGGCCCTGCTTGGACACAG
>gene=hg18_chr16_82292639_82293039_+; species=SPECIES_4; score=2.33366; 
ACAACTGATGGTCCCCAAATATATCACATTCTCCTATGCCTCTCCGCTAGGACGTCTGCCTGAGTGTCACTCCTCACCCACCCTGGCCTGTCCTCAGGACCCTTCCAGCTTCAGCTCCCCTCCTGCGATGCTGTATTATCTCTTCTCCCTCCAAGTAACTGCCAGTGGCTAACCCTTCTCACATACGG
>gene=hg18_chr5_151284310_151284710_+; species=SPECIES_0; score=27.604; 
TGGCACTTACAAAACCAGAAAGCGCTATTGCAAAAATAATCCAGATGTTAAAGGGAGGCGGGGAACAGGGGCGCGGAGGGAGAGCCCCAGGGGAAATTGGAGCGAGGGGGTCGTAGATACCACGGACAGCGGCGGCTGCGAGGCGTTTCAGCACCACGGAGAGCGTCCAGACCTGCTTTTCAGGAGCGCGAAGAGTATTGCTGTTTGTTAAACTCCAGCGTGTCTGTTGGCTCCCTGCGGCGCTGGGGAGGCACGTTTGGGGGTGGGTATATTTCCTTTTTT
>gene=hg18_chr5_151284310_151284710_+; species=SPECIES_1; score=27.604; 
TGGCACTTACAAAACCAGAAAGCGCTATTGAAAAAATAATCCAGATGTTAAGGGGAGGCGGGGAACAGGGGCTCGGAGGGAGAGCCCCAGGGGAAGTCGGAGCGAGGGGGCTGTGGATACCACGGACAGCGGCTGCTGCGAGGCGTTTCAGCACCACGGAGAGCGTCCAGCCCTGCTTTTCAGGAGCGCGAAGAGTATTGCTGTTTGTTAAACTCCAGCGTGTCTGTTGGCTCCCTGCGGCGCTGGGGAGGCACGTTTGGGGGTGGGTATATTTCCTTTTTT
>gene=hg18_chr5_151284310_151284710_+; species=SPECIES_2; score=27.604; 
TGGCACTTACAAAACCTGCGAGCGCTGCTGAAAAAATAATCCAAATCCTAAGGGGAGGTGGGGAACAGGGGCGCGGAGGGAGAGCCCCAGGGGAAATCGGAGCAACGGGGCTCTAGGTACCACGGACAGAGGCAGCCTCTAAGCGTTTCAGCACCACGGAGAGCGTCCAGCCCTGCTTTTCAGGAGCGCGAAGAGTATTGCTGTTTGTTAAACTCCAGCGTGTCTGTTGGCTCCCTGCGGCGCTTGGGAGGCACGTTTGGGGGTGGGTATATTTTCTTTTTT
>gene=hg18_chr5_151284310_151284710_+; species=SPECIES_3; score=27.604; 
TGGCACTTACAAAACCAGCGAGCGCTACTGAAAAAATAATCCAGATGCTAAGGGGAGGTGGAGAACAGGGGTGCGGAGCAAGAGCCCCGGGGGAAATTGGAACGAGGAGGCTGTAGGTACCACGGACAGAGGCAGCCGCGACGCGTTTCAGCACCACGGAGAGCGTCCAGCCCTGCTTTTCAGGAGCGCGAAGAGTATTGCTGTTTGTTAAACTCCAGCTTGTCTGTTGGCTCCCTGCGGCGCTGGGGAGGCACGTTTGGGGGTGGGTATATTTTCTTTTTT
>gene=hg18_chr5_151284310_151284710_+; species=SPECIES_4; score=27.604; 
TGGCACTTACAAGACCAGCGAGCGCTATTGAAAAAATAATCCAGATGCTAAGGGGAGGTGGGGAACAGGGGAGCAGAGGAAGAGCCCCAGGGGAAATTGAAGCGAGGGAGCTGTGGGTACCACGGAGAGCGGCAGCAGCGAAGCGTTTCAGCACCACGGAGAGCGTCCAGCCCTGCTTTTCAGGAGCGCGAAGAGTATTGCTGTTTGTTAAACTCCAGCGTGTCTGCTGGCTCCCTGCGGCGCTGGGGAAGCACGTTTAGGGGTGGGTATATTTTCTTTTTT
>gene=hg18_chr17_72378042_72378442_+; species=SPECIES_0; score=3.51217; 
GCTCCTCCAGGGAAGGCCTTGAATCCCTGGCGACTGGAGGGTCCTCGCCCCTTCCGACCCCATCCCTGTCCCGCTCCGCTGGGTGTTTCCTGGCGCGATTGGAAGCAGCCGGACCCAGCACCACGGACAGTGCTCGCGACCCGGCTGCTTCCCTGTCTGGTCCTGTTCTTTCAGGCCCTTATCTGAAGGCAGGATTGGGGGTGGAGGTGCATGGGTCCCCAAAGTTGTGTAACTTCACCCAGGGTCTCCCTGGGCTGCCCGGAGA
>gene=hg18_chr17_72378042_72378442_+; species=SPECIES_1; score=3.51217; 
GCTCCTCCAGGGAAGCCCTTGAATCCCTGAGGACTGGAGGGTCCTCACCCCTTCTGACCCCATTCAGGTCCCGCTCCGCTGGATGTTTCCTAGCGCGATTGGAAGCAGCCGGACCCAGTACCATGGACAGCGCTCGCGCCCCGGCTGCTTCCCTGTCTCGTCCTGTTTTTTCAGGCCCTTATCTGAAGGCAGGACTAGGGGTGGAGCTGCATGGGTCCCCAAAGTTGTGTAACTTCACCCAGGGTCTCCCTGGGCTTCCCGGAGA
>gene=hg18_chr17_72378042_72378442_+; species=SPECIES_2; score=3.51217; 
GTTCCTCCAGGGAAATCCTCAAATTCCTAGCAACCAGACAGTCCTCGCCCAATCCCTCCAGGCCAAAGCCCAGCTGCGCTGGACATTTCGCAGCACGGTTGAAGGTGGTGGGACGCAGCACCACGGACAGCACCAGCTCGCTAACTCTTTCCCTCTGGAGTCCTGGCCTCTCTGGCTCTTTCCTAGAAACAGGATTCGAGGTGGGATTGCCTAGGTCCCTCAGGTTATGTAATTTCACCTAGGGTAATCCTAGGCTGCCCAGAGA
>gene=hg18_chr17_72378042_72378442_+; species=SPECIES_3; score=3.51217; 
ACTCCTCCAGGGAAATCCTCGAATCCCTGGCGATGCTAGGGTCCCCTCCCGTGCCGTCCACGTCAAGGACCAGCAACGCTGGACATTTTCTGGTGCAATTGGAGGCGGCGGGAGCCAGCACCACGGACAGCGCCCGCTCCCCGCCTGCGTCCCTCTGGGGTCCTGGTCTTTCAGGCTCTTATCTGAAGGCGGGATTCGAGGTGGGATTGCATAGGTCCCTCAAGTTGTGTATCTTCACCTAGGGTCTCCCTAGGCTGCCCAGAGA
>gene=hg18_chr17_72378042_72378442_+; species=SPECIES_4; score=3.51217; 
GCTCCTCCAGGGAAATTCTCAAATCCCTGGCGACCTGAGGGTCCTCGCCCCTGCCCTCCAGGCCAAAGCCCAGCCGCGCTGGACATTTCCTGGCGCAGCGGAAGGCGGCGGGACCCAGCACCACGGACAGCGCCAGCTCCCCGCCTGCTTCCCTCTGGGGGCCTGTCCTGACTGGCTCTTATCTGACGGCAGGATTCGAGATGGGTTTGCACAGGTCCCCCAAGTTATGTAACTTCCCCTAGGGTCGCTCTAGGCTGCCCAGAGA
>gene=hg18_chr21_38208345_38208745_+; species=SPECIES_0; score=2.48426; 
GGGTAATTGATATCCAGATTCTGCACGAGCCAAAGACTCATTTATTTATAGAAAGTGATTGACCAGCGACCAAGGAGTGGTACGGGTGCAGGGAGGCTTCACCCGGCGCCTGGGCTCTGGCCTTGGTGCTGAATCCGGAACCCGCTGAGGACCACCTCGGCGGCCCCCAGGCAACTTTGGGAGGTTTCAGGGGACCGGCCAGCTCTGGGCGCCCTCTCGAGCGTCGCCGTCAGGGAGTTGGGCACAACCGATGCCCTG
>gene=hg18_chr21_38208345_38208745_+; species=SPECIES_1; score=2.48426; 
GGGTAATTGATATCCAGCTTCTGCACGAGCCAAAGACTCGTTTCTTTATAGAAAGTGATTGACCAGCGACCAAGAAGTGGTACGGGTGCAGGGAGGCTGCACCCGGCTCCTGGGCTCTGGCCTTGGTGCTGAATCCGGAACCCGCTCGGGACCACCTCGGCGGCCCCCGCGCAACTTAGGGAGGTTTGAGGGAACCGACCAGCTCTGGGCGCCCTCTCGAGCGTCGCCGTCAGGGAGTTGGGCACAACTGATGCCCTG
>gene=hg18_chr21_38208345_38208745_+; species=SPECIES_2; score=2.48426; 
GGATAACATATATCCAGATTCTGCACGGGCAAGGGAATCGGTCTTTAATGGAAAGGGATTGACCCACGACGAAGGAACGAAAGGGGAGCGGGGTTGTGGGAACCTGCCCCTGGGCTCTGGCCTTGGTGCTGAATGCGAAACCCGCTGCCCACCGTTTCAGCGTCCCCGGATCAACTTTGGGAGATTTGATGGGGCCGGCTAGTTCTAGACAGCCCCTCGCAGGCTACCGGCTGGGAGCTGGGCAAAGCCTATGCCCTG
>gene=hg18_chr21_38208345_38208745_+; species=SPECIES_3; score=2.48426; 
GGATAACAGATATCCAGATTCTGCACGGGCAGGGGAATCGCTCCTTTATAGAAAGTGATCGCTCTGTCACCAAGGAGCTTAACGGGCGCCGGGAGGTGGGAACCGGCGCCTGTGCTCTGGCCTTGGTGCTGAATCCAGAACCTGCTGCCTACCATCTCAGTGGCCTCTGGGCAACTTTGGGAGGTTTGGGTGGTCTGGCCAGTTCAAGAAGCCCCCTTGTGGGTTGTCGGCAGGAACTTGGGCAGAGCTGATACCATG
>gene=hg18_chr21_38208345_38208745_+; species=SPECIES_4; score=2.48426; 
AGATAACAGATACCCAGATTCTGCAAGGACAAGGGAATCGTTCCTTTGTAGAAAGTGACGACTCCGCGACCAAGGACCTGGTCGGGAGCAGGGACGGGGGAACCGGCGCCTGAACTCTGGCCTTGGTGCTGAATCCGGAACCCGCTGCCCACCCTCTCAGCGGCCCCTGGGTAAGTTTGGGAGGTTTGCGGGGCCCGGCCAGTTCTAGGCGCCCCCTCGCGGGTCGCCGGCAGGAAGCTGGGCAGAGTCGATGCCCTG
>gene=hg18_chr2_219534784_219535184_+; species=SPECIES_0; score=2.3084; 
CCCGCTTCCTTATCCTTAGCTTTTTTTTGCCCCCCTTTTAATTTATTTGGTTGTTTGCGGAGGGAGGGGGGAGGGGGAGGCTGGGCCGGGAACTGTCCGAGGTGCTGAGCTGGGGCGGGACCGGAATCCTCCCGGTAGGGTACCAGGGACTGAGTTGGGCCTGGGGCCGTGTCCAAGGTGCCAATGATGCGGGCCGACAGAGCGGGCCGCACTGTCTGTCTGTCCGTCTGTCCCGGAAAGAACTATAAAGCGCTGGAAGCGCCTGCAGATGGTTTTGC
>gene=hg18_chr2_219534784_219535184_+; species=SPECIES_1; score=2.3084; 
CCCGCTTCCTTATCCTTAGCTTTTTTTTTCCCCCCTTTTAATTTATTTGGTTGTTTGCGGAGGGAGGGGGGAGGGGGAGGCTGGGCTGGGAACTGTCCGAGGTGCTGAGCTGAGGCGGGACAGGAATCCTCCCGGTAGAGTACCAGGGACGGGGTTGGGCCTGGGGCCGTGTCCAAGGTGCCAATGATGCGGGCCGACAGAGCGGGCCGCACTGTCTGTCTGTCCGTCTGTCCCGGAAAGAACTATAAAGCGCTGGAAGCGCCTGCAGATGGTTTTGC
>gene=hg18_chr2_219534784_219535184_+; species=SPECIES_2; score=2.3084; 
CCCTCTTCCTTGCCCTTAGGTGTTTTTGTCCCCCAGTTTAATTTATTTGGTTGTTTCCGGAGGGAGGGGGGAGGGGCGGGGTGGGCCCGGAACTGTCTGAGGTGCTGATCTGAGGCCGGACCAGAATTCTCCTGGGAGGGTACCAGGGACTGGGTTGGGCCTGGTGCCGTGTCCAAGGTGCCAATGATGCGGGCCGACGGTGCGGGCCGCATTGTCTGTCTGTCCGTCTGTCCGGGAGAGAACTATAAAGCGCTGGAAGCGCCTGCAAATGTTTTTGC
>gene=hg18_chr2_219534784_219535184_+; species=SPECIES_3; score=2.3084; 
CCCTCTTCCTTATCCTTAGGTTTTTTTTCCCCCCCTTTTAATTTATTTGGTTGTTTCCAGAGGGAGGGGGGAGGGGGGTGTTGGGCCGGGAGCTGTCTGAGGTGCTGATTTGAGGCCGGACCGGAATCCTCCCGGGAGGGCACCAGGGACTGGGTTGGGCCTGGTGCCGTGTCCAAGGTGCCAATGATGCGGGCCGACGGCGCGGGCTGCACTGTCTGTCTGTCCGTCTGTCCCGGAGAGAACTATAAAGCGCTGGAAGCGCCTGCAGATGGTTTTGC
>gene=hg18_chr2_219534784_219535184_+; species=SPECIES_4; score=2.3084; 
CCCTTTTCCTTATCCTTAGGTTTTTTTTTTCCCCCTTTTAATTTATTTGGTTGTTTCCGGAGGGAGGGGTGTGGGGGGTGTTGGGCCGGGAGCTGTCTGAGGTGCTGATTTGAGGCCGGACCGGAATCCTCCCGGCAGGGCACCAGGGACTGGGTTGGGCCTGGTGCCGTGTCCAAGGTGCCAATGATGCGGGCCAACGGCGCGGGCCGCACTGTCTGTCTGTCCGTCTGTCCCGGAGAGAACTATAAAGCGCTGGAAGCGCCTACAGATGGTTTTGC
>gene=hg18_chr2_214983886_214984286_+; species=SPECIES_0; score=6.07724; 
AAATAAATATCTCGCACGTAGAATGTCTTACCCCTAATGCGCGCATCCGCTGTATAAAGTGCGACTGCTTGGAGAGCACTCTAGCCTCGTCTAAAGCAGCTCTGGATTTCGACAGAGCTGGGCTCAGAAGCCAGTTGTTGGCGCTGTCCGTGGTGCTGAGGAATTCCCGGCTGCCGGCGAATGAGCTCCAAATCAGCAATCTGCAAACTGCTCTTACTGATGCAGAAACCCAGCTAAAGTTGCTCCTTTCCTTCACATCCACAGTTAGTATTTTCCGGTGTGTAAGAGGGGA
>gene=hg18_chr2_214983886_214984286_+; species=SPECIES_1; score=6.07724; 
AAATAAGTATCTCGCACGTAGAATGTCTTACCCCTAATGCACGCATCCGCTGTATAAAGTGCGACTGCTTGTAGAGCACTCTAGCCTCGTCTAAAGCAGCTCGGGATTTCGACAGAGCTGGGCTCAGAAGCCAGTTGTTGGCGCTGTCCGTGGTGCTGAGGAATTCCCGGCTGCCGGCGAATGAGCTCCAAATCAGCAATCTGCAAACTGCTCTTACTGATGCAGAAACCCAGCTAAAGTTGCTCCTTTCCTTCACGTCCATAGTTAGTATTTTCCGGTGTGTAACAGGGGA
>gene=hg18_chr2_214983886_214984286_+; species=SPECIES_2; score=6.07724; 
AAATAAGTATCTCGCACGTAAAATGCCTTCCCCCTAACGCACGCATCCACAGTATAAAATGCGACTGCTTAGAGAATGCTCTAGTCTGATCTCAAGCAGCTCGGGATTTCGACCTAGCTGGGCTCAGAAGCCAGTTGTTGGCGCTGTCCGTGGTGCTGAGGAATTCCCGGCTGCCAGCGAATGAGCTCCAAATCAGCAGTCTACAAACTGCTCTCAGAGATGCAGAAACCCAGCTAAAGTTGCTCCTTTCCTTCACGTCCACAGTTAGTATTTTCTGGTGTGTAAGAGGGGA
>gene=hg18_chr2_214983886_214984286_+; species=SPECIES_3; score=6.07724; 
CAATAAGTATCTCGTGTGTAAAATGTCTTCCCACTAATGCATGCGTCGGCTGTATAAAGTGCGACTGCTTAGAGAACACTCTAGCCTGGTCTAAAGCAGCTCCGGATTTCGACCGAGCTGGGCTCAGAAGCCAGTTGTTGGCGCTGTCCGTGGTGCTGAGGAATTCCCGGCTGCCGGCGAATGAGCTCCAAATCAGCAGTCTGCAAACTGCTCTCAGTGATGCAGAAACCCAGCTAAAGTTGCTCCTTTCCTTCACGTCCACAGTTAGTATTTTCTGGTGTGTAAGAGGGGA
>gene=hg18_chr2_214983886_214984286_+; species=SPECIES_4; score=6.07724; 
TAAGAAGTATCTCGGACGTAAAACGCCTTCCCCCTAATGCACGCAGCCTCTGTATAAAGCGCAACTGCTTAGAGAATACTCTAGCCTGTTCCAAAGCAGCTCAGGGTTTCGACCGAACTGGGCTCAGAAGCCAGCTGTTGGCGCTGTCCGTGGTGCTGAGGAATTCCCGGCTGCCAGCGAATGAGCTCCAAATCAGCAGTCTGCGAACTGCTCTCAGCGATGCAGAAACCCAGCTAAAGTTGCTCCTTTCCTTCACGTCCACAGTTAGTATTTTCTGGTGTGTGAGAGGGGA
>gene=hg18_chr15_71426120_71426520_+; species=SPECIES_0; score=13.5608; 
CTGGAGGAGTTGGGTTTTGGGAACTGCCGTTGGCTTCTGGACTACCTTCCTTACTCCTGCCAGATGCTTGCACAGGTCTCCGAAAGCCAGCCCTGCTATGACGTTCAGCACCACGGACAGCGCCCAGCACCCTGCCAGCCCGTTCAGTGGGTTAGCCAGGGGAAGGTGGCAACAGCTTCTACATCCTGCTGGCCCCTCTCATTCCAATCCTGCTGGTCGAAGCATCTCAAGTGATGCCTTAATATCTCTGAGCATTTT
>gene=hg18_chr15_71426120_71426520_+; species=SPECIES_1; score=13.5608; 
CTGGAGGGGTTGGGTTTTGGGAGCTGCCCTTGGCTTCTGGACTACCTTCCTTACTCCTGCCAGATGCTTGCACAGATCTCCGAAAGCCAGCCCTGCTATGACATTCAGCACCACGGACAGCGCCCAGCACCCTGCCAGCCCATTCAGTGGGCTAGCCAGGGTAACCTGGCAACAGCTTCTGTATCCTGCTGGCCCCTCTCATTCCAATCCTGCTGGTCGAAGCATCGCAAGTGATTCCTTAATATCTCTGGGCATTTT
>gene=hg18_chr15_71426120_71426520_+; species=SPECIES_2; score=13.5608; 
CTGGAGGAGTTGGGCTTTGGGAGCTGACCTTGGCCGGTACACTATGTTCCTTACTCTTGCCAGACGATTGCACAGATTTCTGAAGGCTGGCCGGGTTTTGATGTTCAGCACCACGGACAGCTCCCGGTGTCCTGCCAGCCCACCTCACTGGTCAGCCAGGGGAAGTTGGCAACAGCCTCCACACCTCTCTGGCCCCTCTCTCTCCAGTCTTAGTGATCGAAGCATCTCAAGTGATTCCTTAATGTCCCTGGGCATTTT
>gene=hg18_chr15_71426120_71426520_+; species=SPECIES_3; score=13.5608; 
CTGGAGGAGCTGGGCTTTGGGAGCTGCCCTTGGCCCGGAGACTACCTTCCTTACTCTTGCAAGACAGCTGCACAGATTTTCTAAAGCAGGCCAGGGTTGGGGGTTCAGCACCACGGACAGCTCCCGGCACTCGGCCAGTCCATTGGGCTGCTCAGCCAGGGGATCTTGGCAGCAGCCTCCGCATCTCCTGGGCCCCTCTCTTGCCAACCCCAGTGATCGAAGCATCTCAAGTGATTCCATAATGTCTCTGAGCTTTTT
>gene=hg18_chr15_71426120_71426520_+; species=SPECIES_4; score=13.5608; 
CTGGAGGAGTTGGGCTTTGGGAGCTGCCTCTGGCCTACAGACTACCCTCCTTACTCTTGCCAGACGGCTGCAAAGATTTCTGAAAGCAACGAGTGAAATGATGTTCAGCACCATGGACAGCTCCTGGCGCCCTGCCAGGCCATTCTGCTGGTCAGCCAGGGGAAGTTGGCAACAGCCTCTCCATCCCTCTGGCCCCTCTCTCCCCAATCCTAGTGATCGAAGCATCTCAAGAGGTTACTTAACGTCCTTGGGCATTTT
>gene=hg18_chr10_104111423_104111823_+; species=SPECIES_0; score=2.38337; 
AAAAAGCTTATGGAGATCATCACTGTGGAGAACCCCAAGATGCCTTATGAGATGAAGGAGATGGCACTGGAGGCCATTGTGCAGCTCTGGCGCATCCCCAGCTTTGTCACAGAGCTCTACATCAACTATGATTGTGACTACTACTGTTCCAACCTCTTTGAGGAACTCACAAAGCTGCTGTCCAAGGTGCTGAGCACTATAACTGGCTTCTAGGAAACATAAAGGAAATCTCTGGTGGTAGTGAGGATGTTACATACAGAGAGGGGAACACTTGAGAGCTGGGAAATA
>gene=hg18_chr10_104111423_104111823_+; species=SPECIES_1; score=2.38337; 
AAAAAGCTTATGGAGATCATCACTGTGGAGAACCCCAAGATGCCTTACGAGATGAAGGAGATGGCACTGGAGGCCATTGTGCAGCTCTGGCGCATCCCCAGCTTTGTCACAGAGCTCTACATCAACTATGATTGTGACTACTACTGTTCCAACCTCTTTGAGGACCTCACAAAGCTGCTGTCCAAGGTGCTGAACACTATTACTGGCCTCTAGAAAAAATAAAGGAAATCTCTGGTGGTAGTGAGGATGCTACATACAGAGAGGGGAACACTTGAGAGCTGGGAAACC
>gene=hg18_chr10_104111423_104111823_+; species=SPECIES_2; score=2.38337; 
AAAAAGCTCATGGAGATCATCACTGTGGAGAACCCGAAGATGCCTTATGAGATGAAGGAGATGGCACTGGAGGCTATTGTGCAGCTCTGGCACATCCCCAGCTTTGTCACCGAGCTCTATATCAACTATGATTGTGACTACTACTGCTCCAACCTCTTTGAAGATCTCACCAAGCTGCTGTCCAAGGTGCTGAGCATTGTTACTGGTCTCTAGAAAAAATTAAGGAAATCTCTGGTGGTAGTGAGGATAGTACATATAGGGAATGAAACACTTGAAAGTTGGGGAACA
>gene=hg18_chr10_104111423_104111823_+; species=SPECIES_3; score=2.38337; 
AAAAAGCTCATGGAGATCATCACTGTGGAGAACCCCAAAATGCCTTATGAGATGAAAGAGATGGCACTGGAGGCCATTGTGCAGCTCTGGCACATCCCCAGTTTTGTCACTGAGCTCTATATCAACTATGATTGTGACTACTACTGTTCAAACCTCTTTGAAGACCTCACCAAGCTGCTGTCCAAGGTGCTGAGCATTATTACTAGCCTCTAGAAAAGATTAAGGAAATCTCTGGTAGTAGTAAGCATTCTATATGCAGGGTGGGAAACACTTGAAAGTTGGGGAACA
>gene=hg18_chr10_104111423_104111823_+; species=SPECIES_4; score=2.38337; 
AAAAAGCTCATGGAGATCATCACTGTGGAGAATCCCAAGATGCCTTATGAGATGAAGGAGATGGCACTGGAGGCCATTGTGCAGCTCTGGCACATCCCCAGCTTTGTCACCGAGCTCTATATCAACTATGATTGTGACTACTACTGTTCTAACCTCTTTGAAGACCTCACCAAGCTGCTGTCCAAGGTGCTGAGCATTATTTCTGACCTCTGGAAAAGATGAAGGAAATCTCTGGTGGTAGTGAGGATGCTACATACAAGGAGGGAAACACTTTAGAGCTGGTGAACA
>gene=hg18_chr10_124535768_124536168_+; species=SPECIES_0; score=2.95808; 
CTGCTAGATTTTCCCACCATGAAGGCCACATGGGGCTACAATGAGGCAGTCATGTGCAGTGAGTGGCCAGGCTGCCTCTGCAGAAAAGCTGGGTGCACCCTCCCTTGGTAACTGCCAGAGTGCTGAAATGTGGAAGTTCAACACTTAAAGACTCCCTCGAGCTGGCCCATTTTATACCTTGCAATTGAAACCTACTCACCCATGGAGCCTTGGGGATTCTTTAGC
>gene=hg18_chr10_124535768_124536168_+; species=SPECIES_1; score=2.95808; 
TTGCTAGATTTTCCCAACATGAAGGCCACATGGGGCTACAATGAGGCAGTCATGTGCAGTGAGTGGCCAGGCTGCCTCTGCAGAAAAGCTGGTTGCACTATCCCTTGGGAACTGCCGGAGTGCTGAAATGTGGAAGTGCAACACTTAAAGACTTCCTCTAGCTGGCCCATTTTACACCTTGCAATTGAAACCTACTCACCCACGGAGGCTTGGGGATTCTTTAGC
>gene=hg18_chr10_124535768_124536168_+; species=SPECIES_2; score=2.95808; 
CTGCTAGCTTTTTCCACTAAGAGGGTCTCGTGGGATTGAAGTAAAGCAGTGATGGGCTGTAAAGAACCCAACTGCCAATGCAGAGATGCAGGTTCCTCCCTGAGTCAGGAAATCCCTGGAGGAGGAAATGGCAAACTCCATCTTGTGAAAAATTCCGGAGCCTGGCAGGCTAAAGGCCATGGACAAAGAGTCGCCACAACCCTGGCGTGTTGAGCAATGGGCAGG
>gene=hg18_chr10_124535768_124536168_+; species=SPECIES_3; score=2.95808; 
CTATTAGATTTTCCCACTAAAAGCACCACATGGGATTGAAACAAGGCAATGATGTGCAGTAGTGGTAGCGCCTGGGAAGACAGGCCTGGGGGTTGGTGGCTGGGTGGGGTGGTGCCTGCAGATTGAAATGGAAGTGCTTAACATGTGATGGATGACAGAGAATAGCAAATAAAAGGCCTTGGATAGAGAAACGACACAGGCATGGCAGCTTGTGCACTGGCAAGG
>gene=hg18_chr10_124535768_124536168_+; species=SPECIES_4; score=2.95808; 
CTGCTAGATTTTCCCACTAAGAAGCCCACGTGGAATTGAAATAAGGCAGTGATTTGCAGTAAACGGGCAGGCTGCCTCTCCATAGCTCCTTTGTCGACCCTCCGTTGGGAACTGCCAGAGTGCTGAAATCTAAAAGCCAAACTTTTAAAGAATACATCCGGCTGGCCCACTTAATACCTTGCAACTGGACTCTACTCACCCATGGAGGATTGGGGACCCTTCAGC
>gene=hg18_chr5_7147754_7148154_+; species=SPECIES_0; score=3.01969; 
CATGTATCATGGTTACGAGTCCAGAACAGTTGCAAGGAGCAACAGTTTCTATTAGAAAATGGGCCCAATAAAACATCTTTGCTAGGCGTTAGTGTTGGGAAGCAGAATGAGCCATGGTCAGCACCAAGGACAGTGACAAATGTGTCACTACCCCTATTGCAGGAAACCTGCTTTTACAGGAGAAAGCACCCTCTTTAGACTGAATCATTTCAGCAGAAATATTTTAACCAATTTATCCAATTGTCCATTCA
>gene=hg18_chr5_7147754_7148154_+; species=SPECIES_1; score=3.01969; 
CATGTATCGTGGTTACAAGTGCAGAACAGTTGCAAGGAACAACAGTTTCTATTAGAAAATGGGCCCAATAAAATACCTTTGCTAGGCGTTAGTGTTGGGAGGCAGAATGAGCTATGGTCAGCACCAAGGACAGTGACGAATGGGTCACTACCCCCATTGCAGGAAACCTGCTTTTACAGGAGAAAGCACCCTCTTTAGACTGAATCATTTCAGTAGGAATATTTTAACCAATTTATCCAATTGCCCATTCA
>gene=hg18_chr5_7147754_7148154_+; species=SPECIES_2; score=3.01969; 
CCTCTCCCGTGGTTCCCAGGCAAGAATACTGGAGTGGGTTGCTCTTTCCTTCTAGGGGATCTTTGCAATCCAGGATTGAACCTGGGTCTCCCACATTGCAGGCAGATTCTTTATTGCTGAGCACCAAGCAGAATGTCAAATTTTGTGGGAGAGGGAGGGAAGGGAAGGTTCTTTAAAAAATGAAAACAAAGTCCTCTAATAAAAAGAACCAAAAAGAAATAAGCTAGTTGATTTGCCCACTTTCTTATTTG
>gene=hg18_chr5_7147754_7148154_+; species=SPECIES_3; score=3.01969; 
GATATCTCATGGTTTGGAGTCTAGGAAAGTTGCAAAAAATAATAGTTTCTATTAGAAAATGTGTGTAAAAAAATATTTTTACTAGGCATTAATCTTTGGAAGCAGAGTAAGCTGTGCTCAGCACCAAGGACAGGGCCAAATTTTTCCTCAGACATAATGTAGGAAACCTGCCTTTATAGAAGAAAACACTCTATTTAGATTGATTGATTCCAGTAGAAATATTCTAACAGACTTGTCCAATTGTTCATATG
>gene=hg18_chr5_7147754_7148154_+; species=SPECIES_4; score=3.01969; 
GCTGTATCATGATTTCAAGTCCAGGACAGTTACAAAGAGCAATAGTTTCTATTAGAAATTGTGTGTAATAAAATACTGGTCCAAGGCATTAGTCTTTGGAAGTAGAGTGAGCTGTGCTCAGCACCAAGGACAGTGCCAAATTTGTCTCCAGCCACAGTACAGGAAACCTGCCTTTACAGAAGAAAACACCCTCTTTAGATTGGATAATTCTAGTAGAAACATTCTAACAGACTTGTCCACTTACCCATTTG
>gene=hg18_chr17_30246541_30246941_+; species=SPECIES_0; score=1.41239; 
GTCCTGCCACCTCTTCCCTGGCCCCTGCTGGTCACCTAGCAACAAGCATCTCTCCCGAATCCTTCATAAATCACCACTAGAGATCCACACCTCACACATCCCCCGGGGTCGTCTCCCAGGGCCAGAACCATGGACAGCACTGGTGTCTGTTGGGCAGGCCAGGGCAAAGGAGGGGGCCACAACTCTGCCCTGAG
>gene=hg18_chr17_30246541_30246941_+; species=SPECIES_1; score=1.41239; 
GTCCTGCCACCTCTTCCCTGGCCCCTGCTGGTCACCTAGCAACAAGCATCTCTCCTGAATCCTTCCTAAATCACCACTAGAAATCCACACCTCACACATCCCCCAGGGTCATCTCCCAGGGCCAGAACCCTGGAAAGCACTGGGGCCTGTTGGGCAGGCCAGGGCAAAGGAGGGGGCCACAACTCTGCCCTGAG
>gene=hg18_chr17_30246541_30246941_+; species=SPECIES_2; score=1.41239; 
GTCCTCCCGCCTCTCCCCCGGCCCCTGCTGGTCACCGAGCAACAAGCCTCTCTCCAGAATGTTTCCCACACTGCCACTGCAAATCCACATCTCCCCTGCCCTCCAGGCCCACCTCCCAGGGCCAGGAGAATGGGAAGGATGGCTGCCCACTAGTCAGGTCAGGGCCCAGGACAGGCCCCTAACCCCACCCTGAG
>gene=hg18_chr17_30246541_30246941_+; species=SPECIES_3; score=1.41239; 
ATCCTGCCACCTCTCCCCCGGCCCCTGCTGGTCACCTAGCAACACACGTCTATCCCAAACCCTTCCTAAATCGCTGCTGGAAATCCACACCTCACGCGTCCTCTGCACCCACTTCTCAGGATTAGGACAATGGGAAGCATTGCTCTCCATTGGGCAGGTCAGGGCCTAGGAAAAGCCCACAGTCCCGTCCAGGG
>gene=hg18_chr17_30246541_30246941_+; species=SPECIES_4; score=1.41239; 
GTCCCGCCACCTCTCCTCCGGCCCCTGCTGGTCACCTAGCAACAAGCATCTCTCTAGAATCCTTCCTAAATTGCCACTGGAAATCCACACCTCACACATCCTCCGGACCCGCCTCCTGGGGCCAGGAGAATGGGAAGCATTGCTGTCCGTCGGGTATCTCAGGGCCAAGAAGGGGCCCACAGCCCTGCCCTGAG
>gene=hg18_chr9_122715874_122716274_+; species=SPECIES_0; score=3.29899; 
AGGATTATTCATTCACCCAGCAGTGGACAGTGGAGGGATTCAGAGAAGACCCTGGCATCATGAGCCACATGCATTGCAGCTTCTATTCTGCCCTGCCCAGTGCAAGGATGATTCAGGACCATGGAGAGGGGGGGTCGCCTAGCTTGGTAAGACATTAGGAGAACTTCCCTGAGTACTGTGATGACTTAATAGTACTCTGATGCTTGGGAATAGTACAAAGGACAT
>gene=hg18_chr9_122715874_122716274_+; species=SPECIES_1; score=3.29899; 
AGGAAAATTCATTCACCCAGTGGTGGACAGTGGAGGGATTCAGAGAAGACCCTGGCATCATGAGCCACATGCATTGTAGCTTCTATTCTGCCCTGCCCAGCGCAAGGATGATTCAGGACCATGGAGAGGGGGGGTCGCGGAGCTTGGTGAGACATTAAGAGAACCTCCCTGAGTACTATGATGACTTAATAGTACTCTGATGCTTGGGAATAGTACAAGAGACAT
>gene=hg18_chr9_122715874_122716274_+; species=SPECIES_2; score=3.29899; 
AGGGATATCCATTCATCCAGCAGTACACAGCAGAGGGACGTGGAGAGGGCCCTGGCGTTATGAGCCGTGTGCACTCCAGCTTCCAAGCAGTCCTGCCCAGCACAGTGATGATTCAGGACCATGGAGAGAGGGGGTCTACAAGCTCGGTGAGACTTTAAGAGAACTCCCCTGAATACAAAGATGATTTACTAGTGATTTTTTGCTTGTGAGCCACGTAAGGTACAT
>gene=hg18_chr9_122715874_122716274_+; species=SPECIES_3; score=3.29899; 
GGGAAAGTCCCCCCACCCAGCAGGAGAGAGGAGAGGGCGCTGGTGAGGGCCCTGGCATCAACAGCCTTGCCCACTGGAGCATCCGCGGCGCCCAGCTGTGTGCAGGGGTGAATCAGGACCACGTGGCGGGGGTGACTTGGGGCTGGGGGAGACATTACTAGAACGTCCCTGAGCACAGAGAGGATTCGCTAGTGATCTGTTGACTGACAGTAATGTTAGGGACAC
>gene=hg18_chr9_122715874_122716274_+; species=SPECIES_4; score=3.29899; 
AGGAAAATCCATTCACCTAGCAGTGGGCAGCAGGGGGATTTGGAGAGGACCCTGGCATCATGAGTCACGTGCATCCCGGCCTCCAAGCAACCCTGCCCAGTGTCATGCTGATTCAGGACCATGGAGAGAGGGGGTCTACAAGCTCGGTGAGACATTAAGAGAACTTCCCTGAGTATGGAGATGATTTACCAGTGATTTGTTGCTTGAGAGTCATGTAAGGGACAT
>gene=hg18_chr11_115755361_115755761_+; species=SPECIES_0; score=3.77255; 
GTATCAAAGCTCATTCTAGGGAAAAGGGTGGGTATGTTATAAATAATCTGCTCTAAAACATTTCTATTATTCTGCTTATGGAAATTCACCCTGCAGAATCTTACCCCGAGTTCTCGGGCAGGGGAGTCTGCTGTCCATGGTGCTGACCTGGGAAGCTATGGCTTCATCGTTTTTCTACTCCCCATTCAGCCAGGAAATTGGTCTTGCTCTACTCTGAGCCCCACTCCACTCATCTTTAAAATAGGATTATTAATACTACTTACCTCATGCAAAGCACTTAGCATCATA
>gene=hg18_chr11_115755361_115755761_+; species=SPECIES_1; score=3.77255; 
GTATCAAAGCTCATTCTAGGGAAAAGGGTGGGTATGTTATAAATAATCTGCTCCAAAACATTTCTATTATTCTGCTTATGGAAATTCACCCTGCAGAATCTTACCCCGGGTTCTCAGGCAGGAGAGTCTGCTGTCCATGGTGCTGACCTGGGAGGCTATGGCTTCATCGTTTTTCTGCTCACCATTCAGCCAGGAAATTGGTCTCGCTCTACTCTGAGCCCCACTCCACTCATCTTTAAAATAGGATTATTAATACTACTTACCTCATGCAAAGCACTTAGCATCATG
>gene=hg18_chr11_115755361_115755761_+; species=SPECIES_2; score=3.77255; 
GTACACCAGCTGGCGCACAGGGACATCTTTGAAAGCTCACAACTAAGGCTATGTAAGGGACTTACTGTATTCTGCTTGTGGAATTTTGCCCTCCAGAATCTCATCCGGGTTTTGCCTGAAAGTGAGTTTTCTCTCCATGGTGCTAACCTGGGAGGCTAAAACTTCATAGTATTTTAACTCATCGTTCAGCCAGAGAATTGGTCTTGCTCTGCTCCGAGCCTCACTCCACTCATCTCTAAAATGGGATTACTCACAGCACTTACCACATGCAAAGCATTTAGCATCCTA
>gene=hg18_chr11_115755361_115755761_+; species=SPECIES_3; score=3.77255; 
GTACTAGACCCCATTCTAGGAGAAGAGGTGGATACTTTACAAATAACCGACTCAAAAACATTTCTGATATCCTGCTTGCGCAATTTCATCCTGCAGAATATTATCTGGACTTTGCCTGCCAAGAAGTCTGCTGTCCGTGGTGCTGACCTGGGAGGCTATACGGTCATCCTTTCTCGATTCACCATTCAGGCAGGGATTTGGTCTTGCTCTGCTCTGAACCTCACTCCTGTCACCTCTAAAATGGGGTTATTAACAGTAATTACCACATGCAAAGCATTTAGGATCAAA
>gene=hg18_chr11_115755361_115755761_+; species=SPECIES_4; score=3.77255; 
GTACCAGAATGCATCCTAGGGAGAGGGGTGGGTATGTTACAAATAACCCACTCAAAAACACTTCTGATATTCTGCTTGTGAAATTTCACCCTGCAGAATCTCATGCGGGCTTGGCAGGCAAGTTGGTCCACTGTCCGTGGTGCTGACCTGAGGGGCCATCCCGTCATCCTTTTTCTACTCACCATTCAGCCAGGGAACTAGTCTTGCTCTGCTCTGAGCCTCACTCTAGTCATCTCTAAAATGGAATAATTAACAGTGCTTACCTCCTGCAAAGCACTTAGCATCATA
>gene=hg18_chr6_90325926_90326326_+; species=SPECIES_0; score=1.44097; 
AGATAGCAATGGGTAGAAATTGAATTTGAGTACATAGATTGGTATTGTGATGCTGTGTTAATTATTTTGATTTGTCTTTAGCATTTGGATTTACCTAACAGGGGTTGAGGGTGGGAAGAAATTCCCGAGTGGCCGTGGTGCTGTCCAGTGCTGACAGGCCTGTCTCCCTCTAGAGTGATAATTTTTTTGCCCCAGAAACTGTAGTCCTCTATTTTGGGGGGAAGGGAGAGAGAAAGACCATGTCCCTTTGCT
>gene=hg18_chr6_90325926_90326326_+; species=SPECIES_1; score=1.44097; 
AGATAGGAGTGGGTAGAAGTTGAATTTGAGTACATAGACTGGTATTGTGATGCTGCGTTAATTATTTTGATTTGTCTTTAGCATTTGGGTTTACCTAACAGGGGTTGAGGGTGAGAAGAAATTCCCGAGTGGCTGTGGTGCTGTCCAGTGCTGACAGACCTGTGTCCCTCTAGAGTCGTAATTTATCTGCCCCAAAAACTGTAGTCCTCTATTTTGGGGGGAAGGGAGAGAGAATGACCACATTCCCTTGTT
>gene=hg18_chr6_90325926_90326326_+; species=SPECIES_2; score=1.44097; 
AAGTTGGAGTGGGTAAGAGCTGTATATGGATATATGGGTTGGTATTGTCATTTGGTATTTATTGTGTAGGGTTACCTTTAGCATTTGTGTTTACCCAACAGAGGTTGAGGACAGGAAGAAATTCTGGGGTGGCTATGGTGCCATCCAGTGCTGACACACCTCTGTCTCTTGAGATTGGTAATTCCTAGGTCCCAGGAGCTGCTGTCCTCTATTTTGGGAGGAAGAGAGAGGGAAGGAATCCACCCCCCTGTT
>gene=hg18_chr6_90325926_90326326_+; species=SPECIES_3; score=1.44097; 
AGATAAAAGTAGGTGGGAGAAATGTATGGATAGAAGGGTTGGTCTTGTAATTTGGCATTGCTTGTTTTGGTTTGTCTTTAGCATTTGTGTTTACCCAACTGGGATTGAGGGTAGCAAGAAATTCTGGAGTGGCTGTGGCGCTGTCCAATGCTGATGGACCTGTGGCTCTCAAGATCGGTAATTCTTCTCTCCCAGGAGCCTTGGTCCTCTGTTTTGGGATGGGGGGAGAGAGAATGACTATATCCATTTATT
>gene=hg18_chr6_90325926_90326326_+; species=SPECIES_4; score=1.44097; 
AGATAGGAGTGGGTAGGAGTCGAATATGAATACATGGGTTGGTATTGTAATTTGGTTTTGTTTGTTTTGTTTTGTCTTTAGCATTTGTGTTTACCCGGCAGAGATTGAGTGTAGGAAGAAATTCCTGGGTGGCTGTGGTGCTGTCCAGTGCTGACAGATCTGTGTCTCTTGAGATCAGCAATTCTTCTGCCCCGGGACCTGTGGTCCTCAATTTTGGGAGGAAGTGAGAGAGAATGACTGCATGCCTTTGTT
>gene=hg18_chr1_3624378_3624778_+; species=SPECIES_0; score=1.93321; 
TGCTCTCTCCACCCTGAGCCCGTGACCCACTCCGGGTGGGGTCGGCCGCCGCCCGAGTACCAGGGACAGCTCCCGCGGCTCCTCCCCGGGGCCGGGAGTCC
>gene=hg18_chr1_3624378_3624778_+; species=SPECIES_1; score=1.93321; 
TGCTTTGTCCACCCTGAGCCCGTGACCCACTCCGGGTGGGGTCGGCCACCGCCCAGGTACCAGGGACAGCTCCCGCGGCTCCTCCCCGGGGCCAGGAGTCC
>gene=hg18_chr1_3624378_3624778_+; species=SPECIES_2; score=1.93321; 
TGTTCTCTGCACCCTCACCCGGTGCCCCAGCCGGGGCGGTGGCTGCTGCTGCCGCGGTACCAGGGACAGCTCCCGCAGCTCCTCCCAGAGGGGGGGCGTCC
>gene=hg18_chr1_3624378_3624778_+; species=SPECIES_3; score=1.93321; 
AGCAGCGAGCACCCTCCTCCTGTGCCGCACTCGCGGTGCAGGCGGCTCCGGCTCCGGTACCTCGGACAGCTCCTGCGGCTCCTCCCCGAGGCGGGGCGTCC
>gene=hg18_chr1_3624378_3624778_+; species=SPECIES_4; score=1.93321; 
TGTTCTCTCCATCCTGAGCCTGTGTCCCAGCCCGAGGGGTGGCTGCTGCCGCCCCAGTACCAGGGACAGCTCCTGCGGCACCTCCCTGGGGCGGGGAATCC
>gene=hg18_chr20_36747908_36748308_+; species=SPECIES_0; score=6.74665; 
AAGAATACGAAGAGGAAGGCTTGTGTATGAACAGGAGGCGCTTGTTTAAATAATGAAGCGGAGAAAAGATAATGTAAAAATGCCTTTGTGTTTAGTTAGGTTTCCTCAGAGACCCGGGTAATTGCGGCTGAGCTGTCCGAGGTGCTGACGGCTGGGCGAGAGGAGCGGTTGCCAGAGGTAAATGCCTGGTCCACAGTTCTCAGCCCATCAAGTTTGCCCTGTTATGGGTTTCTTCTTGGCCAATGACAAACAAACTTCCAGAGGTGATAGTA
>gene=hg18_chr20_36747908_36748308_+; species=SPECIES_1; score=6.74665; 
AAGAACGCAAAGAAGAAGGCTTGTGTATGAACAGGAGGCGCTTGTTTAAATAATGAAGCGGAGAAAAGATAATGTAAAAATGCCTTTGTGTTTAGTTAGGTTTCCTCAGAGACCCGGGTAATTGCGGCTGAGCTGTCCGAGGTGCTGACGGTTGGGCAAAAGGAGCGATTGCCAGAGATAAATGCCTGGTCCACAGTTCTCAGCCCATCAAGTTTGGCCTGTTATGGGTTTCTTTTTGGCCAATGACAAACACACTTCCAGAGGTGATAGTA
>gene=hg18_chr20_36747908_36748308_+; species=SPECIES_2; score=6.74665; 
AAATGAGCAAAGAGAAAGCCTTGTGTGTGAACAAGAGATTTTTATTTAAATAATGAAGTAGAGAAAAGATAATGTAAAAATGCCTTTGTGTTTAAATAGGTTTCCTCAGAGATCCGTGTAATTGTAGCTGAGCTGTCCGAGGTGCTGCCGGCTAGATGAGAGGAAAGCTTGTCAGAGCTAAATGCCTGGTGCATACTTCTCAGTCTGCCAAGTTTGGCCTCGCAACAGTTTCTTTCCAGTCAGTGATAAACACACAGCCAGATGTTATACTA
>gene=hg18_chr20_36747908_36748308_+; species=SPECIES_3; score=6.74665; 
AAGTGAGCGAAGAGGAAGGCTTGTGTATGAACAAGAAGAGCTTGTTTAAATAATGAAGTGGAGAAAAGATAATGTAAAAATGCCTTCGTGTTTAGATAGGTTTCCTCAGAGATCTGCGTAATTGTAGCTGAGCTGTCCGAGGTGCTGACGGTTGGGTGACGGGAAAGCTTGCAAGAGGTAAAAGCCTGGCCTGTAGTTCTCAGTCCATCAGATTTGGCCTTTCATCAGTTTCTTTCCAACCAATGACAAATACACTGCCAGATGTTATACTA
>gene=hg18_chr20_36747908_36748308_+; species=SPECIES_4; score=6.74665; 
AAACGAGCAAAGAGGAAGGCTTGTGTATGAACAAGAGGCGCTTGTTTAAATAATGAAGTGGAGAAAAGATAATGTAAAAATGCCTTTGTGTTTAGTTAGGTCTCCTCAGAGACCCGCGTAATTGTAGCTGAGCTGTCCGAGGTGCTGACGGCTGGGTGAGAGGCGTGCTTGCCAGAAGTAAATGCCTGGTCCCCACTTCTCAGTCCATCAAGTTTGGCTTCTCATCAGTTTCTTTCCAGTCAATGACAAACACACTGCCAGATGTTATACTA
>gene=hg18_chr6_39164126_39164526_+; species=SPECIES_0; score=1.5487; 
TTTACATGCCTGATGCCTAACGCCTGGAACTTGCTGAGAACTCTCGGCTGCCTCTGTCCTGGGCAGGTGAGGCGCTGTGTTTGAGCTTTGTAGCCAGGTCTGACTGTTGTAACAGCAGCTGACTTCAGCACTCTGGCCAGCTTCCCTTGTTAGTGGCTTGCATTTTGTCAATTTTTCTTTGCTTTCAAGCAGCTGAATCGCAGAACTGAAACAAAACACTTATATTGCAAAGTTCTTCAA
>gene=hg18_chr6_39164126_39164526_+; species=SPECIES_1; score=1.5487; 
TTTACATGCCTGATGCCTAACGCCTGGAGCATGCTGAGAACTCTCGGCTGCCTCTGTCCCGGGCAGGTGAGGTGCTGTGTTTGAGCTTTGCAGCCAGGTCTGACTGTTGTAACAGCAGTTGACTTCAGCACTCTGGCCAGCTTCCCTTGTTTGGGGCTTGCATTTTGTCAACTTTTCTTTGCTTTCAAGCAGCCGAATCACAGAACTGAAACAAACCACTTACATTGCAAAGTTCTTCAA
>gene=hg18_chr6_39164126_39164526_+; species=SPECIES_2; score=1.5487; 
TTTACATGCCTGGTGCCCAAAGTCTGGAGCTTGCTGAGAAAACTTGCTTGCCTCTGTCCTGGGCAGGTAAGGTGCTGTGTGTGAGCAGTGTAGCCAGGTCTGACTGTCATAATAGAAGCTGAGTTCAGCACTCTGGCCAGCTCCCCTTGTGAGGGGCTTAAACCATGTCAATTTATCTTTTCTTTGGAGCAGCTAAACCACAGAACTGAGACAAACCACTTACATTGCAAGGTTCTTCAG
>gene=hg18_chr6_39164126_39164526_+; species=SPECIES_3; score=1.5487; 
TTTACGTGTGTGATGCCCTAAGTGTGGAGCTTGCTGCACACACTTATCTGCGTCTGTCCTGGACACGTGGGATGATGTGTGTCAGCTGTGCAGCTAGGTCTGGCTATTGTAATCGAGCCTGAGTTCAGCACTCTGGCCAGCTCCCCTTGTTAGGGGCTTAAGTCATGGGGCCTCCTCTTTACCTTAGAACAGCTAAATCACAGAACTGAAGCAAACCCCTTACACTGCAAAGCTCTTCAA
>gene=hg18_chr6_39164126_39164526_+; species=SPECIES_4; score=1.5487; 
TTTACATGTCAGATGCCCTAAGTCTGGAGCTTGCTGAGAACGCTTATTTGCCTCCATCCTGGGCAGGTTGGGCGCTCTGTGTGAGCTGTGCAGCCAGGTCTGACTGTCATAATAGAGACTGAGTTCAGCACCCTGGCCAGCTCCCTTTATTAGAGGCTTAAATCCTGTCAACTTGTCCTTGCTTTGGAGCAGCTGAATCACAGAACTGAAACAAACCACTTACACTGCAAAGTTCTTCAA
>gene=hg18_chr2_29370204_29370604_+; species=SPECIES_0; score=3.66607; 
ACCTCTAAGCCCTAATAAAGTTACTTTAAAAATTTTGTAATGTGTGAAGGTTGAGGAACCTGGGAGCAGAGGTGATTTGGGACAGCATAGGGAATAAAATCGCCCTTTCAAGGTTCAGGGTTGGGGAGCTGTCCACAAAGTAGGTGCTGAATAGCTGAAGCCAGGAGCTGCCTAAGGAACATGGCACAGGTGTTACCGCCTACCTCAGAGGTGGGAGGAAGAGAGTTGGTCTTTGTTTTTATCCATCCTATTTCTATTTTCCTTGC
>gene=hg18_chr2_29370204_29370604_+; species=SPECIES_1; score=3.66607; 
ACTTCTAAGCCCTAATGAAGTTGCTTTTAAAATTTTGTAATGTGTGAAGGTTGAGGAACCTGGGAGCAGAGGTGATTTGGGACAGCATAGGGAATAAATTCGCTTTTTCAAGGTTCATGGTTGGGGAGATGTCCACAAGGCAGGTGCTGAATAGCTGAAGCCAGGAGCTGCCTAAGGAACATGGCGCAGGTGTTAACGCCTACCTCAGAGGTGGGAGGAAGAGAGCTGGTCTTTGTTTTTATCCATTCTGTTTCTATTTTCCTTGC
>gene=hg18_chr2_29370204_29370604_+; species=SPECIES_2; score=3.66607; 
ATCTTTAAGCACTAATAAAGTTGCTTTTAAAACTTGGTAATGTGTGGAGGTTGGGCAACCTCGGAGCAGAGGTGGTTTGGGACAGCACAGGGAATGAAGTCGCCCTCTAAAGGGCCATGACTGGGGAGCTGTCCAGGAGGCAGGTGCTGAATAACGGAAACAAGGACTTGCTTAATGATCATGGCAAAGGTGCTAACACCTACCTCAGGGTCAGGAGGAAGGGAGTTAACTTTTGTTTTTATCCATTTTCTTTCTCTTTCCCTCAT
>gene=hg18_chr2_29370204_29370604_+; species=SPECIES_3; score=3.66607; 
ACCTGTAAACCATAATAAAGTTGCTTCCAAAACTTTGTAAGGTATGAATATTGCAGAACCTAGCAGCGGAGGAGTTTTGGGACAGCATTGGGAATAAAGTCGATCCTTCAAGGTCCGTGGTTGAGGAACTGTCCAGGTGTAGGGTGCTGAATAGCTGAAGCCAGGACCTGCCTAAGGAACAAGGTAAAGGTGCTAATGCCTACCTCTGAGTGGGGAGAAAGAGAGTTGGTCATTGTATTTATCCATTTCCCTTCTCTTTCCCTTAT
>gene=hg18_chr2_29370204_29370604_+; species=SPECIES_4; score=3.66607; 
ACCTGTAAGCCCTAATGAAGTTGCTTTTAAAACTTGGTAATGTGTGGAGGTTGGGTAAGCTGGGAGCAGAGGTGATTTGGAACATCACAGGGAATAAAGTCGCCTCTTCCAGGTCCACGGTTGGGGAGCTGTCCAGGAGGCGGGTGCTGAAGTGCTGAAGCCAGGACCTGCCTAAGGAACATGGCAAAGGTGCTAAAGCCTACCTCAGGGTCAGGAGGAAGGGAGTTGGTCTTTGTTTTTATCCATTTCCTTTCTCTTTCCCTTAT
>gene=hg18_chr6_39213002_39213402_+; species=SPECIES_0; score=3.24353; 
TCCCTCAGACAAAGAGACACCCCCACTTAGCTGTATTATCTTTTAACATCCCATTCTGGGAAAGCAGTTCAGAACCCTAAAGGGTTCCAGCCATGTTCTGTAATGGACAATACTGCATGGAGCTCTCCAGGGTGCTGAACTATGTCCATCTGAAGTGCTTTCTACCTGGGCACTGCCTAGGACCCTGCTCTTCCTACTTATGCTTGCTGCTCTTGGTTGATGTCATATAGTAGAAAGAGCATAGGTTTACC
>gene=hg18_chr6_39213002_39213402_+; species=SPECIES_1; score=3.24353; 
TCCTCCAGACAAAGAGACACTCCCACTCAGCTGTATGATCTTTTAACATCCCATTCTGGGAAAGCAGTTCAGAACCCTAAAGAGTTCCAGCCATGTTCTGTAACGGACCACACGGCATGGAGCTCTCCAGGGTACTGAACTGTGTCCCTCTGAAGTGCTTTCCACCTGGGCACTGCCTAGGACCCTGCCCTTCCTACTTATGCTTGCTGCTCTTGGTTGATGTCATATAGTAGAAAGAGCATAGGTTTACC
>gene=hg18_chr6_39213002_39213402_+; species=SPECIES_2; score=3.24353; 
TGAATCAGACAAAGAGACACTTCCATCCAGGTGTATGGTCTTTTAACATCCCATTGTTGGAAAGGAATTCAAAACTATAGAGAACTCCAGCCATGTTCTGCCATAGATGTTACTGTACGGAGCTCTCCAGGGTACTGAACCATATCAATCTGAAGCACTCTCAACCTAGGGACTTCTTAGAACCCTTATTCTCCTACTCATTCCTGCTGCCCTTGGCTGATGCCATATAGTGTAAAGCGAATAGCTTTACC
>gene=hg18_chr6_39213002_39213402_+; species=SPECIES_3; score=3.24353; 
GCCCTGGGTGAAGGCGGGACCGCTACCCTGTTGTTTGGTTTTTTTGTATTCTATTCTGGAGAAGCAGTGCAGAACCCTAGAGAACTCCAGCCATGTTCTTCAATAGATATGACTATGTGGAGCTCTCCAGGGTACTGAACCGAATCCATATAAAGCGCTCTCTACCTAGAGACCGCCTGGAACCCTGCTTTTCCTACCCATGCCTGCTGCCCTTGACTGAAGCTATGTAGTGAAAAGAGCATAGGTTTACC
>gene=hg18_chr6_39213002_39213402_+; species=SPECIES_4; score=3.24353; 
TCCCTCAGACAAGGAGACACCTCTACCCAGCTGCACGGTTTTTTAACATTCCGTTCTCGAGAAGCAGTTCAGAACCCTAAAGAATTCCAGCTATGTTCCCCAGTTGATGGTACTGCCTGGAGCTCTCCAGGGTACTGAACCATATCTATCTGAAGCGCTCTCTACCTAGGGACGGCCTAGAACCCTGCTCTTCCTACTCATGCCTGCTGCCCTTGGCTGATGCTATGTAGTTGAAAGATAATAGGTTCACC
>gene=hg18_chr17_53552558_53552958_+; species=SPECIES_0; score=6.88548; 
TTTTTCCGACTTGGGACCATGGAAAGGTGTCACTGCAGCCTTCTGGCAGGGTGAGTTGGGACTTTTTTAGGTCTGTAGCTGTGCTACTGTCCATGCCTGAAACCACCATTGCTCTTTAGGAACGAATTTCTTCTAGCACAACAGCATCTTTCAAAAATCCTGAAACAGGGAAGAAGAAGGTAGAGGAAATAGG
>gene=hg18_chr17_53552558_53552958_+; species=SPECIES_1; score=6.88548; 
TTTTTCTGACTTGGGACCGTGGAAAGGTGTCACTGCAACCTTCTGGCAGGGTGAGTTGGGACCTTTTTAGGTCCATAGCTGTGCTACTGTCCATGCCTGAAACCACCCTTACTCTTTAGGAACGAATGTCTTTTAACACAACAGCATCTTTCAAAGATCCTGAAATAGGGAAGAAGAAGGTAGAGGAAATAGG
>gene=hg18_chr17_53552558_53552958_+; species=SPECIES_2; score=6.88548; 
AGCTCAATTCTTTGGCGCTTAGAATGGTCCATCTCCATCCTACTGGAGCTTTGAAGAGGACCAGAGTAATGCCTCTGCTTTAATGAATATCTCTGAATGAATACATCATTACTCTTTAGGAATGACTGTCTTCTAACCCAGGAACATCTCCTAGAGATCGTGAAATAGGGAATAAGAAAGTGGAGGAAATAGC
>gene=hg18_chr17_53552558_53552958_+; species=SPECIES_3; score=6.88548; 
AGCGGAGGAGAGGGGAGAGCAGAATACTAAAGCTGCACCCTACTGAAGAGCCCAACAGGGACATGGCCCTGACCATTATTGAAACAAGAGTCAGACTTGACCACACCCAGGTGCCCCAGAAATGACTTTCTTCTAACCTAGCAACATCTCTCTAAGATTCAGAAATAGGAAATAAAAGAGTGGGGAAAATAAG
>gene=hg18_chr17_53552558_53552958_+; species=SPECIES_4; score=6.88548; 
ATCAGGATACTATTGGGATTAGAATGGTATCTCTTCACCCTGGTGGCAGGGTGAGTTGGGACTTGTTTCGCTCCAGGGCTGTGTTACTGTCCATGCCTGAATTCATCGTTTATCTTTAGGAATGACTGTCTTCTAACCCAGGAGCATCTCTCAGAGATCCTGAAATAGTGAATAAGAAGGTTGAGGAAATAGG
>gene=hg18_chr13_101369790_101370190_+; species=SPECIES_0; score=2.80241; 
ATTTTTGCAGGCATTTTCTTATGCTGCAGTCTTTCCCCCAAATCCTTGGACTTGGGGGTCGGAGGTCAGTTTTTGGCCCTCTCAGAGCCTCCCTTCGTTGTCAGCAGCCTCGGACCAGCCTGACATTCAGCACCGCGGACAGGGATCCGCCCAGCCCTACCTCTCCCAGCAGAAGCAAGTTCGCTGAGCGTGTGAGTCTCTGACACTCTCCCCTAAAAGCAGTTTCTCACTTTTCCATGATGGGAAGGAAATTGATCTTCACAGCTTCT
>gene=hg18_chr13_101369790_101370190_+; species=SPECIES_1; score=2.80241; 
ACTTTTGCAGGTATTTTCTTATGCTGCAGTCTTTCCCCCAAATCCTTGGACTGGGGGGTCGGAGGTCAGTTTTTGGCCCTCTCAGAGCCTCCCTTCGTTGTCAGCAGCCTCAGACCAGCCTGACATTCAGCACCGCGGACAGGGATCCGCCCAGCCATACCTCTCCCAGCAGAAGCAAGTTCGCTGAGCGTGTGAGTCTCTGACACTCTCCCCTAAAAGCAGTTTCTCACTTTTCCAAGGTGGGAAAGAAATTATTATTCACAGCTTCT
>gene=hg18_chr13_101369790_101370190_+; species=SPECIES_2; score=2.80241; 
TTTTTTCCAGGCATTTTCTTATAATTCAGTCTTCTCTACAAGTCTCTGGATTGTATAATCGAAGGTTGGTTTTTGGTTTCTTTAGACCCTCCCTTCAACGTCAGCCACCTCAGACAAGGGTGCGATTCAGCACCGCGGACAGAGATTCGCCCAGCCTTAGCGCTGAGCGAGGAAGCAAGTTCCCTGAGCGTGGGAGCCTCTGATGCTCTACCTTAAAAGCAGCTTTCCACCACGCCAAGGCGGGAAGGAAATTAATCCTCACTGCTTCC
>gene=hg18_chr13_101369790_101370190_+; species=SPECIES_3; score=2.80241; 
TTTTTTCCAGACATTTTCTTATAGTGCAATCTTTTCCCCAATGCCTCAGATGGGATAAATGGAGGTCGGTTTTTGGCTTCTTCAGACCCTTCCATCATTGTCAGTACCCTCAGATGAGGCTGAGGTTCAGGACCGAGGACAGGGATCCTCCCAGAGGTAGCTCTCCCGGCAAAATCAAGCTCCCCGAGCGTGCGAGTCTCTGATACTCTCCCTTAAAAGCACCTTTCCACTTTTCCAAGGTGGAAAGGAAATTAATCCTCACAGCTTCC
>gene=hg18_chr13_101369790_101370190_+; species=SPECIES_4; score=2.80241; 
TTTTTTCCAGGCATTTTCTTATACTGCAGTCTGTTCCTCATTTTCTTGGATTGGATAATCGGAGGTCGGTTTTTGACTCCTTCAGATCCTCCCTTCATTGTCAGCACCCTCAGACAAGGCTGTGATTCAGCACCGTGGACAGGGATCCGCCCGGCCGCGACTCTCAGAGCGGAAGCAAGTTCCCTGAGCGTGTGAGTCTCTGATACTCTTCGTTAAAAGCAGCTTTCCACTTTTCCAAGGAGGAAAAGAAATTAATCCTCACAGCTTCC
>gene=hg18_chr15_71931081_71931481_+; species=SPECIES_0; score=5.39166; 
ATGGAGAGATCTTCGGTTGCCTGAAGCCCCCTGCACAAACCCTCTGTGAAGAGGCTCACTTATCACGTTCCTGCAGAAGAAACTCCTCCCAAGGTGAGTCTTGAACAAGCTCCTTGAGGTTCAGCACCACGGACAGATCCAGGGCACAGGGGAAGACAAATGTTCATAAAGAAGAGAGAGGGCTGGGTGCTTCTCTGGGTCACCTCATACTGGAGATAGAGAAACCCTAAGTGAGCATTGACTCCCTCCCC
>gene=hg18_chr15_71931081_71931481_+; species=SPECIES_1; score=5.39166; 
AGAGAGAGATCTGAGGTTGCCTGAAGCCCCCTGCACAAACCCCCTGTGAAGAGGCTCACTTATCACGTTACTAAAGGAGAAACTCCTCCCAAGGTGGGTCTTGGACAAGTTCCCTGAGGTTCAGCACCACGGACAGATCCAGGGCACAGGGTAAGACCAAGGTTCATAAAGAAAAGAGAGGGCTGGGTGCTTCTCTGGGTCACCTCGTTCTGGAGATAGAGAAACTCTAAGTGAGTACTGACTTCCTCCCC
>gene=hg18_chr15_71931081_71931481_+; species=SPECIES_2; score=5.39166; 
AGGGGCAGATCTGGTTTTGGCTGCAGCCCCCTACACAAACCCTCTGTGAAGAGGCTCACTTGCTACTTTCTGGCAGGAGAAACTCCTCCCCAGGTGAGGCTGGGGCAAGCTCCCTGTTATTCAGCACCACGGATAGATCCAGGGTGCCTGAGAAAGCAAAGGTTTATGAAGAAAAGAAAGGACTGGGTGCGTCTCTGGGTCACCTCTTACTGGAGATGGACCAGCCCTGGATGAATACTGACTCCCTTCCC
>gene=hg18_chr15_71931081_71931481_+; species=SPECIES_3; score=5.39166; 
AGGGGCAGATCTGGCATTGGCTGCAGCCCCCTGCCCAAACCCCACACGAGGAAGCTCACCTGCTACTTTCTTGCAGGAGAAACTCCACCCAAGGTGAGGCTTGGACCAGCGCCCTGGGATTCAGAACCATGGACAGATCCGGGGCGCCTGGAAGGACCAAGGTTTACAAGGGAGAGTGAAGACGGGGTGCTTCTCTGGGTCACCTCTTACTGGAGCTAAACCAACCTTGGGTGAGTAATGATTCCCTTCCG
>gene=hg18_chr15_71931081_71931481_+; species=SPECIES_4; score=5.39166; 
GGGGACAGATCTGGTGTTGGCTGCAGGCCCCGGCACAAACCCTCTGTGAAGAGGCTCACTTGCTACTTTCTTGCAGGAGAAACTCCTCCCGAGGTGAGACTTGGATAAGCACCCTGAGAATCAGCACCGTGGACAGATCCAGGGAGTCTGGGAAGGCAAAGGTTTCCAAAGGAGAGAAAGGACTGGGTGCTTCTCTGGGTCACCCCTTACTGGAGATGGACCAACCCTGTGTGAGTACTGACTCCCCTCCC
>gene=hg18_chr15_78859977_78860377_+; species=SPECIES_0; score=4.58053; 
CTGATGTGTGAGCCAGTGCCTGGCTGCAGACAGAGCGAGCGCGTCTCTCCATCCCGCGGTCTGGAAGTGACAGGGCGCGCCCGAGGGCGGGAGCCGCGGCTCTGCGTGCCCAGGCGCGACGCCACCATGGACAGCTCCCAGCCACTTCCTCCACTCGGGGTCTGTGGCCCTGGGTCTGGGAAGTCGTGCTTTCTTCCCAGACCCGGCGTTGGGGCGCTGGGAAAGAGGAAAGGGATGAGAGTCCGCTGGGGCCCTCGGTATCC
>gene=hg18_chr15_78859977_78860377_+; species=SPECIES_1; score=4.58053; 
TTGATGTGTGAGCCAGTGCCTGGCTGCAGCCGGAGCGAGCGCGTCTCTCCATCCCGCGGTCTGGAAATGACAGGGCGCGCCCGAGGGCGGTAGCCGCGGCTCTGCGTGCCCAGGCGCGACGCCACCATGGACAGCTCCCAGCCACTTCCTCCAGTCGGGGTCTGTGGCCCTGGGTCTGGGAAGTCATACTTTCTTCCCAGACACGGCGTTGGGGCGCTGGGACAGAGGAAACGGATGATAGTCCGAGGGGGCCCTCGGTATCC
>gene=hg18_chr15_78859977_78860377_+; species=SPECIES_2; score=4.58053; 
TTGATGTGTGAGCCAGTGCCTGGCTGCAGGCGGAGCGAGTCTGTCTCTCCATTCCGCGGTCTGGAGGTGACCGGGCGCGCCCGGGGGCGGGAGCCGCGGCTCTGCGTGCCCAGGCGCGGCGCCACCATGGACAGCTCCCAGCCGCTTCCTCCACTCCCGGTCGGTGGCCCTGGGTCTGGGAAGTGGCGCTTTCCTTCCAGACTCAGAGTAGGGGTACAGGGCAGGTGAAGAAGGGCGATGGTCTGCGGGAGCCCTCGGGATCC
>gene=hg18_chr15_78859977_78860377_+; species=SPECIES_3; score=4.58053; 
TTGATGTTTGAGCCAGTTCCTGGCTGCAGCCCGAGCGAGCGAGCGGCTCCATTCCGCGGTCTGGAGGCGACGGGGCGCGCCCGGGGGCTGGAGCCGCGGCTCTGCGTGCCCAGGCGCGGCGCCACCATGGACAGCTCCCAGCCGCTTCCTCCGCTCCGGGTCCGCGGCCCTGGGTCTGGGAAGTCGCGCTTCCCTCCCAGACGCGGTGTTGAGACGCAGGGCAGCAGGACAGGGAAGCTAGTTTTTGAGAGCCCTCTGTAACC
>gene=hg18_chr15_78859977_78860377_+; species=SPECIES_4; score=4.58053; 
TTGATGTGTGAGCCAGTGCCTGGCTGCAGCCGGAGCGAGCCAGTCTCTCCATTCCGCGGTCTGGAGGAGACCGGGCGCGCCCGGGGGCGGGAGCCGCGGCTCTGGGTGCCCAGGCGCGGCGCCACCATGGACAGCTCCCAGCCGCTTCCTCCACGCCGGCTGTGTGGCCCCGGGTCTGGGAAGTCGCGCTTGGCTCCCAGACTCGGCGTCGGGGCGCAGGGCAGCAGGAGAGGGAAGCTGGGCTGCGGGAGCTCTCGGTGTCG
>gene=hg18_chr19_14986367_14986767_+; species=SPECIES_0; score=1.43723; 
ATTATATTTTGGGGTGGGGAGAAGAAGGACCTGCTGAAACGCTGTCCGTGGTGCTGAATACTGCATCTTCTGGCCGCTGTCATATTCCTTTATCTGATGATCCTGAAATATCCTTCAGGAAGTCGGAGGCAGAGAAGGGAGAAGCCCCTG
>gene=hg18_chr19_14986367_14986767_+; species=SPECIES_1; score=1.43723; 
ATTATATTTTGGGGTGGGGAGAAGAAAGACCTGGTGAAACGCTGTCCGCGGTGCTGAACAGGGCATCTTCTGGCTGCTGTCATATTCCTTTATCTAATGATCCTGAAATATCCTTCAGGAAGTCGGAGGCAGAGAAGGGAGAAGCCCCTG
>gene=hg18_chr19_14986367_14986767_+; species=SPECIES_2; score=1.43723; 
ATGGACTGTATGATTGGGCAAACTTTGGAGCTGGTGTGCTACAGTCTATGGAGCTGAACATTGTACCTCCAGGCTGCTGTCATATTCCTTTATCTGGTGATCCTGAAAAATCCTTAAGTAAGTCTGAAACAGACAAGGGAGAAGACCCTG
>gene=hg18_chr19_14986367_14986767_+; species=SPECIES_3; score=1.43723;
[truncated: 330,771 more chars]
