# Supplementary material for: Detecting and correcting the binding-affinity bias in ChIP-seq data using inter-species information
Source: BMC Genomics. 2016 May 10;17:347. doi: 10.1186/s12864-016-2682-6 (PMC4862171; doi:10.1186/s12864-016-2682-6)
Supplement: Additional file 2 — Sequence data. This archive contains data files of gap-free alignments of the ChIP-seq positive regions for each of the transcription factors CTCF, GABP, NRSF, SRF, and STAT1 in FASTA format. (ZIP 645 kb) [file 12864_2016_2682_MOESM2_ESM.zip › SRF.dat]

>gene=hg18_chr3_185356509_185356909_+; species=SPECIES_0; 
GTGGCCCACAGAGACAGACACACCCCCTACCTATTTCAGAGCCGAGTCCCCCATCCTCCTGCCGACAGAGCCACCTTTTTCGCACAGACTTGGGTCGTGTGGCCCTCGTTCTTCGCCCCCTTCATCTTTTCAGCAGCACAGCTCAGCCATATTTGGAGTACTGCATCTGAGGGCTCTGCTGGGACTTTGAGCTGGGGGGGGTGCTCTGGCCGCGAGCGGGTCTGCAGATCTGATGTTTATCTAGCTGCCTGCCCTCCT
>gene=hg18_chr3_185356509_185356909_+; species=SPECIES_1; 
GTGGCCCACAGAGACAGACACACACCCTACCTATTTCAGAGCCGAGTCCCCCATCCTCCTGCTGACAGAGCCACCTTTTTCGCACAGACTTGCGTTGTGTGACCCTCGTTCTTCGCCCCCTTCATCTTTTCAGCAGCACAGCTCAGCCATATTTGGAGTACTGCATCTGAGGGCTCTGCTGGGACTTTGAGCTGGGGGGGGTGCTCTGGCGGTGAGCGGGTCTGCAGATCTGATGTTTATCTAGCTGCCTCCCCTCCT
>gene=hg18_chr3_185356509_185356909_+; species=SPECIES_2; 
GCGGCCCACACAGACAGACACACCCCCTACCCATTCCAGAGCGCAGTCCCCAACCCTCCTGCCAACTGAGCCACCTTTCTAGCAGAGACTCAGGGTGTTTGGCACTCGGCCTTTGCCTTCTCCATCTTTTCAGCTTCACAACTCAGCCATATTTGGAATAGAGCATCTAAGGGCTATGCTGGGACCTTGAATTGGCGGGGTTGCTCAGGCTGTAAACTAGCCTGCAGCTCTGATGTTTACTTAGCTGTCTCCCCTGCC
>gene=hg18_chr3_185356509_185356909_+; species=SPECIES_3; 
GCGGCCCACTTAGACACACACACCCCCACCCGATTCCAGAGCCGAGTCCCCAGCCGTCCTGCCAAGGGAGCCACCTTTTTAGCATAGAATTGGGGTGTTTGGCACTCGGCCTTTGCCCTCTCCATCTTTTCAGCTCCACCACTCAGCCATATTTGGAGTAGTGCATACAGGGGCTATGCAGGGACTTTGAACTGGGGGGGGTTTTCAGGTTGCAAGCTAGCCAGCAGACCTAATGTTTATTTAGCTGTCTCCCCTTCC
>gene=hg18_chr3_185356509_185356909_+; species=SPECIES_4; 
GCGGCCCACATAGACAGACACACCCCCTACCCATTCCAGAGCCGAGTCCCCAACCCTCCTGCCAACAGAGCCACCTTTTTAGCGTAGACTTGGGGTGTTTGGCCGTCGGCCTTTGCCTTCTCCATCTTTTCTTCTCCACAGCTCAGCCATATTTGGAGTAATGCGTTTAAGGGCTATGCTGGGACTTTGAACTGGAGGGGGTGCTCAGGCTGTAAGCTAGCCTGCAGACCTGATGTTTATTTAGCTGTCTCCCCTTCC
>gene=hg18_chr4_184662641_184663041_+; species=SPECIES_0; 
CCGGGCTTCCCCTTTAGGGGGGCGGGGCGCGGCCTGCCGTTTGGCCGCCCCCCACACCCTCCCCCAGCCCAGAGCCGGCAGACCAATCGCCCGGGCGGCGGAGCGAAGGCGGGAGAATGCGAACCCTCCGGTAGGCGGTAGGGGCGGGCCCCGGCCTTATTCGCAGGGAGCGCTGCGCAGGCGCAGAGGCGGCCGCGGGCGGAGGGGCGGGGGCAGGCTAGCGGGAGGCTCTCCGTGAGGCACGGAGGGTGACTGGGGACAGGCGGGCGGCGACGGGCTTGTCATGGGGATCCG
>gene=hg18_chr4_184662641_184663041_+; species=SPECIES_1; 
CCAGGCTTCCCCTTTAGGGGGGCGGGGCGCGGCCTGCCGTTTGGCCGCCCCCGACACCCTCCCCCAGCCCGGAGCCGGCAGACCAATCGCCCGGGCGGCAAAGCGAAGGCGGGAGAATGCGAACCCTCCGGTAGGCGGTAGGGGCGGGCCCCGGCCTTATTGGGATCGAGCGCTGCGCAGGCGCAGAGGCGGCCGCGGGCGGAGGGGCGGGGGCAGGCCAGCGGGAGGCTCCCCGTCAGGCACGGAGGGTGACTGGGGACAGGCAGGCGGCGACGGGCTTGTCATGGGGATCCG
>gene=hg18_chr4_184662641_184663041_+; species=SPECIES_2; 
CCGTGCTGCCCCTTTAGGGAGGCGGGGCGCAGCCTGCCGTTTGGCCGCCCTCCGCACCCTCCCCCGGCCGAGAGTTGACAGACCAATCGCCCGGGTGGCGGAGGGAAGGCGGGAGAATGCGAACCCTGCGGTAGGCGGTAGGGGCGGGCCCCGGCCTCCTCTAGAGGGAGCCCTGCGCAGGCGCAGAGGCGGCCGCAGCCGGAGGGGCGGGGGCAGCCCAGCGGGAGACTCTTCGGCAGGCGCGGAGGGTGATTGGGGAAAAGCGGGCAGCGAGAGGCTTGTCATGGGGATCCG
>gene=hg18_chr4_184662641_184663041_+; species=SPECIES_3; 
CAGCGCTGCCCCTTTAGGGGGGCGGGGCGCAGCCTGCCGTTTGGCCGTCCTCCGCACCCTCCCCCGGCCGAGAGCCGACAGACCAATCGCCCGGGCGGCGGAGGGAAGGCGGGAGAATGCGAACCCTCCGGTAGGCGGTAGGGGCGGGCCCCGGCCTTATTAGGAGCGAGTCCTGCGCAGGCGCAGACGCGGCCGCAGGCGGAGGGGCGGGGGCAGCCCAGTGAGAGACTCTCCGACAGGCACGGAGGGCGACTGCGGGAGAGGGGGCGGCGAGGGGCTTGTCATGGGGACCCG
>gene=hg18_chr4_184662641_184663041_+; species=SPECIES_4; 
CCATGCTTCCTCTTTAGGGGGGCGGGGCGCAGCCTGCCGTTTGGCCGCCCTCCGCACCCTCCCCGGGCCGAGAGTTGACAGACCAATCGCCCGGGTGGCGGAGGGAAGGCGGGAGAATGCGAACCCTTCGGTAGGCGGTAGGGGCGGGCCCCGGCCTTATTAGGAGTGCGTCCTGCGCAGGCGCAGAGGCGGCCGCAGGCGGAGGGGCGGGGGCAGTCCAGTGAGAGACTCCCCGACAGGCACCGAGGGTGATTGGGGGAGAGGGGGCAGCGAGGGGCTTGTCATGGGGATCCG
>gene=hg18_chr21_33403874_33404274_+; species=SPECIES_0; 
CGGCGACCCGGTCCCTGCGCGGGCAGGTCCTCGCTCGGCTTCTGCACCTCCCTCCGACATCTGGCTGAGCCGCGCCTCCCTCTCCCCGGCCTCCGCCGGCCCGCCTCCCCTCACCACCTTCCCTTGTTTGGGGCGGTAAGGTCAGAAGCGTTCAACAATTCAACGTGGGAAGTCTCTCGGAGGAAGTGCGGTCATAAATTTCACCCAACAAGAGGTCCCATCAAGCTTGGGCTTTAGGAAACCTCCCAGTCGCTAATCCAGCT
>gene=hg18_chr21_33403874_33404274_+; species=SPECIES_1; 
CGGCGACCTGGTCCCTGCGCGGGCAGGTCCTCGCTCGGCTTCTGCACCTCCCTCCGACATCTGGCTGAGCCGCGCCTCCCTCTCCCCGGCCTCTGCCTGCCCGCCTCCCCTCCCCACCTTCCCTTGTTTGGGGAGGTAAGGTCAGAAGCGTTCAACAATTCAACGTGGGAAGTCTCTCGGAGGAAGTGCGGTCATAAATTTCAACCAACAAGAGGTCCCATCAAGCCTGGGCTTTAGAAAACCTCCCAGCCGCTAATCCAGCT
>gene=hg18_chr21_33403874_33404274_+; species=SPECIES_2; 
CGGAGCTCTGGTCCCTGCGCGGGCACGTTGTCATTGGGCATCTGCGCATCCCTCCGACATCTGGCCAAGCGGCGCCTCCCTCCGCGTCCCCTCCGCCCTCCCCCCTCCCCTCCCCACTCTCTCTTGTTTGGGGCGGTAAGGTCAGGAGTGTTCAACAATTCGACGTGGGAAGTCTCCCCGAGGAAGTGCGGTCATAAATTTCATCCAACAAGAGGTCCGATCAAGCTCAGACATTAGGAAACCTCCCAGCCACTAATCCAGCC
>gene=hg18_chr21_33403874_33404274_+; species=SPECIES_3; 
CGGACCCCCGGTCACCGCGCGGGCAGGGTGTCACTGGGCATCTGCGCGTTCCTCCGACATCTGGCCCAGTGGCACCGCCCTCTGCCTATCCTCCGCCCTCCACCCTCCCTTCCCCACCTTGCCTTGTTTGGGGCTGTAAGGTCAGAAATGTTGGACAATTCGACGTGGGAAGTCTCCCCGAGGAAGTGCGGTCATAAATTTCACCCAACAAGAGGTCCCATCAAGCTCAGGCGTCAGGGAACCTCCCAGCCACGAATCCAGGC
>gene=hg18_chr21_33403874_33404274_+; species=SPECIES_4; 
CGGACCCCTGGTCCCCACGCAGGCAGGTTCTCATTCGGCAGCTGCATGTCCCCCCGACATCTGGCTGCGTGGCGCCACCCTCTGCTACTCCTCCGCCCTCCGCCCTCCCCTCCCCACCTTCCCTTGTTTAGGGCAGGAAGGTCAGAAGTGTTCAACAATTCGACGTGGGAAGTCTCCCCGAGCAAGTGCGGTCATAAATTTCCTCCAACAAGAGGTCCCATCAAGCTCAGGCGTTGGGAAACTTCCCAGCTGCTAATCCAGCC
>gene=hg18_chr9_12963238_12963638_+; species=SPECIES_0; 
AAAAGAAGTCAAGCTAAAAGAGAATACAACATATTTCTTTGTAGTCAGACAGGCTGATATCTTTAAACTGACTGTCTGGCATAATGGCTGTGGCTTTGAAGTTGGGGGCAGGGTGCCCAATTTTAGCGTTTCCTGAAGACATCTTCCTATCAGCAGTCCTCGAGACAACCACCACACCAGGAGGAAGAGGAATGTTATTCTTAATTGAAAGTTTTGCTTCATTTTG
>gene=hg18_chr9_12963238_12963638_+; species=SPECIES_1; 
AAAATAACTCCATCTCAATGAGCCCAGTGTAAATTACTTTGTAGTCAGACAGGCTGATATCTTTAAACTGACCATCTGGCATAACGGCTGTGGCTTTGAAGTTGGGGGCAGGGTGCCCAATTTTAGCATTTCCTGAAGACATCTTCCTATTAGCAGAATAATAGACAGCCTTATTTTCTAGATAACCAGCAATCTTAAGCTTACTTCAAGGTTGTCCTGAATTTAG
>gene=hg18_chr9_12963238_12963638_+; species=SPECIES_2; 
AAAGGAAGTCAAGATAAAAGAGGACACAGCACATTTCTCTATAGTCAGATAGGCTGATATCTTTGAATTGACCATCTGGCACAACAACTATTGCTTTGAACTGAGGGGCACGGTGCCCAGTTTTGGCATTTCCTGAAGACATATTGCTATCAGCAGTTCTCGGCGGAACCACAAGACCAGTAGGAAGAAGAATCTTATGTCTATTAGAAAACTTGGCTTCATATTT
>gene=hg18_chr9_12963238_12963638_+; species=SPECIES_3; 
AAAGGAAGTCAAGATAAAAGAGAATACAACATATTTCTTTGTAGTCAGATAGGCTGAGGCCTTTGAACTGGCCATCTGGCATAACAGCCGTGGCTTTGAAGTTGGGAGCAGGATGCCCAATTTTGGCATTTCCTGAAGACATCTTGCTATGGGCAGCGCTGGGAACAACCGCCAGACCAGTAGGAAGAAGAATCTAACTTCTAATTGAACACTAGCCTTCATTGTG
>gene=hg18_chr9_12963238_12963638_+; species=SPECIES_4; 
AAAGGAAGTCAAGATAAAAGAGAACACAACATATTTCTTTGTAGTCAGCTAGGTTGATATCTTTGAACTGACCATCTGGCATAAGAGCAGTGGCTTTGAAGTTGGGGGCAGGGTGCCCAATTTTGGCATTTCCTGAAGACATCTTGCTATCTGCAGCTCCGGCAACAACCAACAGGCCAGTAGGAAGACGTCTGAGATTAGGACTTGACCATTAGGCTGGATCTTC
>gene=hg18_chr5_169662714_169663114_+; species=SPECIES_0; 
ATTTTCCACTTCCTCCCAGTTGACAATTTCATTCTTTTAAAAACTCTTTCATCCCCTTTCTCTGCTGTTTTAGCTAAGTTGCCTCAGAAGTTCAAAGGTGGGTAGGAGGAAGTACTTATTTGGACTTCCTGTCAAACCTTCCCTCCCTGGCTGCCCTATTTTTGACTTTGCAGCCTGACCCAGATAGCTCTGCTGTGAAGGGAAACTCCCCAAATGCCAGCAAGCGGGGTGGAGTGGGGGCTGGGGCCAGAGAGGGGTAACCGTCTTCTCAACTTAA
>gene=hg18_chr5_169662714_169663114_+; species=SPECIES_1; 
ATTTTCCACTTCCTTCCAGTTGACAATTTCATTCTTTTAAAAACTCTTTCATCCCCTTTCTCGGCTATTTTAGTTGAGGTGCCTCAGAAGTTCAAAGGTGGGTAGGAGGAAGTACTTATTTGGACTTCCTGTCAAACCTCCCCTCCCTGGCTGCCCTATTTTTGATTTTGCAGCCTGACCCAGAGAGCTTTGCTGTGAAGGGAAACTCCCCAAGTGCCAGCAAAGGGGGTGGAGTGGGGGCTGGGGCCGGAGAGGGGTAACAGGCTTCTCAACTTAA
>gene=hg18_chr5_169662714_169663114_+; species=SPECIES_2; 
AGTTTCCACTTCCTCAGAGCTGACAATTTCATTCTTTTAAAATATTTTTCATCCTCTCTCTCGGTTGTTTTGGCTGAGGTGCGTCAGAATGTGGAAGGTGGGTGGGAGGAAGTGCTTATTTGGACTTCCTGTCAAGCCGGTCTTCCTCATTTGCCCTATATTTCGCTTTGCAGCCTACCCCAGATAGCTCTGCCGCAAAGGGAAACTCCCCAAGTGCCCTCAAGGGGGGTGGGCTGTGGGCAGACGCCAGAGAGAGAAGGCAGGTGTCTCAGCTTGA
>gene=hg18_chr5_169662714_169663114_+; species=SPECIES_3; 
ATTTTCCACTTCCTCCAAGCTGACAAGTTCATTCTTAAAAAAAATTTTTCATCCTCTCTCTCTGTTCTTTTAACTGAGGTACCTCAGAAGTTTGAAAGTGGGCGGGAGGAAGTGCTTATTTGGACTTCCTGTCAAGCCTCCCTTCCTTGTCTGCCCTATTTTTGACGGCGCAGCCTACCCCAGATAGCTCTGCCACCAAGGGAAACTCCCCAAGTGGCCACAAAGGGGGTGGGATGTAGGCAGGGGCAGGAGAGGGAAGGCAAGCTTTTCATCTCCA
>gene=hg18_chr5_169662714_169663114_+; species=SPECIES_4; 
ATTTTCCACTTCCTCAGAGTTGACAATTTCATTCTTTTAATATTTTTTTCATCCTCTCTCTCTGCTGTTTTAGCTGAGGTGCCTCAAAAGTTCAAAAGTGGGTGGGAGGAAGTGCTTATTTGGACTTCCTGTCAAGCCTCCCTTCCTTGTCTGCCCTAGTTCTGACTTTGCAGCCTACCCCCGACAGATCTGCCTCGAAGGGAAACTCCCCGGGTGCCCGCAGAGGGGGTGGGGTGTGGGCAGGGGCAGGAGCGGGGAGGCAGGCTTCTCAGCTTGA
>gene=hg18_chr11_66376144_66376544_+; species=SPECIES_0; 
TCTATGCCCCCTTATACTTCTCTCTGTGCTATAAACAGGCAGGTGTCTCCTCCTGACCCTGGACTCCCAGGGTCTCTGCAACCTCGTGCCGGCACCAGGCCTGGCGGAGAGGGCGCTGTGCCTTCTTCGGTCCTCTTTGGTTTCTTCGTGTCAGCGTCTCTAGCTTGTCGCCCTCCTACCAGGCGCTGGCAGCATGCCAGCCTACCTCCCCA
>gene=hg18_chr11_66376144_66376544_+; species=SPECIES_1; 
TCTATGCCCCCTTATACTTCTCTCTGTGCTATAAACAGGCAAGTGTCTCCTCCTGACCCTGGGCTCCCAGGGTCTCTGCAACCTCGTGCCAGCACCAGGCCTGGCAGAGAGGGGGCTGGGCCTTCTTCAGTTCTCTTTGGTTTCTTGGTTTTAACGTCTCTAGCTTGTCACCCTCCTGCCAGGTGCTGGCAGCATGCCAGCCTACCTCCCCA
>gene=hg18_chr11_66376144_66376544_+; species=SPECIES_2; 
TCTGCGCCCCCCTCACCTTACCTCTGTGCCACAAACAGGCTGGCATCTCCTCCTCACCCTGAGCTGCCAGGGTCTCTGCGACCTCAGGCCGGCACCAGGTCCGGGAGAAGGGACACGGTGCCTTGTTCAGTTCCCACGGATTCCCCCAGGTTCCCACCTCCAGCTTGTCACCCGCCTGCACTGTGGGGCCCACACTCCAGCCTACCTCCCCA
>gene=hg18_chr11_66376144_66376544_+; species=SPECIES_3; 
TCTGTGCCCCCTTCACCTGCCCTCTGTGCTGTAAACAGGCTGGTGGCCACTCCTGACCTTGAGCTACCAGGGTCTCTGCGACCTCATGCCAGCACCAGGCCTGCCAGAGTGGGCACCATGCCTTGTTCACTTCTCACTGGTTTCCTCGTGTTAACATCTCCAGCTTCTGACCCGCCTTTCAGCTGCTGCCCACATTCCAGCCTACCTCCCCA
>gene=hg18_chr11_66376144_66376544_+; species=SPECIES_4; 
TCTGCACCCCCCTCGCCTGCCCTCTGTGCTAAAAACAGGCTGGTGTCTCGTCCCGGCCCTGAGCTGCCTGGGTCTCTGTGATCTCATGCCAGCACCAGGCCTGGCAGAGTGGGCACCATGCCTTGTTCGGTTATCACTGGTTCCATCATGTTAACATCTCCAGCCTCTCACCATCCTTCCAGGTGCTGCCCACATTCCAGCCTACCTCCCCA
>gene=hg18_chr8_22607795_22608195_+; species=SPECIES_0; 
AGGAGGGCCCAGCAGGCCCGGGCGCAGTCGCTGTCTACTGCTGCCTGCGAAGGGCCCGCCAGAGTTCCAGAAGGAGGACGCCGAACCCACAGTCTCTGAGCCACTTCCCCTAGTCTCTGCCCTCCCCCTCGCTTCCACAGGGCTGTCCCCATTGCTGCCTGCCGGCGCTCCGCAGTCAAGGGCGGCCTGTGTGCCGACCCGAGCGCTTTCACCTCCCGGAGCGGCAGAGATCCCGGGGGCGGCTGCTGTGCTCCCTGGGGCCTGCTCCCGAGGCGCGCGCAGCCGGCC
>gene=hg18_chr8_22607795_22608195_+; species=SPECIES_1; 
AGGAGGGCCCAGCAGGCCCGGGCGCAGTCGCTGTCTACTGCTGCCTGCGAAGGGCCCGCCAGAGTTCCAGCGGGAGGACGCCGAACCCACAGTCTCTGAGCCACTTCCCCTAGTCTCTGCCCTCCTCCTCGCTTCCACAGGGCTGTCCCCATTGCTGCCTGCCGGCGCTCCGCAGTCAGGGGCGGCCTGTGTGCCGACCCGAGCGCTGTCACCTCCCGGAGCGGCAGAGATCCCGGGGGCGGCTGCTGTGCTCCCTGGGGCCTGCTCCCAAGGCGCGCGCAGCCGGCC
>gene=hg18_chr8_22607795_22608195_+; species=SPECIES_2; 
AGGAGGGCCCAGCAGGCCCAGACGCAGTCGCTGTGTAGTGCTTCCTGCGAAGGGCGCGCCAGAGTTGCGGCAAGAGTCTGCCGAACCCACAGTCTCCGAACCACCTCCCCTGGTCTCTGCCCTCCCCCTCGCTTACACGGGGCTGTCCCCGTGGCTGAGTGCCGGTGCCCTGCAGTCAAGGGCCGCCTGTTAGCCGACCCCAGCGCTGTCACCTCCCGGGGAGGCAGAGATCCCGGGGGCGGCTGATACGTTCCCCGAGGCCTGTTCTCGGAGAGCGCGCGGCCCGGC
>gene=hg18_chr8_22607795_22608195_+; species=SPECIES_3; 
AGGAGGGCCCAGCAGGCCCAGGCGCAGTCGCTGTCTGTGGCTGCCTGCGAAGGGCCCGCCAGAGTTGCAGCAGGAGTGTGCCGAACCCACAGTCTCCGAGCCACCTCCTCTAGTCCCTCCCCTCCCCCTCGCTTCCACAGGGCTGTCCCCATCGCTGCCTGCCGGCGCCCTGCAGTCAGGGGCCTCCCGGTTGCCGACCGGGACGCTGTCACCTCCCGGAGCCTCAGAGATCCCGGGGGCGGCTGCTGCGTTCCCCGAGGCCTGCTCAGGGAGCGCGCGCGGCCGGGC
>gene=hg18_chr8_22607795_22608195_+; species=SPECIES_4; 
AGGAGGGCCCAGCAGGCCCAGGCGTACTCGCTGCCTATTGCTGCCTGCGAAGGGCCCGCCAGAGTTGCAGCAGGAGCATGCTGAACCCACAGTCTCTGAGCCACCTCCTCTAGTCTCTACCCTCCCCCTCGCTTCCACAGGGCTGTCCCTATTGCTGCCTGCCGGCGCCTTGCAGTCAAGGGCAGCCTGTTAGCCGACCTGAGCGCTGTCATCTCCCGGAACGGCAGAAATCCCGGGGGTGGCTGATACGTTCCCCGAGGCCTGCTTCTGGAGCGCGCGCGGCCGGGC
>gene=hg18_chr22_38351471_38351871_+; species=SPECIES_0; 
CATGGACATCGTGCTGTTACAGATCTCCACCCCTGCAGGTCAGGCCACAGCCGCAGAGAGGTGGTTGGGGAGGGAGGAAGCGCCAAATTAGGAGTTGGGAGTCTGGGTTCTGGTTCCTCTCTTGACCTTCCAAGTCACCGCCTCTCTCTGGGCCTTGGCAAGATGGGGCTGAATTATCTCTAAATGTGCCCCCGCCCCACCCGCCTGTACATCTCTCA
>gene=hg18_chr22_38351471_38351871_+; species=SPECIES_1; 
CATGGACATCGTGCCGTTACAGATCTCCACCCCTGCAGGTCAGGCCACAGCCGCAGAGAGGTGGTTGGGGAGGGAGGAAGTGCCAAATTATGAGTTGGGAGGCTGGGTTCTGGTTCCTTGCTTGACCTTCCAAGTCACCGCCTCTCTCTGGGCCTTGGCAAGATGGGGCTGAATCATCTCTACATGTGCCCCCGTCTCAGCCGCCTATACATCTCTCA
>gene=hg18_chr22_38351471_38351871_+; species=SPECIES_2; 
CCTGGGGGTCGTGCTCTTACAGACCTCCACCCCTGTAGGTCTGGCCACAACCGCATAGAGGAGGTTGGGGAGGGAAGAAGCACTAGACTGCCAGTCAGGAGGCTAGGTTCTGACTCCTTGCTTGACTTTCAAAGTCATTATCCCTTTCTGGGCCTTGGCAAGATGGGGCTGGTTTATCTCTGAAAGTGCTCCCGCACCAGCTCCCTACACACCCCTCA
>gene=hg18_chr22_38351471_38351871_+; species=SPECIES_3; 
CCTGGGAGTCGAGCTGTTGCAGACCTCCACCCCACAAGCTCTGGCCACAACCGCATGGAGAAGGTTGGGGAGGGAGGAAACACCAGATTGGGAGTCAGGAGGCTGGGTTCTGGCTCCTTGCTTGGCCTTCAAAGTCACTGTCCCTTGCTGGGCCTCAGCGATAGGGGGCTGGACCATCCCTAAAAGCGTCCCAGCCCCACTCGCCTGCACACCTTGTA
>gene=hg18_chr22_38351471_38351871_+; species=SPECIES_4; 
CCTGGGAGTCGTGCTCTTACAGACCTCCACCTCTGAGGATCAGGGGAGGACCGCGTGGAGGGGGGTGGGGAGGGAGGAAGCACCAGACTGCGAGTCAGGAGGGTGGGTTCTGCTTCCTCGCTTGAGCTTCAAAGTCACTATCCCTTTCTGGGCCTTGGCAAGATGAGGCTGGATGATCTCTAAAAGGGCCCTAGCACCAGCCGCCTACACACCCCTGA
>gene=hg18_chr2_160986544_160986944_+; species=SPECIES_0; 
TTTGAGACTCATGTGGTTTATTTGCATTTCTCTGATGGCCAGGGATATGAGTTTTTCTGCATAAATGTCTTCACTCCTTCTACTGCCATTTATAGTAATGAGTAGCGGGCAAGAATGGGCTTTCAAGAAGAACTACTGTGTCAAAAAGACAGTTCTACTGGCTGTTAGCTACTTTCACCTAAATCTGTTCAGCTGTAAAAAGCAAAAAGACACAATATCATCCTCACAGTTTTTGTAGGACA
>gene=hg18_chr2_160986544_160986944_+; species=SPECIES_1; 
CTTGAAACTCCAGTGGTTGTTCTGTCTTCCCCACACGGAGAGGCACCTGTCTCTTCCTGCAGGAAGCCCTTCACTCCTTCTCCTGTCATTTATAGTACTGAGCAGCAGACAAGAATGGGCTTTCAAGAAGAACTACTGTGTCCAAAAGACAGTTCTACTATCTGTTAGCCACCTTCACCTAAATCTGTTCATTTGTAAAAAGCAAAAAGACACAATATCTTCCTCACAGTTTTTGCAGGACA
>gene=hg18_chr2_160986544_160986944_+; species=SPECIES_2; 
TTTGAAATTCCAGTGGTTATTCTGTCTTCCCCACACCAAGAGGCATCTGCCTTTTCCTACAGCAAGCCCCGCACTCCATAATCTGCTGTTTATAGCGTGGAGTAATGTGCAAGCATGGGCTTTCAATAAAAACTGCCAGGTTCAAAAGAAAATTCTACTTGAACTTAGGAATCTTCACCTAAATCTGTTTAACTGTAAAACGGGAAAAAACACAACACCTCTGTTACGGTTTGGGGAAGACA
>gene=hg18_chr2_160986544_160986944_+; species=SPECIES_3; 
CTTGGAACTCCAGTAGTTGTACTGTCTTCCCCACACCAAGAGCCATCTGGCCCTTCCTACAGCAGGCCCTGCACTCCATCGCTTGCCACTTATAGTATGGAGTTGTGGACAAGCATGAGCTTTCAACAGAAATTGCCATGTTCAGAAGATAATTCTATTTGAGCTTAGCAATTTTCCCCTAAATCTGTTTAACTCTAAAAAGGGAAAAGATACAATATCTCCCTTACAGTTCTGGGGAGGCA
>gene=hg18_chr2_160986544_160986944_+; species=SPECIES_4; 
CTTGAAACTCCAGTGGTTGTTCTGTCTTTCCGACACAGAGAGGCATGTGCCTTTTCCTATAGCAAGTCCTGTACTCCATCATCTGCCATTTATAGTATGGAGTAGCGCACAAGCAAGGGCTTTCAATAAAAACTGCCATGTTTGAAAGACAATTCTACTTGAGCTTAGCAGTCTTCGCCTAAATCTATTTAACTATAAAAAGGGAAAAGATATAATACCTCACCTACAGTTTTTGGGAGACA
>gene=hg18_chr22_20326166_20326566_+; species=SPECIES_0; 
TGCCCAGGAGTCCAGGATCAAGGTGAAAACGTGCCTAGGGTTCCTGAGCCGCCAGGGACTCGGGCCGCGTCTTCACCAACTGTCACGCTCTCTCGCGGCTCGGAGACTCACCGCCCTTCCCTGGGCACTCATTGGTAAGTCCTCGGAAGCGTGGACCAATCAAAACCCTCCTCGTGTCTCCAGTCCCCGCCCAGCTACGGCTCTCGCGAACCGGGGGCGGGCCCTCCCCGCGCTGACCCAGTGGCAGTGCAAGCGGAGTGC
>gene=hg18_chr22_20326166_20326566_+; species=SPECIES_1; 
TGCCCAGGAGTCCAGGATCAAGGTGAACACGTGTCTAGGGTTCCTGAGCTGCCAGGCACTCGGTCGGCGTCCTCACCAAGCGCCCCGCTTTCTCGCCGCTTGGCTACTCACCGCCCTTCCCTGGACACTCATTGGAAAGTCCTCGGAAGCGTGTACCAATCAAAACCCTCCTCGTGTCTCCAGTCCCCGCCCAGCTACTGCTCTAGCGAGCCGGGGGCGGGCCCTCTCCTCAATGACCCAATGGCAGTGCAAGCGGAGTGC
>gene=hg18_chr22_20326166_20326566_+; species=SPECIES_2; 
GGCCAGGGGATCTGGGATCAAGGTGATCGGGTGAACTGGGTTACTGAGCCCGCGGGCGCTAGAGCGGCGCCCTAGCCGGCAGCCGAGCACTCCCGCGGCTGGGAGCCGCCTGGGCCTCCCCTGGATCCTCATTGGTCAGCCCTCGGAGGCGTGGACCAGTCAAAACGTTCCTCGTGTCGCCAGGGCCCTCCCAGCCGCCGCTCGCCGAAGCTGGGGGCGGGTCTCTCCGGCGCGAACCCAATGGCAGCAGAGGCGGAGCGC
>gene=hg18_chr22_20326166_20326566_+; species=SPECIES_3; 
GACCCGAGGATCCAAGATCAAGGTGAACACGTGTCCAGGATTCCCCAGCCAGCGGGAGCTCGAGCGGCGCCCGAACCTACAGCCAAGCGCTCTCACCACTTGGCGCCGCTCCGGACTTCCCTTGGCGTTCATTGGTGAGGCCTCGGAAGCGTGGACCAATCAAAACTCTCCTCGTGTCTCCAGCCCCCTCCCAGTCGCCGCTCTGGAAAGCTGGGGGCGGATCCCCTCCACGCCGACCCAATGGCAATGCAGGCGGAGCGC
>gene=hg18_chr22_20326166_20326566_+; species=SPECIES_4; 
AATCAAAAAAAAAAAAAAAAAGGTGATCACGTGCCAAGGGTCCCTGAGCCGCCAGGGACTCGGAGGGTGCCCCCACCTACTGCCGGGCACTCTCACCGTTTGGTGCCGCACCTGCCTTCTCTTGGAATTCATTGGTGAAGCCTCTCAAGCGTGGACCAATCAAAACCCTCCTCGTGTCTCCAGCCCCCTCCCCACTGCCGCTCTCGAAAGCTGGGGGCGGGTCCCCTCCACGCCGACCCAATGACAGTCCAGGCGGAACGC
>gene=hg18_chr13_41468067_41468467_+; species=SPECIES_0; 
ATGCTTCATTAAAATTTGTGGTCAGTGAACAGAACATTCTCAAGTGCCTCATGCCTGGACTAATTTTCTATCATGTCCACACAAACACATGCAGAGTCATGGTGATCAAACACCCAGCAGAGTAACAGCCAAATATGGCCAGCCTCACGATAATGTTGGAGAAGCAGTGCAGACTGGGCCTGGAAACCCACAAGGTAGACCCGTGGGCGGTGACAAATTGGGCCTCTGTAGTGCTGTTAGCATTTTGCAATTAACCACGTATCATACTTCACTCATAGACGGCAGTCTTTCTGA
>gene=hg18_chr13_41468067_41468467_+; species=SPECIES_1; 
ATGCTTCATTAAAATTTGTGGTCAGTGAGCAGAACATTCTCAAGTGCCTCATGCCTGGACTAATTTTCTATCATGTCTGCACAGACACATGCAGCGTCATGGTGATGAAACAGCCAGCAGAGTAACAGCCAAATATGGCCAGCCTCACAATAATGTTGAAGAAGCGGTGCAGACTCGGCCTGGAAACCCACAAGGTAGACCTGTGGGTGGTGACAAATTGGGCCTCTGTAGTGCTGTTAGCATTTTGCAATTAACCACATATCATACTTCACTCGTAGATGGCAGTCTTTCTGA
>gene=hg18_chr13_41468067_41468467_+; species=SPECIES_2; 
ATGCTTCGTTAAAACTTGCGGTCAGTGAACAGAACATTCTCAAGCGCCTCAAGCCTAGACTAATGTTGTATCGTATACACACATTCTCATGCAGAGTCATAGTGATGAAACACCCAATAGAGTAAGAGCCAAATATGGCTAGCCTCTCGATAACTCTGGACGAGTGCTGGAGACTCGGCCTCAAAAGCCGCAGCATGGCCCCGTGGGTGTTGACAGATTGGGCCTCTGTAGAGCTGTAAGCATTTCGCAATCAACTGCTTATCGTACTTAACTCCTAGGAGCCAGTTTCTCTGA
>gene=hg18_chr13_41468067_41468467_+; species=SPECIES_3; 
ATGCTTCATTAAAACCTTTGGTCAGTGAGCAGAACATTCTCAAGTACCTTAAGCCTGTACTAATTTTATATCATGGACACATAGTCACGAGCAGAGTCATGGTGATGAAACACCAACAAGAGCCAGAGCCAAATACTGCCAGCCTCATGATGATGTTGGAGAAGCAGTGGAGGCTGGGCCCCGAAGGTCACAGTGCGGTTTTGTGGCCGCCAACAGATAGGGCCTCTTGAGTGCTGTGAGCACATTGCAATTAACCACATATCATATTTAACTCCTCGAAGGCAATCTCTCTGA
>gene=hg18_chr13_41468067_41468467_+; species=SPECIES_4; 
ATGCTTCATTAAAATTTGTGGTCAGTGAACAGAACATTCTCAAGTGCCTCAAGCCTGGACTAATTTTGTATCATGTACACACATTCACTTGCAGAGTCATGGTGATGAAACACCCAACAGAGTAACAGCCAAATACAGCTAGCCTCATGATGATGTTGGAGAAGCAGTGAAGGCTGTGCCTCAAAACCCACAATGCGGACCCATGGGTGCCGACAGATCAAGCCTCTGTAATGCTGTTAGCATTTTGCAATTAACCACATATCACATGTAACTCCTAGAAGCCAGTCTTTCTGA
>gene=hg18_chr6_7091691_7092091_+; species=SPECIES_0; 
ACAGTTAGTCTGACTTAGGGACGTCTTGTGGCCATAAATGTGGAGGAACCGAGCTCTTTAAAAGCCAGTTTGGGTCTGATATAAGTTCTGTCGTGTTTGTGTCCATTCACTCCGTAAACATACCATATATAGTCATGTTGAGCCACTATAACACATTGCAAGGAGCGCTCATAGTGCACACTTTGGCTGTTAGAAGCAGACTAGGCTATTTCTGGTGTGTCGTGGCTTTCTTCTTTCTTTTGGAGGGAGA
>gene=hg18_chr6_7091691_7092091_+; species=SPECIES_1; 
ACAGTTAGTCTGACTTAGGGACGTCTTGTGGCCATAAATGTGGAGGAACCGAGCTCTTTAAAAGCCATTTGGGGTCTGATATAAGTTCTGTCATGTTTGTGTCCATTCACTCCGTAAACATACCATATATAGTCATGCTGAGCCACTATAACACATTGCAAGGAGCGCTCATAGTGCACACTTTGGCTGTTAGAAGCAGACTAGGCTATTTCTGGTGTGTCGTGGCTTTCTTCTTTCTTTTGGAGGGAGA
>gene=hg18_chr6_7091691_7092091_+; species=SPECIES_2; 
GCAGCACGTCGGCCTCAGGGATGTCCTGTGGCCATCAGCTCGGGGGAGCCGAGCTCTTGAGAAGGCAGCTCTGATCTGACATGAGTTCTGTGGTGTTTGTGTCGAACCCCTCCGTAAACATACCATATATAGTCATGCGGAGCCACTGTAACACGCTGCAGGGAGCTCTCCCGACGCACCGCCCGGCGCCCAGAAGCAAGCTGGGCTATTTCTGGCTTGTCGCCGCTTTCCTTTTTCTCCTGGAGGGAGG
>gene=hg18_chr6_7091691_7092091_+; species=SPECIES_3; 
GAAGTTTGTTGGACTCAGGGGTAGCTTGTGGCCATAAATGCAGAGAAGCCGAGCTCTCGAAAGGCCCGTTCTGGTCTGATATAAGTTCTGTGGTGTTTGTATGTGATCCCTCCGTAAACATACCATATATAGTCATGCTGAGCCACTATAACACATCGCAGGGAACGCTCCTAATGCACAGTCGGGCACTTAGAAGCAGGCTAGGCTATTTCTGGTGTGTCATGGCTTTCTTTTTTCTTTTGGAGGGAGG
>gene=hg18_chr6_7091691_7092091_+; species=SPECIES_4; 
GAAGTTAGTTGGGCTTAGGAATATCTTATGGCCATAAATGCAGAGAAAGCAAGCTCTTTCAAAGCCAGTTCTGGTCTGATATAAGTTCTGTGGTGTTTGTGTCTAATCCCTCTGTAAACATACCATATATAGTCATGCTGAGCCACTATAACACATTGCAGGGAACTCTCCTAATGCACAGTCTGGCGCTTAGAAGCCAACTGGGCTATTTCTGGTGTGTCATGGCTTGCTTTTTTCTTTTGGAAGGAGG
>gene=hg18_chr11_45157553_45157953_+; species=SPECIES_0; 
CAAAATACCGTAGATGGGTGCTTAACAGCATTTATTTCTCACGGTTTTAGAGCCTAGGAAGTCCAAGATCAGAATGCCAGCTGGTGGTGTGTCTTCCTCTCCTTAAAGGGCACCTAACCCTTATGACCTCAATTAATCTGATCACCTCTCACAGCCCCATCTGCAAATACAGATACTCTGAAGGGGAGTG
>gene=hg18_chr11_45157553_45157953_+; species=SPECIES_1; 
CAAAATACCGTAGACGGGCGCTTAACAGCATTTATTTCTCACAGTTCTAGAGCCTGAGAAGTCCAAGATCAGAATGCCAGCTGGTTGTGTCTCTTCCTCTCCTTAAAGGGCACCTAACCCTTATGACCTCAATTAATCTGATCACCTCTCACAGCGCTATCTGCAAATACAGATACCCTGAAGGGGGGTG
>gene=hg18_chr11_45157553_45157953_+; species=SPECIES_2; 
CAAAATGTCATAAACTGTGTCTTAACAACATTTATTTCTCACAGTTCAGGAGGCTGGGAAGTCCAAGATCTAGGTGCTGGCTGGTGATGTCTCTTCCTCTTCTTAAAGGGCACCACATCCATATGATCTCATTTAAACTTATCACCTCTTACAGGCCCTTCTCCAAATATAGGCACGTTGTGAGTCCTTA
>gene=hg18_chr11_45157553_45157953_+; species=SPECIES_3; 
CAAAATGCCATAGACTGTGGCCTAACAAGATTTCTCTCTCACAGTTTTGGAGGCTGGGAAGTCCACCATCAAAGTGCCAGCTGGGGATGTCTCTTCCTCTTCTTAAAGGGCACCAGAACCTTGTGACGTCATTGAGCCTTATCACCTCTCTCAGGCCCTTTGCCAAATACAGTCACATTGTGCGGGCGGG
>gene=hg18_chr11_45157553_45157953_+; species=SPECIES_4; 
CAAAAGGCCACAGACGGGGGCTTCACAGCAGTGATTTCTCTCAGCTCTGGAGGCTGGGAGGTCCAAGATCAAGGTGCTGGCTGGTTCTGTCTCTTCGCCTTCTTAAAGGGCACCAGACCCTTATGACCTCACTTAACCTTAACACCTCTCACAGGCCCTTCTCCAAATACAGGCACACTGTGGGGGACGG
>gene=hg18_chr10_104667664_104668064_+; species=SPECIES_0; 
GGGCCCCAGGGACGGCTCCTTCCCATTGGCAGCGGACGATGCCACGCCCCTTTTCTTCAGCTCTCATCTTTGACTGGCTCTCGAGTCCCAGATGGCCACGCCCCCTCCCCTCGCACATACACAAGAGTCACGCGCCTTTCAGTTGGAAACTTGGCGTGCAGACGGGGACGGTGG
>gene=hg18_chr10_104667664_104668064_+; species=SPECIES_1; 
GGGCCCCGGGGACGGCTCCTTCCCATTGGCAGCGGACGAGGCCACGCCCCTTTCCTACAACTCTCATCTTTGACTGGCTCTCGAGTCCCAGCTGGCCACGCCCCCTCCCCTCGCACATACACAAGAGTCACGCGCCTTTCAGTTGGAAACTTGGCGTGCAGAGGGGGACGGTGG
>gene=hg18_chr10_104667664_104668064_+; species=SPECIES_2; 
CAGACTCGCAGAAGGCCCCTGTGCATTGGCCGCGGACGGGGCTCCGCCCCTTTCGTACGGCTCTCATCTGTGACTGGCTCTTGGGCCCGGGCTGGCCACACCTCCTCCCCTCGCACATACACAAGAGTCACGCGCCTTTCAGTTGGAAACTTGGAGTGCAGAGGAGGACGCTGT
>gene=hg18_chr10_104667664_104668064_+; species=SPECIES_3; 
CAGGCCCGCAGACGGCCCCCTCTCATTGGTAGCCGACGCAGCCCCGCCCCCCTCGTACAGCTCTCGTCCGTGAGTGGCTCTCGGGCCCCAGCTGGCCACACCTCCTCCCCTCGCACATACACAAGAGTCACGCGCCTTTCAGTAGGAAACTTGGCGTGCCGAGGGGGACGGTGG
>gene=hg18_chr10_104667664_104668064_+; species=SPECIES_4; 
CGGCCCTGTGCACGGCACCATTTCATTGGCAGCGGACGGAGCCCCGCCCCCTTCGTACAGCTCTCGTCTGTGACTGGCTGTCGGGCCCCGGCCGGCCACACCTCCTCCCCTCGCACATACACAAGAGTCACGCGCCTTTCAGTTGGAAACTTGGCGTGCTGGGGAGGACAGTGC
>gene=hg18_chr2_218970877_218971277_+; species=SPECIES_0; 
GGGACCTGAGGAATCCTGTGATCGGAGCGCGTCGAATGGTTGGGGACAGCCGGCCAGGTACCAGCCCCACAGAGGGAAGGAAAGCGCGCCACCCAGGCAAGGGCGAGGCCACGACTCCACTCAGTCCCCGCCACACGCTTCCTTTTGGGGTCATGAGGGCCCCGCATCCGGAGATAAAGCCGAGGCCCCACCCAGGGGCCGGACCGCAGGGGAGAGAGTCCCGCTCCCAGGCTGGAATCCCGCCTTTGCCCTTGCGTAGACCCGA
>gene=hg18_chr2_218970877_218971277_+; species=SPECIES_1; 
GGCACCTGAGGAATCCCGTGATCGGAGCCCGTCGAATGGTGGGGGACAGCCGGCCAGGTTCCAGCCCCACAGAGGGAAGGAAGGCGCGCCACCCAGGCAAGGGCGAGGCCACGACTCCACTCGGTCCCCGCCACACGCTTCCTTTTGGGGTCATGAGGGCCCCGCATCCGGAGATAAAGCTGAGGCCCCACCCAGGGGCCGGACCGCAGGGGAGAGAGTCCCGCTCCCAAGCTGGAATCCCGCCTTTGCCCTCGCGTAGACCGGG
>gene=hg18_chr2_218970877_218971277_+; species=SPECIES_2; 
AAAAATAGCACATATATATATTATCCGCTCCTCGACCGTCAAGGGACAGCCGGCCAGGTTCCAGCCTCGGGAGGGGAAGGAAGGCGAGCCGGTCAGATAGAGACGAGGCCAGGGTTTCGCTCAGCCCTCGCCGCCCATTTCCTTTTGGGGTCACACCGGCTGGGCATCCGGAGATAAAGCCGAGGCGCCGCCCCGGGGCCGCACCGTAGGGGAGGGGACTCCGCCCGGCGGCCGGAATCCCACCTCTGTTCCTGCGCAGGGCGGG
>gene=hg18_chr2_218970877_218971277_+; species=SPECIES_3; 
GGCACCTGCGGTGCCCTGTGCTCTCCGCTACTCGACTGGGAGGGGACAGGCGTCCAGGGTCCAGCCTCACAAAAGGAAGGACGCTGAGCCGCTCAGGCGGGGGCGAGGCCAGGAGTTCACTGGGTCCTCACCACACGTTTCCTTTTGGGGTCATGCGAGCCCTGCCACCGGAGATAAAGCTGAGGCCCGGCCCCGGGGCTCAGCCCAAGGGGAGGGGTCTCGGCTTGGTGGCCCGAACCCCACCTCTACCCTCGCGGAAGGCTGG
>gene=hg18_chr2_218970877_218971277_+; species=SPECIES_4; 
GGAACCTGCAACGCCCTATCCCGTCAGCTCCTCGACCCTCAGAGGACAACTGGCCAGCTTCCAGCCTTACGGAGGGAAGGAAGGCGAGCCGGTCAGACAGGGGCGAGGCCAGGGGCTCACTCAGCCCCCGCCACACATTTCCTTTTGGGGTCACGCGGGCTGGGCGGCCGGAGACAACGCTGAGGCCCCGCCCTGGGGCCGGGCCGAAGGGGAGGGGGTTCCGCTGGGTGGCCGGAATGCCCTTTCCGCCCTGGCGGAGCGCTGG
>gene=hg18_chr3_9796786_9797186_+; species=SPECIES_0; 
GCCTCAGGCTAGCCCAGCAGGGCTTCCTGTGTCCTGGTTGTACAGAGCTAGGCCAAAAGACCTCAGGGAAGGGCCACGCCTCTAGAGACTGCCGCCATTTGAGGGACAGCCACAGGCCAATGTTCCTGTGCCAGAAGGAAGTGGGCCTCCCTTCCTAGGCCAGATATCAGCCTGGGCAGGGGTGAGGGCTACCCATCCAGCAGCTTCAGGATGCTCTCACGCTCCTTCAGAGTCTTCCAGGCCTGGTCCTTTTCTTTCTTGGTGGGAGTCCGCTTCTTCTGC
>gene=hg18_chr3_9796786_9797186_+; species=SPECIES_1; 
GCCTCAGGCCAGCCCAGCAGGGCTTCCTGTGTCCTGGCTGTACAGAGCTAGGCCAAAAGACCTCAGGGAAGGGCCACGCCTCTAGAGACTGTCGCCATTTGAGGGACAGCCACAGGCCAATGTTCCTGTGCCAGAAGGAAGTGGGCCTCCCTTCTGAGGCCAGATATCAGCCTGGGCAGGGGTGAGGGCTACCCATCCAGCAGCTTCAGGATGCTCTCGCGCTCCTTCAGAGTCTTCCAGGCCTGGTCCTTTTCTTTCTTGGTGGGAGTCCGCTTCTTCTGC
>gene=hg18_chr3_9796786_9797186_+; species=SPECIES_2; 
GCCCCAGGCCAGCCCAGCAGGGCCTCTCATGTCCTGGCTATACAGACTTACGCCAGAACATGTCAGGGAAGGGCCCAGCCTCTAGAGACCGCTGCCATTTGCTAGGCAGCCACAGGCCAAACTTCTGGAGCCGGAAGGAAGTGGGCCTCCCGTCCCAGGCCAGGGGGCGGCCTGAGCAGGGGTGAGAGCTACCCATCCAGCAGCTTCAGGATGCTCTCGCGCTCCTTCAGAGTCTTCCAAGCCTGGTCTTTCTCCTTCTTGGTGGGGGTCCGTTTCTTCTGC
>gene=hg18_chr3_9796786_9797186_+; species=SPECIES_3; 
GCTCCAGGCCAGCCCAGAAAGGCCTCCCATGTCCTGACTGTACAGAGCTAGGCCAAGAGACCTCAGGGAATGGCCATACCTCTAGAGACTGTCGCGATTTGATAGGCAGCCACAGGCCTGAGTTCAGGAGCAAGAAGGAAGTGGGCTTTTCATCCCAGGCCAGGGGGAGGCTTGATCAGGGGTGAGGGCTACCCATCCAGCAGCTTTAGGATGCTCTCACGTTCCTTCAGAGTCTTCCAGGCCTGGTCCTTCTCTTTCTTGGTTGGGGTCCGCTTCTTCTGC
>gene=hg18_chr3_9796786_9797186_+; species=SPECIES_4; 
GCCCCAGGCCAGCCCAGCAGGGCCTCCTGTGTCCTGGCTGTACAGAGCTAGGCCAAAAGACCTCAGGGAAGGACCACACCTCTAAAGGCTGTCACCATTTGACAGGCAGCCACAGGCCGAGATTCTGGAGCCAGAAGGAAGTGGGCCTCCCCTCCCAGGCCGGGGGGCAGCCTGGGCAAGGGTGCAGGCTACCCATCCAGCAGCTTTAGGATGCTCTCGCGCTCCTTTAGAGTCTTCCAGGCCTGGTCCTTCTCCTTCTTGGTGGGGGTCCGCTTCTTCTGC
>gene=hg18_chr15_99557319_99557719_+; species=SPECIES_0; 
TTCTGAAAAGCAACTTCAAAAATAAAATTTTGTGGAAATTCTTAAAAATAAACATTTTATTCAAGTTAGATGAAAAACCTGGAAGTGGCAATGCTGGACAGAAACACGACGCACCAGATTCTGTGTGGCTCTGCAGTATAGATTCAGTTACTTCGGTTTTGTGCATAAAGGCAGTTTCAAGAAACAAAAACAGACATAGCACTCCCCAAAATAGAACCCCCAAAACCACGAACAGCAGCGTATGTTCATTTGATCCCTGTGTCTAACAGCATTACAGCTGCATCAGCAA
>gene=hg18_chr15_99557319_99557719_+; species=SPECIES_1; 
TTCTGAAAAGTAAATTCAAAAATAAAATTTTGTGGAAATTCTTAAAAATAAACACTTGATTCAAGTTAGATGAAAAACCTGGAAGTGGCAACGCCGGACAGAAACACGATGCATCAGATTCTGCGTGGCTCTGCGGTATACATTCAGTTACTTTGGTTTTGTGCATAAAGGCAGTTTCAAGAAACAAAAACAGACATAGCACTCCCCAAAATAGAACCCCCAAAACCACGAACAGCAGAGTATGTTCATTTTATCCCTGTGTCTAACAGCATTACAGCTGCATCAGCAA
>gene=hg18_chr15_99557319_99557719_+; species=SPECIES_2; 
TAAAAAAAAGCAATTTCAAAATTAAAACTTTATGTAAGTTGCTTAAAATAAATACTTGATTCAAGGGAAATTAAAAGTCTGAAAATAGTAACACCAGACAGAAACTCAATGCATCAAATTCTGCATACTTTTGTGGTATATATTCATTTGCTTTGGTTTTGTCCATAAAGGCCGTTTCAAGACACAAAACCAGACATAACACTCCCTGAAATAGAACCCTCAAAACCACGAACAGCAGACTCTGTTCATTTTATCCCTGTTTCTAACAGCATTGGAGTTGCACGAGCAA
>gene=hg18_chr15_99557319_99557719_+; species=SPECIES_3; 
CCCAAAAAAGGAATTTCAAAGTTAAAATTTTATGCAAGTTGTTCAAAACCAACATTTGATTCAAGCTAAATTAAAAACCTGAAACTATGAACACCAGACAAATACACAATGAATCGAATTCCACATGACTTTGTGGTATACAATCGTTTACTTCGGTTTTGGGCATAGAGGCAGTTTCAAGAAACAAAAACAGACGCAGCACTCCTCAAAATAGAACCCTCCAAACCACGACCAGCAGGGTACATTCATTTTATCCCTGTTTCTAACAGCTTTCTAGCTGCATCAGCAA
>gene=hg18_chr15_99557319_99557719_+; species=SPECIES_4; 
CACAAAAAAGTGATTTCAAAATTAAAATTTTATATACCTTCTTTAAAATACATACTTGATTCAAGCTAAATTAAAAACATGAAACTAACAACACCAGACAGAAACACAACGCATCAAATTCTGCGGGCCTTTGTGGTGTATGTTCATTGACTTTGGTTTTGTGCATAAAGGCAGTTTCAAGAAACAAAAACAGACATAGCACTCCCCAAAATAGAACCCTCAAAACCACAAACAGCAGAGTATGTCCATTTCATCCCTGTTTCCGACAGCGTTATAGCTGCATCAGCAA
>gene=hg18_chr1_42429543_42429943_+; species=SPECIES_0; 
GTGCCTGATGTGTTAACGTCTGATGCTGATGGTTCGGATGGTGCTGTATGTGTTGATGTGGAGAGGGATGCTGGGGGTGAGGGGACTGGAGCTGGCTGTGTTGCTGTGGGTGTGGTGCTGGGTGTGGGGAACGCTGCGGATGCTGCGGTAAACCATGCGGTCGATGGGGAGGATGTGGAGATGGCTGTGTGTGCATCTGGGGGTGAGACAGTGAGACCTGTGCAACCGAATTACTGCCTGTGGTGTTGAGGCCACTGCCATGACTGTTGGACAGGCTGCTTTGGTTGCTGTGTGGGTG
>gene=hg18_chr1_42429543_42429943_+; species=SPECIES_1; 
GTGCCTGATGTGTTAACGTCTGATGCTGATGGTTCGGATGGTGCTGTATGTGTTGATGTGGAGAGGGATGCTGGGGGTGAGGAGACTGGAGCTGGCTGTGTTGCTGTGGGTGTGGTGCTGGGTGCGGGGAACGCTGCGGATGCTGTGGTAAACCATGAGGTCGATGGGGAGGATGTGGAGATGGCTGTGTGTGCATCTGGGGGTGAGATAGTGAGACCTGTGCAACCGAATTACTGCCTGTGGTATTGAGGCCACTGCCATGACTGTTGGACAGGCTGCTTTGGTTGCTGTGTGGGTG
>gene=hg18_chr1_42429543_42429943_+; species=SPECIES_2; 
GCGCCTGATGTGTCAACGTCTGATGCTGGTGGTTCGGATGGTGCTGTATGTGTTGGTGTGGAGAGGGGTGTTGGGGGTGAGGTGACTGGAGCTGGTTGTGTTGCTGTGGGTGTGGTGCTGGGTGCTGGGGACGCTGTGGATGCTGCGGTAAACCATGCGGTCGATGGGATGGATGTGGAGACGGCTGTGTGTGCATCTGGGGATGTGACAGTGAGACCTGTGCAACCGAATTACTGCCCGTGGTGTTGAGGCCACTGCCGTGACTGTTGGTCAGGCTGCTTTGGTTGCTGTGTGGGTG
>gene=hg18_chr1_42429543_42429943_+; species=SPECIES_3; 
GTGCCTGATGTGTTAACGTCTGATGCTGATGGTTCGGATGGTGCTGTATGTGTTGATGTGGAGAGGGGTGCTGGGGGTGAGGGGGCTGGAGCTGGCTGTGCTGCTGCGGGTGCGATGCTGGGTGCTGGGGACGCTGTGGATGCTGTGGTAAACCATGCGGTCGATGGGACGGATGTGGAGACGGCTGTGTGTGCATCTGGGAGTGGGGCAGTGAGACTTGTGCAACCGAATTACTGCCCGTGGTGCTGAGGCCACCGCCATGATTGTTGGACAGACTGCTTTGGTTGCTGTGTGGGTG
>gene=hg18_chr1_42429543_42429943_+; species=SPECIES_4; 
GTGCCTGATGTGCTAACGTCTGATGCTGATGGTTCGGATGGTGCTGTATGTGTTGATGTGGAGAGGGATGCTGGGGGTGAGGGGACTGGAGCTGACTGTGTTGCTGCGGGTGCGGTGCTGGGTGCTGGGGACGCTGCGGATGCTGTGGTAAACCATGCGGTCGATGGGGCGGATGTGGAGATGGCTGTGTGTGCATCTGGGGGTGGGACAGCGAGACTTGCGCAACCGAATTACTGCCCGTGGTATTGAGGCCACCGCCATGACTGTTGGACAGGCTGCTTTGGTTGCTGTGTGGGTG
>gene=hg18_chr12_97027714_97028114_+; species=SPECIES_0; 
CCAAGTAGAAATCAGATTATAAGCCATAAAAACAAATGTCTAAGAGTGTAGACTGACCCACTCTTGAAGAAGAAAAAGGTCCTTCCCCCGTCAGCTCATAATCTCTGCCTCCATTACCTTTCAGGTGTTTCCGGTGGTTTCACTTTTATTGTGATTCAAATGATTCCATGGTTCAATTCTATTGTTCTGTGGACTGTAATGACACATTTTTAATGGCATCTTTTGGGCGCCTTTTCCTTT
>gene=hg18_chr12_97027714_97028114_+; species=SPECIES_1; 
CCAAGTAGAAATCAGATTATAAGCCATAAAAACAAATGTCTAAGAGTGTAGACTGAGCCACTCTTGAAGAAGAAAAAGGTCCTTCCACAGTCAGCTCATAATCTCTGCCTCCATTACCTTTCAGGTGTTTCGGGTGGTTTCACTTTAATTGTGATTCAAATGATTCCATGGTTCAATTCTACTGTTCTGTGGACTGTAATGACACATTTTGAATAGCATCTTTTGGGCGCCTTTTCCTTT
>gene=hg18_chr12_97027714_97028114_+; species=SPECIES_2; 
CCAAATTGAAATCAGACTAGAGGCCACAAAAACAAACAGCTGATGGTGGAGACTGACCCGCTCCTGAAGCAGGAATTGGTCCTCCCTTGTCCAGCTCATAATCTCTGCCTCTGCTACCCTTCAGGTAGTTGGGGCGGTTTCACTTTTCCTGTGACTGAAATTATGCCGTGACTCAAAACTATTGTTGTGCGTACAGTACTGAAACATTTTTAACGGCATCTTTTGGGCACCTTTTCCTTT
>gene=hg18_chr12_97027714_97028114_+; species=SPECIES_3; 
CCAAGTAGAAATCAGATCAGAAGCCACAAAAACTAATGGCTGAGGGTGGAGAGAGGCCCAGTCCTGAAGAAGCAAGCGGGCCTTCCATGGCCAGCCCATGGCCTCTGCCTCTGCCACCGTTCAGGGATTGGGGGTGCTTCCCCTTTTACCGTGATTGAAATGATTCCATGACTCGGTTCTATTGTTCTGTGTACAGTAATGAAACATGTTTAACAGCATCTTTTGGGCGCCTTTTCCTTT
>gene=hg18_chr12_97027714_97028114_+; species=SPECIES_4; 
CCAAGTCGAAATCAGATCATGGGCCACGAAAATAAACTGCTGATAGCGGAAGCTGGCCCACTCCTGAAGAGGCAGCTGCGCCCTCCACGGCCAGCTCATCATCTCTGCCTCTGCCCCCCTTTAGGTACTGGGGGCGGTTGCACTTCTATTGTGATTGAAATGATTCCATGACTCAATTCTATTGTTCTGTGTACGGTAACGAAACATTTTTAACAGCATCTTTCGGGCGCCTTTTCCTTT
>gene=hg18_chr19_44518399_44518799_+; species=SPECIES_0; 
TGACCATGATTGTTCTGTCCACAGGCCTCTTCTTTTTTAGTTCCGCTGTCTTCTAGGCGTGGGGACCGGGGCTGTAGGGGGCGGGCTGTGCAGTAGGAGGAAGGTTTCATCCAACACCACATCCTGTTTATGCCCTTTCTGGGACAACTGTCACAGAGGGCTCCTCCCCCTCCTTCCTTCCCCTCATCTGCCAGGACCTGTCAGAAAAGACCAGGGTTCCAAAGCTTCCTTGCTGTGTGACCCTAGCTAAGTAACTTCACCCCTCTGATTTGAGATTGTGGTGAGGATA
>gene=hg18_chr19_44518399_44518799_+; species=SPECIES_1; 
TGACCATGGTTGTTCTGTCCACAGGCCTCTTCTTTTTCAGTTCCGCTGTCTGCTAGGGGTGGGGACCGGGGTTGCAGGGGGCAGGCTATGCAGTAGGAGGAAGGTTTCATGCAACACCACATCCTGTTTATGCCCTTTCTGGGACAACTGTCACAGAGGGCTCCTCCCCCTCCTTCCTTCCCCTCATCTGCCAGGACCTGTCAGAAAAGACCAGGGTTCAAAAGCTTCCTTGCTGTGTGACTCTAGCTAAGTAACTTCACCCCTCTGATTTGAGATTGTGGTAAGGATA
>gene=hg18_chr19_44518399_44518799_+; species=SPECIES_2; 
TGACCATGACTTTACTGTCCAGGGGCCTCTTCTTTCTTGGTTCCGCTGTCTTCTAGGGGTGGGGACCACAGCTCGAGGGGGCGGGGTGTGGGGTAGGGGAAAAGTTTCATCAACCACCACATCCTGTTTATGCCCATTCTGAGACAACTGTCACATATGGCTCCTCCCCCTCCTTCCTTCCCCTCATCTGTTGGGACCTCCCAGCAGAGACTGGGATTCAGGTGCTGCCTGACTGTGTGGCTCTAGCTAAGTAACTTCAACCCTCTGATTCAGAATTGTTATGAGGATA
>gene=hg18_chr19_44518399_44518799_+; species=SPECIES_3; 
TGACCATGACTTTTCAGTCCACAGGCCTCTTCTTTTTCAGTTCCGCTGTCTTCTAGAGGTGGGGACCAGGGCTTCAGGGGGCGGGGTGTGGGGCAGGGGAAAGGTTTCATCCAACACCACATCCTGTTTATGCCCATTCTGGGACAACTGTCTCAGAGGGCTCCTCCCCTTCCTTCCTTCCCCTCATCTGCCAGGACCTCCCAGCAAAGACCGGGGTTCGAATGCCGCCTTGCTGTGTGACCCCAGCTAAGTAACCTCACCCCTCTGATTCAAGATCCTTGTGAGGATT
>gene=hg18_chr19_44518399_44518799_+; species=SPECIES_4; 
TAACCATGGCTTTTCTGTCCACAAGCCTCTTCTTTTTCAGTTCCGCTGTCTTCTAGGGGTGGGGACCAGGGCTGTGGGGGGCGGAGTGTGGGGCAGGGGAAAGGTTTCATCCAACACCACATCCTGTTTATGCCCATTCTGGGACAACTGTCACAGAAGGCTCCTCCCCCTCCTTCCTTCCCCTCATCTGCCACCACCTCCCAGCAAATGCTGGGGTTCAAATGCTGCCTTGCTGTGTGACTCTAGCTAAGTAACTTTACCCCTCTGATTCGGGATTATGGTGAGGAGA
>gene=hg18_chr3_13907222_13907622_+; species=SPECIES_0; 
CCCTGCCCTCCTGCCACCCCTCCACTCTCTAGCTAGCGACCCATTCTGGGCCTGCCATATCAGGCAGGGCTCAGCTGGGAGGGAGGAAGCCCACAGCTTGTTGTGCTGGGGAAAAAGTGCATCCCCACGTCCGGCCCCCACCCTGGCCCAGCCACACCTCTGCCTTTAGTGGGCTGGGCTTCCGGCACACATCCTGGCATGTCCTGGCCTTTTATCACTTAGTTGCCACCTGGCGCTCTGCCCCTCATGCACACACATTCCCTGGGAGGCTTCTGGCTGGAGCAGAGTGGTTGGC
>gene=hg18_chr3_13907222_13907622_+; species=SPECIES_1; 
CCCTGCCCTCCTGCCAGCCCTCCAGTCTCTAGCTAGCAACCCATTCTGGGCCTGCCATATCAGGCAGGGCTCAGCTGGGAGGGAGGAAGCCCACAGCTTGTTGTGCTGGGGAAAAAGTGCATCCCCACGTCCGGCCCCCACCCCAGCCCAGCCACACCTCTGCCTTCAGCGGGCTGGGCTTCCGGCACACATCCTGGCATGTCCTGGCCTTTTATCACTCAGTTGCCACCTGGCACTCTGCCCTTCATGCACACACATTCCCTGGGAGGCTTCTGGCTGGAGCAGAGGAGTTGGC
>gene=hg18_chr3_13907222_13907622_+; species=SPECIES_2; 
CCCTGCCCGCCAGCCAGTCCTCCAGTCCCTGGCTGGGGACCCATTTTGGGCCTGACATATTAGGCAGGGCTCAGTCGGGGCGGAGGAAACCCGCAGCGTGTTGTGCTGGGGAAAAAGTGCATTCCTATGTCTGGCCCCCACCCTGGTCCAGCCGCGCCTCTGCCTTCAGTGGGCTGGGCTTCCGCCGCACATCCTGGCCCAGCCTGGCCCTTTATCACCCGGCTGCCACGCGGTACCCTACCCCTCGGGCACACACATCTCCAGGGCGGCTTCCGGCTGGGGCAGAGGGCTTGGC
>gene=hg18_chr3_13907222_13907622_+; species=SPECIES_3; 
CCCTGCCCGCCTGCCAGCCCTCCAGTCCCTGGCCAGTGACCCATTCTGGGCCTGACATATCAGGCAGGGCTCAGCTAGAGAGGAGGAAGCCCACAGCTTGTTGTGCTGGGGAAAAAGTGCATCCCCATGTCCGGCTCCCACCCTGGCCCAGCCACACCTCTGCCTTCGGCAGGCTGGGCTTCCGCCGCACATCCTGGCATAACCTGACCCTTTATCACCCAGCTTCCGTGTGGTGCCCTGCCCCTCGGGCACACGCATTCCCAGGGAAGCTTCTGGCTGGAGCAGAGGGGTTGAC
>gene=hg18_chr3_13907222_13907622_+; species=SPECIES_4; 
CCCTGCCCGCCTGCCAGCCCTCCAGTCCCTGGCTAGTGACCCATTCTGGGCCTGACATATCAGGCAGGGCTCAGCCGGGGAGGAGGAAGCCCACAGCTTGTTGTGCTGGGGAAAAAGTGCATCCCCACGTCCGGCCCCCACCCCAGCGCAGCCACACCTCTGCCTTCAGCGGGCTGGGCTTCCGCCCCACATCCTGGCAGGGCCTGGCGGGTTATCACCCAGCTGCCACGTGGTGCCCTGTCCCTCAGGTCCACACATGCTCAGAGAAGCTTCTGGCTGGGGCAGAGGGGTTGCC
>gene=hg18_chr9_101623720_101624120_+; species=SPECIES_0; 
CGGCCGTGCGACTGGCCGAGGAACGCGCGCGCGACGAACACCCTCCCTCGCACACGCGGAACCGGCTGGGCCAGGGAGGGAGGAGGAGGGTGACGTAGCGTCCCATGGCGTCACATTGACGTCTCGCATTCCAGGCACTCTATGGAGAGGCCGCTAGGGCTCCTGTGGCATAAATGACGTGCCGAGAGAGCGAGCGAACGCGCAGCCGGGAGAGCGGAGTCTCCTGCCTCCCGCCCCCCACCCCTCCAGCTCCTGCTCCTCCTCCGCTCCCCATACACAG
>gene=hg18_chr9_101623720_101624120_+; species=SPECIES_1; 
CGGCCGTGCGACTGGCCGAGAAACGCGCGCGCGACACGAACCCTCCCTCGCACACGCGGAACCGGCTGGGCCAGGGAGGGAGGAGGAGGGTGACGTAGCGTCCCATGGCGTCACATTGACGTCTCGCATTCCAGGCACTCTATGGAGAGGCCGCTAGGGCTCCTGTGGCATAAATGACGTGCCGAGAGAGCGAGCGAACGCGCAGCCGGGAGAGCGGAGTCTCCTGCCTCCCGCCCCCCACCCCTCCAGCTCCTGCTCCTCCTCCGCTCCCCATACACAG
>gene=hg18_chr9_101623720_101624120_+; species=SPECIES_2; 
CTGCCCTGCGAATGGCCGGGGAACGCGCGCGTGATGCACACCCTCCCTCGCACACGCGGAACCGACTGGGCCAGAGAGGGAGGAGGAGGGTGACGTAGCGTCCCATGGCGTCACATTGACGTCTCGCATTCCAGGCACTCTATGGAGAGGGCGCTAGGGCTCCTGTGGCATAAATGACGTGCCGAGAGAGCGAGCGAACGCGCAGCCGGGAGAGCGGAGTCTCCTGCCTCCCGCCCCCCACCCCTCCAGCTCCTGCTCCTCCTCCGCTCCCCACACATAG
>gene=hg18_chr9_101623720_101624120_+; species=SPECIES_3; 
CAGCCCGGAGAATGGTCCGGGAACGCGCGCACAACACACACCCTCCCTCGCACACGCGGAACCGGCTGGGCCAGGGAGGGAGGGGGAGGGTGACGTAGCGTCCCATGGCGTCACATTGACGTCTCGCATTCCAGGCACTCTATGGAGAGGCCGCTAGGGCTCCTGTGGCATAAATGACGTGCCGAGAGAGCGAGCGAACGCGCAGCCGGGAGAGCGGAGTCTCCTGCCTCCCGCCCCCCACCCCTCCAGCTCCTGCTCCTCCTCCGCTCCCCACACACAG
>gene=hg18_chr9_101623720_101624120_+; species=SPECIES_4; 
CTGCCCTGAGAATGCCCGGGGAACGCGCGCGCGATGCACACACACCCTCGCACACGCGGAACCGGCTGGGCCAGGGAGGGAGGAGGAGGGTGACGTAGCGTCCCATGGCGTCACATTGACGTCTCGCATTCCAGGCACTCTATGGAGAGGCCGCTAGGGCTCCTGTGGCATAAATGACGTGCCGAGAGAGCGAGCGAACGCGCAGCCGGGAGAGCGGAGTCTCCTGCCTCCCGCCCCCCACCCCTCCAGCTCCTGCTCCTCCTCCGCTCCCCACATACAG
>gene=hg18_chr2_86523262_86523662_+; species=SPECIES_0; 
CTTGTTAAAAATGAAGTGAGTGTAGAGGGAGGAGCTTAGTTCTGTTTGGCGTATTAGGATGGGTGTTTGTCCGTATATGGTGGGTCAGGGCAGGAGTGGGTTCCTGGTTGTCTGTGATGAGCCGGTGGGTGGGTGTGGGATATGACCATATATGGAGGGATGGGGTGGAGCTGTCCCATATATGGCATATTGGAGGACTGGCTAGAAAACTGCATGGACGCATGAGGGGAGGGAGAGAATTGGGAACAAGTGCGGCCAGTGATTTTTAATCATTATGACACTCAGAAC
>gene=hg18_chr2_86523262_86523662_+; species=SPECIES_1; 
CTTGTTAAAAACGAAGTGAGTGTAGAGGGAGGAGCTTAGTTCTGTTTGGTGTATTAGGGTGGGTGTTTGTCCGTATGTGGTGGGTCAGGGCAGGAGTGGGTTCCTGGTTGTCTGTGATGAGCCTGTGGGTGGGTGTGGGATATGACCGTATATGGAGGGATGGGGTGGAGCTGTCCCATATATGGTATATTGGAGGACTGGCTAGAAAACTGCATGGACGCATGAGGGGAGGGAGAGAATTGGGAACAAGTGCGGCCAGTGATTTTTAATCATAATGACACTCAGAAC
>gene=hg18_chr2_86523262_86523662_+; species=SPECIES_2; 
CTTGTGAGGAAAAAAGTGTGTGTAGAGGGAGGAGCGTAGTTCTTTTTAGCGTGTTAGGGTGGGTGTTTGCCCGTATATGGTGGGTCAGGGCAGGAGTGAGTTCCTGGTTGTCTTTGAAGAGTCTGTAAGTGGGTGTGGGATATGACCATATATGGAGGGCTGGGGTGGAGCTGCCCCTTACACGGTGTGCCGGAGGAATGACTTCAAAACTCCATTGGAGAGTTGGAAGGGAGGGAGAAATGGGAACAATTGCGGCAGGTGATTTTGAATCGAAATGACACGCAGAAT
>gene=hg18_chr2_86523262_86523662_+; species=SPECIES_3; 
CTTGTTGGAAATGAAGTGAATGAAGAGGGAGGAGCTTAGTTCTGTTTGGCATGTTAGGGTGGGTACTTGTCCGTATATGGTGGGTCACGGTGGAAGTGGGTTCCAGGTTTTCTGTGAGGAGTCCGTAGGTAGGTGTGGGCTTTGACCATATATGGAGGGCAGGGGTGGAGCCGACCCTTATATGGTGTGTTAGAGGAATGGCTTGAAAATTCCATTGGTGTTTGGGTGGAGAGAGAGAAACTAGTACAAGTGTGGACAGTGATTTTTAATCAAAACGACACTCAGAAC
>gene=hg18_chr2_86523262_86523662_+; species=SPECIES_4; 
CTTGTTAGAAATGAAGTGAGTGTAGAGGGAGGAGCTTAGCTCTGTTCCGCATATTAGGGTGGGTATTTGTCCGTATATGGTAGGTCAGGGCAGGAGTGGGTTCCTGGTTGTCTATGATGGCTCTATGGGCGGGTGTGGGATCTGACCATATTTGGAGGGATGGGGTGGAGCTGCCCCTTATATGGTGTGTTGGAGGAATGGCTCGAAAATTCCATGGGTGTTTGGGCGGAGGGAGAGAAATGGGAACAAGTGCGGCCAGTGATTTTTAATCAGAATGACACTCAGAAC
>gene=hg18_chr17_8054537_8054937_+; species=SPECIES_0; 
TGCTCCGGCCGCCCCAACAACTGAATCTGCCAGCGCCCTGGCCAACTTTTCAAATCTCCCGCCCCGGCCCCATTGGGCAAGCTCGTCGCCCATGCCTAGTTCCCATTGGCTCGATGTGTGACGTACAATGGAAGAGGCGGAATGAGACTCAGCTTGGCTCCAGTTTAGGAAGTTTCCCCAATCCCTTTTTCTTTTTTTTTTTTGAGACATCTGTCGCTCA
>gene=hg18_chr17_8054537_8054937_+; species=SPECIES_1; 
AGCTCCAGCCACCACAACGACGGAATCTGCCTTAAAAAAGGCAGCATTTTCAAATTTCTCACTCCGGAAGTATTAGCACAACTTGTATAAAATGCCCAACTGTAAAAAGCTTGAAAAATGACTTTCAACAGCTAAGTTAGAATTCAATTCAGCACAGCTCCAGTAAACGAAGCACCCCACATCAATCTAACTGTGTGTATTTTAAAAGAATTAAAATCAA
>gene=hg18_chr17_8054537_8054937_+; species=SPECIES_2; 
TGCCTTGGCCGCTGCAACAACTGAATCTGTCCGCACCCCCGCCGACCTTTCAAATCTCCCGCCCGGGTCCCATTGGCTGAACGTGCCGCCCATGCCCAATTCTCATTGGCTAAGTACATGACGTACAATGGAAAAGGCGGAATGAGAGGCAACCAGGGTTTAGCTTAGGAAGTTTTCCTCAACCGTGTTTGTTTTAAAATTTCAATATAACTGGAATTTA
>gene=hg18_chr17_8054537_8054937_+; species=SPECIES_3; 
AGCCCTGGCCGCGGCAACGACTGAACCTGCCGGGGCCCCCGCCGACCTTTCAAATCTCCCGCCCTGGCCCCATTGGCTGAGCGCGCTGTCCACGCCCGACCCTCATTGGCTGGAAATGTGACGTACAATCAGAGAGGCTGAATGCCAGGCCTCCGGGGTCTGGCTGGGGGAGTCTGGGGCATCTCTTTTTCATTTAAAATTTCCATATATCTGGAAGTTT
>gene=hg18_chr17_8054537_8054937_+; species=SPECIES_4; 
AGCCCTGGCCGCTGAAACGAATGGCCCTGCCCGCGCCCCAGCCGACCTTTCAAATCTCCCGCCCTGGTCCCATTGGCTGAGCGGGCCGCACATGCCCAATCCTCATTGGCTGGATGAATGACCTACAATCGAAGAGGCGGAATGCCAGGCAGCTTGGGTCCGGATTAGGGAGTTCACCTTATCCTTTTTTTATTAAAAATTTTAACATACCTGGAATTTA
>gene=hg18_chr5_67595739_67596139_+; species=SPECIES_0; 
GAGAGGTGATGGTGAAAAGCTGGCCTGCCAGTCCAGCTCAAGTTAAAAAATGCACCTCTTGTCACTAAGGGTTGCAACTGTCGCCAATGCTTGTCCATCATCACGTAAAGATTTTTAACCTCACATATGGCATATGCAGTTTGTCTGCCTAAAAAGGCAACTAGATTCACGCTTTAGGTAACTTGTTTAATTTTATCTGTTTTCTCAT
>gene=hg18_chr5_67595739_67596139_+; species=SPECIES_1; 
GAGAGGTGATGGTGAGAAGCTGGCCTTCCAGTCCAGCTCAAGTTGAAAAACGCACCTCTTGTCACTAAGGGTTGCAACTGTCACCAATGCTTGTCCATCATCATGTAAAGATTTTTAACCTCACATATGGCATACGCAGCGTGTCTGCCTAAAAAGGCAACTAGATTCACGCTTCAGGCAACTTGTTTAACTTTATCTGTTTTCTCAC
>gene=hg18_chr5_67595739_67596139_+; species=SPECIES_2; 
GTGAGGTGATGGTGAGAAGCTGGCCCTCTAGTCCAGCTCAGGTTGAAAGTCGCACCTGTTGTCAGTAAGGGGTGTAGCTGTTGCCAATGCTTTACCACTGGCTTCTCGTGGCTCGTAACCTCCAGAAAGGCATATGCAGCATGTCTGCGTAAGGAGGAAATGAGGTTCATGTTTTGGCCAACGTGCTGAACTTGGCCTGTTTCCTCCT
>gene=hg18_chr5_67595739_67596139_+; species=SPECIES_3; 
GAGAGGTGATGGCGAGAAGCTGGCCCACCAGCCCAGCTCACACTGAAACATGCCCCTCTTGTCATTAAGGGTTGTCATTCTTGCCCATCCATTTCGATCCTCTTCTCGTGGCTTGTGACCCCCAAAATGGAGTCTACAGTGCATCTCCCTGAGGAGGCACCGAGTTTCAGGGTTTGGCTACTGTGCCTAACTCTACCTGTTTCCTTAG
>gene=hg18_chr5_67595739_67596139_+; species=SPECIES_4; 
GAGAGGTGATGGTGAGAAGCTGGCCTTCCCGTCCAGCTCAGGTTGAAAAACGCACCTCTTGTCACTAAGGGTTGTAACTGTTGCCAATGCTTTTCCACCCTCTTCTCATGGCTTGCAACCTCCAGAATGGCATATGCAAAGCGTCTGCCAAAGCAGGCAATAAGATTCGTCCTTTGGCCAACTTGCTTAATTTTGCCTGTTTCCTCAT
>gene=hg18_chr1_24540292_24540692_+; species=SPECIES_0; 
GAGGTTACATATAAGCCTCCCCACAGCCCACAAGATAGGTTTCATTTCCTCATTCTGCAGACAAGGAATCATGAGGTGAAAGGATTTGTCTGAAGCCATATCTTCCTGCAGCAGATGTGGCGGCCCTCCTCCAGGCTCACTTTTATGCCCCACGCCTGACTCCCTAGGCGGCAGCAATTATACCTGCTCAGAGCATCTGTTTCCCCGGCTGTAAATGGGGTG
>gene=hg18_chr1_24540292_24540692_+; species=SPECIES_1; 
GAAGTCACATATAAGCATCCCCACAGCCCACAAGATAGGTTTCATTTCCTCATTCTACAGACAAGGAATCATGAGGTGAAAGGATTTGTCTGAAGCCACATCTTCCTGCGGCAGGTGTGGCGGCCCACCGCCCGGCTCACTTTGATGCCTCACGCCTGACTTCCTGGGCAGCAGCAATTATGCCCGCGCAGAGCTTCTAGTTCCCCGACTGTAAATGGGGTG
>gene=hg18_chr1_24540292_24540692_+; species=SPECIES_2; 
CAAGTTAAATGTAAGACTCCCTACCGCCCAGGAGGTAGGTTTAATTTCCCCATTTTGCAGATAAAGAATCATGAGGTTCAAGGACTTATCTAAAGTCACATCTTGAGGGGCAGAGTGTGATGGCCCACGTCCAAGCTCATTCCTCTGCCAGCCGCCCAACTCCCTGTGCGTTAGCAAGTCAACATGCCCAGAGCCTCCGTCTCCTCAGCTGTAAATGGGGTG
>gene=hg18_chr1_24540292_24540692_+; species=SPECIES_3; 
CAGGTCGCGTGCAAGCCTCCCTACAGCCCATGGGGTAGGTTTCATCTCCCTGTTTTGCAGATCAGGAATCGTGAGGCTAAAGCGCTGGTCTAAAGCCACGTCTTCCCATCCCGAGTCTGGGGGCCCATGTCCGGGCCCACTCCACTGCCACCCGCCTGCCTCCCTGTGCCTCAGCAGGTCAACCTGCTTAGCGCCCCTGTTTCCTTGGCTGTAAATGGGGTG
>gene=hg18_chr1_24540292_24540692_+; species=SPECIES_4; 
GATGTCACATGGCAGCCTCCCTACACCCCGTGGAGGAGTTGGCAGGTAGACAGTCACCAGGTGAGCTTGCAGGAAGTGCCAGCACTGACCCAAGCTGCCATCTTCCCACCCCAGGTATGGCGGCCCACTTCCAGCCTCGTTCCTATGCCCCACGCCTGACTCCCTGGGTGTTAGCAAGTCTGCCTGCTCAGAATCTCCATTTCCTTGGCTGGAAATGGGGTG
>gene=hg18_chr14_88929272_88929672_+; species=SPECIES_0; 
CCACCCCCTCCTCTCTTTTTATAAAATGCCAGTTACATGGATTAAAACCACCCTGATCCAGTGTGACCTCATTTTAACTTGATTACATCTTTTCCAAATGTCATCGTGGTACCAGAACCCCTGAACACCTCTTACACAGGAAACGACAGAGTGCCACAAGACATCCAGCCACAGGACTGTGGGAATAAGCTGCCATTCTGAACAGATTATCTGAAAACATTCATGCTGTCTCTGA
>gene=hg18_chr14_88929272_88929672_+; species=SPECIES_1; 
CCACCCCCTCCTCTCTTTTTATCAAATGCCAGTTACATGGATTAGAACCACCCTGATCCATTGTGACCTCATTTTAACTTGATTACATATTTTCCAAATGTCATCATGGTACCAGAAACCCTGAACACCTCTTAGACAGGAAACGACAGAGCGCCACGAGACATCCAGCCACAGGACTGTGGGAATAAGCCTCCATTCTGAACAGATTATCTGAAAACATTCACGCTGTCTCTGA
>gene=hg18_chr14_88929272_88929672_+; species=SPECIES_2; 
CTTCCCGATCTCCTCTTCTTATAAAACGCCAGTTACATGGATTAAGCCCACACTAAGCCTGTATGTCCTCATCTTACCCTGATTCTACCTTTTCCAAATGGCATCACAGTACTGAAAACCCAAAACACTTCTTGGACAGGCAAACAGCAGGCACCACGAGAAATCCAACGATGGCACCACATGAATAAGCTGCCGTTCTGGGCAGGTTATCTATAAAGCTTCACGCCATCTCCAA
>gene=hg18_chr14_88929272_88929672_+; species=SPECIES_3; 
CCTGCCTCTCTTTTCTTCTTATAAGACATCAGTTGTATAAATGAGGCCCAACCTAATCCAGTATGCCTTCATCTTGACTTGATTGGGTCTCATCCAAGTGCCATCATGGTACCAAGAACCCACAATGCTTCTTGGACAGGCAAATGCTGGGGGCCATGAGAAATCCAACAAGGACCCCATGTGAGTAAGCTGCCATTCTGAACGGCTGATCTGAAAACCGTTGTGTGGTCCCCAA
>gene=hg18_chr14_88929272_88929672_+; species=SPECIES_4; 
CTTCCCTCTCTTCTCTTCTTATATGACACCAGTTATATGGTTGAGGCCCAGCCTAACTCAGCACATCTTCATCTTAACTTGACTACATCTTTTCCAAATGTCATCACGGTACAGAGAACCCACAACGCTTCTTAGACAGGCGGACGCAGGGCACCACGAGAAATCCAACGACGACACCACGTCCATAAGCTGCCATTCTGAATATATTATCTGAAAACCTCCACGCTTTCTCCAA
>gene=hg18_chr11_8981959_8982359_+; species=SPECIES_0; 
TGTCGGTCTCCTTGCGGCCGCCCTCAGTGAGGAGCCCTGAGTAAAACATCGCTGAGGCGCCGGCGGCCCGTAGCCCACAGCCCCCGGCAGCCTCAGCTCGAGCTCCTCCAGCGCCGCAAGGGCCCCGAGCCGCGCCTTTTATAGCCGAGCGTGAGTCGCGGGGAGCAGCCAGTGCGCGCGCGGGGGGCGGGGCCGGCAAGAGTCCGCCCCGCGCGGCTCCCTCGCGTCGCTCCCCCCGGGCAAAGCCGGCGAGGGGCGGCG
>gene=hg18_chr11_8981959_8982359_+; species=SPECIES_1; 
TGTCGGTCTCCTTGCGGCCGCCCTCAGTGAGAAGCCCTGAGTAAAACATCCTTGAGACGCCGGCGGCCCGTCGCCCGCGGCTCCCAGCAGCCTCAGCTCGAGCTCCTCCAGGGCCGCAAGGGCCCCGCGCCGCACCTTTTATAGCCGAGTGTGAGCCGCGTGGAGCAGCCAGTGCGCGCGCGGGGGGCGGGGCCGGCAAGAGTCCGCCCCGCGAGGCTCCCTGGCGTCGCTGCCCCCGGGCAAAGCGGGAGAGGGGCGGCG
>gene=hg18_chr11_8981959_8982359_+; species=SPECIES_2; 
TGTCTGTCTCCTTGCGGCCGCCCTCGGTGAGGAGCCCTGAGTAAAACATCGCTGAGGCGCCGGCGGCCCGTCGCTCCCCGCTCCCGGCCGCCTCAGCTCGAGCTCCTCCAGCGCAGCGAGAGCCGCGCGCCTCAGTTTTTATACCCGAGCGTGAGTCACGCGGAGCAGTCTGTGTACGCGCGGGGGGCGGGGCCGGCAAGCGCCCGCCTCGCGCGGCTCCCCAGCGTAGCTGCCCCCGGACAGTGGGGGCGAGGAGTGGCC
>gene=hg18_chr11_8981959_8982359_+; species=SPECIES_3; 
TGTCCGAATCCTGGCGGCCGCCCTCGCGGAGGAGCCCGGAGAAGAACATCGCGGAGGCGCCCGCGGCCCGTCGCTCCCGGCTCCCCGCCGCCTAAGCTGGAGCTCCTCGGGCGCCGCGAGAGCCGCGCGCCGAGCATTTAAAAGCCGAGCGGGAGTCACGGGGAGCACCCAGTGCGCGCGCGGGGGGCGGGGCCAGCAAGCGCCCCCCCCGCCCCCCGCCCCCCCCCCGCGACCCTCGGGAAGGGCCCGCGAGGGGCGACG
>gene=hg18_chr11_8981959_8982359_+; species=SPECIES_4; 
TGTCGGTCTCCTTGCGGCTGCCCTCGGTGAGCAGCCCTGAGTAAAACATCGCAGAGGCGCTCGCGGCCCGGCACCCTCCGCCCCCAGCCACCTCAGCTCGAGCTCCTCCAGCTCCGCGAGAGCCGCGCGCCGCGCTTTTATTAACGAAACGGGAGTCACGGGAAGAAGCCAGTGCGGGCGCGGGGGGGGGGGCGGGGAAGCCCCCGCTACCTGCGGCTTCCCGGCGTAGCTGTCCCCGGGAAAGACCGGCGAAGGGCGGTG
>gene=hg18_chr5_14314360_14314760_+; species=SPECIES_0; 
GGTAAAGTAGTACAGATGTTCTGAGGAGTTACAGTTTGTGCTGGGAGGCCTCACAGGCTTAACTTGGTTCAAAGAGCCCTAGGGCTGCCCACGGGACCTGAGAGCAGTTAGAAAACAAAGCGATGCTCAGCTTTGAGGTGTAGAGTTGACTTGGCTTGCTGCTTCCATCATGCTTGGTCTGTTTACAAAATCTCATAATTTCAGTCACGTTAAA
>gene=hg18_chr5_14314360_14314760_+; species=SPECIES_1; 
AGTAAAGTAGTACAGATGTTCTGAGGAGTTACTGTTTGTGCTGTGAGGGCTCACAGGCGTAGCTTGGTTCAAAGAGCCCTAGGGCTGCCCACGGGACCTGAGAGCAGTTAGAAAACAAAAGGGTGCTCAGCTCTGAGGTGTGGAGTTGACTCGGCTTGCTGCTTCCATCATGCTTGGTCTGTTTACAAAATCTCATAATTTCAGTCACTTTAAA
>gene=hg18_chr5_14314360_14314760_+; species=SPECIES_2; 
GGTGACGTACTCCAGATGTGCTGGGATATTACTGTTTGTGATAGTGACACCTGAAGGGTTGGAGTGGTGATCCCAGCACTGGGGCTCTCCAAGGGATTGTGGAGGAGATGGGAGGGTAAGGGGTGTTCATGTGTGTGTGTATGTTGGGGCTGGTCTGGCTGATTGGGGAACAGTGTGTGTGTGTGCAGGTTCAGCTGACTGCAGGCCGTTAGAA
>gene=hg18_chr5_14314360_14314760_+; species=SPECIES_3; 
AGTGGCACAATGCAGGTGTTCTGGGATGTTACTATTTGTGATACTAACACTTACAGGGTTAGCTTGGTAAAGTGAGTACTTGGCCTAGTCAAGGGACTGTTGATAACATACGAAAGAAAAAGGTGTTCAGTTTTGAGTTGAGGCATATATTTGCCTTGCTGGTTCCCTTATGCTTATTTTGTTTACAGACTCTCATGACTTCCGGAACTTGGAA
>gene=hg18_chr5_14314360_14314760_+; species=SPECIES_4; 
GGTGACATAATGCAGGTGTTCTGGGATGTGGCTCTTTGTGATATTGACATTCACAGGCTTGACTTGCTTTAGCGAGTGTCGTGGCTGCCTATGGGACTTAAGAACAGCTAGAAAAGAAAAAGAACTTCAGTTTTGAGTTGTGGAGTTGGCTTGGCTTGCTGACTCCGCCATGCCTACTCTGTTAAAAAAATCTCATAACTTTGGTAACTCAGAA
>gene=hg18_chr5_159620402_159620802_+; species=SPECIES_0; 
ACACAGCCCCTGTACTGTCGACTCCACATCAGGTGGTGAGGCCTTCGGCCGGCCTCGGTCTGTTCACCCTGACCCCAAGCCAGCCTCATGGGGTGTGGATGCCACTAAGTAAATGCCAAAAGAGGCATTGGGCGGCCCAGCTGACCTCAAAGCACACATCAGTGCTCACGAAGGGAAGGGCAACACATGCACGCACCTGCTCCCAGCTGCAAGTGCCTCTGACCCAGTTCCCATCTCTCATGCTTAGGGGAGATAAGGAAGTAACCAC
>gene=hg18_chr5_159620402_159620802_+; species=SPECIES_1; 
ACACAGCCCCTATACTGTCGACTCCACATCAGGTGGTGAGGCCTTCGGCCGGCCTTGGTCTGATCACCCTGACCCAAAGCCAGCCTCATAGGGTGTGGATGCCACTAAGCAAATGCCAAAAGAGGCAGTGGGCGACCCAGCTGACCTCAAAGCACACCTCAGTGCTCACGAAGGGAACAGCAACACACGCACGCACCTGCTCCCAGCTGCAGGCGCCTGTGACCCAGTTCCCATCTCTCATGCTTAGGGGAGATAAGGAAGGAACCAC
>gene=hg18_chr5_159620402_159620802_+; species=SPECIES_2; 
ACAGGGCCCCCGTGCTGCTGACACCACATCAGATGGTGCACCCCAAGGCCGACCTCGGTCCCATTACGTTGGCTCCAATCCAACCTTGCTGTGTGCAGGAGCTGCTGAGCAGGTGTTGGAAAAGGCAATGGGCGACCCAGTTGAGCTGGGAGCACACATCTGTTCCGACAGCGGGAACAGCAAAGCGTCCACACACCTGTGCACAACTGCCAGCGCCTGTGACCCAGTTCTCAGCCGACTCGCTCACCAGAGATAAGGAAGTAATCAC
>gene=hg18_chr5_159620402_159620802_+; species=SPECIES_3; 
CCTCAGTCCCCGTGCTGTTGACTCCACATCACATGGTGAGTCCTGCGGCCGGCCTCAGAGTGGTCACCTTAGCTCTGACCCAACCCCACAAGAAGCAGAAACTGCTGAGTGAGTGCTAGGAGAGACAGTGTGCAGCCCAGCTGAGCTCAAAGCATGCATCTGCGCCGATGAAAAGAACGGCAAGGCGTCCACACACCTGTGCACAACGGTGAACACCCGCGACCCAGTTCCCATCAGACTGTCTTAGGAGGGATAAGGAAGTAACCAC
>gene=hg18_chr5_159620402_159620802_+; species=SPECIES_4; 
ACACAGTCCCTGTACTGCCGACCCCACATCAGATGCTCAGCCCGGAGGCCGGCCTGAGTCTGCTCACCCTGGCTCAAACCCAGCCTCCCAGCATGCACAAGCTGCTGAGCGAGCGTCAGCAGAGGCAGGGAGCAGCCGGGCTGAGCTCCAGGCACACGTCTGTGCCGATCAAAGGAGCAGCAGAGCGTCCACACACCTGTGCACAACCGCGAGTGCCTCTGACCCAGTTCTCATGAGACATTTTTAGGAGAGAGAAAGAAGTAACCCC
>gene=hg18_chr1_98643904_98644304_+; species=SPECIES_0; 
ATGTTAGAGAAATGAAACAAAAATAAAGTGTACGTTAGGCCACTGAAAGCAAACAAAATAAACTGGAAACTGTTTTACCGTATGATAAGTTCTCTGAAAGCTCACCCAGAAAGACAGCATCATTCTTTGTGGCAAGCAGATTGAAAATTCAGTATGTCTGAGGTTGACATATATGGACTTCCTTTCACCCCATCTAAAAGTAAACTGCTTTTTCACTCAGGGCTATTTCTCGTTTCAGTCCTTGTAAATTTTCTTCACTCTGAATGCCTAAAGGATTGGCAAACA
>gene=hg18_chr1_98643904_98644304_+; species=SPECIES_1; 
ATGTTAGAGAAACGAAACAAAAACAGAGTGTACATTAGGCCACTGAAAGCAAACAAAATAAACTGGAAACTGTTTCACCATATGATAAGTTCTCTGAAAACTCACCCGGAAAGACAGCATCATTCTTTGTGGCGAGCAGATTGAAAATTCAGTATGTCTGAGATTGACATATGTGGACTTCCTTTCACCCCATCTAAAAGTTAACTGCTTTCTCACTCAGGGCTATTTCTCGTTTCAGTCCTTGTAAACTTTCTTCACTCTGAACACCTAAAGGCTTGGCAAACA
>gene=hg18_chr1_98643904_98644304_+; species=SPECIES_2; 
ATTTTAAAAAAATGAAATATAAGCATAGTATACATCAAGCTACTGAAAGCAAACAAAAGAAACTGGAAACTCTTTCACCATATGCTAAGTTCTCTAAGTGTTCACCGGGGAAGACACCATCATTCTTTGTGGTGAGCAGATTGAAAATTCAGTATATCTAGGGTTGACATATGTGTACTGCCTTTCACCCCATCTAAGAGTTAACTGCTTTCTCACTCAGGGCTATTTCTCTTTTCAGTCCTTGCAAATTTCCTTCCGTCTGAACACCTAAAGGCTTGGCAAACA
>gene=hg18_chr1_98643904_98644304_+; species=SPECIES_3; 
GTGTGAGAAAAATGAAACAAAACCAAAGTGTATATCAAGCTACTGAAAGCAAACAAAAGAAACTGGAAACTCTTTCACCATATGCTAAGTTCTCTGGAAATTCACCCAGGAAGAGGCTATCATTCTTTGAGGAGAGCAAATTGAAAATTCAGTATATCGGAGGTTGACATATGTGGGCTTCTTTTCACCCCATCTAAAAGTTAACTGCTTTCTCACTCAGGGTTATTTCTCTTTTCAGTCCTTGTAAATTTTCTTCACTCTGAACACCTAAAGGCTTGGCAAACA
>gene=hg18_chr1_98643904_98644304_+; species=SPECIES_4; 
ATGTTAGAAAAATGAAACAAAAACAAAGTGTACATCAAGCTACTGAAAGCAAACAAAACAAACTGGAAACTCTTTCACCATATGCTAAGTTCTCTGACAATTCACCGAGGAAGAGACCGTCTTTCTTTGTGGCGAGCAGATTGAAAATTTTGTCTATCTGAGGTTGACGTTTGTGGACTTCCTTTCACCCCATCTAAAAGTTAACTGCTTTTTCACTCAGAGTTATTTCTCTTTTCAGTCCTTGTAAATTTTCTTCACTCTCAACACCTAACGGCTTGGCAAACA
>gene=hg18_chr19_59309603_59310003_+; species=SPECIES_0; 
GCCGACCTAGTGCCTGGTACTTTCTGCGATTTAATTCCCGCTGGCGCCGCCGCGACCCCGGGCTGCCTCTTCCTCTTCATCTCGCTCCCGGAGCCCTGAGCCGCCCAGACCACCTGACACAAACTCCACTTCCGTCTCCAGCTCGCTCTCCAGGATGTGGCCACCAAATAGGGGAGGCAACGCCAACTCTGAGCCTGGCGGCGCTGAGAACTCCTCAAAGCCCACGGCTGCCATGGTCCTGAGAGGCAGGAGGCTCAGGGG
>gene=hg18_chr19_59309603_59310003_+; species=SPECIES_1; 
GCCGACCTAATGCCTGGTACTTTCTGCGATTTAATTCCCGCTGGCGCCGCCGCGACCCCGGGCTGCCTCTTCCTCTTCATCTCGCTCCCGGAGCCCTGAGCCCCCCAGACCCCCTGACACAAACTCCACTTCCGTCTCCAGCTCGCTCTCCAGGATGTGGCCCCCAAATAGGGGAGGCAGCGCCAACTCCGAGCCCGGCGGCGCTGAGAACTCCTCAAAGCCCACGGCTGCCATGGTCCTGAGGGGCAGGAGGGTCAGGGG
>gene=hg18_chr19_59309603_59310003_+; species=SPECIES_2; 
GCCGACCCAGCGCCTGGTACTTCCTGCGATTTAGTTCCCTCTGGCGCCGCCGAGGCCCCGGGCTGCCTCTTCCTCTTCATCTCGCTCCCGGAGCCCGGAGCCGCCCAGACCCCCGGACACAAACTCCACTTCGGTCTCAAGCTCGCTCTCCAGGATGTGACCACCGAAGAGCGGAGGCAGCGCCAACTCCGAGCCTGGCGGCGCCGAGAACTCCTCGAAGCCCACGGCGGCCATGGTCCTGTAGGTCGGGGGGCTCAGGGA
>gene=hg18_chr19_59309603_59310003_+; species=SPECIES_3; 
GCCGACCTAGCACCTGGTACTTCCTACGATTTAGTTCCCGCTGGCGCCGCCGCGGCCCCGGGCAGCCTCTTCCTCTTCATCTCGCTCCCGGAGACCTGAGCCACCCAGACCCCCGGACACGAACTCCACTTCCGTCTCCAGCTCACTCTCCAAAATGTGACCACCGAACAGCGGCGGCAGCGCCAGCTCCGAGCCTGGCGGCGCCGAGAACTCTTCAAAGCCCACGGCTGCCATGGTCCTGTAGGTCAGTAGGTTCAGGAA
>gene=hg18_chr19_59309603_59310003_+; species=SPECIES_4; 
GCGGCCCCAGCGCCTGATACTTCCTGCGATTTAGTTCCCGCTGGCGGCGCCGCGGCCCCGGGCTGCCTCCTCCTCTTCGTCCCGCTCCCGGAGCCCCGAGCCGCCAAGACCGCGGGAGACAACCTCCACTTCTGTCTCAAGCTCGCTCTCCAGGATGTGGCCACCGAACAGCGGAGGCAGCGCCAACTCCGAGCCTGGCGGCGCTGAGAATTCTTCAAAACCCACGGCTGCCATGGTCCTGTGGGTCAGGGGGCTCAGGGA
>gene=hg18_chr10_114900797_114901197_+; species=SPECIES_0; 
GTGATGTCGGCTCACTCCATAGTTCGTAAGTGTTCTGTTTTTCTTCGTAGCCGCAGGTTCAGCCTGTTGGTCTGCCTAAGGTTGGCCTGACTGCAGCCAATACAGCCTTACAAAGAGGAGGGCAGTACCACCGTGGGTGAACAGAACTCTTGGACACTGGGATTTGCAACCACTTCCCCCTAACC
>gene=hg18_chr10_114900797_114901197_+; species=SPECIES_1; 
GTGACGTCGGCTCACTCCATAGCTCGTAAGTGTTCTGTTTTTCTTCGTTGCCGCAGGTTCAGCCTGTTGGCCTCCCTAAGGTTGGCCTGACTCCAGCCAATACAGGCTTACAAAGATGAGGGCAGCACCACCGCGGGTGAACAGAACTCTTGGACACTGGGATTTGCAACCACTTCCCCCTAACC
>gene=hg18_chr10_114900797_114901197_+; species=SPECIES_2; 
GTGAAGTCGGCTCACTCCACAGCGCGTAAGTGTCCTCTTCTTCTCCTTCACCGTGCGTTTAGCCCGTTGGCCTACCCGAGGTTGGTCAGACTTCAGTAAGCACTGCCTTACAGAGAGGGAGGCATTGCCACTGTGGGGGAACACAGCTCTTGGAGACTGGGATTTGCAAGCACTTCTGCCTGCCA
>gene=hg18_chr10_114900797_114901197_+; species=SPECIES_3; 
GTGACGTCGGCTCACTCCACAGCTCGTGAGTTTCCTATTTTTCTCCTTCCCCATCTGTCTGGCCTGTAGTCCAGCCCGTGGTTGGCTAGACTGCGGTAGACACAGCCTGACAAAGTGAGTGGTTGTACCACCATGGGTGTACCCGTGTCTTGGAGACTGGGATTTGCAACCGTGTCTGCCTCACC
>gene=hg18_chr10_114900797_114901197_+; species=SPECIES_4; 
GCGACGTCGGCTCGCTCCATAGCTCGTAAGTCTCCTCTTTTTCTCCTTCACCGCCAGTTTAGCCTGTTGACCTGCCCAAGGTTGGCCGGACTCTGGCAAACACAGCCTTAGAAAGAGAAAGGCAGCACCCCAGAGGGGGAAGAGAACTCTTGGACACTGGGATCCGCCACCATTTCTCCCTAACC
>gene=hg18_chr10_3701108_3701508_+; species=SPECIES_0; 
GCAGCCTGGAAAATAGTCTATTGATTTTGAGTCAATAAAGTTATGTTAATGTAGAATTAGTCACATAGCTGTAACATCCCCAAAGATGGAAATACACACATCAAATGTGCCTGTGGTCTCTTTGTCATCTGTTCCTTCTGTTCTTACGCTATCAGAAAAAAACATCTAGCATTGCTAAATAAGCTTGAGAAACAAGCGTGTTTGTAAATTTCGTACAAACTCATTATTTCAAACCCTGAAGTCGCTTGCATTTTTC
>gene=hg18_chr10_3701108_3701508_+; species=SPECIES_1; 
GCAGCCTGGAAAATAGTCTATTGATTTTGAGTCAGTAAAGTTATGTCAATGTAGAATTAGTCATACAGCTGTAACATCCCCAAAGATGGAAATACACACATCAGATGTGCCTGTGGTATCTTTATCATCTGTTCCTTCTGTTCTTACGCTATCAGAAAAAAACATGTAGCATTGCTAAATAACCTTGAGAAACAAGCGTATGTGTAAATTTTGTACAAACATGTTATTTCAAACCCTGAAGTCGCTTGCGTTTTTC
>gene=hg18_chr10_3701108_3701508_+; species=SPECIES_2; 
ACAGCCTAGAAAATAGTATATTGATTTTGAGACAAAAAAGTTTTGTCAATGTAGAATTAGTCACATACTTGTAACACCTTCAGAGATGGAAAGAAACACATCAGATGTGCATGTGGTCTCCTTTACACCTGCTCCTTCTGTTCTTACACCATCAGAGCAACACATCTAGTATTGTTAAATTACCTTCAGAAACTACCATGTATGTAAACTGTGTATCAACATGTTTTATCAAACCCTAGAGCCTCCTATGCCTTTA
>gene=hg18_chr10_3701108_3701508_+; species=SPECIES_3; 
ATAACCTAGACATTAGTATGTTGATTTTGAGTCAAAAAAGTTATGTCAATAAAGAACTAGTCACCTACTGGAAACATCTCCAAAGATGGAAATAAACCTATCAGATATATGTGCGGTCTCCTCCACAGGCGCTCCTTCTCTTCTTGCTCTATCAGAGAAACACATCTTGTATTGCTAAATTACCTTGAGAAACTACCATGTTTGTAAATTGTGTATCAGCACATTCTGTCAAACCCTAACGTCGCCTGTGTTCTTA
>gene=hg18_chr10_3701108_3701508_+; species=SPECIES_4; 
GCAGCCTAGGAAATAGCATATTGATTTTGAGTTAAAAATGTTATGTCAATGTAAAATTAGCCACACACTTGTAACATCTCCAAAGACGGAAATAAGCATATCAGATGTACGTGCAGTCTCTTTTTTATCTGCTCCTTCTGTTCTTACACTATCAGAGAAACACGGCGAGTGTTGCTAAATTACCTTGAGAAACTACCGTGCTTGTAAATTGTGTATCAACACTGGCTGTCAAACCCTAACGTCACTTGTATTTTTA
>gene=hg18_chr11_35094281_35094681_+; species=SPECIES_0; 
AGCAAACTTTTCTTTGCCGTTATTTTTGCCTATCATCTGCTTTTGGCAAGTGAACTTGGATTGGGGTCCTAGGCTCCAACTGGATCCCGGATCCAGCCCTTTTAGGAGGAGTGCGGGGGCAGCCTGTGGCTTTGAGTAATAAAAAGCCCTAGGCTCATTGTTTGCACAAGTGTTCTGCCCCAGCCCTGCTGACTCATGGGCTTAAACTTGTCCCTTCATCCCTG
>gene=hg18_chr11_35094281_35094681_+; species=SPECIES_1; 
AGCATACTTTTCTTTGCCGTTATTTTTGCCTATCATCTGTTTTTGGCAAGTGAACTTGGATTGGGGTCCTAGGCTCCAACTGGATCCCGGATCCAGCCCTTTTAGGAAGAGTGCGGGGGCAGCCTGTGGCTTTGAGTAATAAAAAGCCCTAGGCTCATTGTTTGCGCAAGAGTTCTGCCCCAGCCCTGCTGACTCATGGGCTTAGACTTGTCACTTCATCCCTG
>gene=hg18_chr11_35094281_35094681_+; species=SPECIES_2; 
AATACATTTTTCTTTGCCAGTACATTTGCCCACCATCTCTGTTCAGCAAGCGCACTTGGGTTGGGGTCACAGATTCCAACTGGACCCAGGATCCGGCCCTTTTAGGAAGGGTGCCGGGGCGGCCTATGGTTTTGAGTAATGGAAAGCCCCAGGCTCGTTGTTTTCGCGAGAGTTCTGCCCAAGCCCTGCTGACTCATGGGCTTAGACTCGTCAGTTCACCCCTG
>gene=hg18_chr11_35094281_35094681_+; species=SPECIES_3; 
AGCACATTTTTCTGTGCCATCATTTTTGCCCAACATCTGTTTTTGGCAGGTCCCCTTGGCTTGGGGTCCCAGGTCCCAACCGGATCCAGGATCCCGCCCTTTTAGGGAGAAGGCTGGGGCGGCCTGTGGTTTTGAGTAATGGAAAGCCCCGGGCTCCCCGTGTGCGCAGAAGCTCTGCCCCAGCCCCACCCACCCCTGGGCTTAGACTAGTCACTTCCCCCCTG
>gene=hg18_chr11_35094281_35094681_+; species=SPECIES_4; 
AGTGCATTTTCCTTTGCCATCCTTTCTGCCCGTCCTGTGTTTTTGGCTAGGGCGCTTAGAGCGGGGCCGCGGGTCCCAGCTGGATCCGGCCTCCGGCCCCTTTAGGAAGAGTGCTGGGCCGGCCGGGGGTGTTGAGTAAAGGAAGGCCCCAGGGCGGCTGTTTGCACAAGAGCCCCGCCCCAGCCCCACAGACTCCTGGGCTTCGACTAGTCACCTCCCCCCTG
>gene=hg18_chr3_132041319_132041719_+; species=SPECIES_0; 
GGTAGTCTCCGCATTACATCTGCCACAATCATTGCAAGAAGCCCAGCCACAGACTGGAAGAAACTCAGTGGCTCTGGCAATGTTAGCTGCCAAATAAA
>gene=hg18_chr3_132041319_132041719_+; species=SPECIES_1; 
GGTAGTCTCCACATTACATCTGCCTCAATCATTGCAAGAAGCCCAGCCACAGACTGGAAGAAACTCAGTGGCTCTGGCAATGTTAGCTGCCAAATAAA
>gene=hg18_chr3_132041319_132041719_+; species=SPECIES_2; 
GGTAGTCTCAGCATTGCATCTGCTTCCACCATAGCAAGAAACCCAGCCTCAAGCTTCCGCGTACTCAGTAGCTCTGGCAATCTAAGCTGCAGAGTAAA
>gene=hg18_chr3_132041319_132041719_+; species=SPECIES_3; 
GGTGGTCTCAGCATTACACCTGCCTTTACCATAGCAAGAAACCCAGCCACCGCGGGGAGGAAACTTAGCAGCTCTGGCAAAGTTAGCTGCCAAGTAAA
>gene=hg18_chr3_132041319_132041719_+; species=SPECIES_4; 
GGTGGTCTCAGCATTACATCTGCCTCCACCATAGCAAGAAACCCAGCCACAGACTGGAGGAAACTTAGCAGCTCTGACAGTGTCAGCTGCCAAGTAAA
>gene=hg18_chr17_6525199_6525599_+; species=SPECIES_0; 
CCGGCCATGGGTGGCCTGTGGCTCTGCACTGGAAGGGGGCATTTGTACAAGCGGTCAGGGAAGCTGCTGGACCTGGGTAGGGAAGAGAGTCCTGGTCAAGTGAGGAATCTGATTGCAGAGATTCAGCCTGAAATGGCAACTCCGGTTGAAAGCCCATCCCGGGTAGAGGATTTATCTGATAAAACTTTGTGAATATTTTAAAAAGTCGGTAGGCACAACC
>gene=hg18_chr17_6525199_6525599_+; species=SPECIES_1; 
TCTGCCATTGGTGGCCTGTGGCTCTGAGCTGGAAGCGGGTATTTGTACAAGCGATCAGGGAAGCTGCTGGACCTGGGCAGGCAAGAGAGTCCTGGTCAAGTGAGGAATCTGATTGCAGAGATTCAGCGTGAAGTCGCAACTTCGGTTGAAAGCCCATCCTGGGTAGAGGATTTATCTGATAAAACTTTGTGAATATTTTAAAAAGTCGGTAGGCACAAGG
>gene=hg18_chr17_6525199_6525599_+; species=SPECIES_2; 
CCAGCAGCGGGAGGCCTGTGTCTCTGAGGTGGAAGTTGGCATGTGCACAAGCTATCAGAGAAGCTCCTGGACCAGGGCAGGGAAGTGAGTCCTGGTCACGGTATATATCTGGGCACAAGGATTCAGCCATAAATGATAGCTTCTGTTGAAAACCCATCCCAGACAGAAGATTTATCTGATGAAAAATTTTTAATGTGAAAAAATGTCGGTGGAAACAAGG
>gene=hg18_chr17_6525199_6525599_+; species=SPECIES_3; 
CCAGCCGGGGGCAGCCTGTGTCTCCGGGGTGGACGTGGCCATCTGGGCAGGCGGCCAGGGAAGCACCTGGACTGGGTCAGGTCAGCGAGTCCAGGCCGAGGATAGGTTCTTGTGACCCGGGGTCCTCTATCACTGGCAGCGCAGCTTGGAGAGTAGTCCTGGTCACAGGATCTAGCTGATCAGCCACTGCTCAGAGGAGAGGACGGGCTTGGGCACAACC
>gene=hg18_chr17_6525199_6525599_+; species=SPECIES_4; 
CCGGCAGTGGGCGGCCTGCATCTCTGAGGTGGAAGTGGGTGTTTGGACAGGCGATCAGGGAAGCGCCTGGACCTGGGCAGGGAAGTGAGTCCTGCTCGAGGGATGAATCCAATTGCAAGGATTCAGCCTGACATGATAGCTTCTGTTGAAAACCCATCCCTGGTGGAAGATTTATCTGATGGAAGTTTTTTAATGTGAAAAGAAGTCGGTGGGGACAAGG
>gene=hg18_chr1_204925795_204926195_+; species=SPECIES_0; 
TCCTCCCTCCTTTTTCTCTCTCTGCGGGCACAAAAGGCCCATTACTCATTGAGCCGGTTGGTCGGTTGGTTTGGAGAAGTCGGATCAGAGGTTTATTTAGCCTCGCTCCTTATTTGGGAGCCGGAATGTGTGATTTCACTTCCCCGAGCCTCGCGAGGGCAGCCGGGCCGCCTTGGGGCGCGCCGGCAGGGGTGTGCGGCGGGAGGGTCCGGGTGCGGGGGGGGGATCCGGAGCTGCCACGC
>gene=hg18_chr1_204925795_204926195_+; species=SPECIES_1; 
TCCTCCCTCCTTTTTCTCTCTCTGCGGGCACAAAAGGCCCATTACTCATTGAGCCGGTTGGTCGGTTGGTTTGGAGAAGTCGGATCAGAGGTTTATTTAGCCTCGCTCCTTATTTGGGAGCCGGAATGTGTGATTTCACTTCCCCGAGCCTCGGGAGGGCATCCGGGCCGCCTTGGGGCGCGCCAGCAGGGGTGTGCTGAGGCAGGGTCCGGGTGCGGGGGGGGGATCCGGAGCTGCCACCC
>gene=hg18_chr1_204925795_204926195_+; species=SPECIES_2; 
TCCTCCCGGCTCTCTCTCTTTGCGCGGGCACAAAAGGCCCATTACTCATTGAGCTGGTTGGTGGGTTGGTTTGGAGAAGTCGGATCAGAGGTTTATTTAGCCTCGCTCCTTATTTGGGAGCCGGAATGTGTGATTTCACTTCCCTGGGCCTCGTGAGTGCGGCTGTGCCGCCTCGGGGCGCGCCGGCCGGGAGGTGCGGCTGGAGATTCCGGGCGCGGGGGGGTGATCCGGAGCTGCCGTGC
>gene=hg18_chr1_204925795_204926195_+; species=SPECIES_3; 
TCCTGCCTCCTTTCTTTCCCTCCGCGGGCACAAAAGGCCCATTACTCATTGAGCCGGTTGGTCGCGGAGTTTGGAGAAGTCGGATCAGGGGTTGCTTTAGCCTCGCTCCTTATTTGGGAGCCGGAATGTGTGATTTCACTTCCCTGGGCCTCCGGAGCGCGGCCGAGCCGCCGTGGGGCGCGCGGGCGGGGGGGTGCGGCCGGGGATTCCGCGCGCGGGGGGGCGACCCCGAGCAGCCGCGC
>gene=hg18_chr1_204925795_204926195_+; species=SPECIES_4; 
TCCTCCCTCCTTCCTTTCTTTCTGCGGGAACAAAAGGCCCATTACTCATTGAGCTGGTTGGTCGGTTGGTTTGGAGAAGTCGGATCAGAGGTTTATTTAGTCTCGCTCCTTATTTGGGAGCCGGAATGTGTGATTTCACTTCCCTGGGCCTCGCGAGCGCGGCCGTGCCGCCTTGGGGCGCGCCGGCCGGGAGGCGCGGCTGGAGATTCCCGGCCCGGCGGGGTGACCCCGAGTGGCCGTGC
>gene=hg18_chr15_40654546_40654946_+; species=SPECIES_0; 
GGGCCAGGAAGAGTCCTCCGGCCCACTCGGCTCAGGATTGGCTGAAGCTGGGCCGGCACTGCTCGCGGCACGCGCGGGTGGGGGCGTGTAGGGCGGCGGGGCGACCGAGGCCAGCTCGGATAGGCTCCCGCCAGGCT
>gene=hg18_chr15_40654546_40654946_+; species=SPECIES_1; 
GAGCCGGGAAGCGTCCTCCGGCCCACTCGGCTCAGGATTGGCTGAAGCTGGGCCGGCACTGATCGCGGCACGCGCGGGTGGGGGCGCGTGGGGCGGCGAGGCGACCGAGGCCGGCTCGGATAGGCTCCCGCCACGCT
>gene=hg18_chr15_40654546_40654946_+; species=SPECIES_2; 
GGAGCAGCCTACACCACCCCGACCGCGAGGCTCAGGATTGGTTCAGGCTCCTCAGGCCTGGCTGCCGGCCCACTTGAGAGAGGCAGCGTGGGGCGGCGGGTCGGCCGAGGCCGGCTAGGCGAGGCCCCGGGCTGGGT
>gene=hg18_chr15_40654546_40654946_+; species=SPECIES_3; 
GGACTGGCCTGCGCCCTCTCGGCGGCCAGGCTCACGATTGGCTGAGGCACGTCAGGCACCGCCCGCGGCGCGCACGGGAGGGGCCGCGTCGGGCGGCGGGGCGACAGAGGCCGGGCAGGCGAGGCTCCCGCCCGGCT
>gene=hg18_chr15_40654546_40654946_+; species=SPECIES_4; 
GGGCGGGCCTGCTCGCTCCCGCCCACGGGGCTCAGGATTGGTCGAGGCTCGTCGGGCCCCGCCGGCGGCGCGCGCGGGCGGGCCCGCGTGGGGCGGCGGGGCCGCCGTGGCCGGGGATGCTGGGCGGAGGGATGGCG
>gene=hg18_chr1_89497858_89498258_+; species=SPECIES_0; 
CTAGCCTCCAAGGTCGCCCCACCTAGGTGCCACTACACCCTAAGCTAACATCCTGGTACCCTGAAGGGGGCAAAAACAAACTGCATACTGGGATCCCTTGCCCCCCCGACACCGCACACACACACGTAAGCCCGGTGTCTGCCTCCTCAGTCTGTAGAGCAGCCCAGCAG
>gene=hg18_chr1_89497858_89498258_+; species=SPECIES_1; 
AAATACTCCAATGCCGGCTCCTCTAGGTACAGCTGTACCCCAGGCCAACATCCTGGTACTCTAAAGGTGGCAAGAACCAACTGCTAACTCAGAAGCCCCTAGGCCCTCAAACCCTATATAATCACCTAAACACTCTGGCTGCCTCCTCTGGTTATGGAGCAAGCCGGCAG
>gene=hg18_chr1_89497858_89498258_+; species=SPECIES_2; 
AAATAATTCAAGAAAGTTTCCTAAAGGTAATGATATTCTTTATAATAAAGTCATAATCTTTTTAAAGCAATCAATACCTATTGATTAGTAAAGTCCTATCATAACTTAATACAATACAAAAATATGTAAGTTCTATATCTTGTTCCTTTGTCTTTGGTGAAAATGAACAA
>gene=hg18_chr1_89497858_89498258_+; species=SPECIES_3; 
CAAAAATATAAGACAGTTTCCTGAGGATAGTGATAATCCTTATTACAGATTCACAGTCTTTTTAAAGTGACCATCATCTATGGATTACTGAAATCTCTTTATAATTTTAGACTGTACAAAAACACTCAGTTTCTATATCTCAAACTTTTGTCTTTAGCAAAAGTGAACAA
>gene=hg18_chr1_89497858_89498258_+; species=SPECIES_4; 
TAATAATACAAGAAAGCTTCCTAAAAGCAATGATATTCCTTATTATACATTCATAATCCCTTTAAAGTGATCATCATCTACTGACTATTGAAATCCCATCATAACCTTATACAGTACAGAAATATCTAAGTTCTATATCTTGTTCCTTTGTCTTCAGTGAAAGTGAACAA
>gene=hg18_chr22_40906161_40906561_+; species=SPECIES_0; 
ATGGGCTCCTGTGTGCAAATGGTATTTTTATACATGAATCTTATTTTAAATGCACCAGAAAACCTGCCATGAATTTCTGGCTGAGACATTATTTTGTAATTGAGACACTCCTCCTTATATGGTCAGGTTTTCTTAAAGTGGGGCACATCTCTAGCTGTGATTGCTCCCTGTGGTAAGAAATGTGTATCAGCAACAAACACATTCATAAAACCAACCACATTGACCCTACCTGGCTCTTCAGATACAGAGGCCAA
>gene=hg18_chr22_40906161_40906561_+; species=SPECIES_1; 
ATGGGCTCCTGTGTGCAAATGGTATTTTTATACATGAATCTTATTTTAAATGCACCAGAAAACCTGCCATGAATTTCTGGCTGAGACATTATTTTGTAATTGAGACACTCCTCCTTATATGGTCAGGTTCTCTTAAAGTGGGGCACATCTCTAGCTGTGATCGCTCCCTGTGGTAAGAAATTTACATCAGCAACAAACATATTCATAAAACCAACCACATTGACCCTACCTGGTTCTTCAGGCACAGAGGCCAA
>gene=hg18_chr22_40906161_40906561_+; species=SPECIES_2; 
GCGGGCTCCTGTGTGCACATGGTATTTTTATACCCAAATCCTATTTTAAAGGCACTAGGAAACCTGCCATGAATTTCTGGCTGAGACATGATCCTATAATTGAGACGCTCCTCCTCCTATGCTCAGGTTTTCATGAAGTGGGGCACACCTCTAGCTGTGATAGCTGCCCGTGCTGCTCGTTCTGTGTCAACAAGAATCACATTTGTGAAATGAGCCCCACTGGCCCCACCAGACTCTTCTGGTGCTGAGGCCAC
>gene=hg18_chr22_40906161_40906561_+; species=SPECIES_3; 
ATGGGCTCCTGTGTGCAAATGGTATTTTTATACACCAATCCTATTTTAAATGCACTAGGAAACCTGCCACAAGTTTCTGGCTGAGACATTATTTTGTAATGGAGATGCTCCTTCTTATATGGGCAGGTTTTCTTAAAGTGGGGCACATCTCTATCTGTGATCACTCCCTGTGCTACAACATGTGTAGCAACAATAATCATATTTATAAAATCAACCAAATTGGCCCAACCAGACTCTTCTGGTGCCAAGGCCAC
>gene=hg18_chr22_40906161_40906561_+; species=SPECIES_4; 
ATGGGCTCCTGTGTGCAAATGGTATTTTTATACACAAATCCTATTTTAAATGCACTAGGAAACCTGCCATGAGTTTCTGGCTGAGACACTATTCTGTAATTGAGATGCTCCTCCTTATACGGTCAGGTGTTCTTAAAGTGGGGCACATCTCTACCTATGACTGCTCACTGTGCTAAGAAATGTGTATCAACAATAAGCATATTGATAAAACCGTCCACAGTGGGCCTACCTGGAACATCTGTTACAAAGGCCAG
>gene=hg18_chr19_46561826_46562226_+; species=SPECIES_0; 
GTTTCCGTGGTTGTTGCTGGGGCAACAGCAGGCTCCTCCTAGCTTTGTACTCGCTCTGCGCGCTACTAATTGGTGCTAGCCGTCTGCGGGGGCGGGGTGAAGCTGTGATGGACATTTTCCTCTCCGCTCCATTTTGGGAAAATCGTCTCTCCAGCACGGCAAAGGGTTCCGCCATTTTGGGCGTGGCTAGGAAGCTGCCATGTTGAGTGTGGCGAGGAAGTTTGAGTAGTCCCAGATACCTTCTTTACCAAAAAAGCAAATCCCTATGTCCGTGCT
>gene=hg18_chr19_46561826_46562226_+; species=SPECIES_1; 
GGTTCCGTGGTTGTTGCTGGAGCAACAGCAGGCTCCTCCTGGCTTTGTACTCGCCCTCCGCGCCACTGATTGGTGCTAGCCGTCCCCGGAGGCGGGGTGAAACTGTGATGGACATTTTCCTCTCCGCTCCATTTTGGGAAAATCGTCTCTCCAGCACGGCAAAGGGTTCCGCCATTTTGGCCGTGGCTAGGAAGCTGCCATGTTGAGTGTGGCGAGGAAGTTTGAGTAGTCCCAGATGTCCTCTTTACCAAAAAAGCAAATCCGTATGTCCGTGCT
>gene=hg18_chr19_46561826_46562226_+; species=SPECIES_2; 
GCCTCCCAGGTTGTTGCTGGGGCAACGGCAGCCTCCTCCTGGCCTTGCACCCGCCCTCCGGGTTGCTAATTGGCCCTAGCGGCATTTGGGGGCGGGACTATGCTGTGATTGACATTTTCTTCACCTCTCCATTTTTGGGTAAGAGTCTCTCCAGCACGACCCACGGTTCAGCCATTTGCCGCGTCGCCCGGTTGTGGCCATGTTGAGCGCGGCGAAGAAGTTTGAACTGTCTCAGATATTCTCATAACAGAATAAGCAAATCCATCTGCCCATTAC
>gene=hg18_chr19_46561826_46562226_+; species=SPECIES_3; 
GGCTCCCTGGTTGTTGCTGGGGCAACCACAGCCTCCTCCTAGCCTGGCACCCGCCTTGCGGGCCGTTAATTGGCCCGAGCAGGGAGCGAGGGCGGGGCTAAGGTGTGATGGGCGTTTTCTCCTCCTCTCCATTTTGGGAAGAGTGGCTCTCCAGCGCGACTCGTGGTTCCGCCATGTGGGGCGTGGTCGGGCCGCTGCCATCTTGAGTGTGGCGAGGAAGCCTGCGCTGTCCCGGACGCCTTCCGCACAAAATAAGCGCGCGCATCTGGCCATGCT
>gene=hg18_chr19_46561826_46562226_+; species=SPECIES_4; 
GGCTCCCTGCTTGTTGCTGGGGCAACAGCAGCCTCCTCCTGGACTTGTGCCCGCCCTGCGGGTCGCTAATTGGCCCTAGCGGTCTTCGGGGGTGGGGCTAAGTTATGATGGACGTTTTCTCCTCCTCCCCGTTTTGGGAAAAGCGGCTCTCCGGCACGACCCACGGTTCCGCCATTTGGGGCGTGGCAGCGCAGCTGCCATCTTGAGTGTGGCGAGGCAGTTGGAGCTGTCCTGGATGGTGTCTTCACAAAATAAGCAAATCCGTCTGGCCATGCT
>gene=hg18_chr11_94449363_94449763_+; species=SPECIES_0; 
TGCTGCCAGGGCAAGGTCAAGATTTCAAAAACAATCAGGAGCCAGAAGAGCCAACCTTTCTTCAGACTCCTTCACTAGCTTATTGAGCAATCTTTCAGTAAATCATCCTTTCCTCTGGCTCTCCACTTCCTTATTTGGGCAAAGGGAGCTCTTAGTATTTGCACCTGTGCTAGAGTTGGCACACAAGTTCAGACCAAAGCAAACACAATTTGTGCTCAATAAATGTTGGCTATTATTACTTATAAGCCCACATTTGTAAGATGTGCATTAGAAACTACACTTGAATGCA
>gene=hg18_chr11_94449363_94449763_+; species=SPECIES_1; 
TGTTGCCAGGGCAAGGTCAAGATTTCAAAAACAATCAGGAGCCAGAAGAACCAACCTTTCTTCAGACTCCTACACTAGCTTATTGAGCAATCTTTCAGTAAATCATCCTTTCCTCTGGCTGTCCACTTCCTTATTTGGGCAAAAGGAGCTCTTAGTATTTGCACCTGTGCTAGAGTTGGCACACAAGTTCAGACCAAAGCAAACACAATTTGTGCTAAATAAATGTTGGCTATTATTACGTATAAGCCCACATTTGTAAGATGTGCATTAGAAACTACATTTGAACGCA
>gene=hg18_chr11_94449363_94449763_+; species=SPECIES_2; 
TGGTCCCAAGGCAAGGTCAAGGTTTCACAGTCAGTCAACAGCCAGAGGAGCCAGGCTTTTTTCAGACTCCTACACTGATTTGTTGGGTAGTCTTTCAACAAATCAGGCTTTTTGCTGGCTCTCCACTTCTCAGTTTAGGCAAAAAGAGCCCTTAACAACTGCACCTGTGCTAAAGTTTGCATGCAGGTTCAGACCAGGGCAAACATAATTTGTGGTAAATAAATATTAGCTAGTATTACTTAGAAGCTGAAACTTGTAAGACAGACATTAGAACCTGTACTTAAATGTA
>gene=hg18_chr11_94449363_94449763_+; species=SPECIES_3; 
TGTTACCACGGCAAGGTCAAGATTTCATAAAAACTCAAGAACCAGAAGACCCAACCTTTATTCATGCTCCTACCCTGACTTGTTGAGCAATCTTTCAATAAGTTGGCCTTTCCTCTGGCTCTCCACTTCGCTATTTAGGCAAAGGGAGTGCTTAACAATCACACCTGCACTGGAGGTTGCACACAAGTTCAGACCAGTGCAAACATGACTTGTGCTAAAGAAGTATTAGCTGTTACTACTCAAAAGCCAAAACTTGTGAGACCAACATAAGAAACCGTACTTGACCACA
>gene=hg18_chr11_94449363_94449763_+; species=SPECIES_4; 
TGTTACCAAGGCAAGGTCAAGATTTCATAAACAGTCAGGAGCCGGAGGACCCAACCTTCCTTCAGACTCCTACACTGACTTGTTGAGTAATCTTTCAATAAATCAACCTTTCCTCCAACTCTCCACTTCCCTATTTAGGCAAAAGGAGCTTCTAGCAATTGCACCTGTGCTAGAGTTTACACACAAGATCAGACCAGTGCAAACATAGTTTGTGCTAAATAAATATTAGCTTTTATTACTTATAAGCCAAAACTTGTAAGACGGACATTAGAAGCTGTACTTGAATGCA
>gene=hg18_chr7_93743418_93743818_+; species=SPECIES_0; 
AACTTAATATGCATTCAGCAACAGGCTGCAGGCACAATTTATCTCCATGGATGCTCCCTCAATTGCCTTTGAAATGACATTAAGATAACTTTGACGCATTCAAGACAAGCCAGTGAACACAAAGGAAACAGGCCATTTTTGGACAACCATCTGGACTTCCGGCAGAGCCCTTTGAAGTTCACAGTCTTGAGCTGTGCATATCTTCTAAGACAGGGATTATGGAGCAATGGCCATATTATGAAGGGCAGATGAAAGACAAAATGTGATGCAAATGTG
>gene=hg18_chr7_93743418_93743818_+; species=SPECIES_1; 
AACTTAATACGCATTCAGCAACAGGCTGCAGGCACAATTTATCTCCATGGATGCTCCCTCAATTGCCTTTGAAATGACATTAAGATAACTTTGAAGCATTCAAGACAAGCTAGTGAACACAAAGGAAACAGGCCATTTTTGGACAACCATCTGGACTTCCGGCAGAGCCCTTTGAAGTTCACACTCTTGGGCTGTGCATATCTTCTAAGATAGAGATTATGGAGCAATGGCCATATTGTGAGGGGCAGATGAAGGACAAAATGTGATGTAAATGTG
>gene=hg18_chr7_93743418_93743818_+; species=SPECIES_2; 
CAGTTAATATGCATTCAGCAACAGGCTGCATGCGCAATTTATCTCCATGGATGCTCCGTCAATTGCCTTTGAAATGACATTAAGATAACTTTGAAGCCTCTGAGACAAGCCAGTGAACACAAAGGAAGCAAGCCATTTTTGGACAACCATCTGGACTTCCGGCATAGCCCTGTGAAGCTCAAACTCCTCCACCGTTCATATTCTGTTAGGTAGGAATTATGGAGCTAAGACTACATTTTGAGGTGCAGATGAGAGGCCAAGGATGATACACCTGAG
>gene=hg18_chr7_93743418_93743818_+; species=SPECIES_3; 
AACTTAATATGCATTCAGCAACAGGCTGCAGACGCAATTTATCTCCATGGATGCTCCCTCAATTGCCTTTGAAATGACATTAAGATAACTTTGAAGCATTTGAGACAAGCCAGTGAACACAAAGGAAACAGACCATTTTTGGGCAACCATCTGGACTTCCTGTGTAGCTTTTTGAAGTTCACACTCCTGCGCTATGCATATTCTATTAGGTAGGCATTGTGGAGCTATGGCCATACTGTGAGTAGTAAATGAGGGACAAAGAATGATGCAGATGTG
>gene=hg18_chr7_93743418_93743818_+; species=SPECIES_4; 
AACTTAATATGCATTCAGCAACAGGCTGCAGGGGCAATTTATCTCCATGGATGCTCCCTCAATTGCCTTTGAAACGACATTAAGATAACTTTGAAGCATTCGAAACAAGCCACCGAACACAAAGGAAACAGGCCGTTTTTGGACAACCATCCGGACTTCCTGCATAGCCCTTTGAAGTTCACACTCTTGGGATGTGCATGTTCTATTTGGTAGGGATTATGGAGCTTTGGCCATATTGTGAGGAGCCGATGCAGGACAAAGAATGAGGTGAATGTG
>gene=hg18_chr20_57158236_57158636_+; species=SPECIES_0; 
TGGCCGGTGTGCACAGGGAAATCTGAGCGGCCCTGAGGGGGGCTGTCGTCCCACACGGGCTAAGGCTCTCCGGCTCCAACGCAGCGCCAGCCCCTTGCCCCGCCTTTTCCTCTGTGACCGCTACGGGCCTCACATCCTGAGAGGAGCCCTAGAAACGGGCTCTGTTGATAAAAACACACATACCCTTTGCCACAGGAAACGTGGCCTCACGTTCACAATGGTAACCACCAGGCTCCTCACAGAAACCAAAGAGGAAC
>gene=hg18_chr20_57158236_57158636_+; species=SPECIES_1; 
TGGCCGGTGTGTACAGGGGAATCTGAGTGGGCTTGAGGGGGGCTGTCGTCCCACACGGGCTAAGGCTCTCCGGCTCCAACACAGCGCCAGCCCCTTGCCCTGCCTCTTCCTTTGTGACCGCCATGGGCCTCACATCCTGAGAGGAGCCCTAGAAACGGGCTCTGTTGATAAAAACACACATACCCTTTGCCACAGGAAATGTGGCCTCACGTTCACAATGGTAACCACCAGGCTCCTCACAGAAACCAAAGAGGAAC
>gene=hg18_chr20_57158236_57158636_+; species=SPECIES_2; 
TGTCTGCAGCGCAATGCGGAAGCTCGACGGGGTAGCGTGAGGCGGGCGTCCCACGTGGGGCAGGGTTCTCCGGTTCCCAAGCAGCCCCATCTACAGGTCCTCCCTCCTCCTCTGTGACCGCTGTGGGCCTCACATCCTGGGGGGGTCCCTAGAAACAGGGCCTGTTGATGCAAACACACGTGTCTCTCGCCACAGGAAACGTGGGCTCACGTCCACAGTGATAACCACCGCGCTCCTCCCAGACACAGAAGAGGAAC
>gene=hg18_chr20_57158236_57158636_+; species=SPECIES_3; 
CAAGTGGCATGTGATGGGGAAGCTAGGCGGGCTGGGGAGAGGCTTTTATCCTATGGGGGTTGGGGCTCCCTGGCTCCCAGGCAACCCCTGCTATATGCCCTCCCTCTTCCTCTGCGACCGCCATGGGCCTCACATCCTGAGAGGAGCCCTAGAAACGGGCCCTGTTGATGCAAACACACGTACCCTTCGCCACAGGAAACGTGGCCTCACGTTTGCAGTGATAACCACCGGGCTCCTCACAGAAACCAAAGAGGAAC
>gene=hg18_chr20_57158236_57158636_+; species=SPECIES_4; 
TGACTGGTGTGTGATGGGGAAGCTGGGCGAGCTGGAGGGAGGCTCTTACCCTACACGGGCTGGAGCTCTCTGGTTCCCAAGCAGCCCCTGCCCCAGGCCCCCCCTCTTCCTCTGTGACCGCCACGGGCCTCACATCCTGAGAGGAGCCCTAGAAACGGGCCCTGTTGATGCAAACACACGTCCCCTCTGCCACAGGAAACGCGGCCTCACGTTCACCGTGATAACCATCGGGCTCCTCACAGAAACCGAAGAGGAAC
>gene=hg18_chr20_59509409_59509809_+; species=SPECIES_0; 
GGCAGGCCTTGGGGAGAGAACTTTCTTCTCCGAAGACGGTTCATGCAAGTTTGTCCCAAAACAGGCCACCCGCTCCTGCTCTGATAGACTCAGGCTGGGAGGGGCGCTGCCGCCATTCCAGCTCCTTATCTGATGTTAGAGCTTCATAGTTTAAATGGCAATCATCCTTAGCCTGAGCCTGCGATTACAGCTAATTATG
>gene=hg18_chr20_59509409_59509809_+; species=SPECIES_1; 
GGCAGGCCCTGGGGAGAGAACTTTCTTCTCCAAAGACGGTTCATGCAAGTTTGTCCCAAAACAGGCCACCCGCTCCTGCTCTGATAGACTTAGGCTGGGAGGGGTGCTGCCACCACTCCAGCTCCTTATCTGATGCTAGAGCTTCATAGTTTAAATGGCAATCATCCTTAGCCTGAGCTTGCGATTACAGCTAATTATA
>gene=hg18_chr20_59509409_59509809_+; species=SPECIES_2; 
ACTTGGCCCTGGGGAAGGAGCCTCCTTCTCCTGGGAAGGTTGGGGCAGGTCTCTCCCAAGCCTGGCCAGCTGGGCCTGCTTGTACAGAACCAGGGTCGGAGGGGGCCACCCGTCTATCCAGCCCCACATCTGATGCTCAGGCTTCACTGTATCGACGTCCTTGGTCCCTAGCCTGGGCTTGAGGCAACAGATGACTATC
>gene=hg18_chr20_59509409_59509809_+; species=SPECIES_3; 
ACTAATAACTCGGGAAAGAACTTTCTTCTCCCGAGATAGCAGATGCATTTTTGTCCCTAGACTGGTCATCTGGTCACGCTTGGAGAAAGCCCGAGTGGGAGGGGCACACCCATCCATCGAGCTCCGTATTGGATGCTAAAGCTCCAAAGTTTCAGGGTCAATGATCCCCTAACTCATCCTTCCCGAGCAGCTGAGTGAC
>gene=hg18_chr20_59509409_59509809_+; species=SPECIES_4; 
GGCTGGCACTGGGGAGAGAACTGTCTTCTCCTGAGACAGTTAATCCAAGTTTCTCCCTAAACAGGCCATCTGCTTATGCTCTGATAAAACCAGGGTGGGCGGGGTACACCCATCTATCGAACTCCCTATCTGATGTTAAAGCTTCACAGTTTTTTGTTTTTTTTTTTTTAGATTGGCCCTAAGCTAACATCTGTTTTTC
>gene=hg18_chr22_43219297_43219697_+; species=SPECIES_0; 
CCAGCCTCCTCCATGAAGTCTACAATAGGCCTAACAGGAGAGAAACAGAGGCCCAGAGAGCTAAGCTCCTGCATGCTGTTATGACGGACTGCACCCATATCGGAGCTGCCTCCTGCTGGAGCAGGGGCTGAAGCTCATGGTCCCTGCCTCCTGGAGCTCAGGGGCCTGGAAGAAGAGGCAGGGCATCTGTTACAGTGATTCCAGGTGGGTGAG
>gene=hg18_chr22_43219297_43219697_+; species=SPECIES_1; 
CCGGCCTCCTACCTGAAGTCTACAACAGGCCTAATAGGAGAGAAAGAGACGCCCAGAGAGCTAAGCTCCTGCATGCTGTTATGATGGACTGCACCCATATCGGAGCTACCTCCTGCTGGATCAGGGGCTGAGGCTCATGGTCCCTGCCTCCTGGAGCTCAGGGGCCTGGAAGGAGAGGTAGGGCACCTGTTATAGTGATTACAGGGGGGTGAG
>gene=hg18_chr22_43219297_43219697_+; species=SPECIES_2; 
ATTGCCTTCTCCAGGGAGCCCACCACATGCCAAAGAGCTGGGCCACAGACCTGTCAAGGCCTCCCTCTCTAATCCCACCCAACAAGCAATGTGCTGAGGTCAGCGCTGTCTCGAGCAGGCAATGGGCAAGCAAGTGAGGCAGCCTCCCTGCCCGGCCCCAAGGGACTGGAAGGAAGGGCATGGCATCTGTTACGGGGATGCCATGTGGGTGAG
>gene=hg18_chr22_43219297_43219697_+; species=SPECIES_3; 
CACGACTGCTCCATGATGCCGGAAGCCTCCCCAAGAGATGGGAGACAGAGGAGCAGAGAGTTAAAATCCTGCACGCTGTCATGATGGACTGTGCTCATATCGGAGCTGCTTCCTGCTGGATATGGGGCCGGAGGTGATGGTCCCTGTCTCCTGGAGCCCATGGGTCAGTATGTAATCCCATTGCACCTGTCACAGGAATGCCAGATGGGTGAG
>gene=hg18_chr22_43219297_43219697_+; species=SPECIES_4; 
CGGGACTGCTCCACTTAGCCTGCAACAGGCCCGACAGGTGAGAAACGGAGGCCCGGAAAAGTCACATTCTGCACGCTATTAAGATGGACTGTGCTCATATCGGAGCTGCCTCCTGCTGGATATGGGGCCAAAGGTGATGATCCCTGTCTCCTGGAACCCAAGAGACTGGAAGGAGAGGCATGGCATCTATCATAGGGATGCCAGGTGGGTGAG
>gene=hg18_chr2_27148788_27149188_+; species=SPECIES_0; 
AGGTGGCCGGGTAGCCGAGGGTCTGGCGAGGGAGAGGCACTGGAACTCTCCAAGCCTCTGCCCGCCAGAGCTTTCTCCCCTCACTCCATGCTTTCTCTCAGCTTCACCATAAAAGGGAACGGCACTGAGCCAGGCCGGGGCCGGGGGCTGGGCTGTTGCTCTGGAGCTGTCAGGGGTAATGGAAGCCAGTTGCTTTGCGGTAGAGGGGGGCCAGGGCTCAGGGGAGGCCTCTGCTTCTCGGAGCCAAAGAAAACTACAGGAGATGCTATGGGCTTGGG
>gene=hg18_chr2_27148788_27149188_+; species=SPECIES_1; 
AGGTGGCCGGGTACCCGAGGGTCTGGCGAGGGAGAGGCACTGGAACTCTCCAAGCCTCTGCCCGCCAGAACTTTCTCCCCTCACTCCATGCTTTCTCTCAACTTCACCATAAAAGGGAACGGCACCGAGCCAGGCCGGGGCCGGGGGCTGGGCTGTTGCTCTGGAGCTGTCAGGGGTAATGGAAGCCAGTTGCTTTGCGGTAGAGGGGGGCCAGGGCTCAGGGGAGGCCTCTGCTTCTCGGAGCCAAAGAAAACTACAGGAGATGCTATGAGCTTGGG
>gene=hg18_chr2_27148788_27149188_+; species=SPECIES_2; 
AGATGACTGGGTAGCCGAGGGTCTCCTGAGGGAGAGGCAGCGGGGCTTTACAACCCTCTGCCCGCCCAAACCTACTCCCCTCACTTCTTGCTTTCCCTCAGCTTCACCATAAAAGGGAACGGCACTAAGCCAGGCTGGGGCCGGGGGCTGGGCTGTTGCTCTGGAGCTGTCAGGGGTAATGGAAGCCAGTTGCTTTGCGGTAGAGGGGGGCCAGGGCTCAGGGGACGCCTCTGGTTCTCTGAGCCAAAGAAAACTACAGGAGCCGCTATGGGCTTGGG
>gene=hg18_chr2_27148788_27149188_+; species=SPECIES_3; 
AGAAAACTGGGTAGCTGAGGGTCTGGTGAGGGAGAAGTATTGGAGCTCTACAGCCCTCTGCCCGGGAGATCCTACTCCCCTCACTGCTTACTTTCCCTCAGCTTCACCATAAAAGGGAACGGCACGGAGCCAGGCTGGGGCCGGGGGCTGGGCTGTTGCTCTGGAGCTGTCAGGGGTAATGGAAGCCAGTTGCTTTGCGGTAGAGGGGGGCCAGGGCTCAGGGGACGCCTCTGCTTCTCTGAGCCAAGGACAACTACAGGAGCTGCTATGGGCTTGGG
>gene=hg18_chr2_27148788_27149188_+; species=SPECIES_4; 
AGATGACTGGGTAGCCAACAGTCTGGTGAGGGAAAGACACTCGGGCTCCACAGCCCTCTGCCCGCCAGAACCTACTCCACTTACTCCTTGCTTTCCCTCAGCTTCACCATAAAAGGGAAGGGCACTGAGCCAGGCTGAGGCCGGGGGCTGGGCTGTTGCTCTGGAGCTGTCAGGAGTAATGGAAGCCAGTTGCTTTGTGGTAGAGGGGGGCCAGGGCTCAGGGGATGCCTCTGCTTCTCTGAGCCAAAGAAAACTACAGGAGCAGCTATGGGCTTGGG
>gene=hg18_chr7_7951012_7951412_+; species=SPECIES_0; 
CATACAATATTTTTATCAGGATCTGTGATATACTCCACCTGCAAAGAGCTTGCATCTGTGGGTTTCCTGGATTCTTTTGCTTTCTTGCTGCCTCTCCCTCCTGTCACCCTCTTACCATTTTTGTCCCCTGCTTCCGTGTCACAGCTGTGCTCCTTCTAGTAATCACAGTAACACCAGCCCTTCTCTGCCTGCCCCAGTTTCCATCTGACCAAGCGTGCCCGTTCCTTTCAGTTATTGCCCAGGTTGGCACA
>gene=hg18_chr7_7951012_7951412_+; species=SPECIES_1; 
CATACAATATTTTTATCAGGATCTGTGATATCCTCCACCTGCGAAGAGCTTGCATCTGTGGGTTTCCTGGATTCTTTTGCTTTCTCGCTGCCTCTCCCTCCTGTCACCCTCTTGCCATTTTTGTCCCCTGCTTCCGTGTCACAGCTGTGCTCCTTCTAGTAATCACAGTAACACCAGCCCTTCTCTGCCTGCCCCAGTTTCCATCTGACCAAGCATGCCCGTTCCTTTCAGTTATTGCCCAGGTTGGCACA
>gene=hg18_chr7_7951012_7951412_+; species=SPECIES_2; 
CATACAATATTTTTATCAGGAACCGTGATATCCTCCACCTGCGGGGAGCTTACATCTGTGGGTTCCCTCGATTCTTTTGCTTTCTCACTGCCTCTCCCTCCTGTTGCCCTGTGACCACTTTTGTCCCCTGCATCTGTGTCACAGCTGTGCTCCTTCTAGCAATCACGGTCACACGGGCCCTTCTCTGCCTGCCCCAGTTTCCATGTGACCAAGTGTGCCCATCCCTGGCACTTGCTACCCAGGTTAGCACA
>gene=hg18_chr7_7951012_7951412_+; species=SPECIES_3; 
CACACAATATTTTTATCAGGAACTGTGATACTCTCCACCTGCGAAGAACTTACATCTGTGGGTCCCCTGGATTCTTTTGCTTTCTCACTGCCTCTCCCTCCTGTCATCCTCTTACCATTTTTGTCTTCTGCTTCTGTGTCACAGCTGTGCTCCTTCTAGCAATCACAGTGACACCGGCCCTTCCCTGCCTGCCCCAGTTTCCATCTGACCATGTGTGCCCCTGCCTAGCCACTGTTACCCAGACTGCCACT
>gene=hg18_chr7_7951012_7951412_+; species=SPECIES_4; 
CATACAATATTTTTATCAGGAACCGTGGTATCCTCCACCTGCGAAGAACTGACATCTGTGGGTTTCCTCGATTCTTTTGCATTCTCACTGCCTCTCCCTCCTGTCACCCTCTTACCATTTTTGTCCCCTGCTTCTGTGTCACAGCTGTGCTCCTTCTAGCAATCACAGTAACAGCGGCCATTCTCTGCCTGCCCCCGTTTCCACCTGACCAAGTGTGCCCATTCCTTTCCGTTGTGTCCCAGGTTGGCACT
>gene=hg18_chr13_76498551_76498951_+; species=SPECIES_0; 
GCGAGCTCCGCCTGTCACAGCCCCCGCCAAGGTCCCGCGGCGGGAGCGGCGCGGGCCCGCACACGCACCACGCCTTGTTGACATGTTTGGAAGCAGGCGCGGGGAAACGCCCCCAAGAAGCTCAGGTGCCGCGCCCGCCCGGCACTGGCCCCCGC
>gene=hg18_chr13_76498551_76498951_+; species=SPECIES_1; 
GCAAGTTCCGCCTGTCCCAGCCCGCGCCAAGGTCCCGCGGCCGGAGCGGCGCGGGCCCGCACACGCACCACGCCTTGTTGACATGTTTGGAAGCAAGCGCGGGGAAACGCCCCCAAGAAGCTCAGGTGCCGCGCCCGCCCGGCACTGGCCCCCGC
>gene=hg18_chr13_76498551_76498951_+; species=SPECIES_2; 
GCGAGCTCTGTCGGTCACAGGCCCCGTCGAGGTCGCGCGGCGGGCGCGGCGCGCGGCTGTGCGCGCACCACGCCTTGTTGACATGTTTTGAAGCAGGTGCGGGGCAACGCCCCCAAAAGGCTCAGGCGCCGCGTCCGCCCCGCACTGGTCCCCGT
>gene=hg18_chr13_76498551_76498951_+; species=SPECIES_3; 
GGCAGCGCCGCCTGTCACAATCCCCGCCGCGGTACCGCGGCGAGCCCGCCGCGGGCCCGCACACGCACCACGCCTTGTTGACATGTTTTGAAGCGGGCGCGGGGAAACGCCCCCAGGGGGCTCGGGCGCCGCGCCCGCCCGCCGCTGGCACCCGC
>gene=hg18_chr13_76498551_76498951_+; species=SPECIES_4; 
GCGAGCCCTGCCTGTCACAGCCCCCGCCGAGGTACCGAGGCGTGCGCGGCGCGGGGCTGACACAGCGGCACGCTTGGGTGACATGTTTGGAGGCAGGTGCGAGGAAACGCTCTCAGGAATCTCATGTGTCGCGCCTGTCCCGTTCTGGCCCCCGA
>gene=hg18_chr18_46419182_46419582_+; species=SPECIES_0; 
TTGATTATCCTGTTCTTCAGACAGGACTGAGATATTAAACCACCTGCCAGGAAACACAGAGCCTGCTGGCCTCGGGGCCTGGCACAACCTGGGTGACCAGGCGATGGCTGTCAGGCTCAAAATGGCCTTGCTGTTTCAGAAACCTGGGGAATGAGAAAAACAGCTAAACT
>gene=hg18_chr18_46419182_46419582_+; species=SPECIES_1; 
TTGATGATCCTGTTCTTCAGATGGGACAGAGGTACTAAACCACCTGCCAGGAAACACAGAGCTTGCTGGCCTCGGGGCCGGGCACAACCTGGGTGACCAGGCGGTGGCTGTTAGGCTCAAAATGACCTTGCTGTTTCAGAAACCTGGGGAATGAGAAAAACAGCTAAACT
>gene=hg18_chr18_46419182_46419582_+; species=SPECIES_2; 
TTGATGATCCCTTTCTTCAGACAAGACTGAGGGGCTAAACAACTTGCCCAAAGCCAGAGAACCTGCTGGGCTCCGGGCCGGGAACAACGTGGGTGACCAGATGATGGCTGTCAGAGCTGAAATGAACTCGCCCCTTCAGATATCCAGGGAATGAGAAAAACAGCTCAACT
>gene=hg18_chr18_46419182_46419582_+; species=SPECIES_3; 
TTCAGGGTCCTGCCCTTCAGACCCGGCCTAGGCGCTCAACAACCGGCCTGTAGCCACAGAGCCTGCAGCCCACCTGGCCGGACACCCCCTAGTGGGCCGGGCGTAGGCCGTCAGACCTGAGGTGACCTCGCCCCTTCAAACATCCAGAGGACGAGGGAAGCAGCTCCACC
>gene=hg18_chr18_46419182_46419582_+; species=SPECIES_4; 
TTAATGTTCCTGTTCTTCAGAGAAGACTGAGGTGCTAAACGACTCACCTGTAGCCACAGAGCCTGCTGACCTCGGGGCCGGGCACAGCTTGGGTGACCAGATGATGACAGTCAGACCTGAAATGACCTTGCCACTTCCGATATCTGGGGAATGAGAAAAACAGCTCAACT
>gene=hg18_chr4_154569791_154570191_+; species=SPECIES_0; 
ATCTAAGATGTGCATATTAGGTCTTTTAGACATTTTTAGAATTTAATACTTTGAAGGAAGGCGGAGCCTTTGCTTTTGCAGCGCTCCTCGTGTGTTATATAACGCTGTGCTGCAGTGTCTCCCTCCCCTTTTCTCCTCAGAGCTTCCTGCCCATGTATGGTAACTGTTCCACAACAGTTTTTGGTACTGAAGTAAGCAAGTAGAATCCTTATTAGGATCCAAGCTTAAAAGTCAAACAGTTTTGGAGCTAAGAGTGAGAACTTTCATGTGTAGAATCCTGCA
>gene=hg18_chr4_154569791_154570191_+; species=SPECIES_1; 
ATCTAAGATGTGCATATTAGGTCTTTTAGACATTTTTAGAATTTAATACTTTGAAGGAAGGCAGAGCCTTTGCTTTTGCAGTGCTCCTCGTGTGTTATATAACGCTGTGCTGCAGCGTCTCCCTCCCCTTTTCTCCTCGGAGCTTCCTGCCCATGTATGGTAACCATTCCACAACAGTTTTTGGTACTGAAGTAAGCAAGTAGAATCCTTATTAGGATCCAAGCTTAAAAGTCAAACCGCTTTGGAGCTAAGAGTAAGAACTTCCATGTGTAGAATCCTGTG
>gene=hg18_chr4_154569791_154570191_+; species=SPECIES_2; 
AACTCAGATGTGCTTGTTAGGTCTTTGAGACATTTTTAGCATTTAATATTTTGAAGGAAGACGGAGCTTTTCCCTTCGCAGCACTCCCCCTGTGTTACATAACGCTGTGCCCGAGCTGCGCCCGCCCCCGTCCCCCTGGAAGCTTCCTGCCCTTGTATGGTAACTGTTCCACCGCAGTTCTTGGTACTGAAGCAAGCAAGTTGAACCCTTATTAGGATCCAAGCTTAAAAGTTAAACAGCTCAGGGGCTAAGATTAAGAACTCCTGTGAGTAGAATCCAGTA
>gene=hg18_chr4_154569791_154570191_+; species=SPECIES_3; 
AACTCATATGTGCTTGTTAGGTCTTTCAGACATTTTTAGAATTTAATATTTTTAAGGAAGGCAGAGCCTTTCCTTTTGCAGCGCTCCCCTTGTGTTATGTAACACTGTGCTGAAGCGGCTCCCTCCCCTTTCCTCCTGGGAGCTTCCTGCCCTTGTATGGTAACTGTTCCACAGCAGTTCTTGGTACTCAAGGGAGCCAGTCGAACCCTTATTAGGATCCAGGCTTAAAAGTTCAACAGCCCAGGGACTGAGATTAAGAACGCCTGTGTGTAGAATCTGGTA
>gene=hg18_chr4_154569791_154570191_+; species=SPECIES_4; 
AACTCCAATGTGCTCGTTAGGTCTTTTAGACATTTTTAGACTTTAATATTTTTAAGGAAGGCGGAGCCTTTCCTTTTGCAGCGCTCCCCTTGTGTTATATAACGCTGTGCTGAAGCAGCTCCCTCCCCTTTCCCCCTGCGAGCTTCCTGCCCTTGTATGGTAACTGTTCCACAGCAGTTCTTGGTTCTGAAGTGAGCAAGTCGAACCCTTATTAGGATCCAAGCTTTAAAGTTAAATAGCTCAGGGGCTAAGATGCAGAACTCCTGTGTGTAGAATCTGGTA
>gene=hg18_chr6_152997614_152998014_+; species=SPECIES_0; 
ATTAGTTCTCGTAGATTAGACACAAAGAAGTACACTTAAGAGGAACACACAGAGGACCTCGCAGAGGCGTTTGGGCCCAGACCACAGGGTGTGGCTGCAGTAGCTAGGCTGTGAAAATGCCACCAACCTTGCCCAGTTATGGGCTTCCTACATCCTGTGCAGTCACACCTCCTTTCATTTCCAAGATGCTGTGTGTGCAGCATAGTTATCAGAAAGTAGGCCCAGTAACAATTCTTGAACATTTTTAAATGGCAAA
>gene=hg18_chr6_152997614_152998014_+; species=SPECIES_1; 
ATTAGTTCTCCTAGATCAGACACAAGGAAGTACACTTAAGAGCAACACACAGAGGACCCTGCAGAGGTGTTTGGGCCCAGACCACAGGGTGTGGCTGCAGTAGCTAGGCTGTGAAAATGCCACCAACCTTGCCCAGTTATGGGCTTCCTACATCCTGTGCAGTCACGCCTCCTTTCATTTCCAAGATGCTGTGTGCGCAGCATAGTTATCAGAAAGTAGGCCCAGTAACAATTCTTGAACATTTTTAAATGGCAAA
>gene=hg18_chr6_152997614_152998014_+; species=SPECIES_2; 
ATGAGGTTGCAAAGAGCGGACACGACGAGCGACACTTAAGAGAAATAAGCAGATTTCCTCAAAGAGGCGTTTGGGTTCAGACCACAGGGTGCGGCTGCAGTCTCTAGGCTGAGAAGTTGTCACCAACCTTGCCCAGTCATGGGCTTCTCACATCCGGTTCAGTGACACCTCCCTTCACCTCCAAGTAGCTGTGTGAGCTGCATAATTATCAGAAATCAGGCCTACAAGCAATGCTTGAACATTTTTAAACAGCAAA
>gene=hg18_chr6_152997614_152998014_+; species=SPECIES_3; 
ACTAGATCTGGTAGATCGGACACAAGGAGGGACACATAAGAGGAAAATGTAGATTCCTTCACAGGGGAATTTGGGCCCCTATCATGGGGTGTGGCTGCAGTGTCTAGGCTGAGAAAACACTACCAACCTCGCCCTGCCATGGGCCTCTTACATCCTGTTCAGTTATGCCTCCTTTCATTTCCAAGAAGCTGTGTGTGCGGCATACTTCTCAGAGAGTGGGCCTAGTAGGCATTCTTGCAAGATTCTGAATGGTAAA
>gene=hg18_chr6_152997614_152998014_+; species=SPECIES_4; 
ATTAGTTCTCATGGATAAGACACAAGGAAGGACGCTTAAGAGATAAATGCAGATTTCTTCACAGGGGAGTTTGGGTCCAGACCACAGGGTGTGGCTGCAGTATTGAGGCTGAGAAAATGCTACAGACCTTGCCCAGCCATGGGCTTCTTACATCCTGTTCAGTTACACCTCCTTTCACTTCCGAGGAGCTGTGTGTGCTGCGTAATTATCAGAGAGCTGGCCTAGTAGCAATTCTCGAAAATTTTAAAATGGTAAA
>gene=hg18_chr3_71674486_71674886_+; species=SPECIES_0; 
GAGGCAGGCAGGCGCAGGCTGGGCCAAAGGAACTGTCTTGAAGGCTGGCCTAAAAATAGACACATACTCACACTCCTCCCTCCGCAGCCAGCTCATAAAACCGGCCTGCCTGTCCTATTATGGAGTCAGCCTATGGCAGACACTTCCTGCATCCAGCTTGGGCTGCAGATAACACAAAAGCATGGAGGCAAGAGTGGAGGGGAGCAGGCGGTGTAGCATCCTCAAACTGCAGCTTCGCTCTCCGAGCCTCGGTATAACTGGGCTGTGGTCCAAGTTCAGCTGGGCCCCCAGAGAAAG
>gene=hg18_chr3_71674486_71674886_+; species=SPECIES_1; 
GAGGCAGGCAGGCGCGGGCTGGGCCAAAGGAACTGTCTTGAAGGCTGGCCTAAAAATAGACACATACTCACACTCCTCCCTCCGCAGCCAGCTCATAAAACCGGCCTGCCTGTCCTATTATGGAGTCGGCCTATGGCAGACACTTCCTGCATCCAGCTTGGGCTGCAGATAACACAAGAGCATGGAGGCAGGAGTGGAGGGGAGCGGGCGGTGCAGCATCCTCAAACTGCAGCTTCGCTCTCCGAGCCTCGGTATAACTGGGCTGTGGTCCAAGTTCAGCTGGGCCCCCAGAGAAAG
>gene=hg18_chr3_71674486_71674886_+; species=SPECIES_2; 
GAGGCAGGCAGGCGCAGGCTGGGCCCGAGGAACTGTCTTGAAGACTGGCCTAAAAATAGACACACGCTCACACTCCTCCCTCCGCATCCAACTCATAAAACCGGCCCGCCTGTCCTATTATGGAGTCAGCCTATGGCAGACACTTCCTGCGTCCAAGTCAGGCGGTGGATACCGCGAGAGCGGCGAGGCGGGAGTGGAGGGAAGCAGGCTGTGCAGCATCCTCAAACTGCAGCTTCGCTCTCCGAGCCTCGGTAGGACTGGGCTGTGGTCCAAGTTCAGCTGGGCCCCCAGAGAAAG
>gene=hg18_chr3_71674486_71674886_+; species=SPECIES_3; 
GAGGCAGGCAGGCGCAGCCTGGGCCAAAGGAACTGTCTTGAAGGCTGGCCTAAAAATAGACACACGCTCACACTCCTCCCTCCGCATCCAACTCATAAAACCGGCCTGCCTGTCCTATTATGGAGTCGGCCTATGGCAGACACTTCCTGCATCCAACCTGGGCTGCGGATAACGCGAGAGCGTCGAGGCAGGAGTGGTGGGAAGCAGGCTGTGCAGCATCCTCCAAGTGCAGCTCCGCGCTCCGAGCCTCGGTATAACTGGGCTGTGGTCCAAGTTCAGCTGGGCCCCCAGAGAAAG
>gene=hg18_chr3_71674486_71674886_+; species=SPECIES_4; 
GAGGCAGGCAGGCGCAGGCTGGGCCAAAGGAACTGTCTTGAAGGCTGGCCTAAAAATAGACACACACTCGCACTCCTCCCTCTGCATCCAACTCATAAAACCGGCCTGCCTGTCCTATTATGGAGTCAGCCTATGGCAGACACTTCCTGCATCCAACTTCGGCTGCAGAAAATGCGAGAGCGTCGAGGCAGGAGTGGAGGGAAGCAGGCTGTGCAGCATCCTCAAACTGCAGCTTCGCTCTCCGAGCCTCGGTATAACTGGGCTGTGGTCCAAGTTCAGCTAGGCCCCCAGAGAAAG
>gene=hg18_chr1_220857593_220857993_+; species=SPECIES_0; 
TGGAGGTCCTGGTTGCCACGGCAGCGACCAGAGGAGAAGGCTTCGGGAAGGAGGAGGCGCTTCAGTCCTCCTCCTGGAGGTCTCCCGCATCCCTCCTAGAGCTCTGAGTCGGAAACCTCAGAGCCGCCCCCGGCGCTCCCGTCCCTCGCCCGCCCCCGCCTCCCCCC
>gene=hg18_chr1_220857593_220857993_+; species=SPECIES_1; 
TGGAGGTCCTGGTTGCCAAGGCAGCGACCAGAGGAGAAAGCTTCGGGAAGGACGAGGCGCTCCAGTCCTCCTCCTGGAGGTCTCCCGCATCCCTCCTAGAGCTCTGAGTCGAAAACCTCAGAGCCGCCCCCGGCGCTCCCGTCCCTCGCCTGCCCCCGCCTCCCCCC
>gene=hg18_chr1_220857593_220857993_+; species=SPECIES_2; 
TGGAGGTCCCGGTTGCCAAGGCAGACACCCGACGAAGAGGCCTCGGCAAGGAGGTGGGGCGCGCGTCCTTCTCCTCCGGGACCCCCGCTCCCCTCCCGGAGCCGCGGGCAGCGGACCACAGGGCCGCCCCTCCCGCTGCCGTCCCCCGCCCGCCCCCCCCCGCCCCG
>gene=hg18_chr1_220857593_220857993_+; species=SPECIES_3; 
CCGAGGTCCCGGGGGCGAGGGCGGCGGTCGGAGCAGGGGGGCTTGGGTCCGAGGGCGCGCGGGGGTGCGGGTCGGGCGGGGGCAGGGCAGGGCTCGCGGGGGCGCGGGTCGAGGGCCGCGGGGACGCTGGTGGAGCAGGCGTACCGAGGGCGCGCGGGCCGGGAGCG
>gene=hg18_chr1_220857593_220857993_+; species=SPECIES_4; 
TGGAGGTCCCGGTTGCCACGGCAGCGATCAGAGGAGGAGGCGCCGGGACGGAGGTCGGCCTCTGGTCCGCTTCCTCGAGGACCTCCTCATCCCCCGGAGAGTGGCGGGTCGGGAACCTCAAAGTCGCCCCTTGCGCTCCCGCTCCGCGCCCGGCCGCTCCGCTCCGA
>gene=hg18_chrX_13415327_13415727_+; species=SPECIES_0; 
CCTCCCCACAACCTTGAGGGATGAGTCACTGAAGCAATTCTCACGTTTCTCCAGGCAGAAAGACTTTCCAAAAAAGGTTGTAGTTTTCTGTTTCCTTGGCTGCCTCACACATAGCCCAGCCATGACCACATGTGGTGATGGGCAGGAACCTATTGCCTTATTTGGCAATCTTGAGCCCTTTGTAGGGCTATTGGGGCAGGATGAAAAGTCCAGATCAAACCACAATCGAAAAACAATGGAGAGTCAGATAAAGGAAGTAGGCATTTTATCTAGATTAAATAT
>gene=hg18_chrX_13415327_13415727_+; species=SPECIES_1; 
CCTCCCTGCAACTTTGAGGGATGAGTCACTGAAGCAATTCTCACGTTTCTCCAGGCAGAAAGACTTTCCAAAAAAGGTTGTAGTTTTCTGTTTCCTTGGCTCCCTCACACATAGCCCAGTCATGACCACATGTGGTGATAGGCAGGAACCTATTGCCTTATTTGGGAATCTTGAGCCCTTTGTAGGGCTAGTGGGGCAGGCTGAAAAGTCCACATCAAACCACAATCGAACAACAATGGAGAGTCAGATAAAGGAAGTAGGCATTTTATCTAGATTAAATAT
>gene=hg18_chrX_13415327_13415727_+; species=SPECIES_2; 
CCTCCTCTCAACCTTGAGGGGTGAGTCACCGAAGCAGTCCTCACATTTCTGCATTCAGAAAGGCCTTCCAAAAAAGGTTGTGGTTTTTTGTTTCCCTCGTTCCCTGACACATAGCCCAGCCATGATCACATGCAGTGACAGGCAGGAACCTGTTGCCTTATTTGGGAATCTATAGCCCTTTGTAGGGGGAAGAGGGCAGACTGAGAAGTCTAGATCAAATGACAATAACACAAAAATAAAGAATCCAATAAAGGAAGTGGGCATTTTATCTAGAATAAATAT
>gene=hg18_chrX_13415327_13415727_+; species=SPECIES_3; 
GCGCCCCTCAACCTTGAGGGTTGAGTCACGAAAGCAATTCTCACGTTTCTCTGTGCAGAAAGGCTTTCCAAAAAAGGTCGTGGTTTTCTGTTTCCTTGGTTCCCTGACACATAGCCCAGCCATGATCACATGTGGTGACAGGCAGGAACCTGTTGCCTTATTTGGGAATCTGTCATCCTTGGGAGGGGGAGTGGCACAGCCTGCGAAGTCTAGATCAAATGGCAGTAGCCCCAAAATAGAGAACCAGATAAAGGAAGTGAGTGTTTTCCCTAGAGTAAATAT
>gene=hg18_chrX_13415327_13415727_+; species=SPECIES_4; 
CCTCCCCTCCACCCTGAGGGTTGAGTCACCAAAGCAATCCTCACATTTCTCCACGCAGAAAGGCTTTCCAAAAAAGGTTGTGGTTTTCCGTTTCCTTGGTTCCCTGACACATAGCCCGGCCATGATCACACGCGGTGACAGGCAGGAACCTGCTGCCTTATTTGGGAATCTGTAGCCCTTTGTAGGAAGAGTGGGGTAGACTGAAAAGTCCAGATTAAACAACAATAACACAAAAATAGAGAATCAGATAAAGGACGTGAGCATTTTATCTAGAATAAGTCT
>gene=hg18_chr2_218991826_218992226_+; species=SPECIES_0; 
GCTCCAGGGACCTGGCAGCACCTGCCTCCCCACCCCTCACCTCTCTGGGGCCCTATCTTCCCTTATATGGTGAAGGCAGTTCCTAGAGGGGGGGTGGGGACAAAGGTCGCTCTTCTGCAGCCAGCTTGCCACAATTCCCTGAGATCTCCCAGGTGGCAGCTGCCTCCCCAAGACAGGTAAGGCAACCTGGTGGGACACAAGACCTTAGGTG
>gene=hg18_chr2_218991826_218992226_+; species=SPECIES_1; 
GCTCCAGGGACCTGGCAGCACCTGCCTCCCCACCCCTCACCTCTCTGGGGCCCTATCTTCCCTTATATGGTGAAGGCAGTTCCTAGGGTGGGGGTGGGGACAAAGGTCGCTCTTCTGCAGCCAGCTTGCCACAATTCCCTGAGATCTCCCAGGTGGCAGCTGCCTCCCCAAGACAGGTAAGGCAACCTGGTGGGACACAAGACCTTAGATG
>gene=hg18_chr2_218991826_218992226_+; species=SPECIES_2; 
GCTCCAGGGACACGGCGGCACCTGCCTCCCCACCCCTCGCCTCCCTGGGGCCCTATCTTCCCTTATATGGTGAAGGCAGTTCCTAGGGGGGCGGTGGGGACAAAGGTCGCTCTCCTCCAGCCAGCTTGCCACAACTCCCTGAGATCTCCCAGGTGGCAGCTGCCTCCCCCAGACAGGTAAGGCCACCCTGCGGGACCCAGCACTGTAGGTG
>gene=hg18_chr2_218991826_218992226_+; species=SPECIES_3; 
GCTCCAGGGACCTGGCGGCACCTGCCTCCCCACCCCTCACCTCTCTGGGGCCCTATCTTCCCTTATATGGTGAAGGCAGTTCCTGGGGGGGGAGTGAGGACAAAGGTCGATCTCCTGCAGCTAGCTTGCCACAACTCCCTGAGACCTCCCAGGTGGCAGCTGCCTCCCCCAGACAGGTAAGGCAACCCTGCGGGACTCGGGACAGTAGGTG
>gene=hg18_chr2_218991826_218992226_+; species=SPECIES_4; 
TCTCAAGGGACCTGGCGGCACCTGCTTCCCCACCCCTCACCTCTCTGGGGCCCTATCTTCCCTTATATGGTGAAGGCAGTTCCTAGAGGGGGGGCGGGGACAAAGGTCACTCTTGAGCAGCCAGCTTGCCACAACTCCCTGAGATCTCCCAGGTGGCAGCTGCCTCTCCCAGACAGGTAAGGCCAGCGTGCGGGACACAGGCCCATCAGTG
>gene=hg18_chr18_35705996_35706396_+; species=SPECIES_0; 
AAACCATTTTGACAAGCTTTGTTCCTGCCTCTGACTTCTGCTAACCATCTTCTCTTGATGAGTCATTTTTGCTCTTCCTCATTCCCTTCTTGATGTTCAAGTAGGTGAACGTGATGACTATAAAAGGCAAGCAATTAATATCTGGGGTTAGGCAGAGCTCTGTAAGCCAATCTCCAAGAATGTGCAAGCTCCTTTGTCCTTAACTTAACCTTGGCACATGAAAGCAACTTCCATTCCGTTTTACCAACATTTCGGTCAAAGATCAATTGCCATTGTAATTATATC
>gene=hg18_chr18_35705996_35706396_+; species=SPECIES_1; 
AAACCATGTTGACAAGCTTTGCTCTTGCCTCTGACTTCTCCTAACCATCTTCTCATGACGAGTCATTTTTGCTCTCTCTCATTCCCTTCTTGATGTTCAGGTAGGTGAACATGATGACTATAAAAGGCAAGCAATTAATATCTGGAGTTAGGCAGAGCTCTGTAAGCCAATCTCTAAGCCTGAGTAAGCTCCTTTGTCCTTAACTTAACCTTGGCACATGAAAGCGACTTCCATTCCATTTTACCAACATTTCGGTCAAAGATCAATTGCCACTGTAATTATATC
>gene=hg18_chr18_35705996_35706396_+; species=SPECIES_2; 
AAATCATACTGACAAAGTTTTCTCCTGCCTCTGACATCTTTTAACCATTTTCATATGATGAGTCATTTTTGCTCTCTTTCCTCTCATTGTTAATGTTCAGGTGGGTGAACGTGATGACTGTAAAAGGCAAGCAATCAATATCTCGTGTTAGATAAAGCTCTGTAAGCCAATCTGCAAGCCTGAGCAAGCTCCTTTGTCCTTAACTTAACCTTGGCACATGAAAGCAACTTCCATTCCATTTTACCAACGTTTCGGTCAAAGATCAATTGCCATTGTAATTATATC
>gene=hg18_chr18_35705996_35706396_+; species=SPECIES_3; 
GAACCATGTTGACAAACTGTCCACCTGCCTCTGCTACTTCCTGACTGTCTTCTCAGGATGAGTCATTTTTGCCATCTCTCATCCCGTTCTTCATGTTCAGGTGGGTGAACGTGAGGACGATAAAAGGCAAGCAATCAATATCTGGGGTTAGACAAAGCTCGGCAAGCCAATCTGCAAGGCCGAGCAAGCTTCTTTGTCCTTAACTTAACCTTGGCACATGAAAGCGACTTCCATTCCATTTTACCAACGTTTCGGTCAAAGATCAATTGCCATTGTAATTATATC
>gene=hg18_chr18_35705996_35706396_+; species=SPECIES_4; 
ACACCATATTGACAAACTTTGCTCCTACCTCTGATATCTCCTAACCTTCTTCTCATGATGAGTCATTTTTGCTCTCTCACAGCCCATTCTTAAAGTTCAGAGGGGTGAACGTGATGACTGTAAAAGGCAAGAAATCAATATCTGGAGTTGGACAAATCTCTGTAAGCCAATCTGCAAGCCTGAGCACGCTTATTTGTCCTTAACTTAACCTTGGCACATGAAAGCAACTTCCATTCCATTTTACCAACGTTTCGGTCAAAGATCAATTGCCGTTGTAATTATATC
>gene=hg18_chr13_109810295_109810695_+; species=SPECIES_0; 
CAAGGCTAAATAATTTTAAGTTTATGGAAGCCATTTCACAAGATGTAAATTCCCCTGGTCTCATGCTATGGATTTTCCCAACGACACTTCTGTGGCAGTGATGGAATGCCTGACTGCAGCTCTCCACCTTGACGGCTCAGCCTTATATGGGCATGGATAGAATTGGTGGTATACACATATCTGTGAGACTAGCTGTGTGGGACGGAGTTCGTGTCTAGACATTCTTCTCCATGTCATCAGATAAACAGAACCCAAACAGAGTAGAGGTGA
>gene=hg18_chr13_109810295_109810695_+; species=SPECIES_1; 
CAAGGCTAAATAATTTTAAGTTTATGGAAGCCATTTCACGAGATGTAAATTCCCCCGGTCCCATGTTATAGATTTTCGCAACGATGCTTCTGCTGCAGCGATGGAATGCCTGACTGCAGCTCTCCACCTTGACGACTCAGCCTTATATGGGCATGGATAGAATTGGTGGTATACACGTATCTGCGAGACTAGCTGTGTGGGATGGAGTTACTGTCTAGCCATTCTTCTCCATGTCATCAGACAAACAGAACCCAAACAGAGTAGAGGTGA
>gene=hg18_chr13_109810295_109810695_+; species=SPECIES_2; 
CAAGGAGAAGTATTTTTAAATATATGGAGGCTGTTCCATGAGACTTAAATTCCCCTGGTCCCCGGCTATAGATTTTCCCAGCGATGCTTCCGGAGCAGTGGTGGAAAGCCTGCTTGCAGCTCTGGCCTTCAGCTGCTCAGCCTTATACGGGCACAGAAAGAACCAGTGAGACGCACATGTCTGTGAGACTGCCTGTGTCGGAGGGAGCCTGGCTCTGGACCGTCTTCTCCCTGGGATCCACCAGAGAGAGCCCAGACAAAGTAGAGGGGA
>gene=hg18_chr13_109810295_109810695_+; species=SPECIES_3; 
GAAGGATGAGTATTTTTAAATATACAGAAGCCATTTGGTGAGATTTAAATCCCCCTGGTCCCTTGCTATAGACTTTCCCAGCGATGCTTCTGGAGCAGGGATGCAATGCCTCACTGCAGCTCTCCCCTTGGGCAGCCTGGCCTTATATGGGCATGAGAAGAATTAGTGGTTTACAAATATCTGTGGGCCCGCCTGGGTTGGAGAGAATTCAGCTCCAGACATTCTTCTCCATGTGATCAGCCAAACAGAACCCAAACAGAGCACAGTTTA
>gene=hg18_chr13_109810295_109810695_+; species=SPECIES_4; 
CACAGATAAGTATTTTTAAATATATGGAAGCTATTTCATGAGATTTAAATTCCCCTGGTCCCTTGCTATAGATTTTCCCAGCGATGCTTCTGGAGCCGTGATGCAATGCCTGACTGCAGCTGTCCACTTTGGCAGCTCGGCCTTATATGGGCATGGGAAGAATTAGTGGTGTACAAATATTCGTGAGACTGCCTCTGTCAGAGGGAGTTCAACCCTAGACATTCTTCTCCATGTGATCAGCCAAACAGAACCTAAACAGAGTAGAGGTTA
>gene=hg18_chr10_92685191_92685591_+; species=SPECIES_0; 
TCTCTGGCTGTCTGCCCTTCTTTCTTTCTCTCTCCACCTGCCTTCTTTGCCTTTCTTCTACTTGCTGCCTTGCTGCTGTGATGCATTTTCTATTGATGGAGTGAGCATTAAGGAGGCCCAAATATGGTCATGGTTTCAGGCGGAGTTGAGGTCACGGCAGCCAGGCAATGCTCGCCCCCAGCATGGTCCTTGGGAAACTCAGAGCTGTCACAAACACTGCCCACCTTATATCCAGACACTTAAGGTCAGAAGAGACAGAGTGATTCAGCCAGAG
>gene=hg18_chr10_92685191_92685591_+; species=SPECIES_1; 
TCTCTGGCTGTCTGCCCTTCTTTCTTTCTCTCTCCACCTGCCTTCCTTGTCTTTCTTCCACTTGCTGCCTTGCTGCTGTGATGCATTTTCTATTGATGGAGTGAGCATTAAGGAGGCCCAAATATGGTCATGGTTTCAGGCGGAGTTGAGATCACGGCAGCTAGGCAATGCTCACCCCCAGCACAGTCGTTGGGAAACTCAGAGCTGTCACAAACAGTGCCCACCTTATATCCAGACACTTAAGTTCAGAAGAGACAGAGTGATTCAGCCAGAG
>gene=hg18_chr10_92685191_92685591_+; species=SPECIES_2; 
TCACAGGCTGTTTGCCCTTCTCTCTTGCTCTCTCTGCCTCCCTCCTCTTTCTTACTTTTGCCTTTTGCCCTGCTGCTGGGATGCACTCTCTACGAATGGTGTGAGCATTCAGGATGAACAAATATGGTAACGGTTTCAATCAGAGTTGAGGTCATGGTAGCCAGGCAATGCTTAAACCCTGCACAGTGCTCAGGAAACTCAGGACGCTCACAGACACCTCACACCTCATATCCAGGCTCCTGAGATCAGAGGAGAGAGAGAGATATAGCCAGTC
>gene=hg18_chr10_92685191_92685591_+; species=SPECIES_3; 
GCATTGGCTGCCTGCCCCTCTCTCTTCCTCTCTCTACCTCCCTTCTTTTCCTGCCTGTTGCCTGCTGCCCTGCTGCTCTGATGCATTTTCTATTGATGGACTGAGCATTAAGGATGCCCAAATATGGTAACGGTTTCAGGCAGGGTTGAGGTCATGGTAGCTGGGCAATGCTCACACCCTGCACAGTGCTCAGGAAACTCAGGACTATCACAAACACTGCCCACCTTATATCCAGCCTCCAGAGATCAGAGGAAACAGAGTGATGTAGCCAGAC
>gene=hg18_chr10_92685191_92685591_+; species=SPECIES_4; 
TCATTGGCTGTCTGCCCTTCTCTCTTCCTCTTTCTGCCTCCCTTCCTTTCCTGCCTTTTGCCTGCTGCCCTGCTGCTATGATGCATTTTCTATTGATGGAGTGAGCATTAAGGATGCCCAAATATGGTAATGGTTTCGGTCAGGGGTGAGATCATGGTAGCCAGGCAATGCTCGCACCCTGCACAGTGCTTGGGAAACTCAGGCCTGTCACAGACACTGCCCACCTTATATCCAGACACCTAAGATCAGAGGAGACAGAGGGATGTAGCCAGAC
>gene=hg18_chr4_121350286_121350686_+; species=SPECIES_0; 
AATTTGGTCTGGGCTCCCCTTTAGTTCCTACCAACTGACCTTTAAGAGGTCTTACACAACCCCCAGACCATGTCCATAAAGGCAAAATCTCATCACGCTGACATAAGGTAACACCCGGTGGTGATGTCATGTCATTTTATATACACCTGCCTGCAGTGTG
>gene=hg18_chr4_121350286_121350686_+; species=SPECIES_1; 
AATTTGGTCTGGGCTTCCCTTTAGTTCCTACCAACTGACCTTTAAGAGTTATTACGTAACCCCTAGACCATGTCCATAAAGGCAAAATCTCATCACGCTGACATAAGGTAACACCCAGTGGTGATGTCATGTCATTTAATATACACCTGCCCACAGTGTG
>gene=hg18_chr4_121350286_121350686_+; species=SPECIES_2; 
AGATTTTTCCTAGTTACGGATTAATTACAATAAAATGATCTTTCCCAATCATGAAGAAAGGCCTGGTCCATGCGGTCGTTGGACACGACTGAGCGACTTCACTTTATTTTTCACCTGTTGGAGAGGACATCCACTTGTCCCAGGGACGGGGCCTGGTGGG
>gene=hg18_chr4_121350286_121350686_+; species=SPECIES_3; 
AGCTTTTTCTTAGTTAAAGGTTAATTATAATAAAGTGATCTTTGAAAATCATAGAGAATGAAAAAAATAATGTAGTTTAAAAAAAAATTTTATTTATTTGAGAGAGAGCTGCACCTGGTGGGGGGGGCAGAAAATTAACTATGCGAGGAAGCCCAATGTG
>gene=hg18_chr4_121350286_121350686_+; species=SPECIES_4; 
ATTTTGGTGGGAGATTGGCCTGAGCCAACATCTCTTGATCTTTGAGGATTATGCTGAACGGTGTGACCCAGGATCTGACCCCAGGCCCCAAAGCAGAGTGCAATTAGCTTACACCAGCTGGCCTGCTCACACTATTTTTTAAGTTAAGGCATACAATAAT
>gene=hg18_chr4_169974473_169974873_+; species=SPECIES_0; 
GACGTTGGGCTGCCCCGTGTGTGTGTGTGTGTGTGTGTGTGTGTGTGTAAAGGGGGAGCCGTGGGCGGGGCGGGGGTGAAGGGAGGCTGCAAGCTTGGCAGAATGTTTGAACAAGACAAAGAGCAGTTCCAGCGACCAAATAAGGAAGTGAGTGCTGAAGTATTTCAGAATAGAAGTGTGTCGGGACTCAAGGCAATTGCGGAGAGTAAAAATAGGCAAAGAAAAAGGGCAAAGGATTTTTGTTTTACTTCCACAAAATA
>gene=hg18_chr4_169974473_169974873_+; species=SPECIES_1; 
GACGTTGGGCCACCCCGTGTGTGTGTGTGTGTGTGTGTGTGTGTGTGTAAAGGGGGAGCGGTGGGCGGGGCGGGGGTGAAGGGAGGCTGCAAGCTTAGCAGAATGTTTGAACAAGACAAAGAGCAGTTCCAGCAACCAAATAAGGAAGTCAGTGCTGAAGTATTTCAGAATAGCAGTGTGTCGGGACTCAAGGCAATTGCGGAGAGTAAAAATAGGCAAAGGAAAAGGGCAAAGGATTTTTGTTTTACTTGCACAAAATA
>gene=hg18_chr4_169974473_169974873_+; species=SPECIES_2; 
GAGGCTGAGTCGTGACGTGTGTGTGTGTGTGTGTGTGTGTGTGTGTGTAGAGGGGGTGCAGTGGGCGGGGCTGGGGTGCAAGGAGGCTGCAAGCTTAGCAGAATGTTTGACCCAGGCAAAGAGCAGCTCCAGCAACCAAATAAGGAAATTGGCGCTGCAGGATTTCAGGATAGAAGCCAGTGGAGGTTCTAGGCGATCTGGGAGAGTGAAAATGAGCCAAGAAAAATGTCAAAGGAGTCTGGTTTCACTTACACTAAATA
>gene=hg18_chr4_169974473_169974873_+; species=SPECIES_3; 
GACGCTGAGCCGCCACGTGTGTGTGTGTGTGTGTGTGTGTGTGTATGTAAAGGGGGAGCAGAGGGTGGGGCGGGGGTGAAGGGAGGCTGCAAGCTTAGCAGAATGTTTGAACAAGACAAAGAGCAGTTCCAGCAACCAAATAAGGAAGTCAGCCCTGAAGGATTTCAGAATAGGAGTGTGTCGAGACTCAAGGCAGTCCGGGAGAGTAAAAATAAGCAAAGAAAAATGTCAAAGGATTTTTGTTTCACTTACACGAGATA
>gene=hg18_chr4_169974473_169974873_+; species=SPECIES_4; 
GACGCTGAGCCGCCTCGTGTATGTGTGTGTGTGTGTGTGTGTGTGTGTAAAGGGGGAGCAGCGGGCGGGGCGGGGGTGAAGGGAGGCTGCAAGCTTAGCAGAATGTTTGAACAAGACAAAGAGCAGTTCCAGCAACCAAATAAGGAAGTCAGTACAGAAGGATTTCAGAATAGAAGTGTGTCGAGATTCAAGGCAATCCAGGAGAGGAAAAATAAGCAAAGAAAAATGTCAAAGGATTTTTGTTTCATTTACACAAAATA
>gene=hg18_chr1_26483753_26484153_+; species=SPECIES_0; 
CCTCTCAGAGCAAGGCAGGTGTGAGGGGGTCAGGAGAGGACAAAGCTTTCCAGGCACAAACCGCCTTAAACACCCCCGGTCATGACTCATGTGTTTCCTGAGCCCGACACATGCTCCCTCACACGCCCTCAGTGCGGCATAACCCCACCTTCTAGACTGGGCTGG
>gene=hg18_chr1_26483753_26484153_+; species=SPECIES_1; 
CCTCTCAGAGCAAGGCAGGTGTGAGGGGGTCAGGAGAGGACGAAGCTTTCCAGGCACAAACTGCCTTAAACACCCCCAGTCATGACTCATGTGTTTCCTGAGCCCGACACATGCTGCCTCACACGCCCTCAGTGCGGCATAACCCCACCCTCTGGACTGGGCTGG
>gene=hg18_chr1_26483753_26484153_+; species=SPECIES_2; 
CCTCCCAGAGCAGGGGAGGGATGAGGGTGTTAGGAGAGGCCAAAGCTGGCTTGGCACGCACTGCCTCGAACACCCCCGGTCGTGACTCACGTAGTTTCCAAGCCCGGCGCGCGCTCCCTCACATGCTCACATTGTGGAATAACACCACCCTCGGGGCTGTACCCA
>gene=hg18_chr1_26483753_26484153_+; species=SPECIES_3; 
CCTCTCAGACCAGGAAAGGGGCCAGGGTGTGAGGAGAGGGCAAAGATATCTTGGCATGAACTGCCTCAAACACCCCCAATCATGACTCACATGGTTTTCAAGCCCGGTGCACACCCCCTCATGTCCCCTTGCTGTGGAATGACGCCACACTCCGGGCTGAACCCA
>gene=hg18_chr1_26483753_26484153_+; species=SPECIES_4; 
CCTCTCAGAGTAGGGGAGGGATGGGGGTGTTAGGAGAGGGCAAAGCTGTCTTGGCATGGACTGCCTCACACACCTCCAGTCATGACTCATGTATTTTCCAAGACGGGCACACGCTCCCTCACATGCCCTCAGTGGGGAATAATGCCACCCTCGGGGCTGATGCCA
>gene=hg18_chr16_66666281_66666681_+; species=SPECIES_0; 
ATAACTGCCTGGCTGGGCGGGAAGTGGGGAACCACTTAGTGGTCAGGCCTCTGTCTCTTCCTCCCATGGGCCCATGTGCTTGATCAGCATTGGTTAACTCAGTCACGGCTGGCTGGGGATACCATCTGTGTGCTTCCCCTCAGGAGAGAGGCTGGTGACCTTTCACCCAGCCTCCCTCCAGTGTCCACGCTTGGGTCACATTCACTTTCTTCCAGTCCACAGTAATCCCAGGGCTGGGCGGGGGCACATTCTGATG
>gene=hg18_chr16_66666281_66666681_+; species=SPECIES_1; 
ATAACTGCCTGGCTGGGCGGGAAGTGGGGAACCACTTAGTGGTCAGGCCTCTGTCTCTTCCTCCCATGGGCCCATGTGCTTGATCAGCATTGGTCAACTCAGTCACGGCTGACTGGGGACACTATCTGTGTGCTCCCCCTCAGGAGAGAGGCTGCTGACCTTTCAACCAGCCTCCCTCCAGTGTACACACTTGGGTCGCATTCACTGTCTTCCAGTCCAGGGTAATCCCAGGGCTGGGCGGAGGCACATTCTGATG
>gene=hg18_chr16_66666281_66666681_+; species=SPECIES_2; 
CTAACTGTTTGGTCGGGCGGGAAGTGGGGAACCAAGCAGTGGTCAGGCCTCCGTGTCTTCCTCCCGTGGGCCCATGTGTTTGGTCTGTGTAGCTTACCTCACCCACTGCCGGCTGGGGACACCGCCTGTGTGTTCCTCCTTGGAAGAAAGGCTGGTGACGTTTCACCCAGCCCCTCTCCAGTGCTCACGCTTGGGGCACCTGCATTCTGTGCTAGTTCAGGCTGATCACAGGGAGGTGTGGAAGCACCTTCCAATG
>gene=hg18_chr16_66666281_66666681_+; species=SPECIES_3; 
CTAACTGCTTGGCTGGGCAGGAAGTGGGGAACCACTTAGTGGTCGGGCCTCTGTCTCTTCCTCCCTTGGGCCCATGTGCTTGTTCAGTGTAGGTCAGTTCACTTACTGTTGGCTGGGGACACTGCTTGTATTTTCTTCTTTGGAAGAGAGGCTGGTGACCTTTCACTCAGCCTCTCTCTAGTGTCCACCCTCAGGTCACATTCACTTTTTGCCAGTCCAGGCTGATCCCAGGGGTAGGTAGTGGCACCTTCTGATG
>gene=hg18_chr16_66666281_66666681_+; species=SPECIES_4; 
CTAACTGCTTGGCCGGGCAGGAAGTGGGGAACTACTCAATGGTTGGGCCTCTGTCTCTTCCTCCCGTGAGCCCATGTGCTTGATCAGTGTCGGTCAGCTCACTCACTGCTGCCTGGGGACACCGCCTGTGTACTCATCCTCAGAAGAGAGGCTGGTGACCTTTCACCCAGCCTCCATCCACTGTCCACCCTCCGGTTACATTCACTCTCTACCAGTACAGGCTGATCCCGGGGGCGGGTAGAAGCACCTTCTGATG
>gene=hg18_chr5_148783555_148783955_+; species=SPECIES_0; 
GCACACGTCCTGGGGCCTGCCCTCCACCTTTAGCCCTGCCTGCTTCTGCAGCAGCAGAGTCTGGGTGACCAGCAGTGGCCCCTGGCCCTCAGTGGTGGTGGAGGGTGGGGGTGCACCAGCAAGCTCCCAGCCCAGAGCAGCCTGGCCATATAAGGGAAGGAGCCGGGAGGCCTCCTGGCTCAGGCCTGGCGAGAAAACCCAGACAGCCACTGTTTATTTTCTCCTCCCCAGCCTCTCCAAGCCTCCCAAGAAGACAGAGGTCCCCCACCAGAGA
>gene=hg18_chr5_148783555_148783955_+; species=SPECIES_1; 
GCACATGTCCTGGGGCCTGCCCTCCACCTTCAGCCCTGCCTGCCTCTGCAACAGCAGAGTCTGGGTGACCAGCAATGACCCCCGGCCCTCAGTGCTGGTAGAGGGTGGGGGAGCTCCGGCAAGCTCCCAGCCCAGAGCAGCCTGGCCATATAAGGGAAGGAGCCGGGAGGCCTCCTGGCTCAGGCCTGGCGAGAAAACCCAGACAGCCACTGTTTATTTTCTCCTCCCCAGCCTCCCCAAGCCTCCCGAGAAGACAGAGGTCCCCCACCAGAGA
>gene=hg18_chr5_148783555_148783955_+; species=SPECIES_2; 
GGACATGTCCTGGGTCCTGCCCTCCGTCTTGAGCCCTGCCAGCCTCTGCAGCACCAGAGTCCAGGTGACCAGTGGTGGCCCCCCGCCCACAGAGACGGCGGGGGGTGGGGGCACTTCAGCAGGCTCCCAGCCCAGAGCAGCCTGGCCATATAAGGGAAGGAGCCGGAAGGTCTCCTCGCTCAGGCCTGGCGAGAAAATCCAGACAGCCACTGTTTATTTTCTCCTTCCCAGGCTCCCCGAGCTTCCCGAGAAGACACAGGCTGCCCCGCAGCGA
>gene=hg18_chr5_148783555_148783955_+; species=SPECIES_3; 
GGACAGGACCTGGGTCCCACCCTCCACCTCCAGCTCTGCCTGCCTCTGCAGCAGCAGAGTCCAGGTGACCAACCGTGGCCCCCAGCCCTCAGTGGTGGTGGAGGGTGGGGGAGCACGGACGGGCTCCCAGCCCGGAGCGGCTTGGCCATATAAGGGAAGGAGCCGAGAGGCCTCCTCACTCAGGCCTGGCGAGAAAACCCAGACAGCCACTGTTTATTTTCTCCTTCCCAGCCTCCTGGAGCTTCCCAAGAAGACAGAGGTTCCCCACTAGCGA
>gene=hg18_chr5_148783555_148783955_+; species=SPECIES_4; 
GCACATGTCCTGGGTCCCAGCCTCCACCTTCAGCCCTGCCTGCCTCCGCAGCACCAGAATCCAGGTGACCGGCAGTGGCCCCCAGCCCTCAGTGGCGGTGGAGGGTGGGGGAGCCACCGCTCGCTCCCAGCCCAGAGCGGCCTGGCCATATAAGGGAAGGAGCCGGGAGGCCTCCTCTCTCCGGCCTGGCGAGAAAACCCAGACAGCCAGTGTTTATTTTCTCCTTCCCAGCCTCCCCGAGCTTCTCGAGAAGACAGAGGTTCCCCACTAGTGA
>gene=hg18_chrX_76928252_76928652_+; species=SPECIES_0; 
GCAGGAGCCGCGGAAACAAAGCGACACCGCTGCCGCCGCCATTTTGTTGGGCCGAGGCTCAGGCAGAGAATTGGCGCGTCCTCCCTCTTTCTCTTTCCGTCAGCCATTGGCTACCTCCTCCAAAGCACAGAGTCTTATTGGCTACGGAAATTCACCTTCTTTGGGGGCCTGTTGCTAAGGCGGTCGACGTCATTTGATCCCCTCCACCTTTTCGCAGGGGGTCCAATTTAGTCCCATTGACCTGAAAGTGCTAGTGACATAGTTTGACTTTATTTTGAAAATGCTTTTTGGTCCA
>gene=hg18_chrX_76928252_76928652_+; species=SPECIES_1; 
GCAGGAGCCACGGAAACAAAGCGACACCGCTGCCGCCGCCATTTTGTTGGGCCGAGGCTCAGGCAGAGAATTGGCGCGTCCTCCCTCTTTCTCTTTTCGTCATCCATTGGCTACCTCCTCCAAAGCACAGAGTTTTATTGGCTACGGAAATTCACCTTCTTTGGGGGCCTGTTGCTAAGGCGGTCGACGTCATTTGATCCCCTCCACCTTTTCGCAGGGGGTCCAATTTAGTCCCATTGACCTGAAAGTGCTAGTGACATATTTTGACTTTATTTTGAAAATGCTTCTTGGTCCA
>gene=hg18_chrX_76928252_76928652_+; species=SPECIES_2; 
GCAGGAGCCGCGGAAACAAAGCGACGCCGCCGCCGCCGCCATTTTGTTGGGCCGAGGCTCAGGCCCAGAATTGGCGCGTCCTCCCTCTTCCTCTTTGAGTCGACCATTGGCTGCCTTATCTGCAGTGCAGATTCTTATTGGCTACAGAAATTCACCTTCTTTGGGGGCCTGTTGCTAAGGGGGTCTACGTCATTTGATCCCCTCCGCCTTTTCAAAGGGGGTCTAATTCAGTCCCATTGACTTGAAAGTGCTAGTGACGTATTTTGACTTTATTGTGAAAATGCTTTTTAATCTA
>gene=hg18_chrX_76928252_76928652_+; species=SPECIES_3; 
GCAGGAGCCGCGGAAACAAAGCGACGCTGCCGCCGCCGCCATTTTGTTGGGCCGAGGCTCAGGCAAAGAATTGGCGCGTCCTCCCTCTTCTTCTTTCCGTTACCCATTGGCTACCTCTTCCACAGCTCAGACTCTTATTGGCTACTGAAATTCACCTTCTTTGGGGGCCTGTTGCTAAGGCGGTCTACGTCATTTGATCCCCTCCACCTTTTCATAGGGGCTCCGATTCAATCCCAATGACCTGAAAGTGCTAGTGACGTATTTTGACTTTATTCTGAAAATGCTTTTTGATCCA
>gene=hg18_chrX_76928252_76928652_+; species=SPECIES_4; 
GCAGCAGCCGCGGAAACAAAGCGCCGCCGCCGCCGCCGCCGTTCTGTGGGGCCGAGGCTCAGGCAGAGAAGCGGCGCGGCCTCCCTCTGCCGCGTCCCGTCGTCCACGGGCTCCCTCCGCCGCGGCGCAGGCGCTTATTGGCCGCGGAGACGCACCTTCGTTGGGGGCCTGCTGCTAAGGCGGTCTACGTCGTTTGATCCCCTCTACCGTGTCGTGGGGGGTCCAGTTCAGTCCCATTGACCTGCAAGTGCTAATAACGTATTCTGACTTTATTCGGAAAGTGCTTTTTGACCCG
>gene=hg18_chr2_73373591_73373991_+; species=SPECIES_0; 
CGGAGGCGCTGGCGGCCCAGTGTGGGTGGGAATGGGGGTGCGCACCCCAGGAAGCTTCCCATCGCCCCTATTCTCATAGCTCCAATGTCCCAGTCCCTCCTGGTTCTCAGGTATGGTGCGCCCCCGCGCTGCGCCGTCGTCTGAGCACCCCTGCTCGCCCTCCTTACCTCCAGGGTAGCCGGTGGCCGCGGGAGCGTCCCTGGCAGGCAGCCGGGGCAATTCAGCGCTGGGTTCGGCGCAACAGCCTTCAGTGGACTTGACGAGGAGCGCGTCGGGTTCGGAAAACTCG
>gene=hg18_chr2_73373591_73373991_+; species=SPECIES_1; 
CGGAGGCGCTGGCGGCCCAGTGTGGGTGGGAATGGGGGTGCGCACCCCAGGAAGCTTCCCATCGCCCCTATTCTCACAGCTCCAGTGTCCCAGTCCCTCCCGGTTCTCAGGTGTGGTGCGCCCCTGCGCTGCGCAGTCGTCTGAGCACCCCTGCTCGCCCTCCTTACCTCCAGGGTAGCCGGTGGCCGCTGGAGCGTCCCTGGCGGGCAGCCGGGGCAATTCAGCGCTGGGTTCGGCGCAACAGCCTTCAGTGGACTTGACCAGGAGCGCGTCGGGTTCGGAAAACTCG
>gene=hg18_chr2_73373591_73373991_+; species=SPECIES_2; 
CGGAGGCGCTGGAGGCCCGGTGTGGGTGGGACTGGGGATGCGCACCACAAGAAATCTCCTTCCGCCCCTATCCCTACCGCTCGAGCGTCCCCATCCCTCCCTGTTCTCAGCCACCTTGCGTCCCCGCGGTGCGCCGCCGTCTGAGCACCCCTGGCCTCGCTCCTTACCTGCCGGATAGCCGGTGGCTGCGGGTGGGTCCCTGGCGGGCAGCCGGGTTAGGTCGGTACTGGGTTCAGAGCAACAGCCCTCGGTAGACTTTACTAGGAGCGCGTCGGGGCCGGAAAACTCG
>gene=hg18_chr2_73373591_73373991_+; species=SPECIES_3; 
CGGAGGCGTTGGCTGCACAGAGGGGCTGGGAATGGGGGTGCGCACCTCGGATAGCCTCCTACCACCCCTACCCCCACAGCTCTCTCGTCCCAGTCCCTGCAGGTTCTCAGGCACCATGCGCCCCCGCGCTGCGCAGCCGTCTGAGCACCCTCTGCCGCTCTCCTTACCTCCGGGGTAGCCGGCAGTCGCTGGCGCGTCCCTACCGGGCAGCCGGGACAATTCCGTGCTGGGTTCCGCGCAACAGCCCTCGGTGGACATGACCAAGAGCGCGTCGGGGCTGGAAAACTCG
>gene=hg18_chr2_73373591_73373991_+; species=SPECIES_4; 
CGGAGGCGCTGGTGGCCTGGTGGGGGTGGGAATGGGAGTGCGCACTCCAGGAAGCCTGCTACCGCCCCTACCCCCACAGCTCCAGCGTCCCAATCCCTGCATGTTCTCAGGCACCGTGCGCCCCCGCGCTGCGCAGCCGTCTGAGCACCCCCTGCCGCGCTCCTTACCTCCGGGGTAGCCGGCGGCCGCGGGCGCGTCCCTGGCGGGAAGCCGGGGCAGTTCAGCGCTGGGTTCGGAGCAACACCCCTCGGTGGACTTGACCAGGAGCGCGTCGGGGCTGGAAAACTCG
>gene=hg18_chr6_134779185_134779585_+; species=SPECIES_0; 
CCTACCTCAATCAATCCTCTCAAGCAAACGTTAATTTGAAACTATCTTGAGAATGTGCACAAAGATGCTGAATTTTTAAAATGCATGTGACAATTGCTACGGAGCAAGACATCTGTGGTTCAATATAATTGGGTTGTTTCTTTTTGCCTTTTACTGACTGTTTGATACAGCGGAAGCTGTCAAGATAAGACTCCTCA
>gene=hg18_chr6_134779185_134779585_+; species=SPECIES_1; 
CCCATCTCAATCAATCCTCTCAAGCAAACATTAATTTGAAACTATCTTGAGAATGTGCACAAAGATGCTGAATTTTTAAAATGCATGTGAAAATTGCTATGGAGCAAGACATCTGTGGTTCAATATAATTGGGTTGTTTCTTTTTGCCTTTTACCGATTGTTTGATACAGTGGAAGCTGTCAAGATAAGACTCCCCA
>gene=hg18_chr6_134779185_134779585_+; species=SPECIES_2; 
CACAGGTCCCTGTGCGGACTCCAGCAGACTCCAAGTTGGAGTCTTCTAGGGAATGTTCACAAGGTCACTGAAGTATTAAAATGCATGTAAAAAATGCGACAGAGCAAGGCATCTCTGGTTCAATGGAATTTAGTTGTTTCTTTATGCATTTTACAGGCTGTTTAATAGAGCAAAAACACTCAAGACAGAAGTCTCCA
>gene=hg18_chr6_134779185_134779585_+; species=SPECIES_3; 
CCCATGTGCATGTATATTCTGTAGCAAACAGCAATTTGGAACCATCTGGGGAATGTTCACAAGGACACCGAATTTTTAAAATGCATGTGAAAACTGCTACAGAGCAAGGCATCTGTGGTTCAATAGAATCTGGTTGCTTCTTTTTGCCCTGTACTGGTTGTTTGATCCACTGGAAGCGCTCAAGATAAGGCTCCTCA
>gene=hg18_chr6_134779185_134779585_+; species=SPECIES_4; 
CATAGGTGCATGTATATTCTGTGGCAAATATCAATTTGGAACCATCTATGGAATGTTCACAAGGACACTGGATTTTTAAAATGCATGTGAAAAATGCTACAGAGCAAGGCATCTGTGGTTCGATAGCATTTGGTTGTTTCTTTTTGCCTTTCACTGGTTGTTTGACACAGTGGAAGCACTCAAGATGGAGCTCCCCA
>gene=hg18_chr2_219433902_219434302_+; species=SPECIES_0; 
CAAACCCTCGCCCGGAATAGCTGTGTTTAGAGAGGAGAGACTTGGACAATAACGCTGACGGGTTAGCCAATCCTAAGAAGGCAGGGTCGTGTCTATTTGCATATTGCCATGTGATTGGCTGGATGCCGACCCCCGCTCCTCCCCGCCCCCGATTTGGAAGAGAGGCAGATCCCCGTGCTCTGGAGGATAGTAGGATGCCCACACAGGGAGTGGCGGGCAGCAATCCTCCGTGATGCGGAGAGCCGTCCGACGCTGTGTCACGGAAAGGGCGAACCGAGGACG
>gene=hg18_chr2_219433902_219434302_+; species=SPECIES_1; 
CAAACCCTCGCCCGGAATAGCTGTGTTTAGAGAGGAGGGACTTGGACTACAACGCTGACGGGTTAGCCAATCTTAAGAAGGCAGGGTCGTGCCTATTTGCATATTGCCACGTGATTGGCTGGTTGTCGACCCCCGCTCCTCCCCGCCCCCGATTTGAAAGAGAGGCAGATCCCGGTGCTCTGGAGGATAGTGGGATGCCCACACAGGGAGCGGCGGGCCGCAATCCTCCGTGATGCGGAGAGCCGTCCCACGCGGTGTCACGGAAGGGGCGAACCGAGGACG
>gene=hg18_chr2_219433902_219434302_+; species=SPECIES_2; 
CGAGGACCCGCCCGGAATAGTTGTGTTTAGAGAGGAGGGACTTGGACGATACCGCTGGTGCATTAGCCAATCCTAACAAGTCAAAACCTTGTCTATTTGCATACCGCCATATCATTGGCTGGATTTCTACCCCCACTCCTCTCCAACCCCGATTTGGAAGAGAGGCAGTTCCCTCTTTTCTAGGAGATAGCTGGATGCCCACACAGGGAGCTGCTGGCCACGATCCTCCATGATGTGGAGAGAAGTCCCTCAGGGTGTCAGTGAGGGGGCCAAGCCAGGGCG
>gene=hg18_chr2_219433902_219434302_+; species=SPECIES_3; 
CAAAGACCCGCCCGGAATAGCTGTGTTTAAAGAGGAGGGACTTGGACGGGATCGCTGATGCATCAGCCAATCCTAAGAGAGCAGAGTCTTGCCTATTTGCATAGCGCCACATCATTGGCTGGATTTCGACCCCCACTCCTCCCCACCCCCGATTTGGAAGAGAGGCAGATCCCTCTCCTGCGGGGGATAGCTGGATGCCCACACAGCGAGCTGCTGGCGGCGATCCTTCGTGATGCGGAGAGAAGTCCCTCGGGGTGTCAGTGAGGGAGCAAATCGAGGATG
>gene=hg18_chr2_219433902_219434302_+; species=SPECIES_4; 
CGAGAACACTCTCGGCCTCGCTGTGTTTAGAGAGAAGGGGCTTGGACAATACCGCTGCTGCGTCAGCCAATCCTAAGAGGGCAGGGGCTTGTCTATTTGCATATCTCCATGTCATTGGCTGGATTTCTACCCCCGGTCCTCCCCACCGCCGATTTGGAAGAGAGGCAGAGCCCTCTCTTCTAGAGGATAGCAGGATGCCCACACAGGGAGCTGCTGGCCGCGGTCCCCCATGATGCGGAGAGACGTCCCTCGGGGTGTCAGTGAGGGGGCAAATTGAGGATG
>gene=hg18_chr16_53295200_53295600_+; species=SPECIES_0; 
AGGACACATAACTGGGAAGGGGCACCTTGAGTCTGCAGAGAAAACACCGTTGAAACACTAGGAGGAATGAAGTTTACCAAATCAAAGGTTATGCTTATGCTGCAGATGTTCTCAGCCGCCCATGTACAGCTTTTGTGAATGTCAAGTTCTAGCCCCAAATAAGGTAAGGAAAACCCTTACTTTGCAGTGCAAGAATGACTATAATTAACAAATTCACAGCTATTTCTTAAAAATGTTAACT
>gene=hg18_chr16_53295200_53295600_+; species=SPECIES_1; 
AGGACATATAACTGGGAAGGGGCACCTTGAGTGTGCAGAGAAAACACCATTGAAGCACTAGGAGGAATGAAGTTTACCGAATCAAAGGTCGTGCTTATGCTGCAGATGTTCTCAGCCGCCCATGTACAGTTTTTGTGAATGTCAAGTTCTAGCCCCAAATAAGGTAAGGAAAACCCTTCCTTTGCAGTGCAAGAATAACTATAACTAACAAATTCACGGCCATTTCTTAAAAATGTTCACT
>gene=hg18_chr16_53295200_53295600_+; species=SPECIES_2; 
GGAACATGTAGCAGGAAACGGGCATCCTGAGTCTGCAGAGAAAACATTACATAAACACTAGGAAAAAGGAAATTGACCTAATTGAAAGATTTGGTTAGGCTGCAGATATTTTTAGTCACCTGTGTACAGCTTTTCTGAACGCCAAATCTTAGCTTCATATGAGCTAAGGAAAATCCCTAGTTTGCAGTGTAAGAATTCGTATGATTGGCAAATACACAGCTATTTCTCAAAAATGTTAATT
>gene=hg18_chr16_53295200_53295600_+; species=SPECIES_3; 
AGGACACACAACGGGGAAGGGGCGCCCAGAGTCTGCAGAGAAAACATGGCCTTAAGTCTAGGAAGAAGGAAACTGACCAAATCAAAGCACACGTTTGTATTGCAGAGATGCCTAGCCGCCTGTGTGTAGTTTCTCCAAACAGCGAGTTCTAGACCTAGACAAGGTAAGGAGGACCCCTACTTTGTAATGCAAGACTGATGATGATTAATGAATACACAGCCGTTTCTAAAAAATGTTAATT
>gene=hg18_chr16_53295200_53295600_+; species=SPECIES_4; 
AGCACACAGAACGGGGATGGGGCATCATGAGTCTGCGGAGAAAACATAATCGAAACACCAGGAAGAAGGAAATTGACCAAGTCAAAGGACAGGTTTGTGCCGCAGGCATGCCCAGCTGCCTGAGTGCAGCCTGCCTGAAGGCCACATTCTAGTCCCCAAGAAGGGAAGAAAACCCTCTACTTTGCTGTGCAGGAATTACTATGATTAGCAAATACACAGCCATTTCTCAAACACGTAAAAT
>gene=hg18_chr2_196062058_196062458_+; species=SPECIES_0; 
AATCCCTGGATCTTTAGAAACAACTTACTGAGCTGTGATGCATCAAAATAATGGAATCAGCAGGGGCTTTGCTGAGCACTCAGATAGCTGCCCAGAGACCCAAATATGGCAGAGACAATGTCAGCTGCTTGATAAGATGAAAAATAGCAGGACTTTTAGAACAGCTTTCCAAAGAGGTATCCCTGAAAGAACCCAATGCCGACAGGAGCCACC
>gene=hg18_chr2_196062058_196062458_+; species=SPECIES_1; 
AATCCCTGGATCTTTAGAAACGACTTACTGAGCAATGATGCATCAAAATGATGGAATCAGCAGGGACTTTGCTGAGCACATAGATAGCTGCCAAGAGACCCAAATATGGTGGAAACAATGTCAGCTGCTTAATAACATGAAAAATAGCAGGACTTTTAGACCAGCTTTCCAAAGAGGTCTCCCCGACAGAACCCAGTGCTGACAGGAGCCACC
>gene=hg18_chr2_196062058_196062458_+; species=SPECIES_2; 
AATCTCTGAATCTTTAGAACAAATTTACTAAGCTATGATGGACTAAAATAAGAAAATCAAGAGAGTCTTTGTTGAGTGATATGAGAACTATCCGGATATCATAGTATGGCAAAGTTCATGTCAGCTGCTTGATAAGATGGAAAACACCAGGACCTACAGAGCAGCTTCCCAAGGAGGTATCCCTGAGGGAAGCCAATGCCAAAAGGAACTACT
>gene=hg18_chr2_196062058_196062458_+; species=SPECIES_3; 
AATAAATAAATATCTAAAACAAACAAACAAAACACACACACACCAAAATAAGGAAATCAACACAGGCTTTGGTGAGCACCATGATAGCTGCCCAGATACCAAGGCATGATGGAGCTCCTGTCAGCAATTTGATAGCATGCAAAACACCAGGACCTCTAGAACAGCTTCCCACGAAGGGATCCATAATGGAAACCAGTAACAATAGGAGCCTCT
>gene=hg18_chr2_196062058_196062458_+; species=SPECIES_4; 
AATCTCTGGATCTTTAGAATAAATCTACTAAAATGTGATGCATCAAAATAAGGGAATCAGTGGGGGCTTTGCTGAGCACCATGATACCTACCCAGACACCAAAGGATGGTGGAGCTCATGTTAGCTGCTTGATAAGACTAAAAGCACCAGGACCTACAGAACAGCTCCCCAAGGAGGTATCCGTGATGGAAGCCAATGACAACAGGAGCCACT
>gene=hg18_chr10_112247388_112247788_+; species=SPECIES_0; 
GAAGCGGAAGAGAACGAAGAGGCGCCTTCCACTTCCTCTCGCTCTAGCCGGCACCCGCCCGCGCGTCCCTCGCCCCCGCCCCCTAGGGCGTGGCCACGGCCCGGGGGCGGGGAAACCCCATTTTGGCCTTATATGGGCAGCCGCGTCACGGACGGCACTCATTCACATAAAACGCTGCGCGGCCGGCGGAATCCCCGGCTTCTAGGGCGGCGAGCGGCCGGGCTGGCTATCGAGCGAGCGGGGCGGGAACGCGGAGTTGCGCCGCCGCTCGGGCGCCG
>gene=hg18_chr10_112247388_112247788_+; species=SPECIES_1; 
GCAGCAGAGGAGAACGAGGAGGCGCCTTCCACTTCCTCTTGCTCTAGCCGGCACCCGCCCGCAAGTCCCTCGCCCCCGCCCCCGAGGGCGTGGCCACGGCCCGGGGGCGGGGAAACCCCATTTTGGCCTTATATGGGCAGCCGCGTCACGGACGGTACTCATTCACATAAAACGCTGCGCGGCCGGCGGAATCCCCGGCTTCTGTGGCGGCGAGCGGCCGGGGTGGGTATCGAGCGCGCGAGGCGAGAACGCGGAGTTGCGCCGCCGCTCGGGCGCCG
>gene=hg18_chr10_112247388_112247788_+; species=SPECIES_2; 
GCAGCCGCAGAGCACAGCGAGGCGCCTTCCACTTCCTCTTTCTCGGGCTGACTAACGCTCGCCCGCCCCGCGCGCCCGCCCCCTGGGGCGTGGCCGCAGCCCGGGGGCGGGGAAATCCCATTTCCGCCTTATATGGGCAGCCACGTCACAGGCTGCACCCATTCACATAAAATGCTGCGCTGCCGGCGGAATCCCCGGCTTCTGCGGCAGAGAGTGGCCCGGCCGGGCGCCGAGCGTGCGGGGCGGGAAAGAAGAGTTGAGCGTCCGCTCCGGCGCCG
>gene=hg18_chr10_112247388_112247788_+; species=SPECIES_3; 
GCCGCCGCAGGGCCGAGGGAGGCGCCTTCCACTTCCTCCCTCGCCGGCTGACTAAGGGCCGCCCGCCCCACGCCCCGGCTCCCCGGGGCGGGGCCAGACGCCGGGGGCGGGGCGAGCCCCCTCCGGCCTTATATGGGCAGCCGCGTCACGGGGCGCACTCATTCACATAAAACGCGGCGCTGCCGGCGGAATCCCCGGCTTCTGGGGCGGCGAGTGGCCGGGCCGGCTGCCGAGCGTGCGGGGCGGGAAAGAAGAGCCGCGCGGCCGCTCCGGCGCCG
>gene=hg18_chr10_112247388_112247788_+; species=SPECIES_4; 
GATGCCACAGAGCACACGGAGGCGCCTTCCACTTCCTCCTTCTCCGGCTGACTAACGCCCGCCCGGCCCGCGCCCCCGCTCCCCGGGGCGTGGCCACAGCCCGGGGGCGGGGAAAGCCCATCTCGGCCTTATATGGGCAGCCACGTCACCGGCCGCGCTCATTCACATAAAACGCTGCGCTGCTGGCGGAATCCCCGGCTTCTGGGGCGGCGAGTGGCAGGGCTCGGCGCCCAGCGTGCTGGGCGGGAAGGAAGAGTTGAGCGGCCGCTCCGGCACAC
>gene=hg18_chr14_53706120_53706520_+; species=SPECIES_0; 
ACCCACAACAACATCTGGGTGAAAGGCTAATGTGTTTTTTCTAAAAGGCAAGCCATTTAGAAGTGCAGCCCAGTTTTTGATCTCTTGCTAAATACTTTTATCCACATCATCTCCCCATTTGGGCCTGGAAGTCATCATGTGACCTATGGTACTTTGAAAAGAAAGCAGCAACGCAACAACAGCAAATCTGCTGTAACCCTGGAGTAGGGTGAGCTCTCGAACTCCTCCAAAAAAAGATGGGAATCTGCTTCTCACTGAGACAAACCCAAGAGCTGAAATTTAAAGAATGGA
>gene=hg18_chr14_53706120_53706520_+; species=SPECIES_1; 
ACCCACAACTACATCTGGGTGAGAGGCTAATGTGTTTTTTCTAAAAGGCAAGCCATTTAGAAGTGCAGCCCAGTTTTTGATCTCTTGCTAAATACTTTTATCCACATCATCTCCCCATTTGGGCCTGGAAGTCATCATGTGACCTATGGTACTTTGAAAAGAAAGCAGCAACGCAACAACAGCAAATCTGCCGTAACCCTGGAGTAGGGTGAGCTCTCGAACTCCTCCCAAAAAAGATGGGAATCTGCTTCTCCCTGAGACAACTACAAGAGCTGAAATTTAAAGAATAGA
>gene=hg18_chr14_53706120_53706520_+; species=SPECIES_2; 
ACCCACAACCGCATCTGGGTGAGAGGCTAATGTGCTTTTTCTAAAAGGGAAGCCATTTAGAAGTGCAGCCCAGTTTTTGATCTCTTGCTAAATACTTTTATCCACATCATCTCCCCATCTGGGCCTGGAAGTCATCATGTGACCTGCGGTGCTTTGAAAAGAAAGCAGCAACGCAACAACAGCAAATCTGCCTTAACCCTGGAGTTGGGTGAGCTCTTGAACCCCTCCCAAGAAAGGGGGGAGTCTGTCTCTAGCTGGGAAAACTCTAGGAGCTGAAGTTTACAGAATGGA
>gene=hg18_chr14_53706120_53706520_+; species=SPECIES_3; 
ACCCACAACCGCATCTGGGTGAGAGGCTAATGTGCTTTTTCTAAAAGGCAAGCCATTTAGAAGTGCAGCCCAGTTTTTGATCTCTTGCTAAATACTTTTATCCACATCGTCTCCCCATCTGGGCCTGGAAGTCATCATGTGACCTGCGGCTCTTTGAAAAGAAGGCAGCAAGGCAACAACAGCAAATCTGCCATAACCCCTGAGCAGCATGAGCTCTCGAACCCCTCCCAAGAAAGTGGGCTATCTGTCTCCAGCAAAGAGAACTCCAGGAGCTGAAGTGTAAAGAATGGA
>gene=hg18_chr14_53706120_53706520_+; species=SPECIES_4; 
ACCCACAACCGCATCTGGGGGAGGGGCTGACGTGCTTTTTCTAAAAGGCAAGCCATGTAGAAGGGCAGCCCAGTTTTTGATCCCTTGCTAAATATTTTCATCTCCACCATCTCCCCATCTGGGCTTGGAAGTCATCATGTGACCTGCGGTACTTTGAAAAGAAAGCAGCGAGGCAACAATGGCAAATCTGCTGTAACCCCGGAGCAGAGAGAGCTCTCTAACCCCTCCCAAGAAAGGGGCAAGTCTGTCTTGAGATGGGAAAATTCCAAGAGCTGAAGGTTAAAGAATGGA
>gene=hg18_chr16_83106030_83106430_+; species=SPECIES_0; 
TTCTTCTAACACCATAAAAGGTGACAAATCCTCTGTGCACACACTCGGCTGGGGAGCCTTTGTGGCTTAGTGGGCGAGGCTTGTGCCGCCTGCTTACCTGGGTCCCCAGGGATTGCCTTATATGGTGAACAGCTGACCAGGGCTGGTGACGGAAGTCCTCAGTTTCGAAGAGGCTTTGCACGATCTTTACAGATCTGGCCTCCAAGCAGGCAGGAGCCACCAGAAGTCACCAGG
>gene=hg18_chr16_83106030_83106430_+; species=SPECIES_1; 
TTCTCCTGAGACCATAAAAGGTGAGAAATCCTCTGTGCACACACTCAGCTGGGGAGCCTTTGTGGCTTAGCGGGCGAGGCTTGCGCCGCCTGCTTACCTGGGTCCCCAGGGATTGCCTTATATGGTGAACATCTGACCAGGGCTGGTGACGGAAGTCCTCAGTTTCGAAGAGGCTTTGCACAATCTTTACAGATCTGGCCTCCAAGCAGGCAGGAGCCACCAGAAGGCACCAGG
>gene=hg18_chr16_83106030_83106430_+; species=SPECIES_2; 
TTCTTCTAAAACCATAAAAGGTGTCACATCCCCCTTGCACAGGCTCCGCTGGGGCGCCGTGGGGGCTGGGCCGGCGAGGCCCCTGCAGCCTGCTCACCTGTGCCTCCAGGGGTTGCCTTATAAGGTGAAAAGTTGGCCAGGGCTCAAAGAGGAAGTCCTCAGTTTTGCAGAAGCTTTGCAGGGTCTCTGCACATCTGGCCTACAAGCCCGCAGCCACTACAGGGTGTCTCGGGG
>gene=hg18_chr16_83106030_83106430_+; species=SPECIES_3; 
TTCCTCTAAAACCATAAAAGGTGTCAAATCATCTGTGCATACGCTCCGTTGGAGTGCCTTTGCAGCTGAGCTGGCAAGGCCTGGGCAGCGGGCTCACCTGTGACCCCAGGGTTTGCCTTATATGGTGAAAAGCTGAGCAGGGCTCATAAAGGAAGTCCAAAGTTTCAAAGAGGCTTTGCAAGTTTTTTGCAGAGCTGGCCTCTAAGCCTGCAGTCACTAGCGGAAGGGACAGTG
>gene=hg18_chr16_83106030_83106430_+; species=SPECIES_4; 
TTCTTCTGAAACCATAAAAGGTGTCAAATCCTTTGTGCACACGCTCAGCTGGAGCGTCTTTGCGGCTTAGCTGGCGAGGCCTGCACTGCTGGCTCACCTGTGTCTCCAGGGATTGCCTTATATGGTGAAAAGCTGCCCCGGGCTCATAAAGGAAGTCCTCAGTTTCAAAGAGGCTCTGTAGGATCTTTGCAGATCTGGCCTCCGAGCCTGCAGGCGCTACTGGGAGGGACAGGG
>gene=hg18_chr7_7575157_7575557_+; species=SPECIES_0; 
GGAATGAAAGCCTAAAAAGTGTGTTTATTTAAACATTGATTTTTCGAGAAAATGGCCCAGATCTCATGATGTCAATTAAGAGATTTCCTTTGTGGGTATGAGTATGAACCCTTATTTGGCAGTATCTGTTCCTTTGCTGTCGTAGCTGCTGTTACGTGAGGTGCCTCTTCTCCTTCTTAAATTTTGAAACCTTTTTAAGGTTGGACTTAATTTTATCACTACAGTGAGGTTTTTTAGACCAGAGACTTCATCGGCTC
>gene=hg18_chr7_7575157_7575557_+; species=SPECIES_1; 
GGAATGAAGGCCTAAAGAGTGTGTTTATTTAAACATTGATTTTTCGAGAAAATGGGGCAGATCTCATGATGTCAATTAAGAGGTTTCCTTTGTGGGTATGAGTGTGAAACCTTACTTGGCAGTATCTGTTCCTTTGCTGTCATAGCTGCTGTCACATGAGGTGCCTTTTCTCCTTCTTAAATTTTTTAACCTCTTTAAGGTTGGACTTAATTTTATCACTATAGTGAGGTTTTTTAGACCAGAGACTTCATCTGCTC
>gene=hg18_chr7_7575157_7575557_+; species=SPECIES_2; 
AGGATGGAAGCCTAATAAATGTGCTTATTTTAGTATTTGTCTTTCGAGAAGATGGGCCAGATCTTAGGATACCAGTTGAGAGGTTTCTTCTGTTTGCATGAGTATGAAGCCTTATTTGGCAGTATCTGTTCTTGTGATTTCTTAGCTACTGTTACATAAGGTGCCTTTTCTTCTTCTTAAATTTTTAAATGTCTGTAAGATTGGACATAACTTCAGCACAAGAATAAGCTTTATTATACTAGTGTATTAGTTAGCTC
>gene=hg18_chr7_7575157_7575557_+; species=SPECIES_3; 
GAGAGGGAGGCTTCGAAAGTGTGATTATTTCAGCATTTATCTTTTGATAAGATAGGCCAGATCTCTAGATACCATTTAAGAGGTTTCCTCTGTTGGAAGACGTGTGAACCCTTACTTGTCAGTATCTGTTCTTTTGTTGTTTTAGCTACTATTGCATGAAGTGCCTCTTCTTCTTCCTAAATTTTTAAATCTTTTTAAGATTGGACATAACTTCAGCATTGGAATGAGCTTTATTAGACCAGTTTATTACTCTTCTC
>gene=hg18_chr7_7575157_7575557_+; species=SPECIES_4; 
GCAATGGAAGTCTAAAAAGTGTGTTTATTTAAGCATTTATCTTTTGAGAAGATGGGCCAGCTCTTAGGACACAAATTAAGAGGTTTCCTCTGAGGGCATGAGTATGAACGCTTACCTGGCAGTATCTGCTCTTTTATTGTCTTAGCTACTATTGCATGAGGTTCCTCTTCTTCTTCTTAAATTTTTAAATCTCTTTAAGGTTGGACATAACTTCAGCACCAGAATGAGGTTTATTAGACTAGTCTATTTGTCTGCTC
>gene=hg18_chr19_45642047_45642447_+; species=SPECIES_0; 
AGCCCCGCCCCGGAGCCGAGCCGCGAGCCGCGATTGGCTGGAGTCCCGCCCGCCGCGGGGCGTCGATTGCTGGGCGGAGCCATCCGCCCGTGCCCCGAGACGCCGGATCCGCCCACCCCTCCCTAGCGCCCCGGGCCATTTAAAGAAGTGCAACTGGCGGGGCGGGGCAGCGACTCCGGGGTGGAGGGGGCCCAACAGAACCGCTTCCTTCCACTCAGCTACAGTCCTCGCTCCAAGATCGTCACCATTCTCCCTGCGGTTCCTTTATGGTAGGCCTGGACTCCACCGT
>gene=hg18_chr19_45642047_45642447_+; species=SPECIES_1; 
AGCCCCGCCCCGGAGCCGAGCCGCGAGCCGCGATTGGCTGGAGTCCCGCCCGCCGCGGGGCGTCGATTGCTGGGCGGAGCTATCCACCCTTGCCCGGAGACGCCGGACCCGCCCACCCCTCCCTAGCGCCCCGGGCCATTTAAAGGAGTGCAACTGGCGGGGCGGGGCAGCGCCTCCAGGGTGGAGGGGGCCCAAGAGAACCGCTTCCTTCCACTGGGCTACGGTCCTCGCTCCAAGATCGTCACCACTCTCCCTGCAGTCCCTTTTTGCCAGGCCTGGACCCCACCGC
>gene=hg18_chr19_45642047_45642447_+; species=SPECIES_2; 
AGCTCCGCCCGGGAGCCGAGCCGCGAGTCACGATTGGCTGGAGTCCTGCCGGCCGCTGGGCGCGGATTGCTGGGCGGGGCCATCCTCTAGTGCCAGGAGACGCCCCACCCGCCCTCCCCTCCCTTGCTTCGCGGACCAATTAAAGGATTCCGACTAGCTGGCCGGGGCCACGTCTCCAGAGTGGAGATGGCACATCAACGCACTTTCCTTTAACTTAGCTACTATCTTCGCTCCAAGATTCTCATCTTTCTCTCTGCGATCCCTTTATACCAGGCCAGAACCGCGTCGC
>gene=hg18_chr19_45642047_45642447_+; species=SPECIES_3; 
AGCCCCGCCCCGGACCCGAACCGCGAGCCGCGATTGGCTGGAGTCCTGCCCGCCGCGGGGCGAGGATTGCTGGGCGGAGCCACCGGCCGGTGCCAGGAGACGCCCGCCCCGCCCTCCCTTTCCTTCCACCCGGGACCTTTTAAAGGATTCCGACTGGCGGGGCGGGGCCTCGTCTCTAGGGCGGAGGGGGCACGTCAGAGCCGCTTCCTTCACCGCAGTCACGCTCCTCGCTCCAAAATCGTCAGCCTTCTCCCAGCGGTCCCTTTAGAGCAGGTGAGGACCCCGTCCG
>gene=hg18_chr19_45642047_45642447_+; species=SPECIES_4; 
TGCTCCGCCCCGGAGCCGAGCCGCGAGCCGCGATTGGCTGGAGTCCTGCCCGCCGCGGGGCGCGGATTGCTGGGCGGAGCCACCCGCCCGTTCTAGGAGACGCGCGACCCGCCCTCCCCTCCCTTGCGCCCCGGACCATTTAAAGGATTCCGACCGGCGGGGCGGGGCCACGTCTCTAGGATGGAGGGGGCACCTCAAAACTATTTCCTTCAACTCAGCAGCTGTACCCGCTCCAAGATCCTCAGCACTCTCTCTGCGACCCCTTTATACCAAGCCTGGACCCCATCGC
>gene=hg18_chr15_96028561_96028961_+; species=SPECIES_0; 
TGCAGACCTCCAATAGGAAACATTAGGTGCTACTCAAACTCTGAAAGGACACAATTAGGCTGTTCTGTGAGTCGAGAATGAACAGGGAAACAGCCATGTTGGAACGATAGGAAGCAAGACTGGGTGGTGCTTCCTCTCCTTTGCCTCTCTCTATCGCCCGCTATTTGCAGAGCCTATAACATGGGCAGCTGGCAAAGCAAAGTGTGGTTTCAGTCTCCCTCTCAATACCACAAGGTGTGTTGG
>gene=hg18_chr15_96028561_96028961_+; species=SPECIES_1; 
TGCAGACCTCCAATAGGAAACACTAGGTGCTCCTCAAACTCTGAAAGGACACAATAAGGCTGTTCTGTGAGTCGAGAATGAAAAGGGAAACAGCCGTGTTGGAGTGATAGGAAGCAAGACTGGGTGGTGCTTCCTCTCCTTTGCCTCTCTCTATCGCCCGCTATTTGCAGAGCCTATAACATGGGCAGCTGGCAAAGCAAAGTGTGGTTTCAGTCTCTCCCTCAATACCACAAGGTGTTTTGG
>gene=hg18_chr15_96028561_96028961_+; species=SPECIES_2; 
CTTTGTCATGTTATAAAGACCATTGTGTGGGTTTGAGTCCCAGGCACGGGTTAAAGAAACTGTTCACTAAGCAGGCTCTGAGTTGAGACCCAACCATGTGGGTAGAATAGGGTTCAAGTCCCAATCTCTAGGCGGTTTCATTGCCTCTCCCTGCCACTCACCTTTGGCAGAGCCTATAATATGAGCAACTGGCAGAGTTAAATGTGATTTCAGTTTCCCTCTCCCTGTCACAAGGGGGGTTGA
>gene=hg18_chr15_96028561_96028961_+; species=SPECIES_3; 
TGCAGACCTCCAGTAAAGAACACTGCGAGGGGCTCAAACCTTAGCACAGCATAATGAGATTGTTCTGTCAGTAGCAAGTGAAGTAAGACACAACCATGTTGGAAGAACAGGCAGCAAGATCCAGTCCATTTTCCTCTCCAGAGCCTGTCTCTATCGCGCCCTATTGGCAGAGTCTATAATGTGGGCAGCAGGCAAAGCAAAATGTGGTTTTAGTCTCCCTCTCAATGTCACAAGGCGGGTTGA
>gene=hg18_chr15_96028561_96028961_+; species=SPECIES_4; 
TGCAGACCTGCAACACGGACCGCTGAGTGCTGCTCAAACCCTAAAAGGGCATAATGAGGCTCTTCTGTAAGTGGCACGTAAAGTGCGAAACAACCATGTTGGAGTAAGAGGAAGCAAGAGCTAATCCACCTTCCTCTCCAGCACCTCTCTCTATCGCCCCCTTTTGGCAGACTCTATAAGAGCAGGAGCCGACAAAGCCACGTGTGGTTTCAGTCTCCCCCTCAACCAGACAATGTGGGTTGG
>gene=hg18_chr4_88699703_88700103_+; species=SPECIES_0; 
GGTGACCGATGCCTGATTACTACTGTGGTACCTAGGCAGGGCCTCCGGGTAATTATAGAGTCGGCTTGTGGTTGTCTTCCAGGAAATGGCAAGTACCAGTTGCCCTAGTGTGTCCCTGAGACTTCACTAAGGGACAACAGGAAACAAATGCCATATAAGGGCATCCCACGGCAGCTGCTGCTTTTAGGCAATTGGAAGGTAGACAGGTCTAGATCAATTTTAGCTCATTAAGAAAAATGTGGATATATGATGATCCTC
>gene=hg18_chr4_88699703_88700103_+; species=SPECIES_1; 
GGTGACCGATGCCTGATCACTACTGTGGTACCTAGGCAGGGCCTCTGGGTAATTATAGAGTCGGCCTGTGGTTGTCTTCCAGGAAATGGCAAGTACCACTTGCCCTAGTGTGTTCCTGAGACTTCACTAAGGGACAACAGGAAACAAATGCCATATAAGGTCATCCTGTGGCAGCTGCTGCTTTTAGGCAAGTAGAAGGTAGACAGGTCTAGATCAATTTTAGCTCATTAAGAAAAATGTGGATATATGATGGTCCTC
>gene=hg18_chr4_88699703_88700103_+; species=SPECIES_2; 
GGTGACCGATGCCTGATTACTGCTGTGGTGCTTAGACGGGGCCTCTGAGTAATTACAGAGTTGGCCTGTGGTTGTCTTCCAGGAAATGGCAAGTACCACTTGCCTGGCTGTGTCCCGGAGACTCCTCTTGGGGACAACAGGAAACGCATGCCATGTAAGGACATCCTGCAGCAGCAGCTGCTTCTTGGCAGCTGGAAGTCAGCCGAGCGTGTGTCCATCAGAGCTTAGGAAGAAAACTGTGCATATATAGTGATCTTC
>gene=hg18_chr4_88699703_88700103_+; species=SPECIES_3; 
CGTGACTGGTGCCTGATTACGGCTGTGGTGCTTAGACAGGGCCTCTGGGTAATTATAGAGTTGGCTTGTGGTTGTCTTCCAGGAAATGGCAAATACCACTTGCCTTAGTTTGTCCCGGAGACTTCACTAGAGGACAACAGGAAACAAATGCCATATAAGGGCATCCTGCAGCAGCTGCTGCTTTTTGGCAGCTGGAAGGTAGACATGCCTAAATCAATCTGAGCTTGTCAAAAAAAATTTACGTATACGGTGATCCTC
>gene=hg18_chr4_88699703_88700103_+; species=SPECIES_4; 
GACGACCCATGACTGATTACGGCTGTGGTGCTTAGACAGGGCCTCCGAGTAATTATAGAGTCCGCTTGTGGTTGTCTTCCAGGAAATGGCAAGTACCACTTGCCCTGGTGTGTCCTGGAGACTTCACTAGGGGACAACAGGAAACAAATGCCATGTAAGGATATCCTGCAGCAGCTGCTGCTTTTTGGCAACTGGAAGGTAGATGTGTTTAAATCAACTTGAACTTATTAAGGAAAATTTGCTTATAGAGTGATCTTC
>gene=hg18_chr9_135295830_135296230_+; species=SPECIES_0; 
TGGTGGGTTTGAGGCATGGTGCAGGGCATCTGGGGAGTAGGCCTTGGCTGAGGAAGCTGAGAACAGATGCGGCTCTCACTGCTTCTTTGGTGCAGTGGAACCGGCCTTGGGCGTGTCCTCAGTGCGTGTGCTCGCCCATGTATGTCCCATTGGTGCTTCGCTGAGGAAGGCACGTGAGGGTGGAGACATAAGCGAGGCTAAACAGACTGAGAACCTTGGGAGAGGGGCCCAGTCTCAGCGGCCGGCAGCG
>gene=hg18_chr9_135295830_135296230_+; species=SPECIES_1; 
TGGTGGGTTTGAGGCGTGGGGCAGGGCATCTGGGGAGCAGGCCTTGGCTGAGGATGCTGAGAACAGATGCGGCTCCCACTGCTTCTTTGGGGTAGAGGAACCGGCCTTGGGTGTGTCCTCGGTGTCTGTGCTCGCCCCTGTATGTCCTGTTGATGCTTTGCTGAGGAAGGCATGTGAGGGTGGAGACATGAGCGAGGCTAAACAGACTGAGAACCTTGGGAGAGGGGCCCAGTCTCAGCGGCTCCCAGCG
>gene=hg18_chr9_135295830_135296230_+; species=SPECIES_2; 
TCCTGGGGTCAGGGAGTTGCGCCAGGCATGTTGGCCGCAGGCCCCGCCCGGGGCAGCTCGGCGTGGGTGTGGGTCTTGCTGTCTGTCTGGGGTGGAGGAGCCGGCTGTGTGCGGGTCCTTCCCGTGGGACCTGGCCTGCGAGCGGCCCGTGTGTGCTTTGCTGAGGAAGGTGCTTAGGGCTGGACAAAGCAGGAGGGTGAAGTAGCCGGAGAACCTCTGGGGGTGGGCCGAGTGTCGACGGCCCCCAGCC
>gene=hg18_chr9_135295830_135296230_+; species=SPECIES_3; 
TGCTGGGGTTATGGGGTTGTGCCAGGCATGTTGGCAGCCATTGCTGACCAAGGAAACTCTGAGTGGATGTGACTCTCACTGTTTCTTGGGGACAGAGGAGCATGCTTTGGGCGCGTCATCTGCACGTGAGCTCCTCTGCACATGTCCCATGCGTGCTTTGCTGAGGAAGGCACTTGAGGGAGGATGGATGTGCAGTGTGAAACAGCCTGAGGCTCTTGGGGAGGGGGCCAAGTCTCAGTGATCTCCCGCC
>gene=hg18_chr9_135295830_135296230_+; species=SPECIES_4; 
TCCTAGGGCTCAGGAGTTGTGCTGTGCGTATTGGCAGCAGTCCCGGAGAGAGGAAGCCCTGAGTGGATGTGGCTCTCAGTGTGTCTTTGGGGTGGAGGAGCAGGCATTGAGCGCGTCCTCCGAGTGTGAGCCCGTCGACCTGTGTCCCATCTGTGCTTTGCTGATAGAGGCGCTTAGGGGTGGATGAATTAGTACGGTTAAACAGCTTGGGAACCTTTGGGAGGGGCCCCAGTCTCGGCAGCCCCCAGCC
>gene=hg18_chr2_204291041_204291441_+; species=SPECIES_0; 
CTCTTTCTCTTATCAGAAGGAAGCCAGGCCACCAGCTAAGGTTATCAGAGCCATAGACTGTTGAGTCCCCCTTTCTTCTCAGGGAGCACGGTTTGTCTCACAGTTTCCTGAGCAACCACCGGGTTGTCTTGTGGGGGACCTACCCCTTACAGAGCCTGAAAAGGAGCCAGTGGTCAGATGGTCACGTGTTGAAGGGCATCCTGGGCCTGAACAGGAAATATACTCAGAGGAAAGTTACAGTAACTTAACTAGCTCTGTGTGCCAGGGAAAT
>gene=hg18_chr2_204291041_204291441_+; species=SPECIES_1; 
CTCTTTCTCTTATCAGAAGGAAGCCAGGCCACCAGCTAAGGTTATCAGAGCCGTAGACTGTTGAGTCCCCCTTTCTTCTCAGGGAGCACAGTTTGTCTCACAGGTTCCTGAGCAACCACCAGGTTGTCTTGTGGGGGACCTACCCCTTACAGAGCCTGAAAAGGAGCCAGTGGACAGATGGTCACGTGTCGAAGGGCATCCTGGGCCTGAACAGGAAATGTACTCAGAGGAAAGTTACAGTAACTTAACCAGCTCTGTGTGCCAGGGAAAT
>gene=hg18_chr2_204291041_204291441_+; species=SPECIES_2; 
TTCTTTCTCACATCTGTGTGACACCAAGCCACCAGCTAGAGTTACCAGAGCCTAAGATGGCTGGGTGTCCCTGACCTCCAAGGAAGCACAGTTTGTCTTCTAAGTTCCTGAGCAAACACTGGGCTGGACTGTGAGCCACCTGCCCCGTGTGGAGCCTGAAAAGGAGTCAGTGGTCAGATGGCCACGTGTGGAAGGGTATCCCAGGCGTGAACAGGAAATGTGCTTAGAGGAAAGTTACGGTAACTTCGTCAGCTCTGTGTGCCAGGGGAAC
>gene=hg18_chr2_204291041_204291441_+; species=SPECIES_3; 
CTCTTTCTCACATCTGTAGGAGACTGAGCCACCAGCTAGAGTTACCAGAGCCACAGACAGAGGAGAGCCACTTTCCTCCCAGAAGGCACAGTTGGTCTCACAGGTTCCTGAGCAAACACTGGGTTGGCCTGTGAGCAACCTACCCTTTATGGAGCCTAAAAAGGAACAAGTGGTCAAATGGCCACGTGTTGAAGGGTATCCTAGGCCTGAACAGGAAATACACTCAGAGGAAAGTTACAGTAACTTCACCAACTCTGTGTGCCAAGGAAAC
>gene=hg18_chr2_204291041_204291441_+; species=SPECIES_4; 
CTCTCTCTCACATCTGCATGAGGCCGCGCCACCAGCTAGAGTTACTGGAGCCGCAGACAGTCAAGTCTCCCTTTCCTCCCAGAAAGCACAGTTTGTCCTACCGATTCCTGAGCAAACACTGGATTCGCCTGGGGGGACTCTGCCCCTTATGGAGCCTGGAAAGAAGCGAGGGGTCAGGTGTCCACGTGCTGAAGGGCGTCCTGGGCCTGCACAGGAAGTGTACTCAGAGGAAAGTTACGGTAACTTTACCAGCTCTGTGTTCCAGGGGAAC
>gene=hg18_chr5_179673315_179673715_+; species=SPECIES_0; 
GCCTACCTTGGTGCTGGCCACGCCGATCTCCGGCCCTGCGTTGATGTGGACGCCGCAGTCGGTCTCGCGAGAGATGGAGCTGCCCACGGTGTTGGTGACGCCCACGGTGAGAGCGCCGCGGTCCTTACAGTAGCGCAGCGCCAGGAGGGTGTCCGCGGTCTCGCCTGCCGCCCAGGGGCCTCTCAGGCCGCGCTCCGCCAGCCCCAACCCCTTCCTCCTTCACCGCGCTCACAGGGAAA
>gene=hg18_chr5_179673315_179673715_+; species=SPECIES_1; 
GCCTACCTTGGTGCTGGCCACGCCGACCTCCGGCCCTGCGTTGATGTGGACGCCGCAGTCGGTCTCGCGAGAGATGGAGCTGCCCACGGTGTTGGTGACGCCCACGGTCAGGGCTCCGCGGTCCTTGCAGTAGCGCAGTGCCAGGAGGGTGTCCGCGGTCTCGCCTGCCACACAGGGGCCTCTCAGACCGCGCTCCGCCAGCCCCAACCCCCTCCTCCTTCACCTCGCTCACACGGAAA
>gene=hg18_chr5_179673315_179673715_+; species=SPECIES_2; 
GCCTACCTTGGTGCTGGCCACACCGATCTCCGGCCCTGCGTTGATGTGGACGCCGCAGTCCGTCTCGCGGGAGATGGAGCTGCCCACGGTGTTGGTGACGCCCACGGTCAGAGCTCGGCGGTCCTTGCAGTAGCGCAGTGCCAGGAGGGTGTCTGCAGTCTCCCCTGCAACACAGGTCCTTTTCAGTCAGCGCTCTGCCAACCTCCACCCCTGACTCATTTACTTCGCTCAGGCAGAAA
>gene=hg18_chr5_179673315_179673715_+; species=SPECIES_3; 
GACTACCTTGGTGCTGGCCACGCCGATCTCCGGCCCAGCATTGATGTGGACACCGCAGTCAGTTTCTCGGGAGATGGAGCTGCCTACCGTGTTGGTGACGCCCACAGTCAGGGCCCGGCGGTCCTTACAGTAGCGCAATGCCAGGAGGGTGTCCGCAGTCTCACCTGCCACAGGGGTCCCTTTCAGTCAGGGCTGTGCCAGCCCCCGCCCCCAACTCACGAAGTCCACTCATGCACCAA
>gene=hg18_chr5_179673315_179673715_+; species=SPECIES_4; 
GCCTACCTTGGTGCTGGCCACGCCGATCTCTGGGCCCGCGTTGATGTGGACGCCGCAATCGGTCTCTCGGGAGATGGAGCTGCCCACGGTGTTGGTGACGCCCACGGTCAGAGCCCGGCGGTCCTTACAGTAGCGCAGCGCCAGGAGGGTGTCAGCGGTCTCCCCTGCCACACAGGCCCCTTTCAGTCAGGGCTGTGCCAGCCCCCGCCTCTGACTCATTTACTCCACTCATGCAGAAA
>gene=hg18_chr9_73490120_73490520_+; species=SPECIES_0; 
TTTATAGCTACATTCCAGCAAGAGAATATAGGAGGTGAGTCGGAGGTGAGCAAAACAAAAAAAACTCTGCTTCCTTACATCAGCAAATGAACTCTCACCACCCACCTTTTGCCCCAGATAACAAACCACATCCCAACACACTTCCTCTCACATTGTGCCCTTATTTAGAAATCACTTAATGATACCCACTCCAGCAAACAAGCTCATGAAAATGGTCTGGTAGCTGAATTGCACCATAAAATTGCTGGCCCTGTAAGAACTCATGAAATAATAC
>gene=hg18_chr9_73490120_73490520_+; species=SPECIES_1; 
TTTATAGCTACATTCCAGCAAGAGAATACAGGAGGTGACTCGGAGGTGAGCAAAACAAAAAAAACTCTACTTCCTTACATCAGCAAATGAACTCTCACCACCCACCTCTTGCCCCAGATAACAAACCACATCCCAACACACTTCCTGTCACACTGTGCCCTTATTTAGAAATCACTTAATGATACCCACTCCAGCAAACAAGCTCATGAAAATGGTCTGGTAGCTGAATTGCACCATAAAATTGCTGGCCCTGTAAGAACTCATGGAATAATAC
>gene=hg18_chr9_73490120_73490520_+; species=SPECIES_2; 
TGTATCTGTACGTTTCAGCAAGATAATGTGAAAGGTGAGGTGGAGGTGAGCGAAACAAAAAAAACTATACTTCCTTACGTCAGAGAATGAACTCTTACCACCCACCTCCTGCCCCAAATAACAAACTACATCCCAACACACTTCCTCTAACACTGTCTCCTGATTTAGAAATTACTTCATAATACCCACCCCAGCCAACAAGCTCATGAAAGCAGGCTGATACCTACACTCCACCATAAAATTGCTGCTCTCCTAAAAACTTATGGAAGAATAC
>gene=hg18_chr9_73490120_73490520_+; species=SPECIES_3; 
TGTAAATCTACATTCTAGCAAGACAATGCGTGAGGTGAGCTGGAGGTGAACAAAACAAAAAAATGTGTACTTCCTTACGTCAGTCAATGAACTCTTACCACCCACCTCTTGCCCCAAATAACAAACCACATCCCCAAACACTTCCTCAAATAATGTTTCCTTATTGAAAAATTACTTAATGATAACCACTCCAGCAAATAAGCTCATGAGAATGGTCCGGGGACCACGTTCCACCATAAAATGGCTGGACTCATAAGAACTCATAGAATAAGAC
>gene=hg18_chr9_73490120_73490520_+; species=SPECIES_4; 
TGTACATCTACGTTCCAGCAAGATAACACAGGAGGTGAGTCGGAGGTGAGCAAAACAAAAAAAACTCCACTTCCTGACGTCAGCAAATGAACTCTTACCACCCACCTCTTGGCCCCAACAACAAACCACATCCCAACACACTTCCTCTAACTCTGTCTCCTTATTTAGAAATTACTTCACGATACCCACCCCAGCAAACAATCTCATGAAAATGGTCTGGGAGCCAAATTCCACCATCAAATTGCTGGCCTCATAAGAACTCATAGAATAATGC
>gene=hg18_chr7_137795398_137795798_+; species=SPECIES_0; 
GTTGCTGGGAGAGGGAGGGCGGGGGCCTGAGGTGGGCGATGAGAGAAAGGCGGGCGGGCGTATTCCACTCGGCGGTAAGCGGACGGTAGAGGAACTCCGCTGACAGATACCCTCCCGGCCGCCCACGGGAGGCGGATCCGCCTTCCCCGGTTGCCTGAG
>gene=hg18_chr7_137795398_137795798_+; species=SPECIES_1; 
GTTGCTGGGAGAGGGAGGGCGGGGGCCTGAGGTGGGCGATGAGAGAAAGGCGGGCGGGCGTATTCGAAGCGGCGGTTAGCGGACGGTAGAGGAACTCCGCTGACAGATCCCCTTCCGGCCGCCCACGGGAGGCGGATCCGCCTTCCCCGGCTGCCTGAG
>gene=hg18_chr7_137795398_137795798_+; species=SPECIES_2; 
CTCGCTGGGCTGCGGCTGCTGGGCGGCGGCGGGCGGCGTTCAGAGGAAAACAGGCGGACAAAGGCGGCGGCGAGGTCGGCGGCGGGCAGAGGCGCGCCGGTAACTGCGGGCCGCCGGGCCGCGCGCAGGAGGCGGAGCCGCCTCTCGCGGCTGCTGGTG
>gene=hg18_chr7_137795398_137795798_+; species=SPECIES_3; 
GTTGCCGGGAGCGGGAGGGCGGCAGGCTGAGGTGGGCGCCCACAGAAAGGCGGGCGGGCGCCTTCGACGAGGCGGTAAGCGGACGGCAGAGGAATCCCGCTGACAGATCCCCTTCCGGCCGCCCACGGGAGGCGGATCCGCCTTCCTCGGCTCCATGAG
>gene=hg18_chr7_137795398_137795798_+; species=SPECIES_4; 
GTTGCTGGGAGAGGGCGGGCGGGGGCCTGAGGTGAGCGTTCAGAGAAAGGCGGGCGGGCGGATTCGACCGCGCGGTAAGCGCACGGCACAGGGATCCCGCTGACAGATTCCCTTCTGCGCGCCCACGGGAGGGGGATCCGCCTTTCTCGGATTCTTGAC
>gene=hg18_chr19_13089885_13090285_+; species=SPECIES_0; 
GACGGAGCCGTTAGAGGGGCGCGCTCGGAGCTCGGCTGGCCTCGCCTGGACGGTGCGCGGGCGGCCGCTCCTCCCTGGCCTGGCTGGGCGGCACGCGGCTTGGCTCGCCGGCGCGGCTGGGGCGGCCCACAATGAATGGCCGCCGCGGCTGCCGCTGCGGCGGAGGCCGCGGAGGCCGCGGAGGCGGAGGCCGAGGCCCCGGCGCAGCGGGGCGCGCCCCGGGCCCAGGCCCGCCCCAGCCGCCGCTGCGGAGC
>gene=hg18_chr19_13089885_13090285_+; species=SPECIES_1; 
GACGGAGCCGTTAGAGGGGCGCGCTCGGAGCTCGGCTGGCCTCGCCTGGACGGTGCGCGGGCTGCCGCTCCTCCCTGGCCTGGCTGGGCGGCGCGCGGCTTGGCTCGCCGGCGCGGCTGGGGCGGCCCACAATGAATGGCCGCCGCGGCTGCCGCTGCGGCGGAGGCCGCGGAGGCCGCGGAGGCGGAGGCCGAGGCCCCGGCGCAGGGGGGCGCGCCCCGGGCCCAGGCCCGCCCCAGCCGCCGCTGCGGAGC
>gene=hg18_chr19_13089885_13090285_+; species=SPECIES_2; 
GACTGAGGAGGACGAGGGCCGCACTCGGCGCTCGGCTGGCCTAGCCTCGGCGGTACACGGGCGGCCGCTTCTCCCCGGCCTGGCTGCGCGGCGCGCGCCTAGGCTCGCCGGCGCGGCTGGGGCGGCCCACAATGAATGGCCGCCGCGGCTACCGCTGCGGCGGAGGCCGCGGAGGCCGCGGAGGCGGAGGCCGAGGCCCCGGCGCAGGGGGGCGCGCCCCGGGCCCAGGCCCGCCTCAGCTGCCGCTGCGGAGC
>gene=hg18_chr19_13089885_13090285_+; species=SPECIES_3; 
GACGGAGATGGAGGAGGGGCGCGCTCGGCGCTCAGCTGGCCTGGCCTCGGCGGTGCGGGGGCGGCCGCTCCTCCCCGGCCGGGTTGGGCGGCGCGCGGCTTGGCTCGCCGGCGCGGCTGGGGCGGCCCACAATGAATGGCCGCCGCGGCTGCCGCTGCGGCGGAGGCCGCGGAGGCCGCGGAGGCGGAGGCCGAGGCCCCGGCGCAGGGGGGCGCGCCCCGGGCCCAGGCCCGCCCCAGCCGCCGCTGCGGAGC
>gene=hg18_chr19_13089885_13090285_+; species=SPECIES_4; 
GCTGGAGACGTAAGCGGGGCTCGCTCGGAACTCGGGTGCTCTCGCATTGGAGAGAAAGGGAAAGCAGATCAAAACAGCACTACCCTCTCGGCACACTTATTGGCAAGCCGGGGCGGGTGGTGCGGGAAAGGAGGAGTGGCGAAATTGGGTGTTATTTATTGGATTACAGGGGACGACGAAAAGGCAGAGAGAGATTACTAAGTGCATGAAAAGGGGGCAAGGGATAAGTCTCATCCTATCTAGGGTATCGCTGC
>gene=hg18_chr12_109505406_109505806_+; species=SPECIES_0; 
CGGCTGCAGCCGCCGCCGCCGCCGCCATCTTCCGCTCCACTAGCGTGTTCCGGGCGGTGCCGGCAGCACCGCCCCCTCCCTGGCCCTGCCCCTAGCCCCGCCCCGATCAGGCCCAAGCCCAGCCCCTGGCTCGCTGCCTTATGCAGTCACCAAGGTTGAACATGCGCAGAGGGTGCGGACGCAGTGTCTCTTGGGAATTATAGTCACTTTTGACTTGGCTGCCAAAGATTTAGGACCTAGGGGGATTCCTCAGACGCGGGACCTATGT
>gene=hg18_chr12_109505406_109505806_+; species=SPECIES_1; 
CGGCTGCAGCCGCAGCTGCCGCCGCCATCTTCCGCTCCACTAGCGTGTTCCGGGCGGCGCCGGCAGCACCGCCCCCTCCCTGGCCCTGCCCCTAGCCCCGCCCCGATCAGCCCCAAGCCCCGCCCCCGGCTTTCAGCCTTATGTAGTCACCAAGATTGAGCATGCGCAGAGAGTGCGAACGCAGTGTCTCCTGGGAATTATAGCCACTTTTGACTTGGCTGCCAAAGATTTAGGACCTAGGAGGATTCCCCAAACCCGGGACCTGTGT
>gene=hg18_chr12_109505406_109505806_+; species=SPECIES_2; 
CGGCTGCAGCCACCGCTGCCGCCGCCATCTTCCGCTCCACTAGCGTGTTCCGGGCCGCGCCGGCAGCACCGCCCCCCTTATGACCACGCCTATAGCCCCGCCCACGCTAGGACCAAGCCCCTCCTCCGGCTCGGTGCCCTATGCAGTCACAGAGGTCGAGCTTGCGCAGAGGATGTGGTCACAATATCTCCTGGGAGTTGTAGTCGCTTTTTACTTCACTGCCTAGCTTCAAGGACCTAGGAGGAGTTCCCAGACGCGAGACAGAAGT
>gene=hg18_chr12_109505406_109505806_+; species=SPECIES_3; 
CGGCTGCAGCCACCGCTGCCGCCGCCATCTTCCGCTCCACTAGCGTGTTCCGGGCCGCGCCGGTAGCACCGCCCCCTCCACGGGCCCGCCCACGGCCCCGCCCACGCGTGTTCCAAGCCACGCCCCCGGCTCGGTGCCTTTTGCTGTCTCCGAGGCTGAGCTTGCGCAGAGGGTGTGGACGCGATGTCTCCTGGGAGTTGTAGTTGCTGTTTATTTCACTGCCTAGCATCCCGGACCTAGGGGGACTCCAGAGACGCGGGACCTAAAT
>gene=hg18_chr12_109505406_109505806_+; species=SPECIES_4; 
GGGCTGCAGCCACCGCTGCCGCCGCCATCTTCCGCTCCACTAGCGTGTTCCGGGCCGCGCCGGCAGCGCCGCCCCCTCCGCGGCCACGCCCCTAGCCCCGCCCACATCAGGCCCAAGCCCCGCCCCCGGCTCGCAGCCGTGTGCAATCACCGAGGTCGAGCGTGCGCAGAGGGTGTGGACGCAATGTCTCCTGGGAGTTGTAGTCGCTTTTTACTTGACTGCCTAACGTCCAGGACCTAGGAGGATTCCCCAGACGCTGGATCTCAGT
>gene=hg18_chr12_107486622_107487022_+; species=SPECIES_0; 
TAGAACTTAGGCTTCTTTCTTCCGTTACTTCCAGTGCTGGCTGAAGATGCAATCAAGGCCGCCCTGGCTGATTACAAATTGAAACAAGAACCCAAAAAAGGAGAGGCAGAGAAGAAATGAGCCCTCGGCGAAGCCTCCTGTTTCCACCCTGTGCAGTCACCTAGATGTTCAGAAGCCCCTCTCCACTGAAAGCTATGAGACGCACAATACTTGCGTTCACGTTATGACTCTCATGCA
>gene=hg18_chr12_107486622_107487022_+; species=SPECIES_1; 
TAGAACTTAGGCTTCTTTCTTCCGTTACCTGTAGTGCTGGCTGAAGATGCAATCAAGGCCGCCCTGGCTGATTACAAATTGAAACAAGAACCCAAAAAAGGAGAAGCAGAGAAGAAATGAGCCCTCGGCGAAGCCTCCTGTTTCCACCCCGTGCAATCACCTAGATGTTCAGAAGCCCCTCTCCACTGAAAGCTATGAGACGCACAATACTTGCGTTCACATTATGACTCTCATGCA
>gene=hg18_chr12_107486622_107487022_+; species=SPECIES_2; 
TAGAACTTAGGCTTGTTTGTTCCGATACCTGCAGTGCTGGCTGAAGACGCCATCAAGGCCGCCCTGGCTGATTACAAACTGAAACAAGAACCCAAAACAGGAGAGGCCGAGAAGAAATGAACGCCTATGGATGCCTCATGCAGCCCCCCCACGCGGTCACATGGGTGTTCAGAAGCCCCACTACAATAAACGCTCTGAGACACACAACCTTTGCGCTCACGTTGCGAATCTAACTCA
>gene=hg18_chr12_107486622_107487022_+; species=SPECIES_3; 
TACACCTTAGGCTTCTTTCTTGTGCTCCTTCCAGTGCTGGCCGAAGATGCAATCAAGGCTGCCCTGGCTGATTACAAACTGAAACAAGAACCTAAGAAAGAAGAGGCAGAGAAGAAATGAGTGCTCAAGTGTCCAGCATGTTGACACCCCACGCGGTCACTTAGGCATTCAGAAGCCCCACTACAGTAAAAGCTCTGAGACGCACAACATTTGCGGTCACATGGTGGCTCCAATGCA
>gene=hg18_chr12_107486622_107487022_+; species=SPECIES_4; 
TAGAACTTAGGCTTCTTTCTTCCCTTACTTCCAGTGCTGGCTGAAGATGCAATCAAGGCTGCCCTGGCTGATTACAAGCTGAAACAAGAACCCAAGAAAGGCGAGGCGGAGAAGAAATGAGCCCTCGGCGCAGCCTTCTGTTGCCAGCCCGGGCAGCCTCCTGTCTGTTCAGAAGGCCCGCACTACAGCAAGCTGTGAGACGCACAGCATTTGCGTTCGCGTTGTGGCTCTGACGCA
>gene=hg18_chr8_30133203_30133603_+; species=SPECIES_0; 
GGCTCCGCCCCCAACCCTGCCAGGCTCTCCAATCGCATGTGGAATTATCGCTCTACCCAGGCGGTGGTGTCGATCCAATTGGGGCCGTACCATGGCGGAGAAGACTCAAAAGAGGTGGGTTGCTGCTTGAGAGCCTTTCTCAGCTCCGTAGGGGTGGAACCTGTTCTCGCCAATGGTGGCGAC
>gene=hg18_chr8_30133203_30133603_+; species=SPECIES_1; 
GGCTCCACCCCCAACCCTGCCAGGCTCTCCAATCGCGTGTGGAATTATCGCTCTACCCAGGCGGTGGTGTGGATCCAATTGGGGCCGTACCATGGCGGAGAAGACTCAAAAGAGGTGGGTCGCTGCTTGAGAGCCCTTCTCAGCTGCGTAGGGGTGGAACCTGTTCTCGCCAATGGTGGCGAC
>gene=hg18_chr8_30133203_30133603_+; species=SPECIES_2; 
GGCTCCGCCCCCCGTCCTGCCAGGCTCCACAATCACCTACAGAATCATCGCTGTGGCCAGGCGGTTGTGTCGATCCAGCTGGAGCTGAACCATGGCGGAGAAGACTCAAAAGAGGTGGGTCGCTGTCTGAGGTCCTGTCTCTCCTCCGCAGGGGTGGAATCTGCTCTCGCCAGTGGTGGGGAC
>gene=hg18_chr8_30133203_30133603_+; species=SPECIES_3; 
GGCCCCGCCCCCGGCCCCGCCAGGCGCTCCAATCGCTTGTAGAATCATCGCTGGAGCCAGGCGGTTGTGTCGATCCAACTGGGTCCAAACCATGGCGGAGAAGGCTCAAAAGAGGTGAGTCGCTGTTTGAGAGCCTATCTCTGCTCCCTAGGAGTCGAATCTGCTCTCGCCCGTGGTAGGGAT
>gene=hg18_chr8_30133203_30133603_+; species=SPECIES_4; 
GGCTCCGCCGCCAATCCGGCCAGGCTCTCCAATCGCTTGCAGAATCATCGCTTTACCCAGGCGGTTGTGTCGATCCAATTGGGGCCAAACCATGGCGGAGAAGACTCAAAAGAGGTGAGTGGTGGATTGAGAGCCTAGCTCCACTTCGCAGGAGTTGAACGTGTGCTCGCCAGTGGTGGGGAC
>gene=hg18_chr1_148401988_148402388_+; species=SPECIES_0; 
AGCTCAGCTACTGCCCCCCCCCCTTCTCACTCCCTTCTCTAGCTGGGTTCCTTTCTCTCTGCTTTCTTACTACCTCCCTGTCTCCCAACAGGAGCAGCCAATCCCCAGCCTGCTCTAGAGCCACGCCATATATGGAGAGGTTGGAAAAAACCCGAGTAAATGCAGGAGCACACACACACTCATACTTGCGAGTTTGACCGCCTTTCTGCATGTGACCCTGTGTCTCTGTGTGACACAAGTCCCACCCACAGAA
>gene=hg18_chr1_148401988_148402388_+; species=SPECIES_1; 
GGCTCGGCGACTGCCCCCTCCCCTTCTCACTCCCTTCCCTAGCTGGGTTCCTTTCTCTCTGCTTTCTTACTACCTCCCTGTCTCCCAACAGAAGCAGCCAATCCCCAGCCTGCTCTAGAGCCACGCCATATATGGAGAGGTTGGAAAAAACCCGAGTAAATGCAGGAGCACACACACACACACACATGCGAGTTTGACCGCCTTTCTGCACGTGACCCTGTGTCTCTGTGTGACACAAGTCCCACCCAAAGAA
>gene=hg18_chr1_148401988_148402388_+; species=SPECIES_2; 
AGCTGGGCTACAGCCCCCTTCCCTTCACACTCCCTCCCCTTGCTGGGTTCGTTCCTTTCTGCTTTCTTCCTACCTCCCAGTCTCCCAACAACAGCAGCCAATCCCCAGCCTGCTCTAGAGCCACACCATATATGGAGAGATTGGAAAAAACCCGAGTAAATGCGGGAGGACACACACACACACACATGCGAGCTTGAGCGCCTCTCTGCATGCGACGCTGTGTCTGTGTGTGACACAAGTCCCACCCACGAAA
>gene=hg18_chr1_148401988_148402388_+; species=SPECIES_3; 
AGCCCAGCTCCAGCCTCCTCCCCTTCTCACCCCCAGCCCCTGCGTGGTTCGTTTCTCCCTCCTTTCTTCCAAGCTCCCAGTCTCCCAACCGCAGCAGCCAATCCCCAGCCTGCTCTGGAGCCACACCATATAAGGAGAGGTTGGAAAAAACCGGAGTAAAAGCGAGAGCACACACACACACACACATGCGAGTTTGAGCACCTCTCTTCACATGACCCTGTGACCATGTGTGACACCAGTCCCACCCACAGAA
>gene=hg18_chr1_148401988_148402388_+; species=SPECIES_4; 
AGCTCCACGACAGCCCCCTCCCCTTTTCACTCCCTTCCCCTGCTTGGTTCAGTTCTTTCTGCTTTCTTCCTACCTCCCAGGCTCCCAACAACAGCAGCCAATCCCCAGCCCGCTCTAGAGCCACACCATATATGGAGAGGTTGGAAAAAACCGGAGTAAATGCGAGAGGAGACAGACACACACACGTGCGAGTTTGAGCGCCTTTCCGCATGTGACCCTGTGTCTGTGTGTGACACTGGTCCCACCCACAGAA
>gene=hg18_chr9_113978715_113979115_+; species=SPECIES_0; 
GTTTTATGAAAGGATAATAAGATCCGGTTTGAAGCTTTGAGCTCTGTGGGGCGCGCCGAGAGCAGGCACCACTTCACCCATATCCTCACTTGTTTACTCTCTGCCATGAGCCTGCCGTAAATCTCACCACTTTCAAACACACCCATATAAGGGCTAAAGTTGTGGAGTCTTAGTAGTTAAAAATCAACTTCCTGGTGAAGTGTGGCATGCCTGTAGTCCCAGCTACTAAAGGCTGAAGGG
>gene=hg18_chr9_113978715_113979115_+; species=SPECIES_1; 
GTTTTGTGAGAGGATAATAAGATCCGGTTTGAAGCTTTGAGCTCTGTGGGGAGCTCCGAGAGCAGGCACCACTTCCCCCATATCCTCACTTGCTTACTCTCTGCCATGAGCCTGCCCTAAATCTAACCACTTTCAAACACACCCATACAAGGGCTAGAGTGGTGGAGTCATAGTAGTTAAAAATCAACTTCCTGGTGAAGTGTGGCGTGCCTGTAGTCCCAGCTACTAAAGGCTGAAGGG
>gene=hg18_chr9_113978715_113979115_+; species=SPECIES_2; 
GATGGGAGAAGGGAGAATAAGTTCCAGGTTGAAGTTTTCAGCTCTGTGGAGCACCCCAAGAGCAGGCCCCTCTTCACCCATATCCTCACTGGCTTTGTCTGTGCCATGGGCTTGCTCTCACCCTAACCACCCAGGACCACACCCATATAAGGGTTCAACTTGTGCAGCCTTAGAAGTTAAAAATAAACTTCCTAGGCCCTTGCATCTTCCTTGTATTCTTAGCAAAGAAAGCCTGCTGGG
>gene=hg18_chr9_113978715_113979115_+; species=SPECIES_3; 
GGTGGGAGAGGGGAGAAGAAGTTCCAGTTTCAAACTTTGACCTCCGCGGGTCTGGCCAAGAGCAGGCTCCACTTCACCCATATCCTCACTTGCTTTCTCTCCACCATGAGCCTGCTCTAAATCTAACCACCCGTGAACACACCCATATAAGGGCCAAACTTGTGCAGCCTTAGACGTTAAAAATAAACTGCCTGGTCTTTTGCAGCTTTCTTGTAATTTCAGCAAAGAAAGGCTGCTGGG
>gene=hg18_chr9_113978715_113979115_+; species=SPECIES_4; 
GGTGGGCGAAGGGAGAGTAAGTTCCAGTTTGAGGCTTTGAGCTCTGGGGGGCTCTCCCAGAGCAGGTCCCACTTTACCCACATCCTCCCTCGGTTTCTCTCTACCGTGAGCCTGCCCTAGATCTCATCACCCATGAACACACCCATATAAGGGCTCAACTTGTGCAGCCTTAGAAGTTAAAAATAAACTTCCCAGGCTCTTGCATCTTTCTTGTATTTTCAGCAAAGAAAGCCCGCTGGG
>gene=hg18_chr2_151052348_151052748_+; species=SPECIES_0; 
CCTCCCAAGTCCAATTCCGACCGACTGCTTTGTTTCACGCTCTCTGCGCGGCTTTATACGCCCGGCCTTCCAATCCTCTTTCTCAATGAGGAGGAAACTGATCTGCCTCCTCCCTTTATGGAGCCGGGAGCGGCGCTGTTGGTTGCAGCCGAAAATGTAAGCAGTGCGCCCTCTAGGGTGCCCATTCGGGATCTATTTTAGACCAGGCTCTTAGACCATGAAGATAGATGCTTTGCTGCAAGGTGGGGGATCTGTG
>gene=hg18_chr2_151052348_151052748_+; species=SPECIES_1; 
CCTCCCAAGTCCAATTCCGACCGACTGCTTTGTTTCACGCTCTCTGAGCGGCTTTATACGCCCGGCCTTCCAATCCTCTTTCTCAATGAGGAGGAAACTGATCTGCCTCCTCCCTTTATGGAGCCGGGAGTGGCGCTGTTGCTTGCTGCCGAAAATGTAAGCAGTGCGCCCTCTAGGGTGCCCGTTCGGGATCTATTTCAGACCAGGCTCTGCGACCATGAAGACAGATGCTTTGCTGCAAGGTGGGGGATCTGTG
>gene=hg18_chr2_151052348_151052748_+; species=SPECIES_2; 
TTTCCCAAGTCCAATTCCGACCGACTGCTTTGTTTCACGCTCTCTGCGCGGCTTTATACGCCCGGCCTTCCAATCCTCTTTCTCAATGAGAAGGAAACTGATCCGCCTCCTCCCTTTATGGAGCCGGGAGACGCGCCGTCTGTTACTGCAGAAAATGTAGACAGTGCGCCCTCTAGGGTGACCATGCGGGATCGATTCCAGTCCAAGCTCGGCGACCTTGAGGACCGACGCTGTGCTGGGAAGTGGGGAGTCTGTG
>gene=hg18_chr2_151052348_151052748_+; species=SPECIES_3; 
CCGCCCGCGTCCACCTCAGCCCGACTGCTTTGTCTCCCGCGCCCGGCGCCGCTTTATAGGCCGGGCCTTCCAATCCTCTTTCTCAATGAGCCGGGAAGCGACCCGCCTCCTGCCTCCGCGGGGCCGCGAGCGGGGCGGTCCCTCGCCGCGGAGAGCGCGCCCCGGGCGCCCTCTAGGGTGGCCGCGCGGGATGGCGTGCGCACCGGGCCGCGGGACCCCGGAGGGGGGGGGTTGGGGGGGCGGGGGGGGGTCCGGG
>gene=hg18_chr2_151052348_151052748_+; species=SPECIES_4; 
CTTCCCAAGTCCAATTCCGACCGACTGCTTTGTTTCACGCTCTCTGCGCGGCTTTATACGCCCGGCCTTCCAATCCTCTTTCTCAATGAGAAGGAAACTGATCCGCCTCCTCCCTTTATGGAGCCGGGAGCGGCGCTGTCTGTTGTTGCGGTATACGTAAACAGTGCGCCCTCTAGGGTGACCGTGCGGGATCTATTCCAGATCAGGCCCTGCGACCTTGGAGACTGACGCTTTGCTGGGAGGTGGGGAGTCTGTG
>gene=hg18_chr15_53304512_53304912_+; species=SPECIES_0; 
TTCTTTCTCCAGGTTGTTACACATGCTGTTCCCACATCCTGAATACTTAACCACAACCTTCCTTCAAGACTTGCTTCATGGTTACCTCATTATCTTTCTGGTCTCCAGAGTGGCTCTGTGCTCTGTTAATGCCTTATATGCCCAGTGTCATGCTATGAGCACAGACTCAGGATCCAGTGTACCTAGGGATGAATCCTGGCTCTGCCATTTACTAGCTGTGTGACCCTGATGAAGTTATTTCCCCATCTGTAAATGGTGATAATGAT
>gene=hg18_chr15_53304512_53304912_+; species=SPECIES_1; 
TTCTTTCTCCAGGTTGTTACACATGCTGTTCCCACATCTTGAATACTTAACCACAACCTTCCTTCAAGACTTGCTTCATGGTTACCTCATTATCTTTCTGGTCTCCAGAGTGGTTCTGTGCTCTGTTAATGCCTTATATGCCCAGTGTGATGCTATGGGCAAGGACTCAGAATCCAGTGTACCTAGGGTTGAATCCTGGCTCTGCCATTTACTAGCTATGTGACCCTGATGAAGCTATTTCCCCATCTGTAAATGGTGATAATGAT
>gene=hg18_chr15_53304512_53304912_+; species=SPECIES_2; 
TTCGGTCTCCAGGCTGTTATGCATTCTGTCCCTAGACCCTGAATAACCAAACACAGCCTTCCTTCACAACTTGCCTCTCAGTCACTTCACTACCTTTCTGGCCTCCAGGGAAGTTCAGTGCTCTATTAACACCTTACCCGTTCAGTGTCAAGTTATGAAAATGAACTCAGGACTGAAGGTGTTTAAAGCTGAATCCTGGCTATGCCATTGACTAGCTGTGTGGCCTTGAGGAAGTTACTTCCCCATCTTTAAATGAAGACAATGAC
>gene=hg18_chr15_53304512_53304912_+; species=SPECIES_3; 
TTTTTTCTCCAGGCTGGTACACATGCTGTCCCCACATGTTGAATACCCAACCACAACCTTCCTTCATGACTTGCCTCTCAGTTACCTCACTAGCTTTCTAGTCTCCAGAGTGGCTCTGTGCTCTATTAACCCCCTATGTGTCCAGTGTCATGTTATGAACATGAACTCAGAACTGACTATGTCTAAGGTTGAATCCTGGCTCTGCCATTTATTAGCTGTGTGACCCTGAGGAAGCCATTTCTCCATCTGTAAATGGTAATAATAAT
>gene=hg18_chr15_53304512_53304912_+; species=SPECIES_4; 
TTCTTTCTCCAGGATGTTACACTTGCTGTCCCCACACCTTGAATTCCCAACCACAACCTTCCTTCAAGACTTGCCTCTCAGTTACCTCACTACCTTTCTGGTCTCCAGAGTGGCTCTGTGCTCTGTTAACACCTTATATGTCCTGTGTCATGTTACGAGCATGAACTCAGGACCTAAGGTGTCTAAGGCTGAATCCTGGCTCAGCCATTTACTAGCTGTGTGACCCTGAGGAAGTTATTTCCCCATCTATAAATAGCGAAAATCAT
>gene=hg18_chr1_170875286_170875686_+; species=SPECIES_0; 
GAGCCTCTCAAAGGAAAGTAACCAGGGTAGAATCTGCATGAGGAGAGGAGCCTTGGGCGGCGACCTGTGAAGCTTGTGCCCTGAGGGCTGTGGTAAATATCCACTGTGTGGGAGGGCGGTACGGTCTGTGGTTGCAGCATGAGGCTGGAGCAACGAGGATTCAGTCACTTACCAGATTGCCATTTC
>gene=hg18_chr1_170875286_170875686_+; species=SPECIES_1; 
GAGCCTCTCAAAGGAAAGTAATGAGGGTAGAATCTGCTTGAGGAGAGAAGCCTTGGGTGGCGACCTGTGAAGCTTGTGCCCTGAGGGCTGTGGGAAATACCCACTGTGTGGGAGGGCGGTACGGTCTGTGGTTGTAGCATGAGGCTGGAGCAATGAGGATTCAGTCACTTACCAGACTGCCATTTC
>gene=hg18_chr1_170875286_170875686_+; species=SPECIES_2; 
GAGCCGCCCAGAAGAAAGTGACCAGGCTTGAACCCGGGTGAGGGGAGGAGCCTTGGGCAGCAGCCTGGGAAGCTTGTGCCTTGAGGGCAGCAGGAAAGGCTCACTGTGTGGGAGGGCAGTTGGGACAGTGGTTGCAGGGGGAGGCTGGAGCAAGGGAGATTCGGTCACAGATCAAATCTCAGCTTC
>gene=hg18_chr1_170875286_170875686_+; species=SPECIES_3; 
GAGCTGCCCCAAAGAAAGTGACCGGGCTTGGAGCAGGGTGGGGAGAGGCGCCCCCGGCAGCAGCGGGAGCAGCAGCTGCCCCGAGGGCCGAGGCCGAGGCCGACTGTGGGGAAGGGCGGTGGGCCCGGTGGGTGGAGCGGGAGGCGCGGGCAGGGGAGATGCAGTCCCAGGCCGGACTCCAACTTC
>gene=hg18_chr1_170875286_170875686_+; species=SPECIES_4; 
GAGCCGCCCAAAAGAAAGTGACCAGCCGTGAACCTGCGTGAAGAGAGAAGCCTAGGGGAACAGCCTGGGAAGCTTGTGCCCTGAGGGCTGTGGGAAAGGCCCGCTGTGTGGGAGGGCGGTCGGGACAGTGGTTGCAGCGTGAGGCTGGAGCAATGAGGATTCAGTTGCATATCGGATTCCAACTTC
>gene=hg18_chr14_72425761_72426161_+; species=SPECIES_0; 
GAGGTTTGGAGAATTTAGGGCTTTTTTATAGTGGCAACCAGAAGCAGATGGAGAACAGGTTCTTGGGAATCTGTTGGCTTACAACGTCCGAGGGTCCTTTTTCATAAGAAGCTAAAACAATGTCCATAAAAGGCAGCAAGTTCACAAATCCCGGCCTCAATGCTGTCTACTTAGTACCTACCCACACCCCCACCTCGACAGAAAGAGCTAAGAGGAGATTAGAACCAGGAATGTGCCCCCACCCCTTCCCCTCTGATATCTAAACTGAGTGCCACAGCAAGAGTGAGGTCTGG
>gene=hg18_chr14_72425761_72426161_+; species=SPECIES_1; 
GAAGTTTGGAGAATTTAGGGCTTTTTTATAGTGGCAACCAGAAGCAGATGGAGAACAGGTTCTTGGGAATCTGTTGGCTTACAACGTCTGAGGGTCCTTTTTCATAAGAAGCTAAAACAATGTCCATAAAAGGCAGCAAGTTCACAAATCCTGGCCTCAATGCCATCTACTTAGTACCTACCCACACCCCCACCCCAACAGAAAGAGCTAAGAGGAGATTAGAACCAGGAATGTGCCCCCACCCCTTCCCCTCTGATATCTAAACTGAGTGCCACAGCAAGAGTGAGGTCTGG
>gene=hg18_chr14_72425761_72426161_+; species=SPECIES_2; 
GAAGTTTGGAGAATTTAAGGCTTCCCTCCAGTGGCAACCAGAAGCAGATGCAGAAGTGGTTCTTAGGCATCTGTTGGCTTAAAATGTCTGAGAGTCCTTTTTCATAAGGGGCTAAAATAATGTCCGTAAAAAGCTGAAAGCTCACAAATCTCAACCCCAGTGTTCCCCATTTAGTACCTACCCAAATCCCCACCCCAACAGAAAGAGCCAGAAGCAGATTAGAACCAGGAATGTGCCCCTGCGCCATCCTCTCTGATATCTAAGCTGAGTGCCACAGCAAGAGTGAGGTCTGG
>gene=hg18_chr14_72425761_72426161_+; species=SPECIES_3; 
GAAGTTTGGGGAATTCAAGGCTTTTTTTGAGTGGCAACCAGAAGCAGATGGAGAAGTGGCTCTTAGGCATCTGTTGGCTTAAAATATCTGAGGGTCCTTTTTCATAAGGGGCTAAAATAATGTCCATAAAAGGCTACAAGTTCACAAATCCCAACCTTCATATTCCCCACTTAGTACCTACCCACGTCCCCTCTCCAACAGAAAGAGCTAAAAGGAGATTAGAACCAGGAATGCGCTCCACCCCCCTCTTCTCTGATATCTAAACTGAGTGCCACAGCAAGAGTGAGGTCTGG
>gene=hg18_chr14_72425761_72426161_+; species=SPECIES_4; 
GAAGTTTGGAGAATTTAGAGCTTTTTTCCAGTGGCAACCAGAAGCAGATGGAGAAGTGCTTCTTAGGCATCTGTTGGCTTAAAATGTCTGAGGGTCCTTTTTCATAAGGGGCTAAAATAATGTCCATAAAAGGCAGCAAGTTCACAAATCTCAACCCCAACGTTCCCCACTTAGTACCTACCCACATCCCCAACCCAACAGAAAGAGCTTAGGGGAGATTAGAACTAGGAATGTGCCCCCACCCTCTCCTCTCGGATATCTAAACTGAGTGCCACAGCAAAAGTGAGGTCTGG
>gene=hg18_chr15_72045182_72045582_+; species=SPECIES_0; 
AGAAGGAATGATGTTCCCTTGTGGTTTCTATATCCTAAGAGTAAACACTTCTATATGAAATGAGTGACTCTAGGGCAATGTTCATGGCTAGTGCCTCGTGGTTTTTCTCATTTCTTTCCAGCTGTATTTGCTACCACTGTAGCTGACATTTACCAAGCCCTACGTGTTCCAGCATGCTTTCATTTAGAACCCTGACTCCTTTCTCAAACCCACGTTCAATTTGTCAGATAATC
>gene=hg18_chr15_72045182_72045582_+; species=SPECIES_1; 
AGAAGGAATGATGTTCCCTTGTGATTTCTACATCCTAAGAGTAAACACTTCTATATGAAATGAGTGACTCCAGGGCAATGTTCATGGCTAGTGCCTCGTGATTTTTCTTATTTCTTTGCAGTTGTATTTGCTACCACTGTAGCTGACATTTACCAAGCCCTACGTGTTCCAGCATGGTTTCATTTAGAACCCTGACTCCTTTCTCAAACCCACATTCAATTTGTCAGATAATC
>gene=hg18_chr15_72045182_72045582_+; species=SPECIES_2; 
AGAAGGAGTGACATTTTCTTGCAGCTTCTTCATCCTAAGAATGAACCCCTCTACATGCAATGACTCATTCCCAGGTACTTTTTGTGACTTGTGTCTCACAGGCTTTCTCATTTCCCCACAGCCGTGTTTGCTGTCACTGAGGCTGGCATTTACTGAGCCCTACATGTTTCAGTATGCCCCCATTTCGAACCCTGATTCGTTTCTCACACCCACGTCCAGTCTATCAGGAGATT
>gene=hg18_chr15_72045182_72045582_+; species=SPECIES_3; 
AGAAGGGGTGACACTGTCCTGTGCCTTCCGCATCCCAAGAGTGGAGTCCTCTACATGAAATGAAGGACTCCCTGGTGCTTGTGGTCTACGGTGACTCGCGGGTTTTCTCATTTCCTCGGTGTTGTGTTCGCTGTCACTGCAGCTGCCATCTACTGAGCCCCACCCGTCCCAGCATGCAGTCCTTTCAAGCCCTGACTCCTGTTTCACACCCACATCTAATCTGCTGGGGGATC
>gene=hg18_chr15_72045182_72045582_+; species=SPECIES_4; 
AGAAGGAAAAATAAAATCTTAAAAAAATTTCATGTGAATAATCAAGCGGTTTCCAGGAAATGAGTCATGCCAAGGCGGTGGTGGTGGCTACTCTCTCACGGGGTTTCTCATTTCCCCAAGGTTGTGTTTGCTGTCACTGTAGCTGCCATTTGCTGAGCCCTACCGGCCCCAGCATGTACTCATTTCAAACCCTGACTCCTCTCTCACAACCATGTCCAATCTGTCAGGTGATC
>gene=hg18_chr19_59140522_59140922_+; species=SPECIES_0; 
GATTCGGGATGGCAAATATGTTTCAGCTTCGTTGTCAAAACTAAGTGATTCGTACGGGCTGCTTGGACCCGGTGTTAGAAGGATTTGCTCAGTGGGAAAGAGTGTTCCATTGATTGGTGCTGTCTGCCGTGCTGCTCAATTGGTGCTGTCTGCCTTGCCTGCAGGATGGGCTGTGGTGACGCAAATGCTAGATACTTGCTAACCTATGGGGAAGTTAACAACCTAAGGGTTGTGTTCTTTTTCATTT
>gene=hg18_chr19_59140522_59140922_+; species=SPECIES_1; 
GATTTGGGATTGCAAATATGCTTCAGCTTCGTTGTCAAAACTAAGCGATTCGTACTGGTTGCTTGGACCCAGTATTAGAAGGATTTGCTCGGTGGGAAAGAGTGTCCCATTGATTGGTGCTGTCTGCCGTGCTGCTCAATTGGTGCTGTCTGCCTTGCCTGCAGGATGGGCTGCGGTGATGCAAATGCTAGATACTTGCTAACCTATGGGAAAGTTAACAACCTAAGGTTTGTGTTTTTTTTTTAGA
>gene=hg18_chr19_59140522_59140922_+; species=SPECIES_2; 
GAATTGGGACGGCAAATGAGTTTTGGCTTCTTCATCAAGATGAATTGATTCCTAATGGCCACTTGGACACAGCGTTAGAAGGATTTGCTCAGTGGGAAAGACTGTCCCATCGATTGGTGCTGTCTGCCATCCTGTTCGTTTCGTGCTGTCTGTCTTGCGTGCAGGATTAGCAGTCGTGGTGCAAGCGCTGGTTATCTGCTGAGTTGTCTGGAACTTAACAACAACAAGTCCGTGTTCGTTTTTAATG
>gene=hg18_chr19_59140522_59140922_+; species=SPECIES_3; 
GATCTGGGATGGCAAAGATGTTTCAGCTTCTTTGTCAAGACGAATCGATTCCTAGTGGCTGCCTGGACATGATATTAGAAGGATTTGCTCAGTGGAAGAGGATGTCCCATTGATTGGTGCTGTCTGCCAGCCTGATTAATTGGTGCTGTCTGTCTTGCCTGCAGAAATGGCACTTTTGGTACAAGTGCTGGACATCTGCTTATTTCTCCAGAATTTAGCAACCTAAAGTCTATGTTCTTTTTCAGTT
>gene=hg18_chr19_59140522_59140922_+; species=SPECIES_4; 
GATTTGGGATGGCAAATATGTTTTAGCTTCTTTGTCAAGATTAATCGATTCCTAGTGGCTGCCCGGACACAGTGTGAGAAGGATTTGGTCAGTGGGAGAGGATGTCTCATTGATTGGTGCTGTCTGCCATCCTGATCAATTGGTGCTGTCTGCCTTGCCTGCGGGATGGCCGGTTGTGGTGCCAGTGCTGGATATTTGCTGATTTGTCCAGAACTTAACAACCTACAATTTATGTTCTTTTTTGTTT
>gene=hg18_chr4_109313856_109314256_+; species=SPECIES_0; 
CCGTGCCTTATATCGGCTGAGGGAGGCGCCTGCGCACGGCCCGCGCGGCGGCGCGGCCTTTGAAGTCGCGGCGGCTGCCGCTTTCATCCTTTCTTTTTTCCCTCGCAGGCCCCTTTGTGTGACTAAATTTGGCAAGAATATGGATCTGAGCCAGTCTTTCCACGTGTGCTCCCAGCTCCCAGCTGAGAAGGCCAAGGGTTCTCTTCCGGGTAAGGAGACAGGGAGAAAGATCAAAGAGTTTGGGGAGCTGGATCTGAAATGTGAATTGAAAATAAAAATCAAGCCTGGA
>gene=hg18_chr4_109313856_109314256_+; species=SPECIES_1; 
TCGCGCCTTATATCGGCTGAGGGCGGCGCCTGCGCAGGGCCGGCGCGGCGGCGCGGCCTTTGAAGTCGCGGCGGCTGCCGCTTTCATCCTTTCTTTTTTCCCTCGCAGGCCCCTTTGTGTGACTAAATTTGGCAAGAATATGGATCCGAGCCAGTCTTTCCACGTGTGCTCCCAGCTCCCAGCTGAGAAGGCCAAGGGTTCTCTTCCGGGTAAGGAGACAGGGAGAAAGATCAAAGAGTTTGGGGAGCTGGATCTGAAATGTGAATTGAAAATAAAAATCAAGCCTGGA
>gene=hg18_chr4_109313856_109314256_+; species=SPECIES_2; 
CCGCGCCTTATATCCGCGGAGGGCGGCGCCTGCGCCGGGCCGGCGCGGCGGCGCGGCCTTTGAAGTCCTGGCGGCTGCCGCTTTCATCCTTTCTTTTTTCCCTTGCAGGCCCCTTTGTGTGACTAAATTTGGAAAGAATATGGATCCGAGCCAGTCTTTCCACGTGTGCTCCCAGCTCCCAGCTGAGAAGGCCAAGGGTTCTCTTCCGGGTAAGGAGACAGGGAGAAAGATCAAAGAGTTTGGGGAGCTGGATCTGAAATGTGAATTGAAAATAAAAATCAAGCCTGGA
>gene=hg18_chr4_109313856_109314256_+; species=SPECIES_3; 
CCGCGCCTTATATCCTCGGAGGGCGGCGCCTGCGCAGGGCCGGCTCGGCGGCATGGCCTTTGAAGTCGTGGCGGCTGCAGCTTTCATCCTTTCTTTTTTCCCTCGCAGGCCCCTTTGTGTGACTAAATTTGGCAAGAATATGGATCCGAGCCAGGCTTTCCACGTGTGCTCCCAGCTCCCAGCTGAGAAGGCCAAGGGTTCTCTTCCGGGTAAGGAGACAGGGAGAAAGATCAAAGAGTTTGGGGAGCTGGATCTGAAATGTGAATTGAAAATAAAAATCAAGCCTGGA
>gene=hg18_chr4_109313856_109314256_+; species=SPECIES_4; 
CCGCGCCTGGTGTCCGCGGAGGGCGGCGCCTGCGCAGGGCCGGCGCGGCGGCGCGGCCTTTGAAGTCCCGGCGGCTGCCGCTTTCATCCTCTCTTTTTTCCCTTGCAGGCCCCTTTGTGTGACTAAATTTGGCAAGAATATGGATCCGCGCCAGTCTTTCCACGTGTGCTCCCAGCTCCCAGCTGAGAAGGCCAAGGGTTCTCTTCCGGGTAAGGAGACAGGGAGAAAGATCAAAGAGTTTGGGGAGCTGGATCTGAAATGTGAATTGAAAATAAAAATCAAGCCTGGA
>gene=hg18_chr13_109916013_109916413_+; species=SPECIES_0; 
ATCTGTTCTCGCACGTACAAGTGACCCACTGTGAGGTTTCTGAGCCCCCCTCAGCCTCTCCGGACTACAGTGACAGAGGCCTTGCCCGGAAGTTCAGAGATGGCTTTCCGTTCCCTGCCATTCAGTCCTCCCCCAACACACACACTGCACGACGAGCCAGTACTGTTTCAAAATTGCCTCACTCGTCCTTTGTCTTCCCCCCAGATTGTGACACA
>gene=hg18_chr13_109916013_109916413_+; species=SPECIES_1; 
ATCTGTTCTCACATGTACAAGGGATCCACTGTGGGGTTTCTGGGCCCCCCTCAGCCTCTCCGGACTGCAGCGGTAGAGGCCTTGCCCAAAAGTTCAGAGATGGCTTTCCGTTCCCTGCCACCCAGTCCTCCCCCAACACACACACTGCGTCACGAGCCGGTCCTGTTTCAAAATTGCCTCACCCGTCCTTTGTCTTCCCCCCAGATTGTGACACA
>gene=hg18_chr13_109916013_109916413_+; species=SPECIES_2; 
ATCGGTTCTCACACACACGTCGCCACCGCCGCGGGGTTTCCAGACCCATGCCGGCCGCACCGTGCTGGACGCACAGCGGCTGAGCACTGAAGTTCAGAGACGGGCCTCCGTGCCCCGCCACCCAGTCCCCCACCAGCACGCACGCTGCGCACACAGATGCTCCTGTTGCACAATTGCCTCACCCGTCGCTCGTCTCTCTCCCAGATTGTGACTCG
>gene=hg18_chr13_109916013_109916413_+; species=SPECIES_3; 
ATCAGTTCTTGTATGTTCAAACCTCCCTCTGTGGGGCTTCCAGGCCCATCTGGGCCTCTCCGTGCTGAGGTCACAGGGGCTCTGTGCAGAAGCTCAGAAATGAGCCTGGGTTCCCTGCCAGGCACTCCCCCGCCAGCTCCCATGGGAGGTCTCTAGCTGCCACTGCTGCAGAGCCATCTCACTCCTGCCTTGTCTTGTCCCCAGACTGTGACACA
>gene=hg18_chr13_109916013_109916413_+; species=SPECIES_4; 
ATCAGTTCTTACACATACACGACACCCACCGTGGGGTTTCCGGGCCCCTCTGGGCCCCTCCTTGCTGAAGCCATGGGGGCTCTGCACGGAAGTTCAGAAATGGGCCTTGATCCCCTTCCAGCCAGTCCCCCACCAACACCCATGGTGCGTTAGTAGCTTTCGGTGTTCCAAAACTGCCTCACTCCTCGTTTGTCTCACTCCCAGATTGTGATGCA
>gene=hg18_chr15_43457961_43458361_+; species=SPECIES_0; 
CGAGAGCGCGCCCGGGCGTGGCGGGCGCGGGCCTTTTGTAGCCGGCTCCGCCCCGCCGCCCCCCGCGGCCCCATTGGCTGCCGGGACAGGTGGTGCCGGAATTAGGAACTGCGGGACGCTGGTCGAGCCGCTTGCCCTTTTTTAGCCAGCGGGGCCACTGACGGCTTCTGTTGGTCGCAAGAAGGCCGTTGGAGTCTCTAGCG
>gene=hg18_chr15_43457961_43458361_+; species=SPECIES_1; 
CGAGAGCGCGCCCGGGCGTGGCGGGTGCGGGCCTTTTGTAGCCGGCTCCGCCCCGCCGCCCCCCGCGGCCCCATTGGCTGCCGGGACAGGTGGTGCCAGAATTAGGAACTGTGGGACGCTAGTCGAGCCGCTTGCCCTTTTTTAGCCAGCGGGGCCACTGACGGCTTCTGTTTGCCGCAAGAAGGCCGCTGGAGTCTCTAGCG
>gene=hg18_chr15_43457961_43458361_+; species=SPECIES_2; 
TGAGAGCGCGCCTGCGCGTGCCTGGCGCAGGCGTTTTGTAGCCTGCCCCGCCCCGCCGCCCCCCGTGGCCCCATTGGCTGCCGGGACAGGTGGCGCCGGAGTTAGGAACTGCGCGGCGCGGGGCGAGTCACTGACCTTTTGTTAGCCTGTTGATCCGCCCACGACTTGTGCAGGGCCTGTCGGGGCCCCCCGAACGACGGACG
>gene=hg18_chr15_43457961_43458361_+; species=SPECIES_3; 
CGGGAGCGCGTCGGCGCGTGGGCGGTGCGGGCCTTTTGTAGCCTGCCCCGCCCCGCCGCCTCCCGCGGCCCCATTGGCTGCCGGGACAGGTGGCGCCGGGGAGCGGGGCTGCGCGCCGCCGCGCGAGCTGCCGACCGGGGGTTAGCGCGTCCGCGCGCCCGCGGCCTCTGCTGGGGCCGAGGAGGCCGCCAGTGCGTCGGTCG
>gene=hg18_chr15_43457961_43458361_+; species=SPECIES_4; 
CGAGAGCGCGCCTGCGCGGGCGCCGCGCGGCCCTTTTGTAGCCTGCCCCGCCCCGCCGACTGCCCTGGCCCCATTGGCTGCCGGCACAGGTGGGGGCGGCGTGGGGAGCGGTGCGGCGCCGGGCGAGGGGCTGGACCCTTCGTAGCCTGTGGGTCCAACGACGGCTTGTACTGTGCGCGAGGAGGCCGCTGGTGTCTCGAGCG
>gene=hg18_chr1_182109435_182109835_+; species=SPECIES_0; 
TGTTTTGCCTGGCTTTATTATTGAATGAACACCCTGAGCAAGGTTCGCACACAGCTGTTAGAAATGTGGAAGCTAGACCTTTTTCCTGGGGAAGGAGATGGGTTGAAGAATGTGAGGAAACAAAAAGGAGAACCTGCTTCCTGTTCCTTGTGCCTCGTAGCATCTGTCACTACCAACGGAAACTCAGTTCTAGTGGTGAAAACTATAGAAGGCCTTAGCCATTTTTTCAATAGAGTTCTATTTATAACATGAAAACTCCCTTCTTGGACTG
>gene=hg18_chr1_182109435_182109835_+; species=SPECIES_1; 
TGTTTTGCCTGGCTTTATTATTGAATGAATACCCTGAGCAAGGTTTGCACACAGCTGTTAGAAATGTGGAAGCTAGACCTTTTTCCTGGGGAAGGAGATGGGTTGAAGGATGTGAGGAAACAAAAAGGAGAACCTGCTTCCTGTTCCTCATGCCTTGTAGCATCTGTAACTAGCAACGGAAACTCAGTTCTAGTGGTGAAAACTATAGAAGGCCTCAGCCATTTTTTTAATAGAGTTCTATTTATAACATGAAAACTCCCTTCTTGGACTG
>gene=hg18_chr1_182109435_182109835_+; species=SPECIES_2; 
CGTTTGGCTTGGCTTTATTATTCAGTGAACACCCTGAGCAAGGGCCGCAAACAGCTGTTAGAAATGTGGAAGTTAGGCTTGTTTCCTGGGGAAGGAGATGGTTTGCAGGATGTGAGGAAAGAAATCTGAGTGCCTGTTTCCTGTTCTCGGTGCCTCGTAGCATCTGTCATCCCCAACGGAAACTCCATTCTAATGGTGAAAAGTGTAGAAGGCCTCAGCAAGTTTTTCATTAGAGGCCTATTTATAGCCTAAAAACTCTGGTCTCAGACTG
>gene=hg18_chr1_182109435_182109835_+; species=SPECIES_3; 
TGTTTTGCCTGACCTTATTACTGAATGGACATCACGAGCCAGGTCCCCAGACAGCTGTTAGAAATGGAGAAGTTAGGCTTGTTTCCTGGGGAAGGAGATGGGTTTCAGAATGTGAGGAAAGAAATCTGAGTGCCTGCTTCCTCTTCTTGGGGCCTTATCGCACGTGTCCTTACCAACTTAAACTCCATCCTAATGGTGGAAAATGTAGAAGGCCTCAGCAATTTTTTCATTAGAGGGCCATTTATAACCTCAAAATGCCTGCCTCTGACTG
>gene=hg18_chr1_182109435_182109835_+; species=SPECIES_4; 
TGTTTTGCCTGGCTTTATTATTGAATGAACACCCTGAGCAAGGTCCCCAAACAGCTGTTAGAAATGTAGAAGTTAGACTTGTTTCCTGGGGAAGGAGATGGGTGGCAGGACGTGAGGAAAGAAATCTGAGTGCCTGCTTCCTGTTCTTGCTGCCTGGTAGCATCTGTCATTACCAACGGAAACGCCATTCTAATGGTGAGAACTATAGAAGGCCTCAGCAATTTTTTCATTAGAGGCCTATTTATAACATAAAAACTCCCTTCTCAGACCA
>gene=hg18_chr22_34025486_34025886_+; species=SPECIES_0; 
TCTCGGCTTCTGTGTAACTCACCCAAGTCACTTCCCTGCTACGACCCAGTTTCCCAAATGGGCCTGACCTCGCCCTAAAAGGTCAGGGCGTGGCTTAAAGAGGACGCGCTCCGGGCCGACCCCCTACATCGTGTGTGACGCCCGCCGCCGCCGAGCAAGCCGCAGTGAGGTCATCGCCCTCTCGGGGACCGCGTCTCAGGGCGGGGC
>gene=hg18_chr22_34025486_34025886_+; species=SPECIES_1; 
TCTCGGCTTCTGTGTAACTCACCCAAGTCACTTCCCTGCTACGACCCAGTTTCCCAAATGGGCCTGACCCCGCCCTAAAAGGTCAGGGCGTGGCTTAAAGAGGACGCGCTCCGGGCCGCCCCTCTACGTCGTGCGTGACGCCCGCCGCCGCCTAAGAAGCGACGATGAGGTCATCGCCCTCTCGGGGACCGCGCGTCAGGGCGGGGC
>gene=hg18_chr22_34025486_34025886_+; species=SPECIES_2; 
TCTCGGCTTCTGGGTAACTTACCCAAGTCATTTCCCGGCTGAGATTGGGTTTTCCAGACGACCAAGACCACGCCCTAACGCATGGGGGCGTGGCTTAGCGAAACCACGCCCCTGGTCGCACCCCTACGTACTGCGTGATGTCCACCGACGCCAAGTTAACCGCAGTGAGGTCATCACCCTCTCGGGACACCCACGTCCAGGCGGGGC
>gene=hg18_chr22_34025486_34025886_+; species=SPECIES_3; 
TCTGAGCTTCCCTGTGACCTACCCCAGGCACTTCCCGGCCGAGACCCTGTTCCGCTGAAGGGTGCGGCCACGCCCTGAAAGGCCTGGGCGGGGCTTGGAGAGGCCACGCCCCTGGCCGCCCCCCCACGTCGTGCGTGACGTCCGCAGACGCCGAGCGAGTTGCCGTGAGGTCATCGCCCTCTCGGTGTGGTCACGTCAGGGCGGGGC
>gene=hg18_chr22_34025486_34025886_+; species=SPECIES_4; 
TCTGAGCTTCCGTGTAACTCACCCAAGTCACTTCCCTGCTGAGACCCAGTTTTCCAGATGATCGCGGCCACGCCCTAAAACGTCGGGGCGTGGCTTAGGGAGGTCCCGCCCCAGGCCGCCCCCCTACGTGGTACGTGACCCCCCCCGACGCCGAGTAAGCCGCAGTGACGTCATCGCCCTCTCGGCAACCTCGCGTTAGGGCGGGGC
>gene=hg18_chr5_95323581_95323981_+; species=SPECIES_0; 
TCTGGTTACCTGGAGTTGGAGCCCCGCCCCTTGGGGGATAGTAGAAGTCAGAATTGGGGAATCGCCCTACGCGGGTGGTCCTTGGAGAGGGAACCTCCACTATGTGACCAAATAAGGACTTTGTTCCCGACGGCTGCGGAAGCTTGGAACTTGGCGTGCGTGTGGGGGAGGAGAGGACTCGCTAAGAGCTGCTCCTCAAAACTCCTCTTAGTTGAGCAAACGGCATTGGAAACTGCACTCT
>gene=hg18_chr5_95323581_95323981_+; species=SPECIES_1; 
TCTGGTTACCTGGAGTTAGAGCCCCGCCCCTTAGGGGACGGTAGAAGTCAGAATTGGGGAATCGCCCTGCGCGGGTGGTCCCTGGAGAGGGAACCTCCGATGTGTGACCAAATAAGGACTTTGTTCCCGACGGCTGCGGAAGCTTGGAACTTGGCGTGCGTGTGGGGGAGGAGCGGACTCGCTAAGATCTGCTCCTCAAAACTCCTCTTAGTTGAGCAGACGGGATTGGAAACTGCACTCG
>gene=hg18_chr5_95323581_95323981_+; species=SPECIES_2; 
TCTGATTCCCTGGAGGCCGAGCCCCGCCCCTTGGGGGCTACTTGGAGCTAGTGCAGGGGACTCTTCCTGCGCTGGTGGTCCATGGAGAGGGAACCCCAAATTGGTGGTCAAGTAAGGACTTCGTTCCCGACGGCTGCTTTAGCCTGGAGTAGGGTGTGCCTGTGAGGGAAGATCGCAGTCACTTAGAGTCGCTCCTCAGAACTCATCTTTGATGAGCGGCTGGAACTGGAGGATGCGCCAT
>gene=hg18_chr5_95323581_95323981_+; species=SPECIES_3; 
CCTGGTAACCTGGACTCGGAGCCCCGCCCCTGGGGGGAGAGTAGGACCCGGAGTAGGGGAGTCTTCCTGCCCCGCTGGCGCCTGGAGAGGGAACCCCCAGAGTGTGACCAAGTAAGCCCTTCGTCCCCGACGGTCGCGGACGCTTGGAGCTTGGTGTGCGTGTGAGGCAGGGGCGGAGTCCCTGAGAGCATCTTCTCCAAACTCCGGTTTGGAGGGCCGGTGACATTGGAGCACGCGGCGT
>gene=hg18_chr5_95323581_95323981_+; species=SPECIES_4; 
TCTGACTACCTGGAGTCGGAGCCCCGGCGCTTGGGGGGTAGTAGGAGTCAGAGTAGGGGAGTCTTGCTGCGCTGGTGGTCCTCAGAGAGGGAGCCTCACATGTGTGGCCAAGTAAGGACTTCATCCCCGACGGCTGCAGAAGCTTGGAGCTGAGTGTGCGTGTGAGGGAAGAGTGGAGTCACTGAGAGCTTCTCCTCAAAACTCAGCTTTGTGGAGCAGATGGAATGGGAGGACCTGCCTT
>gene=hg18_chr6_53517728_53518128_+; species=SPECIES_0; 
TGGCTTCTTCCTACTTGTGACCAAAACCTGCGCCGCCGAGCATGCCCAGTCTTTGCGTCCGCTAGCTCGCCGCTCCTGGGCGCGATCCTGCGCTCCAGGTTTTATAGACTACGGGGAAGGCGGGGAGAGAGGCGGTGCAGCGGCGGGGCGTGGCCTCCCGGTGGAACCGCGGAGGAGGCGTGTGCAAGGGTGATTGGGTCGCAGTCGGCCTCGCTTTACGCAAACGCGACATATCAAAACATT
>gene=hg18_chr6_53517728_53518128_+; species=SPECIES_1; 
TGGCTTCTTCCTACTTGTGACCAAAACCTGCGCCGCCGAGCATGCCCAGTCTTTGCGTCCGCTTGCTCGCCGCTCCTGGGCGCGATCCGTCGCTCCGGGCTTTATAGACTACGGGGAAGGCGGGGACAGAGGAGGTGCAGCGGCGGGGCGTGGCCGCCCGGTGGAACTGCGGAGGAGGGGTGTGCAAGGGTGGTTGGGGCGGAGTCTGCCTCGCTTTAAGCAAACGCGACATGTCAAAAATTT
>gene=hg18_chr6_53517728_53518128_+; species=SPECIES_2; 
TAGCTCCTTCCTACTTGTGACCAAAACCTGCGCCGCCGAGCATGCCCAGTGCTCCCGTCCGCCGGCCGGCCGCTCCCGGGAACGAGAGGCCGCTCCGGATTTTATAGGCTGCGGAAGGGGCGGGGAAAGAGGCGGGGCCTGTGAGGGGCGGGGCCGCGCTGCGGGACTCAGGGGTAGGCGTGCGGAGGCGTGGTTAGGGCGGAGTCCGCCTAGCTTTAGGCAAATGATCTCTGTGAAATCTTT
>gene=hg18_chr6_53517728_53518128_+; species=SPECIES_3; 
TGGCTTCTTCCTACTTGTGACCGAGACCTGCGCCGCCGAGCATGCCCAGTCCTCCCATCTGCTCGCTCGCGGCTCCAGGGTGCGATCCGCCGCTCCGGGTTTTATAGACTACGGGGGGGGCGGGGAAAAAGGCGGTGCAGGAGCGGGGCGTGGCCGCTCTAAGGGGCCTCGGAGCAGGCGTGCGCAGGCGTGGTCGGGGCGGAGTCTGGCAGCCTTTAAGCAAACGGGAGATGTAAAAACTGT
>gene=hg18_chr6_53517728_53518128_+; species=SPECIES_4; 
TGGCTTCTTCCTACTTGTGACCAAAACCTGCGCCGCCGAGCATGCCCAGTGCTCCCGTCCGCTCGTTCGCCGCTCCCGGGCGCGATCCGTCGCTCCGGGTTTTATAGACTACGGGGGGGGCGGGGACAGAGGCGGTGCGGGACAGGGGCCGGGCTGCGCCCCGGGACTCCGGAGGAGGCGTGCGCAGGCGTGGTTGGGGCGGAGTCGGCCTCGCTGTAAGCACATATGATATGTAAAAACATT
>gene=hg18_chr2_206182237_206182637_+; species=SPECIES_0; 
GTAGAAGACCAGAGAAAAGCACCGACCCCAGCTCAGCCACTAAATAATCTATGTGTGGCATGCTCAAGAATAGCATGGCTCTGCCAGATGTCGACTTTCTGCCAACGGGTACAGGCACCTCTCTTAGACAGGAGTTTTACATCATGTACTTCCTGCCGTTCAAACCCCAAATTTGGCCACAATTATTACCAAAAAAGGAAACCCATAAAGGCTACTTTGGAAGTTAAATTAGCTGTTTTGGCTGCTAATCACACATAGTATTTTATAGAAATTAAG
>gene=hg18_chr2_206182237_206182637_+; species=SPECIES_1; 
GTAGAAGATCAGAGAAAAGCACCGATCCCAGCTCAGCCACTACATAATCTATGTGTGGCGTGCTCAAGAATAGCATGGCTCTGCCAGATGTCGACTTTCTGCCAACGGGTACAGGCCCCTCTCTTAGACAGGAGTTTTACATCATGTACTTCCTGCCATTCAAACCCCAAATTTGGTCACAATTATTACCAAAAAAGGAAACCCATAAAGTCTACTTTGGAAGTTAAATTAGCTGTTTTGGCTGCTAATCACACATAGTATTTTACAGAAATTAAG
>gene=hg18_chr2_206182237_206182637_+; species=SPECIES_2; 
GTAGAAAACAAGAGGCAAGCACCAACATCAGCTCAGCCAGTAAATACTTTGCGCATGGTGTGCTTGGGAGGAGTATGGCTATGCCAGAGGTCCCCTGGCTGCCAAAGGCTCCAAGTACTTCTCTTAGACAGCAGTTTTACATCATCTGCTTCCTCCCATTTGAACCCCAAATCTGGTCACAATTATTACCAAAAAAGGAAACTCATAACAGCTACCTTGGAAGTTAAATTGTCTGTTTGGGCTACTAATAGCACGTAGTATTTTACAGAAATTGAG
>gene=hg18_chr2_206182237_206182637_+; species=SPECIES_3; 
GTAGAACTCTAGAGCAAAGCATCAGCTTCAGCTCAGCTGCTAAATAATCCACGCATGGCATGCTTGAGAGGAGAATGGCTTTGCCAGATGTCCACTTTCTGCCAAGGGGTACAAGTACCTTGATCAGACGGGAGTTTCACATCATGTACTTCCTCCCATTTGAACCCCACATTTGGCCACGGCTGTTACCAAAAAAGGAAATCCACAAAGGCCACCTCGGAAGTTAAATTGTCTGTTTTAGCTGCCAATAGCACGTGGTACTTTACGGAAATTAAG
>gene=hg18_chr2_206182237_206182637_+; species=SPECIES_4; 
GTAGAGGACCGGAGAACAGCACCAACACCAGCCCAACGGCCAGATGATCTGTGTGCAGCGTGCGTGAGAGTAGGGGGATTTTGCTCGCTACTGGTCTTCTGCCAGGAGGTGCCTGCACCTCTCTGAGAGGGGAGCTTCACTTCACGTGCTTCCCCACATTTGAACTCCACATTTGGTCACAAGTATTACCAAAAAAGGAAACCCATAAAGGCTACCTTGGAAGTTAAATTGTCTATTTGGGCTGCTAATAGCACAGAGTATTTTACAGAAATTAAG
>gene=hg18_chr13_45654155_45654555_+; species=SPECIES_0; 
CAAGCGCTTAAAACAACAAAAACACATGAGAACATTTACCTTGCAGGAAAACTGTCCTTGGTAGTACTGGTGTATGACCAGGAACCCCTTCTTTCTGATCTGCAGAACAGCTGTCAAGCCTGGGTGTCACAAGGCAGGAAGTGACTAGAATGACAAATCATCAGCCAGGAAAGAAAAAGATTTTGTCTTTATAAGGACATTTTAACTTTTCATGTCCCCGCCCCACCAAAAATCACCTGACAGGTCACAGTGAAATTCAGACACCTCCTACCACTTC
>gene=hg18_chr13_45654155_45654555_+; species=SPECIES_1; 
CAAGCACTTAAAAAAACAAAAACACATGAGAAAATTTACCTTGTAGGAAAACTGTCCTTGGTAGTACTGGTATATGACCAGGAACCCCTTCTTTCTGATCTGCAGAACAGCTGTCAAGCCCGGGTGTCACAAGGCAGGAAGTGACTAGAATGACAAATCATCAGCCAGGAAAGAAAAAGATTTTGTCTTTATAAGGACATTTTAACTTTTCATGTCCCCGCCCCACCAAAAATCACCTGACAGGTCACACTGAAATTCAGACACCTCCTACCACTTC
>gene=hg18_chr13_45654155_45654555_+; species=SPECIES_2; 
TAAGCACTCGGGATAAAAAAAAGACAGAGGAAAATTTACCTGGCAGCCAAACTGTTCTCAGTGGTGCTGGCGTGTGACCAGAAACCCCTTCTTTCTGATCTGGAGAACAACTGTTAACCCCGGGTGTCACAAGGCAGGAAGTTACTAGAATGACAAATCATCAGCCAGGAAAGAAATAGATTTTGTCTTTATAAGGACATTTTAACGTTTCATGTCCCCTCCCCCACAAAAATCACCTGACAGGTCACACTGAAATCCAGAAGCTTCTTACCACTTC
>gene=hg18_chr13_45654155_45654555_+; species=SPECIES_3; 
TAAGCCCCAAGAATGACCAAAGGACACCAGGAAACTCACCTTGTAGAAAAACTGTCCTCAGTGGTACTGGCGTGTGACCAGAAACCCCTCCTCTCGGATCTGCAGAACAACTGTCAACGCCGGCCGTCACAAGGCAGGAAGTGACTAGAATGACAAATCATCAGCCACGAAAGAAATAGATTTTGTCTTTATAAGGACATTTTAACTTTTTGTGTCTCCTCCCCCACAGGAATCACCTGACAGGTCAAGCTGAAATTCAGAAGCTCCTTACCACTTC
>gene=hg18_chr13_45654155_45654555_+; species=SPECIES_4; 
TAAGCACTTAGAAAAGCAAAAAGACTTAAGAAAATTTACCTGGTACAAAAACTGTGCTCAGTGGTACTGGCGAGTGAGCGGAAACTCCTTCTTTCTGTTCTGCAGAACAACTGTCAACCCCGGGTGTCACAAGGCAGGAAGTGACTAGAATGACAAATCATCAGCCAGTAAAGAAATAGATTTTGTCTTTATAAGGACATTTTAACTTTTCATATCCCCTCCCCCACAAAAATCACCCAACAGGTCACACTGAAATTCAGAAGCCTCTTACTACTTC
>gene=hg18_chr17_1679686_1680086_+; species=SPECIES_0; 
AGGAACAGCTCTGGGAACCCCCGCACTCGCCCCGAGAGAACGTCGAGACGCGCCCGGAACTGCGCCCTCCCGCGCCGCGCAGCCTGGCGCGCCCCTTGGCGCCGCTCCGCCCCCACGCGCGGCGTCCCGCGCCAGGCCCTTGGGACGGTGGGTCACGTGGCCGCGCCTCGGCCAATGCGGCGGCTGGTAGCGCCGGGCCCGCCCCGAGGCACGTCGGGGCG
>gene=hg18_chr17_1679686_1680086_+; species=SPECIES_1; 
CCCCACATGTATTGGAAGATCTCAAACAGAACTCAAACAACAAAACAAAACAAACAAAACAAAAACAGAGTAATCTGCACGACATAGATCTAATAGATATTCAACATCATCCAACGGCCCAGAATACACATTCTTTCCCCAGCACAGATCATTCTCAAGGTTAGGTCTCAAACATTAAAAAAAAAAAAAAAACTGAAATAATATCGGATCTTGTCAGACCA
>gene=hg18_chr17_1679686_1680086_+; species=SPECIES_2; 
GGGAACCGCTCTGGGCAGCTCTCTGCCAGCCCCGAGGGTTCGTCTGGAAGCTCCCGGAACCCCTCCTTGGCGCGCCGCGTCACTTCGCGCGCCCCGCGGCTCGGCCCCGCCCCCAGGCCCGCCATCCCGCAACAGGCCCCCGGACTGGTGGGTCACGTGGCCGCGCCTCAGCCAATGCGGTGGCTGTCGGCCCTCAGACCGCCCCGTGGCACGCCGGGGCG
>gene=hg18_chr17_1679686_1680086_+; species=SPECIES_3; 
GGGAACAGCTCTGGGCACCTAGCTGTCAGCCCCGAGAGTTTTTCGGGAAGCTTCCGGGACTAGACCAGAGCGAGTAGCGTCATTTGGCGCGACCCACGCCCCGGCCCCGCCCCCTGGCGAGCCGTCGGGTGACAGGGCCCTGGGCTCGCGTGTCACGTGGCAGCGCCTCGGCCAATGGGGCGGCTGCCCGCCATAAGCCCGCCCCGTGGCATGTCGTGGCG
>gene=hg18_chr17_1679686_1680086_+; species=SPECIES_4; 
AGAAACAGCGCTGGGCACCCCGCAGCCCGCCCCTAGTGTGCGTCGCGGCGCTCCCGGAACTGGTCCTTGGCGCATCGCGTCACTCCGCGCGCCCCGGGGCCCGGCCCCGCCCCCAGGCCCGCCAGCCTGTGACGGGCCCCCGGGCTGGCGGGGCACGTAGCCGCGCATCGGCCAATGAGAGGGCTGTCTGCCCTAGGCCCGCCCCGTGGCACGTCGGGGCG
>gene=hg18_chr8_27292214_27292614_+; species=SPECIES_0; 
CTGTCTCTCCCTGCTGCCTCTTGTCTGTGGTGAGGCTGTGGAGAAGTGGGTTGCTGTTCTTTTTTCTGACTTCCTGTGTGCTCAGAAACCTCAATGAACAAAGACTAAAGGAAGAAAGGGCCCCGGACCGTTATGCCAAACATAGACTCACATCCGACACGGGGGAGCTGGATGCCCGATTTTTATAGAGATGAACCCAGGATTCTGACCCCAACGTGGCTGCTGGGGAATGTGAAGTTCTT
>gene=hg18_chr8_27292214_27292614_+; species=SPECIES_1; 
CTGTCTCTCCCTGCTGCTTCTCGTCTGCGGTGAGGCTGTGGAGAAGTGGGTTGCTGTTCTTTTTTCTGACTTCCTGTGTGCTCAGAAACCTCAATGAACAAAGACTAAAGGAAGAAAGGGCCCCGGACCGTTATGCCAAACATAGACTCACATCCGACATGGGGGAGCTGGATGCCTGATTTTTATAGAGATGAACCCAGGATTCCGACCCCAACGTGGCTGCTGGGGAATGTGAAGTTCTT
>gene=hg18_chr8_27292214_27292614_+; species=SPECIES_2; 
CTGTCTCCCCCCACTGCCTCTCATCTGTGGTGAAGCTGTGGAGGAGTGGGCTGCTATTCTTTTTTCTGACTTCCTGTGTGCTCGGAAACCTCAGTGAAAGACCACTAAAGGAAGAAAGGGCCAAGAACCGTTATGCCAAACATAGACTTACATCTGACATGTGGGAGCTAGATTCATGACTTTTATAGAACCAGACCCAAGGTTCTGACCCCTACCTGGTCTCTAGGGAACACAAACGCCTG
>gene=hg18_chr8_27292214_27292614_+; species=SPECIES_3; 
CTGTCTCTCCCTCCTGCCTCAAGCCTGTGGTAAAGCTGTGGAGAAATGGGTTGCTGTTCTTTTTTCTGACTTCCTGTATGCTCGGAAACCTCAATGAAATAAGATTCAAGGCAGAAAGGGCTGAAGACTGTTAGATCAAACACAGACTCATCCCCAACATGGGCCAGCCAGATTCATGACTCCTACAGGCCCAGACCCCAGATCGAGGCCCCCACCAGGCTGCCAGGGAACGCGAAGTTCTT
>gene=hg18_chr8_27292214_27292614_+; species=SPECIES_4; 
CTTGCTCTCCCTCCTGCCTCGTGTCTGAGGCGAAGCTGTGGAGAAGTGGCTTGCTGTTCTTTTTTCTGACTTCCTGTGTGCTCGGAAACCTCAGTGAAAGAAGAAGAAAGGAAGAAAGGGCTGAGGACCGTTACGCCAAACCTAGACTTACATCCGACATGGGGGTGCGGGACTCAGGGTCTTTGTGGAACTAGAGCCGGGATTGGGACCCCTCCTTGGCTGCTGGGGCATGGGCAGTTATT
>gene=hg18_chr4_129428404_129428804_+; species=SPECIES_0; 
CGGCCCCGCCCATCTGGGGCCTCTCAGCCAATAACGTGAGAAGAGGGGGCGGGGTCAGGCCGGCTCCTGATTGGGTGTTGACGGGGTAACGTTGTCTCGGATCTCCCGCTCCCTTCTTTCGCTGGCCGCGCACGCGTGCAACGCCCCGCCCACCTCGCCCCACACTTCCCTGCTCTCACTCCAAGCCTCCGCTAGGTTAAGTAGACGAGCCGGGCGGGTCTGAAGAAAAGATGCTACGACGGCCGCGCGATGGGCGGGGCGAGACCACAGCGCGTGCGCGGGCTCC
>gene=hg18_chr4_129428404_129428804_+; species=SPECIES_1; 
CGGCCCCGCCCATCTGGGGCCTCCCAGCCAATAACGTGAGGAGAGGGGGCGGGGTCAGGGCCGCTCCTGATTGGGTGTTGACGGGGTAACGTTGTCTCGGATCTCCCGCTCCCTTCTTTCGCTGGCCGCGCACGCGTGCGACGCCCCGCCCACCTCGCCCCACACTTCCCTGCTCTAGCTGCAAGCCTCCGCTAGGTTAAGTAGACGAGGGGGGCGGGTCTGAAGAGAAGATGCTACGGCGGCCGCTCGTTGGGCGGGGCGAGACCACAGCGCGTGCGCCGGCTCC
>gene=hg18_chr4_129428404_129428804_+; species=SPECIES_2; 
CGGCCCCGCCCATATGGGGCTTCCTAGCCAATAACGTGGGGGTAGGGGGCGGAGTCAGGCCGGCTCCCGATTGGGTGTTTACGCGGTAACGTAGTCTTGGATCTCCCTCTCCCTTCTTTTGCTGGCCGCGCTCGCGTGCGACGCCCCGCCCACCTCGCCCCACACTTCCCTGCTCTCGCCTGTCTCCTCCTCTAGTTGAAGTACAAGAGCGGGGAGGGTCTGAAGAGAAGATGCGGCGACGGTCGCGCGACGGGCGGGGCGAGGCTACGGCGCGTGCGCGGGTTCC
>gene=hg18_chr4_129428404_129428804_+; species=SPECIES_3; 
CGACCCCGCCCCTCTGGGGCCTCCCAGCCAATGACAGGAGGGGAGGGGGCGGGGCCAAGCCTGCTCTCCATTGGGTGTTGAAGGGGTAACGTTGTCTCGGATCGCCCTCTCCCTTCTTCAGCAGGCCGCGCTCGCGTGCGACGCCCCGCCCACCTCGCCCCACACTTCCCTGCTTTCGCTCAGCGCCTCGGCTTGCAGAAGTACAAGAGAGGGGCGGGCCTGAAGAAAAGATGCAGCGCCGGCCGCGCGATAGGCGGGGGGACACTACAGCGCGTGCGCGGGTTCC
>gene=hg18_chr4_129428404_129428804_+; species=SPECIES_4; 
GCGCCCCGCCCATCTGGGGCCTCCCAGCCAATAATGTGAGGGGAGGGGGCGGGGTCAGACTGCCTCCCGATTGGGTGTTGACGAGGTAACGTTGTCTTGGATCTCCCTCTCCCTTCTTTTGCGGGCCGCTCTCGCGGGCGACGCCCCGCCCACCTCGTCCCACACTTCCCTGCTCTAGCTCAGCGCCTCCGCTTGCTGAAGTAGAAGAGGGGGGCGGGCCTGAAGAAAAGACGCTGCGCCGGCCGCGCGACGGGCTGGGCGAGACTACAGCGCGTGCGCGGGTTCC
>gene=hg18_chr9_114491473_114491873_+; species=SPECIES_0; 
CAATATTGCTCCACTGAAAAATAACTATGTCCGGTTCTGAGATCCAGGAAACCTCCAAGGCAAGAATGTACATGCTCACCTGCAAAGCTGCCTTCTGTTGGGCTGCAATATGCTGCTGCTCAGCGTGATCCCGGAAGTCCTTAAGAGAGGGTCTCGAGAGTGCAATGCTATCTTGGTTACTCAGCTCAGAACATCCTTATGGTAGTATTATTTCTTTTTATCCT
>gene=hg18_chr9_114491473_114491873_+; species=SPECIES_1; 
AAATTCTGGATCAAGGCGAGGTAGGAAAGTCAGGTTCCCAAATGCAGGAATTATGAAATCCAAGAATGTGCATGAGCAGCTGCAAAGCTGCCTTCTGCTGGGCTGCAATATACTGCTGCTCAGCGTGATCCTGGAAGTCCTTAAAAGAGGGTCTCGAGAGTGCAATGCTATCCAGGATGATTTGTTCTGGTCTGCATAAGTAGTTTTCCAGTTCTGCAACTTCC
>gene=hg18_chr9_114491473_114491873_+; species=SPECIES_2; 
CAATATTGCTCCAATGCAAAATAAGAATGTCTGGTTCCAAGCCCCGGGAAATCTCTGAGACAAGAATGCACATTCTTACCTGCAAAGCTGCCTTCTGCTGGGCTGCAATATGCTGCTGCTCAGCGTGGTCCCGGAAGTCCTTGAGGGCGGGTCTCGAGAGCGCAATGCTATCTTAGTTACTTGATTTAGAACTCCTTTATCACATTTTTAGTTCTATAACTTCC
>gene=hg18_chr9_114491473_114491873_+; species=SPECIES_3; 
CGATACTGCTCCACTGAAAAATAGGAATGTCTGGTTCCAAGGCCCAGGAAATCTCCAAGACAAGACTGTACATGCTCACCTGCAAAGCTGCCTTTTGTTGGGCTGCAATATGCTGCTGCTCAGCATGATCCCGGAAGTCCTTAAGAGAGGGTCTGGAGAGTGCAATGCTATCTTAGTTATTTGGTTTAGAACTTCCTTATTACATTTTTATTTCTTTAACTTCC
>gene=hg18_chr9_114491473_114491873_+; species=SPECIES_4; 
CAATATTGCTCCACTGAAAATTAGGAATGCCTGGTTCCAAGACGCAGGAAGTCTCCAAGACGAGAATGTACATGCTCACCTGCAAAGCTGCCTTCTGTTGGGCTGCAATATGCTGCTGCTCAGCATGATCCCGGAAGTCCTTAAGAGAGGGTCTCGAAAGCGCAATGCTATCTTAGTTACTCGGTTTAGGACTTCCTTATCATATTTTTATCTCTTTAACTTCC
>gene=hg18_chr6_108385975_108386375_+; species=SPECIES_0; 
CGCCCCCACGCCACTCTCACGGACACGCCGCCACCCGCCGCCGTCGCCAGCTCTCGCGAGAGGAGATAGTTCCCGCCCCGCTCAGTTTTCCTCCCCCGCGTGTCCGCGAGCTCGCTAAGGGAGACGTGGCGAGCGCAACGGTGGAACTCGGCGAGGTCTCGCCCTTAGCCCCGCCCTAACGTCAAAGCCCTCCCCCAACCCCTCCCTAGGGTCCCGCCCCTACCGTTCCTCCACCGCTCAGTTCCCAGCGCACCACGCCGGATTC
>gene=hg18_chr6_108385975_108386375_+; species=SPECIES_1; 
TGCCCCCACGCCACTCTCACGGACACGCCGCCACCCGCCGCCGTCGCCAGCTCTCGCGAGAGGAGATAGTTCCCGCCCCGCTCAGTTTTCCTCCCCCGCCTGTCCACAAGCTAGCTAAGGAAGACGTGGCGAGCGCAACGGTGGAACTCGGCGAGGTCTCGCCCTTAGCCCCGCCCCAACGTCAAAGCCCTCCCCCTACTCCTCCCAGGGACCCCGCCCCTACCCTTCCCCCACCGCTCAGTTCCCAGCGCCCCACGCCGGATCC
>gene=hg18_chr6_108385975_108386375_+; species=SPECIES_2; 
CGCCCCCACGCTACTCTCAGGGACACGCCGCCGCCCGCTGCCTTCTCCAGCTCTCGCGAGAAGAGAGAGCTCCCGCCCCACTCGGTTTTCCTCCCCCGCCCCTCCACTAGCTCGCTGAAGGAGACGTGGCGCGCGCAGCCGAAGATCTCCGCGAGGTCCCGCCCTTAGCCCTGCCCGCTAGCTTCAGCCCGCCCCCGAACCCTCTTTAAGGCCCCGCGTCTACCGTCCCACTTCCGTTTCCTGCCCAGGGTCCCACTCCAGGTCG
>gene=hg18_chr6_108385975_108386375_+; species=SPECIES_3; 
CGCCCCCACGCTACTCTCACGGACACGCCGCCGCCCGCTGCCGTCGCCACCTCTCGCGAGAAGACAGAGTTCCCGCCCCGCTCGGTTTTCCTCCCTCGCCTCTCCGCGCACTCGCTAAGGGAGACGTGGCGCGCGCAGCCGTGGAACTCCGCGAGGCCCCGCCCTTGACTCCGCCCCCAGGGCGCGGCCCGCCCCCTTCTCCTCCCCGGAGCCCCGCCCCTACCGTTTCTCTTCCGCCTGCTTCTCAGCGATCCAGGTCGGGGGG
>gene=hg18_chr6_108385975_108386375_+; species=SPECIES_4; 
GGCCCCCAAGCTTCTCTCCCCGACAAGCCGCCGCCCGCTGCCCTCGCCAGCTGTCGCGAGAACAGATAGTTCCCGCCCCGCTCGGTTTTCCTCCCCCGCCTCTCAACACGCTCGCTAAGGGAGACGTGGCGCGGGCAGCCGTGGATCTCTGCGAGGTCCCGCCCTTAACCCCGCCCCGACTCCACAGCCTGCCCCCGAAGCGGCCTCAGGGCCCCGCCTCTACCGTTCCTCCTCCGCTTCCTTCCCAGCCTGCCACTGCGGGTCC
>gene=hg18_chr6_31634351_31634751_+; species=SPECIES_0; 
GGATGAGGCAGAAGGAAGGGTAGGGAAGGAGCCAGGTGCTGCTCAGCAGAGGATATGGGTGGGAGCGAAAGTTGTAACAAGTGGGGGTGGGGGTGCGGGCCGCCACCCTGCTCCTTGACTCTGCCGTTTCCTAATAAGACCTGGTTCCACATCTCACTCCCAGTGTCTCCTCTGTCTTTTTCCATTGCTGTGGTTTTCATCACCCATGACATCTCTTTCCCGCCCCGCCTGCTGAAACCCACAGCTCCCACACACCTGCAACACACA
>gene=hg18_chr6_31634351_31634751_+; species=SPECIES_1; 
GGATGAGGCAGAAGGAAGGGTAGGGAAGGAGCCAGGTGCTGCTCAGCAGAGGATATGGGTGGGAGTGAAACTTGTAACAAGTGGGGGTGGGGGTGCGGGCCGCCACCCTGCTCTTTGACTCTGCCGTTTCCTAATAAGACCTGGTTCCACATCTCACTCCCAGTGTCTCCTCTGTCTTTTTCCATTGCTGTGGTTTTCATCACCCATGACATCTCTTTCCCGCCCCGCCTGCTGAAACCCACAGCTCCCACACACCTGCAACACACA
>gene=hg18_chr6_31634351_31634751_+; species=SPECIES_2; 
GGGCAGGACAGTAGGAAGGTTAGGTCAGGAGGCCAGTACTGAAGGGCAGAGGATATGGGTGGGAGCAAAACTGGTAATGAGTGGGGGTGGGGGTGCGGGCCACCACCCTGCTCCTTGGCTCTGCCATTTCCTAATAAGACCTGGTTCCACGTTGCACACCCGGTGTCTCCTCTGCCTTTTTCCATCACTGTGGTTTTCATCACCCATGACTTCTCTTTCCCACTCCACATGCCAAAACCTGCAGCTCCTATACCCCTGCACCATGCG
>gene=hg18_chr6_31634351_31634751_+; species=SPECIES_3; 
GGGCAGGGCCATAGGAAGGGGAAGTCAGGAGGCCAATGCCACAGGATGAAGGATATGGGTGGGAGCAAAATTTGTATTGAGTGGGAGTGGGGGTATGGGCCACCACCCTGCTGCTTGGCACCTCCATTTCCTAATAAGACCTGGTTCCACATCTCACTCCCTGTGTCTCCTCTGCCTTTTTCCATTGCTGTGGTTTTCATCATACATGACATCTCTTTCCTACCCCGCCTGCCCAAACCCGCAGCTCCTACACACCTGCAACACACA
>gene=hg18_chr6_31634351_31634751_+; species=SPECIES_4; 
GGGCAGGGCAGTAGGAAGGGTATGTCAGGAGGCAGATGCTGCACGGCAGAGGATATAGGTGGGAGTGAAACTTGTAATGAGCGGGGGTGGGGGTATGGGCCACCACCCCGCTCCTTGACTCTGCCATTTCCTAATAAGACCTGGTTCCACATCTCACTCCCAGTGTCTCCTCTGCGTTTTTCCATTGCTGTGGTTTTCATCACCCATGACATCTCTTTCCCGCTCCGCCTGCCAAAACCCACAGCTCCTACACACCTGTGACATGCA
>gene=hg18_chr1_59123570_59123970_+; species=SPECIES_0; 
AGGTGATTGGGTCATGTCTGCCTGTGCGAAGGGTCCCTTCCTGCTTGGCTCCACCTCTCCAACTCTAGAAAGCACCTGTGTTGTTTTACTGATAACAGTGTTTGCCCTTCCAAAGCCAGAGCCATAAAAGGCAGCTTTCAAAGTCACTGCCGCAGAAATGTCAACATGAGGGGAGGCCAGTTTCTGAGGCCCAATGTCACCTCCAGGCTGCTGCAAAGGCTGCTACAAAGACCTTCGGGTCCTGGAATCTGGACTTGCTTCTACCACAAACTCTGCGTTTCCTT
>gene=hg18_chr1_59123570_59123970_+; species=SPECIES_1; 
AGGTGATTGGGTCATGTCTGCCTGTGCGAAAGGTCCCTTCCTGCTTGGCTCCACCTCTCCAACTCTAGAAGGCACCTGTGTTGTTTTACTGATAACAGTGTTTGCCCTTCCAAAGCCAGAGCCATAAAAGGCAGCTTTCAAAGTCACTGCAGCAGAAATGTCAACATGAGGGGAGGCCAGTTTCTGAGGTCCAATGTCACCTCCAGGCTGCCACAAAGGCTGCAGCAAAGACCTTCGGGTCCTGGAATCTGGACTTGCTTCTACTACAGACTCTGTGTTTCCTT
>gene=hg18_chr1_59123570_59123970_+; species=SPECIES_2; 
AGGTGATTGGGTCACGTCTGCCTATGCAGAGGGCCCCTTCCTGCACAGCTCCACCTACCCAACTCCAGAAGCCACCTGCGTTGTTCTACTGATAACAGTGTTTGCCCTTCCAAAGCTAGGGCCATAAAAGGCAGCTTTCAAAGTCACTGCCGCAGAAATGTCAACACGAGGGGAGGCCAGTTTCTGAAGTGGAATGTCACCTCTGGGCTGTCTCAAAGACTGCCAGAAAGATCTTCGAGTCCAAGAGTCTAGACTTGCTTCTACTACAAACACTGTCCTGCCCT
>gene=hg18_chr1_59123570_59123970_+; species=SPECIES_3; 
AGGTGATTGGGTCATGTCTGCCTGTGCACAGGGTCCCTTCCTGCCCGGCTCCACCTGCCCAGCTTTAGTAGCCACCTGTGTTGTTCTACTGATAACAGTGTTTGCTCTTCCAAAGCCAGGACCATAAAAGGCAGCTTTCAAAGTCACTGCCGCAGAAATGTCAACACGAGAGGAGGCCAGTTTCTGAGGTGGAATGTCACCTTTGGGCTGCCTCAAAGGCTGCCAGAAAGACCTTCATGTCCTGGGGTCTAGACTCGCTTCTACCACAAAGACTGTGCTGTCTT
>gene=hg18_chr1_59123570_59123970_+; species=SPECIES_4; 
GGGCGATTGGGTCATGTCTGCCTGTGCGGAGGGCCCCCTCCCGCCTGGCTGCACCACCCCGGCTCTAGAAGCCACCTGTGTTGTTCTACCGATAACACTGTTTGCCCTTCCAAAGCCAGAGCCATAAAAGGCGGCTTTCAAAGTCACTGCCGCAGGAATGTCAGTACGGGGGGAGGCCAGTTTCTGAGGGGTTATGTCACCTTTAGGCTGCCTCAGAGGCAGCCAGGAAGGTCTTTGGGTTCTAGGGTCTAGGCTTGCTTCTCCCACAGATACTGTGCTACTTT
>gene=hg18_chr19_54860754_54861154_+; species=SPECIES_0; 
AGCTCTAGACTGGGGCTTTCTTTTTGATCGACTTCTTGAAATAAAACCAACTTTATCATTCTTTGGGTAACACCCAAAAGCCGATGGGACGGCCCGCTGTTCCGCCCATGCCCTTTTTTGGGTTTCCGGCCAGAGGCATGCTGGGAGCGTCACATGCAAATTGAGCGTACCCAGCGTTCCGCCCTTCTACGCTGGGCCGGTTATCGACCCGGCCCAGTGCGCAGGCGCGGGAAAGTTGAACTAATAAAGTTTGTACGAGTTGTGGAGGAGC
>gene=hg18_chr19_54860754_54861154_+; species=SPECIES_1; 
AACTCTAGACTGAGGCTTTCTTTTCGATCGACTTCTTGAAATAAAACCAACTTTATCATTCTTTGGGTAACACCCCGGAGCCGAACGGACGGCCCGCGGTCCCGCCCATGCCCTTTTTTGGGTTTCCGGCCAGAGGCATGCTGGGAGCGTCACATGCAAATTGAGCGTATCCAGCGTTCCGCCCTTCTTCGTTGGGCCAGTTACCGACCCGGCCCAGTGCGCAGGCGCGGGAAAGTTGAACTAATAAAGTTTGTACAAGTTGTGGAGGCGC
>gene=hg18_chr19_54860754_54861154_+; species=SPECIES_2; 
AGCTTTAGAGTGGGGCTTCTTTTTCTCTCGATTTCTCGAAATAAAAAGGGCTTGATCGTCGTTTGGGTGACACTCCAGAACCAAAGAGGCGGCTCGGCTTCCCATCCTTGCCCTTCTTAGGTTTTCCGACCATTGGCATGCTGGGAAAGTCACAAGCAAATTAGGCGGACCCAGCGCTCCGCCCCTCTGTGTTTGGGCCCTCACCAATCCGAACCAGTGCGCAGGCGCGGGAAAGTTGTCCTAAGAAACTTAATACAAGTTGAGGAGGAGA
>gene=hg18_chr19_54860754_54861154_+; species=SPECIES_3; 
AGCTTCAGAAGAGGGTTTTCTTTTCTATCGATTTCATAAAACAAAAACAACTTTATCTGCGATTGGTTGACACTCCAGAGCCAAAGAGGCGGCACCAACTCCCCCCCATGCCCTTTATAGGTCTTCCGGCCAAAGGCATGCTGGGAACGCCACATGCAAATCAGATGGATCCAGCGCTCCGCCCCTCCACTACGGGGCTGACACCAACCCGGCCCAGTGCGCAGGCGCGGGAAAGTTGCACTAATAAAGTTTGCTCAAGTTGTGAAGGAGA
>gene=hg18_chr19_54860754_54861154_+; species=SPECIES_4; 
AGCTCTAGAGTGGGGCTTTCTTTTCTCTCGATTTCTTGAAATAAAAACAACTTTATTGTCAGTCGGGCGACACACCAGAGCCAAAGGGGCGGGACCAGAACCCGTCCATGCCCTTTTTAGGCCTTCCGGCCACGGGCATGCTGGGAACGTCACATGCAAATTAGGCAGTCCTAGCGCTCCGCCCCTCCGCGTGCGGGCCGTCACCGATCCGGGCCAGTGCGCAGGCGCGGGAAAGTTGACGTCATAAAGTTTACACAAGCCGTGGAAGAGC
>gene=hg18_chr6_80750651_80751051_+; species=SPECIES_0; 
AAGTAACCTGTTCTCATGAGGAGTATCATGGAGGAATTTGAGCAGAATTGTCCGAAGCCCAAATCTTCTTGTTCTTCAGAGTATCTTGTGATGGCTTCTGTATTCCCTTTCTGGTCTTTAAGTTGCTCCTGCTGCCACCTCATGGCCTCTGCTGCTTTATTGCCAAGGGTGTGGGATGGCTTTATGTGGTTTGAAGGTTTGTTACAGCTGAGTTCATTTGAAGATTTTCTTGTGTGTCAAGATAGCATCAGCTTGCCCGT
>gene=hg18_chr6_80750651_80751051_+; species=SPECIES_1; 
AAGTAACCTGTCCTCATGAGGAGTATCATGGAGGAATTTCAGCAGAATTGTCAGAAGCCCAAATCTTCTTGTTCTTCAGAGTATCCTGTGATGGCTTCTGTATTCCCTTTATGGCCTTTAAGTTGCTCTTGCTGCCACCTCATGGCCTCTGTTGCTTTATTGCCAAGGGTGTGGGATGGCTTTATGTGGTTTGAAGGTTTGTTACAGCTGAGTTCATTTGAAGATTTTCTTGTGTATCAAGATAGCATCAGCTTGCCCGT
>gene=hg18_chr6_80750651_80751051_+; species=SPECIES_2; 
GGGTTGCCTTTCCTCCTCCAGGGGATCTTCCCAGGATTGAACCTGCATCTCCGCAATGGCAGGGATTCTTTACCATCTGAGCCACCAGGGAAGCCCTCTGTGTTCCCTCTGTGGCCTTTAAATTGCTCTTGTTGACATTTCGTGGCTTCTGTTGCTTTATTGGCAAGGATGTGGGATGGCCTTATGTGACTGGAAGATTTGTCACTGCTAAGTTGATTTGAAGATTTTCTTCTGCATCAGTGTAGAATGGGCAAGCCTGT
>gene=hg18_chr6_80750651_80751051_+; species=SPECIES_3; 
AAGTAACTTGTCTCTGTGAGGAGTAAAATGGAGGAATTCCAGTAGAATTATGGAAAGCCCAAATCTTCCAGCCCTTTAGAATATACTTTGGTGACTTCTATGTTCCCTTTGTGGCCTTTAAATTGTGCTTGCTGCCACCTCACGGCTTCTGTTTCTTTCTTATCAAGGGTGTAGGATGGCTTTATGTGATTCGAAAGCTTGTCATCGTTGAGTTCATTTGAAGATTTTCTTGTGTATCAGGATGGCAGCAGCTTGCCTGT
>gene=hg18_chr6_80750651_80751051_+; species=SPECIES_4; 
AAGTAACCTATCCCTATGAAGAGTATCATGGAGGGATGTCAGCAGAATTGTTGAAAGCCCAAATCTTCTTGCCCTTCAGAATATCCTGTGGTGGCTTCTGTATTCCTTTTGTGACCTTTAAATTGCTGTTGCTGCCACCCCCTGGCCTCTGTTGCTCTATTACCAGGGGTGTGGCATGGCTTTATACGATTTGAAGGTTTGTCACTGCTGAGTTCATTTGAAGGTTTTCTTGTGCATCAGGATAGCATCAGCTTGCCTCT
>gene=hg18_chr19_51856141_51856541_+; species=SPECIES_0; 
GCCCCGCGGCCACCCCTCTCCCGGTCCCACCTCCCCGCCCCAGCAGCCTGCCCGCCCGCTGGCCGGGCTGTCACCGTCTCATCTGCATAGGCGCCCGCCCATTGGGCCGCCCACCCGCGCCTTATCTGCATGGCCACGCCCCCGGCGACCGAGCAACAGCCGCCTATTGGCGAATAGCTTCCTGACGAAGACTCTCGGGCGTGCACCGCCCAACACGACGCATGCTCGCAACTGCCTACTCACTCCGCTCGCCACGCCCCCCGTGCAACTGCCTCGGGCCCTGG
>gene=hg18_chr19_51856141_51856541_+; species=SPECIES_1; 
GCCCCGCGGCCACCCCTCTCCCGGTCCCACCTCCCCGCCCCAGCAGCCTGCCCGCCCGCTGGCCGGGCTGTCACCGTCTCATCTGCATAGGCGCCCGCCCATTGGGCCGCCCACCCGCGCCTTATCTGCATGGCCACGCCCCCGGCTACCGAGCAACTGCCGCCTATTGGCGAATACCTCCCCGACGGAGACGCTCGGCCGTGCACCGCCCAACACGACGCATGCTCGCAACTGCCTACTCACTCCGCTCGCCACGCCCCCCGAGCAACTGCCTCGGGCCCTGG
>gene=hg18_chr19_51856141_51856541_+; species=SPECIES_2; 
GCCCCGCGGCCACCCCTCTCCCGGTCCCACCTCCCCGCCCCAACAGCCTGCCCGCCCGCTGGCCCGGCTGTCACCGTCTCATCTGCATAGGCGCCCGCCCATTGGGCCGCCCACCCGCGCCTTATCTGCATGGCCACGCCCCCGGCGACAGAGCAACCCCGGCTTATTGGCTAGTACCTTCCTTACGAAGATGCTCTGCTGTGCACCCCCCAACGCGACGCATGCTCGCAGCTGCCTACTCGATCGGCTCGCCACGCCCCCTTCTCACCGCCTTTGGGCCCTGG
>gene=hg18_chr19_51856141_51856541_+; species=SPECIES_3; 
GCCCCACGGCCACCCCTCTCCGGGTCCCACCTCCCCGCCCCAACAGCCTGCCCGCCCGCTGGCCCGGCTGTCACCGTCTCATCTGCATAGGCGCCCGCCCATTGGGCCGCCCACCCGCGCCTTATCTGCATGGCCACGCCCCCGGCGACAGAGCAACCGTCGCCTATTGGCTGCTACCTCCCTGACGAAGATGCCCGGCGGTGCACCCCCCAGCGCGACGCATGCTCGCAGCTTCCTACTCGCTCCGCTCGCCACGCCCCACGCTTGCCTGCCTTGGGGCCTAG
>gene=hg18_chr19_51856141_51856541_+; species=SPECIES_4; 
GCCCCGCGGCCACCCTTCTCCCGGTCCCACCTCCCCGCCCCAACAGCCTGCCCGCCCGCTGGCCGGGCTGTCACCGTCTCATCTGCATAGGCGCCCGCCCATTGGGACGCCCCTCCGCGCCTTATCTGCATGGCCACGCCCCCGGAGACAGAGCAACAGTCGCCTATTGGCCGGCACCTCCGTGACGAAGAGGCTCGGCTGCGCGGCCCACAACGCGACGCATGCTCCGAGCTGCCTACTCGCCCGGTTCGCCACGCCCCCCGTTCGCCGGCCTTGGGCCCTGG
>gene=hg18_chr19_43863509_43863909_+; species=SPECIES_0; 
TGCGCTGTACTCTAGCCTGGACAGAGTGGCCACTAAAAAAAAAAAAAAAAGCCTAAATGCTGCTGCTGTGCCTGAGCTGTGTGGCTTTGGACAATGTCTGTGATATCTGATGCACAGGACAACGTTGGCTCTGTCGTATCTGCCCATGTCTCCCCAGCAGCCTCCTGACTGGCCTTCTCCAGTCTCCTGGTTGATTGAGGCTCCCTAGACCCGACTG
>gene=hg18_chr19_43863509_43863909_+; species=SPECIES_1; 
CGCGCTACCTTCCAGCCTGAACAGAGTGGCCACTAAAAAAAAAAAAAAAAGCCTGAAAGCTGCTGCTGTGCCTGAACTGTGTGACTTTGGACAATGTCTGTGATATCTGATGCACAGGACGACGTTGGCTCCGTCATATCTGCTCGTGTCTCCCCAGCAGCCTCCTTACTGGCCCTCTCCAGTCTCCTGGTTGATTGTGGCTCCCTAGACCCGACTG
>gene=hg18_chr19_43863509_43863909_+; species=SPECIES_2; 
TGAAGTGCACTCTGGTCAGAGCAAACTGAGCTCTGCTGGGTGACAGGAAAGCCTGGGTGAGGGTACTGTGCCTCGGCTGTGGGGCTCCCGTGAGTGTATGCGCTGCCAGGCACACAGGATGATGTTGGCTCCATCAAACCAGGCCAGGTCTCCCCAGCGGCCTCCTAACTGGCTTGCTCCAGTCTCCCAGTTTCTCGTGGCTCCATGAACATGACTC
>gene=hg18_chr19_43863509_43863909_+; species=SPECIES_3; 
TCCCTTGCTTACTGGCCCTAGCCCACACAGCTCTTCAGGGTGACATCAGAGTCTGGGTGCGGCTGCAGTGCTGCTCATGTGTGGCTCCGGTGAATGTCTGTGATGCCTGCTCCAGGGGCTGTTGTGACCTCGAGTTAATGTGCCCAAGTCTCCTCAGCAGTCTCCCAGCTGTCTTACTCCAGGCCCCTGCTTGCGTGTAGCCCTGTGAACGTGACTC
>gene=hg18_chr19_43863509_43863909_+; species=SPECIES_4; 
TGAGGTGCACTCTCATCAGGCCAAACTGTGCCCCGCTGTGTGGCTGGAAAGCCTTAATGAGTGTAATGTGCCTCAGGTATAGTGCTCCAGGGCGCATGTGTTCTGCCTGGCTTGCAGGACGATGTTGGCTCCATCACATCTGGCCAGGTCTCCTCAGCGGCCTCCTAACTGGCCAGCTCCAGCCTCCTAGTTCCTCGTGGCTCCGCGAACATAACTC
>gene=hg18_chr22_37878620_37879020_+; species=SPECIES_0; 
ATCGGAACGGGCCGCCCGCTGCCGTGGGACTTATTTGGCTCGGTCACCGCGACGCCGGGGCTGATCCTAATACCCAGGCGGGCGCTCATAGCCTCCCGGTGACTGCCAGGGGCGAAGTGGCAGGCCCAGTGGAGCCGACGACTCAGCTCAGAG
>gene=hg18_chr22_37878620_37879020_+; species=SPECIES_1; 
GCCTGAGCGAGCCGCCCGCGGCCGCGGGACTTATTTGGCTGGGGTCCCGCGGCGCCGCGGCTGATCCTAATACCCAGGCGGGCGCTCACAGCCTCCCGGCGACTGCCAGGGGCAAAGTGGCAGGCCCAGTGGAGCCGACGACTCGGCTCAGAG
>gene=hg18_chr22_37878620_37879020_+; species=SPECIES_2; 
TCTGGAGGGGGCCTCGCCGGCCCGCGGGACTTATTTGGCGCGGGCTCCGCTGTTGTTGGACTGATGTTAATACCCAGGAGTGTTCTAAAGTCCTCCCGGTGACTCTGAGGGTCGAAACGGCCGGCCCGGTTGGGCATATGAGGCCGGGGAGAG
>gene=hg18_chr22_37878620_37879020_+; species=SPECIES_3; 
ATTCGAGCGAGCGCCGCCGGCCCGCGGGACTTATTTGGCGCGGGCGTCGCTGGGGCGGGGCGCATCGTGGCCCCGAGACGCGTTCTGAGGACCCCCCGGTGACTGCGGGAGGCGAAACAACACGCGCCGTGGGGCCGACCAGAGCGGGCAGGG
>gene=hg18_chr22_37878620_37879020_+; species=SPECIES_4; 
TTTGGTGGGAGCCAGACGCTCCCGCTGGACTTATTTTGCGCAGATGCCTATGCGCCGGGACGGATCCCAACACCCAGACGCGTTCTAAAAGACTCCCGGTGACTCTGCGGGGCGAAGCGGCAGGCGGGGCTGGGCACATAAGGAAAGGCAGAG
>gene=hg18_chr11_19556064_19556464_+; species=SPECIES_0; 
AAGAAAGGATCCAGAGCATTTCTGCTTCCAAACACCATCTATTTTACAATAAGACAAATGACTCGTATTCCTCCTATTAAATCCAGCAGCGTCCCCCACCACCCCTTCTCTGAGCCCTCGCCAGCATTTCCTTTTGTGGCTGTAAGAGAAGCAAATAGCAGTAGAGTGCCTCTGCCTCTGCCTGCGAGCTGGGCTTTTACAAGCTGAGATTTTCATAAATTAACGCTGCGCGTGCTGCTGTAGCTGCTGTAATA
>gene=hg18_chr11_19556064_19556464_+; species=SPECIES_1; 
AAGAAAGGATCCAGAGCATTTCTGCTTCCAAACACCATCTATTTTACAATAAGACAAATGACTCGTATTCCTGCTATTAAATCCAGCAGCGTCCCCCACCACCCCTTCTCTGAGCCCTCGCCAGCATTTCCTTTTGTGGCTGTAAGAGAAGCAAATAGCAGTAGAGTGCCTCTGCCTCTGCCTGCGAGCTGGGCTTTTACAAGCTGAGATTTTCATAAATTAATGCTGCGCGTGCTGCTGTAGCTGCTGTAACA
>gene=hg18_chr11_19556064_19556464_+; species=SPECIES_2; 
AAGAAAGGATCCAGAGCATTTCTGCGTCCAAACACCATCTCTTTTACAATAAGACAAATGACTTGTATTCCTGCTATTAAATCCAGCAGCGTCCCCCACCACCCCTTCTCCCAGACCTCGCCAACATTTCCTTTTGTGGCTGCGAGAGGAGAAAATAGCAGCAGCGGGCCTCTGCCTCTGCCGGCAAGCTCGGCTTTTACAAGCCGGGATTTTAATAAATTAACGCCACGCGTGCTGCTGCAGCTGCTGTAATA
>gene=hg18_chr11_19556064_19556464_+; species=SPECIES_3; 
AAGAAGGGATCCAGAGCGTCTCTGCGTCCAAACACCATCTTTTTTACAATAAGACAAACGACTCGGATTCTCGCCATTGACTCCGGCGGCGGCCCCCACCACCGCCTCTCGGAGTCCTCGCCAGCACTTGCTGCTGCGGCTGCGGGAGGGGCGAAGGGCCTTGGCCTCCTCCTCCTCCTGCCTGCGCCCTGGGCTTTTCTTTTTTTTTTTTTTTTTTAATTTTTTTATTTATTTATGATAGAGAGGCAGAGACA
>gene=hg18_chr11_19556064_19556464_+; species=SPECIES_4; 
AAAAAAGGATCCAGAGCGTTTCCGCGTCCAAACACCATCTATTTTACAATAAGACAAACGACTCGTATTCCTGCTATTAAATCCAGCAGCGTCCCCCACCACCCCTTCTCCCAGGCCTCGCCAACATTTCCTTTTGTGGCTGCAAGAGAAGAAAAGAGCAGCCGCGCGCCTCTGCCTCTGCCTGCGAGCTTGGCTTTTACAAGCTGGGGTTTGAGTCAATTAACGCGGCACGTGCTGCTGCAGCTGCTGGAGGA
>gene=hg18_chr3_140657379_140657779_+; species=SPECIES_0; 
TCAAACCCCTGTGTACATGTTTACAAACTATTTATCTCAAATTTCTCCTCCTTCTGTTCCCCCTTACCCTCCTAATACCTGCTATAATCTGTACTACCCCGGTGGTCCTACAGGCCAAATTAGGCGTGCCCTTCCTATGATTATGTCATTCCCATCGAAGAATGCTTTGTGCCTGTGTTGTTCTTCGGGATGACCCTGATGCTAGCTGATTTTCTTCCAGTATGTGCAAACTACATTATGCCTCTCTGAACAATATTATGCTA
>gene=hg18_chr3_140657379_140657779_+; species=SPECIES_1; 
TCAAACCCCTGTGTACATATTTACAAACTATTTACCTCAAATTTCTCCTCCTTCTGTTCCCCCTTACCCTCCTAATACCTGCTATAATCTGTACTACCCCGGTGGTCCTACAGGCCGAATTAGGCATGCCCTTCCTATGATTACATCATTCCCATCGAAGAATGGTTTGTGTCTGTGCTGTTCTTCAGGATAACCCTGATGCTAGCTGATTTTCTTCCAGTATGTGCAAACTACATTATGCCTCTCTGAACAATATTATGCTA
>gene=hg18_chr3_140657379_140657779_+; species=SPECIES_2; 
TCCAACCTCTTTTTATATATTTACAAAGTTCACACCGCCCACTTCTCCTCCTTCTTTTCCCTCTTACCGTCTTATTACTTGCCACAATCTGTGCTATCCCAGTGGTCCTCCAAGCCACATTAGGCTTGCACATGAAGTGATGATATCATTCCCATCAGGCAGTGGTGTGTGTAGGTACTGCCATTCAGGATGACCCTGATGTGAGCTGGTTTTCTTCCAGTATGTGCAAACCATATTATACCTCTATGAATGATATTATGCTA
>gene=hg18_chr3_140657379_140657779_+; species=SPECIES_3; 
TCAAAATTCTGTGCGCATACTTACAAATTATATACCCCCAACTCCTTTGCCTTCTGTTTCTCCTTATTCTTCTAGTACCTGCCACCATTTGTACTATCTCGGTGGTTCTCCAGGCCACATTATGACTGCACCTCCTAGGATGATGTCACCCCCATCAGGCTGTGGTTTGTGTCAGTACTGTTCTTTAGGATGACCCTGATGCCAGCTGGCTTTCTTCCAGTATGTGCAAAGCATATTGCTCCTCTATGAACAATATTATTCTA
>gene=hg18_chr3_140657379_140657779_+; species=SPECIES_4; 
TCAAACCTCTGTGCATCCGTTTACAAATTATACACCCCCAACTCCTCCTCCTTCCGTTCTCGCTTACGGCCCTAGTACCTGACACAATTTGGACTACCCCAGTGGCCCTCCAGGCTACGGTAAGCTTGCACCTCCTATGCTGACGTCGTTCCCATCAGGTGGCGGTTTGTGTGATTGCTGTCCTTCGCAATGACCCTGAGGCTAGGTGGTTTTCTTCCAGTGCGTGCAAGCCTTACCGTGCCTCTATGAACAATATTATGCTA
>gene=hg18_chr12_9808515_9808915_+; species=SPECIES_0; 
TAGGGCAGAAATTATTCACATTTCATCGTGTAGCTGAGAAAACCGAGGCTTGAGATTAGTGCGGGGACAAGGTTGGCAAAAGTCTTGACACCAAAACTCAATGCTCCTTCCTGTGTGACCTTATATGTAGAATCCAGGGTGAGACGTCAGAAAGGAAGTGAGGTAATATGAGCTAGATGCAAAGTGTGCAGAGAAGGTGGGGTACTCTGTGCTTATCAGACAGCTGCACAGCAGGATGCTTTGGTACATGTGAACAGGGACCACAG
>gene=hg18_chr12_9808515_9808915_+; species=SPECIES_1; 
TAGGGCAGAGATTATTCACATTTCATAGTGTAGCTGAGAAAACTGAGGCTTGAGATTAGTGTGGGGACAAAGTTGGCAAAAGTCATAGCACCAGCACCCAATGCTCCTTCCGGTGTGACCTTATATGTAGAATCCGGGGTGAGACGTCAGACAGGAAATGAGGTAATATGAGCTAGATGCAAAGTGTGCAGAGAAGGTGGGGTACACTGTGCTTATCAGACAGCTGCACAGCAGGATGCTTTGGTACATGTGAAAAGGGACCACAG
>gene=hg18_chr12_9808515_9808915_+; species=SPECIES_2; 
CAGGGCAAAGATTATTAAGATTTCACAGTTCAATTGAGAAAACTGAGACTTGAGATTAGTGCCTGGACAAATTTGGAAGAAGCCACTACAACTCAAAACAGTTCTCCTTCACGTTTGACCTTATATGAAGAATCCGGGGGAAGGTTCCAGAAAGGAAATGAAGTAATGTGAGCTGCATGCAAAGTGTACAGAGAAGACAGGATATACAGTCCTTATTGGGCAGCAGTTCAGCAGAATCCTTTGGCCTACGTTTACAGAAACCGCAA
>gene=hg18_chr12_9808515_9808915_+; species=SPECIES_3; 
CAGGGCAGAGATTATTAATGGTTCATAGTTCATTTGAGAAAACTGAGACTTGAGATTAGTCTCTGGACAAATTTGGAAGAAGACACGACACCAGAAGTCAGTTCTTGGTCATGTTTGACCTTATATGAAGAATCCGGGGCAAGGTCTCAGAAAGGAAATGAAGTAATACGAGCTAGATGCAAAGTGTACAGAGAAGACAGGATATACAGTCCTTGTCAGACAGCAGCTCAGCAGGATGCTTTAGCACATGTTCACAGGGACCACAA
>gene=hg18_chr12_9808515_9808915_+; species=SPECIES_4; 
CAGGGCATAGATTATTAACATTTCATAGTTCAGTTGAGAAAGCTGACATTTGAGATTAATGCCTGGACAAATTTGGAAGAATTCACGACACCGGAACTCAGTGCTCCTTCGTGTTTGACCTTATATGAAGAATCCGGGGGAAGGTCCCAGGAAGGAAATGAAGTAATGTGAGCTAGATGCAAAGTGTGCAGAGAAGACAGGATATACAGTCCTTATCAGACAGCAGCTCAGCAGGATGCTTTAGCACCTGTTCACAGCGACCGCAA
>gene=hg18_chr1_9893577_9893977_+; species=SPECIES_0; 
GCCCAGGGATGGGCCTCCGTAGGTCCATTAAACTCAGAAGGTCGTGTGTACTGGTAGTGAGATTTTTCGGGGAAGGGTCCATGATTAAAATGTTTCTACTTTGGAGAGGGTAGAAGCAGCCCATTTTAGGTAAAATGCAAATTGCTTTTAACATCCGCCTTCCTTTTAAAGGGACCTGTATCTTTAAGTGTGGTCTCATTTTCAGCAGTTTATCGTAACAGTGTGACATAACCCCAGTTCAGAAGCCCTCACCCT
>gene=hg18_chr1_9893577_9893977_+; species=SPECIES_1; 
GCCCAGGAATGGGCCTCCGTAGGTCCATTAAACTCAGAAGGTCGTGTGTACTGGTAGTGACATTTTTTGGGGAAGGGTCCCTGATTAAAATGTTTCTACTTTGGAGAGAGTAGAAGCAGCCCATTTTAGGTAAAATGCAAATTGCTTTTAACATCCGCCTTCCTTTTAGAGGGACCTGTATCTTTAAGTGTGGTCTCATTTTCAGCAGTTTACCGTAACAATGTGACGTAACCCCAGTTCAGAAGCCCTCACCCC
>gene=hg18_chr1_9893577_9893977_+; species=SPECIES_2; 
GCCTAGGGATGGGCCTCTGTGGGTCCGTTAAACTTAGAATATCGTCTGTATTGATAGTGACATTGGAGGGGGAAGGTTCCTTGGTTAAAATGTTGCTATTCTGGAGAAAGTATAAACAGCCTCCTTTAGGCAAAATGCGAATTGCTCTGAACACCCAGCTTCCTTTTAAAGGGACGCGTGTCTTCAAGCGTGCTCTCACTTTCAACATTTTACAATGGTCGTGTGACATAACCACAGTTTAGAGGCCTTAGTGCC
>gene=hg18_chr1_9893577_9893977_+; species=SPECIES_3; 
GCCCAGGGGTGGGCCTCCGTGCGAACCTTAAACTTCAAGTACCAAGTGTCTTGGTACGGACCTTTTCTGAGGAAGGATCCATGATTAAAATGTTTCTATGCTGGAGACAGTAGAAACACCCCTTTGGGGGCAAAATATGAATTGCTTTGAACACCCACTTTCATTTTAAAGGGAGGCGTGTCTTTAAGAGTGGTCTCATTAAGGGCGGGGCACCGTGAGGGTCTGCCTTGGGCTCAGGTCTGATCCCAGAGTCCT
>gene=hg18_chr1_9893577_9893977_+; species=SPECIES_4; 
GCCCAGGGATGGGCCTCCGTGGGTCCGTTAAACTTAGAATATCGTGCGTATTGGTAGTGAATTTTTCTGGGGAAGGGTCCAAGATTAAAATGTTTCTATTCTGGAGAGAGTAGAAACAGCCTATTTCAGACAAATTGCGAATTGCTTTGAACACTCACCTTCCTTTTAAAGAGACGCGGATCTTTAAGTGTGGTCTGATCTTCAACATTTTACCGTAATAGTGTGACTTAACCACAGCCTAGAAGCCCTCGCCCT
>gene=hg18_chr21_35230517_35230917_+; species=SPECIES_0; 
ACCACATGAAGGAATGAGACTTGCTGGCGAGAAATCTAACAGTAGTGCTTGGTAGCTAACCCATCTCCTGTGTAACAGATGTTCACGAATTTAAATGGAAACAGGATGGGCGTCCCCATAGAAGGCATTTGTGATAAAAAGCTGCTAACTGTGTAAATGTACGAGGCTGCTACAGGTGTGGCATCTCATCTAATTGCCCAGGGATGGGACTGCAAGAACACTGAATGCACAAAGCAAAAAAAGTCTCAGCATGGCAGAAATATCGACAGATAGAAGCTTAGAGGATCCTGGCC
>gene=hg18_chr21_35230517_35230917_+; species=SPECIES_1; 
ACCACATGAAGGAATGAGACTTGCTGGCGAGAAATCTAACAGTAGTGCTTGGTAGCTAACCCATCTCCTGTGTAACAGATGTTCACGAATTTAAATGGAAACAGGATGGGCGTCCACATAGAAGGCATTTGTGATAAAAAGCTGCTAACTGCGTAAATGTATGAGGCTGCTACAGGTGTGGCATTTCATCTAATTGCCCAGGGATGGGACTGCAAGAACACTGAATGAGCAAAGGAGAAGAAGTCTCAGCGTGGCAGAAATATTGACAGATAGAAGCTTAGAGGGTCCTGGCC
>gene=hg18_chr21_35230517_35230917_+; species=SPECIES_2; 
ACCACATGAAGGCATGAGACTTGCTGGCGAGAAATCTAACAGTAGTGTTTGGTAGCTAACCCATCTCCTGTGTAACAGATGTTCACGAATTTAAATGGAAACAGGATGGGCGTCCGTGTAGAGGGCATTGGTGATAAAAAGCTGGTAACTGCATACACGTAGGAGTCCGCTACGAGTGTGGTGTTTCAGCTAATTGCCCAGAGACGGGTTCTCAAGAACACTGAGTGGACAGAGGAAAAACTATCTCAGCGTGGTAGAAACCTCGGGAGACAGATGCTCTGAGAGCCCTGGCA
>gene=hg18_chr21_35230517_35230917_+; species=SPECIES_3; 
ACCACATGAAGGAATGAGACTTGCTGGCGAGAAATCTAACAGTAGTGTTTGGTAGCTACCCCATCTCCTGTGTAACAGATGTTCACGAATTTAAATGGAAACAGGATGGCCATCCGTGGAGAAGACATTGGTGATAAAAAGCTGGTAACTGTGTGCACGCATGGGTCCGGCACAGGTGCGGCATCGCCTCTCACTGCCCAGAGATGGGACTGCAAGAACGCCAAGTGGACAGGGGAAAAAAACTCTCAGCGTGGCAGAAATCTTGACAGATAGATGATCGGAGGGCCCAGGCC
>gene=hg18_chr21_35230517_35230917_+; species=SPECIES_4; 
ACCACATGAAGGAAAGAGACTTGCTGGCGAGAAATCTAACAGTAGTGTTTGGTAGCTAACCCATCTCCTGTGTAACAGATGTTCACGAATTTCAATGGAAACAGGATGGGCGTCCGGGGAGAAGGGACTGGTGATAAAAACCTGGTAACTGTGTACATGCGTGAGTCCGGTACAGGCGTGGCATTTTGTCTTATTGCTCAGAGATGGGACCGCAAGAACACCAAGAGGACAGAAGAACAAAATTCTTAGCATGGCGGAAAGCCTGACGGATGGATGCTCAGAGGGCTCCTGCC
>gene=hg18_chr10_70851625_70852025_+; species=SPECIES_0; 
AGCCTGAAGTTTATCTAGCTGGAGAAGAGAGGCTGGAGTGTTTACATCTGCTGTGGTCCTGGTGTACACAGAGCTCTTAACACAAAACGTGCTCATTTCTCAACATCGGGCTCCAGCAGAATCTGTCCATCTATGGCAGGTGGAGGAGGAAGTGGGTGGCTTGGCTGGTTGGGTCACGGGGTCATCCCAGAGCCAGCTGGATATTGAGACAGGGCGTCTGCTGGCGGATGTGC
>gene=hg18_chr10_70851625_70852025_+; species=SPECIES_1; 
AGCCTGAAGTTTATCTAGCTGGAGAAGAGAGGCGGGAGTGTTTACATCTGCTGTGGTCCTGGTGTACACAGAGATCTTAACACAAAACGTGTTCATTTGTCAACATCGGGCTCCAGCAGAATCTGTCCATCTATGGCAGGTGGAGGAGGAAGTGGGTGGCTTGGCTGGTTGGGTCACGGGGTCATCCCAGAGCCAGCTGGATATTGAGACAGGGTGTCTGTTGGCGGATGTGC
>gene=hg18_chr10_70851625_70852025_+; species=SPECIES_2; 
AGCCTGAAGTTTATCTAGCCAGAGAAGAGAGGCCGGAGTGTTTACATCTGCTGTGGTGCTGGTGTACACAGAGCTCTTAACACCAAACGGGTTCATTTCCCAACATCAGGCTTTTGCAAAATCTGCCCATCTATGGCAGGCCGAGGAGGAAGTGGGCGGCTTTGCTAGTTAGATGACTGGGTCATCGCAGAGGCAGCTGGGTGTTGAGACAGGGTGTCTGCTGGCAATTGTTC
>gene=hg18_chr10_70851625_70852025_+; species=SPECIES_3; 
AGCCTGAAGTTTATCTAGCTGGGGAAGAGAGGCCGCAGTGTTTACATCTGCTGTGCTCCTGGTGTACACAGACCTCTTAGCACAAAGTGAGTTCATTTGTCAGCATCAGGCTCCAGCAAAATCTGCCCATCTATGGCAGGCGGAGGAGGAAGTAGGCACCTTTGCTGGTTGGGTCACAGGGTCATCCCAGAGGCAGTTGGGTCTTTAGACACGGTGTTGTCGGGCACGTGTCC
>gene=hg18_chr10_70851625_70852025_+; species=SPECIES_4; 
AGCCTGAAGTTTATCTAGCTGGAGAAGGGAGGCTGCAGTGTTTACAGCTGCTGTGGTCCTGGTGTACACAGAGCTCTTAACACAGAACGTGCTCACTTCCCAACATCAGGCTCCAGCAAAATCTGCCCATCTATGGCAGGCGGAGGAGGAAGTGGGCACCTTTGCTGGTTAGATAACTGGCTCATTCCAGAGGCAACTGGGTCTTGAGTCAGGGTGTCCCCTGGCAGATGTGC
>gene=hg18_chr12_54839127_54839527_+; species=SPECIES_0; 
GCAGATGGGAGGGAGTTTGCTAAGGATATGATAGCTATACCCTCTGGAAGTTATACTGGAGGGGTGCGAAGTGGCAGGTTGGGATGACCCTAGTCCCAGGCTGCTGCTCCCACTTCCTTATAAGGACAGGACTGAGACTGGGCGGTGGCGAATTCCTGCCCTGAGTGTCAGCAGGATTGGCAGGCCTGCCGCAGGCAGGGGTGTGTAAATGGATGTTACCAGGCTGCCAAGGGGAGGAAGCCTCTATATAGAACACTTGAGTT
>gene=hg18_chr12_54839127_54839527_+; species=SPECIES_1; 
GCAGATGGGAGGGAGTTTGCTAAGGATATGATAGCTCTACCCTCTGGAAGTTGTACTGGAGGGGTGCGAAGTGGCAGGTTGGGATGACCCTGGTCCCAGGCTGCTGCTCTCACTTCCTTATAAGGACAGGACTGAGACTGGGCGGTGGCGAATTCCTGCCCTGAGTGTCAGCAGGATTGGCAGGTCTGCCGCAGGCAGGGGTGTGTAAATGGATGTTACCAGGCTGCCAGGGGGAGGAAGGCTCTATATAGGACACCTGAGTT
>gene=hg18_chr12_54839127_54839527_+; species=SPECIES_2; 
GAAAGTGCAAGGGAGTTTGCTGAGGATATCTTAGCAGTACCCTCTGAAATATGTACTGGAGAGGTGAGAAGTGGCAGGCTGGGATGACCCCAGTCCCAGGCCGCTGCTCCCACTTCCTTATAAGGACAGGGCCCAGACAGGGCGGTGGCGAATTCCTGCCCTGCGTGTGAGGAGGCTGGGCAGGCTTGCTGCAGGCAGAGGTATGTAAATGGCCGTTACCACTCTGCTAGGTTGAGGAAGTCTTTATGTGAGACACCTGAGTT
>gene=hg18_chr12_54839127_54839527_+; species=SPECIES_3; 
GAAAATGGGAGGGAATTTGCTGAGGATATCATAGCAGTGCCCTCTAGAAGTTGTACCGGAGAGGTGGGAAGTGGCAGGCAGGGATGACCCCGGTCCCCGGCTGCTGCTCCCTCTTCCTTATAAGGACAGGACCCAGACTGGGCGGTGGCGAATTCCTGCCCTGAGTGTGAGGAGGCTGGGCGGGCTTGCTGTCGGCAGGGGCGTGTAAGTGGCTGTTACCCTTCAGCCCGGGGGAGGCCGTCGTTATGTGGAACGCCTGAGCA
>gene=hg18_chr12_54839127_54839527_+; species=SPECIES_4; 
GAAAATGGGAGGGACTTTGCTGAGGATATCTTAGCTGTACCGTCTGAAAGTTGTACAAGAGCGGTGGGAAGTGGCAGGCTGGGATGACCCGGGTCTCAGACCGCTGCTCCCACTTCCTTATAAGGACAGGACCCAGATAGGGCGGTGGCAAATTCCTGCCCTGAGAGTGAGGAGGCTTGGCAGACTTGCTGCAGGCAGTGGTGTGTAAATGGGCGCGACCACTCCGCCAGGTGGGCGGAGTCTTTCTGTGGGACACCTGAGTT
>gene=hg18_chr18_33612433_33612833_+; species=SPECIES_0; 
CAGCAACCAAGTGATGGTGGGGGGTGCATTCCAGGCCCCGTAGCCTCAAAAGTGGCCACCTCCCTTCCACTGAGGCCTTGCGGCTGTGGTCTGCTCAGGGCCTAAATAAAGCCGAAAAGGAAATGCTGTTCGCCTTCCCAGATGGGACCACCAGGGGGCAGTGGAGCACACTCGCAGGCTGCGCCGCCTCAGGACTAGGAAAGGCGTCGGAGCTGCTGTGGCAGGGGAAACGGCGCCCTAGGGTCAGAAATCAT
>gene=hg18_chr18_33612433_33612833_+; species=SPECIES_1; 
CAGCAATCAAGTGGTGGTGGGGGGTGCATTCCAGGCCCCATAACCTCAGAAGTGACCACCTTCCTTCCACTTTGGCCTTGCGGCTGTGCTCTGCTCAGGACCTGAATAAAGCCGAATAGGAAAGGCGAACTGCCTTCCCAGATGGAACCACCAGGGGGCAGTAGAGCACACTCGCAGGCTGCGCCGCCTCAGGACCAGGAAAGGCGGCGAAGCTGCTGTGGCAGGGGAACCGGCGCCCTAGGGTCAGAAATCAT
>gene=hg18_chr18_33612433_33612833_+; species=SPECIES_2; 
CAGCTAGCAGGTGGTGGTGGTGGGGAAATTTTAGGCTCCACGATGTCAGAAGTGGCTCCCTCCCTTTCAGTATAGCCGGGAGGCTGGGCTTTGCTCCGGGGCAGGATAAAGCCCAGGCGGGAAGACTGGTCCCCTTCCCAGACAAGACCACCAGGGGGCAGTAGAGCACACTCGCAGGCTGCGCCGCACCGGGAGCCGGGAGGTCCGCGAAGCTTCTGGTGCAGGCGAACCGGCGCCCTAGGGTCAGAAACCAT
>gene=hg18_chr18_33612433_33612833_+; species=SPECIES_3; 
CAGCGAGCAGGCGGTGGTAGTGGGAGCATTTCCGTTCCCAGAGCCTCCAGAGTGGCTCACTCAGTCCTACTTTGGCCTGGCAGCTGTGCTTTGCTCGGGCCCTGGATAAAGCCCAACCGGAAAGGCCGTTCACCTTCCCAGATGAGACCACCAGGGGGCAGTGGAGCACACTCGCAGGAGGCGCAGCTGCAGGACCAGGAAGGTTGGCGAAGCTTCTGAGGCCGGGGAAACGGCGCCCTAGGGTCAGAAACCAT
>gene=hg18_chr18_33612433_33612833_+; species=SPECIES_4; 
CAGCAATCAGGAGGTGATGATGCATGCACTTCAGGCCCCACAGCCTCAGAAGTGGCTCCCTCCCTTCCACTTTGGCCTGGTGGCTGTACTTTGCTCAGGGCCAGGATAAAGCCCGATAGAGAAGCCTGTTCACCTTCCCAGATGAGACCACCAGGGGGCAGTGGAGCACACTCGCAGGCTGCGCAGCCGCAGGACCAGGAAGGTCGGCGAAGCTTCTGAGGCAGGGGAAACGGCGCCAGAGGGTCAGAAACTAT
>gene=hg18_chr11_92143639_92144039_+; species=SPECIES_0; 
TTAAAGCCTTTTGGGACATTCCTACTTGGGATGTTAACTTTAGAATCCAATAGAAATCCATTCTCATCTCTCTTTGTTTACTCTATTACACCTGTCTTGACCGAAAATGGTCAAAGAGACACATCCCGATGTGAATTCTGTTATGTGGGCTGTTCACAACCTCGCTTTTAACCATCTCTGCCGCACACCCCTGCAGCAACGCTCAGGCTGTGGCTTTTCTAATTTCCCATTTTGTTGATCAGACCAGCTTGCGGTGTCTCCCCCTCCCCACCTTTTGTTGAG
>gene=hg18_chr11_92143639_92144039_+; species=SPECIES_1; 
TTAAAGCCTTTTAGGACATTCCTACTTGGGATGTTAACTTTAGAATCCAATAGAAATCCAGTTTCATCTCTCTTTGTTTACTCTATTACACCTGTCTTGACCAAAAATGGTCAAAGAGATATGTCCCAATGTGAATTCTGTTATGTGGGCTGTTCACAACCTTGCTTTTAACCATCTCTGCCGCACACCCCTGCAGCAATGCTCAGGCTGTGACTTTTCTAATTTCCCACTTTGTTGATCAGACCAGCTTGCGGTGTCTCCCCCTCCCCACCTTTTGTTGAG
>gene=hg18_chr11_92143639_92144039_+; species=SPECIES_2; 
TTGAAGCTTTTTGGGACCCTCCGACTTTTGATGTTAACTTTAGAATCCAGTAGAGATGCAACCCCTCGTCTCTCTGTTTACTCCTTTGCACCTGTCTTGACTGAAAATGGTCAAAGAGAAACGTCCCGACATGAATTCTGTTATGTGGGCTGTTCACAACCTCGCTTACGACCATCTCTGCCGCACGCCCCTGCAGCAACGCTCAGGCTGTGACTTCTCTTAACCCCCACCTTGTTGATCAGCCCAGCTGGCGGTGTCTCCCCCTCCCCACCCTGTGCTGAG
>gene=hg18_chr11_92143639_92144039_+; species=SPECIES_3; 
TTGAAGCTTTCTAGGACGTTCTGACTTGTTATGTTAACTTTAGAATCCACTAGAAATCCAGCCTCTTCTCTCTTTGTTTACTCTATCACACCCGTCTTGACCAAAAATGGTCACAGAACAATGTCCCGACATGAACTCTGTTATGTGGGCTGTTCACAACCTCGCTTTTAACCATCTCTGCCGCACACCCCTGCAGCAACGCTCAGGCTGTGACTTTTCTAATTTCCCACTTTGTTGATCAGACCGGCTGGCAGTGTCTCCCTGTCCCCACCTTTTGTTTAG
>gene=hg18_chr11_92143639_92144039_+; species=SPECIES_4; 
TTAAAACTTTTTAGGACATTCCAACATGCTATGTTAACTTTAGGACCCAATAGAAATCCAACCCCCTCTCTCTGTGTTTACACTATCACACTGGGCTTGACCGAAAAAGGTCACAGAGAAATGTCCCGACATGAATTCTGTTATGTGGGCTGTTCACAACCTCGCTTTTAACCATCTCTGCCGCACACCCCTGCAGCAACGCTCAGGCTGTGACTTTTCTAATTTCCCACTTTGTTGATCAGCCCAGCTGGCGGTGTCTCCACCTCCCCACCTTCTGTTTAG
>gene=hg18_chr18_72467068_72467468_+; species=SPECIES_0; 
GCCTCCCTTAACATAAATACACTGTGTTGCTGTGTAAATTCGCTGATGCTGCAATTCACCTGCTGAAAACTATCAGTGCCTGACTTATCACACTGCACAGGGCCTGTGTCTACAGCTGTTAACTGTGGGCTCAGCCTTCAGATGTGTGTTACAGAAAGCCCTTACCGCAATCCTAAATGCTGCTTCTTTTATTA
>gene=hg18_chr18_72467068_72467468_+; species=SPECIES_1; 
GCCTCCCTTAACATAAATACACTCTGTTGCTGTGTAAATTCGCTGATGCTGCAATTCACTTGCTGAAAACTATCAGTGCCTGACTTATCACACTGCACAGGGCCTGTGGCTACAGCTGTTAACTGTGGGCTCAGCCTTCACATGTATGTTACAGAAAGCCTTTACCCTAATCCTAAATGCTGCTTCTTTTATTA
>gene=hg18_chr18_72467068_72467468_+; species=SPECIES_2; 
CCCTCCCGCACCCCCCACCCCCCGCCCTTATGTCTAAATACACCCATGCTGGGTCCACAGTTCTGCACACTACCAGCACGTGATTTATCACACTCCACACATTCTGTAGCTGAAGCTGTTAACTGTGGGCTCAGCCTTCACCTCCTGGTGACAGAAAGCCTTTACCCCGTCCCTGAATGCCACCTCTTCTGATA
>gene=hg18_chr18_72467068_72467468_+; species=SPECIES_3; 
CCCAAACTTAACCAAAACACACTGTGTTGCTGTAGAAATCGACTTAAGGTGCTACCCCATTGCTGCAGGTTACCAGGGCCTGACTTACCACACTGCACACAGTCTGTAGCTGTAGCTGTGAACTGTGGGCTTGGCCTTCAGTTCTAGCTTACAGAAACCCTTTGCCCCATTACTGACCACTGCTTCTTTTAATA
>gene=hg18_chr18_72467068_72467468_+; species=SPECIES_4; 
CCCAGACGGAGCCAGCAGCTACTGGGCGTAGCTCGTAATTTAATTATGTTAAATCTAAATAGCTACATGTGGCCAGTGGTTACCTTATGGGACAGCGGAGATACTTTCCCTTTCGTTGTGAACTGTGGCCTCAGCCTTCGCTTCCCAGTTACAGAAAGCCTTGACCCCATCCCTGAACGCTGCTTCCTTTAATA
>gene=hg18_chr3_31030334_31030734_+; species=SPECIES_0; 
CAGCAGAAGTGACACGTGACTTCAGGCTGAATTTTACAGGCAAGTAGCTTCTGCCTTGTCTTCTGGAGTACTCAGTCTTGAAGTCTTCAGCTGCCACATAAGCAGTTGGACTGTGCTGAGGTTGCTATGCCACAAGGAAACCCAAACTGGCCATGCAGAGAAACCACACTAAAGAGGGAGATACTTGCAGCTGACATGCTCCAACTTCCCCTGCTGCTCCAGCTGCAGCCACCATTTAACTGCAGTCCATGAGGGCTCCAT
>gene=hg18_chr3_31030334_31030734_+; species=SPECIES_1; 
CAGCAAAAGTGACACGTGACTTCAGGCTGAATTTTACAGGCAAGTAGCTTCTGCCTTGTCTTCTGGAATACTCCGTCTTGAAGTCTTCAGCTGCCACATAAGCAGTCGGACTGTGCTGAGGTTGCTATGCCACAAGGAAACCCAAACTGGCCATGCAGAGAAACCACACTAAAGAGAGAGACACTTGCAGCTGACATACTCTAACTTCCCCTGCTGCTCCAGCTGCAGCCACCATTTAACTGCAATCCATGAGGGCTCCAG
>gene=hg18_chr3_31030334_31030734_+; species=SPECIES_2; 
CAGCAGAAGTGACAAGGGACTTTAAGTTAAGTCCTAAAGGCACATAACCTCTGCCGTGTCTTCTGGAATCCTCAGTCGTAAAGCCTTGAGCTGCCAAGCAAACGGTCTGACGGCCCTGAGGACACCATGCTGAGAGGAAGGCCAGACGGCCCCTGCAGAGCGGCCGCAGGAGAGAGAGAGACGGCCGCAGCTGACATGCTCCACCTTCCCGTGCTGTGCCAGCTGCAGCTCCCATTTAACCGTGATCCACAAGGGCCCCGG
>gene=hg18_chr3_31030334_31030734_+; species=SPECIES_3; 
CAACAAAAGTGACAAGTGACTTCAAGCTAAATCCCATAGGAATGTAACCTCTGCCTTGCCTTCTGGAGTAATCACTTTTGAAGACTTCAGTTGTCACATAAGCAGTCTGACTGCCCTGAGGATGTCATGCTGTGAAGAAGCCCAAACTGCCCGTGCAGAGATACCACATTAAGGAGGGAGATGCTTGCAGCTGACATGGTCCAATTTCCTCTACTGTTCCAGCTGCAGCCACCATTTCGCTGTAATCAGTGAGGACCCTAA
>gene=hg18_chr3_31030334_31030734_+; species=SPECIES_4; 
CAACACAAGTGAAACGTGACCTCAGGCTAAGTCCTAAAGGAATGTGACCTCTGCTTTGTCCTCTGGAATACTCACTCTTGAAAACTTCTGCTGCCCTGTAAGCAGTCTGACTGCCATGAGGATGTCATGCTGTGAGGAAGCCCGAACTGCTAGTGCAGAGGGACCGCATTAAAGAGAGAGATGCTTGCGGCTGACATGCTCGAACTTCCCCTGCTGTTTCAGCTGCAGCCACCATTTAACTGCAATCCATGAGGACTCTAA
>gene=hg18_chr12_78846072_78846472_+; species=SPECIES_0; 
TCACAGCTTGCAATCTAGCTGAGGCACATGAAAGATGGTCTTGGTTATGACACCTCAAAGTCAGACCACAAAAGTGTTGCCAGGAAGCACAGAGGCAGCAACTACAGAAAAAGCATTAGAACAGCAGCAGTGTGGGCATGGTGCCCTACCAGCACACCCCATATATGGCTAGGGTTGCCCACTTATTTGTAGGAAGTGAGGGGCCAGTTTGGGGTTGGGTTTGTTTAGGTTTTAAAATGGTTAGGATGATTTCAATAAAAACTTTTGAAA
>gene=hg18_chr12_78846072_78846472_+; species=SPECIES_1; 
TCACAGCTTGCAATCTAGCTGAGGCACATGAAAGATGGTCTTGGTTATGACACCTCAAAGTCAGACCACAAAAGTGTTGCCAGGAAGCATAGAGGCAGCAACTACAGAAAATGCATTATAACAGCAGCAGTGAGGGAATGGTGCCCTACTAGCACACCCCATATATGGCTAGGGTTGCCCACTTATCTGTAGGAAGTGAGGGGCCAGTTTGGGGTTGGGTTTGTTTAGGTTTTAAAATGGTTAGGATGATTTCAATAAAAACTTTTGAAA
>gene=hg18_chr12_78846072_78846472_+; species=SPECIES_2; 
TCACAGCTTGCAATGTAGCTGAAGCACATGAAAGATGGTCTTGGTTATGACACTGCAAAGTCAGACCACAAAACTGTTGCCAGGAAGTGCAAAGGCATCAGCTTCAGAGAAGGCATTACAGCAGCGGCACTGTGGGCACGGTGATCTACCAGCGTACCCCATATATGGCTAGGGTTTTCCATTTATTTGCAGGAAGTGAGGGGCCAGTTCAGGGTTAGTTTTGTTTAGGTTTTTTTATGGTTAGGATGTTTTCAATAAAAGGTCTGAAGA
>gene=hg18_chr12_78846072_78846472_+; species=SPECIES_3; 
TCACGGCTTGCAATCTAGCTGAAGCTCATGAAAGATGGTTTTGGTTATGACACTTCAAACCCAGACCACAAAACTGTTGCCAGGAAGCACAATGGCAGCAACTGCAGAGAAGACCTTGTAACAGCAGCAGTCTGGGTATGGTGCCCTACCAGCACACCCCATATATGGCTAGGGCTGTCCATTTATTTGCAGGAAGTGAGGGGCCAGTTTAGGGTTAGATTTGTTTAGGTTTTTTAATGGTTAGGATCGTTTCAAAAAAAACTTTCAAGA
>gene=hg18_chr12_78846072_78846472_+; species=SPECIES_4; 
TCACAGCTTGCAAACTAGCTGAAGCACACGAAAGATGGTCTTGGTTATGACACTTCAAAGTCAGACCACAAAACTGTTGCCAGGAAGCACAGAGGCAGCAACTGCAGAGAAGGCATCATAACAGCAGCAGTGTGGGTATGGTGCCCTACGAGCACACCCCATATATGGCTAGGGTTGTCCAGTTAATTTCAGGAAGTAAAGGGCCAGTTTGGGGTTAGATTTGTTTACCTTTTTTAATGGTTAGGATGAGTTCAATAAGAAGTTTTAAGA
>gene=hg18_chr6_151735009_151735409_+; species=SPECIES_0; 
TGCTGGAGGACAGGATGCTAGAGCTGAGAGAAGGCATGGTTTTGATGAGGGGTGACCTTTGAGAAAAGACTGCCAGAATGAGGGAGGAAACCACAGCGCGCACTGATAGGAAGAGTGTGGGATGAGGACAGGCGAGGACCTCGATTACCCTTAAGGCTTTCATAGTAAAGTAAGGAGAAGCAGCACCGTAACTCAGGCGACAGCAGTGCAATGTGCTGATCCCACATGGGCTGGGGCAGGGTGGGGGGTGTATGATAAAAAGAAC
>gene=hg18_chr6_151735009_151735409_+; species=SPECIES_1; 
TGCTGGAGGACAGGATGCTAGAGCTGAGAGAAGGCATGGTTTTGATGAGGGGTGACCTTAGAGAAAAGACTGCTAGAGTGAGGGAGGAAACCACAGTGCACACTGATAGGAAGAGTGTGGGATGAGGACCTGCGAGGACCTCGATTACCCTTAAGGCTTTCATAGTAAAGTAAGGAGAAGCGGCACCGTAACTCAGGCGACAGCAGTGGAATGTGCTGATCCCACACGGGCTGGGGCAGGGGAGGGGGCGTATGATAAAAAGAAC
>gene=hg18_chr6_151735009_151735409_+; species=SPECIES_2; 
TGCTGGAGGACAGGGCAACAGTGCTGGGATGACGCGGGGTTCTGATGAGAGGTGACCTTGGAGAAATGAGGGCTGGGGCGAGCATGGAAACCGCAGTCCCCGTGGAGACAAAGAGTGCAGGATGAGGAGAAGTGAGGCCGTAGGTCACCCTCAAGACTTTCACAGTGCAACAAGGAGAAGCAGCACCACCAGGCAGGTGACAGCAGTGCTAAGTGCTGAGCCTTCACAGACTGGGGATGGGGAGGGTACCAGTTATGAAAAATGC
>gene=hg18_chr6_151735009_151735409_+; species=SPECIES_3; 
TACTGGAGGACAGGATGTCAGAGCTGAGAAGAGTCATGGTTTTAATGAGAGGTGACCTCTGAGAAATGATTTTTAGAGACAGAGCACAAACCACAGTGCCACCAGCGAGGAGGGGTGCGGGGGGAACACCAGCAAGGTCATGGCTCACCCTCAACACTTTCTTGGTGAGATAAGGAGAAGCTGCCCCATAAGTCAAGTGACAGCACTGCAGAGTGTTGGTCCTTGAGAGACTGGGTGTGGGGGTGGGGGGAGTGCTGACAGGTAC
>gene=hg18_chr6_151735009_151735409_+; species=SPECIES_4; 
TGCTGCAGGACAGGACGAGAGAGCGGAGAGGAGACATGGTTTTGCTGAGGGGTGACCTTTGAGAAATGACTTCTCGAGTGAGGGTAGAAACCGCAGCGCCAATGGATAGGAAGCGTGTGGGATAAGGACAAGCAAGGCCACAGATCACCCTTAAGACTTTCGTGGTGAAATCAGGAGAAGCAGCCCCATAACTCAAGTGACAGCAGTGAAAAGCGCTGATCTTTCAGAGACTGGGGGTGGGGTGTGTAAAAATATTGAAAAGCAC
>gene=hg18_chr11_66960368_66960768_+; species=SPECIES_0; 
AGCACTGGGTGGGCAAGACCTCTCTTTGGGACTCTTGGGACAGCCAGCAGAAAAGGCCAAGGCCTTATTTGGTCAACCAGTCTGGCCCTGTGAGATCGCCCCCACCCTCCCTACCACTCACCTCCAGCCACCTGCCTGGGGCCTTCGCCTGGCTGTTCCCTCTGCCGAAAGCTCCCCTCCTCCCACCGGGCTG
>gene=hg18_chr11_66960368_66960768_+; species=SPECIES_1; 
AGCACTGGGTGGGCAAGACCTCTCTTTGGGACTCTTGGGACAGCCAGCAGAGAAGGCCAAGGCCTTATTTGGTCAACCAGTCTGGCCCTGTGAGATCGCCCCCACCCTCCCTACCACTCGCCTCCAGCCACCTGCCTGGGGCCTTCGCCTGGCTGTTCCCTCTGCCGAAAGCTCCCCTCCTCCCACCAGGCTG
>gene=hg18_chr11_66960368_66960768_+; species=SPECIES_2; 
GTCACTGCGTGGGTCGGTCGTCTCTTGGGCAAGTTTGGGACAATCAGCAGAAAAGCCCAAGTGCTTACTCAGTCACGAAGCCTGGGTCTGTGATAGCGCCATGCCCCTCCCTCCCACTCACCAGAAGCCTCCTGCCTGGGGCCTGTGCCTGGCTGCGCCTTCTGTCGAATGCTCCATCCCTGCCACCTGCCCC
>gene=hg18_chr11_66960368_66960768_+; species=SPECIES_3; 
GTCACTGGGTGGGTCGCTCCTCTTATGGGCCAAATGGGGACAATCAGTAGAAAAGCCCAAGTTTTTACTCTGTCAGTAAACCTGGTCCTTTGAGATGGCCATGGCCCTCCCAGCCACCCACCTGTAGCCTCTTGCCTACGGCCTGTGCCCGGCTGTTCCCTCTGCTGCGTGCTCATCCCCAGCCACATGACTG
>gene=hg18_chr11_66960368_66960768_+; species=SPECIES_4; 
ATCACGGTGTGGGTGGGTCCTCTCTCGAGCAACATGGGGACAGTCAGCAGAAAGGCCCAAGTCCTTACTCGGTCAGTGAGCCTGGCCCTGTGAGGCCGCCGCCGCCCTCCCTGCCCCTCTCCTCCAGCCTCCTGCCCCGGGCCTGGACCTGGTGGTTCCCTCTGCCGGATGCTCCTCCCCAGCCACATGGCTG
>gene=hg18_chr6_91239213_91239613_+; species=SPECIES_0; 
AAGCAGTTTTGAACACTCAGGTAGACGGTAAACCACAACAACCGTGGCAGGAAAACAGCCCACCACAAATAAAAGCCTAAACCCCAGCTGACTCTGTTCATGCTTAATAAGAAATTGCTCAGCAGTTCAAATGCCCTGGTTCAAAGCCCTCCCTACAAGGCGAGGAACCTGAGGCCATTGTTCCGGTAACCCTCAGGCCATGGGTGATTCTGGCACCCTCCCTCCTTCTGCTCAG
>gene=hg18_chr6_91239213_91239613_+; species=SPECIES_1; 
AAGCAGTTTTGAACACTCAGGTAGACGGTAAACCACAACAACTGTGGCAGGAAAACAGCCCACCACAAATAAAAGCCTAAACCCCAGCTGACTCTGTTCATGCTTAATAAGAAATTGCTCAGCAGTTCAAACGCCCCGGTTCAAAGCCCTCCCCACAAGGCGACGAACCTGAGGCCATTGTTCCGGTAACCCTCAGGCCACGGGTGATTTTGGCACCCTCCCGCCTTCTCCTCAG
>gene=hg18_chr6_91239213_91239613_+; species=SPECIES_2; 
AAGCAGTTTTGAACACTCAGGTAGACGGTGAACCACAACAACCGTGACAGGAAAACAGCCCACCACAAATAAAAGCCTAGGCTCCAGCTGACACTGCTCACGCTTAATAAGAAATTGCTCAGCAGTTCAAACGTCCTGGCTCAAAGCCCTCACCGCACGTTGAGGAGCCAGGGGCCATCTTTCTGGCAACCCTCAGGCCCCAGGTGATCCCAGCCCCCGCCATCCTCCTCCTGGG
>gene=hg18_chr6_91239213_91239613_+; species=SPECIES_3; 
AAGCAGTTTTGAACACTCAGGTAGACGGTAAACCACAACAACCGTGGCAGGAAAACAGCCCACCACAAATAAAAGCCTAAACTCCAGCTGACACTGTTCACGCTTAATTAGAAATTGCTCAGCAGTTCAAACCTCCTGGTTCAAAGCCCTCACCACACGTGGAGGAGCCTGAGGCTATCTTTCCGGTAACCCTTAGGCCACAGGTGACTCCGGCCCCCTCCCTCTTCCTCCTAGG
>gene=hg18_chr6_91239213_91239613_+; species=SPECIES_4; 
AAGCAGTTTTGCACACTCAGGTAGACGGTAAACCACACCAACTGTGGCAGGAAAACAGCCCGCCACAAATAAAAGCCTAAACTCCAGCTGACGCTGTTCACGCTTAATAAGAAATTGCTCAGCAGTTCAAACGTGCTGGTTCAAAGCCCTCACCACGCGTGGAGAAACCCGAGGCCATCTTTCCGGTAACCCTCAGGCCACAGGTGATTCCAGCAGCCACCCCCCTCCTCCTCGG
>gene=hg18_chr9_76082204_76082604_+; species=SPECIES_0; 
CAAAGTAATGTGTAAACATGATTTTACTTAACCTTTCCATAACCACATTAGTTGTTTACAGATAGGACTCAGAGAAGTTGGGTGACTTCAAGGTCACACACCAAGGACGAAACACAATTTCCACCCAGCATGAGGCCTGGCAGATGTTCAGTATTTACCCAAACCACCCATCTAGGGACTTTTTGGGGTTAGCAATACTGCATCAAGGGAAACCACTGCCTCACTATTGTCCAAGCAAAGTGAAGAGGAACAGGAAGAA
>gene=hg18_chr9_76082204_76082604_+; species=SPECIES_1; 
CAAAGTAATGTGTAGACATGATTTTACTTAACGCTTATATAACCACATCAGTTGTTTACAGATAGGACTCAAAGAAGTTGGGTGACTTCAAGGTCACACACCAAGGATGAAACACAATTTCCACCCAGCATGAGGCCTGCCAGGTGTTCAGTATTTACCCAAACCACCCATCTAGGGACCTTTTGGGGTTAGCAATACTGCATCAAGGGAAACCACAGCCACACTGTTGTCCAAGCAAAGTGAAGAGGAACAAGAAGAA
>gene=hg18_chr9_76082204_76082604_+; species=SPECIES_2; 
CAAAGTAATCCACAGAGATGATCACACCTGACCCGACAGCAATCCCATCAATCATTTACAGATGAGTTTCAGAGAAACTGGGTGACTTCAAGGTCATATAGCTGGGATGAAACTCAATTTTAGCCCAGTATGAGTCCTGGTGGATTTTCAGTATTTACCTGAACCACCCACCCAGAGGCCTCTCAGGTTTGGCAATATGGCTGCCAGGGGAACTGCAGCCACAGTGTTATCTAAGCAAAGTAAAGAGCAATAAGAAGAA
>gene=hg18_chr9_76082204_76082604_+; species=SPECIES_3; 
CAAAATAATCCACACACATAATCTTACTTAACCATACAGAAACTCCATGAGTTATTTATAGTTGAGATCCAGAGAAGTTGGGTAACTTCAAGGCCACACAACTAGGATGAAACACAACTTTGACCCAGAATGAGGCCTGGTAGATGTTCGGTATTTACTTGAACCATCGACCTAAAGGCCTCATAGGGTTAGCAGTACTTCATCCTGGTGACCTGCAGCCACAATTTTGTCTAAACAAAGTAAAGACCAGCAGGAAGAA
>gene=hg18_chr9_76082204_76082604_+; species=SPECIES_4; 
CAAAGCAATCTATAGACATGATCTTACTTAACCCTACAGCAACTCCATCAGTGATTTACAGATGAGGTTCAGAGAAGTTGGGTGACTTCAAGGTCACACAGCTAGGATGAAACACAATTTTGACCCAGGATGAGGCCTGGTAGATATGCAGAATTTACCTGAATCACCCACCCAGAGGCCTTTCGGGGTTAGCAAGACTGCATCCAGGAGAACTGCAGACACACTGTTATCTAAGCACAGTGAAGAACAGCAGAAAGAA
>gene=hg18_chr2_66515531_66515931_+; species=SPECIES_0; 
GCCCTGGGTGTGTGGTGTTTGTGCCTGGGCGTGCGATTTAATGGAGCGCCTCTCTGCCTCTCCAGTGCGGCCAGAGCTCGCTTCGCGCACCCACCCCTGCCGAGGAGCCTACTTGCTGCAGCCCAATGCATTGTGTAAGACGCGACCTGTTATGGCCACCACTACTTCCGGGTTCTAGCATTCTGGTCGGAATCCACCTCTCCGCCTGTGCAACACACACTTTACACACGCACGGGGACTGCAAGCGGGCAGCATCGATCGTGGCTCCTTTAAGACAAACTCAGACAGACATTTTTTT
>gene=hg18_chr2_66515531_66515931_+; species=SPECIES_1; 
GTACTGGGTGTGTAGTGTTTGTGCCTGGGCGTGCGATTTAATGGAGCGCCTCTCTGCCTCTCCAGTGCGGCCAGAGCTCGCTTCGCGCACCCACCCCTGCCGAGGAGCCTACTTGCTGCAGCCCAATGCATTGTGTAAGACGCGACCTGTTATGGCCACCACTACTTCCGGGTTCTAGCATTCTGGTCGGAATCCACCTCTCCGCCTGTGCAACACACACTTTACACACGCACGGGGACTGCAAGCGGGCAGCATCGATCGTGGCTCCTTTAAGACAAACTCAGACAGACATTTTTTT
>gene=hg18_chr2_66515531_66515931_+; species=SPECIES_2; 
GCCCTGGGTGTGTGGTGTTTGTGCCTGGGCGTGCGATTTAATGGAGCGCCTCTCTGCCTCTCCAGTGCGGCCAGAGCTCGCTTCGCGCACCCACCCCTGCCGAGGAGTCTACTTGCTGCAGCCCAATGCATTGTGTAAGACGCGACCTGTTATGGCCACCACTACTTCCGGGTTCTAGCATTCTGGTCGGAATCCACCTCTCCGCCTGTGCAACACACACTTTACACACGCACGGGGACTGCAAGCGGGCAGCATCGATCGTGGCTCCTTTAAGACAAACTCAGACAGACATTTTTTT
>gene=hg18_chr2_66515531_66515931_+; species=SPECIES_3; 
GCCCGGGGCGCGTGGGGTTCGCGCCGGGGCGCGCGGCTGCAGGGAGCGCCCGTGCGCCTGGGCGGCGCGGCCGGAGCCCGCCCGGCGCTCCCACCCCTGCCGAGCCGCCGACTTGCTGCAGCCCAATGCATTGTGTAAGACGCGACCTGTTATGGCCACCACTACTTCCGGGTTCTAGCATTCGGGTCGGAATCCACCTCTCCGCCTGTGCAACACACACTTTACACACGCACGGGGACTGCAAGCGGGCAGCATCGATCGTGGCTCCTTTAAGACAAACTCAGACAGACATTTTTTT
>gene=hg18_chr2_66515531_66515931_+; species=SPECIES_4; 
GCCCTGGGTGTGTGGTGTTTGTGCCTGGGCGTGCGATTTCATGGAGCGCCTCTCTGCCTCTCCAGTGCGGCCAGAGCTCGCTTCGCTCACCCACCCCTGCCGAGGAGCCTACTTGCTGCAGCCCAATGCATTGTGTAAGACGCGACCTGTTATGGCCACCACTACTTCCGGGTTCTAGCATTCTGGTCGGAATCCACCTCTCCGCCTGTGCAACACACACTTTACACACGCACGGGGACTGCAAGCGGGCAGCATCGATCGTGGCTCCTTTAAGACAAACTCAGACAGACATTTTTTT
>gene=hg18_chr1_153315488_153315888_+; species=SPECIES_0; 
CAGTGGCCAGATCTTATACACAGGGACTCAGTCCCTAGAGAAGCCCAGACCTTATGAATAGAGGCCTATAGACAGACATAGGCATATAGCTAGAAGCACATATCCTGTAACAGAATTGCCATATTCATATAGTTTGTGCATGGCACAAAGGAGCCACCCAAGGGGAAGGGGATCGGCCCAAGCTCCCTCACTAAGACAGGGAGCCACTAGAGCCACCTACTGAAGGAGGCAGCACCTTTGTTTTTGCACAAAGGCACCATGCCAAGAGATGCACCTAGGGACT
>gene=hg18_chr1_153315488_153315888_+; species=SPECIES_1; 
CAGTGGCCAGATCTTAAACACAGGGACTCAGTCCCTAGAGAAGCCCAGACCTTATGAATAGAGGCCTATAGACAGACATAGGCATATAGATAGAAGCACATATCCTGTAACATAATTGCCATATTGGTATAGTTTATGCATAGCACAAAGGAGCCACCCAAGGGGAAGGGGATCAGCCCAAGCTCCCTCACTAAGACAGGGAGCCACTAGAGCCACCTACTGAAGGAGGCAGCACCTTTGTTTTTGCACAAAGGCACCATGCCAAGAGATGCACCTAGGGACT
>gene=hg18_chr1_153315488_153315888_+; species=SPECIES_2; 
CAGTGGCCAGATCTTATACACAGAGACCCCATCCCTAGAGAAGCCCAGACCCCATGAATAGAGGCCTATCAACAGGCCTAAGAATAAAGCTGGAAGCACATATCCTATATCAGAACTGCCACATATGTGCTGTTTGTTCTTGGCACAAAGGAGCCCTGCAATGAGTAGGAGATCAGTCCAAGCTCCCTCACTAAGATGGGGAGACACTGGGGCCACTTACTGAGAGGAGCGGCACCTTTGTTTTTGCACAAAGGTACCATGCCAAGAGATGCACCTAAGGACT
>gene=hg18_chr1_153315488_153315888_+; species=SPECIES_3; 
CAGTGGCCTGATCTTAAACACAGAGACCCAGTCCTTAGAAAAGCCAAGAGCCCAGGACTGGAGGCCAGGAAGCAGGCATAGGAGTCTAACTGGAAGGCCATAGCCCACATCAGGACAGCCACATAGCTGTCGTTTGTGCATGGCACAAAGGAGTCACCCACAGGGTAGAAGATCAGCTCAAACCCCCTCACCAAGATGGAGAAACACTGGGGCTTCCTGCTGAAGGAAGCAGCATGCTTGTTTTTGCACTAAGGCCCTATGCAAAGAGATGCGCCTCTGCAAA
>gene=hg18_chr1_153315488_153315888_+; species=SPECIES_4; 
CAGTGGCCAGATCTTATACACAGAGACTCAATCCTTGGAGAAGCCCAGGCCCCATGAATAGAGGCCTATACACAGGCCTAGGCATATAGCTGGAAGCGCATGTCCTATGTCAGAACCGCCACATTTGGGCAGTTTGTGCATGGCACAAAGGAGCCACCCATGGGGTAGGAGATAAGCCCAAGCTCTCTGACAAAGATGGGGAGACACTAGGGCCACCTGCTTAAGGAAGTGGCACCTTTGTATTTACACAAAGGCACTATGCCAAGAGATGCACCTAAGGACT
>gene=hg18_chr4_99424677_99425077_+; species=SPECIES_0; 
AACGTCTCTTGCCCCACATATTTTTTTAGAACTTCCTACCACTCATTAAGAGTTGGGGTCTAATTCTCCTATTGAATCTGAGCACACTTATGTAACCATTAGAATGCACAGAATGTGATTTCCTAGCTTACATAAAATGCTTCCGCTGATTGTTGAATACCAGCCTGCTTGGAGCCCTGAGAAATCCCTGGAGTTGCTGTGTCAGGAAGCTAAGCCTTGTAGAGGTCCCAAGTCTCAGTCT
>gene=hg18_chr4_99424677_99425077_+; species=SPECIES_1; 
AACGTCTCTTGCCCCACATATTTTTTTAAAACTTCCTACCACTCATTAAGAATTGGGGTCTAATTCTCCTATTGAATCTGAGCACACTTATGTAACTAGTAGAATGCACAGCATGTGATTTCCTAGCTTACATAAAATGCGTCCACTGATTGTTGAATACCAGCCTGCTTGGAGCCCTGAGAAATCCCTGGAGCTGCTATGTCAGGAAGCTGAGCCTTGTAGGGGTCCCAGGTCTCAGTCT
>gene=hg18_chr4_99424677_99425077_+; species=SPECIES_2; 
AAGACATCTGGCCCCAGGTAGTCTTCCAAAAGTTGTCACTCTCCATTGAGAGTTTGGGATTTCTCTTCCTGTTGGATACGAGCATGCTTGTGTAACCAGTAGAAGGCACAGAGTCTGATTTCCTAGGTTCAGTTCAGTTCGACCCCAGACTGTACAGGCCAGGCTTCCCTGGAGCTCTCAAATGTCCATCAAGCAGTTCTCCAACCATCTCATCTTCTGTATCCCCTTCTGCTTTCAGTCT
>gene=hg18_chr4_99424677_99425077_+; species=SPECIES_3; 
AACACCTCTTGCCCCACATATTCTTCTAGAACTTGCCATTCCCCAATGAAAGTTGGGGAGTTCTCTTACTGTTGAATATGAGCACGCTTGTGTAACCAATAGAATGCACAGAATGTCATTACCTAGGTTTTGTAAAATGCTTCCCTTGTTTTTGGAATACTGGCTTGCTTGGAGCTCTGAAAAGTCCCTGTAGCTGCTCTCTGAGGAAGTCAGGCCATGTAGGGGCCTCAGATCTCAGTGT
>gene=hg18_chr4_99424677_99425077_+; species=SPECIES_4; 
AACGTCTCTTGCCCCACATATTCTTCTAGAACTTGCCACTCCTCATTCAGACTTGAAGAGTTCTCTTCTTGTTGAATCTGAGCATGCTTGTGTGACCGATACGATGCCCAGAATGTGGTTTCCCAGGTTCAGTAAAATGCTTTCACCGTTGGTTGAACACTGGCCTGCTTGGAGCTCTAAGCAGTCCCTGCAGTTGCGCTGTGAAGAAACCAAGCCACATAGAGGTCTCAGGTCTCAATGT
>gene=hg18_chr3_50122672_50123072_+; species=SPECIES_0; 
CAGGGGGCCCTTCCTCCTGGATGATTGCAGTGATTTAGCTCTCTTAAAAGGCTTTACAGTTGAAATTATATTGAAGCTGCTGTTCTTTCCAGACTGAGGAAGCACAGCCTAGCACTAGCACAAGTACACAGGCCCCAGCCGCTTCCCCTACTGGTGTAGTTCCTGGTACCAAATATGGTAAGCCAAACCTCATGGGGCTGTTGACAGTTGGAAGGTCTTAGTTGTTGTCTTTGTTTAATGAGAGTTCTCCCTTTGCGGGTGTCAGAGGGACACTTGGGGATGTGAGAGAA
>gene=hg18_chr3_50122672_50123072_+; species=SPECIES_1; 
CAGGGGGCCCTTCCTTCTGGATGATTGCAGTGATTTAGCTCTCTTAAAAGGCTTTACAGTTGAAATTATATTGAAGCTGCTGTTCTTTCCAGACTGAGGAAGCACAGCCTAGCACTAGCACAAGTACACAGGCCCCAGCCGCTTCCCCTACTGGTGTAGTTCCTGGTACCAAATATGGTAAGCCAAACCTCATGGGGCTGTTGACAGTTGGAAGGTCCTAGTTGTTGTCTTTGTTTAATGAGAGTTCTCCCTTTGCGGGTGTCAGAGGGACACTTGGGGATGTGAGAGAA
>gene=hg18_chr3_50122672_50123072_+; species=SPECIES_2; 
CAGGGGGCCCTTCCTGCTGGATGATTGCAGTGATATAGTTCTCTTGAGAGGCTTTACAGTTGAAACTATATTGAAGCTGCTGTTCTTTCCAGACTGAGGAAGCACAGCCTAGCACTAGCACAAGTACACAGGCCCCAGCCGCTTCCCCTACTGGTGTAGTTCCTGGTACCAAATATGGTAAGCCAAACCTCATGGGGCTGTTGACAGTTGGAAGGTCCTAGTTGTTGATTTTGTTTAATAAGCGCTCTCCCTTTGTGGGTGTCAGCGGGACACGTGGGGATGTGAGAGAA
>gene=hg18_chr3_50122672_50123072_+; species=SPECIES_3; 
CAGGGGGCCCTTCCTCCTGAATCATTGCAGTGATTTAGTTCTCTTAAGAGGCTTTACAGTTGAAATTATATTGAAGCTGCTGTTCTTTCCAGACTGAGGAAGCACAGCCTAGCACTAGCACAAGTACACAGGCCCCAGCCGCTTCCCCCACTGGTGTAGTTCCTGGTACCAAATATGGTAAGCCAAACCTCATGGGGCTGTTGACAGTTGGAAGGTCCTAGTTGTTGTCTGTGTCTAGTAAGCGTTCTCCCTTTGTGGGTGTCAGAGGGACACTTGGGGATATGAGAGAA
>gene=hg18_chr3_50122672_50123072_+; species=SPECIES_4; 
CAAGGGGCCCTTCCTACTGGATGATTGCAGTGATTTAGTTCTCTTAAGAGGCTTTACAGTTGAAATTATATTGAAGGTGCTGTTCTTTGCAGACTGAGGAAGCACAGCCTAGCACTAGCACAAGTACACAGGCCCCAGCCGCTTCCCCCACTGGTGTAGTTCCTGGTACCAAATATGGTAAGCCAAACCTCATGGGGCTGTTGACAGTTGGAAGGTCCTAGTTGTTGTCTTTGTTTAATAAGAATTCTCCCTTTGTGGGTGTCAGAGGGACACTTGGGGATGTGAGAGAA
>gene=hg18_chr9_93985490_93985890_+; species=SPECIES_0; 
CACAGACGTACTCACTTGCAGATGACTTTCTGTCGAGAAGTCCCCCCCACACAGCATCTCCTCGTGCAAA
>gene=hg18_chr9_93985490_93985890_+; species=SPECIES_1; 
CACAGACTTACTCACTTGCAGATGACTTTCTGTCGAGAAGTCCCCCACACACAGCATCTCCTCATGCACA
>gene=hg18_chr9_93985490_93985890_+; species=SPECIES_2; 
CACAGCCTTACTCACTAGCAGATGACGTTCTGTGGAGAAGTCCCCAGCGCACAGCATGTCCTCCTGCACA
>gene=hg18_chr9_93985490_93985890_+; species=SPECIES_3; 
CACAGCCTCACTCACCTGCAGATGCCTTCCTGTCGAGAAGTCCCCGGCGCACAGCATCTCGTCCTGCACA
>gene=hg18_chr9_93985490_93985890_+; species=SPECIES_4; 
TACAGGCTCACTCACCCGCAGATGACGTTCTGTCGAGAAGTCCCCGGCACACAGCATCTCGTCATGCACT
>gene=hg18_chr14_97725721_97726121_+; species=SPECIES_0; 
TGATACACACAGCAGTGAGGATGGAGAAGGGGCTCGACTCTAGGTGTCGGTAATTTCTAGGTGGGTGGGAGGTTTTCTTCGTTAGGTTGGTCCTGCTACTGAGATCCGAGATACTGCCTTCGACCGACAGCTTCCAAATGGGGACCACAAGCTCTCTAATGTTCCATAAATGGGCTACCAGGAAGTCTGTGAACACCCTTACTTTTTTTGCAAATGTTGTAGGTTTGTGCATTTTCTAGAGGATTGTGTTTCACAAGATTAGCAAAGATTCAATGGC
>gene=hg18_chr14_97725721_97726121_+; species=SPECIES_1; 
CGATATACTCAGCAGTGAGGATGGAGAAGGGGCGCGACTCTAGGTGTCGGTAATTTCTAGGTGGGTGGGAGATTTTCTTCTTTAGGTTGGTCCTGCTACTGAGATCCGAGATACTGCCTTCGACCGACAGCTTCCAACTGGGGACCACGAGCTCTCTAGTGTTCCATAAATGGGCTACCAGGAAGTCTGTGAACCCCCTTACTTTTTTTGCAAAGGTTGTAGGTTTCTGCATTTTCTAGAGGAGTGTGTTTCACAAGATTAGCAAAGATTCAATAGC
>gene=hg18_chr14_97725721_97726121_+; species=SPECIES_2; 
GGCCATCTTTAGCAGGGAGGATGGAGAAGGGGCCCGTGGCCCTGTGTCACTGACCTCTAGGCTTGTGGGGCTTTTTCTTCTTTGAGTTGGTCATCCCACTGAGTTCCAAGATGCTGCCTTAGACGGACAGCTCTCAATCAGGGCTCAAGAGTTCTCCAGCATTCCATAAACAGGCCACCAAAGAACCTGTGAACCCCATTACATGGTTTGAAAACGTTACTGGTTTGTGTGCTTCCTACAGTGGTATTTTTCAAGAGAGGAGTAATGACTCAGTGTC
>gene=hg18_chr14_97725721_97726121_+; species=SPECIES_3; 
CGCCATATTCAGCAGTGCGGATGGAGAAGGGGCGCATCTAAATGTGTCGCTTATTTCTAGGCTAGTCAGAGGATTTCTTCTTTGAGTTGGCCATCCCTCTGTGTTCCCAGGCACTGCCTTGGATGGACAGCTCTCAACAGGGGCTCTAGAACTCTCTCATGTTTTTTCACTGGGTCACTGGACAGTCTGTGAACTCCCTTACATGTTTGGAAAATGTCCTAAGTTCGTGCATTTCCTAGAGTGACATCTTTTAAGAGATTGGCAAATATTCAATACC
>gene=hg18_chr14_97725721_97726121_+; species=SPECIES_4; 
CGCCATATTCAGCAGTGAGGATGGAGAAGGGGCGCGTCTACGTGTATTGCTAATTTCTGGGCTACTCAAAGGTTTTCATCTTTAACTTGGTCATCCTGCTGAGTTCCAAGATACTTCCTCTGACCAACAGCTCTCAGCTGGGACTCAAGAGTTCTCTAGTGTTCCATAAATGGGCCACAAGAGAGTCTGTGAACTCCCTTACATTTTTTGAAATTGTTGTAGGCTTGTGCATTTTCTAAAGTGATATCTTTCAACAGATTGGTAAAGATCCAATGTC
>gene=hg18_chr1_232143263_232143663_+; species=SPECIES_0; 
TACCTACTTCCTCATGTAGGGATAGGCCATAAACTTATTTTTCATTATTTTTCCCCAGTTGTCACCACTAAGAATCCCTTGACTGACTGCTGCATCGTGCTTGCATTTAGTGTAGGCAGTTGGAACAGTAACGGAAATGAACTGCTCTTTCCACACACCGTATATGGTTATAACTAAGGTGCCGAGTCTCTGTGAGCATGCCTTCCTCTCATTTTTGTAACTATGGTATTTCCACTTCTCAGTCATTCTACTGGTATTTCAGCTTTTCAT
>gene=hg18_chr1_232143263_232143663_+; species=SPECIES_1; 
TACCTAGTTCCTCATGTAGGGATAGGCCATAAACTTATTTTTCATTATTTTTCCCCAGTTGTCACCACTAAGAATCCCTTGACTAACTGCTGCATCGTGCTTGCATTTAGTGTAGGCAGTTGGAACAGTAAGGGAGATGAACTGTTCTTTTCGCACACCGTATATGGTTATAACCAAGGTGCCGAGTCTCTGTGAGCATGCCTTCCTCTCATTTTTGTAACTATGGTATTTCCACCTCTCAGTCATTCTACTGGTATTTCAGTTTTTCAC
>gene=hg18_chr1_232143263_232143663_+; species=SPECIES_2; 
TGCCCAATTCCTCGGGCATAGGTAGGCCACGCCCTTTTTTTTTTTTTTTTTTCCCTACTTCCCATCACCAAGACTCCCTTGACTGGCTGCCACACCGTGCATTTAGTTAGCGTAGGTGGTTGGAGTGGTTAAGGGAATGAGCTGTTCTTTCAAGGCACCTTATATGGCTGTAGCCAAAGTACCGAGTCCCTGTGAGCGTGCCTTTCTCTCATTTTTGTAACTATGGTCTTTTGGCCCCTCGGTAATTCTACTGATATTTCCATTATTTGC
>gene=hg18_chr1_232143263_232143663_+; species=SPECIES_3; 
TGCCTAGTTCCTCATATACGGATAGGCCACAAGCTTATTTTCCGTTATTTTTCTCCATTTGCAACCCCTAAGAATCCTTTGACTAGCTGCCGCATTGTGTTTGCAGTGAGCGTAGGCAGTTGGAACAGTTAGGGAAATGAACTGTTCTTTCCTCACACCTTATATGGTTGTAGCTAAGATGCCAAGTCCCCGTGAGCACGCCTTCCTCTCATTTTTGTAACTATGGTTCTTCTGCCCCTCGTTGATTCTTCTGATCTTTCATTTCCTCAC
>gene=hg18_chr1_232143263_232143663_+; species=SPECIES_4; 
TGCCTAGATCCTCATGTACGGACAGGCCATAAACGTGTTTTTCATTATTTTTCTCCAATTGCCACCACTGAGAATCCTTTGACTAGCTGCTGCATTGTGCTTGTGCTGAGCGTAGGCAGTTGGAACCGTTAGGGAAACGAACTGTTCTTTCCATGCACCTTATATGGTTGTAGCTAAGGTGCTGAGTCCCTGTGAGCATGCCTTTCTCTCATTTTTGTAACTATGGTGTTTCTGCCCCTCTGTGATTCTACTGTGATTTCATTTCTTCAT
>gene=hg18_chr1_22108922_22109322_+; species=SPECIES_0; 
CTTCAGTCAGGCACAGAGCCGTCCCTGGGAGTCCCCCACCCACCAGGCTCCCCCCTAGCTGCACGTTGCTCACGCAGAATTGAGCTGCGCTCCACCCTTCCCACAAGCAGGCCTTCCTGCCTGAGCCAGCTAGAAAAGCCTTCCCAGAAATGCCACCGCACCATATAGGGAAGACCTCCCACCTCCAGAATCAGCCCCCTCAGGATCCTCCGGGTCCCCCAGCTGCAGACCAACACAATGGGGGC
>gene=hg18_chr1_22108922_22109322_+; species=SPECIES_1; 
CTTCAGTCGGCCATGGAGCTGTCCCTGGGAGTCCCCCACCCACCAGGCTCCCCCCTAGCTGCACGTTGCTCACGCAGAATTGAGCTGCGCTCCACCCTTCCCACAAGCAGGCCTTCCTGCCTGAGCCCGCTGGAAAAGCCTTCCCAGAAATGCCACCGCACCATATAGGGAAGACCTCCCACCTCCAGCATCAGCCCCCTCAGGATCCTCCGGGTCCCCCAGCTGCAGAACAACACAATGGGGGC
>gene=hg18_chr1_22108922_22109322_+; species=SPECIES_2; 
CTTCACTGGGGCACCCGGCCCTCTCTGGGAGTCCCCCACCCGCCAGGCACCCCCTTGGCTGCACGTTGCTCACGCAGAGCCCGGCAGCGCTCCACCCTTTCCACAGGCAGGCCTTCCTGCAGGAGCCAAGTGGAAAAGTCTTTGCAGAAACACCACCCGACCATATAGGGAAGAACTCCTACCTCCGAGATCAGCACCTTCAGGAGTCTCCGGATCCCCCAGGTGCAGGCCAAGACAATAGGGGC
>gene=hg18_chr1_22108922_22109322_+; species=SPECIES_3; 
CTTCACTCAGGCACACAGCCCTCCTTGGGAGTCCCCCACCCACGGAGCTCCCCCTTAGCAGCACGTTGCTCACGCAGAACCAGGCAGCGCTCCGCCCTTCCCACAGGCAGCCTTTCTTGCAGGAGCCAAATGGAAAAGTCTGCCCAGAAACACCACCCCGCCATATAGGAAAGACCTCCTTGCTCCAGGATCAGCCCCTTCAGCATCCTCCGGGTCCCCCCGCTGCAGGCCAAGACAATGGGGGC
>gene=hg18_chr1_22108922_22109322_+; species=SPECIES_4; 
CTTCACTTGGGCACATGGCCCTCCCTGGGAGTCCCCCACCCCACAGGTTCCCCCCTAGCAGCACGTTGCTCACGCAGAACCAGGCAGCGCTCCACCCTTCCCACAGGCGGGCCTTCCTGCAGGAGCCAAATGGAAAAGTCTTCGCGGAATTACCACCCCACCATATAGGGAAGACCTCCTACCTCCAAGATCAGCCCCCTCAAGATCCTCCGGGTCCCCCAGCCGCAGGCCAAGACAATAGGGGT
>gene=hg18_chr10_31361148_31361548_+; species=SPECIES_0; 
CTCACGTGTTCGTTAAAAGTTCTCCACGTGTGAAACAGCCATTTGCTCTCCATCAGGTGCGGCGGGTCCTCAGCCCTGAAAAGACAGCTCTCCCATCCCTCGCTCCACGCGGCTCCCCTCCGCCCACCCCGCCCACTGGGTCCCGCCCTTCCGGCTCCCGCTCCCCTCCCGCGGGCCCCGCCCTTCTTGCCCTGG
>gene=hg18_chr10_31361148_31361548_+; species=SPECIES_1; 
CTCACGTGTTCGTTAAAAGTTCTCCACGTGTGAAACAGCCATTTGCTCTCCATCAGGTGCGGCCGTTCCTCAGCCCTGAGAAGACAGCTCTCCCAGTCTTCGCTCCACGCGTCTCCCCTCCGCCCACCCCGCCCACTGGGTCCCGCCCTTCCGGCTCCGGCTCGTCTCCCGCGGGCCCCACCCCTCCTGCCCTGG
>gene=hg18_chr10_31361148_31361548_+; species=SPECIES_2; 
CTCACGTGTTCGTTAAAAGTTCTCCACGTGCGAAGCAGCCATTTGCTGTCCATCAGGTGCTGCGGTCCCTTCGCCGGGAGCGCTCAGGTCTCCCAGCCCTTGCTCCACTCCGCCCCACCCCGCCCACTCCTCCCCCTGGGGGCCGCCCTTCCGGCTACTACTGGAGCAGGACCGGCGCCACCCCACCTGTCCTGG
>gene=hg18_chr10_31361148_31361548_+; species=SPECIES_3; 
CTCACGTGTTCATTAAAAGTTTTCCACGTGTGAAGCAGCCATCCGCGCCTCGCCAGGTGCTGCGAGCCCTCGGGCGGGTGGAGCCGGCGCTCCGCGGCCCCGCCCCGCCCCGCCCCCCCCCGCCCCCCCCGCCCCCTGGAGCCCGCCCTTCCGGCTCCCGCTCGCCCCCCGCTGGCCCCGCCCCGCCCGCCCCGC
>gene=hg18_chr10_31361148_31361548_+; species=SPECIES_4; 
CTCACGTGTTCGTTAAAAGTTCTCCACGTGTGAATCAGCCGTTTGTTCCCCATCAGGTGCGGCGGGTCGTCGGTCGGGAGGAGCCCCCTCTCCCAGCCCTCGCTCCGACCCGGCCCCCCCCGCGCGCCCCGCCCCCTCGAGCCCGCCCTTCCGGCTCCCGCTCGGACTCGGCTGGGTGCGCCCCGCCTGTCCCGG
>gene=hg18_chr16_64951977_64952377_+; species=SPECIES_0; 
AGCAACCCTGGGAGGAAGGCACGCCATCATTCCCATTTTACAGAAGGGAAAACTGAGGCACCAAAGGCCGGTCCAGGATCAGCCAGACCATAAGTAGCAGATGTGCCCAGCATGTAACCACAGGCACCACTTTCTCTCCACCCCTGGGAGCCCCACTTCCTAACAGCCTTTCAGGATGTTGAGAAAAAAGTGAGAAACATCTGGGGAAGTGCTCTGGGCACAAGGTATTGTTCTCACTGTCGGGAATTCAAACCCCGTT
>gene=hg18_chr16_64951977_64952377_+; species=SPECIES_1; 
AGCAACCCTGGGAGGAAGGCAAGCCATCATTCCCATTTTACAGAAGGGAAAACTGAGGCACCAAAGGCCGGTCCAGGATCAGCCAGACCGTAAGTAGCAGATGTGCCCAGCACATAACCACAGGCACCACTTTCTCTCCGCCCCTGGGAACACCACTTCCTAACAGCCTTTCAGGATGTTGAGAGAAAAGTGAGAAACATCTGGGGAAGCACTCTGGGCATAAGGTATTGTTCTCACTGTCGGGAATTCAAACCCTGTT
>gene=hg18_chr16_64951977_64952377_+; species=SPECIES_2; 
AGCAACCCCACAAGGAAGGCATGTGGTCGCTCCCATTTTACAGAAGGGGAAGCTGGGGCACTGGAGGCTTGTCCAGGATCAGCGGGACAGTAAGCAGCAGGTATGCCTGGAACATGACCACAGGCATCACTCTCCTTCAGCCCCTGTGAACACAGCTTCCTAAGAGCCTGCCCGGATATTGAAAGAAAAGTGAGAAACAGCTGGGAAAGTGCTGTGCGGATGACCCATTGTTCTCACTGTCGGGAATTCAGTGCCTGCT
>gene=hg18_chr16_64951977_64952377_+; species=SPECIES_3; 
AATAACCCCACAAGGAAGGCATGCAGTCGCTCTCACTTTACAGAAGGGGAAACTGAGGCACCAAAGGCTTGTCCAGGATCAGCCGGACTGTATGTGGCAGGCATGCCCAGGACATGACCACAGGCACCCTTCACCCTCAGCCCCCGGGAGTACCGCTTCCTACCAGCCTCCCCGGATGTTGGGAGAAAAGTGAGAAACATCTGCGAAAGTGCTTGGCGGATAAGGTATTGTTCTCACTGTCGGGAATTCAATTCCTGCT
>gene=hg18_chr16_64951977_64952377_+; species=SPECIES_4; 
ACCAACCCCATGAGGAAGGCATGCAGCCACTCCCACTTCACAGGAGGGGAAACTAAGGCCCCCAAGGCTGGTCCAGGATCAGCAGGACTGTCAGTGGCAGGGTTGCCTGGGATGGAACCACAGGCACGCCTCCCCCCCAGCCCCCTGGAGCACCGTTTCCTGACCGCCTGCCCGGATGTTGAGAGAAAAGTGACAGACATCTGGGAAAGTCCTCTGCGGACAAGGTATTGTTCTCGCTGTTGGGAATTCAGTCCCTGCT
>gene=hg18_chr4_157334404_157334804_+; species=SPECIES_0; 
CTGCTGAGGGCAGTCCTTGAATTGTCACTGGATGTGCTGGGAGCCCACACCTGCACAGTCTGCTCTGGTGGCACTACTCCAGGAAGGGGTTTCGCAATGCTGCCAAAAATGGAAATAACGGGAGACAGATGGTGTCTGTGGAAGCCAAATCCAGTTGTATATTCTTGATTTATTTTTCTCTGCTCCTATGTAACCCTAGAAGAAGATGTGAAACAATCT
>gene=hg18_chr4_157334404_157334804_+; species=SPECIES_1; 
TTGCTGAGAGCAGCCCTTGAATTGTAACTGGATGTGCTGGGAGCCCACACCTGCACAATCTGCTCTGGTGGCACTACTCCAGGAAGGGGTTTCACAATGCTGCCAAAAATGGAAAGAACGGGAGACAGATGGTGTCTGTGGAAGCCAAATCCAGTTGTATATTCTTGATTTTTTTTTTTCTGCTCCTATGTAATCCTAGAAGAAGATGTGAAACAATCT
>gene=hg18_chr4_157334404_157334804_+; species=SPECIES_2; 
CTGCTGAGGGTGGCACTGGGCCGGGGACTGGATGTGCTGGATGCCCACAACTGCCTCGTCTGCTCTGGAGGCTCAGCTCCAGTTGGTGACTTCCGGATGCTGAGGAAGTGGCAAAGCGCTGAACACAGATGGTGTCCCTGGAAGCCCAATGCAGTGACACATCCATGACTTTCTTTTCTCTGCTCCTATATAGCCCTAGAAAAAAAGCTGAAATGTCCT
>gene=hg18_chr4_157334404_157334804_+; species=SPECIES_3; 
CTGCTGAGGGCAGCACTTGAGCAGGGACTGGATGTGCGGGGAGCCCACACCTGCACAATCTGCCCTGGTGGCACCGCTCCAGGAAGGAGCTTCGGGATGCTGCCAAAAATGGAAAGAACAGAAGACAGATGGTGTCCATGGAAGCCAAATCCAGTTGCATACCCTTGATGGTTTTGCCTCTGCTCCTCTGTAGCCCTCGAAGAAGAGGTAAAATCATCT
>gene=hg18_chr4_157334404_157334804_+; species=SPECIES_4; 
CTGCTGAGGGTAGCGCTTGAACAGTAACTGGATGTGGGGGGAGCCCACACCTGCACAAGCTGCTCTGGCGGCGCTGCTCCAGGAAGCAGCTTCACAATGCTGCCAAAAATGGAAAGAGCAGAAGACAGATGGCGTCCGTGGAAGCCAAATCCAGTTGTATATCCTTGATTTTTTTTTCTTTCCTCCTGTGTAGCCCTAGAAGAAGAGGTGAAACAATCT
>gene=hg18_chr19_59651878_59652278_+; species=SPECIES_0; 
GAGAACGCTGCCACGCTTGTCCCCTCGGGGCCACCGTCCCCACCGCTTCCGGTCTGCCTTAAATGTTCATGCGTAAGTGCGTGGGCAAGGCGGGCTCAAGCGCAGCTCGTGGCGTTCATTGGCTGTGCAGGGCCGAGGGAGGCGGTGCAAGGCCGCCGCGTGACGTCAGGACGCCGCGGTCAGGACGTCGAAGCCAAAGACCAGAGCCAGCCGGGTGGA
>gene=hg18_chr19_59651878_59652278_+; species=SPECIES_1; 
GAGAACGCTGCCTCACTTGTCCCCTCGGGGCCACCGTCCCCACCGCTTCCGGCCTGCCTTAAACGCTCATGCGTAAGTGCGTAGGCGGGGCGGGCTCAAGCGTAGCTCGTGGCGGTCATTGGCTGTGCAGGGCCGAGCGAGGCGGGGCGAGGCCGCCGCGTGACGTCAGGACGCCGCGGTCAGGACGTCGAAGCCAAAGACCAGAGCCAGCCGGGTGGC
>gene=hg18_chr19_59651878_59652278_+; species=SPECIES_2; 
ATAAATGATGCCGAGTGTGTCCCCTCAGGGCCACCGTCCACACCGTTTCCGCCTTGTCTTAAACGCCCACCCGTGGTTGCGTCACAGGGGCGGGTTCTAAGCAAGTTCGCGGCGTCTATTGGCTGTCCGCGGTGACGGGAGGCGGGGCGAAGCATCGGCGTGACGTCAAGACGCCGCGGTCCGGACGTCGAAACTTAAGACAGGAGCCAGCCGGGTCAA
>gene=hg18_chr19_59651878_59652278_+; species=SPECIES_3; 
GAAAACGCTGCCGCGCAAGTCCCCTCGGGGCCACCGTTCCCTCCGCTTCCGGCTTGCCTTGAACGCCCACGCGTCCTTGCGTAAGCGGGGCGGGCTCAACACAAACCCGCGGCGCCCATTGGCTGTGCAAGGTCGAGGGAGGTGGGGAGAGGCCTCCGCATGACGTCAGGACGCCGCGGTCAGAACGTCGAAGCCCAAGACAAGAGCCAGCCGGGTCAC
>gene=hg18_chr19_59651878_59652278_+; species=SPECIES_4; 
AGCAACGCTGCGGCGCCTGTCCACTCGGGGCCACCGTCCCCACCCTTTCCGGCTTGCCTTAAACGCCCCCGCGTCTTTGCGTAGGCGGGGCGGGCTCAAATCAAGCTCGTTGCGTCCATTGGCTGTGCGGCATCTAGGGAGGCGGGGCGAGGCCTCCTTGTGACGTCAGGACGCCGCGGTCGGGACGTTGGAGCCCAAGACAAGAGTCAGCCGGGTTGG
>gene=hg18_chr4_109668288_109668688_+; species=SPECIES_0; 
GGGTATGTTTTAATCTTTTAGTGGTATGTGCCTTAACTGAACCATATGAGATTAAATTTTTTTGTCACATAGGGGGGGAAAGGTTGTTAGATTAATTTTCCATTCCATTTTTGGCAGTAGCACTTAGCCTCCTCCCCCATCAGGAAGGAAGTTTGTGGGTGCACCATAATTTCTTGTGGTGTTAAGCAGCCAGGATGGTCCAAGTTGAAAGCAACTGTTCGTGCTGAGTGCTTCTTTACTTGGTCTCCAGGACACCGCTCTTTCTGCAATGATTAGCCACTTCT
>gene=hg18_chr4_109668288_109668688_+; species=SPECIES_1; 
GGGCATGTTTTACTCTTTTAGTGGTATGCGCCTTAACTGAACCATATGAGATTAAATTTTTTTGTCATATAGGGGGGGAAAGGTTGTTAGATTAATTTTCCATTCCATTTTTGGCAGTAGCACTTAGCTTCCTCCCCCATCAGGAAGGAAGTATGTGGGTGCACCATAATTTCTTGTGGTGTTAAGCAGCCAGGATGGTCCAAGTTGAAAGCAACTGTTCATGCTGAGTGCTTCTTTACTTGGTCTCCAGGACACCGCACTTTCTGCAAAAATTAGCCACTTCT
>gene=hg18_chr4_109668288_109668688_+; species=SPECIES_2; 
AGACTTATTTTACCCTCTCGGGAGTATACATCTTAACTGAACCAGAAGAATTTAAATCATATTGTCATACCGTTGGGTGAATGCTGTTAGGTTGATTTTCCATCACATTTTTGGCAGGGGCAATTGGTTTCCTCCTGTATAAGGAAGGAAGCTTGTGGAACTACCATCATTTCATGCGGTGCTGGGCACACAGGGCTGTCGGAGTTGAAAGCAGCTGCTCGCATTAGGTGCCTCTTCGCTTGGTCTCCAGGGCACTATTCTCTCAGCTACTACTAGCCACTCCT
>gene=hg18_chr4_109668288_109668688_+; species=SPECIES_3; 
GGGCTCATTTTACCATCTCAGGAATATGTGTCTTTACTGAAACAGAAGGATTTAAATTTTAATGTCATATAGGTGGGGGATGGTTATCAGGTTGATTTTCCATCACATTTTTAGCAGGGGAACTTGGTTTCCTCCCACATCAGGGAGAAAGCTTGTGGGTCTGCCATCATTTCATGTGGCGGTAAGGAGCCATGACGGTCAAAGTTGAGAGCAACTGTTCATGCTGGATGCTCCTTCACTTGGTCTCCGGGACACCACTCTCTCTGCTGCAACTGGCCACTCCT
>gene=hg18_chr4_109668288_109668688_+; species=SPECIES_4; 
GGGCTTATTCTGCCCTCTCGGGGATATGTGTCTTAACTGAACCAGAAGAATTTAAATTTTATTGTCACATAGGTGGGGGAAGGTCGTTAGGTTGATTTTCCATCACATTTTTGGCAGTGGAACTTGGTTTCCTCCCGCATCAGAGAGGAGGCATGTGGGTCTACCATCATTTCATGTGGGGTTAAGCAACCAGGATGGCCACGGTTGAAAGCAACTGCTTATGCTGAGTGCTTCTTCACTTGGTCCCCAGGGTACCACTCTCTCTGCTACTGCTGGTCACTCCT
>gene=hg18_chr4_6252780_6253180_+; species=SPECIES_0; 
TCTGGCCAGCGCTCGCCGCCCCCCGGCGCCTGTACCCACCTGCTCGGCGCTCAGGCCCGAGCCAGCCGGACGTAGCGAGCGCAGCCCCGCGCCGCATCCTCCGGCCGCCCCTCCCCGCTGCGAGCTGCCGCCGCCGCCGCCTTAAAAGGACAAACGGAACAGAAAATGAATGCATGCACAAAAAATCGTAAAAAGCAATTGAGGAGGATGGCAGTCGCGCGCGGCTCGGCGGGGCGGGAGTCGAGAGGCCGCGGCACTG
>gene=hg18_chr4_6252780_6253180_+; species=SPECIES_1; 
TCTGGCCTGCGCGCGCCGCCCCCCGGCGCCTGTACCCACCTGCTCGGCGCTCAGGCCCGAGCCAGCCGGGCGTAGCGAGCGCAGCCCCGCGCCGCATCCTCCGGCCGCCCCTCCCCGCTGCGAGCTGCCGCCGCCGCCGCCTTAAAAGGACAAACGGAACAGAAAATGAATGCATGCACAAAAAATCGTAAAAAGCAATTGAGGAGGATGGCAGTCGCGCGCGGCTCGGCGGGGCGGGAGTCGAGAGGCCGCGGCACTG
>gene=hg18_chr4_6252780_6253180_+; species=SPECIES_2; 
TTTGACCAGCGCGCGCCGCCCCCCCGCGCCTGTACCCACCTGCTCGGTGCTCAGGCCCGAGCCAGCCGGGCGTAGCGAGTGCAGCCCCGCACCGCATCCTCCGGCCGCCCCTCCCCGCCCCGAGCTGCTGCCACCGCCGCCTTAAAAGGACAAACGGAACGGAAGAAGGATTCATGCAAAAAAAATCGAAAGAAGCAAATGAGAAAGACGGCTGATGCGCGTGGCTCGGCTGGGCGAGAGGCGAGGTGCAGCGACGCCG
>gene=hg18_chr4_6252780_6253180_+; species=SPECIES_3; 
TTCGGCCAGGGCGCGCCTCCCCACGGCGCCTGTACCCACCTGCTCGGCGCTCGGGCCCGAGCCAGCCGAACGTAGCGAGCGCAGCCCCGCGCCGCATCCTCCGGCCGCCCCTCCCCGCCCCGAGCTGCTGCCACCGCCGCCTTAAAAGGACAAACGGAAAAGAAAAAGGTTGCGTGCAAAAAAAATCGTAAGAAGCCAACGAGGAAGATGGCAGATGCGCGCGGCTCGTTGGGGCGGGGGTCGAGGTGCGGCGGCACCG
>gene=hg18_chr4_6252780_6253180_+; species=SPECIES_4; 
TATAGACATGGCTCGCCACTCCTCGGCTCCTGTATCCACCTTCTTTGCGCACCGATACGGGCCAGCCATGTGTAGCGAGCTCCGCCCCGCGCTGCATTATCCGGCCGCCCCTCCCGGCCCCGAGCTGCCGCCGGCCCCGCCTTGAAAGGACAAACGGAACAGAAAAAGGATGCGTGCAAAAAAAATCGTAAAAAGCAAATGAAGAAGACGGCAGAGGTGCGCGGCTCGGCAGGGCGGGGGTAGAGATGCAGCGGGGCCG
>gene=hg18_chr7_5536624_5537024_+; species=SPECIES_0; 
TTACCTGGCGGCGGTGTGGACGGGCGGCGGATCGGCAAAGGCGAGGCTCTGTGCTCGCGGGGCGGACGCGGTCTCGGCGGTTCGCGCCGCTGGGTTTTATAGGCGCCGCCGCGGCCGCTCGAGCCATAAAGGCAACTTTCGGAAGGCGCACGCTGATTGGCCCCCGCCGCTCACTCACCGGCTTCGCGCAGCATTTTTTTACCCCCTCTCCCCTCCTTTTGCGAAAAAAAAAAGAGATTGAGGAAGAGGGGGAGAG
>gene=hg18_chr7_5536624_5537024_+; species=SPECIES_1; 
TTACCTGGCGGCGGTGTGAACGGGCGGCGGAGCGGCAAAGGCGAGGCTCTGTGCTCGCGGGGCGGACGCGGTCTCGGCGGTTCGCGCCGCCGGGTTTTATAGGCGCCGCCGCGGCCGCTCGAGCCATAAAGGCAACTTTCGGAAGGCGCGCGCTGATTGGCCCCCGCCGCTCACTCACCGGCCTCGCGCAGCATTTTTTTACCCCCTCTCCCCTCCTTTTGCGAAAAAAAAAAGAGATTGAGGAAGAGGGGGAGAG
>gene=hg18_chr7_5536624_5537024_+; species=SPECIES_2; 
TTACCTGGTTGCGGTGTCGACCGGCGGCGGAGCGGCGAAGGCGAGAGCCTGTGCTAGCGGGGCGGACGCGGTCTCGGCGGTTCGCGCCGCTGGGTTATATAGGCGCCGCCGCGGCCGCTCGAGCCATAAAGGCAACTTTCGAAAGGCGGGCGCTGATTGGCCCCCGCCGCTCACTCACCGGCCTCGCGCAGCATTTTTTTTTCCCCTCTCCCCTCCTTTTGCAAAAAAAAGAAGAGATTGAGGAAGACGGGGAGAG
>gene=hg18_chr7_5536624_5537024_+; species=SPECIES_3; 
TTACCTGGGGGTGGTGTAAACCGGCGGCGGAGCGGCGAGGGCGAGGGCCTGTGCTCGCGGGGTGGACGCGGTCTCGGCGGTTCGCGCCGCCGGGTTTTATAGGCGCCGCTGCGGCCGCTCGAGCCATAAAGGCAACTTTCGGAAGGCGCGCGCTGATTGGCCCCCGCCGCTCACTCACCGGCCTCGCGCAGCATTTTTTTACCCCCTCTCCCCTCCTTTTGCAAAAAAAAAAAAAGATTGAGGAAGAGGGGGAGAG
>gene=hg18_chr7_5536624_5537024_+; species=SPECIES_4; 
CTAGCTGTGGGCGGTGTAGACCGGCGGCGCAGCAGCAAGGGCGAGGGCTTCTGCTCGCGGGGCGGACGCGGTGTCGGCGGTTTATTCTACTTTTTTTTAAAGATAAAGAAACTGGAGCTCGAGTAGTGAAGTTAGTTGTCCGAAGTCACACGGTAAAAGGAAGAATTGATTGGAGCACAGGTCTTTAGCTGGATCTTCTTCCCTCCTCTCTCATCCTTTTGTGCAATCAGACGGACCCTGCCCTTGGCTTGTAGGG
>gene=hg18_chr1_115695283_115695683_+; species=SPECIES_0; 
TAAATTGATCCACAATAAGCAACCTCTATCATAAGTCTGTTCATTTTGACATAAACTGCTGTAAAGGGCAATGCTTATTCGAGAGGAATAACTCTTTGCTTGCCAAATAAGGAACAGTTGCGGTTTTAAGGTGTGTGTGTGTTGTGCGTGTGTGTAGCAGGTGGTTTGGAGGCTCAAGAGCATTTTTATCCTTCTCGTTGTCCACACTGAAAATCTTGAGGTTATCTTTGACTTTCTTTTCACCTAATATCTGA
>gene=hg18_chr1_115695283_115695683_+; species=SPECIES_1; 
TAAATTGATCCACAATAAGCAACCTCTATTGTGAGTCTGTTCATTTTGACATAAACTGTTGTTAAGGGCAATGTTTATTTGAGAGGAATAACTCTTTGCCTGCCAAATAAGGAACAGTTGGGGTTTTAAGGTGTGTGTGTGTTGTGTGTGTGTATAGCAGGTGGTTTGGGGGCTTGAGAGCATTTTTATCCTTCTCGTTGTCCACACTGAAAAACTTGAGGTTATCTTTGAGTTTCTTTTCACCCAATATCTGA
>gene=hg18_chr1_115695283_115695683_+; species=SPECIES_2; 
TAAATCAATGCACATTAAAGAACCTCTCTAGTGGATATTTTCATTTTGAAATAAACTGCTAGAAAGGGCAATGCTTATCCAAGAAGAATGACTCTTTAATAGTGAAATTTCAGGCATCTGCCTAAGAAAAAAGAGTTCTTTTTGTGTGTGTGCGAAGAGGTTGGTTTGGAGGGTTGAGGGCTTTTTTTTCCTTCTAGTTGACTATACCATAAACCTTGGGGTCATCTTCGACTTTCTTTTCTGCTAGTATCCAA
>gene=hg18_chr1_115695283_115695683_+; species=SPECIES_3; 
AAAAACAATCCACATTAAGCAACCTCACTAGTGGGTACTTTCATTTTGAAAGAAGTTGCCGAAAAGGGCAATGCTTATCCAAGAGGAATGACTATTTAATGGTGAAATTTCGGGTATCTGCCAATGAAAAAAGAGTTCTTTTTGCGCGTGTGTGGAAGGGGTGGTTTGGATGGTGAAGAGCTTTTTCATCTTTCTAGTTACCCACACCAAAAGCCTTGGGGACATGGCTGACTTTCTCTCCATCCGGTATCCAG
>gene=hg18_chr1_115695283_115695683_+; species=SPECIES_4; 
TCAATCAATCCACATTAAGCAACCTCTCTACTGGGTATTTTCATTTTTAAATAAGCTGTTGAAAAGGGCAATGCTTGTTCAAGAGGACTGACTCTTCAATGGTGAAATTTCAGGCATCTGCCTGACAAAAAATAGTTCTTTTTGTGTGTGTGTGGAGGGGGTGGTTTGGAGGGTTGAGAGCTTTTTCATCCTTCTAGTTGCCCACACCCAAAACCTTGGGGTCATCTTTCACTTTCTTTCCACTCAATGTCTAA
>gene=hg18_chr1_158948019_158948419_+; species=SPECIES_0; 
ACAGATACACAGTTGGTGGAAAGTACCTTGAATGCTGGTCACCAGGAGTGACAGAGGCAGCAGTAGCAATTCCAGAGCCAGACACGAATCCCAACCTCTGGAGCACATGCTACTTCCCAGCAACGCAGGAGACAGTTGAGAGCCTGGCTAGAAAAGCTAAAAACACTTACAAACAGGGTTAGAGTTTCTCTCCACCAGCAACTTGTGTGGGGCCCCAAACCAGAAACCGGA
>gene=hg18_chr1_158948019_158948419_+; species=SPECIES_1; 
ACAGGCAGACGGTTGGTAGAAAGTACCTTGAATGCTGATCGCCAGGAGTGACAGAGACAGCAGTAGCAATTCCAGAGCCAGACACCGATTCCAACCTCTGGAGCCCATGCTACTTCCCAGCAACGCAGGAGACAGTTGAGAGCCTGGCTAGAAAGGCTAAAAAGACTTACAAATAGGGTTAGAGTTTCTCTCCACCAGCAACTTGTGTGGGGCCCCAAACCAGAAACAGGA
>gene=hg18_chr1_158948019_158948419_+; species=SPECIES_2; 
ACAGGCAGACAATCTGTGGAAAGTACCTTGTATGCTGATTGCCAGGAACAAGTGAGGCAGCAGTAGAATTTCCAGACTCAGAGACCACTCCCGCCTTCTGGAGCACATACTACTTTACGGGAACTCTGGACACAGACCAGAGCCAAGCCAGAAAGAGACCAAAGCCTTTAATTCAAGGCTTAAGGACGTCTCCACCAGAATCATGGGTGGGGCCTGGGGCCAAAAACAGGA
>gene=hg18_chr1_158948019_158948419_+; species=SPECIES_3; 
GCAGGCACACGACTTGCGTAAAGTACCTTGAATGCTGGTTGCCAGGAATAAGTGAAGTAGAAGTAGATGTTCCAGAGCCAGACAGCACTCCCACCTTTGAGAGTTCATGTTACTTCCCAGGAATGCTGGAGACAGGCCAGAACCAGTCTAGAAAGAGACCAGAGCCCTGAAATCATGGCCCAAAGAACTCTCCACCTGAATCATGGGTGGAGTCTGAGGCCAAAAACAGGA
>gene=hg18_chr1_158948019_158948419_+; species=SPECIES_4; 
ACAGGCAGACAATTCGTGGAAAGTACCTTGAATGCTGGTCGCCAGGAACCAATGAGGCAGCAGCAGAAGTTCCAGAGCCAGACACCACTCCCGCCTTCTGGAGCACATGCTGCTTCCCAGGAATGCTGGAGACAGGCTAGAACCACGCTAGAAAGGCTCCAGAATCTTGAATTCGTGGCCTGAGTTTGTCTCCACCAGAATCGTGGGTGTGGCCTGGAGCCAGAAACAGGA
>gene=hg18_chr14_54142725_54143125_+; species=SPECIES_0; 
GATTGGGGAGCACCCTGCCATCCTGATTGGCCATCACAGATTCGTATGGCATTGATGTTTACAAGCTGTTTGCAAATGTTGTTGGTGCTGCCTAATCTGATGTGCCTGCTTCCGACACGTCCTTTGTGGGGGCAGAGCTGAGATTGGGGGGGGAGTTTGCCCCTGCACTGTCACTGCTTGTCTGAGGCAGGACAGTAACCTGGAAGATGAAGGGCACAGGCCTGTTTGGTCTCCATGTTCTAGAAATCATCACCAG
>gene=hg18_chr14_54142725_54143125_+; species=SPECIES_1; 
GATTGGGGAGCACCCTGCTATCCTGATTGGCCACCACAGATTCATATGGCATTGATGTTTACAAGCTGTTTGCAAATGTTGTTGGTGCTGCCTAATCTGATATGCCTGCTTCCGACGCGTCCTTTGTGGGGGCAGAGCTGAGATTGGGGCGGGAGTTTGCCCCTGCACTGTCACTGCTTGTCTGAGGCAGGACAGTAACCTGGAAGACAAAGGGCACAGGCCTGTTTGGTCTCCATGTTCTAGAAATCATCACCGG
>gene=hg18_chr14_54142725_54143125_+; species=SPECIES_2; 
GATCAGAGAGCACGTTGCAACCCTGGTTGCCTGTCACCGATTCATATGACATTTCTGTTTACAAGCTGTTTGCAGATGTTGTTGGTGCTGCTTAATCTGCTGTGCCCGCTTCTGACATGTCCTTTGTGGGGGCAGAGCTGAACCCTGGCAGGGAGCATGCCCCTGCACCGGCACTGCTTCTCTGAGGCAGAACAGTAACCTGGAAGATGAAGGGCATGGGCCTGATTGGTCTCTGTGTTCTAGAAATCACCACTAG
>gene=hg18_chr14_54142725_54143125_+; species=SPECIES_3; 
GATTAGAGAGCACCTCGCCATCCTGATTGGCCATCCCGTATTCGTATGATGCCCATGTTTACAAGCTGTTTGCAAATGTTGTTGGTGCTGCTTAATCTGATGTGCCTGCTTCTGACGCCTCCCTTGTGGGGGCAGAGCTGAGCCCGGGGAGGGAACATGCCCCTGCACAGTCACTGCCCCTCTGAGGCAGGACAGTGACCTGAAAGATGAAGGACACGGGCCTGTTTGGTCTCTGCACTCTGGAAGTCGTCACGAG
>gene=hg18_chr14_54142725_54143125_+; species=SPECIES_4; 
CACTGGAGAGCACCTTGCCATCTTGATCGGCCGTCCCATATTCATGTGACATTGATGTTTACAAGCTGTTTGCGAATGTTGTTGGTGCTGTTTAATCTGCTGTGCCTGCTTCTCACACGTCCTTTGTGGGGGCAGAGCTGGGCCCAGGCAGGGAGGGTGCCCCTGCACAGTCACTGCTTCTCTGAGGCAGGACAGCAGCCTGAAAGGCGAAGGGCACAGGCCTGTTTGGTCTTTGTGTTCTAGAAATCATCATTAG
>gene=hg18_chr14_94452949_94453349_+; species=SPECIES_0; 
CAAAAGGCTCAAGCCATCACTGAGCACTTTGTAGATGAGACAGTGCAACAGGTAGGGAAAGATGCAGGGAATTTCTCAGCGGCATTCTGCCCCCAAAGTGCTATGTTGCAGCCCTAACCCCCAAGATTTGGAGATAAGGCAACTAGCGGAGGGCCTGATCCAACAGGGTGATCGTTTTAAACAGAGAGAGATT
>gene=hg18_chr14_94452949_94453349_+; species=SPECIES_1; 
AAAAAGGCACAAGCCATCACTGAGCACTTGGTAGATGAGGCCATGCAACTGGTAGGGAAAGATGCAGGGAATTTCTCAGTGGCATTCTGCCCCCAAAACACTATGTTGCAGCCCTGACCCCCAAGATTTGGAGATAGGGCAACTAGGGCAGGGCCTGATCCAACAGGATGATGGTTTTAAACAGAGAGAGATT
>gene=hg18_chr14_94452949_94453349_+; species=SPECIES_2; 
AATAAGCCTCAAACCATTACTCAGCACATTATAGGCCGGGAACTGTAATAGGCCGGGATAGAGGTAGGGAAATTTCCAAAGGCAGCCTGCCCCCAAAATGCTATGTTGAAGCCATGACCGCACTGATTTGGAAGTGAGGTCATAAGGTCAGGGCCTAGTCTAACAGTGTGGTGGCCTTAAAGAAAGAGACCTT
>gene=hg18_chr14_94452949_94453349_+; species=SPECIES_3; 
AATAAACCTCAAGCCGCGACCGAGCACATTGTAGACCAGCCAGTGTGATGGGCAGGGATCCTGGTATGGACTGTGCCCCAGCCCGCCCACCCCCCAATTCCCATGCTGAAGTCCTAAAGCCACTGATTTGGAAGTAGGGTCTTAAGAACAGGGCCGACTCTGATATGATGGTGGCCTTAAAGAGAGATCCCTT
>gene=hg18_chr14_94452949_94453349_+; species=SPECIES_4; 
AATAAACCTCAAACCATTACTGAGCACTTTGGAGAACAGGCAGTGGAACAGGGAGGGGTAGATGCAGGGAATTTTCCAGGGGCATCCTGCCCTCTAAATTCTATGTTGAAACCCTAACCCCCAAGCTTTGGAAAAAAGTTAATTACCATGGGGTCTAATCCAACAGGATGGAGGCCTTAAAGAGCGAGATCTT
>gene=hg18_chr7_73077466_73077866_+; species=SPECIES_0; 
GAGGAGCTGGTGCCCTGTGGGTGACTCATCTGGTTGCCCGGCACTGAGCAGGCGGGAAAGGCTTGATGATAACGGCAAGACCACGACCAGGCAGCCAGTGCACCCGGTAGCCCTCTGGGCAATTCTGCATGTATGACCTTATTTAGTCATACAGCTAGGCAAGGAGGTGACACTAAGCATTTGAGTACTGATGGGTCTTGAATGAATGGATGGTGGCCGATGACTGTCATCTCTAGTTCTTAC
>gene=hg18_chr7_73077466_73077866_+; species=SPECIES_1; 
CAGGAGCTGGTGGCCTGTGGGTGACTCATCTGGTTGCCCAGCGCTGAGCAGGCGGGCAAGGCTTGACGATAACTGCAAGATCACGACCAGGCAGCCAGTGCACCCGGTAGCCCTCTGGGCAATTCCGCATGTATGACCTTATTTAGTCATACAGGTAGGCAAGGAGGTGATATTAAGCAGTTGAGCACTGATGGGTCTTGAATGAATGAATGGTGGCCGATGACTGTCATCTCCAGTCCTTAC
>gene=hg18_chr7_73077466_73077866_+; species=SPECIES_2; 
GAGAGGCTGGTGGCCCATCAATGACTCACCTGGATGCTCTGGACCAAGTGGGTGGGTAACACTTGGTGGTAACAGTAAAGCCAAGCCCCTGCAACTTGTGCCCCAGGCAGTTTGATTTTCTTTTCTTTTTTTTTTTTTACATCTTATTGTACAGCTATGCCGGCAGGTGGTAGAGAGCAATTCAGGACTGTTGTGTCTTGAATGAATGAATGTTGGTCTATCACTGTAACCCCCAGTTCTTAC
>gene=hg18_chr7_73077466_73077866_+; species=SPECIES_3; 
GAGGATTTGGTGTCCTGTCAGTAACAAACCTGGATGTCTAGCAGTGAGTGGGCAGGTGAGGCTTGGTGATAACTGGGAAGCCAGGCCCCAGCCCCGTGTGCACCATGCAGCCCTCTGGGCGGTTCTACCTGAATGACCTGATTTAACCACGCAGCTATGCAGGGAGGTGACACAGAGTAGTTGAGGACTGTTGGGTCTTGAATGAATGCATGTCAGCTAATAACTGTGACCTCCAGTCCTTAC
>gene=hg18_chr7_73077466_73077866_+; species=SPECIES_4; 
GAGGAGCTGGCAGCCCGTCAGGGACTCCCCTGGGTGCCCAGCAGCGAGTGGGCGAGTGAGGCCTGGCCAGCACAGTGAAGCCGCGCCCCAGCATTCAGTGCATCAGGCAGTGTTGTGGGCAGTTCTCCATTTATGACCCGATTTAATTGTACAGCTACACAGGGAGGTGGCACAGAGCAGCCTAGGACTGTTGGGTCTTGAATGAATGAATGTTGGTTAATAACTGTAACCTCCAGTCCTTCT
>gene=hg18_chr17_40667816_40668216_+; species=SPECIES_0; 
TGGGTCTGGGGGACCCCTCTTGTATGCATCTAATCCCCTGTTTTCTCCCATGCGGCCTCCAGGTGTCCCCCTTCTCCCCGGTACGTAGCCATCTAGGGGCAGGTGCATGCCTGGCTGACCCCAGGGTGGTGGTGGGTTAGGATATTCAACTGATGTCCCTGGGTTCAGTGCTGTGGCTGGGTTCCTCCATCCTAACACGGGCATCTTGCTGGGAGGCAGGAGAGGGTAGAT
>gene=hg18_chr17_40667816_40668216_+; species=SPECIES_1; 
TGGGTCTGGGGGACCCCTCTTGTATGCATCTAATCCCCTGTTTTCTCCCATGCGGCCTCCAGGTGTCCCCCTTCTCCCCGGTACGTAGCCACCTAGGGGCAGGTGCATGCCTGGCTGACCCCAGGGTGGTGGCGGGGTAGGATATTCAGCTGATGTCCCTGGGTTCAGTACTGTGGCTGGGTCCCTCCATCCTAACATGGGCATCTTGCTGGGAGGCAGGAGAGGGTAGAT
>gene=hg18_chr17_40667816_40668216_+; species=SPECIES_2; 
TGGGTCAGGGGGATCCCTCTTGTATTCATCTAACCCCCTGTTTTCTCCCACGCGGCCTCCAGGTGCCCCCCTTCTCCCCGGTACGTAGCTGCCTAGGGGCTGGTGCATGCCTGGTCAGCCCTAGGGTGGTGGTGGGATTGGGTGTTCAGGTGACACCCCTGGATTCAGTGCTTCAGATACATCAGCCTACCCTAACTTAGACATCCAGCTGGGAGGCAGGAGAGGGGAGAT
>gene=hg18_chr17_40667816_40668216_+; species=SPECIES_3; 
TGGGTCTGGAAGACCTCCCTGGTACCTGTCTAACCCCCTCTTCTTTCCTGTGCGGCCTCCAGGTGCCCCCCCTCTCCCCGGTACGTAGCCACCTGGGGGCAGGTGCATGCCTGGTTGGCCCCTGGGTGGGGGTGGGGTAGGGTGTTCAGTTGACACCCCTGGGTTCACTGCTGCGGATAGGCCACCCCACCCTAATGCGGACATCCTGCTGGGAGGCGGGGGGAGGGAGAC
>gene=hg18_chr17_40667816_40668216_+; species=SPECIES_4; 
TGGGTCTGAGGAACCCCTCTTGTACCCATCTAACCCCCTGTTTTCTCCCATGCGGCCTCCAGGTGCCCCCCTTCTCCCCGGTACGTAGCCACCTGGGGGCAGGTGCATGCCTGGTTGGCCCTGGGGTGGTGGTGGGGTTGGGTGTTCAGCTGACATCCGTGGGTTCAGTGCTGTGGATAGGTCACCCCACTCTAACTTGGGCATCCGGGGGCAGGGCGGGGGGGGGAAGAC
>gene=hg18_chr7_5537997_5538397_+; species=SPECIES_0; 
AGGTGGTGACTTTTTACAAAGGAAGAGTGGTGGGGGCCTCAGGCCTGCGGGGCCTTTGCAGCGCGTAGTAGGTGTTCCTGAGTGTGTGTCGCAATAGGCAAAGATGAGTCCATATAAGGACATGGAACCTGGCCTTGTTCCAGTTACGGTACAAGGCTGTGCTCAGGGGCCTTGAAGTTGGAGGCCACAGCTGGTGGGAAAGATGACCACCACCCAGCACACAGTGGCAGACACA
>gene=hg18_chr7_5537997_5538397_+; species=SPECIES_1; 
AGGTGGTGACTTTTTACAAAGGAAGGGTGGTGGGGGCGTCAGGCCTTCAGGGGCTTTGCAGCACGTAGTAGGTGTTCTTGAGTGTGTGTTGCAACAGGCAAAGATGAGTCCATATAAGGACGTGGAACCTGGCCTTGTTCCAGTTACGGTACAAGGCTGTGCTCAGGGGCCTCAAAGTTGGAGGCCACAGCTGGTGGGAAAGATCACCACCACCCAGCACACAGTGGCAGACACA
>gene=hg18_chr7_5537997_5538397_+; species=SPECIES_2; 
AGGTGGTGACTTCTCACAGAGGAAGGGTGGTGGGGGCCCCAGGCCTGCCTGTGCTCTGCTACACATAGTAGGTGCTCCTGAGCGTGTGTTGAAACAGCAAAAGATTAGTCCATATATGGATGTGGAATCTGGCCTTGGTCCAGCCACTGCAGGAGGCTGGTAGCAGGGCCTTTGAAGTTGGAGGCCACAAAAGGTAGGAAGAGTGACCGGCTCTCAGCACGCAGCAGAGCCCCCA
>gene=hg18_chr7_5537997_5538397_+; species=SPECIES_3; 
AGGTGGTGACTTTTCACAGAGGAAGGGTGGTAGGGGCCCCAAGCCTGCCCGGGCTTTGCTGCACATAGTAGGTGCTTCTGCGTGGGCATTGAAACAGTGAACCATTAGTCTATATATGGATGTGCAGTCTGGCCCTGGTCCTGCCACCACAGGTGGCTGGCCGAAAGGCCTTTGCAGTTAGGGGCCACATCTAGTGGGAAGGGTAACCATCACCCAGCGCACAGCAGAATCCTCA
>gene=hg18_chr7_5537997_5538397_+; species=SPECIES_4; 
AGGTGGTGACTTGTCACAGAAGGCGGGGGGAAGGGGCCCCCGGCCTGCCCGGGCAGAGCAGCACACAGTAGGCGCTCCTGAGTGTGTGCTGAAACAGTCACCCATCAGTCCATATATGGATGTGGGAACTGCCCTTGGTCCTGCCCCTGTAGGAAGCTGGAGCCAGAGCCTTTGAAGTTGGAGGCCACAGCAGGTGGGAAGAGTGACCATCACCTGGCGCACAGCAGGGCCCGCA
>gene=hg18_chr1_6583486_6583886_+; species=SPECIES_0; 
GCACTTCCCCTGACACCCAGAGCCCCATGGGAGCACGTCCCAGAGTGGGCTCTCTCGCGCATGGGGCACAGATCCCAGCCCACTCCTGCCTGATACCGCCTCAGGTGGTTCTTTCCTTATATAGCAGTCAGAGACCGCCCTTCCTCACCCCGACAAAGGAGGTAGCCTCGTGTTTGAACTGGGATTTATCTTTAATAAAAACCGTAGAAGCCCAAACTCAGGCGGACTGGGACCCGCCTAC
>gene=hg18_chr1_6583486_6583886_+; species=SPECIES_1; 
GCACTTCCCCTGACACCCAGAGCCCCATGGGAGCACGTCCCAGAGTGGGCTCTCTCGTGCATGGGGCACAGATCCCAGCCCACTCCTGCCTGATACCGCCTCAGGTGGTTCTTTCCTTATATAGCAGTCAGAGACCGCCCTTCCTCACCCCGGCAAAGGAGGTGGCCTCGGGTTTGAACTGGGATTTATCTTTAATAAAAACTGTAGAAGCCCAAACTCAGGCGGATTGGGACCCGCCTAC
>gene=hg18_chr1_6583486_6583886_+; species=SPECIES_2; 
GCCGACCCCTTCTCAGCCAGAGCCCCCAGGGCGAGGGTCTCAGAGCTGGCTTTCTCCCGCGTGGGACACAGGGCCCAGCTGACTCCTGCCTGATCCAGCCCCCGGTGGTTCTTTCCTTATATAGCCCTCACAGACCGCCCCTCCTTAACCTACGCATGGAGGGAGCCTCATGTTTGAACTGGGATTCATCTTTAATAAAAAATGTAGATGCCCAGACTGGGGCGGGCTGGGACCCGCCCAG
>gene=hg18_chr1_6583486_6583886_+; species=SPECIES_3; 
GCATCCTCCTGGTCAACCAGAGGTGTGGGGGAATGCCTATCAGAGCTGGGTTTCTCCTGTGTGGGGCACTGGCCCCAGCTGGTTCATGACTGCTACAGCCTTTAGTGGTTGTTTCCTTATATAGCTGTCAGAGACGGCCCCTCCTCACCCCAGGGAAGGAGGTAGCCCCATGTCTGAACCGGGATTTATCTTTAATGAAAAATGTAGATGCCCAGACCAGAGTAGGCTGGGACCCGCCCAG
>gene=hg18_chr1_6583486_6583886_+; species=SPECIES_4; 
GCACTCCCATTGTCAGCCAGAGCCCCAGGGGAGCACGTCTCAGGGCTAGCTTTCTCTCTCATGGGGCACGGGACCCAGCTGACTCCAGCCGGGTACAGCCTCTGGTTGTTCTTTCCTTATATAGCCGTCAGAGACCGCCCCTCGTCATCCCACGGAAGGAGGTAGCCTCCTGTTCGAACCGAGATTTATCTTTAATAAAAAATGTAGAAGCCCGGACTGAGGCTGGCTGGGACCCGCCCAG
>gene=hg18_chr1_154241217_154241617_+; species=SPECIES_0; 
AGGATGTGGGATCAGTCTTCTTTCCTCTCCCTCACAGATCTGCACACATCCCAAGGTTCACACCTCCCTAGTGGT
>gene=hg18_chr1_154241217_154241617_+; species=SPECIES_1; 
AGGATGTGGGATCAGTCTTCTTTCCTCTCCCTCACAGATCTGCACACATCCCAAGGTTCACACCTCCCTAGTGGT
>gene=hg18_chr1_154241217_154241617_+; species=SPECIES_2; 
AGGATGTGGGGTGGGTCTTCTTTCTCCTCCTTTGCAGACCTGCACGAATCTCAGGGTTCCCATCTTCCTAGTGGT
>gene=hg18_chr1_154241217_154241617_+; species=SPECIES_3; 
AAGGTATGGGACCAGCCTTCTCTCCACTCCCTCACAGACCTGCAGGCATCTCCAGGTCGGGACCTCCCCAATGGT
>gene=hg18_chr1_154241217_154241617_+; species=SPECIES_4; 
AACATCTGTTGCCAATCTTCTCTTTTTTTTTTTTCTCCCCAGCACATAGTTCCAGTTGCAGGTCATTCTAATTCT
>gene=hg18_chr19_12761580_12761980_+; species=SPECIES_0; 
GGGCGGCGCGGGGCTGGTCGGGATAGCTCTGCTGCTGGCAGATAGGGGGCCCCAGGACAGCGCTGGTCCCACCTCTTCCTGTGCCCTAATATGGGCGGCGGAGACTTCGGGGGCCGGCCCGCGCTCAGTCCTGCCCGCGGACTCCCGCCTGTTGCCATGGCGACCAGGCCCGCTCCTCGGTGCGTCCCCCGCCGTCGGGCCAATGGAACACTCCCAACCGCCTGCCTCCGCGGTCCCCTGCAG
>gene=hg18_chr19_12761580_12761980_+; species=SPECIES_1; 
GGGCGGCGCGGGGCTGGTCGGGATAGCTCCGCTGCTGGCAGATACTGGGCCCCAGGACAGCGCTGGTCCCACCTCTTCCTGTGCCCTAATATGGGCGGCGGACACTCCGGGGGCCGCCCCGCCCTCAGTCCTGCCTGCGGACTCCCGCCTGTTGCCATGGCGACCAGGCCCGCTCCTCGATGCGTCCCCCGCCGTCGGGCCAATGGAACAGTCCCATTTGCCTGCCTCCGCGGTCCCCTGCAG
>gene=hg18_chr19_12761580_12761980_+; species=SPECIES_2; 
GGGCGGCGCGGGGCTGGTCGGGATAGCTCCGCTGCTGGCAGATACTGGGCCCCGGGACAGCGCTAGACCCACCCCTTCCTGTGCCCTTATATGGGCGTCGGAGACTCCGGGGGCCGCCCCGCCCCCAGTCCGGCCAGCGGACTCCCGCCTGTTGCCATGGCGACCAGGCCCGCTCCCCGGTGGGTCCCCCTCCCTCGGGCCAATGGAATCGTCCGGACTGCCAGCCTCCTCCATTGCCTGCGG
>gene=hg18_chr19_12761580_12761980_+; species=SPECIES_3; 
GGGCGGCGCGGGGCTGGTCGGGATAGCTCCGCTGCTGGCAGATACCGGGCCCCGGGACGGCGCTGGCCCCACCCCTTCCTGTGTCCTTATATGGGCGCGGGAGCCTCCCGGGGCCGCCCCGCCCCCAGTTCTGCCCGCGGACTCCGGCCTGTTGCCATGGCGACCAAGCCCGCTCCCGGGCGCGTCCCCCTCCGTCGGGCTAATGGAATCGTCCCGGCCGCCTGCCTCCGCGGTCGCCTGCGG
>gene=hg18_chr19_12761580_12761980_+; species=SPECIES_4; 
TCTCACCACTATGCAAGACTAGATAGATCCACTGCTTCCAGACCCGATGCCCCTGGACAGCGATGACCCAAACCCTCCATGTGCCCTTATAAGGGCGTCCAAGAATCTGGGGGCCTCACCGCCCTCCTTCCAGCCCGCGGACTTCCGGCGATTGCCAAGGCGCCCAAGCCCCCTCCCCGGAGCGTCCCCCTCCGTCGGGCCAATAGAATCGTCCCGGCCGCCTGCCTTCGGGTGGGCTTGCGA
>gene=hg18_chr5_131830382_131830782_+; species=SPECIES_0; 
AGGCTGGAGAGGAGAGCCGAATCTTTTCTCAAAGGAAATGCAGTTGTGGTTTTGAGACGTTCATTTCACATCTGTGGTTGGCGTTTCCCAGGGTTCTCAGAGGTGAATGCAGGGTCAGCCCTGTGTCACCAAATAAGGCTCACAGTGACCTTAGCAACAAGCTTTGCTGCCCATTGGCTGTCACTGCTGCCGCCTGCCAATGCGGCCTCCGAAGGCCTGAGCTGAAACTTCTGCATGTCCAGCTGCCTCTGTCAAATCACCGTCCTTGGAA
>gene=hg18_chr5_131830382_131830782_+; species=SPECIES_1; 
AGGCTGGAGAGGAGAGCCGAATCTTTTCTCAAAGGAAATGCAGTTGTGGTTTTGAGATGTTCATTTCACATCTGTGGTTGGCGTTTCCCAGGGTTCTCAGAGGTGAATGCAGGGTCAGCCCCATGTCGCCAAATAAGGCTCACAGTGACCTTAGCAACAAGCTTTGCTGCCCATTGGCTGCCACTGCTGCCGCCTGCCAATGCGGCCTCCGAAGGCCTGAGCTGAAACTTCTGCATGTGCAGCTGCCTTTGTCAAATCACCACCCTTGGAA
>gene=hg18_chr5_131830382_131830782_+; species=SPECIES_2; 
AGGCCAGAGAAGAGAGCTGAATCTTTTCACAAAGGAAATGCAGTTGTGGTTTTAAGATGTTCACTTCACATCTGTGGTTGGCGTTTCCCAGGGTTCTCAGAGGTGAATGCAGGGTCAGCCCGATGTTGTCAAATAAGGTTCACAGTGACCCTAGCAACAGGCTTCGCTGCCCATTGGCTGCCACTGCTGCTGCTACCCAATGAGACTTCCGCAGGCCAGCGCTGACGCTTCCTCTTGTCCAGCTGCACCTGTCAAATCACTGCCCTTTGAA
>gene=hg18_chr5_131830382_131830782_+; species=SPECIES_3; 
AGGCTGGAGAAGAGAGCCGAATCTTTTCTCAAAGGAAATGCAGTTGTGGTTTGGAGACGTTCATTTCACATCTGTGGTTGGCGTTTCCCAGGGTTCTAAGAGGTGAATGCAGGGTCAGCCCCATGTCGCCAAATAAGGTTCACAGTGACCTTAGCAACAGGCTTTGCTGCCCATTGGCTGCCACTGCTGCCGCCTGCCAGTGCAGCTTCCGGAGGCCAGGGCTGAAGCTCTCACATGTCCAGCTGCCCCTGTCAAATCAGTGCCCTTTGAA
>gene=hg18_chr5_131830382_131830782_+; species=SPECIES_4; 
AGGCTGGAGAGGAGCGCCAAATCTTTTCTCAAAGGAAATGCAGTTGTGGTTTTGAGACGTTCATTTCACATCTGTGGTTGGCGTTTCCCAGGGTTCTCAGAGGTGAATGCAGGGTCAGCCTGATGTCGCCAAATAAGGTTCACAGTGACCTTAGCAACAGGCTTCGCTGCCCATTGGCTGCCACTGCTGCCGCCTGCCAATGCGGTCTCCGGAGGCGAGGGCTGAAGCTTCCACATGTCCAGCTGCCCCTGTCAAACCACTGCCCTTTGAA
>gene=hg18_chr19_51983584_51983984_+; species=SPECIES_0; 
GTCCGGGATAGCGGTTACCAGCCAGAGAAGCCTCCGGGCGTGCCGCGTGGCTCTGAGCCCGTTTAGCGGAAGCTGCCAGGGATAAGGAGGGGGCGGGGCTTGAGGGCGGGGACCGACCTCGGGCGCCGATTGGCTGCAGAGCTCGGAGAGGACGTAGGGGCGGGGTGATACCGTCCCCCATAGAAGGCAGATTAATAATATCTCCAGGGCGGGGCCGGAAGGGGCGGGGCTGGGAGGGTGC
>gene=hg18_chr19_51983584_51983984_+; species=SPECIES_1; 
GCCCAGGATAGCGGTTACCAGGCAGAGAAACCTCCGCGCGTGCCGCGTAGCTCTGAGCCGGTTTAGCGGAAGCTGCCAGGAGTAAGGAGGGGGCGGGGTTTGAGGGCGGGGACCGACCGTGGGCGCCGATTGGCTGCAGAGCTCGGAGCGGGCGTAGGGGTGGGGTGATACCGTCGCCCATAGAAGGCCGAATAATAATATCTCCAGGGCGGGGCCGGACGGGGCGGGGCTGGGAGGGTGC
>gene=hg18_chr19_51983584_51983984_+; species=SPECIES_2; 
CCCCAGGAAAACAGCTGCTAGCTACACAAACCTCCGAGCGCGCCGCGTGGCTCTGAGTGGCTTTAGCGGAAGCTGGCGGGATTTAGACCCGGGCAAGGCGGGAGAGCGGGGACCAGCCGCCGCTGCCGATTGGCTCTCGCGCTTATAGGGCGGGTAGGACCGGGGTGGGGAAGGCACCCCGAGAAGGCTAAATAACAGAGTTTTCAGGGAGAGTCCGCAGGGGCGGGGGCTGGAAGGAGGT
>gene=hg18_chr19_51983584_51983984_+; species=SPECIES_3; 
GCCCGGGATAAGAGCCGCGGGTCGGGGGAAGCTCCGGGCGCGCCGCGTGGCTCTGAGCCCGCCTGGCGGAAGCTGCCGGGATTAGGGGCGGGGCGAGGCTTGAGGGCGGGGAGCGGACACGGGCGCCCATTGGCGGAGGCGCCCGGAGCGCGAGGAGAGGTGGGGTGAGGCAGTCACCCGTAGAAGGCCGACTCGCAGTAGCCCCAGGGCGGGGCCGCTGGGGGCGGGGCCGGGCCGCGCT
>gene=hg18_chr19_51983584_51983984_+; species=SPECIES_4; 
TCCCAGGATGACTGCCGCCAGCGGGAGGGACCTCCTGGCGGGCCGCGTGGCTCTGAGCGGGCTCGGCGGAAGCGGCGGGGATTAAGGCGGAGGCGAGGCTGGGGGGCGGGGACCGGCCGCTGGCGCCGATTGGCTGCAGCGCTCAGAGCGCGCGGCGGGGAGGGGTGCGGCAGTGGCCCCTAGAAGGCAGAGTAACAATATATCCAGGGCGGGGCCGAAGGGGGCGGGGTTGGGAGGACGC
>gene=hg18_chr22_21310781_21311181_+; species=SPECIES_0; 
TACGCTTCCCGCCTCCTGCAAGCCGTGTGGTGGCAAAGCCGGTGCAGGCAAAGGCCTAGATGCCAGTGTGACCTCCCACAAGGCGTGGCTTCCAGACTCCCCGTTTTTGCCGTGAGTTTGAGCAGCCTGGTCTTAGAGCTGCAATCGAGCTCAGCCACCTACCACCACCTGGCCGACACTT
>gene=hg18_chr22_21310781_21311181_+; species=SPECIES_1; 
AGGGCTGAATTTCTCCAGCTGATCTGGAGCAGGTTAGGGGGGTGCAGGCAAAGGCCTAGATGCCAGTGTAACCTCCCACAAGGCATGGCTTCAAGATTCCCTGTTTTTGCCTTGGGTTTGAGCAGCCTGGTCTTAGAGCTGCAATCGAGCTCAGCCACCTATCACCACCTGGCCAACACTT
>gene=hg18_chr22_21310781_21311181_+; species=SPECIES_2; 
ATCCCCGCCCGTCTGACGTTGGCCTACGGTCAGCGAAGCTGGCGCGGGTGACCGCCTGGGGGCCGGTGTGACCTTACACGAGGCTCGGTGGCCGGACTCCACCTCGCTGCCCGGGGCCCGGGGGGCTGGGTCTAGGAGCCGCGTGTCAGCTCGGCCGTCTCTCGCCACTTGGCTGACACTT
>gene=hg18_chr22_21310781_21311181_+; species=SPECIES_3; 
CGCCGTGCCCATCTCACACTGGCCTTGGGTTGGTGAAGCCAGCGCGCGTAAAGGCCTAGAGCCCAGCGTGACTTTCCACAAGGCTCGGCTGCTGGACTCTGCCTTCCTGCCCCGAGTTCTGGCAGCGTAGTCTCAGAGCTGCATTTGGGCTCAGCCATCCAGAACCACCTGGCTGACACTT
>gene=hg18_chr22_21310781_21311181_+; species=SPECIES_4; 
TGCCCTGCCCATCTCACACAGGCCTTGGGTTGGCAAAGCCAGCGCGAGTGAAGGCCTGGAGCCCAGGATGACCTTCCGTGCAGCTCAGCTGCTGGACTCTGCCTTCCTGCCCTGGGTTTGGGCAGCCTGGTCTCAGGGCTGCAGTTGGGCTCAACCATCTATAGCCACCTGGCTGACACTT
>gene=hg18_chr2_114364890_114365290_+; species=SPECIES_0; 
TCTTGACTCCTGGTCTTTCCATCTGCGTTTTAACCGGTGAACCAAGTCACATTTTAATTCGAGAGAAAGATGTCATGTGTTACTTCTGTAGCCTCAAAAAAGTCCCCCAGTGAGCAAGCGCGCTGCAACTTCCTTAGTTTTGTCAAAGCCGCTTCCTGCTTTCAGTCTTTTATACCCTTATAAGGTAGTTTTTAGTTTCCAACCTGAGCACATCTTACTAGAACTTTTAAGCAGGTTTTAAAGAGACTGAATTACCGGTGCTTGGTGTCCATTTATATGACTT
>gene=hg18_chr2_114364890_114365290_+; species=SPECIES_1; 
TCTTGACTCCCGGTCTTGCCATCTGCGTTTCAACCGGTGAACCGAGTCACATTTTAATTCGAGAGAAAGATGTCATGTGTTACTTCTGTAGCCTCAAAAAAGTCCCCCAGTGAGCAAGCGCGCTGTAACTTCCTTAGTTTTGTCAAAGCCGCTTCCTGCTTTCAGTCTTTTATACCCTTATAAGGTAGTTTTTAGTTTCCAACCTGAACACATCTTATTAGAACTTTTAAGCAGATTTTAAAGAGACTGAATTACAGGTGCTTGGTATCCATTTATATGACTT
>gene=hg18_chr2_114364890_114365290_+; species=SPECIES_2; 
TCTTGACTCCCGGTCTTTCCATCTACGTTCCTACCGGCCAAACAAGTCACATTTTAATTTGAGAGAAAGATGTCATGTGTTACTTCTCTTGCCTCAAAAAAGTCCCCCAGTGAGCAAGCGCGCTGCAACTTCCTTAGTTTTGTCAAAGCCGCTTCCTGCTTTCAGTCTTTTATACCCTTATAAGGTAGTTTTTCGTTTCCAACCTGAACACATCTTATTAGAACTTTCAAGCAGTTTTCAAATAGGCTGAGATACTGGTACTAGGTATGAATTTCTGTGACGT
>gene=hg18_chr2_114364890_114365290_+; species=SPECIES_3; 
TCTCGACCCCCGGGCTTGCCTCCTGCGCTCGCACCGGTGAGCCACGGCACATTTTAATTTGAGAGAAGGATGTCATGTGTTAACTCTCTTGCCTCAAAAAAGTCCCCTAGTGAGCAAGCGCGCCGCAACTTCCTTAGTTTTCTCAAAGCCGCTTCCTGCTTTCAGCCCTTTATACCCTTATAAGGTAGTTTTTCATTTCCAACCTGAACACCTCGTATTAGAACTTTTGAGCATATTTGAAATGGATTGAATTACGGGCCCTCGACATCAGTTTGTAGGGCTT
>gene=hg18_chr2_114364890_114365290_+; species=SPECIES_4; 
TCTTGACTCCCGGTGTTTCCAGCTGCGTTTTTACCGGTGAAACAAGTCACATTTTAGTTTGAGAGAAAGATGTCATGTGTTAGTTCTCCTGCCTCAAAAAAGTCCCCCAGTGAGCAAGCGCGCTGCAACTTCCTTAGTTTTGTCAAAGCCGCTTCCTGCTTTCAGTCTTTTATACCCTTATAAGGTAGTTTTTCGTTTCCAACCTGAACACTTCTTATTAGAACTTTTAAGCAGATTTCAAATAGACTGAGTTACTGGGGCTGGGTATCAATTTAAGTGACTT
>gene=hg18_chr3_51391778_51392178_+; species=SPECIES_0; 
GGTGCACACTGGAGAAGCCACAAGCTGTACTTCTCCCAGAGGGTGCTCAAGAAGTAACCTCCCTTCATGCCATCTGTTTCCACCCTTCAGCTGTGCCAGCAGCCCCCAGCAGCTGGAGTCTGGATAGCGGAGCCCAAGAGGCCCAGCCCTTCCTGTCTGCCCATATGGGGCGCATCCTGGCCCCCCCAGTGCCTCCCCGAAGCCTGCTGCATGGTAAGAAGACCTCCAGCGGGTCCCCCATAGTCCCTGGTCCAGACTCTGCTCAAGGGCCACAGCAACCCATCTAAGCTGAG
>gene=hg18_chr3_51391778_51392178_+; species=SPECIES_1; 
GGTGCACACTGGAGAAGCCACAGGCTGTACTTCTCCCAAAGGGTGCTCAAGAAGTAACCTCCCTTCATGCCATCTGTTTCCACCCTTCAGCTGTGCCAGCAGCCCCCAGCAGCTGGAGTCTGGATAGCGGAGCCCAAGAGGCCCAGCCCTTCCTGTCTGCCCATATGGGGCGCATCCTGGCCCCCCCAGTGCCTCCCCGAAGCCTGCTGCATGGTAAGAAGACCTCCAGCGGGTCCCCAATAGTCCCTGGTCCAGACTCTGCTCAAGGGCCACAGCAACCCATCTAAGCTGAG
>gene=hg18_chr3_51391778_51392178_+; species=SPECIES_2; 
AGTTCACACTGGAGAAGGCCCAGGCAGTGCCCCACCCAGAGGCTGCTCAAGAAGTAACCTCCCTTCATGCCATCTGTTTTCGCCCTTCAGCGGTGCCAGCAGCCCCCAGCAGCTGGAGCCTGGATAGCGGAGCCCGAGAGGCCCAGCCCTTCCTGTCTGCCCACACGGGGTGCATCCTGGCCCCCCCAGTGCCTCCCCGAAGCCTGCTGCATGGTAAGAAGACCTCCAGCGGGTCCCCCGTAGTCCCCAGTCCAGATCCTGCTCAGGGGTGAGGGCAAGCCCTCTGGGCTGAG
>gene=hg18_chr3_51391778_51392178_+; species=SPECIES_3; 
AGCAGACACTGGAGAAGCCATAGGCTGTACTTCTCCCTGAGGATGCTCAAGAAGTAACCTCCCTTCATGCCATCTGTTTCCACCCTTCAGCGGTGCCAGCAGCCCCCAGCAGCTGGAGCCTGGATAGCGGAGCCCAAGAGGCCCAGCCCTTCCTGTCTGCCCACATGGGGCACATCCTGGCCCCCCCAGTGCCTCCCCGAAGCCTGCTGCATGGTAAGAAGACCTCCAGCGGGTCCCCCATAGTCCCTGGGACAGACTCTACTCAGGGGCAAGGGCAGCCCCTCCAAACTAAG
>gene=hg18_chr3_51391778_51392178_+; species=SPECIES_4; 
AGTGCACACTGGAGAAGCCATATGCTATGCTTCTCCCAGAGGGTGCTCAAGAAGTAACCTCCCTTCATGCCATCTGTTTCCACCCTTCAGCGGTGCCAGCAGCCCCCAGCAGCTGGAGCCTGGATAGCGGAGCCCGAGAGGCCCAGCCCTTCCTGTCTGCCCACACGGGGTGCATCCTGGCCCCCCCAGTGCCTCCCCGAAGCCTGCTGCATGGTAAGAAGACCTCCAGCGGGTCCCCCATAGTCCCTGGTCCAGACTCTGCTCAGGGGCAAGGGCAGCCCCTCAAGGCTGAG
>gene=hg18_chr18_42514982_42515382_+; species=SPECIES_0; 
TCACCTCCCATGCTGTCTCTTTAAAGCTGTGGGCATCT
>gene=hg18_chr18_42514982_42515382_+; species=SPECIES_1; 
TCACCTCCCATTTTGTCTCTTTAAAGCTGTGGGCATCT
>gene=hg18_chr18_42514982_42515382_+; species=SPECIES_2; 
TCCCTAACCTTGCTGACTCTGTAAGGTTGTGGGCATCT
>gene=hg18_chr18_42514982_42515382_+; species=SPECIES_3; 
TCACTTACCTTGCTGACTCAGTACTGCTGTGGCCATTG
>gene=hg18_chr18_42514982_42515382_+; species=SPECIES_4; 
TCTCATACCTCGCTGACTCTGGAATGCTCCCAGCATCT
>gene=hg18_chr20_48549283_48549683_+; species=SPECIES_0; 
AAAAAAAAAAGAAACCTGACCCCACTTCAAGCCTTTAAAGGCATGATTTAGAAATGGTGCACGTCACTTCCACTCAGGTCCTATTGGTCAGCATGCAGTCATGGCACATCTAGTTGCAAGGGAAGTTGGGAAATGTCTTTAGCCAGGCAGGCATTGCCCAGTTACAATCCTGTTTCTATGAAAGCGAGAACTGACACTGGGGACATT
>gene=hg18_chr20_48549283_48549683_+; species=SPECIES_1; 
AAAAAAAAAAAAAACCTGACTCCACTCCAAGCCTTTAAAGGCATGATTTAGAAATGGCGCACATCACTTCCACTCAGATCCTATTGGTCAGCATGTAGTCATGGCACATCTAGTTGCAAGGGAAGTTGGGAAATGTCTTTAGCCAGGCAGGCATCGCCCAGTTACAATCCTGTTTCTATGAAAGCGAGAACTGACATTGGGGACATT
>gene=hg18_chr20_48549283_48549683_+; species=SPECIES_2; 
GCAAAAGAAAGAACCCTGTCCCCTGAATTGGCCTTTGAGGGCACGATTTAGAAGTGGACCACATCACTAACACCCACATCCTATTGGCCAGTATGTAGTCATGGCATAGTTACCTGCAAGGGAACATGGGAAATGTCTTTAGTTGGGCAGCCATTGCCAAGGTACAATCCTGTTCCTATGAAAGAGAGAATTGATGTTGGTAACATT
>gene=hg18_chr20_48549283_48549683_+; species=SPECIES_3; 
GCAGGGGCCAAACCGCTGCCCACTGATCTGGATCCCGAGGGTGTGATTTAGAGGTAGATTACATCATTTCCATCCTCATCCTATTGGCCAGTATATAGTCAGTGTATATCTAGCTGCAAGGGAAGCTGGGAAATGTCTCTTGCTGGGCAGTCATTGCCTGGCTGCAATCCTGTTTCTATGAAAAAGACATTTAACATTGGTGACATT
>gene=hg18_chr20_48549283_48549683_+; species=SPECIES_4; 
GTGAAAGAAAGAACCCCCACCCCTGATCCGGCATTTGAAGGCATGATTGAGAAGTAGACCACGTCACTTCCACCCACATCTGATTGGCCGGCATCTAGTCACGGCAACTCTAGCTGCAATGGAAGCTGGGAAATGTCTTTAGCTGGGAAGCCACTGCACGGCTATAATCCTATTTCTACGAAAGAGAGAATTGACATTGGGGACATT
>gene=hg18_chr14_73296601_73297001_+; species=SPECIES_0; 
CTACAAAGGATTGCACAACTCGAGGCTGGGAGCGCGGAGCGCCCAGCGGCCGGCCGGCGCGCGCGGCACCGCGGCGAGCAGGAACCAGCTCTACCACTTCATCAGCACAACTGTCTCGGGGCGGCCTCAGCCAGCAGGCCCGGCGCCGCCCACTTCCTGCGACCAAATAAGGCCGGGGAAGGCGTCCTTAAACCTCAGGCGGCGGCCGGGGCTGGGGATTTCCAGCAGACCTCACCTCCACTCACGAGTCGGTCGCCGTCCATCCCCCGCCCAGGCTGGCGCCCCCGATGGCTTTG
>gene=hg18_chr14_73296601_73297001_+; species=SPECIES_1; 
CTACAAAGGATTGCACAACTCGAGGCTGGGAGCGCGGAGCGCCCAGCGGCCGGCCGGCGCGCGCGGCACCGCGGCGAGCAGGAACCAGCTCTACCACTTCATCAGCACAACTGTCTCGGGGCGGCCTCAGCCAGCAGGCCCGGCGCCGCCCACTTCCTGCGACCAAATAAGGCCGGGGAAGGCGTCTTTAAACCTCAGGCGGCGGCCGGGGCTGGGGATTTCCAGCAGACCTCACCTCCACTCACGAGTCGGTCGCCGTCCACCCCCCGCCCAGGCTGGCGCCCCCGATGGCTTTG
>gene=hg18_chr14_73296601_73297001_+; species=SPECIES_2; 
CTACAAAGGATTGCACAACTCCGGGCTGGGAGCGCGGAGCGCCCAGCGGCCGGCCGGCGCGCGCGGCACGGCGGCGAGCAGGAACCAGCTCTACCACTTCATCAGCACAACTGTCTCGGGTCGGCCTCTGCCAGCAGGCCCGGCACCGCCCACTTCCTGAGACCAAATAAGGCAGGGGAAGGCGTCTTTAAACCTCCGGCGGCTGCCCGGGCTGGGGATTTCCAGCAGACCTCACCTCCACTCCAGAGACTGTCGCCACCCTCCCCCAGCCCAGGACGGTGCCCCCGATGGCTTTG
>gene=hg18_chr14_73296601_73297001_+; species=SPECIES_3; 
CTACAAAGGATTGCACAACTCCCGGCTGGGAGCGCGGAGCGCCCAGCGGCCGGCCGGCGCGCGCGGCACGGCGGCGAGCAGGAACCAGCTCCACCACTTCATCAGCACAACTGTCTCGGGTCGGCCTCAGCCAGCAGGCCTGGCGCCGCCCACTTCCTGCGACCAAATAAGGCCGGAGAAGGCGTCTTTAAACCTCAGGCGGCTGTTCGGGCTGGGGATTTCCAGCAGACCTCACCTCCACTGCCGAGTGGGTCGCCCTCCTCCCTCAGCCCAGGCCGGCACCCCCGATGGCTTTG
>gene=hg18_chr14_73296601_73297001_+; species=SPECIES_4; 
CTACAAAGGATTGCACAACTCGGGGCTGGGAGCGCGGAGCACCCAGCGGCGGGCCGGCGCGCGCGGCACGGCGGCGAGCAGAAACCAGCTCTACCACTTCATCAGCACAACTGTCTCGGGTCGGCCTCCGCCAGCAGGCCCGGCGCCGCCCACTTCCTGCGACCAAATAAGGCCGGGGAAGGCGTCTTTAAACCTCCGGCGGCTGCCCGGGCTGGGGATTTCCAGTAGACCTCACCTCCACTCCTGAGGCGGTCGCCACCCTCCCCCAGCCCAGGCCGGCGCCCCCGATGGCCTTG
>gene=hg18_chr20_25210402_25210802_+; species=SPECIES_0; 
GGGTGCGCAGGGGACCTCCTAAGGTCTTTGCTCACCTGGTGCAGGGCAGCATTTGTGAGTTCCCTGTTCTCTGTTTGAGCTTTAAGGATTTTTATGAACTGGAGCCAGAGAAGTTCCAGAATAAGACCAATGGCATCACCCCCCGCCGGTGGCTGCTGCTG
>gene=hg18_chr20_25210402_25210802_+; species=SPECIES_1; 
AGGCGCGCAGGGGACCTCCTAAGGTCTTTGCTCACCTGGTTCAAGGCAGCATTTGTGAGTTCCCTGTTCTCTGTTTGAGCTTTAAGGATTTTTATGAACTGGAGCCAGAGAAGTTCCAGAATAAGACCAACGGTATCACCCCCCGCCGGTGGCTGCTGCTG
>gene=hg18_chr20_25210402_25210802_+; species=SPECIES_2; 
GCAGACAGTGGGGCCTCCAGGTGCCCTTTGCCCACCTTGTTCCAACCAGCGTTGCCGAGTCGCCTGTGGTCTGTGTTAGCTTTAAGGACTTTTACGAGCTGGAGCCCCAGAAGTTCCAGAATAAGACGAACGGCATCACGCCCCGCCGCTGGCTGCTCCTG
>gene=hg18_chr20_25210402_25210802_+; species=SPECIES_3; 
ATGTGTAATTGGGATTTCCTATGTTCTTTGCTCACCTTATTCAAAACAGGGTTTGTGACTTGCCTGTTTCCTGTTTTAGCTTTAAGGATTTTTATGAGCTGGAGCCAGAGAAGTTCCAGAATAAGACCAATGGCATCACACCCCGACGGTGGCTGCTGCTG
>gene=hg18_chr20_25210402_25210802_+; species=SPECIES_4; 
ACGTGAAACTGGGATTTCCTATGTTCTTTGCTCATCTTGTTCAAAACAGAATTTATGAATTGCCTGTTTTCTGTTTTAGCTTTAAGGATTTTTACGAGCTAGAGCCAGAGAAGTTCCAGAACAAGACGAACGGCATCACGCCGCGGCGGTGGCTGCTCCTG
>gene=hg18_chr9_81376503_81376903_+; species=SPECIES_0; 
AATCTGGCCGTATTCTCAGGCAGGGTCGCCCGGGGCGGACTACATCTCCCGGGATGCTGCGCGGCCGCCCCGCGGAAGATTGTGAATATGTATCAGAATGTTAATGATTAGCTGCTGCTAAATTTGGTCAAAGAAGTCACCTACACAGAGCGTGTTGTTAGAGCTGTGCTGAGCGGGTGTTTGGGTTGTTGGCTGCTTTCTTCCCCCTCTCACACACTTGTATATTATTTTGAGGTGGTGTTCGCAGAGTTTGAGAGAGAATTAAAAAAAAGCCGCAAGCGTTTCACT
>gene=hg18_chr9_81376503_81376903_+; species=SPECIES_1; 
AATCTGGCAGTATTCTCAGGCAGGGTCGCCCGGGGCGGACTACATCTCCCGGGATGCTCCACGGCCCCTCCGCTGAAGGTTGTGAATATGTATCAGAATGTTAATGATTAGCTGCTGCTAAATTTGGTCAAAGAAGTCACCTACACAGAGCGTGTTGTTAGAGCTGTTCTGAGCGGGTGTTTGGGTTGTTGGCTGCTTTCTTCCCCCTCTCACACACTTGTATATTATTTTGAGGTGGTGTTCGCAGAGTTTGAGAGAGAATTAAAAAAAAGCCGCAAGCGTTTCACT
>gene=hg18_chr9_81376503_81376903_+; species=SPECIES_2; 
AATTTGGCTGAATCTTCAGCTACCGTCGCTAGAGGCGGACTACATCTCCCGGGATGCTCCGCGGTCCCTCCGAGGACGGTTGTGAATATGTATCAGAATGTTAATGATTAGCGGCTGCTAAATTTGGTCAAAGAAGTCACCTACACAGAGCGTGTTGTTAGAGCTGTTCTGAGCGGGTGTTTCAGCTGTTGGCTGCTTTCTTCCCCCTCTCACACACTTGTATATTATTTTGAGGTGCTGTTCGCAGAGTTTGAGAGAGAATTAAAAAAAAGCCGCAAGCGTTTCACT
>gene=hg18_chr9_81376503_81376903_+; species=SPECIES_3; 
AATCTGGCCGAATCCTGGACCGCGGTCGCTTGGGGTGGACTACATCTCCCGGGATGCTCCGCGGTCCCTCCACGGACGGTTGTGAATATGTATCAGAATGTTAATGATTAGCTGCTGCTAAATTTGGTCAAAGAAGTCACCTACACAGAGCGTGTTGTTAGAGCTGTTCTGAGCGGGTGTTTGGGCTGTTGGCTGCTTTCTTCCCCCTCTCACACACTTGTATATTATTTTGAGGTGGTGTTCGCAGAGTTTGAGAGAGAATTAAAAAAAAGCCGCAAGCGTTTCACT
>gene=hg18_chr9_81376503_81376903_+; species=SPECIES_4; 
AATCTGGCCGAATCCTCAGCCGCGGTCGCCGGGGGCGGACTACATCTCCCGGGATGCTCCGCGGGCCCTCCACGGACGGTTGTGAATATGTATCAGAATGTTAATGATTAGCTGCTGCTAAATGTGGACAAAGAAGTCACCTACACAGAGCGTGTTGTTAGAGCTGATCCGAGCGGAAGTTTGGGCTGTTGGCTGCTTTCTTCCCCATCTCACACACTTGCATATTATTTTGAGGTGGAGTTCGCACATCTCGAGAGAGCAATAAATAAATGCCGCCGGCGTTTCGCA
>gene=hg18_chr22_17273596_17273996_+; species=SPECIES_0; 
GAAACCCTCCTTGCAGCGGAGGGACGGGCGCGTCTCCTTCTGAATGACGCAAGGGGCGGGCGCCAGGGACTGTCCTAAGACGGGCGGGGCGCGCTTAGGGATGAGGGGCGGGCGCGCCGCGGTCGGGATGTGGGGGCGCTGTCGCTGAGCCGGCGGTAGCGCGTCCGCGCCATGGAGCGCTACGCGGGCGCCTTGGAGGAGGTGGCGGACGGTGCCCGGCAGCAGGAG
>gene=hg18_chr22_17273596_17273996_+; species=SPECIES_1; 
GAAACCCTCCTAGGAGCGGAGGGGCGGGCCCCTCTCCTCCCGAATGACGCAGGGGGTGGGCGCCCGGGACTGTCGTAAGAGGGGCGGGGCGCGCTTCGGAATGAGGGGCGGTCGCGCCGCGCTCGGGATGTGGGGGCGCTGTCGCTGTGCAGGCGGTAGCGCGTTCGCGCCATGGAGCGTTATGCGGGCGCCTTGGAGGAGGTGGCGGACGGTGCCCGGCAGCAGGAG
>gene=hg18_chr22_17273596_17273996_+; species=SPECIES_2; 
AAGAATCTGCCTGCAATAGGAGACCCAGGTTTGCCCATGGGGAAGAACCCCTGGAGAGGTTGCCTGAGAATATGCAGATAGGAGCCTGGCAGGCTATGGAATGATGAGCTGGCATGACGAGCTAAACTTGCAAGGTCTCCGTCATGAAAACAACCTTCTTGGCGCGGCGCCATGGAGCGCTGCTCGGGCGCTTTGGAGGAGGCGGCAGACGGGGCCCGGCAGCAGGAG
>gene=hg18_chr22_17273596_17273996_+; species=SPECIES_3; 
GGGACCCCGCCCGCACCGGAGGGGCGAGCCAGCCTCGTGCCGGCGGGCGCAGGGGACGGGCGCCAGTGCCTGTCGCAAAAGGGGCGGGGCGCGCCTCAAGAGGATGGGCGGGCGCGCCTCCCTCGGGACGAGAGGACGCAGTCGCCCTGGCCGCGGTGGCGGTTCGGCGCCATGGAGCGCTACCCGGGCGCCTTGGACGAGGCTGTGGATGGGGCCCGGCAGCAGGAG
>gene=hg18_chr22_17273596_17273996_+; species=SPECIES_4; 
AGGACCCTCCTGGGAGCAGAAGGACGAGCGAGCGTAGCTCCCGACGACGCAAAAGGCGGGGGCCTAGAACTGTCGTAAAAGGGGCGTGGCAGGGCTTGGGATGAGGGGCGGGCGCACCGCGCTCAGGACTGGGGCGTGCGGTTGCTGCGGCAGCGATGGCGGCTCGGCGCCATGGAGCGCTACGCGGGCGCTCTGGAGGAGGCGGTTGACCGGGCCTGGCAGCAGGAG
>gene=hg18_chr17_53760648_53761048_+; species=SPECIES_0; 
CCCATTTCAGAGTTGCCAGTTGTTTGTGTGTGTGGGTGTCTGTTGCAGGGCTGTGGCAGTATGTGATGCTGTCCCTGGTTGTATCTGAGTGTGTCAGTGTCGTGCAGCTGTGTGCATCGGTGTCGTTGTGTGTCTGTCAGTGTCTGTGGGTCTGGCCGTCTGTCGCAACCCTCAGCCGGCCAGAGGCTTCAGGAGCTGCTGGGGGTGATCCCCAGTGGTCCGCTGTGGTCCTTTATCTCCGGCTCTGCTCTCTGCTGCTGCTCTTTCGCT
>gene=hg18_chr17_53760648_53761048_+; species=SPECIES_1; 
CCCATTTCAGAGTTGCCAGTTGTTTCTGTGTGTGGGTGTCTGTTGCAGGGCTGTGGCAGTATGTGATGCTGTCACTGGTTGTATCTGAGTGTGTCAGTGTCGTGCAGCTGTGTGCATCGTTGTCGTTGTGTGTCTGTCAGTGTCTGTGGGTCTGGCCTTCCGTCGCAACCCTCAGCCGGCCAGGGTCTTCAGGAGCTGCTGGGGGTGATCCCCAGTGGTCCTCTGTGGTCCTTTATCTCCGGCTCTGCTCTCCGCTGCTGCTCTCTCGCT
>gene=hg18_chr17_53760648_53761048_+; species=SPECIES_2; 
CCTGTTTCAGAGTTGCCAGTTGTTTCCGTGTGTGGGTGTCTGCTGCAGGGCTGTGGCAGTGTGTGATGCTGTCACTGGTTGTATCTGAGTGTCTCAGTGCTGTGCTGCTGTGTGCATGGCTGTCATTGTGTGTCCGTCAGCATCTGTGAGTCTGACCATCCATCACGACCCTTAGCCGGCTAGGGTCCACAGGAGCTGCTGGGGGTGATCCCCAAAGGTCCCCTGGAGTCCTTTATCTCCCGCTCCTCTCTCTGCCGCTGCTGGCCAGCT
>gene=hg18_chr17_53760648_53761048_+; species=SPECIES_3; 
CCTGTTTCAGAGTTGCCAGTTGTTTCTCTGTGTGGGTGTCTGTTGCAGGGCTGTGGCAGTGTGTGATGCTGTCACTGGTTGTATCCAAGCAGCTCAGTGTTGTGCGGCTGTGTGCATCAGTGTCATTGTATGTCCGTCAGCATCTGCGAGTCTGGCCATCCATCTCGACCCTCAGCCGGTTAGGGTGTGCAGGAGCTGCTGGGGGTCATCCTCAGCTGTCGGCGGTGGTCCTTTATCTCCTGCCCTCCTCTCTGCTGCTTCTCTCGTGCT
>gene=hg18_chr17_53760648_53761048_+; species=SPECIES_4; 
CCTGTTTTGGAGTTACCAGTTGTTTCTGTGTGGGGGTGTCTGTTGCAGGGCTGTGGCAGTGTGTGATGCTGTCGCTGGTTGTATCGGAGCGTCTCAGTGTTGTGCAGCTGTGTGCATCAGTGTCATTGTTTGTCCATCAGCGTCTGTGAGTCTGGCCATCCATCACGACCCTCAGCCGGCTAGGATCCACAGGAGCTGCTGGGGGTGATCCCCAATGGTCTTCTGTGGTCCTTTATCTCCTGCTCGTCTCTCCGCTGCTGCTCGCTAGCT
>gene=hg18_chr18_32551685_32552085_+; species=SPECIES_0; 
TCATGGAAGTGAGGCCCTGCCCCTTTCTCATTTTTTCTCCCATGTACTTTCAGGTTTGTGGCCCGCAGGTGTCCAGGATGCAGGTGTAAATGGACAGTGTGGCGACATCCTCACCAACAAACGGTTCATGCTTGACATGCTGTATGCCCATAACAGGAAGTCTCCGGATGATGAGGAGAAGGGGGATGGGGAGGCTGGGACAGCAGGAGGCAGAGGCGGTAGCCAGCCTTGCTACCAGGATATCCACCCTGCAGGCCAACTCTCAGACCCAGGATGAGAGTGTCAGGAG
>gene=hg18_chr18_32551685_32552085_+; species=SPECIES_1; 
TCATGGAAGCGAGGCCCTGCCCCTTTCTCATTTTTTCTCCCGTGTACTTTCAGGTTTGTGGCCCGCAGGTGTCCAGGATGCAGGTGTAAATGGACAGTGTGGCGACATCCTCACCAACAAACGGTTCATGCTTGACATGCTGTATGCCCATAACAGGAAGACTCCGGGTGATGAGGAGAAGGGAGATGGGGAGGCCGGGACAGCAGGAGGCAGAGGCGGTAGCCAGCCTTGCTACCAGAATATCTACCCTGCAGGCCAACTCTCAGACCCAGGATGAGAGCGTCAGGAG
>gene=hg18_chr18_32551685_32552085_+; species=SPECIES_2; 
TCATGGTATTGAGACCGTGTGATGTTCTCATTTTTTCTCCTGTGTACTTTCAGGTTTGTGGTCTGCGGGTGTTCAGGATGCGGGTGTAAATGAGCAGTGTGGCGACATCCTCACCAGCAAACGGTTCATGCTGGACATGCTGTATGCCCATAACAGAAAGCCCGCGGATGACGAGGAGAAAGGGGAGGGCGAGGCCGCAAGCGCAAGGGGCGGAGGCGGTAGCCAGCCTGGCCAGCAGAATATCCACCCTGCAGGCCAGTTCCCTGGCCCAGGATGAGAGCGTCAAGAG
>gene=hg18_chr18_32551685_32552085_+; species=SPECIES_3; 
CCTCGACACGGAGGCACTGCCATTTGCTCACTTTTTCTCCTCTGTGCTTCCAGGTCTGTGGTCCGCGGGCGTTCAGGATGCCAGTGTAAATGAACAGTGCGGCGACATCCTCACCAACAAACGGTTCATGCTGGACATGCTGTATGCCCATAACAGAAAGCCCACGGATGACGAGGAGAAAGCGGAGGGCGAGAGCGGGAGTGGAGGAGGCGGAGGCCGTGGCCAGCCTGGCGAGCAGGATATCCACCCTGCAGGCCCACTCTCTGGCCCAGGATGAGAGCGTCCGGAG
>gene=hg18_chr18_32551685_32552085_+; species=SPECIES_4; 
TCATGGTATTGAGGCCCTGGCACTTTCTCATTTTTTCTCTTGTATACTTTCAGGTTTGTGGTCTGCAGGTGTTCAGGATGTTGGTGTAAATGAACAGTGTGGCGACATCCTCACCAGCAAACGGTTCATGCTGGACATGCTGTATGCCCATAACAGAAAGCCCACGGATGAGGAGGAGAAGGGCGAGGGTGAGACTGGGCGAGGAGGGGGCAGAGGCCGTATCCAGCCTGGCCAGCAGGATATCCACCCTGCAGGCCAACTCTCTGGCCCAGGATGAGAGTGTCAGGAG
>gene=hg18_chr9_91301388_91301788_+; species=SPECIES_0; 
CTGCACTGGCCAGAGCTGCCTGTTTCTGGGACACAGTAAACATTCCCAAATAACCTCGCCTGGGCAGCCAGCAGGCAGGCCCCAGGCCTAGGACACATATGAGGTGACAGGCCACGGTGTCACGTCACCCCAGGAAAGGAAACTTCCGTTCCGTGGCGCCTGGTGGATTTGAAAAGACTCAGAACAGCAGGGTGAGATGCTTGGCCCCAGGCCCCACGTCCTGGATGTGCTCAACACAGAGTGAGGTTTTCAAAACAAAA
>gene=hg18_chr9_91301388_91301788_+; species=SPECIES_1; 
CTGCACTGGCCAGAGCTGCCTGTTTCTGGGACACAGTAAACATTACCAAATAACCTCGCCTGGGCAGCCAGCAGGCAGGCCCCAGGCCTAGGACACGTATGAGGTGACAGGCCACGGTGTCACTTCACCCCAGGAAAGGAAACTTCCGTTCAGTGGCGCCTGGTGGATTTGAAAAGACTCAGAGCAGCAGGGTGAGATGCTTGGCCCCAGGCCCCACGTCCTGGATGTGCTCAACACAGAGTGAGGTTTTCCAAACAAAA
>gene=hg18_chr9_91301388_91301788_+; species=SPECIES_2; 
CAGCACTGACTGAGGCAGCCTGTTTCTGGGACACAGTAAACATTCCCAAAATACAGCGCCCAGGCAGCCAGAAGGCAGGCCCCAGGCCTGGGGCAGGTATGAGCTGACAGGCTACGATGTCACTTCACCCTTGGAAAGGAAACTTCCGCTCGGTGGCGCCTAGTGGATCTGAATAGACTCAGAATGGGGGGGCCAGCCACTTGGCCACAGTCCCCAAGTCCTGGATGTGCTTAACATAAGTGGTGGTTTTCAAATCAAAA
>gene=hg18_chr9_91301388_91301788_+; species=SPECIES_3; 
CAGCGCTGGCTGAGGCAGCCTGTTTCTGGGACACAGTAAACAGTCCCAAATAACGGTGCCCAGGCAGCCAGCCGGCTGGCCCCGGGCCTGGGGCAGATATGAGGTGACAGGCCACGATGTCACTTCACCCCTGCAGAAGAAACTTCCGCTCCGTGGCGCCTAGTGGACCTGAATAGACTCAGAGCAGGAGGGCCAGCTGCTTGGCCGCAAGCCCCAGGTCCTGGACGTGCTCAAGGTAAGGGGAGGTTTGTAAAACAAAA
>gene=hg18_chr9_91301388_91301788_+; species=SPECIES_4; 
CAGCGCTGGCCGAGGCAGCCTGTTTCTGGGACACAGTAAACATTCCCAAATAACGGCGCCCAGGCAGCCAGCAGGCAGGCCCTAGGCCTGGGGTAGATATGAGGTGACAGGCCACAGTGTCACCTCACCCCTGGAAAGGAAACTTCCGCTCGGTGGCGCCTAGTGGATTTGAATAGACTCAGAACAGGAGGGCTGGCCCCTTGGCCACAGGCCCCAGGTCTTGGATGTGCTCAGCAAAAGGGGAGGTTTTCAAAACAAAA
>gene=hg18_chr11_30803732_30804132_+; species=SPECIES_0; 
AGCTTCTCTTCTGTGGAGGGGATGAAGAGAGCCCTTAAAATCAGTCAGGACCAGACCCTAGCAGGAGTGCTTAATCAGCTGCCCTAGGTCTCAGACAAGAAAACTGACTGTTACCAGGAGGTATTAATGACCATAAAAGGCAGTGACCTCATAGCTCTCAACTTCTCTGTCAAACCCCTAGTTGGCAACAGATCAAGGACAGGTTGCCACACTGATCACATCTGGCTGCGTCTATAAGAAAGATCAAAGTGGCAGGCCTGTAAGTCTGAGAGAGGCCCACT
>gene=hg18_chr11_30803732_30804132_+; species=SPECIES_1; 
AGCTTCTCTTCTGGGGAGGGGATGAAGAGAGGCCTTAAAATCAGTCAGGACCAGACCCTAGCAGGAGTGCTTAATCAGCTGCCCTAGGTCTCAGACAAGAAAACTGACTGTTGCCAGAAGGTATTAATGACCATAAAAGGCAGTGACCTCATAGCTCTCAACTTCTCTGTCAAACCCCTAGTTGGCAACAGATGAAGGACAGGTTGCCACACTGATCACATCTGGCTGCGTCTATAAGAAAGATCAAAGTGGCAAGCCTGTAAGTCCGAGAGAGGCCCACT
>gene=hg18_chr11_30803732_30804132_+; species=SPECIES_2; 
AACTTCTCTTCTGTGGAAGGGATGAAGGGAGGCCTTAAAATCAGCCAGGACCAGACCCTAGCAGGAGTGCTTAATCAGCTGCCCTAGGTCGCAGAGAGGAAAACTGACTGCTGCCAAGAGGTATTAATGACCATAAAAGGCAGTGACCTCATACCTCTCAACTTTGCTGTCAAACCCCTTGTTGGCAACAGATCAAGGACAGGTGGCCAGGCTGGTCACATCTGGCTGTGTCTATGACAAAGATCAAACTGACAGGCCTGTAAGTATGACAGAGCCCCACT
>gene=hg18_chr11_30803732_30804132_+; species=SPECIES_3; 
ACCTTCTCTTCTGTAAAGGGGGTGAAGGCAGGCCCTAAAGTCAGCTAGGATCAGACCCTAGTAGGAGTGCTTAATCAGCTGCCCTGGGTCCCAGGCAGGAAAACTACCTGCTGCGAGGAGGTATTAATGACCATAAATGGCAGTGACCTCATTTTTCTCAATTTCTCTGTCAAAACCCTACTTGGCAATGGGTCAAGGACAGGTTGCCACGCTGATCACATCTGGCTGTGTCTATAACAAAGATTAAAGTGACTGACCTGTAAGTAGGAGAGAGGCTCACT
>gene=hg18_chr11_30803732_30804132_+; species=SPECIES_4; 
AGCTGCTGTTCTGTGGTGGGGATGAAGGGAGGCCTTAAAATCAGCCAGGACCAGACCCTAGCAGGGGTACTTAATCAGCTGCCCCAGGTCCCAGGCAGAAAAACTGCCTGCTGCCAACGGGTGTTAATGACCATAAAAGGCAGTGACCTGCTAGCTCTCAATTTCTCTGTCAAACCCCTAGTTGGCAACAGATCAACGACAGGTTGTCACATTGGTCACCTCTGGCTGTGTCTATAACAAAGATTGGAGTAATAGGTCTCTAAGTATGAGACAGGTCCACT
>gene=hg18_chr16_31027195_31027595_+; species=SPECIES_0; 
CGAGTGGACTGTTCGGCCCTTCCGCTGGGACCCGGGCCCTGGCTCCGGCCCCGCGGTAAGTGGGGCGACCCAGCCTACTCAGTCCGCGGAGGCCCCGCGGCGCACGTCCGCAGCCTCCATCACAGCGGGGCGCGCAGAGCATCTACCATATGGGGGGCATCCGGGCCGAACCAAGTGACCCGCGTGGGGGGTCCCGCTGGGGACTCCGTGCCGCACCCTCCCAAGCCGGCCCCAGGGCCCAGGGCTGGTGTCGCACGCGCTGGCCGCGCTAGCCCGGGT
>gene=hg18_chr16_31027195_31027595_+; species=SPECIES_1; 
CGGGTGGACTGTTCGGCCCTTCCGCTGGGACCCGGCCCCTGGCTCCGGCCCCGCGGTAAGTGGGGCGACTGCGCTTACCGAGTCCGCGGAGGCCCCGCGGCGTACGTCCGCAGCCTCCATCACAGCGGGGCGCGCAGAGCATCTACCATATGGGGGGCATCCGGGCCGAACCAAGTGACCGGCGTGGGGGACCCCGCTGGGGACTCCGGGCCGCATCCTCCCTAGCTGGCCCCGGGGCCCAGCGCTGGTGTCGCATGCGCTGGCCGCACTAGCCCGCGT
>gene=hg18_chr16_31027195_31027595_+; species=SPECIES_2; 
CCGGTCGACTGTTGGCCTGTACCGCTCGGACCCTGGCCCTGGCTCTGGCCCAGCGGTAAGGGGAGCGACCGCGCAGACCATGCCCGCTAAGGCTTCGCATCACTTGACCACACCCTCCTTGATCGTTGCGCGCGTGGAGCATCTAGCATATGGGGGAGATCTGGGCTGAACCAAGTGGCCCGCGAGGGGGGCCTAGATGGGGACTCCGAGCCGCTGCTTCCATAGCCAAACCCGGTGCACAATTCTTGTGCCACACGTGCAGGCCAGACCAGTCGGGGT
>gene=hg18_chr16_31027195_31027595_+; species=SPECIES_3; 
CCGGTCGACTGTTGGGCCGTTCCGCTCGGACCCCGGCCCTGGCCCTGGCCCCGCGGTAAGTGGAACGACCGCGCAGACCCTGCCTGCGGAGGCTCGGCGGCGCGTGCTCGTAGCCGCCATGACCGCGGTGCGCGTGGAGCATCTACCATACAGGGGGGATTCGGGCCGAACCAAGTGACCCGCGAGGGGGACCCAGACGGCGACTCCGGGCTGCCGCTTCGGTAGCCGGCCCCGGGGCACGAAGCTGGTGCCGCACGCGCGGGCCACGCTGGCCCGAGC
>gene=hg18_chr16_31027195_31027595_+; species=SPECIES_4; 
CCAGTCGACTGTTGGGCCGTTCCGCTCGGACCCCGGCCCTGGCTCTGGCCCCGCGGTAAGTGGAGCAGCCGCGGAGACCCTGCTCGCGGAGGCTTCGCAGCGTGTGCCTGAAGCCTTCATGACCGCGGTGCGCGTGGAGCTTCTACCGTATGTGGGGGATCTGGGCCGAACCAAGTGACCCGCGAGCGGGACCCACACGGGGACTCCGGCCCGCGGCCTCGATAGCCGGCCCCGGCGCCCGGTGCTGGTGCCTCACGCGCAGGCCAGGCTGGCCCGGGT
>gene=hg18_chr11_76862876_76863276_+; species=SPECIES_0; 
GGAGCTGCCCGCCCCGCCTCCCGCAGGTGAGAGGGGGCGGGGAGGGTGACCGACCCGTGGGAGCAGGCCAACCCTGGCCCGCATGGGAACGCCTGATTACGTCATCGGCGCGTGACGCCAGAGGCTGGGGAAGCTGCTGCGTGACGTCATCGCGTCGCGTCACTGTTCTCGGTCCGCTGTCCGTGGCGGGTTGTTTCCTGCAGACAATGGACGATTTCTGGAGGGCTACTGATGGAGAAAGA
>gene=hg18_chr11_76862876_76863276_+; species=SPECIES_1; 
GGAGCTGCCCGCCCCGCCTCCCGCAGGTGGGAGGGGGCGGGGAGCGTGACCGACCCGTAGGAGCAGGCCAACCCTGGCCTGCAGAGGAACGCCTGATTGCGTCATCGGCGCGTGACGCCAGAGGCTGGGGAAGGCGCTGCGTGACGTCATCGCGTCGCGTCACTCTTCTCGGTCCGCTGTCCTTGGCCGGCAGTTTCCTGCAGACAATGGACTATTTCTGGAGGGCTAATGATGGAGAAAGA
>gene=hg18_chr11_76862876_76863276_+; species=SPECIES_2; 
GGAGCGGCTCGCCCCACCTCCCGCAGGTGGGAGGGGGCGGGGAGGGGGACGGACCCACGTGAGCAGGCCAACCCAGGCCTGGGGGGGAGCTCCTGATGACGTCATCGGCGCATGACGCCAGAGACTGGGGAAGGCACCGCGTGACGTCATTGCGTCGCGTCTCTCCTCTGACCACGCAAGCTGCTTCGGGCTCTTTCAGGCGGAAGGCGGCCGATTTCAGAGTTGTTAGTGGTCGAAGAATA
>gene=hg18_chr11_76862876_76863276_+; species=SPECIES_3; 
CGAGCGGCCCGCCCCGCCTCCCGCAGGTGGGAGGGGGCGGGGAGCGTGCCCGACCCACGTGAGGAGGCCAACCCGGGCGTGGGGGGGAGCGCCGGGTGACGTCATCGGCGCATGACGCCAGAGGCTGGGGGAGGCACCGCGTGATGTCACTGCTCCGCGTCTCTGCTCTCGCCCTGCAGCCTGCTGCAGACATCTTCCCGCGGAAGGTGGATGGTTTGTGGGGCGTCAGTGGTCCAAAGAGA
>gene=hg18_chr11_76862876_76863276_+; species=SPECIES_4; 
TGAACTGATTAATCCAAGTTTTTAAAGTGGGAGATTGCGGGTATCTTAATATATACTCTTGGTCAGGATGAACTTTTCCTTAAAAGGAGCTCCCTATGACGTCATCGTCGCGTGACGCCAGAGGCTAGGGGAGGCACCGCGTGACGTCATGGCTCCGCGTCTCTCCCCTCACCCCGCGCTCCGCTCTAGGCCTGTTTACACGGAGGGTGGGCGACATCTGGGGCATTAGTGGTCGAGGAGGA
>gene=hg18_chr7_22115838_22116238_+; species=SPECIES_0; 
TGGGCGCCTGAACGTTTTAGCTGGGCGGAGTGGACCTGGGTGTGTCCCCTGGGGTGTGGGGAGGACAGGGGCAGCAG
>gene=hg18_chr7_22115838_22116238_+; species=SPECIES_1; 
TGGGTGCCTGAATGTTTTAGCTGGACGGAGTGGAGCTTGGTGTGTCCCCTGGGGTGTGGGGCAGGCAGGGGCAGCGG
>gene=hg18_chr7_22115838_22116238_+; species=SPECIES_2; 
TGGATGCCTGAAAGGTTGAGCCTGGCGAAGTGAAGCGACGTGTGTCTCTTGGGGAGTGCGGTGGGTGGGGGCAGCAG
>gene=hg18_chr7_22115838_22116238_+; species=SPECIES_3; 
CGGGTGCCTGAACGGTGCAGCTCAGCGGAGTGGACCCCCGTGTCTCTGCTGCGGAGTGGGGTGGATGGGGGCAGCAG
>gene=hg18_chr7_22115838_22116238_+; species=SPECIES_4; 
TGGGTGCCTGAAAGGGTTAGCTTGGCGGAGCAGAGCGATGTGTGGCTCGTGGGGAGTGGGGTGGGTGGGGGCAGCAG
>gene=hg18_chr1_41734432_41734832_+; species=SPECIES_0; 
CCTGCTGCCCCCTCTCCGACGTGTTTGGGAAATCCTGGGGGGCCGCCGAGCAGCGCGGCGGACCTCAGGGCGGCGCTCGGCCCGCCCTCGCTCCCGACCAATTTTGGGCAAAGCAGGGGCGGCGGGCTACGTGCCGGCCATGAGTCAGCGCGCAGGAATGCGCAGGACGCTTTGTTCCCTGCGCGGGGACGAACGTGCTGGGACCGGGGCGCGGCGGGCCTGACACGACCGCGGGCAGTACGCCACGTGC
>gene=hg18_chr1_41734432_41734832_+; species=SPECIES_1; 
CTCGCTGCCCCCTCTCGGGCCTGTTTGGGAAATCCTGGGGGGCCGCCTAGCGGCGTGGCGGACCTCAGTGCGGCGCTCGGCCCGCCCTCGCTCCCGACCAATTTTGGGCAAAGCGGCGGCGGCGGGCTACGTGCCGGCCATGAGTCAGCGCGCAGGAATGCGCAGGACGCTTTGTTCCCCGCGCGGGGACGAACGTGCTGGGACCGGGGCGCGGCGGCCCTGACATCACGGCGGGCAGCACGCCACGTGC
>gene=hg18_chr1_41734432_41734832_+; species=SPECIES_2; 
CTGAGTGCCTGCTTTCCTGCCTGTTTGGGAAATCCTGGAGGGCCGTGGAGCAGGAGTGAGGACCCCAGTGCCATGTCTGGCGCGCCCCCGCTCCCGACCAATTTTGGGCAAAGCAGCTGCTGTGGTCTACGTGCAGGCGATGAGTCAGCGTGCAAGAATGCGCAGGACGCTTTGTTCTCTGCTCTGGAAGGAACGTGCTGGGGCCCGGGTGTGGTGGGCCTGACATCACCGCGGGCAGCGCCCCACGTGC
>gene=hg18_chr1_41734432_41734832_+; species=SPECIES_3; 
CCCGCTGCCCCCTCTCTTGCCCGTTTGGGAAATCCTGGGGGGCCCCCCCGCGCTCCCGCGCTCCCCCGCGCAGCGCTCGGCCCGCCCTCGCTCGCGACCAATTTTGGGCAAAGCGGCGGCGGCGGGCTACGTGCGGGCGGTGAGTCAGCGCGCAGGAATGCGCAGGACGCTTTGTTCCCTGCTCTGGGCCGAACGTGCTGGGACCGGGGCGCGGCGGGCCTGACATCACCGCGGGCAGCGCCCCACGTGC
>gene=hg18_chr1_41734432_41734832_+; species=SPECIES_4; 
CGCGCTGCCCCCTCTCCTGCCTGTTTGGGAAGTCCTGGGGGGTCGCACAGCGGGAGCGCGGACCCCCGAGCCGCGCTCGGCCCGCCCTCGCTCCCGACCAATTTTGGGCAAAGCGGCGGCGGCGGGCTACGTGCCGGCCGTGAGTCAGCGCGCAGGAATGCGCAGGACGCTTTGTTCCCCGCTCGGGGACGGACGTGCTGGGACCGGGGCGCGGCGGGCCTGACATCACCGCGGGCAGCGCGCCACGTGC
>gene=hg18_chr11_94249467_94249867_+; species=SPECIES_0; 
AGAACTTATCAATAAATGTTCATTTCATTGTACCCCACTTAATGTTTTGCTTCAGAGGCCCCCCTTGTGGGCCTCACGCTGACCCAACACGAGCTCTGACTCAGGAGGAAATGAATCATCCAGACCATCGCAGCTTGCAGCCCGCCCACTCCTGGCTCTCCAGACAAATAAGGAGAAAGGAAACGCAGGGAGATGTGCCTGGGGTCCCTTTGATCACAGTGAGTGTCCACTTCAGAGAT
>gene=hg18_chr11_94249467_94249867_+; species=SPECIES_1; 
AGAACTTATCAATAAATGTTCATTTCGTTGTAATCCACTTAGTGTTTTGCTTCAGAGGCCCCGCTTGTGGGCCTCACGCTGACCCAACACGAGCTCTGACTCAAGAGGAAATGAATCATCCAGACCACCGCGACTTGCAGGCCGCCCACTCCCGGCTCTCCAGACAAATAAGGAGAAAGGAAATGCAGGGTGATGGGCCTGGCGTCCCTTTGATCACAGTGAGTGTCCACTTCAGAGAT
>gene=hg18_chr11_94249467_94249867_+; species=SPECIES_2; 
GGAACTTATCAGTCAGTGGTCATCTCATTTTACCTCACTGGCTGTTTTGCTTCAGAGGCCCCCACTGCACCCCTCCTCCTTGTGGAACTCCTGCTCTGATCCAGGAGGAAATGAGTCATCCAGGCCACTGGAGCTTGCCATCCACCCCCTACCCACCCTCCAGACAAGTACGGAAAGAGGAAACACAGGGACGTGGGCCCGGGGGCCCTTTGATGGCACTGAGCGTCCCCTTGAGACGT
>gene=hg18_chr11_94249467_94249867_+; species=SPECIES_3; 
TGAATAAATAAATAAATTCAAATATCATCTCGCCTCGCTTGCTGTTTTGCTTCAGAACCCACCCCGGTGGGCCTCGTGCTTCCCCAACACCCGTTCTGATTCAGAAGGAAGTGAGTCATCCGGAGCCCTGGAACTGGTCATCCACCCACTCCCAGCTTTCTAGACAAATAAGGAAAGGGGAAATGCAGGGAGGTGGGCTGGGGGTTCCTTTAATCACACAGAGTGTCCTCTTCAGAGAC
>gene=hg18_chr11_94249467_94249867_+; species=SPECIES_4; 
AGAACTTATTAATAAATATTCCTTTCATTGTGCCTCACTTGCTGTTTCACTTCAGGGGCCCCCCATGTGAGCCTCATGCTTACCCAGCATATGCTCTGACTCAGGAGGAAGTGAGTCATCCAGACCGCTGGAACCTTCTGTCCACCCACTCCTGGCTCTCCAGACAAATAAGGAAAGAGGAGACGCAGGGAGGTGGGCCTGGGGGCCCTTGGATCACACTGAGTGTCCTCTTCAGAGAC
>gene=hg18_chr5_169748825_169749225_+; species=SPECIES_0; 
ACTTCTGCCTGGACCCCCGCCCCCACCCAAAAGAGGCCACAGAGCTTCAGCAGGAAGTTTGGCCTCCCGCCCGTCTCCAGGGAAGCAGCTTTTGGTCCCCATCTGGGGCAAGCCTCCATGCCCAAACATGGTCAAGTCTGAGCACACAGCCTGAGACAAGACTCGGAGAGCAGGTACCCAGCCCGAAGGCAGCTGTTACCCAAGCCCTGCCCTCCATTTCCCAGAGTCTCTGGGAAACAGATTTCAAACAACAGACAGCAAGACTGAGAAACTACGA
>gene=hg18_chr5_169748825_169749225_+; species=SPECIES_1; 
ATTTCTGCCTGGCCCCCAGCCCCCACCCAAAAGAGGCCACAGAGCTCCAGCAGGAAGTTTGGCCTCCCGCCCGTCTCCAGGGAAGCAGACTTGGGTCCCCATCTGGGGCAAGCCTCCATGCCCAAACATGGTCAAGTCTGAGCACACAGCCTGAGACAAGACTCGGAGAGCAGGTATCCAGCCCGAGGGCAGCTGTTACCCAGGCCCTGCCCTCCATTTTCCAGAGTCTCTGGGAAACAGATTGCAAACAACAGACAGCAAGACTGAGAAACTACGA
>gene=hg18_chr5_169748825_169749225_+; species=SPECIES_2; 
TTTTCTTCCTGGTCCCCAGCCCCCACCCAAAAGAGGCTGCTGAGCTGCAGCAGGAAGTTTGGGCTCCCGCCCGTCTCTGGGGAAGCGGCCTTTGGTTCTCGTCTGAGACGAGCCTCCATGCCCAAACATGGTCAAGTCTGAGCACACAGCCCCGGACAAAACTCGGAGGGCAGGTACCCAGCCCGCTGGCAGCTGTTACCCAGGCCCTGCCCTGCAATTCCCAGAATCTATGGGCAACAGGTTTCAAACCACAGACAGCAAATCTGAGAAGCCAGGA
>gene=hg18_chr5_169748825_169749225_+; species=SPECIES_3; 
ATTTCTGCCTGGCCCCCAGCCCCCACCCAAAAGAGGCTGCTGAGCTGCAGCAGCAAGCTTGGGCTCCCGCCCATCTCTGGGAAAGCGGCCTTTGGTCCCCATCTGGGACGAGCCTCCATGCCCAAACATGGTCAAGTCTGAGCACACAGCCCCGGACAAAACTCCGAGAGCCGGGACCAAGCCCGAGGGCAGCTGTTACCCAGGCCCCACCCTGTAATTTTCAGGGTCTGTAGGAAACAGATCTTGAACAAAAGACAGCAAAACTGAGAAACCGGGA
>gene=hg18_chr5_169748825_169749225_+; species=SPECIES_4; 
ACTTCTGCCTGGCCCCCAGTCCCCACCCAAAAGAGGCCGCTGAGCTCCAGCAGGAAGCTTGGGCTCCCGCCCGTCTCCAGGGAAGCGGCCTTTGGTCTCCATCCGGGACGAGTCTCCATGCCCAAACATGGTCAAGTCTGAGCACACAGCCGGGGACAAAACTCGGGGAGCAGGTACCCAGCCCGATGGCAGCTGCTGCCCGGGCCCTGCCCTGCATCTTCCAGAGTCTCTGGGAAACAGGCTTCAAACAACCGACAGTAAAACTGAGAAGCCGGGA
>gene=hg18_chr16_75170675_75171075_+; species=SPECIES_0; 
GAATGTTAATTTGATCTCTCACAGGGCAACCTGATATGTAAACAAACCAGCCGAACGGGAGTAGTAACGAATCATGACAGCCAATCAAGCATCAAGCTTCAGCACAGGTGCAATTGGAGCGTGCTATATAAGGGAAATGCCGAGCCCCAACGAATCAAGTAATGACCCTTTCAGTCCCTGAGTACTGCCTGCTGAAGCTTAGTAT
>gene=hg18_chr16_75170675_75171075_+; species=SPECIES_1; 
GAATGTTAATTTGGTCTCTCACAGGGCAACCTGATATGTAAACAAACCAGCCTAACTAGAGTAGTAACAAATCATGCCAGCCAATCAAGCACCAAGGTTCAGCACAGGCGCAATTGGGGCATGTTATATAAAGGAAATGTCAAGCCCCAGCTAATTGTGTAATGATTCTTTCAGTCTCTAAATACTGCCTGCTGGAGCTTAGTAT
>gene=hg18_chr16_75170675_75171075_+; species=SPECIES_2; 
GAGATGCTCCTTTTTCTCACAGAGAGCAGATCGACATGTCTCCAAATCTGTCGATCTAGTGGAAAAACAGGTAAAGTCAGGTAATCTGGGAAGAAGATTTAAAACATGTTTAAATAGGGGATTTTAGGTCTTGGAAATTCCTGGGCAGAATGAATTGAGTGATGGGTCTTTCACTCAATGGGAAGTTGCTGCTGTAGCTTGGTTT
>gene=hg18_chr16_75170675_75171075_+; species=SPECIES_3; 
AAGACCCTGCCCTCTCCCAGAGAGAGCAGATTGAAATGCCCGGAGATCAGCCGGTCTAGAGGAGAAGCAGGTGTGGCCAGGTGCTCCAGGAAGGGGAAGTTAAACGTGTTGAAATAGGGGACTTTAGATCTTGGAAATCTCTAGGTGGAATGAATTGAGTACGGATTCTTTCACCGGATAGGACATTTCTGCTGCAGCCTTATTT
>gene=hg18_chr16_75170675_75171075_+; species=SPECIES_4; 
AAAACTCTCCTTTCTCCCACAGAGAGATGATTGAAATGTCCTAAAATCAGTTGATCTAGTGGAGAAGCAGATGTAGTAAAGTAATCTAGGAAGAAGATTTAAAAAATGTGGAAATGGGGGATTTTAGATCTTGGATGTTCCTGGGTGGAACGAATTGAGTATTGTATCTTTCACATAACGAGAAGCTTCCACTGTAGCCTTGTTT
>gene=hg18_chr10_73913285_73913685_+; species=SPECIES_0; 
GTAAGCCAGGAGAAAGCATGGAGGAAGCATGGCGGCCATGAAAGGGCTGGCTCAGGAGCTTAGGAGGAGGATGGGCATGGTGGACAGTCATGCGCTCGCCCAGAGGATTCTGATTCTGTGGTTGTCACCTGCAGAGCTATATTTAGGCAAAGAAGGCCGCAGGGAAGCGGAGCAGTACAGTTGAACCCTGGGAGCTCTGCTCGGCTATTGCCCCACATCCTGCTGTGCACAGCCCCAGTACTGAGGTCACCTATTATGGATTTGTTGCTTCAGAAACAAAA
>gene=hg18_chr10_73913285_73913685_+; species=SPECIES_1; 
GTAAGCCAGGAGCAAGCATGGAGGAAGCATGGAGGCCATGAAAGGGCTGGTTCAGGAACTTAGGAGGAGGATGGGCATTGTGGACAGTCATGCGCTTGCCCAGAGGATTGTGATTCTGTGGTTGTCACCCGCAGAGCTATATTCAGGCAAAGAAGGCCGCAGGGAGGTGGAGTGATACAGTAGAACCCTGGGAGCTCTGCTGGGCTTCTGCCCCACATCCTGCTGTGCACAGCCCCAGTACTGAAGTCACCTATTGTGGATTTGTTGCTTCAGAAACAAAA
>gene=hg18_chr10_73913285_73913685_+; species=SPECIES_2; 
GTGAGCCAGGAGCCAGCCTCGAGGAGGAATGGAGGCCATGCGAGGGCTGGTCCAGGAGCTCCGGAGGAGGATGGCCAGGGTGGACAGCCATGCTCTTGCCCAGAGGGTTCTGACTCTGCGGTTGTCACCTGCAGAGCTATATTCAGGCGAAGGAGGCCGCAGGGAAACAGAGTGGCCCAGGGGAGCCCTCCCAGCTCTGCCGGGCCAGCGCTCCACACCCTGCAGTGCAGAGCCCCAGCGCTGAGGTCACCTATCGTGAATGTGTTGCTTCAAGGACTAGT
>gene=hg18_chr10_73913285_73913685_+; species=SPECIES_3; 
GTGAGCCAGGAGCCGGCCTTGAGGAGGAATGGAGGCCATGAGAGGGCTGGTCCGGGAGCTCCGGAGGAGGATGGGCGTGGTGGACAGCCAGGCCCTTGCCCGCAGGGTGCTGACTGTGCGGCTGTCACCTGCAGAGCTTTATTCAGGCCAAGGAAGCGGCCGCGGAGCGCAGTGGTACAGCCGAGCCCTCGCGGCTCTGCCGAGCCACTGCCCCCCACCCGGCCGTGCAGAACCCCAGCACCGAGGTGGCCTATGGTGAGCGTGCTGCTTCAGGGACTGGT
>gene=hg18_chr10_73913285_73913685_+; species=SPECIES_4; 
GTGAGCCAGGAGCCAGCCTCGAGGAGGAATGGAGGCCATGAGAGGGCTGGTCCGGGAGCTGCGGAGGAGGATGGGCACAGTGGACGGCCGAGCGCTCGCCCGGAGCGTGCTCACTCTGCGGCTGTCATCTGCAGAGCTACATTCAGGCGAAGGAGGCCGCAGGGAAGCAGAGCGGCACAGTGGAGCCCTCCCAGCTCTGCCGGGCCACTGCCCCGCACCCTGCTGTGCAGAGCCCTGGTGCCGAGGTCGCCCATTGTGAATTCGTTGCTGCAAGGACTAGT
>gene=hg18_chr3_144066036_144066436_+; species=SPECIES_0; 
CATTTCAACGATTCTTAGAAAATGTATTGTGCAACCATCACTAAATCCAATTTCAGAATATTTCCATCACTCAAAAAGATTTCTCATGCCCATCCAGTCACTGCTCATTCCCACCCACAGCCTCAAGCAAGCACTGATCTACTTCCTGTAGACTTGCTTTTCTGGACATTCTATGAATGGAATCAAACAGTATGTGGTCTATTGCATCTGGCTTCTTTCACTTAGCATAGTGTCTCTGAGGTCCATGTAGCATGAGTACTGCATACCTTTTATGGCT
>gene=hg18_chr3_144066036_144066436_+; species=SPECIES_1; 
CATTTCATTGATTCTTAGAAAATGTATTGTGCAACCACCACTAAATTCAATTTCAGAACATTTCCATCACTCAGAAAGATTTCTCATGCCCATCCAGTCACTGCTCATTCCCACCCACAGCCTCAAGCAAGCACTAATCTACTTCCTGTAGACTTGCTTTTCTGGACATTCTATGAATGGAATCAAACAGTATGTGGTCTATTGCATCTGGCTTCTTTCGCTTAGCATAGTGTCTCTGAGGTCCATGTAGCATGAGTACTGCATACGTTTTATGGCT
>gene=hg18_chr3_144066036_144066436_+; species=SPECIES_2; 
CACTGAACACAGTGGCACTGAAAGCACCCAGGAACTCCCTCTTGATCCAATTTTCTAACATTTTCATCACTCAAAAAGATCCCTCAAGCCCATTCAGTCATTCCTCATTCCCATGCCCAGCCTCAGACAACCACTAAACTACTTTCTATAAATTTGCTTTTTTGGATATTCTATCAATGGAATTATATAACATGTGGTCTTTTGCATCTGGCTTCTTTCACTTAGCATAGTGTCTTTGAAGTGCATGTAGCACGAGCACTTCATCCCTTTTATGGGC
>gene=hg18_chr3_144066036_144066436_+; species=SPECIES_3; 
CATTTTGATGATTTTTAGTAAATTTCTTGGGCAAGCATCACCAAATCCAATTTTCAAACACTTACATCACTCAAAAAGATCTTTCCTGTCCATTCAGCCAGTCCTCATTCTCACCCCTAGCCTCAGACAACCAGTAATCTACTTTCTGTAGATTTCTTTTTCTGGAGAGTCTATAAGCGGAATCAGATAACCTGTGGTCTTTTGCATCTGACTTCTTTCACTTAGCAGAGAGTCTTCCAGGTCCATATAGTGCCAGTGCTTCATCCTTTTTATGGGT
>gene=hg18_chr3_144066036_144066436_+; species=SPECIES_4; 
TATTTCAATGATTTTCAGTAAATTTTCTGGGCAACTGTCATCAAATCCAACGTTAGAACACCTCTATCACTCAAAAAGCACCCTCGCATCCATTCAGTCATTCCTCATCCCCACCCCCAGCCTCAGACAACCACTAAGGTACTTTTGGTAGATTTTTTTTTTTTTACATTCCATAAACGGAATCATATAATATGTGGTCTTCTGCATCTGGCTTCTTTCCCTTAGCATAGTATCTTTGAGGCCCATGTAGCATGAGCACCTCATCCTTTTTATGGAT
>gene=hg18_chr17_77042521_77042921_+; species=SPECIES_0; 
GAGTGGTCCGGGCCGGGGGTGCTGCAGAACCTCTTCCAGCTCAACGGCAGCAGCAAGAAGCTGCGGGCCCGCGAGGCCCTGTTCCCCGTGCACAGCGTGGCCACACCCATATTTGGCAACGGCTTCCGCGCCGACTCCTTCAGCAGCCTGGCCAGCTCCTACGCGCCCTTCGTCGGGGGGACCGGGCCGGGCCTCCCCAGGGGAGCCCACAAGCTGCTGCGGGCTAAGAAGGCGGAGGCCGAG
>gene=hg18_chr17_77042521_77042921_+; species=SPECIES_1; 
GAGTGGTCCGGGCCGGGGGTGCTGCAGAACCTCTTCCAGCTCAACGGCAGCAGCAAGAAGCTGCGGGCCCGCGAGGCCCTGTTCCCCGTGCACAGCATGGCTACACCCGTGTTCGGCAACGGCTTCCGCGCTGACTCCTTCAGCAGCCTGGCCAGCTCCTACGCGCCCTTCGTCGGGGGGACCGGGCCGGGCCTCCCCGGGGGAGCCCACAAGCTGCTTCGGGCCAAGAAGGCGGAGGCCGAG
>gene=hg18_chr17_77042521_77042921_+; species=SPECIES_2; 
GAGTGGGGGGGGCCGGGCATGCTGCAGAACCTCTTCCAGCTCAACGGCAGCGCCAAGAAGCTGCGGGCCCGCGAGGCCCTGTTCCCCATGCACAGTGTGGCGCCACCCGTGTTCGGCAACGGCTTCCGCGCTGACTCCTTCAGCAGCCTGGCCAGCTCCTACGCGCCCTTCGTTGGCGGGGCTGGGCCTGGCCTGCCCGGGGGTGCCCACAAACTGTTGCGGGCCAAGAAGGCCGAGGCTGAG
>gene=hg18_chr17_77042521_77042921_+; species=SPECIES_3; 
GAGTGGTCGGGCCCGGGCGTGCTGCAGAACCTCTTCCAGCTCAACGGCAGCGCCCGGAAGCTGCGGGCCCGCGACGCGCTCTTCCCGGTGCACAGCGTGGCGGCGCCCGTCTTCGGCAACGGCTTCCGCGCCGACTCCTTCAGCAGCCTGGCCAGCGCCTACGGCCCCTTCGTCAGCGGCGCCGGCCCCGGGCTGCCCGGGGGCGCCCACAAGCTGCTGCGGGCCCGCAAGGCCGAGGCGGAG
>gene=hg18_chr17_77042521_77042921_+; species=SPECIES_4; 
GAGTGGTCGGGGCCGGGCGTGCTGCAGAACCTCTTCCAGCTCAACGGCAGCGCCAAGAAGCTGCGGGCCCGCGAGGCGCTGTTCCCTGTGCACAGCGTGGCCACGCCCGTGTTCGGCAATGGTTTCCGTGCCGACTCCTTCAGCAGCCTGGCCAGCTCCTACACGCCCTTCGTCGGCGCGGGCGGGCCGGGCCTGCCCGGGGGCGCCCACAAGCTGCTGCGGGCCAAGAAAGCCGAGGCCGAG
>gene=hg18_chr7_5701519_5701919_+; species=SPECIES_0; 
CTTCCTCTCCTGTTTTTATGGTGCTGCTGCCTCGGAGCCCGGACTAAGCAAGCTGTAGGCACGGGGTGAGCACGGTTGCGAGCTCTCCCTGCCGGTCTCCTGCTCTCTCTCAGCAGAAGACACGCAGCTATAGACAAGTTCTATTGCCCTTTTATGGTAGAAAAATGAATTGCTTGCTAGCAGTGGTGCCGAGAGATGACAGAATGGAAAGTTGTCATTTGTTGTGGTTTTGGCAGCCAGAAGTGTTCTCCCCTAGTCATCCTC
>gene=hg18_chr7_5701519_5701919_+; species=SPECIES_1; 
CTTCCTCTCCTGTTTTTATGGTGCTGCCACCTCGGAGCCTGGACTAAGAAAGCTGTAGGCATGGGGTGAGCACGGCTGCGAGCTCTCCCTGCCGGTCTCCTTCTCTCTCTCAGCAGAAGACTCGTGGCTATAGACAAGTTCTGTTGTCCTTTTATGGTAGAAAAATGAATTGCTTGCTAACAGTGGTGCCGAGAGATGACAGAATGGAAAGTTGTCATTTGTTGTGGTTTTGGCAGCCAGAAGTGTTCTCCCCTAGTCATCCTT
>gene=hg18_chr7_5701519_5701919_+; species=SPECIES_2; 
CCTCCACGCCTGCTCCGATGGAGCTGCTGCTCAGCAGCCTGGCCTACGCAGGACGTGGGCCGGGCCACCGAGCCGCTGCGCGCTCCCCCAGCACGTCTTCTGCTTTCTCACTGCAGAAGGCACATGGCTCTACGCGAGCTTCATTGCCCTTTTATGGTAGAAAAATGAATTGCCTGCCAGCAGTGGAGCTGAGAGATGACAGAACGGAAAGTTGTCATTTGTTGTGGTTTTGGCAGCAAGCAGTGTTCTCCTCTAGCCACCCCT
>gene=hg18_chr7_5701519_5701919_+; species=SPECIES_3; 
CTCCCACTCCAGCTCTGACTATGCCACCACCCTGCAGCCTGGCCTAAGTAGGAGGTGTGCCCGGCAAAAGCACCACTGTGCTCTCTCCCTGGCTGTCTTCTGCTTTCTCACTGCAGAAGAACCATGGCTCTACACAAGCTTCATTGCCCTTTTATGGTAGAAAAATGAATTGCTTGCCAGCAGTGGAGCTGAGAGATGACAGAACGGAAAGTTGTCATTTGTTGTGGTTTTGGCAGCAAGAAGTGTTCTCCTCTAGCCACCCTT
>gene=hg18_chr7_5701519_5701919_+; species=SPECIES_4; 
CTTCCACTCCTGCGCTGACTGTGCCGCTGCCCCGCTGCCCGGCCTCAGCGGCCTGTGGGCTCAGCGAGAGCGCTGCCACGCGCTCTCCCAGCTTGTCTTCTGCTTCCTCACTGCAGAAGGCACACGGCTCTACACAAGCTTCGTTCTCCTTTTATGGTAGAAAAATGAATTGCTTGCCAGCAGTGGAGCTGAGAGATGACAGAACGGAAAGTTGTCATTTGTTGTGGTTTTGGCAGCAAGAAGTGTTCTCCCCTAGCCACCCTT
>gene=hg18_chr4_25630779_25631179_+; species=SPECIES_0; 
GGTCTCAATCTGTTGCCCAGGCTGGAGTGCAGTGACAAAAATGATCTGGTTGTCCTCACTTATTATATGCCAATTATAATGCCTTAGCAAAAAGACACACCCACGAATGTCACGACAGAATGCCATGGCACATCGGAAGTTACTCCACTCAGGACTTCCTTCCCCAGAAAACTCATGAGTAATCCACCCTTGTTATATAATGAAATAACATAAGTATCCACCAC
>gene=hg18_chr4_25630779_25631179_+; species=SPECIES_1; 
GGTCTTAATCTGTTGCGCAGGCTGGAATGCAGTGACAAAAATGATCTGGTCGTCCTCACTTATTATATGCCAATTATAATGCCTTAGCAAAAAGACACTCCCACGAGTGTCATGACAGAATGCCATGGCACATCGGAAGTTACTCCACTCAGGACTTCCTTTCCCAGAAAACTCATGAATAATCCACCCTTGTTATATGATGAAATAACATAAGTATCCACCAC
>gene=hg18_chr4_25630779_25631179_+; species=SPECIES_2; 
GCTCTCATGCATTTGACCAAACTCAAATCCTTCAAGAGGGTAGCTAGTAATTTCAAAACTAATCATTTCAAAATTCTGATCACTTAGCCCAATTCCACAAATCCAGGTTATATCCCTTTATACTCTACCCCATCGATATTCACTCGACTAATGACTTTCTTTTCTGGATAGTTCAAGATGGGGTAAGCCAAGTTCTATCATGTCACAAGAAACATGGAAATTAT
>gene=hg18_chr4_25630779_25631179_+; species=SPECIES_3; 
GTTCTGAAGCATTTGACCAAGCCCGAATCCTTTGAGAAGGTAGCCATCAATTTCAAAACTAATGGTTTCAAAATTCTAATTAGTTAGCCCAGTTCCTTAGGCTGCTATTCCATCCCTGTGTGGCCTACCCAATCGACAGCCACTCCACTCTTGTTTTTTTTTTTTTTTTTTTTTGAGAGGAAGGGAGGCAAGTGGGATCATGGCAGAGGAAGAAGGGAGAATAT
>gene=hg18_chr4_25630779_25631179_+; species=SPECIES_4; 
GCTCAGAGGCATTTGACCAAGCTCGAATCCCTTGAGAAGGTAGCTATTAATTTCCAAACTAATGATTTAAAAATTCTGATCACTCAGCCCAATTCCTCAGGCTCCTGTTCCATTTCTGCATGCCCCACCCTGCCGATAGTCACTCGAGCAAGGAGTTCCTTTACTAGTTAGTTCAGGAGGGTACAAGCCAGGCTCTCTCATGACATAGGAACAGGGGAAAAAAA
>gene=hg18_chr12_4273367_4273767_+; species=SPECIES_0; 
GGAAGAATGAGATAGTTTCCTAAGTTGTCTCTGCCTGAGTTGGCCGGGGTCTGGGGCTCATTCAGCCTTTGTCCCCCTGTTGAGTGCAGTGCGTGTGTGTGACAATGAGGTGGTGCAGTTACACTGAGGGCTAATGGTAGGAGTTCCGCAGCCCATTCATGGAGGCAGAGGAGGGTGCAGGGCGCGGAGCTCGAGCCAGCAAGCAGAGGAAGTCAGAGGCCCTTGTAACGAGCTGAAGATCACAAACACTGCTGTGAGGGCTCCGGGGGCGGAGG
>gene=hg18_chr12_4273367_4273767_+; species=SPECIES_1; 
GGAAGAATGAGATAGTTTCCTAAGTTGTCTCTGCCTGAGTTGGCCGGGGTCTGGGGCTCATTCAGCCTTTGTCCCCCTGTTGAGTGCAGTGCGTGTGTGTGACAATGGAGTTGTGCAGTTACACTGAGGGCTAATGGTAGGAGTTCCGCAACCCATTCATGGAGGCAGAGGAGGGTGCAGGGCGCGGAGCTCGAGCCAGCAAGCAGAGGAAGTCAGAGGCCCTTGTAACGAGCTGAAGATCACAAACACTGCTGTCAGGGCTCCGGGGGCGGAGG
>gene=hg18_chr12_4273367_4273767_+; species=SPECIES_2; 
GGAAGAATGAGATAGTTTCCTAAGTTGTCTGTGCCTGATTTGGCCGGGGTCTGGGGCTCATTCAGCCTTTGTCCCCCTGTTGAGTGCAGTGCGTGTGTGTGACAATGCCCTGATGCAGCGACGCTGGGGGCCGATGGTAACAGTTCCGCAGCCCATTCACCGAGGCCGAAGAGGGTGCAGGGCGCGGGGCTGGAGCCAGCAAGCGGAGGAAGTCGGGGCCCGGGGGGACGAGCCCGGCATCACAAACGCGGCTGTCAGGGCTCCGGGGCCGCAGG
>gene=hg18_chr12_4273367_4273767_+; species=SPECIES_3; 
GGAAGAATGAGATAGTTTCCTAAGTTGTCTCTGCCTGAGTTGGCCGGGGTCTGGGGCTCATTCAGCCTTTGTCCCCCTGTTGAGTGCAGTGCGTGTGTGTGACAATGGCGTGATGCAGTTACACTGAGGGCTAACGGTAGGAGTTCCGCGGCCCATTCATGGGAGCCGAGGAGGGTGCAGGGCGCAGAGCCCGAGCCAGCGCGCAGAGGAAGTCGGAGACCCGTGTCACGAGCTGGAGATCACAAACACTGCTGTCAGGGCTCTGGGGCTGGAGG
>gene=hg18_chr12_4273367_4273767_+; species=SPECIES_4; 
GGCAGAATGAGATAGTTTCCTAAGTTGTCTCTGCCTGAGTTGGCCGGGGTCCGGGGCTCATTCAGCCTTTGTCCCCGTGTTGAGTGCAGTGCGTGTGTGTGACAATGGAGTGATGCAGATACACTGGGGGCTAATGGGAGGAGTTCCGCAGCCCATTCATGGGGGCCGAGGAGGGTGCAGGGCGCAGAGCTCGAGCCAGCGAGCAGAGGAAGTCGGAGGCCCGTGTAACAAGCCGGAGATCACAAACACTGCTGTCAGGGCTCCGAGGCTGGCGC
>gene=hg18_chr10_102312777_102313177_+; species=SPECIES_0; 
CGGCGGAGTCCGTTGCCTTTTCTTGGGGAGATGGAGGTTGGTTCTGTCCTGATGGGGGCAGGAGGACGGGTAATGGAGGCTGCCATGCTCAGTGAAGCCCCTGGGGGCAGCATGCTTTGTGGTTTGTGGTGGGCACTGGCCCCGGATCTGCTATTCCCTTTTTTGGAGAAAGAGGGGAAGAGGATGCTCCTTAAGCTTCTAGGGGAACGTTTCTGCCCCAGGTGAATGTGTGTGTGTGTGTGTGTGTGTGTGTGTGT
>gene=hg18_chr10_102312777_102313177_+; species=SPECIES_1; 
CGGCGGAGTCCATTGCCTTTTCTTGCGGAGATGGAGGTTGGTTCTGTCCTGATGGGGGCAGGAGGACGGGTAATTGAGGCTGCCATACTCAGTGAAGCCCCTGGGGGCAGCATGCTTTGTGGTTTGTGGTGGGCACCGGCCCCGGATCTGCTATTCCCTTTTTTGGAGAAAGAGGGGAAGAGTATGCCCCTTAAGCTTCTAGGGGAACGTTTCTGCCCCAGGTGACTGTGTGTGTGTGTGTGTGTGTGTGTGTGTGT
>gene=hg18_chr10_102312777_102313177_+; species=SPECIES_2; 
GGTTGGGGTACATGGGCGTTTCTTGAGGAGCTGGAGGTTTGTTATATCATGATGGGGCCACAAAGATGAGTGGTGGAGACTGTGATGCTCAGTGAAGCCCCCGGGGGCCGCTTGCTTCGTGTTTTCTGGTGGCCGTCGGCCCCGGCTCCGCTGTTCTCTCTTTGGTTCTCAGAGGGGAGTTGAATGCTCCTTAAGCTTCTGGGGGAACTTTTCTGCTCCAGCAGCATGTCTTAGAGAGCGAGAGCGAGAGAGTGGGG
>gene=hg18_chr10_102312777_102313177_+; species=SPECIES_3; 
GGGTGGAGTATATTGCATTTTCTTAGGGAGATGGAGGTTTGTTATATCATCATAGGGCCAAGAAGACAAGCAATGGAGACTGCGATGCTCAGTGAAGCCCCTGGGGGCAGCGTGATTTGTGATTTGTGATGAATATTGACCCATGCCCTGCTATTCCTTTTTTTTAAGTAAGAGGGGAGGAGGATGCTCCTTAAGCTTCTAGGGGGACTTTCCTGCCCCAGGGGCAGGTGTGTGTGTGTGTGTGTGTGTGTGTGTGT
>gene=hg18_chr10_102312777_102313177_+; species=SPECIES_4; 
GGGTGGAATACATTGCGTTTTCTTGAGGAGGTGGAGGTTTGTTATATCATGATGGGGCCAAGAAGATGGATGATGGAGACTGCGATGCTCAAGGAAGCCCGTGGGGGCAGCATGCTTTGTGATTTGTGGTGGACATTGGCTCAAGCTCTGCTGTTCCCTTTTTTGGAGTAACAGGAGAGAGAGATGCTCCTTAAGCTTCTGAGAGAACTTTCCTGCCCCAGGTGAATGTGTGTGTGTGCGTGTGTGTGCGCGTGTGG
>gene=hg18_chr10_30355471_30355871_+; species=SPECIES_0; 
TGTGCTGGTGACAACCCCGTCCACATCTGAGTGCTCAAAAGCCTGGGAGCCGCCTGGCACTGTCCCTGTCCCCTACAAAGAGAGGGCTCTTGGTCCAGCCGCACTTCCTCCTGCCATAAAAGGCATCAGTGGACACCCTGGGGACATCTGCCGGTGCTGGGCGAGATAGCACTGGGGACTCTGGGGTGCAGGCACTTGCATCGGGCTCAGCAGGCTGGTTCTGTCCCGCTCTCCGGATGCCCGGCAGGAGGGACTCCACCGCCACCTCAATGCCCAGGATC
>gene=hg18_chr10_30355471_30355871_+; species=SPECIES_1; 
TGTGCTGGTGACAACCCCGTCCACATCTGAGTGCTCGAAAGCCTGGGAGCCGCCTGGCACTGTCCCTGTCCCCTACAAAGAGAGGGCTCTTGGTCCAGCCACACTTCCTCCTGCCATAAAAGGCATCAGTGGACACCCTGGGGACATCTGCCGGTGCTGGGCGAGATGGCACTGGGGACTCTGGGGTGTAGGCACTTGCATCGGGCTCAGCAGGCTGGTTCTGTGCCACTCTCTGGGTGCCCGGCAGGAGGGACTCCACTGCCACCTCAATGCCCAGGATC
>gene=hg18_chr10_30355471_30355871_+; species=SPECIES_2; 
CTTGGTGGGGACGGCCCCGTCCACATCCGCGGGCTCAGAGGCCCGGGAACTGCCGGGTGCTGTCCCTCTCACCTACGAACAGAGGGCTCTTGGTCCAGCCGCACTTCCTCCTGCCATAGAAGGCATCGGCGGGTGCGGTGGACTCATTGGGCTGGGCCAAGCCCGCTGCCTCTGGGGACTCGGGTCTGAGGGCACTTCCATCCGGCTCGGGGTGCCGTCTCTGCCCTGCCCTCTGGGCGCCTGGCAGCAGGGATTCCACAGCCACCTCGATGCCGAGGATC
>gene=hg18_chr10_30355471_30355871_+; species=SPECIES_3; 
CTTGCTGGGGACAGTCCTGTCCACGCTCACGTGCTCACTGGTCGGGCAACCGACGGGCACCATCCCTTTCCCCTACAAAGAGAGGGCTTTCAGTCCAGCCACACTTCCTCCTGCCATAGAAGGCGTCCGTGGACACCGCGGGGTCATCTGGCTGCGCTGAGCATGCAGCCTCTGGGGCCTCTGGCCCGCAGACACTTCCATCGGGCTCAGGGTGCTCATTCTGCCCTGTTCTCTGGGCACCTGGCAGTAGGGACTCCACGGCCACCTCGATGCCCAGGATC
>gene=hg18_chr10_30355471_30355871_+; species=SPECIES_4; 
ATTGCTGGGGAGGGCCCCATCTACACCTGAGTGCTCAGGAGCCCGGGAGCCGCCGGGCACTGTCCCTTTCCCCTACAAAGAGAGGGCTTTTGGTCCAGCCGCACTTTCTCCTGCCATAAAAGGCATCAGTGGATACCGTGGGGCCATCCGCCCGTGCTGGACACACGGACTCCCAGGATGCTGGCCTGTGGGCACCTTCGTCAGGCTTGGGAGGCAGGCTCTGTCCCGTTCCCCTGGCGCTGGGCAGCAGGGACTCCACGGCCACTTCGATGCCTAGGATC
>gene=hg18_chr15_61268470_61268870_+; species=SPECIES_0; 
GTACGAAACGGGGCCTCCTTCCCAGCTCGGGTGGAAACGCCTACCCTGTCACCCCGCCCATAGCAGGTCTTTTATCCCTGGAGCCGCCTGGACAGTCCTCGCGGGGCACGCCCGAGGCTCCCGGAGGAACTACAAGTCCCATGAAGTCCCGGGGGCGGGCGGTGATGACGAAGCCCTCGCCGATTGGCCGCACGGGGCGGGGCGCGCAGGCCTTCTCCGAGAGGAGGGGCGGGGCGTGGGGCGGGGCGAGCAGCGGATTGGCGGGCACGCCCCCTCGCCCGGGCCCCC
>gene=hg18_chr15_61268470_61268870_+; species=SPECIES_1; 
GTTCGAAACGGGGCGTCCTTCCCAGCTCGGGTGGAAACGCCTACCCTGTCACCCCGCCCATAGCAGGTCTTTTATCCCTGGAGCCGCCTGGACAGTCCGCGCGGGGCACGCCCGAGGCTCCGGGAGGAACTACAAGTCCCATGAAGCCCCGGGGGCGGGCGGTGATGACGAAGCCCTCGCGGATTGGCCTCACGGGGAGGGGCGCGCAGGCCTTCTCTGAGAGGAGGGGCGGGGCGCGGGGCGGAGCGAGCAGCGGATTGGCGGGCACGCCCCCTCGCCCGGGCCCCC
>gene=hg18_chr15_61268470_61268870_+; species=SPECIES_2; 
GTTGGAAGCCCGGCCTCCCAGCTAGCTCTAGAGGAAACGCCTGCCGGGTCACCCAGCTTAGAGAGGATCTTTTATCCCTGGGGCCGCGGGGACAGCCCGCCCAAGGCACGCCCGAAGCGCCCACAAGAACTACAAGTCCCATAAAACACTGGGAGCCGGCTGTGATTACGAAACCCCCGTGGATTGGCCACGCGGGGCGGGGCGCGCAGGCCTTCTCCGGGGAAGGGGGCGAGGGAAGGGGCGGGGCGAGCGGCGGCTCGGCGGGCACGCCCCCTCGCCCGGGCCCCC
>gene=hg18_chr15_61268470_61268870_+; species=SPECIES_3; 
GCTCGACACGGAGCCTCTTTCCCAGCAGCGGTGGAAACGCCTGCCCGCTCGCCCCGCACGCAGCGCATCCTTTATCCCCGGGGCCGCTCCGACCGCGGGCGCCGGGCACGCCCGAGGCTCCCGCAGGAACTACAAGTCCCAGCAAGCCCCGGGAGCGGGCTGTGATGACGAGGCGCCCGCGGATTGGCCGCTCGGGGCGGGGCGCGCAGGGCTCCTCCAGGGGAAGGGGCGGGCTGCGGGGCGGGGCGGGCGGCGGCTCGGCGGACACGCCCCCTCGCCCGGGCCCCC
>gene=hg18_chr15_61268470_61268870_+; species=SPECIES_4; 
GTTCAAAACCGGGCTTTCTTCCCTGCTCGGGTGGAAACGCCTACCCGGCCACCGCACCCGGAGCTGATCTTTCATCCCTCCGGCCGCTCGGACAGCCCGCGCTGGGCACGCCCGAGGCTCCCGAACGAACTACAAGTTCCATGAAGCCTCGGGGGCGGGCGGTGATGACGAAGCCCCCGCAGATTGGCCGCGCGGGGCGGGGGACGCAGGCCTTCTCCAAGGGAAGGGGCGGGGGGAGGGGCGGGGCGAACAGCGGCTCGGCGGGCACGCCCCCTCGCCCGGGCCCCC
>gene=hg18_chr1_51855176_51855576_+; species=SPECIES_0; 
TCAGGACCCGCCCGGACCCGCCCCGCCCCTGCGGCCCCGCCCCCGCAGCTGAATGCCATATAGCGAGTGACGTCAGGCCGTTTGTTGTCATTGGCGGCTCCCAAGATGGCGTCCATCATGGAAGGGCCGCTGAGCAAATGGACTAACGTGATGAAGGGCTGGCAGTACCGTTGGTTCGTGCTGGACTACAATGCAGGACTGCTCTCCTACTACACGGTGAGTCCTTGGAGGCACAGCTCCAGGCCGG
>gene=hg18_chr1_51855176_51855576_+; species=SPECIES_1; 
TCAGGACCCGCCCGAACCCGCCCCGCCCCTGTAGCCCCGCCCCCGCAGCTGAATGCCATATAGCGAGTGACGTCAGGCCGTTTGTTGTCATTGGCGGCTCCCAAGATGGCGTCCATCATGGAAGGGCCGCTGAGCAAATGGACTAACGTGATGAAGGGCTGGCAGTACCGTTGGTTCGTGCTGGACTACAATGCAGGACTGCTTTCCTACTACACGGTGAGTCCTTGGAGGCACAGCTCCAGGCCGG
>gene=hg18_chr1_51855176_51855576_+; species=SPECIES_2; 
TCTGGCCCCACCCGGGCCCGCCCCGTCGCGATGACCACGCCCACGAAGTTGAAAGCCTTATAGCGAGTGACGTCAGGCCGTTTGTTGTCATTGGCGGCTCCCAAGATGGCGTCCATCATGGAGGGGCCGCTGAGTAAATGGACTAACGTAATGAAGGGCTGGCAGTACCGTTGGTTCGTGCTGGACTACAATGCAGGGTTGCTGTCCTACTACACAGTAAGTCTTTGGAGGCAAATCCCCGGGCCGG
>gene=hg18_chr1_51855176_51855576_+; species=SPECIES_3; 
CCTGGCCCCGCCCGGCCCCGCCCCTCCGCGGCGGCCCCGCCCCCGCCGGTGAATACCTTATAGCGAGTGACGTCAGGCCGTTTGTTGTCATTGGCGGCTCCCAAGATGGCGTCTATCATGGAAGGGCCGCTGAGTAAATGGACCAACGTGATGAAGGGGTGGCAGTACCGTTGGTTTGTGCTGGACTACAATGCAGGGCTGCTTTCCTATTACACGGTGAGACCTCAGGGGCAGAACTCCGAGACCG
>gene=hg18_chr1_51855176_51855576_+; species=SPECIES_4; 
TCTGCCCCCGCCCCGCCCCGCCCCCCCGCGCAGGCCCCGCCCCCGCAGCCGAAGGCATTATAGCGAGTGACGTCAGGCCGTTTGTTGTCATTGGCGGCTCCCAAGATGGCGTCCATCATGGAAGGGCCGCTGAGCAAATGGACTAACGTGATGAAGGGCTGGCAGTACCGTTGGTTCGTGCTGGACTATAATGCAGGGCTGCTCTCCTACTACACGGTGAGTCCTCGGGGGCAGAGCTCCGGGCCGG
>gene=hg18_chr11_60819251_60819651_+; species=SPECIES_0; 
CTCGAAGCGAACCACAAGCAACGCCGCCCGCCTCTGATGCCTCTCCGAGCGCGGAGCCCGGGGCGGGGGCAAAGATCAGGGACCCCTGGGGGCGGGGTTTCGCCCTGGCCCACACCCCCTGTTTGGGAGTCTTCCTGCGAGCGAAGGCGTCAGACCGAGGCCCCGGGAGGAAACAGACTTCGGGAGAGGCTGCGCGCCCCGCTGTCGTGGGACCCGAGACT
>gene=hg18_chr11_60819251_60819651_+; species=SPECIES_1; 
CTCGAAGCGAACCACAAGCAACGCCGTCCGCCTCTGATGCCTCTCCGAGCGCCGAGCCCGGGGCCGGGGCAAAGATCAGGGACCCCTGGGGGCGGGGTTTCGCCCTGGCCCACACCCCCTGTTTGGGAGTCTTCCTGCGAGCGAGGGCGTCAGACCGAGGCCCCAGGAGGAAACAGACTTCAGGAGAGGCTGCGCGCCCCGCTGTCGTGGGACCTGAGACT
>gene=hg18_chr11_60819251_60819651_+; species=SPECIES_2; 
CTCGAAACGAACCACAAGCAGCGGCGCCCGCCGCCGGTGCCTCCCGGAGCGCGGAGCCCGGGGCGGGGGCAAAGATCAGGGACCCCTGGGGGCGGGGTTTCGTCCTGGCCCACACCCCCTGTTTGGGAGTCTTCCTGCGAGGGTGGGCGTGAGACGGAGGCCGGGGGAGGAAAGAGACTCCGGGAGAGGCTGCGCGTCCCGGTCGCATGGAGCCCGAGACT
>gene=hg18_chr11_60819251_60819651_+; species=SPECIES_3; 
CGCAGAGCGAACCAGGAGCAGCGCCGCTCGCCGCCGCGGCCTCTGGGAGCGCGGAGCCCGGGGCGGGGGCAAAGATCAGGGACCCCTGGGGGCGGGGCCTCACCCGGGCCCACACCCCCGCTCCGCTCGGCGGCCTGGGAGGGCGGGCGCCGGACCGAGGCCAGGGCCGGGCCGAGACGCGGGGCGAGCGGGCGGGGGCGGCGGGGGCGGGCGCCGAGGCC
>gene=hg18_chr11_60819251_60819651_+; species=SPECIES_4; 
CTCAGAGCCAACCACAAGCAGCGCCGCCCGCGCCAGATGCCTCTTGGAGCGCGGAGCCCTGGGCGGGGGCAAAGATCAGGGACCCCTAGGGGCGGGGTTTCGCCCTGGCCCACACCCCCTGTTTGGGAGTCTTCCTGCGAGGGTGGGCGTCAGACTGAGGCCCGGGGAGGAGAGAGACTCGGGGAGAGGCTGCGCGCCCCGGTCTCGTGGAGCCCGAGACT
>gene=hg18_chr5_40714971_40715371_+; species=SPECIES_0; 
TCTCCAAAGCCGCAACACTGCCAACCAGAGAGGATGCTTCGCCCCGCCCAATCTGCACCCACCCAAGCGCACACCGT
>gene=hg18_chr5_40714971_40715371_+; species=SPECIES_1; 
TCTCGAAAGCTGCAACACTGCCAAACAGAGAGGATGCTTCGCCCCGCCCAACCTGCACTCACCCAAGCGCACACCCC
>gene=hg18_chr5_40714971_40715371_+; species=SPECIES_2; 
GCTCCGCAGCCGCAGCACTGCCAACGAGAGAGGATGCCTCGCCCCGCCTAACCTGCACTCATCCACTCGCGCACCCT
>gene=hg18_chr5_40714971_40715371_+; species=SPECIES_3; 
TGCCCGCTGCCGCAGCGCCGCCAGCGCCCGGGGATGCCCCGCGGAGCCCAAGCCGCACCGCGCCGCCGGCCGACCGC
>gene=hg18_chr5_40714971_40715371_+; species=SPECIES_4; 
TCTTCACAGCCGCAGCACTGCCAACCAGAGAGGATGCTCCGCCCCGCCCAATCTGCACCCATACACGCGCGGAGCCT
>gene=hg18_chr1_85815124_85815524_+; species=SPECIES_0; 
CTTTTCAGGAACGCGGGCAGGGCACCCCCGACTAGATGACGGAGTCTTGAACTTTCACCAAATTGGGCCCGTCCTGCGCCTTGGCAGGGCAGGGGGCAGCCGGGCGCGCGTCATGCCTCGACCCT
>gene=hg18_chr1_85815124_85815524_+; species=SPECIES_1; 
CTTTTCAGGAACGCGAGCAGGGCACCCCCAACTGGATGACGGAGTCTTGAACTTTCACCAAATTGGGCCCGTCCTGCGCCCTGGCAGGGCAGGGGGCAGCCGGGCGCGCGTCATGCCTCGACCCT
>gene=hg18_chr1_85815124_85815524_+; species=SPECIES_2; 
CTTTTCAGCGACGCAGTAAGGGCTCCCCCAGCTGGATGACGGAGTCTTGAACTTTCACCAAATTGGGCTCGTCCTGCGGCCTGACAGGGTAGGGGGCAGGCGGCCGCGCCTCATCTCTCCCCCCT
>gene=hg18_chr1_85815124_85815524_+; species=SPECIES_3; 
CCCCTAAGGAGAGCGGGGGGTCCCCTCCCGCCCGGCTGAGCGCGTCCGGGAGCGCTATAAGAGTCCGCGGGACCAGAGGCGCTGCACGAGGGGGTGCGGCCTTCCGCTGCTCGGGACAGGGGCAG
>gene=hg18_chr1_85815124_85815524_+; species=SPECIES_4; 
GTTTTCCAGGCATCATGTGTTGAACTCCTGTGAAAATAACACAGCATGAAACTTCTTGCAAATTGAATCAGACTTGTCCTATGGCAAGAAATGGTCCACCTTGAAACGACTCATTCCCTGTGCAT
>gene=hg18_chr15_70247908_70248308_+; species=SPECIES_0; 
TATCTGCAAACACACAGGCTGCGTCTGAGAAGCGCTGGGAGATGAGACCGCCAAGGGGCCTGCTCCAGCCAACAGGAAATGCCACTGGGGACTCAGTGAGTATGGAGGGCTGTGTGCCAAGCACAGCTTGTCTCCTGGTGCTGCTGGTCCTGACAGGCAGCTTGTTAGCAGGGGACACAACTCCCACCCAGGAAGGGATACACACCAGGTTTCCTGTGGCCAAG
>gene=hg18_chr15_70247908_70248308_+; species=SPECIES_1; 
TATCTGCAAACACACAGGCTGCGTCTGAGAAGCCCTGGGAGGTGAGACCGCCAATGGGCCTGCTCCAGCCAACAGGAAATGCCACTGGGGACTCAGTGAGTATGGAGGGCTGTGTGCCAAGCACAGCTTGTCTCCTGGTGCTGCTGGTCCTGACAGGCAGCTTGTTAGCAGGGGACACCACTCCCACCCAGGAAGGGACACCCACGAGGCTTCCTGTGGCCAAG
>gene=hg18_chr15_70247908_70248308_+; species=SPECIES_2; 
CATCTGGAAACACAGGAGCTGGGTCTGAGAAGTCCCAGGAGATCATACCACCAGAGGACCTGCTCCAGCCACCAGGAAATGCCACCGGGGTCTCAGTGGGTGAGGAGGGCTGAGTTCTGAGCACAGCTTGTTTCCTGGTGACACGGGTCTTAACAGGCAGCCCATGATGGGGGGACACAACACCCACCCAGGAGGGGACATCCACCAGGTTTCCTGTGGCCACA
>gene=hg18_chr15_70247908_70248308_+; species=SPECIES_3; 
CGTCTGCAAACACACAAGCCGGGGCTGAGACGTCCTGGGGGATCGGACCACCAAGGGGACTGCACCAGCCACCGGGGAATGCCATCGGGGACACAGTGGGGGTGAGAGGCTGAGTTCCAAGCCCAGCTTGTCTCTCGGTGGCACGGGTCCTGACGGGCAGCCTATGACCGGGGGACGCCACAGCCACCCAGGAGGGGACACTGGCCAGGTCCCTTGCAGCCAAG
>gene=hg18_chr15_70247908_70248308_+; species=SPECIES_4; 
TGTCTGCAAACACATGGGCTGGGTCTGAGAAGTCCTTGGAGATCAGACCGCCAAGGGGTCTGCTCCAGCCACCAGGAAATGCCACCGGGGACTCAATGGGCGTGGAGGGCTGAGTTCCAAGCACACCTTGTCTCCTGGTGACGCTGGTCCTGATAGGCAGCCTATGACTGGGGAACACAACTCCCACCCAGGAGGGGACACTCACCAGGTTTCCTGTGGCTAAG
>gene=hg18_chr17_39759651_39760051_+; species=SPECIES_0; 
CCTGCGCCTTTAAGAAGGGTAGGCCTCGACTTTGACGTCTCTGCCTTCCCAGGCTGGAGGAGCCCAGTCAGCCGGCGCCTGCCGGGTTAGCACGTGGACTCCGAGGGGCCAACTATCAGCTTTCCCTGACAAGCCTTTGAGCTCCCCACGCTCTGAAACTCCAGCTTGGGAGCGGGGAGTGATCT
>gene=hg18_chr17_39759651_39760051_+; species=SPECIES_1; 
CCTGCGCCTTTAAGAAGGGTAGGCCTTAACTTTGACGTCACCGCCTTCCCATTCTGGAGCAGCGCAGTCAGCAGGCGCCTGCCGGGTTAGCACGTGGATGTCGAGGAGCCAACTATCAGCTTTCCCTGAGAAGCCTTTGGGCTCCCCAGGCTCGGAAACTCCAGCTTGGGAGCGGGGAGTGATCT
>gene=hg18_chr17_39759651_39760051_+; species=SPECIES_2; 
CCTGCGCCTTTAAGAAGGGTAGGCCGTGACTCTGACGTCACTTGCTTCTCACCCGGGAGTAACCCAGCCAGCCTGTGCACGCCGGATTAGCACGTGGATTCCATGGGGCCAACCATGCGCTTTCCCTGAGAAGTCTTTGGGCTCTCGAGGCTAGGAAACCCGAAGTGGGGGGTGGGGAGTGACCG
>gene=hg18_chr17_39759651_39760051_+; species=SPECIES_3; 
CCTGCGCCTTTAAGAGGGGCCGACCGTGACTTGGACGTCACCAGCTTCTCGGGCTCCAGCCGCCCAGCCATTCGGCGCCCGGGAGGCTAGCACGTGGATCCCGAGGGGCCAACCATCAGCTTTCCCTGAAACGGTTGTGGGCTCCGGAGGCTTACAAGCCGCAGTTTAGCGGCGGGGAGTGAGCT
>gene=hg18_chr17_39759651_39760051_+; species=SPECIES_4; 
CCTGCGCCTTTAAGAAGGGTAGGCCGTGGCTTTAACATCACAAGCCTCCCACGCTGGAGCCGCCCCGCCAGCCGGCGCTCAGCGGGTTAGCACGTGGATGCCAAGGGGCCAACCATCAGCTTTCCCTGAGAAGGCTTTGGGCTCGCCACGCTGGAAAACCCGAATTTGGGGGCGAGGAGTGATCT
>gene=hg18_chr2_131515492_131515892_+; species=SPECIES_0; 
CTGCATGCCTCAGCCAGTTGAGATTGCGGGCACTGCTGCAGCCCTGGGCAACCACAGAAAACAGCCCTGTCCTGATGAGCTCCTAATGGGGGAAGAGGATGCCAACAGGATATTAAGCTCTGTGTCTAGAGAGGTGTGCATAGCTCAGGGGGCTGCAGTTCTCTGTCTCGCCTCAGCAGCCTTCCA
>gene=hg18_chr2_131515492_131515892_+; species=SPECIES_1; 
CTGCATGCCTCAGCCAGTTGAGATTGCGTGCACTGCTGCAGCTCTGGGCAACCACAGAAAATAGCCCTGTTCTGATGAGCTCCTAATGAGGGAAGAGGATGCCAATAGGATATTAAGCTCTGTGTCCAGAGAGGTGTGCATAGCTCAGGGGGCTGCAGTTCTCTGCCTCGCCTCAGCAGCCTTCCA
>gene=hg18_chr2_131515492_131515892_+; species=SPECIES_2; 
CTCCAGGCCTCAGCCCATTGAGGCTGCGGGCAATGCTGCAGGATTGGGCAACCACAGGAAATAGCCCTGCCTTCATAAGCTCCTAATGAAGGAAGAGGGCATGAGTAGGATATAAAGTTCTGTGTCCAGATGGGTGTGCATGACTCCGGAGGCTCCAGTTCTCTGCCTTTCCTAAGCCCTCTGCTG
>gene=hg18_chr2_131515492_131515892_+; species=SPECIES_3; 
CTTCATACCCCAGCCAGTTGAGGCAGGGGGTACTGCTACAGCACTGGCCAGCCACACAAAACAGCCCCACTGTCATGCGCTTGTAATGAGGGAAGAGGACAGAGGTGGGGTATTTAGTTCTGTGTCCAGACAGGTGTGCATGACTGGGGGGGGTGGGGCTCTCTGCCTCTGTTCAGCCTTCTCCCA
>gene=hg18_chr2_131515492_131515892_+; species=SPECIES_4; 
CTTCTTGCCTCAGGCCGCTGAGTCTGCGGGCACTGCTGCAGCACTGGGCGACCACAGAAAACCACCCTGCTCTCAGGACCTGGTAATGAGGGAAGAGGCCACACATAGGGTATTAAGTCCTGTGTTCAGATGGGTGTGCATAGCACAGGGGGCTTCCGCTCTCTGCCTCGCTGCAGCCCAGTCCCA
>gene=hg18_chr6_119079454_119079854_+; species=SPECIES_0; 
TCGGGCAATGACTTCAGGCGTGCGCGGCGCGGGGCGGGGATGCGGCGGCCCCGCCCCGCCTCCTGGCGGCCTGCTGTATCCCTCTGTCTCCATCCTCCCGCCTGCGAGTTGAGTAGAGGGGACTGTATTTCGTACTCCTCCCTTGGGTAATCCCTCAGCCCTCACCTCTGAAGACACGTGGAGACCTGCCCTGGCGTCACAACCGCT
>gene=hg18_chr6_119079454_119079854_+; species=SPECIES_1; 
TCAGGCGATGACTTCAGGCGTGCGCGGCGCAGGGCGGGGATGCGGCGGCCCCGTCCCTCCTCCTGGCGGCCTGCTGTATCCCCCCGTCTCCATCCTCCCGCCTGCGAGTTGAGTACAGGGGACTGTATTTCGTACTCCTCCCTTGGGTAATCCCTCAGCCCTCACCTCTAAAGACACGTGGAGACCTGCCCTGGCGTCACCACAGCT
>gene=hg18_chr6_119079454_119079854_+; species=SPECIES_2; 
TAGTGCGCTTACAAAAGGCGTGCGCGGCGCGGGGCGGGGCTGCGGTGGCCATCGCCTGCTCCGCGTTTGCATGCAGTATCCCTCTTTTCCCATCCCAGCGCGAGTGCGGTGAGGAAAGGGAACTGTGTCTAGTTCCGCTCCGTTGGTTAAGCCCTCAGCCCTCACCTTAGAAAAGGCATGGAGACCTGCCTTCACATCAAGACTGCT
>gene=hg18_chr6_119079454_119079854_+; species=SPECIES_3; 
TCGGACGCTTACATAAGGCGTGCGCGGCGCGGGGCGGGGCTGCGGCGGCCGGCGCCTGCTGCGGGGTGGCCTGCGGTCGCCCTCCCCCCGCGTCCTCGCGCGCAGGCCGCGAGGAGGGGGAACGGTCTCTCGTACCGCCCCCCTGCGCAATCCCTCCGCCCTCACCTGGGAGGAGACGTGGACACCCGTCTCCGCAGCCTGACTGCT
>gene=hg18_chr6_119079454_119079854_+; species=SPECIES_4; 
TTGGGCGCCTATATAAGGCGTGCGCGGCACGGGGCGGGGATGCGGGGGCCTCTGCCCGGTTCGCGGTACCCTGCGGCTTCCTTCCTTCTCCAACCTCACGCCTGCGAGGTGAGAAGAGGGAATTTTATCTCGTACCGCTACCCTGGGTAATCCTTCAACCCTCTCCTCTGAAGAGGCGTGGAGACCTGCCTTCGCAGCACAACTGTT
>gene=hg18_chr22_31490720_31491120_+; species=SPECIES_0; 
AGGTTGAAGTTCACATGTGTGAACATTGGGAGCAATGGCAAGCCTCTGCCATCTGTCCTCATTCTGATTCATGGACATTCTTCCTCCTCAAAGCTCTAAGTAGGTTGTGACTAGCCGATTGACATCATCTCCTTATTTGGAGGCAGGAAGTTGTTCCCCCCCATTGTCCTTCCAGGGCCCCATCCCACCCCCCCACTGTCCAGTTTCCGGCTTCCTGAGGGTCTTTGAGCTCGCGCT
>gene=hg18_chr22_31490720_31491120_+; species=SPECIES_1; 
AGGTGGAAGTTCACACGTGTGAATATTGGGAGCAATGGCAGGCCTCCCCCATCTGTCCTCATTCTCATTTCTGCACATTCTTCCTCCCCAAAGCTCTAAGTAGGTTGGGACTAGGCGATCGACATCATCTCCTTATTTGGTGGCAGGAAGTTGTTCCCCCCCATTGTCCTTCCAGGGCCCCATCCCACCCCCCCGCTGTCCAGTTTCCGGCTTCCTGAGGGTCTTTGAGCTCGCGCT
>gene=hg18_chr22_31490720_31491120_+; species=SPECIES_2; 
AGGCTCAGGTTCACGAGTGTAAATATTGGGAGAGACTGCAGGCATCCACCATCTGTCTTCATTCACATTCCTGCTCCTTCATCCTCTCCAAGGCTCTGAGAAGGTTGCGACTATGCCATAAACGCTATCTCCTTATCCGGAGGCAGGAAGTGGCTCCCCCCCATTGTCTTTGCAGGATCCCATCCCACGCCCCCTCTATTCAGTTTTCTGCTTCCTGAGGGTCTTTAAGCTGGTGGG
>gene=hg18_chr22_31490720_31491120_+; species=SPECIES_3; 
AGGCCCAGGTTCACCTGTGCAAATACTGGAAGCAGTGGCAGGCATCCAGCGTCTGTCCTCATTGGCGTTTCTGCCCCTTGGTCCTCTCAAAGGCTTTAAGAAGGTCCGGACCGTGCAATAAACATCATCTCCTTATTTGGAGGCAGGAAGTTGCTCCCCCCCATTGTCCTTCCAGGACCCCACTCCACGCCCCCTCCATTCAGTTTCCTGCTTCCTGAGGGTCTTCTAGCTGGTGGG
>gene=hg18_chr22_31490720_31491120_+; species=SPECIES_4; 
AGGCTCAGGTTCACATGTGTAAATACTGGAAGCAGTGGCAGGCATCCCCCGTCTGTCTTCATTCTCATTCCCGCCCCTCCATCCTCTCTTAGACTCTAAGACAGTTGCAGCTTGGCCATAAACATCATCTCCTTATTTGGAGGCAGGAAGTTGCTCCCCCCCTTTGTCCTTCCAGGATCCCATCCCACAACCCCTCTATTCAGTTTCCTGCTTCCTGAGGGTCTTTGAGCTGGTGGG
>gene=hg18_chr6_132096205_132096605_+; species=SPECIES_0; 
AAAACACTGAAGACATCCATTCTCATTGCTTGCGTAGACCTGATTCACTAAGAAAATAGGAAAAGCTTAAATGAAAAACATTCTAGGGAAGTGACAAACCATATAAGGCATGGGTGAGCCGCATGTGGGCGTAATTTTTTTCCTCTCTCTTTGAACAGGGAGACACATCGCCTCTGCCTCCCACTGTCCCAGACTGTCTGCGGGCTGATGTCAGGGTTCCTCCTTCTGAGAGCCAAAAATGTTCCTTCTATTTAGCAGACAAGAATATCACCCACGGCTTCCTCTATCCTC
>gene=hg18_chr6_132096205_132096605_+; species=SPECIES_1; 
AAAACACGGAAGACATCCATTCCCATTGCTTGCCTAGACCTGATTCACTAAGAAAATAGGAAAAGCTTAAATGAAAAACATTCTAGGGAAGTGACAAACCATATAAGGCATGGGTGAGCCGCGTGTGGGTGTAATTTTTTTCCTCTCTCTTTCAACAGGGAGACACATCGCCTCTTCCTCCCACTGTCCCAGACTGTCTGCGGGCTGATGTCAGGGTTCCTCCTTCTGAGAGCCAAAAATGTTCTTTCTATTTAGCAGACGAGAATATCACCCACGGCTTCCTCTATCCTC
>gene=hg18_chr6_132096205_132096605_+; species=SPECIES_2; 
AAAACATTGAAGACATCCATTTCCATCGCTTGCGTAGACCTGATTCACTAAGAAAATAGGAAAAGGTTAAATGAAAAACATTCTAGGGAAGTTACAAACCATATAAGGGGTGGGTGAGCCACACGTGGGCGTCATTTTTTTTCTCTTTCTTTCAACAGGGAGACACATCGCCTCTTCCTCCCACTGTCCCAGACTGTCTGCGGGCTGATGTCAGGGTGGCTCCTTCTGAGAGCCAGAATTGTTCCTTCTCTTTAGCAGACAAGAATATCACCCACGGCTTCCTCTATCCTC
>gene=hg18_chr6_132096205_132096605_+; species=SPECIES_3; 
AAAACATTGAAGACATTCATTTCCATTGCTTGCGTAGACCTGATTCAGTAAGAAAATAGGAAAAGGTTAAATGAAAAACATTCTAGGGAAGTTACAAACCATATAAGGTGTAGGTTTGCCACACGTGGGCATAACTTTTTTCTTTTCTTTTTCAACAGGGAGACACATCGCCTCTTCCTCCCACTGTCCCAGACTGTCTGCGGGCTGATGTCAGAGTTGCTCCTTCTGAAAGCCAAAAGTGTTCCTTTTATTTAGCAGACCAGAATATCACCCATGGCTTCCTCTATCCTC
>gene=hg18_chr6_132096205_132096605_+; species=SPECIES_4; 
AAAACATTGAAGACGTCCATTTCCATTGCTTGCATAGACCTGATTCACTAAGAAAATAAGAAAAGGTTAAATGAAAAACATTCTAGGGAAGTTACAAACCATATAAGGTGTGGGTGAGCCACGCGTGGGCGTTATTTTTTTTCTTTCTCTTTCGACAGGGAGACACATCGCCTCTTCCTCCCACTGTCCCAGACTGTCTGCGGGCTGATGTCAGGGTTGCTCCTTCTGAGAGCCAAAAATGTTCCTTCTATTTAGCAGACAAGAATATCACCCACGGCTTCCTCTATCCTC
>gene=hg18_chr8_21824323_21824723_+; species=SPECIES_0; 
ACCCATTCTAAATGAGCGTACAGTTTCTAGAAAGTATTATCCACACACTTATGGCCCCCTGCCTGGGGCTGAGCTGCTCTGTGCCAGGTCATACTCCCCAAAGGCCAGGACCTCCACCCCCTACCCTAGAGGCATCACGCCCTACCCACATCCACCCCAACCTCGTGCCCACATCCTTCCTGCCCCTCGCCAGAGCCAGTCTTGTCTTCCCCACCCCATCTCTCACCCCAACCAGCCACCACCCTTCCCTGTCACAGCTGCAGG
>gene=hg18_chr8_21824323_21824723_+; species=SPECIES_1; 
ACCCATTCTAAATGAGTGTACAGTTTCTAGAAAGTATTATCCACGCACTCATGGCCCCCTACCTGGGGCTGAGCTGCTCTGTACCAGGTCATACTCTCCAAAGGTCAGGACCTCCACCACCTACCCTAGAGGCATCAGGCCCTACCCACATCCACCCCAACCTCATGCCCACATCCTTCCTGCCCCTCGCCAGAGCCAGTCTTGTCTTCCCCACCCCATCTCTCACCCCAACCAGCCACCACCCCTCCCTGTCACAGCTGCAGG
>gene=hg18_chr8_21824323_21824723_+; species=SPECIES_2; 
ACCCACTCTAAATAAGCAGGCAGGTCCCAGAAAATATTATCGGTGGCCCCATGACCCTGTGCTTGTGGCTTAGCTGCCCTGTGCCAAGTCAGACTCCCCAAATGCCAGGACCCCCACCCCCTCCCCCAAAGGCATCGTGCCCTAGCCACGAGCACCCCGACCTCGTGGCCACATCCTTCCTGCTCCTCGCCAGAGTCAGCTTTGTCTCCTCCATCTCATTGCTCGCCCCACCCAGCTGCCTCCCATCCCTGCCACACCTGCAGG
>gene=hg18_chr8_21824323_21824723_+; species=SPECIES_3; 
GACCTCTCTAGATGAGGGTGCAGCCTCCAGGAAACGTTAGCCATGTGCCCGTGACCCCCAGCCTGGGGCTGAGCTGCCCTAGGACAGGTCACACTCCCCAAACGCCAGACCCTCCACCCCCTACCCTAGCGGCATCATGCCCTAGCCACATGCACCCCGACATCGTGCCCACATCCTTCCTGCCCCTTGCCAGAGCCAGCTTCGTCCCCTCCATCTAATCTCTGTCCCCACCCAGCCACCTCCCAGTCCTGTCACAGCTGCAGG
>gene=hg18_chr8_21824323_21824723_+; species=SPECIES_4; 
AACCTCTCTAAATGAGTGTGCAGTCTCTAGAATTCATCATGCTTGTGCCCATGACCCTCAGCCTTCGGCTGAGCTTCTCTGTGTTGGGTTATACTCCCAAAATGCCAAGACCTCCACCCCCTACCCTAGAGGCATCATGCCCTAGCCACATGCACCCCAACCCCATGCCCACATCCTTCCTGCCTCTTGCCAGAGCCAGCCTTTTCTTCTCCATCTCATCTCTCACCCCAACCAGACGCCTCCCATCCCTGTCACAGCTGCAGG
>gene=hg18_chr5_149535304_149535704_+; species=SPECIES_0; 
CAGCCGGGACTGCCAGATCAGCCAAGACAAGGACCAACTGTGGTCAGGCAGAAAGCCTGATGTCCCAGGAGGTATCCATCCATTGTAGAGCTGGACAGTGGAGAGCCTCCCTGGTGTGATGGGGAAACAGGCCCAAATAAGGGATCACATGTCCAGCTGGTGGCCTCTCCCAGGTCATGTTCTTGGCCCTATGCTCCCCATTAGGCGACATTCCTCTCTCTCACGAGGGACTCCACCAACATGCACTTCTGCA
>gene=hg18_chr5_149535304_149535704_+; species=SPECIES_1; 
CAGCCGGGACTGCCAGATCAGCCAAGACAAGCACCAATTGTGGTCAGGCAGAGAACCTGATGTCCCAGGAGGCATCCATCCACTGTAGAGCTGGACAGTGGAGGACCTCCCTGGTGTGATGGGGAAACAGGCCCAAATAAGGGATCACATGTCCAGCTGGTAGCCTCTCCCAGGCCATGTTCTTGGCCCTGTGCTCCCCATTAGGCGACATTCCTCTCTCTCATGAGGGACTCCACCAACATGCGCTTCTGCA
>gene=hg18_chr5_149535304_149535704_+; species=SPECIES_2; 
CAGCTAGGACTGGCAAACCAGCCAAAACAAGAACTAATCATGGCCCAATAGAGAGCCTCATGGCCCGGGGGGTATCTATCCCTCATGGAACTGGGCAACAGAAGTCCACACTGGTCTCATGGGGGAATGGTTCCAAGCAGAACCTCACATGTCCAGCTGGTAGCCCCTCCCAGGCAATGTTGTTTGCCCTGAGGCCCCCATCAGGCGGCATTCCTCCTTCTCCCAAGGGATCCCTCCAACATCCGCTTCTACA
>gene=hg18_chr5_149535304_149535704_+; species=SPECIES_3; 
CAGCCGCGACCGGTAGCTCAGCAGGAACTAGGACCCATCAGGGCCCAGCAGACAGCCTCATGGCCCAGGAGGAATCCATTCATCATCTGACAGGGCAGCAGAGGTCCCAGCCAGTGCGATGAGGAATCAGGCCCAAACTGAACATCTCAAGCCCAGCCAGTGGCCGCTCCCAGGCCATGTTCCTTGCCCTGCGCTCCCTATCGGGCGGCATTCCTCCCTCTCCCCAGGGACTCCTCCAACATCCCCTGCTGCA
>gene=hg18_chr5_149535304_149535704_+; species=SPECIES_4; 
CAGCCGGGACTGGCAAATCACCCAGCACAGGGATCAATCGTGGTCCAACAGAAAGCCTCATGGCCCAGGAGGCATCCACCTGTCATCCAACTGGGCAGCAGAGGTCCCACCCAGAGCGATGGGGAAACAGGCCCAAACTGAACATCACATGTCCATCTGGTGGCCTCTCCCGGGCCATGTTCTTTGCCTTGCGCTCCCCGTCAGGTGGCATTCCTCCCTCTCCCACGGGATCCCTCCAACATCTGCTTCTGCA
>gene=hg18_chr1_23813240_23813640_+; species=SPECIES_0; 
CAGAATGCCACACAAATAAGAGGCAGCACTTCCTTGCATGTACCATGGGCTACACATTTAACCCTCCAGGAACCTAATGAGGGTGGCATATTATTACCACGCCCTTTTACAGATAAGGAAGTCAAGGCTCAGAGCGGACTGAACGTAGACCAGGATTCCAGCCAGGCAGCCTGATTCAGGGGCCACCTGTTCACTACAACTGTCACCTCGCTCATGATGGGGCTCAGCACCTTCCTGC
>gene=hg18_chr1_23813240_23813640_+; species=SPECIES_1; 
CAGAATGCCACACAAATAAGAGGCAGCACTTCCCTGCACGTACCATGGGCTACACATTTAACCCTCCAGGAACCTAATGAGGGTGGCATGTTATTACCACGCCCTTTTACAGATAAGGAAGTCAAGGTTCAGAGCAGACTGAAGGTAGAGCAGGATTCCAGCGAGGCAGCCTGATTCAGGGGCCACCTGTGCACTACAACTGTCACCTCGCTTATGATGGGGCTCAGCACCTTCCTGC
>gene=hg18_chr1_23813240_23813640_+; species=SPECIES_2; 
CAGAATGCCATACAAACAAGAGGCAGCTCTTCCATGTGCTAGCCACGTGCCACACATCTAACCCTCCAACGACCCAGTGAAGTGAGCGCATTATTACCATCCCCTTCCACAGATGAGAAGAATGCGGCTCAGAGAGGACTGAGGGCAGAGCAGGATTCAAACCAGGCAGCCTGACTCGGAAGCCTTATGTTCACAATAACTGTTACTTTTCTCATCCTGGGGATCAGAGCCCTGCTGC
>gene=hg18_chr1_23813240_23813640_+; species=SPECIES_3; 
CCAAATGCCACCCAAATAAGAGGCGAGGCTTCCCTGCACTTGCTGTGTGCCTCATATTTAACCCTCCACCAACCCGATGAGGCGGGCACATTATCAACAGGCCCTTTTACAGACCAGGAAATTGAGGCTCAGAGAAGACCGAGGGCAGAACAAGACTCGCACCAGGCAGCCTGACTCAAGGACTCTTCGTTCACTATAACTGTTACCGCCCTGGTCATGGGGATCGGCGCCCAGCTGC
>gene=hg18_chr1_23813240_23813640_+; species=SPECIES_4; 
CAAAATGCCATACGAGTGCAAGGCAACACTTCACGGTGCTTGCTATGTGTCACACATTCAACCCTCCAACAACCCAAGGAGGTGAGCACATTATTACCATCTCATTATACAGATGAGGAAACTGAGGTTCAGAGAGGACTCAGGGCAAAACAGGATTCAAACCAGGCAGCCTGATGCAGGGGCCGTGCGCTCACTATAACTGTCACAGCCCTCATCATGGGGATCAGAGCCCCGCTGC
>gene=hg18_chr16_66848637_66849037_+; species=SPECIES_0; 
CAAGTTCTGGATTACAAGGATGGCCACTGCACCTGGCCTCTAGACTACAGTTTTTTATTTATGAGTTCGCCTCCATCTGTGGCAGCACGGAGCCTCTGTAGGCAACACAGGGAGGAAGCAGGTGCAGATTGGCTGGGCCTGCTTGCCTGGCAATTGGGAAAGCCACCCCTTTTATGGCTCCTCCCCCGTCTTTTCATGACTGTTGCAGCTCACCAGCTGCAGCTGAGCTTTCTCCCTCTGCTAGGACTTGGGGGAGGCTATG
>gene=hg18_chr16_66848637_66849037_+; species=SPECIES_1; 
CAAGTTCTGGATTACAAGGATGGCCCCTGCACCTGGCCTCTAGACTACAGTTTTTAATTTATGAGTTCACCTCCATCTGTGGCGGCAAGGAGCCTCTGTAGGCAACACAGGGAGGAAGCAGGTGCAGATTGGCTGCACCTGCTTGCCTGGCAGTTGGGAAAGCCACCCCTTTTCTGGTTCCTCCCCCATCTTTTCATGACTGTTGCAGCTCACCAGCTGCAGCTGAGTTTTCTCCCTCTGCTAGGACTTGAGGGAGGCTATG
>gene=hg18_chr16_66848637_66849037_+; species=SPECIES_2; 
TCATTTCTTCATCCCCACCTTCACCCCAGAGAAGAAAGGCTGGGCTTCGGCTTCCTGTTTATGAGTTCACCTCCCTCTGCAGCCGCAGGCAGCCTCTGTGGGCAACACAAAGAGGAAGCAGGTGCAGATTATCCGGGCCCACTTGCTTGGCAGTTGGGAAAACCACCTCCTTCCCTGTTCCTTTCCAACCTTTTCACAACTGTTAGAACCTGGCAGCTGGAGCCGGGCTTTCTCCCTCTGCTAGGACTGGAGTGAGCCCGTG
>gene=hg18_chr16_66848637_66849037_+; species=SPECIES_3; 
TCCTTTCTTCATGCCCACCTTAGCCCCACAGAAGGAAGGTTGGGCTACAGTTTCCTGTTTATGAGTTTACCTCCATCTGTGGCAGTGGGGAGCCTTTGTGGGTAATGCAGGGAGGAAGCAGGTGCAGATTCTTTGGGCCTGCTTGCCTGGCATTGGGGAAGGCCATCTCCTTCCCCACTCCTCCCCAGCCTCTTTATGACTGTGAGAGCCTGCCAGCTGTAGCCGGGCTTTCTTCCTCTGCTAGTCCTGGGATGAGCCCATG
>gene=hg18_chr16_66848637_66849037_+; species=SPECIES_4; 
TTACTTCTTCATCCCCACCTTTGCCCCAGAAAAGGAAGGTGGGACTACAGTTTCCTGTTTATGAGTTCGCCTCCATCTGTGGCAGCGGGGAGCCTCTGTGTGCAACACAGGGAGGAAGCAGGTGCAGTTTGTCTGGGCCTGCTTGCTTAGAAGTTGGGAAAACCACCTCGTTCCCCATTCCTCCCTAACCTTTTCACAACTGTCAGAACCTGCTAGCAGCAGCTGGGCTTCCTGCCTCTGCTAGGACTGAGGTGAGCTCATG
>gene=hg18_chr4_39916861_39917261_+; species=SPECIES_0; 
CTGAATTCAAGCCCATCAGACTCACATGCTGATGATGTAACCCGGCAGCTCACTCCTGGACATCCCCTGAATTATCTGTCATGTCCTTATAGGGTATGGCTCTGCCTTGGATGCAGCTCCTCCCCCCCCCTCCCACAGCTCCATATTTAGGCATCTGCCAAGGCTCCTCCCCTCCTCAAGGCTTATCATCCATCTTTACTGCCGCCAATGATGCGGTGTTGTTTCGTATTACTGCAGCAGGTACTTTGGCTTGTTTT
>gene=hg18_chr4_39916861_39917261_+; species=SPECIES_1; 
CTGAAATCAAGCCCGTCAGACTCACATGCTGATGATGTAACTCGGCGGCTCACTCCTGGACACCCCCTGAATTATCTGTCATGTCCATATAGGGTATGGCTCTGCCTCAGACGCAGCTCCTCTCCCCCTCTCCCCCAGCTCCATATTTAGGCATCTTCCAAGGCTCCTCCTGTCCTCAAGGCTTATCATCCATCTTTACTGCCGCCAGTAATGCAATGTTGTTTTGTATTACTGCAGCAGGTACTTTGGCTTGTTTT
>gene=hg18_chr4_39916861_39917261_+; species=SPECIES_2; 
CTGAAATAAAGCCAGTCAAACTTCCACACTTATGTAGTGACCTAGTGGCTCTGTTGTGGGCATCACCTGAGTGATCTATCATATCTGTATAGGATGTTGCTCTAGTTTAGATATAACTCCTCCCCTACCCTTTCCTAGATCCATATTTAGCCATCTGCCAAGGCTACACATGTCATCAAGTTTTGTCATCTGTCTTTGCTGCTACGAATAATATGGAGTTGCATTGTATTTGTGCTGCAGGCTCTTTGACCTGTTTC
>gene=hg18_chr4_39916861_39917261_+; species=SPECIES_3; 
CTGAAAGCACGTCCACTCCCCTTCCATGCTGATGGTGGGACCCAGAGGCTCTTTTGAGGACACCAGCTGGATGATCTGTCATGTTTATATAGGGTTGTGCTCCAACCTGGATGGAGGCCCTCCCCTTCCCTCTCCCAGCTCCATATTTAGCCATCTGCTAAGGCCACATGTATCACCAAGGTTTATCGTCTGTCTTTACTGCTACGAACGATACAGAGTTGTTTTGTATTACTGAGGCAGGTCCTTTGGCCTGCTTT
>gene=hg18_chr4_39916861_39917261_+; species=SPECIES_4; 
CTGAAATCAAGCCCCCTAGGCTTCCACACTGACGATGTGACCCAGTGGCTCCGTCTTGGGCATCACCTGTCTGATCTGGCATGTCTATATAGGGTATTGCTCTAATCTAGATGGAGCTCCTCCCCCCCCCTCTCCCAGCTCCATATTTAGCCATCTGCTAAGGCTATGCATATCATCCAGGTTTATCATCCGTCTTTACTGCTATGAATAAGGCAGAGTTGTTCTGTATTACTGTGGCAGGCACTTTGGCCTGTTTT
>gene=hg18_chr12_14992969_14993369_+; species=SPECIES_0; 
TCTGAGTTCTGGTGAGAGAGTGAGTTTCTCTCGGAGAGATGTCAGCATGTCGGGGTAGCTGAATGTGTGTCTGCTCTAATGATTTCAGTTGAACAGGAAGTGTGCCTTCTCAGCCTCTGATTTCCTCCCTCTGACAAAAAGCCCATATAAGGTAAAGACTGGCTGTCCTGTGAGAGGGGAACTACTCTGCTGCTAAGGACTTGTGCTTTGTCTGTCTCAAGAGTCCAATTTTTTCATTTGGTAATTTCACTAAAAA
>gene=hg18_chr12_14992969_14993369_+; species=SPECIES_1; 
TCTGAGTTCTGGTGAGAGAGTGAGTTTCTCTCGGAGAGATGCGAGCCTGTGGGGGTAGCTGAATTCGTGTCTGCTCTAATGATTTCAGTTGAACAGGAAGTGTGCCTTCTCAGCCTCTGATTTCCTCCCTCTGACAAAAAGCCCATATAAGGTAAAGACTGGCTGTCCTGTGAGAGGGGAACTACTCTGCTGCTAAGGACTTATGCTTTGTCTGTCTCAACAGTCCAATTTTTTCATTTGGTAATCCCACTAAAAA
>gene=hg18_chr12_14992969_14993369_+; species=SPECIES_2; 
TCTGAGGCCCGGTGAGAGAGAGAATTTCTTTCTGAGAGATGCTAGAACGTGGGGGTAGTTGAATGTGGGTCTGCTCTAATGATTTCAGTTGAACAGGAAGTGTGTCTTTTCAGCCTCCAATTTCCTCCCTCTGACAAAAAGCCCATATAAGGTAAAGAGTGGTTGTCTTATGAGAGGGGAACTACCTTGCTCCTAAGGAGGCATGCTCTGTCTGTCTCATGAGTCTATTTTATGAATCTGGTAATTTCACTAAAGA
>gene=hg18_chr12_14992969_14993369_+; species=SPECIES_3; 
CCTGAGTCCTGGTGAGAGAGAGAGATTGTCCTAGAGAGATACTAGAAGGTGGGGGTAGTTGAATTTATGTCTGCTGTAATGATTTCAGTTGAAGGGGAAGTGTGTCTTCTCAGCCTCTGATTTCCTCCTTCAGACAAAAAGCCCATATAAGGTCAAGAGTGGATGTCCTGTGAGAGGGGAATCACCTAGCTGCTAAGGAGTCATGCTTTCTCTGTCTCATGAGACCACCTTTTGATTCTGGGAATTTCCCTGAAGA
>gene=hg18_chr12_14992969_14993369_+; species=SPECIES_4; 
TCTGAGTCCTGGTGAGAGAGAGAGTTTCTCTCGGAGAGATGCTAGAATGTGGGGGTAGCTGAATTGGTGTCTGCTCTAATGATTTCGGTTGAACAGGAAGTGTGTCTTTTCAGCCTCTGGTTTCCTCCCTTTGACAAAAAGCCCATATAAGGTAAAGAGTGGATGTCCTGTGGGAGGGGAACTACCTTGCTACTAAGGAGTGATGCTTTGTCTGTCTCATGAGTCCACTTTTTGAATCTGGTAATTTTACTTAAGA
>gene=hg18_chr19_50662616_50663016_+; species=SPECIES_0; 
AGTCTAAGCGCCTATTATTACCAGCCCCCGGGGCGGCGTTGCACTGCGCAGGCGCGGGCGGGGCGCGGGCGCGCGCGCGAGCGAGCGAGGGATTCCCTCTGACGTCATTGCTAGGATACCAAACAAACACTGCCGCGCCGGCCGAGCTCCTTATATGGCTAATTGCGTCACAGGAACTCCGGGAAGGCGGGCCGGGATCCCCTCCCGCCGAGTGGCCCGGAACGCAACCCCCGAGACCCCCAGGGCCCCGAGGGTCATGCAAGTGACCAGATCGAGTCTAGAACAGACCTCT
>gene=hg18_chr19_50662616_50663016_+; species=SPECIES_1; 
AGTGTAAGCGCCTATTAATACCAGCCCCCGGGGCGGCGTGGCACTGCGCAGGCGCGGGCGGGGCGCGGGCGCGCGCGCGAGCGAGCGAGGGATTCCCTCTGACGTCATTGCTAGGATACCAAACAAACACTGCCGCGCCGGCCGAGCTCCTTATATGGCTAATTGCGTCACAGGAACTCCGGGGAGGCGGGCCGGGATCCCCTCCCGCCTAGGGGCCCGGAACGCAGCCCCCGAGACCCCCAGGGCCCCGAGGGTCATGCAAGTGACCAGATCGAGTCTAGAACAGACCTCT
>gene=hg18_chr19_50662616_50663016_+; species=SPECIES_2; 
AGTCTAATAACCTATTAATACCAGCCCCCCGGGCGGCGCTGGACTGCGCAGGCGCGGGCGGGCCGCAGGCGCGCGAGCGAGCGAGCGAGGGATTCCCTCTGACGTAATTGCTAGGATACCAAACAAACACAGCCGCGCCGGCCGAGCTCCTTATATGGCTAATTGCGTCACAGGAACTCCGGGGAGACCGGCCGGGATCCCCTCCCGCCGAGTGCTCTAGAATGCAGCCCCCAAGACCCCCAAGGCCACGAAGGTGATGCAGATGATCAGATCGAGGCTAAGACAGACCTCT
>gene=hg18_chr19_50662616_50663016_+; species=SPECIES_3; 
AGTTTCAGAGCCTAATAATACCAGCCCCCGGGGCGGCGCGGTACTGCGCAGGCGCGGGCGGGCCGCAGGCGCGCGCGCGAGCGAGCGAGGGATTCCCTCTGACGTAATTGCTAGGATACCAAACAAACACTGCCGCGCCGGCCGAGCTCCTTATATGGCTAATTGCGTCACAGGAACTTCTGGGAGGCGGGCCGGGATCCCCTCCCGCCGAGGGCTCTGGAACGTAGCCCCCGCGACCCCCAGGGTCGCGAAGGTGATGCAGGTGGACAGACCGAGGCCAGGGCAGACCTCT
>gene=hg18_chr19_50662616_50663016_+; species=SPECIES_4; 
CATCTAAGAGCCTATTAATACCAGCCCCCGGGGCGGCGGGGCACTGCGCAGGCGCGGGCGGGCCGCAGGCGCGCGCGCGAGCGAGCGAGGGATTCCCTCTGACGTAATTGCTAGGATACCAAACAAACACTGCCGCGCCGGCCGAGGTCCTTATATGGCTAATTGCGTCACAGGAACTCCGGGGAGGCGGGCCGGGATCCCCTCCCGCCGAGTGGTCCAGAACGCAGCCCCCGAGACCCCCGGGGGCGCGAGGGTGATGCGGGTGACCAGAGGGAGGCTAGGGAAGCCCTCT
>gene=hg18_chr2_62385313_62385713_+; species=SPECIES_0; 
TTTGGGTTCTACCTAACAGGACTAATGAGTCACCCCACGTCTTCCTCAGAAAGCGGTCTCCTCACAGGCCTGCGAATGCTGCCAACATGGTTTGTGAGCACGCTGGCGGCTGACTCACAGGAAAGGCAAGATAAGGTGGCTCTGGAGGCTCTGCAGAGGAACCAATCCCAACTCCTGGATAATAAGACTCAGAACTC
>gene=hg18_chr2_62385313_62385713_+; species=SPECIES_1; 
TTTGGGTTCTACCTAACAGGACCAATGAGTCACCCCACCTCTTCCTCAGAAAGTGGTCTCCTCACAGGCCTGCGAGTGCTGCCAGCGTGGTTTGTGAGCACACTGGCGGCTGACTCATAGGAAAGGCGAGATAAGGTGGCTCTGGAGGCTCTGCAGAGGAACAAATCCCAACTGCTGGATAATAAGACTCAGAACTC
>gene=hg18_chr2_62385313_62385713_+; species=SPECIES_2; 
TTTGGGATCTGACAAACATACCTCTGGTCCCATCATGTCACATATATAGCAAATCTTCTCCTCAATAACCTAAAATTGCTCTAATTATTTTTTTTCAGCATCCTAGTGTCTGGCTTACAGGAAAGGTAAGATAAGGTGCCTCTGGAAGCTCTGCAGAGGCACAACTCCCCACTTCTGGATAGCAAGTCTCAGAACCC
>gene=hg18_chr2_62385313_62385713_+; species=SPECIES_3; 
TTTCCCATCTGGAAAAAATGACTCAGGTCCTACCGTGTCTCATATATGGAACACGTGCACTTCAAACATCTGCTCTGGCTTTCATGATGTTTTTTGAGTGCAGGGGTGCCTGGCTCACAGGAAAGGTAAGATAAGGTGATTCTGGAGGCTCTACAGAAGCATGAATCCCCAGCCCTGGATAATAAGACTAAGAACTC
>gene=hg18_chr2_62385313_62385713_+; species=SPECIES_4; 
TCTGGGTTCTGCCAAACAGGACTCACTTCTCATCATATCTCTTCTTAAGAAAATGCGCTCCTCACATGACTGTAAGTGCTGTCAGCATGGTTCTTGACAACACCAGAGTGAGCCCGACGGTAAAACTTATATGATGTGTCAATGTAGGTTCATCAGTGTAACAAATGACCACTCTTTGATAAGGGGGGGGGGGGCTA
>gene=hg18_chr7_111633605_111634005_+; species=SPECIES_0; 
CCGGGTACCCGGCGGCGCAGTCATTGTTCTGATTCACTGAACTAAGCGACACGCCGGGGCACTCTCCGGCGCACCCCCGCCCGCCAGCGCCTAGTCCAGCCCTCCCGTCCACCCCGCAGCACGCTGGGAATTGTAGTTCTTGGCCTCCCCATCCCGGAAGTGGGCGCGGCAAATGTGGTTCGGGGCGGGATTCAGTTTTACTGATTGCGTCCTATTGGTCCAGAGCGCGGCGTAGGTGTGGAGAAAACATTACGTCGACGGGGAGTTCGCCTCCAGTAGCGTTTCTACTGGT
>gene=hg18_chr7_111633605_111634005_+; species=SPECIES_1; 
CCGGGGACCCGGCGGCGCAGTCATTGTTCTGATTCACTGAACTAAGCGACACGCCGGGGCACTCTCGGGCGCACCCCCGCCCGCCAGCGCCTAGTCCAGCCCTCCCGTCCGCCCCGCGGCACGCTGGGAATTGTAGTTCTGGGCTTCCCCATCCCGGAAGTGGGAGAGGCAATTGCGGTTCGAGGCGGGATTCAGTTTTACTAATTACGTCCTATTGGCCCAGAGGGCGGTGTAGGTGTGGAGAAAACACCGCGTCGACGGGGAGTTCACCTCCAGTCGCATTTCTATTGGT
>gene=hg18_chr7_111633605_111634005_+; species=SPECIES_2; 
CCGGGAACCCGGAGGCGCAGTCATTGTTCTGATTCACTGAACTAAGCGACACGCCGGGGCACTCTCCGGCGCACCCCCGCCCGTCAGCGCCTCTTCTAGCCCTCCCTGCCGCCCTGCAGCACGCTGGGAACTGTAGTTCTGCACAGCTCCATCCCGGAAGGAGGAGGGGAGTTAGCGGCTAGGGGCGGGACTACGTCCCGCTCGCCACGTTCTATTGGTCCAGATCGCGGAGTGGGCGTGGAGGAAATGCCGCGTCGAGAGGGAATTCGTTTCCAATCGCGTTTCCATTGGT
>gene=hg18_chr7_111633605_111634005_+; species=SPECIES_3; 
CCGGGGACCCGGCGGCGCAGTCATTGTTCTGATTCACTGAACTAAGCTCCACGCCAGGATACTCTCCGGCGCACCCCCGCCCGCCAGCGCCTCTTCCAGCCCTCCCGGCCGCCCCGCTGCACGCTGGGAATTGTAGTTCTGCGCCTCTCCATCCCGGAAGGGGGCGTGGCGCTGGCGGCCGGGGGCGGGACAAGGCTGGACTCTCCGCGTCCTATTGGCCCAGGGGGAGGCGTGGACGTCGAGGAAACCCCGCGTTGATGGGGAGTTCGCCTCCAGGCGCGTTCCCATTGGT
>gene=hg18_chr7_111633605_111634005_+; species=SPECIES_4; 
CCGAGGACCCGGCGGCGCAGTCATTGTTCTGATTCACTGAACTAAGCGACACGCCGGGGCACTCTCGGGCGCACCCCCGCCCGCCGGCGCCTCTTCCAGCCCACCCCGACACCCCGCAGCACGCTGGGAATTGTAGTTCTGGGCCTCTCCATCCTGGAAGGGGGCGTGGCATTACCGGTTACGGGCGGGATTAGGGTCCTCTCGCCACGTCCTATTGGCCCAAAGTGCAGCGTGGGCGTGGAGGAAACGCTGCGTTTATGGGGCGTTCTCCTCCAGTCGCGTTTCCATTGGT
>gene=hg18_chr8_11697637_11698037_+; species=SPECIES_0; 
CGGTGAGCGCCTGGGGACCGGAGGTGAGAGTCGCCCGGGAGTCCGCCGCCGCCAGGATGGAGTTCGTGAAATGCCTTGGCCACCCCGAAGAGTTCTACAACCTGGTGCGCTTCCGGATCGGGGGCAAGCGGAAGGTGATGCCCAAGATGGACCAGGTGGGCCGAGCCTCCCTGCTTGCCGGGGCGGGGGAGCTCGC
>gene=hg18_chr8_11697637_11698037_+; species=SPECIES_1; 
CGGTGAGAGCCTGGGGACCGGAGGTGAGTGCCGCCCGAGAGTCCGCCACCGCCAGGATGGAGTTCGTCAAGTGCCTGGGCCACCCCGAAGAGTTCTACAACCTGGTGCGCTTCCGGATCGGGGGCAAGCGGAAGGTGATGCCCAAGATGGACCAGGTGGGCCGAGCATCCCTGCTTCCTGGGTCGGGGCAGCGCGC
>gene=hg18_chr8_11697637_11698037_+; species=SPECIES_2; 
AGGGGCCAGGCTGGTTTCGAGAGGTGAGCTCGATCCGACTGTCCGCTGCCGCCAGCATGGAGTTCGTGAAGTGCTTGGGGCACCCTGAGGAGTTCTACAACCTTCTGCGCTTCCAGATGGGGGGCCGACGGAAGGTGATACCCAAAATGGACCAGGTGGGCTGAGCATCCCTGCATCCCGGAATGGGGCTGCGCGC
>gene=hg18_chr8_11697637_11698037_+; species=SPECIES_3; 
CGGGGTCCACCGGGTATCCGGAGTAGAGCGCGTCCCGGGAGCCTGCCGCCGCCAGCATGGAGTTCGTGAAGTGCTTGGGGCGCCCGGAGGAGTTCTACAACCTCCTGCGCTTCCAGATGGGGGGCCGGCGGAAGGTGATACCCAAGATGGACCAGGTGGGCCGAGCATCCTTGCATCCCGGGCCGGCGCTGCGCGC
>gene=hg18_chr8_11697637_11698037_+; species=SPECIES_4; 
GGGTGCCGGGCTGGTGTCTGGAGGTGAGCCGGGTCCGACAGCCCGCTGCCGCCAGGATGGAGTTCGTGAAGTGCTTGGGGCACCCCGAGGAGTTCTACAACCTGCTGCGCTTCTAGATGGGGGGCCGGCGGAAGGTGATACCCAAAATGGACCAGGTGGGCCGAGCATCCTTGCATCCCGGGGTGGGGCTGCGGGC
>gene=hg18_chr3_56809576_56809976_+; species=SPECIES_0; 
CTAGAGGAAATGAATCTTTGATGGTGTGCTCCCGAATATACATGATTCAGTGAGCCAAGTGCATACAGCTGAGCAGACCCAAGGAAGGCGGGTGGACCTCAAGAATGCTGTGACAAGGCCGGATGCACACCTGCCTTCAGCCTTTCCCCGTGGTGGTGTGGAGAGTGGAAAGCTCCCAGATACACATGAGCGGCAATGACTAGCTGGGTCCTTGGGTTCCACCGCAGCTTGACCACAGCAAAGCTGTAATCTAGCGAAA
>gene=hg18_chr3_56809576_56809976_+; species=SPECIES_1; 
CTAGAGGAAATGAATCTTTGATGGTGTGCTCCTGAATATACATGATTCAGTGAGCCAAGTGCATACAGCTGAGCAGACCTAAGGAAGGTGGGTGGACCTCAAGAATGCTGTGACAATGCCGGATGCACACCTGCTTTCAGCCTTTCCCTGTGGTGGTGTGGAGAGTGGAAAGCTCCCAGATACACATGAGTGGCAATGACCACCTGGGTCCTTGGGTTCCACTGCAGCTTGACCACAGCAAAGCTGTAATCTAGTGAAA
>gene=hg18_chr3_56809576_56809976_+; species=SPECIES_2; 
TTAGAGGCAATGAATCTTTGATGCTGTTCTCCCAAATATACATAATTCAGTGAACCAACTGCACATAGCTAAGCAAACCCAAGGGTGGCGGGTGGACCCCAAAAGCATTGTGATAAGACCGGAAGCACCCCTTCCCCCAGACTTTCCCCCTCATGGTGGGCAGAGTGGAGATCTCCCAGAAACACATCAGCGGAAATGATGATCTGGGTCCTTGGATCCCACTACAGCTTAGTCACAGCAAAAGTGCAGTCTAATGAAA
>gene=hg18_chr3_56809576_56809976_+; species=SPECIES_3; 
TTAAAAGCAATGAATCTTTGATGCTGTCCTCCCGAACATACGTAATTCAGTGAGCCAAGTGCACACAGCTAAGTAGACCCAAGGGTGGTGGGTGGACCTCAAGACTGCTGCATCAAGGTCGGATGTACATCTGCCTCCAGACTTTCCCCGTCATGGTTGGCAGAGTGACAATTTCTCAGATACACATGAGCAGCAGGGATGATTTGGGTCCTTGGGTTTCACTATAGCTCGGCCACAGCAAAGCTGTGGTCTAGTGGAA
>gene=hg18_chr3_56809576_56809976_+; species=SPECIES_4; 
TTAGAGGCAATGAATCTTTGATGCTGTCCTCCCAAATATATATAATTCAGTGAGCCTAGTGCACATAGCTGAGCAGACCCAAGAGGGGCGGGTGGACCCCAAGAATGCTGTGACAAGACCGGATGCACACCTGCCTCCAGACTTTCCCCGTCATAGTGGGGAGAGTGGACGTCTCCCAGATACACATGAGCAGCAATGATGAGCTGGATCCTTGGATTCCATGATAGCTTGGCCACAGCAAAGCTGTGATCTAGTGAAA
>gene=hg18_chr17_58919615_58920015_+; species=SPECIES_0; 
TGAAAGCAGAGGTGAGCTAAGGGCTGGAGCTCAAGGCATTCAAACCCCTACCAGATCTGACGAATGTGATGGCCACGTCCCGGAAATATGAGACCTGTTATGGGCATGGGAGGGCTGGCGAGACAAGGCGGGGAGAGCCATCCTCCAGTTTTACCCGAATACGTGGAACTCATCAACCAGGCTGCCCGGCTCAATGGTGAGTGTGCCAACAGGCACTTGGGTCTCCTCAAAGGTGCTGTGAA
>gene=hg18_chr17_58919615_58920015_+; species=SPECIES_1; 
TGAAAGCAGAGGTGAGCTAAGGGCTGGAGCTCAAGCCATTCAACCCCCTACCAGATCTGACGAATGTGATGGCCACGTCCCGGAAATATGAGAACTGTTGTGGGCATGGGAGGGCTGGCGAGACAAGGCTGGGAGAGCCATCCTCCAGTTTTACCCAAATACGTGGAACTGATCAACCAGGCTGCCCGGCTCAATGGTGAGTGTGCCAACAGGCGCTCGGGTCTCTTCAAAGGTGCTGTGAG
>gene=hg18_chr17_58919615_58920015_+; species=SPECIES_2; 
TGGAAGGGGAGGTGAGCCAGGAGCTGGGGCTCAAGCCATCCCACCCCCACCCAGATCTGACCAATCTGATGGCCACATCCCGGAATTATCAGACCTGGCCTGGGCGTGGAAGAGCTGGCGCGATAAAGTGGGGCGGTCCATCCTCCCCTACTTCCCCAATACGTGGAGCTCACCAACAAGGCCGCCAGGCTCAATGGTGAGTGTCCCTGCAGGGTCACCGGTGCCCTCAGAGGTGAGGGGGG
>gene=hg18_chr17_58919615_58920015_+; species=SPECIES_3; 
CAAAAGGGGAGGGGAGTCAAGGGCTAGAGCTCGAGCCATTCAACCCCCCTGCAGATCTGACGAATCTGATGGCCACATCCCGGAAATATGAGATCTGCTGTGGGCCTGGAAGAGCTGGCGAGAAAAAGTGGGGAGAGCAATCCTCCCTTTTTTCCCCAGTACGTGGAACTTGCCAACAAGGCTGCCCGGCTCAACGGTAAGTCTGCCAGTAAGCTCTCTGGTTGCCTCTGGCATCCTCTGAG
>gene=hg18_chr17_58919615_58920015_+; species=SPECIES_4; 
TGAAAGGGGAGGTGAGCCAAGGGCTGGCGCTTAAGCCATTCAACCTCCCCCCAGATCTGACGAATCTGATGGCCACATCCCGGAAATATGAGAACTGTTGTGGGCATGGCAGGGCTGGCGAGACAATGTGGGGAGGTCCATCCTCCCTTTTTTTCCAAATACGTGGAGCTCTTCAACAAGGCTGCCCGGCTCAATGGTGAGTCGGCTGGCAGGCTCTGTGGTCCCCTCAGAGGTCCTTAGAG
>gene=hg18_chr5_137695375_137695775_+; species=SPECIES_0; 
TCCGCCAGCCCAGTAACCTATCCCGCTCGCCTCTAAGCTGCGTCAGCCAATCTCCGCGCGCCCAGGGCCTCATGGCCTATCGTTGGGCCGCAGATCACTGGCGTGTGCTTCTCGGAAATGGACTTGCCCCGCCCCATAGCCAAGCAGGATAGTGTTTGGCCCACCAGCGTTAGGCAGGCGGGGTAAGCTCCGCCTCCGGGGAGCCTGGCGCATCATTGGCTCTCCCTCTCACCAATCTCCACCCCTTTCTGTTTTCCTCGTTCCCTCAGCCCCACG
>gene=hg18_chr5_137695375_137695775_+; species=SPECIES_1; 
TCCGCTCGCCCAGTAACCTATCCCGCTCGCCTCTAAGCTGCGTCAGCCAATCTCCGTGCGCCCAGACCCTCACGGCCTATCGTTGGGCGGCACATTACCGGCGTGTGCTTCTCGGAAGTGGACTTGCCCCGCCCCATAGCCAAGCAGGATAGTGATTGGCCCACCAGCGTTAGGCCGGCGGGGTAAGCTCCGCCTCCGGGGAGCCTGCCGCATCATTGGCTCTCCCTCTCACCAATCGCCACCCCTTTCTGTTTTCTTCTTTCCCTCGGCCCCACG
>gene=hg18_chr5_137695375_137695775_+; species=SPECIES_2; 
TCCGCCTTCCCAAAATCCTATCACGCTCGCCTCAGAACTGCGTCAGCCTATCTCCGCGCGCCTAGACCCGCTGAGCCAATCGTTTGCCCCTACATCCCCGGCGTGAGCTGTTCGGAAGGAGGTTTGCCCCGCCCCACAGGCCAGCAGGCTTCCGATTAGACCACCAGTTTGGGGCCAGCTAGCTAAGCCCCGCCCCTAGGGAGCTTGGCGCCTCATTGGCTCTTCCTCTGGCCAATCACCACCCCTTTCTGAGCTCTCCTTTCCCTCAGCCCCTTC
>gene=hg18_chr5_137695375_137695775_+; species=SPECIES_3; 
TCCGCCTTCCCAGTAACCTATCCCATTCCCCGCAAAGCTGCGCCAGCCAATCTGCGCACGCCCCCACCGCCACAGCCAATCGTTTGGCCCTACGTCACAGGCGTGAGCTTCTTGGAAGGAGATTTGCCCCGCCCCGTAGGCGAGCAGGATGCCCATTGGCCCACCAGCGTCCAGCAAGCTGGGCAAGCCCCGCCCCCTGGACGCCTGGCACACCATTGGTTCTCCCTCCAGCCAATCGCCACCGCGGGCTGGGCGCTCCCTTTCCTGTGCCCCTCC
>gene=hg18_chr5_137695375_137695775_+; species=SPECIES_4; 
TCCGCCCTCCCAATAACCTATCCCGCTCGCCTCTAAACTGCGTCAGCCAATCTCCGCGCGCCCAGACCCCCTCGGCCAATCGTTTGTCCGTACATCACCGGCGTGAGTTTCTCGGCAGGAGATTTGCCCCGCCCCGCAGCCAAGTCGGATGCCGATTGGCGCACCAGCGTTCAGCGAGCTAGGTAAGCCCCGCCCCCAGGGAGCCTGGCGTACCATTGGCTCTCCCTCTAGCCAATCGCCACCCCTTTCTGAGCTCTCCTTTCCCTCTGCTCGTCC
>gene=hg18_chr10_73227520_73227920_+; species=SPECIES_0; 
GTGGCAGAGAGAGTGTGGGGGAAGTGGGATGGGGTTGCCTCAGCCATGAGGTACAGACAGCTGCTATAGGGGAGCCAGGCCTGGCAGATGATGACTGCTTATCTTCACAGCCCAGAAGCCCACATTTTCGGGAAGGGCAGACTTGGTCATCTCTTCCATGTCAGAGGCTCAGATGTTAAGGGCCCAGGCCGGTTACATAGAGGGGACAGCTCAGACAAGGGTCTTAAAGATTATCTTGCCCTTTCTCATTGAGCAGTTTAGGA
>gene=hg18_chr10_73227520_73227920_+; species=SPECIES_1; 
GTGGCAGAGAGAGTGAGGGGGAAGTGGGATGGGGTTGCCTCGGACATGAGGCAGAGACAGCTGCTGTGGGGGAGCCAGGCCTGGCAGATGTTGACTGCTTATCTTCACAGCCCAGAAGGCCACATTTTCGGGAAGGGTAGACTTGGTCATCTCTTCCGTGTCAGAGGCTCAGATGTTAAGGGCCCAGGCCGGTTACGTAGAGGGGACAGCTCAGACAAGGATCTTAAAGATTATCTTACCCTACCTCATTAAGCAGGTTAGGA
>gene=hg18_chr10_73227520_73227920_+; species=SPECIES_2; 
CAAGCAGGGAGCGTGAGGGGGATTTTGGATGGCGTGGCCTCTGCCATGAGGCAGAGACAGCTGGAGTCGGGGAGATAGGCTTGGCAGATACTAGCTGCTTATCTTTATAGCCCAGAAGCCCTAGTTTTCAGGAAGGGTGGACCTAGTCATCTGCTACTTGTCCCAGGCTCAGAGACAAAGGGCCCAGGCTGGTTATACAGAGGGAACAAGTCAGACAAGGGTCTTACAGATCATCCGATTCTGTCTCCTGGGACAAGTTAGGA
>gene=hg18_chr10_73227520_73227920_+; species=SPECIES_3; 
GTAGCAGAGAGAACGAGGGGGACATGTGATGGGGTCACCTCTGCTGTGAGGCACAGACAGCTGCTGGGGGGGAAATAGGCCTGGCAGATAGTGGCTGCTTATCTTTACAGACCAGAGGCCCAAGTTTTAGGGAAGGGCAGACCTGGTCATTGCCTGCATGTCCCCCACTGAGAGGACAAGGACCCAGGCGGGTTACATGGAGGGGACAACTCAGACAAGGATCTTATAGACCACCACATCCCACCTCATTGGACAGGCTGGAA
>gene=hg18_chr10_73227520_73227920_+; species=SPECIES_4; 
GTGACAGAGGGGAGGAGGGGGACGTGGGGTGGGGTGGCCTCTGCCACAAGGCAAGGTCAGCTGCTAGAGAGGAGATAGGCCTGGCAGATATTGGCTGCTTATCTTTATGGCCCAGAGGCCCAAGTTTCAGAGAAGGGCAGACCTGGTCATCTCCTCAATTTTCCACACTCAGAGGTGAAGGGCCCAGGCTAGTTATATAGAGAGAGCAGCTCAGACAAGGGTCTTAAAGATCATCTTATGGTATCCCATTGCACAGGTTAGGA
>gene=hg18_chrX_153937950_153938350_+; species=SPECIES_0; 
TGCAGCAATGGGATGGTAACAGCCTAACGTGCTCTGTGCGGGTTGCATGGGGACTGGCCCCATGCCTCTTGCATGTT
>gene=hg18_chrX_153937950_153938350_+; species=SPECIES_1; 
TGCAGCAATGGGATGGTAACAGCCTAACATGCTCTGTGCGGGTTGCATGGGGACTGGCCCCATGCCTCTTGCATGTT
>gene=hg18_chrX_153937950_153938350_+; species=SPECIES_2; 
TGCTGATGTTGGAGAGTGGCAGGCTCTGGTGCACAGTGCTGGTGGGACTGTGAGTCCCCCCAGGCCTTTTGGATGCT
>gene=hg18_chrX_153937950_153938350_+; species=SPECIES_3; 
CCGAGCAATGGAATGGTGGCCGTGTCCCGTGCCCTGTTCGGGTTGCACGGAGCGCGGCCCGGTGCCTCTTCCGTGTT
>gene=hg18_chrX_153937950_153938350_+; species=SPECIES_4; 
TGGGCCATTGGAATGGTGACTGCCTACCGTGCCCTGTGCGGGTTGCATGAGGAGTGGCCTGATGCCTCTTCCATATT
>gene=hg18_chr2_130655475_130655875_+; species=SPECIES_0; 
CCCCCAGGGCCGCGCCACTCACCTGTGGGATCCATAGCGTCGCTCGCCTCAGAGATGGAAGCCGCCATTCCGCCACGGCGCCGAAAGTCGTCATCAAGCTGCGCGCGCCACGCCCCGCGGGCGTCTTTGGTTAAAGGCGCGTGCGCAAAGCGAGCGGGGGAGGATGCTTAGCTGAATGCGCCTGTGGCG
>gene=hg18_chr2_130655475_130655875_+; species=SPECIES_1; 
GCCCCAGGGCCGCCCCACTCACCTGTGGGACCCATAGCGTCGCCCGCCTCAGAGGTAGAAGCCGCCATTCCGCCACGGCGCCGAAATTCGTCATCAAGCTGCGCGCGCCACGCCCCGCGGGCGTCTCTGGTTAACGGCGCGTGCGCAAAGCGAGCGGGAGAGGGTGCGCAGCTGAATGCGCCTGTGGTG
>gene=hg18_chr2_130655475_130655875_+; species=SPECIES_2; 
CCGCCGGGACCCCACCACTCACCTGAGGAACCCGCAGCTTTGCCCACTTCAGGGAAGGAAGCCGCCATTCGGCGAAGGCGCCGAAAGTCGTCATCAAGCTGCGCGCGTCGCGTCCCCCCGGCGTACGTGGTGAAAGGCGCGTGCGCAAAGCCAGCGGGTTATGGAACGCCTCGGAACGCGCCTGCGGGG
>gene=hg18_chr2_130655475_130655875_+; species=SPECIES_3; 
CGGCCGGCCCCCCCCCACTCACCTGGGGGACCCATAAAGTCGCTCGCCGAAGGGACGGAGACCTCCATTCGGCTACGGCGCCGAAAGTCGTCATCAAGCTGCGCTTGTCACGCCCCCCCAGCGTCCGCGGCTAAAGGCGCGTGCGCACAGCGGCCGGGTCATGGTACACCTCCGAGTGCGCCAGCGGGG
>gene=hg18_chr2_130655475_130655875_+; species=SPECIES_4; 
CCGCCAGAACCCTGCCACTCACCTGTGGGGTCCGCAGCGTCGCTCGCCTCAGGTTCCGAGGCCGCCGTTCGGCTTGGGCGCCGAAAGTCGGCATCAAGGTGCGCGAGTCACGCCCCCTTGGCGTCCGTGGCTCAAGGCGCATGCGCACAACCACCGGATTATGGATCGCCTCTGACTACGCCAGTGGGG
>gene=hg18_chr16_46757402_46757802_+; species=SPECIES_0; 
GCTGCTATCTGGGCCTGGCCAGTCTTCTTTCAGGCACAATTTTCTTTGGTGAAACACCTTCTATTCTCAGTCTACCCATCCCCGGCCCAAATATGGGCATGTGGCTCAGGCCTGGCAAATCACAGTATGCCAACAGCCTAGCACATGATTGATCAGGAACAAGCACATCAAGCTGGCCCATGATTTCACCCTGGAATCATGGCAAGAAGACTGGGGTGCAGAGTGTGTAGGACGTGAACCTGGAGC
>gene=hg18_chr16_46757402_46757802_+; species=SPECIES_1; 
GCTGCTATTTGGGTCTGGCCAGGCTTCTTTCAGGTTCAATTTTCTTTGGCAAAAAACCTTCTATTCTCCATCTACCCATCCCCGACCCAAGTATGGGCACGTGGCTCAGTCCTGGCAAATCACGATATGCCAACAGCCTAGCACATGACTGGTCAGGAACAAGCACATCAAGTTGGCCCATGATTTCACCCTGGAATCATGGCAAGAAGACTGGGGTGCCGAGTGTGTAGGACGTGAACCTGGAGC
>gene=hg18_chr16_46757402_46757802_+; species=SPECIES_2; 
GCTACTGTTTGGGGCTGCCCACTCTTTCCTAACGTCCAATTTTTTTTGGGGAAGCTCTCTCCATTCTCCATTTACGCCTCCCCGGCCCGGGTACAGGCATACAATTTGGGCCTGGCCCCTCACTGCATTCCAGTGGCCTAACACATAACTAGTCAGGGATGAGCAACTCAAGTTGGCCCATGATTTAGCGCTGGGATCCCTGAAAGAGGACTGGGATATGGAGCGGGTGGAATGTGAGCCTCGGGC
>gene=hg18_chr16_46757402_46757802_+; species=SPECIES_3; 
GCTACTATTTGGGCCTTCCCAGTCTTTCCTCATGTCCAATTTCTTTTGGAGAAACTCCCTCCATTCTCAGCCCACCCATCCCCGGTCCAAGCAAGGGCATATGACTTGGACCTGGCTAGTTACCACATTCCAACAGCCCAGCATGTGATTGAACAGGGATGAGCACATCAGGTCGGCCCAGGATCTAGCCATGGAATCATTGAAAGAAGACCAAGATGCCGAGCTGGTAGGACATGAGCCTAGAGC
>gene=hg18_chr16_46757402_46757802_+; species=SPECIES_4; 
GCTAACGTTTGGGCCTGCCCAGTCTCCCTTCATGTCCAATATTCTTTGGAGAAACACCCTCCATTCTCAGTTCACTCATCCGCGGCCCGGGTGTGGGCTTGTGACCGTGGCCTGTCCAGTTGCTGGATTCCAGCTGCTTGGCGTGTGGTTGGTCAGGGGGGAGCGCATCACGTCTGCCGATGATTTAGGCCTGGAATCAAGGGAAGAAGACGGGGATGCTGAGCCGGTAGGAGGCCAGTCCAGAGC
>gene=hg18_chr8_129622345_129622745_+; species=SPECIES_0; 
TTTCCACATTTTGGAGTCTAGAGAGCCTTCTACTTTGAATTTCTGGAAATATATCCATCACCTGGAGGTCAAGTTATGTTTTTGTTCCTTTCGTGTGTCTTACTTGTATGCTGCTGTGAATTCGGGTGTGGTTAGCCCAAATATGGGTCTGTTGTTGAGGGTTTGTTGGTCTCTTGTCTGTTTACTTCAATTCACCTCACCGCAGCACAACCCTATTTCCTCAGTCCTGAACCTCTGTTCAGGGAAAGACACTTATATTTGTTCATACTCTACTATGTGTT
>gene=hg18_chr8_129622345_129622745_+; species=SPECIES_1; 
TTTCCACATTTTGGAGCCTAGAGAGCCTTCTACTTTGGATTTCTAGAAATATATCCATCACCTGCAGGTCAAGCTATGTTTTTGTTCCTTTCGTGTGTTTTACTTGTATGCTGCTGTGAATTCGGGTGTGGTTAGCCCAAATATGGGTCTGTTGTCGAGGGTTTGTTGGTCTCTTGTCTGTTTACTTCAACTCACCTCACCGCAGCACAACCCTATTTCCTGAGTCCTGAACCTCTGTTCAGGGAAAGACACTTATATTTGTTCATACTCTACTATGTGTT
>gene=hg18_chr8_129622345_129622745_+; species=SPECIES_2; 
TCCCTGTGTTGAGGAACCTGGACAGCCTGCTACTTTAGATTTCTAGAAATATCTTCATCACCTGGAGACCAACTTGTGTTTTTATTCCTTTTGTGTGTTCTACTTGTATGCTGCTGTGAATCTGGGTGTGGTTAGCCCAAATATGGGTCTGTTGTTGAGGGTTTGTTGGTCTCTGGGATGTTTACTTCACTTCACTTCACCACAGCACAACCCTCTTTCTTCAGTCTTGAACCTCTCTTCAGGGAAAGAGACTTGTGTTTGTTAAGACCCTCCTAGATGCC
>gene=hg18_chr8_129622345_129622745_+; species=SPECIES_3; 
TTCCCATGTTGTAGAAACTAGAAAGTGTGCTACTTTGGATATATAGAAATATCTCCATCACCTGGAGATCAAGTTATGTTTTTATTCCTTTTGTATGTATTACTTATATGCTGTTATGAATTTGGGTGTGGTTAGATCAAATACAGGTCTGTTGTTGAGGGTTTGTTGGTCTCTTGCCTGTTTACTTCAGTTCACCTCACCACAGCACAACCCTCTTTCTTCAGTTTTGAACCTCTGTCCAGGGAAAGATACTCATATTTATAAAGATGCTACTATGTGCC
>gene=hg18_chr8_129622345_129622745_+; species=SPECIES_4; 
TTCCCATGTTGTGGAGGCTAGAAAGCCAGCTACTTTGAATTTCTAGAAATGTCCCCATTACCTAGAGGCCAAGTTATGTTATTATTCCTTTTGAGTGTCTTACTTGTATGCTGCTGTGAATTTGGGTGTGGTTAGCCCAAATATAGGTCTGTTGTTGAGGGTTTATTGGTCTCTTGCCTGCTTACTTCAGTTCTCCTCACCGCAGCACAACCTTCTTTCTAGAGTCCTGAAACTCTGTTCAGAGAAAGACACTCATATTCATTAAGACCCTACTATGTGCC
>gene=hg18_chr4_6236296_6236696_+; species=SPECIES_0; 
CCTGGCTGCCAGGTGAACACTCAGCTTTGTGCAGGGCTGGGGACAGCCTCTCCTGTCATCTCCAGTGAAATGCACTCTGAGAATGCAAGACAAGTCACTCCCAAAATCACAAATGCGGTATGCATCGTCACAAATATTTTCACAACCACAACAAAGCAACTGTCACCCTATACTTCGTTTTGAAAGTTGAATTCATCAGAGCAAC
>gene=hg18_chr4_6236296_6236696_+; species=SPECIES_1; 
CCTGGCTGCCAGGTGAACACTCAGCTTTGTGCAGGGCTGAGGACAGCCTCTCCTGTCATCTCCAGTGAAATGCACTCTGAGAATGCAAGGCAAGTCACTCCCAAAATCACAAATGCAGTATGCATCATTACGAGTATTTTCACAACCACAACAAAGCAACTGTCACCCTACACTTCGTTCTGACAGTTGAATTCATCAGAGCGAC
>gene=hg18_chr4_6236296_6236696_+; species=SPECIES_2; 
CCTGGCTACTAGGTGAACGCTCAGCTTTGTTTATTTCTGTGTTGAGACTTTCCTATCATGTCCAGGAAAATGGATCCCCAAAAGGCAAGACAAGTTGTTGACAAAACCGCAAATGTGGTGGGTATTCTCAAACATAGTTTCACACCCACAATAAAGCAAGTAACACTCCAAACTTAATTTTGAAAGTTGTATTCATCAGACCAAC
>gene=hg18_chr4_6236296_6236696_+; species=SPECIES_3; 
CCTGGGTACCAGGTGAAAACCCAGCTTTGTGCGGCTGTTTGCACAGACTCTCCTACCACCTCCAGTACAGGGCATCCTGAGATCGCAAGCCAAGTTGCCGACAAACCCGCAAGTGTGATACATACTCTCAAAACTATTCCCACAACCACAACAAAGCAACTATCACCCCAAATTTCATTTCAAAAGCTCTAATCATCAAAGCAAC
>gene=hg18_chr4_6236296_6236696_+; species=SPECIES_4; 
CCTGGCTGCCAGGAGAACGCTCAGCTTTGTGTAGCTCTGGGTAGAGCCTCTCCCGTCATCTCCAGTAAAAGGTATCCTGAGACGACAAGGTAAGTTGTTGACAAAGCCGCAAATGTGGTATGCATTCTCAAGAGTACTCTCACAACCACAACAAAGCGACTGTCACCCCAAACTTCATTTTGAAAGTTCAATTCATCAAAGCAAC
>gene=hg18_chr5_11287786_11288186_+; species=SPECIES_0; 
CATGAACTTGCCTGGCCGGGTGACTCCTTTGATGTTTGACTTCTGACAGCTCACCCCTTCTGCCACATCTGAGCAAGCTGATAAAACTCAAGCTTCCTTTTTTGGTATCCGCAGGAGTTTCAACCCGTACAAGGCCCGTCTGCATGTGAGAACCCACTTCCACAACCATAAAAACTCACGACGTCTTTCCAGTTTCAAGTTTGGACATGCCTGGGAGCCACTGTGCTTGGC
>gene=hg18_chr5_11287786_11288186_+; species=SPECIES_1; 
CATGAACCTGCCTGGCCGGGTGACTCCCTTGATGTTTGACTTCTGACAGCTCACCCCCTCTGCCACATCTGAGCAAGCTGAGAAAACTCAAGCTTCCTTTTCTGGTACCCGCAGGAGTTTCAACCTGTACAAGGCCCGTCTGCATGTGAGAACCCACTTCCACAACCATAAAAACTCATGCCATCTTTCCAGTTTCAAGTTTGGACCTGCCTAGGATACACTGTGCTTGTC
>gene=hg18_chr5_11287786_11288186_+; species=SPECIES_2; 
AACGCATCTGCATGGCACGATGGCTTGTTTGATGTTTGGCCTCTGACAGCTCTGTCCCTCTGCCGCATCCGAGCAAGCTGATAAAGCTCGTGCCTCCTCCTCTGGTACCAGTAGGAAGTTCAAACCATAGAAATCCTGTCCCCAGGTAAGAACCCACCCGCACTACCGCCTAATCCCTAGCCATCTGTCCTGCTTCAAGTTCGGTCCCATGTGGAAGCCGCTACGCTCAGC
>gene=hg18_chr5_11287786_11288186_+; species=SPECIES_3; 
CACACCTCTGTCTGACTATATGACTTGTTGGATGTTTGGCTTCTGACAGCTCTGCCCCTCTGCCACATCTGAGCAAGGTGGTGAAGCTTGTGCCTCTTTCTTTGGCGCTAGCAGGAAGTTCAAATCACACCAGCCCCATCCAGACATGAGAACATCCCCTCATCACCATAAAAACCCAAGCTGACTTCCCTTCTTCAAGTTCAGTTGTGCTCAGGAGCCACCCTGCCCATT
>gene=hg18_chr5_11287786_11288186_+; species=SPECIES_4; 
CATGATTCTGCCTGACCGCATGACTCCTTTGATGTTTGGCTTCTGACGGCTTACCCTCTCTGCCACATCTAAGCAAGCTGATAAAGCTCGTGCCTCCTCCGTTGGCACCAGTAGGAGCTTCAAACCTTGCAAGCCCCGGCTGTATGTGAGAACCCACCTCCACCACCATAAAATCCCGAGCCGTCTTTCCTGGTTCAAGGTCAGTCCTGCTTTGGAGCCATTCTGCTCACC
>gene=hg18_chr19_60679926_60680326_+; species=SPECIES_0; 
GGGGCCGCAGGTGAGAGACCGGAGGGGGGGGGTGGGGGAGGGACCGGAGGGCGGAGAAGTTGGGGGGGGGGGGGGCGTGAAACCGGAAGGGGTACCTTAAAGGGGAGTCACTATTTCACCTCCGACATTTGCCAGCTAGGCCGGGTCCGCCCTCTTAAAGGGCAAGGGGCCACATTGAGAGGGCGGGTCAGGCTTTGCATTTTTGAAGCTTCTGATTTTTCCCTAAAAGGCTTATCTCATTAAAGGCCAGTGACCGTTTCCCAGA
>gene=hg18_chr19_60679926_60680326_+; species=SPECIES_1; 
GGGGCCGCAGGTGAGAGACCGGAGGGGGGGGGTGGGGGAGGGACCGGAGGGCGGAGACGTTGGGGGAGGGGGGAGCGTGAAGCCGGAAGGGGTACCTTAAAGGGGAGTCGCTATTTCACCGCCGACTTTTGCCCGCTGGGCCGGCTCCGCCCTCTTAAAGGGCAAGGGGCTGCATTGAGAGGGCGGGTCAGGCTTTGCATTTTTGAAGCTTCTGATTTTTCCTTAAAAGGCTTATCTCATTAAAAGCCAGTGGCCGTTTCCCAAA
>gene=hg18_chr19_60679926_60680326_+; species=SPECIES_2; 
GGGGCCGCAGGTGAGAGACCGGAGGGCGGGGGTGGGGGAGGGACCGGAGGGCGGAGACGTTGGGGAAACGGCGAACGTGAAACCGGAAGGGGTGCCTTAAAGGGAAGGCGCTGCCTCACCTCCGACTTTTGTCCGCCGGGCTGGCCCCGCCCTCTTAAAGGGCAAGGGACCCTCTTTAAAGGGCGGGGCAGGTAGTGCAGTTTGTAAGCTCCCCCCTCTCCCCCAGAAAGATTCGCCTCTTAAAGGCCGCTGACAGTGTCCCACA
>gene=hg18_chr19_60679926_60680326_+; species=SPECIES_3; 
GGGGCCGCAGGTGAGAGACCGGAGGGTGGGGGTGGGGGAGGGACCGGAGGGCGGGGACGCTGGGGAAACGGCGAACGTGAAACCGGAAGAGATGCCTTAAAGGGAAGGCGCTAATTCACCTCCGACTTTTGTTCTCTGGGCCGGCTCCGCCCTCTTAAAGGGCAAGGGGTTGCTTTTAGAGGACGGGTCTGGTTCTGCGGTTCCGCAGCTTCCCGATTTTCCTCTTAAGGATTGTCTTGTGAAAGGTCACGGACGGGGCCCCCGA
>gene=hg18_chr19_60679926_60680326_+; species=SPECIES_4; 
GGGGCCGCAGGTGAGAGACCGGAGGGGGGGGGTGGGGGAGGCACCGGAGGGCGGGGACGTTGGGGAAACGGCGAGCGTGAAACCGGAAGGGATGCCTTAAAGGGAAGGCGCTGCTTCACCTCCGACTTTTATCCGCTGGGCCGGCTCCGCCCTCTTAAGGGGCAAGGGGCTGTTCTTAGGGGGCTGGGCATGTTCTGCAGTTTAAGAGCTGCTCGCTTTCCCTCATAAGCATTCGCTCTTTAAAGGCAGGTGACAGTGTCCCAGA
>gene=hg18_chr3_53149629_53150029_+; species=SPECIES_0; 
GTGTATGAGTACAAATGTGTGAGTGTGCATGTGGAGGATAGGAGCCTATGTGTGTGTGTGTGTGTATGGGCAACTGTGTGTAGGGTGTGTGCATCTCTCTGGATGTATGTGTGCATTG
>gene=hg18_chr3_53149629_53150029_+; species=SPECIES_1; 
GTGTATGAGTACAAATGTGTGAATGTGCATGTGTAGGATAGGAGCATATGTGTGTGTGTGTGTGTATGGGCAACTGTGTGGAGGGCATGTGCATCTGTGTGTAAGTATGTGTGCATTG
>gene=hg18_chr3_53149629_53150029_+; species=SPECIES_2; 
GTATAGGAGTGCGAAAGTGTGCCAGTGCATATGAAGCATCTGTGCATGTGTGTGTGTGAGTGAGTGTGTTCACTTGTGTCTATGGTGTGCACATGTATGTGAAGGTTTGAGTGCATAG
>gene=hg18_chr3_53149629_53150029_+; species=SPECIES_3; 
ATGTATGAGTACGCATGTGGGAGTGTGCATGTGGAACAGATGAGCATGTATATGGTTGAGAGATTGGGTGATTGGATGTGTAGTGTGTATGAACTTGTATGCATGTGTACATGTATTG
>gene=hg18_chr3_53149629_53150029_+; species=SPECIES_4; 
GTGTATGAGTGCAAATGTGAGAGTGGGCATGTAGAGAAGATGAGCATATGTGTGAGTGTGTGTGTGTGAGCAAGTTTATGTAGTGTGTATGCAAGTGTGTGCATGTGTAAGTGCATTG
>gene=hg18_chr19_60298695_60299095_+; species=SPECIES_0; 
AGGCCAAAGCGCCTGGAGAAGGGGGCCTCTTCAAGCTGCTGGGAAGGAGGAGGTCTCAGAGAGAAAGGATCCCTCCAGACCTCAAGGGTACCCCAAAGGACTGCAAAAACTACCCCCCGGGAGGCACAGCCTAAAAAGGAAGCGGTTGTCCAGGACACTCTGGGAACTGTCTTCCCCCTCTGCCCTGCCAGAGTGGGAAACCTCACAGGACCTCAGGGCACCCT
>gene=hg18_chr19_60298695_60299095_+; species=SPECIES_1; 
AGGCCAAAGCGCCTGGAGAAGGGGGCCTCTTCAGGCGGCTGGGAAGAAGGAGGTCTCAGGGAGAAAGGATCCCTCCAGACCTCAGGGGTACCCCAAAGGACTGCACAAACTACCCCCTGGGAAGCGCAACCTACAAAGGAAGCGGTTGTCCAGGAGACTCTGGGAACTGTCTTCACCCCCTGCCCTGCCAGAGTTGGACACCTCACAGGACCTCAGGGCACCCT
>gene=hg18_chr19_60298695_60299095_+; species=SPECIES_2; 
AGGCCAAAGCGCCTGGAGAAGGGGGCCTCCTCGGGGGTCTGGGAAGAGAAAGGTCTCTGCACGACAGGGCCCTTCCAAATTTCACGTGCTCCCCAAAGGCCCACAGAAACTACCGCCGGGGGGGAACAGCCAGGAAAGGCCGCAGGAGCCCCAGAGGTTCTGGGCCCGGTCTCCACCCCGTGCCCTGCGCTAGTTGGGAACCCCGCCCCACCCCAGGCCCCCCT
>gene=hg18_chr19_60298695_60299095_+; species=SPECIES_3; 
AGGCCAAAGCGCCTGGCGAAGGGAGCCTCCTCTGAGGGCTGTGAAGAGCAAGGTCTTGGAGAGAAAAGATCCTTCCAGGCTTCCTGTGTACCCCAAAGGACCACAAAAACCACCCTCTGGAGGGTGGAGCCAAAAAAAACAGTAATGGCTCTGGAGACTCTAGAAACTACCTTGACCCCATGCCCTGGAAGAGTTGGTAAAACAGCATGACCACAGAACACCCT
>gene=hg18_chr19_60298695_60299095_+; species=SPECIES_4; 
AGGCCAAAGCGCCTGGAGAAGGGGACCTCTTCGGGGGGCTGATAAGAGAAAGGTCTCAGGGAGAAAGGGTTTCCCCAGACTTACAGGGTACTCCAAAGGACCACAAAAACTACCCCCCAGGAGGGGCAGCCAAAAAACACTGTACTTGTCCTGGAGATTCTGGGAACTGTCTTCACCCCCTACCCTGCAAGAGTTGGCATCCCAGCATGGCCTCAGGGCACCCG
>gene=hg18_chr14_100069358_100069758_+; species=SPECIES_0; 
TGGTGGCCTTGAACCAAGCTCTGACCCTTCTGGGGGGCACCCAGGGCTCACAGCTGTGGCGGTTACTTAGCTCCACCCTCTGTGGGTTTGATTTCTCAACACAGGCGCTGGCAGCCCCTCCCTTTTTAGGTCATTTTATGGAAGAATGGCAGGTGTGCACTTTTATCTATTTCTTTTTCCAAACACTTTCTTCCAAAGAACATTCAAGACTGATTGATCCTTGGCAAGGTGTCAGGGAGTTCA
>gene=hg18_chr14_100069358_100069758_+; species=SPECIES_1; 
TGGTGGCCTTGAACCAAGCTCTGACCCTTCTGGGGGGCACCCAGGGCTGGCAGGTGTGGTGGTGTCTTAGCTCCACCCTCTGCGGGTTTGATTTCTCAACACAGGCCGTGCCAGCCCCTCCCTTTTTAGGTCATTTTATGGAAGAATGGCAGGTGTGCACTTTTATCTGTTTCTTTTTCCAAACACTTTCTTCCAAAGAACATTCAAGACTGATTGATCCTCGGCAAGGTGTCAGGGAGTTCA
>gene=hg18_chr14_100069358_100069758_+; species=SPECIES_2; 
AGAACACCCTGGTGGAAGCTCTGACCCCCCCGCCGGGCATCCAGGGTCACCAGCTGTGGCTCTTTCTTAGCCCCCTCCCCTGCGGGCTTGCCTTCTCCACTCTCCGCCTGCGAGCCCCGCCCTCATTAGGTTATTTCACGGAAGTAAGGCAGGTGCTCTCCCTCATCTGTTTCTTTCTCCAAATGCTTTCTTCCAAAGAGCATTCAAGACTCACTGATCCTCTGCAAGGTGTCTGGGAGTTCA
>gene=hg18_chr14_100069358_100069758_+; species=SPECIES_3; 
AGCTCACCTTGAGCCAAGCTCTGATCTCCTGGGCGGCCAGGCAGGGCTCCCTGCTCTGGCTATTTCTTGGTGCTCTCCTCTGTGGACTTGGTTCCTCAACTCCATGCCTGCCAGCCCCTCCTTCTGTAGGTTATTTTATGGAAGAATGGCAGGCGTACTCCTTTATCTCTTTCTTTCTCCTAATGCTACCTTCCAAGGAGCCTTCAAGGCTCACTGATCCTCTGCAAGGTGCTGGGGAGTTCA
>gene=hg18_chr14_100069358_100069758_+; species=SPECIES_4; 
TGGTGCCCTTGACCCAAGCTCTGATCCTCGTGGAGGGTGTCCAGGGCGCCCAGCAGCCTCTGTTTCTTAATGCCACTCTCTGTGGATCTGGCTTCTCAGCCCAGTGCCTGCAAGCCCCTCCCTTTTTAGGTAATTTTTCTGAAGAATGGCAGGTGTCCTGATGTCTCTGTTTCTTTTTCCAAATGCTTTCTCCCAGAGAGCATCCCAGGCTCGCTGGTCCTCTGTAGGGTGTCTGGGAGTTCA
>gene=hg18_chr5_176855105_176855505_+; species=SPECIES_0; 
GCCATAGCTGGAGCTGCGCCTGGTACCAGCTGAGACCCACCAGTGGGGTTCAGGGGGCCAGGCCTAGGCCAGCCCTTTTCAGCTCTGCAGACCGAGCCACTGTTGGCCATCCCAGCGTGGGGCTGCATTCTTGGGCTTATAAGGCAATCCCCTGCTACAGGGAGGAGCCAGCCTCCAGCTCCACCCACACCAGGGCAGGCTCTTGGAAGTTAAGCCCCTAGAGCCCCAAAGGCCACCACATCCTGAATGGGAACA
>gene=hg18_chr5_176855105_176855505_+; species=SPECIES_1; 
GCCACAGCTGGAGCTGCGCCTGATACCAGCTGAGGCCCAGCAGTGGGGTTCAGGGGGCCAGGCCTAGGCCAGCCCTTTTCAGCTTTGCAGACTGAGCCACTGTTGGCCATCCCAGCGTGGGGCCGCATTCTTGGGCTTATAAGGCAATCCCCTGCTACAGGGAGGAGCCAGCCTTCAGCTCCACCCCCACCAGGGCAGGCTCTTGGAAGTTAAGCCCCTAGAGCCCCAAAGGCCACCACGTCCTGAATGGGAATG
>gene=hg18_chr5_176855105_176855505_+; species=SPECIES_2; 
ACCACAGTCATAGCCACGCCTGGTATCGGCTGAGGCCCACTGATGGGGTTCAGGGTTCCAGGCCTAGGCCAGCCTTCTTTAGTTCTGCAGACTCAGCCACCGTTGGCTATCCCAGCATGGGGCTGCATTCTTGGGCTTATAAGGCAATCCCCTGCCACAGGGAGGAGCCAGCCTCCAGCTCCACCCTCACCAGGACAGGCTCTCGGGAGTCAGAGCCCTAGGGACCCAAAGACCACTGCATCCTGGATGGAACCA
>gene=hg18_chr5_176855105_176855505_+; species=SPECIES_3; 
GCCACATCTTAAACCATCCCTCAGACTAGCTCATACCCACCAATGAAGTTGAGTCTCAGAGTCCTACGCCAGCCTTTCTCGGCTCCTCGGACTCTGCCACCGTTGGCCATCCCAGCATGGGGCTGCATTCTTGGGCTTATAAGGCAATCCCCTGACACAAGGAGGAGCCAGCCCCTAGCTCCGCCCCTACCAGGGCAGGCCCTCAGGAGTTAGAACCCTAGAGCCCCAGAGGCCACTGCATCCTGAATAGGACCA
>gene=hg18_chr5_176855105_176855505_+; species=SPECIES_4; 
ACCACAGCTACTGCCATGCCTGGTATCAGCTGAGGCCCACAAGTGGGGTTCAGGGGTCCAGGCCCAGGACAGCCTTTCTCGGCTCTGCAGACTCAGCCACCGATGGCCATCCCAGCATGGGGCTGCATTCTTGGGCTTATAAGGCAATCCCCTGCCACAGGGAGGAGCCAGCCCCTAGCTCCACCCCCGCCAGGGCAGGCTCTTAGGAGTCAGAGCCCTAGAGACCCAAAGGCCACTGTATTCTGAATGGGACCA
>gene=hg18_chr10_97190916_97191316_+; species=SPECIES_0; 
GCAGGTTCGCGATAAATCCCAATGGTTATAACCCTTGATAAAACAGCTGAACCAGGAGTCACCTGGCCAGGCTTCTGGTTTGTGGTCACCCACATATTATTGTGACCTTGGGCACATCACTCAACCTCACTGGTTTCAGTTTTGTTGCCCATATTTGGTGCTGATGTTATCCGACATCCCTTTCAAACATTCTATTAAAAACCTCAAGCTACACGAGTGCACGTGGTTTAAAGAGAGGGTAAAGGAAACACATTTTAGGAGAAA
>gene=hg18_chr10_97190916_97191316_+; species=SPECIES_1; 
GCAGGTTCGCGATAAATCCCAATGGTTATAACCCTTGATAAAACAGCTGAACCAGGAGTCACCTGGCCAGGCTTCTGGTTCATGGTCACCCACATATTACTGTGACCTTGGGCACATCACTCAACCTCACTGGTTTCAGTTTTGTTGCCCATACTTGATGCTAATGTTATCCGAGATCCCTTTCAAACATTCTATAAAAAACCTCAAGCTACATGAGTGCACGTGGTTTAAAGAGAGGGTAAAGGAAACACATTTTAGGAGAAA
>gene=hg18_chr10_97190916_97191316_+; species=SPECIES_2; 
GCAGGTTCGAGATAAATCCCTATGGTTCTAAGCCTTGATAAAACAGCTGAGCCAGGAGTCACTTAGCCAGGCTTCCGGTTCTTAACTGGCTGTGTACTGACATGACCTTGGACACATCAAACAACCTCCTTGACCTCTGTTTCATCACCCATACTTGGTTTTGATACTATCCAAGATCCATTCCAAACATTCTATTAAAAACCTCAAGTTACACAAGTCCCTGTGGATCGGGGAGAAGGTGAAGGAAACAAATTTCAGGACAGA
>gene=hg18_chr10_97190916_97191316_+; species=SPECIES_3; 
GCAGGGTCACAGTAAATTCCCATGGATATAACTCTTGATAAAAAAGTAGAACCAGGAGTCACCTGGCCAGGCTTCTAGTCCTTGGTTGGCTACACATGACGTTGACCTTGGGTACAGCACTCAACCTCTGTGGCCTCGGTTTTGTCACCCGTACTTGGTTTAGATACTAAGCAAGGTCTACTAAAGAGATTCTACTAAAAACCTCAAGCTCCATGAACGCACATGGGTCAAGGAGAAGGTAAAGGAAACAAATTTTAGGAAAAA
>gene=hg18_chr10_97190916_97191316_+; species=SPECIES_4; 
GCAGGTTCAAGATAAATCCCTATGGTTCTAACCCTTGACAAAACAGCTGAACCAGGAGTCACGCGGCCAGACTTCTGGTTCTTGGTCGGCTACAAACTAACACAACCTTGGGCACGTCACTCAACCTCCTCGGCCTCAGTTTTGTCACCCACCCTCAGTTTAGACACTATCCAAGATCTCCTCCAAACCTTCTATGAAAAACCTCAAGTTACATGAGTGCACATGAGTCAGGGAGAGGGTGAAGGAAGCAAAGTTTATGAGAAT
>gene=hg18_chr16_2975495_2975895_+; species=SPECIES_0; 
GCCGACCTGCGGTGTAGATGTCCGCCCGGCTGGCGCCTGGCCACCGCTCCAGCTGTCCTCCCCAATTCCTGCCTCACGGGCACTGGTGCAGCAGCTGGAGGGAGTCTCTGCCATTTAGGCAATGCACTTCCAACACCCTGCTCTCACCCTGCCCTTGGCCCTAGCCCCTCATAGCTGCTGCTCTGTTCCCTGGGAGCAAGGTA
>gene=hg18_chr16_2975495_2975895_+; species=SPECIES_1; 
GCCGACCTGCGGTGCAGATGTCAGCTCGGCTGGCGCCTGGCCACCGCTCCAGCTGTCCTCCCCAATTCCTGCCTCACAGGCACTGGTGCAGCAGCTGGAGGGAGTCTCTGCCATTTTGGCAATGCACTTCCAACATCCTGCTGTCGCCCTGCCCTTGGCCCTAGCCCCTCATAGCTGCTCCTCTGTTCCCTGGGAGCAAGGTA
>gene=hg18_chr16_2975495_2975895_+; species=SPECIES_2; 
ACCGGCCTGCAGTTCAGATGTCTGACCCGCAGGCTCCTGGCCTCTCCTTCAACTGGCGTCCCCAATTCCCAGCAGGCAGGTGCTGCTTCGGCGGCTGGTGGGAGCCTCGGCCATTTAAGCGACACACTTCCCACACCCAGCTGTCACCCTGCTCTGGGCTCTGCCCCCTCAAAGCTGCTCCTCTATTCTCTGGGAGCAAGGGA
>gene=hg18_chr16_2975495_2975895_+; species=SPECIES_3; 
ACCGGACTTCAGTGCACTTGCAGGTCCCAAAGGCTCCTGCCCTCCCCTTCAGCTGTCCTCCCTAATTCCCACCTGGCAGGTGCTGCTCTGGCAGCTGGTGGGGGTCTATGCCCTTGAGGCGACATACTTCCAACACCCAGCTGTCGCCTTGCCCTGGGCTCTGTCCTCTCAAAGTTGCTCCTCTACTTCCTAGGGGGAAGGTA
>gene=hg18_chr16_2975495_2975895_+; species=SPECIES_4; 
GCCGACCTGCGGTTCAGATGTCGGCCCTGCAGGCACCTGGCCGCTCCCCCTGCTGTCCTCCCGGATTCCCACCTGGCAGGTGCTGCTGGAGCAGCTGGTGGGAGCCTGTGCCATTTAGGTGGCGCACTTCCAACACCCAACTGTCACCTTGCCCTGGGCTGTGGCCCCTCAAAGTTGCTCCTCTGTTGACTGGGAGCAAAGTA
>gene=hg18_chr11_77208002_77208402_+; species=SPECIES_0; 
GAGGCAGGATCGGGAATAAATGGGGGTGAGTATAAGCACTCAGTGAAGGGAGGCAGCAGGCGCAGCGCTGAGATGCTCCAGCAGCAGCAGGAAGTTTCAATGGGGCCGGGCAGAGCATGCGCCCTGCACCCGCGCGGTGGCCTTATGTGGAAGGAGCACCACTTGCGAACACCAATAATAGACCAGCGGCACCAGAGAGAGAAACATGAGCAACAAGCACCTTCTTCAACTGTTTCCCCCTCCGTCAGAGCCCCTCCTCCAGCTTACATACTAACCA
>gene=hg18_chr11_77208002_77208402_+; species=SPECIES_1; 
GAGGCAGGATCGGGAATAAATGGGGATGAGTATAAGCACTCAGTGAAGGGAGGCAGCAGGCACAGCGCTGAGATGCTCCAGCAGCAGCAGGAAGTTTCAATGGGGCCGGGCAGAGCATGCGCCCTGCACCCGCGCGGTGGCCTTATGTGGAAGGAGCACCACTTGCGAACACCAATAATAGACCAGCAGCACCAGAGAGAGAAACATGAGCAACAAGCACCTTCTTCAACTGTTTCCCCCTCCGTCAGAGCCCCTCCTCCAGCCTACATACTAACCA
>gene=hg18_chr11_77208002_77208402_+; species=SPECIES_2; 
GAGGAAAGATCGGGAATAAACAGGACTGAGTGTACGCGCTCAGTGAGGGGAGGCAGCAGGCGCGGCGCGGAGATGCTCCAGCAGCAGCAGGAAGTTTCAATGGGGCCGGGCAGAGCATGCGCCCTGCACCCGCGCGGTGGCCTTATGTGGAAGGAGCACCACTTGCGAACACCAATAATAGACCGGCGGCACCAGAGAGAGAAACATGAGCAACAAGCACCTTCTTCAACTGTTTCCCCCTCCGTCTGAGCCCCTCCTCCATCCTACATACTAAACA
>gene=hg18_chr11_77208002_77208402_+; species=SPECIES_3; 
GAGGCAGGATGAGGAATAAATAGGGGTGAATGTACGCGATCAGTGAGGGGAGGCAGCAGGCACAGCGCTGAGATGCTCCAGCAGCAGCAGGAAGTTTCAATGGGGCCGGGCAGAGCATGCGCCCTGCACCCGCGCGGTGGCCTTATGTGGAAGGAGCACCACTTGCGAACACCAATAATAGACCAGCAGCACCAGAGAGAGAAACATGAGCAACAAGCACCTTCTTCAACTGTTTCCCCCTCCGTCTGAGCCCCTCCTCCAGCCTACATACTAACCA
>gene=hg18_chr11_77208002_77208402_+; species=SPECIES_4; 
GAGGCAAGATCGGGAATAAATAGGGGTGAGCGTATGCGCTCAGTGAGAGGAGGCAAAAGGAGCAACGCTGAGATGCTCCAGCAGCAGCAGGAAGTTTCAATGGGGCCGGGCAGAGCATGCGCCCTGCACCCGCGCGGTGGCCTTATGTGGAAGGAGCACCACTTGCGAACACCAATAATAGACCAGCGGCACCAGAGAGAGAAACATGAGCAACAAGCACCTTCTTCAACTGTTTCCCCCTCCGTCTGAGCCCCTCCTCCAGCCTACATACTAACCA
>gene=hg18_chr3_139531305_139531705_+; species=SPECIES_0; 
GCCGCGACCTAGCCGCGGTCGTCATGGCAACCTGGCCCCCGGCCTGCCGCGGAACAAGCCACGCCCACTGGGCCGCAGGAGGCGGAGGGAGTCCCGCCCCTTGCCTCCATATCGGACCAAGGAACACTCATTGGCTGCAGTGTTGTCGTCTGGAGGTTCGAACCCACCAAGCAAAGACCCAGTGCATCTGTGCTGCAGTCGCATCTTGAATCCCTGCATCCCTCC
>gene=hg18_chr3_139531305_139531705_+; species=SPECIES_1; 
GCAGCGACCTAGCCGCGGTCGTCATGGCAACCTGGCCCCCGGCCGGCCGCGGAACAAGCCACGCCCACTGGGCCGCAGGAGGCGGAGGGAGTCCCGCCCCTTGCCTCCATATCGGACTAGGGAACACTCATTGGCTGCAGCGTTGTCGTCTGGAGGTTTGAACCCACCAGGCAAAGACCCAGTGCATCTGTGCTGCAGTCGCATCTTGAATCCCTGCGTCCCTCC
>gene=hg18_chr3_139531305_139531705_+; species=SPECIES_2; 
GCGGCGACCCAGCCACGGTCGTCATGGCAACACCGCGGGCAGGCGGCCGAGTAACAAGCCACGCCCACTGGGCAGCGCAAGGCGGAGGGTGTCCCGCCTCTTGCGTCAGGACTGGACTGAGAAACACTCATTGGCTGAAGAGTTGTCCTCTTGGGGTTTGCACCCACCAAGCACAGATCTGGTGCATCCGTACTGGAGCTACATCCTCCATTCCTGCATCCCTTC
>gene=hg18_chr3_139531305_139531705_+; species=SPECIES_3; 
GCAGCGACCCGGCCACAGTCGCGGGGGCAGCTCCGCGGCCAGTCGCCCGGGTAACAAGCCACGCCCACCGGGCCGCAGAAGGCGGAGGGAGGCCGGCCCCTCGGATCCGAAGTGGCCCCAGGGACTCTCATTGGCTGATGCGGTGTCGTCGGGGGGTTTGGCCTCACCCAGCAGAGACCCTGTGCGTCGGGGCTGCAGTCGCGTCCCGGAGGCCTGCATACCTGC
>gene=hg18_chr3_139531305_139531705_+; species=SPECIES_4; 
GCAGTGACCTAGCCACGGTCGTCATGGCAACACGGCCGCAAATTGGCCACGTAACAAGCCACGCCCACTAGACGGCAAAAGGCGGAGGGAGTCCCGCCCCTTAAGTCAGAATTGGACGGAGGAACTCTCATTGGCTGAAGCGTTGTCGTCTGGGGGTTTGGACCCAGCAAGCAAAGACCCGGTGCATCTGTACTGCAGCTGCATCCGGAATCCCTGAGCCTCTCC
>gene=hg18_chr17_4401148_4401548_+; species=SPECIES_0; 
CCTTACTTCAAGCTGACAGCCTGAAACCTGCAAAGATAAAATGAGCAACCCAGCAGCACCTGGGCACCAGGCTTGCCAGGTCTGACCCACGGGAGGACCGCTGGCTCCATGCCCAAGGGGCCGCAGTGACTCAAACTGAAGCCAGTACATGGCTCACTCTGT
>gene=hg18_chr17_4401148_4401548_+; species=SPECIES_1; 
CCTTACTTCAAGCTGACAGCCTGAAACTTGCAAAGATAAAATGAGAAACCCAGCAGCACCTGGGCATCAGGCTTGCCAGGTCTGACACATTGGAGGACCACTGGCTCCACGCCCGAGGGGCCGCAGTGACCCAAACCGAAGCCGACGCATGGCTCACTCTGT
>gene=hg18_chr17_4401148_4401548_+; species=SPECIES_2; 
CCTTACTCTGAGCTGGCAGCCCAAAGCCGGTAAAGACAGAATGAGAAACCCAGCAGCACCTGTACACCAGGCATACCCGGATTTAGCCACTAAAGGCTCCTTGGCCATGGACAAGCAGGCACGAAGCGACCGAATCAGCTAGCGGCGGCGGAGTCAGACAGG
>gene=hg18_chr17_4401148_4401548_+; species=SPECIES_3; 
CCATTCACAGCACCGGCAGGCCCAGGCCGGGGGAGTCAGCCTGTCGAACTCACCAGCACCTGATCCCCATCCATGCCAGGCCTGAGCCACTGGAGGGTCGCTGGCCACGTGCCTGAGGGGCCGAAGTGACCCAAACCACCACCAGTGGAAGGGACACCCAGT
>gene=hg18_chr17_4401148_4401548_+; species=SPECIES_4; 
CCTTACCCAGGAGCAGCAGCCGGGAGCCTGTAAAGATGAAATGAGGAACGCAGCCGCACCTGTGTGCCGTGCGTGTCATCATTCCTCCACGGGAGGGAAGCTGTGCAGGTCCCAGAGCGGTGGAAGAGACCGACTCTGCCTCCAGCTCTAACCACCACCGAT
>gene=hg18_chr2_145054631_145055031_+; species=SPECIES_0; 
GCAAAAGAGTGCAGAGTAATCAGTCGGATTTATAGTTTGCAGGGCTCAGAAAAAAATCAACATAAACCTTTGGATATAGCAGAAACAGAAAAATCCCCTTTGGGCAGCCCTAACCTGGAACCAGCCAAATAAGGTCATGCTACATGAAGGTTTCCTGTTAGGTGATGGGAGATAGGGACGGATTAGAGCCATATGGCATGGCCTATCTTACCTTCTGACTTAAGATAACAAAGCCAAGCTTTGTGCTTAGCTGTTTTTGACTGACATCATCAATTTTATTTTATGTTGGTCACCTCC
>gene=hg18_chr2_145054631_145055031_+; species=SPECIES_1; 
GCAAAAGAGTGCAGAGTAATCAGTCGGATTTATAGTTTGCAGGGCTCAGAAAAAAATCAACATAAACCTTTGGATATAGCAGAAACAGAAAAATCCCCTTTGGGCAGCCCTAACCTGGAACCAGCCAAATAAGGTCATGCTACATGAAGGTTTCCTGTTAGGTGATGGGAGATAGGGACGGATTAGAGCCATATGGCATGGCCTATCATACCTTCTGACTTAAGATAACAAAGCCAAGCTTTGTGCTTAGCTGTTTTTGACTGACATCATCAATTTTATTTTATGTTGGTCACCTCC
>gene=hg18_chr2_145054631_145055031_+; species=SPECIES_2; 
GCAAAAGAGTGCAGAGTAATCAGTCGGATTTATAGTTTGCAGGGCTCAGAAAAAAATCAACATAAACCTTTGGATATAGCAGAAACAGAAAAATCCCCTTTGGGCAGCCCTAACCTGGAACCAGCCAAATAAGGTCATGCTACATGAAGGTTTCCTGTTAGGTGATGGGAGATAGAGGCGGATTAGAGCCACATGGCACGGCCTATCATACCTTCTGACTTAAGATAACAAAGCCAAGCTTTGTGCTTAGCTGTTTTTGACTGACATCATCAATTTTATTTTATGTTGGTCACCTCC
>gene=hg18_chr2_145054631_145055031_+; species=SPECIES_3; 
GCAAAAGAGTGCAGAGTAATCAGTCGGATTTATAGTTTGCAGGGCTCAGAAAAAAATCAACATAAACCTTTGGATATAGCAGAAACAGAAAAATCCCCTTTGGGCAGCCCTAACCTGGAACCAGCCAAATAAGGTCATGCTACATGAAGGTTTCCTGTTAGGTGATGGGAGATAGAGGCGGATTAGAGCCATATGGCATGGCCTATCATACCTTCTGACTTAAGATAACAAAGCCAAGCTTTGTGCTTAGCTGTTTTTGACTGACATCATCAATTTTATTTTATGTTGGTCACCTCC
>gene=hg18_chr2_145054631_145055031_+; species=SPECIES_4; 
GCAAAAGAGTGCAGAGTAATCAGTCGGATTTATAGTTTGCAGGGCTCAGAAAAAAATCAACATAAACCTTTGGATATAGCAGAAACAGAAAAATCCCCTTTGGGCAGCCCTAACCTGGAACCAGCCAAATAAGGTCATGCTACATGAAGGTTTCCTGTTAGGTGATGGGAGATAGAGGCGGATTAGAGCCATATGGCATGGCCTATCATACCTTCTGACTTAAGATAACAAAGCCAAGCTTTGTGCTTAGCTGTTTTTGACTGACATCATCAATTTTATTTTATGTTGGTCACCTCC
>gene=hg18_chr4_83363904_83364304_+; species=SPECIES_0; 
GCTACCTGTGAATGTGACTATTTGGAAACAGGCTTTGCAGATGTATTCAAGTTAAGATGAGGTCATTAGTGTGAGCCTAACCCAGTACCATGCTGTCCTTCTAAAGAAAATCCATATGAGAGAGACACACAGGAACTTGCCAGACGACAGAGGCAGAGATTAAAGTGTGTAGCTGCAACAGGAACAGAAGGATTATTTGCAAGCCACCAGAAGCCAGGAAATGCAAGTAAGGCTTCCCCTCCACGTTTCTGAGGAGCAGGA
>gene=hg18_chr4_83363904_83364304_+; species=SPECIES_1; 
GGTACCTGTGAATGTGACTCTTTGGAAACAGGCTTTGCAGATGTATTCAAGTTAAGATGAGGTCATTGGTGTGAGCCTAACCCAATACCATGCTGTCCTTATAAAGAAAATCCATATGAAAGAGACACACAGGAACTTGCCAGACGACAGAGGCAGAGATTAAAGTGTGTAGCTGCAACAGGAATAGAAGGATTATTTGCAAGCCACCAAGGGCCAGGAAATGCAAGTAAGGCTTCCCCTCCATGTTTCTGAGGATCGGGA
>gene=hg18_chr4_83363904_83364304_+; species=SPECIES_2; 
AGGACCTGTGAATGTGACTATTTAGAAATAGGCATTACAGATGTAATCAAATCACAATGAGGTCTTTAGAGTGGGCCTAACCCAATATGTTGTTGTTGTTCAGTCGCTAAGTCATGTCCAAGCAACCCCCTGTAGCACGCCAGACTTCCCTGTCCTTCACTGCTGGAGTTTGCTCAAACGTGTCCATGTTGGTGATTATCTACCCACCTCATCCTCTGCCCCTCCTTCTCCTTTTACCCTCAATCTTTCCCAGCATCAGGG
>gene=hg18_chr4_83363904_83364304_+; species=SPECIES_3; 
AGTGCCTGTGAATATTACTATTTGGAAATAGGGTTTACAGATGTTATCAAATTAAGATGAGGTCATTAAGGTGAGCCTAACCCAAGATGATGGTGTCCTTATAAGGAAAACGCATGTGAAAGAAATGCCCAGGAAAATGCCAGATGACAGAAGCAGAGACTGAAGTATGTAGCTGCAACAGGAACACAGGAATTATTGGCAAACTACCAGAAGCTAGGAAATGCAAGTAAGGATTCTCCTGCAGATTTCACAGGAGCATGG
>gene=hg18_chr4_83363904_83364304_+; species=SPECIES_4; 
AGTACCTGTGAATATGATAATCTGGAAATAGACTTTACAGATGTGATTAAGTTAAGAGGAGGTCATGGAGGTGGGTCTAACCCAATATGATGGCGTCTTTATAAGGAAAATCCGTGTAAGAGAGACACAAAAGAGAATGCCAGACCACAGAGGCAGAGATTGCAGTGTGTAGCTGCAACGGGAACACAAGGAGGACCAGCAAGCCATCAGAAGCTGGGAAATGCAAATAAGGATTCCCCTACAGATTTCAGAGGAGCATGG
>gene=hg18_chr12_48902546_48902946_+; species=SPECIES_0; 
TTCTTTGTAAAATGAAAGTTAAAACTCCAAGCTGCTCCTGGTCCACTGCTGTTTCAGACAGCTGTGAACAGTTACAGCCTTGCCACATGGAGAAAGCATCCACCCGGCAGAGGGAGAGGGGAAGAGAGAAAAACTCAGGAGCTGAAGCAGGAAGTGATAAAACAGGATGGCCTTATAAGGACAAAATGAGAAGAAAGGCAAACCCAGCTCTAATGATAGTTACATGCGAAACAAGAGATTTTTACCCAAAGATTAATGGGGAAAACAGAAAGAAAAAGCAAAATACAA
>gene=hg18_chr12_48902546_48902946_+; species=SPECIES_1; 
TTCTTTGTAAAATGAAAGTTAAAACTCCAAGCTGCTCCTGGTCCACTGCTGTTTCAGACAGCTGTGAACAGTTACAGCCCTGCCACATGGAGAAAGCATCCACCCGGGAGAGGGAGAGGGGAAGAGAGAAAAAGTCAGGAGCTGAAGCAGGAAGTGATAAAACAGGATGGCCTTATAAGGACAAAATGAGAAGAAAGGCAAGCCCAGCTCTAATGATAGTTATATGAGAGACAAGAGATTTTTACCCAAAGATTAATGGGGAAAACAGAAAGAAAAAGCAAAATACAA
>gene=hg18_chr12_48902546_48902946_+; species=SPECIES_2; 
TTCTTTGTAAAATGAAAGTTAAAACTCCAAGCTGCTCCTGCTCCACTGGCGTCTCCGACAGCTGTGAACAGTTACAGCCCTGCCACATGGAGAAAGCATCCACCCAGGAGAGGGCGAGGGGAAGAGAGAAAAAGTCAGGAGCTAAAGCAGGAAGTGATAAAACAGGATAGCCTTATAAGGACAAAATGAGAAGAAAGGAGAGCCCAGATCTAATGATAGTTACATTGGAGACAAGGGATTTTTACCCAGAGATTAATGGGGAAAACAGAAAGAAAAAGCAAATTAAAG
>gene=hg18_chr12_48902546_48902946_+; species=SPECIES_3; 
TTCTTTGCAAAATGAAAGTTAAAACTCTAAGCTGCTCCTGGTCCACTGGCGTTTCAGACAGCTGTGAATGGTTACAGCCCTGCCACATGGAGAAAGCATCCACCCGGGAGAGGGAGAGGGGAAGAGAGAAAAAGTCAGGAGCTGAAGCAGGAAGTGATAAAACAGGATAGCCTTATAAGGACAAAATGAGAAGAAAGGAGAGCCCAGATCTAATGATAGTTACATGGGAGACAAGGGATTTTTATCCAAAGATTAATAAGAAAAACAGAAAGAGAAAGCAAAATATAG
>gene=hg18_chr12_48902546_48902946_+; species=SPECIES_4; 
TTCTTTGCAAAATGAAAGTTAAAACTCCAAGCTGCTCCTGGTCCACTGGCGTTTCAGACAGCTGGGAACAGTTACAGCCTTGCCACATGGAGAACGCACCCACCCAGGAGAGGGAGAGGGGAAGAGAGAAAAAGTCAGGAGCTCAAGCAGGAAGTGATAAAACAGGATAGCCTTATAAGGACAAAATGAGAAGAAGGGAGAGCCCAGATCTAATGATAGTTACATTGGAGACAAGGGATTTTCATCCAAAAATTAATGAGGAAAACAGAAAGAAAAAGCAAAATACAG
>gene=hg18_chr11_61358583_61358983_+; species=SPECIES_0; 
CCTCGACCAGGAGTGGAGATGAGTCTATTGCAAGCCTGAAATCCATTATCGGAAACTGCCTTACCAGGGACTTCCTTTCATTTCTCAAAGGCCGTGGTGTGATGTGAGGAGGACCAATGAAGGGGCTTTTTCAGCTCCTCCGGGCCTCTCCAGGGCCGCATTTTGCATAGGCGGCTG
>gene=hg18_chr11_61358583_61358983_+; species=SPECIES_1; 
CCTGGACCAGGAGCAGAGATGAGTCCATTGTAAGCCTGAAATCCATTATCGGAAACTGCCTTACCAGGGACTTCCTTTCATTTCTCAAAGGCTGTGGTGTGATGTGAGGAGGACCAATGAAGGGGCTTTTTCAGCTCCTCCAGGCCTCTCCAGGTCCGTATTTTGCAGAGGTGGCTG
>gene=hg18_chr11_61358583_61358983_+; species=SPECIES_2; 
CCTGGTCTGGGTGCTGAGGCGATGGCTTGGCAGAGTAGAGTTTCATTATCGGAAACCGCCATACCGAGAACTTCCCTTTGCTTCTCAAAAGCTGTGGTGTCATTTGAGGTGAAGCAGTGACAGGGTCTTCTAATCTCAGGAAAGCATCTCCAGTGCACCAGGTTGAGAAGATCCCTG
>gene=hg18_chr11_61358583_61358983_+; species=SPECIES_3; 
CCTGGTGTAGGTGCTGAAAAAAAGTCATTGCAGACTTGAGGTGGATTATCGGAAACTGCCTTGCCCAAGACTTCCCACCATTTCTCGAAAGCTGTGGTCTGATGTGAGGACGACCAATGAAAGAGCTTTGTAAGCTCCTGCAGGCCTCTCCAGGGCCGTCCTTTGCAGAGGACGCTG
>gene=hg18_chr11_61358583_61358983_+; species=SPECIES_4; 
CCTGGTGTGGGAGCTGAGAAGAATGCGTTGCAGACCGGAAGTAGATAATCGGTAACTGACTTAGCAGGGCCTGCTGTTCATTTCTCAAAAGCCGTGGTCTGACGTCAAGAGGACCCAGGAAAGGGGGTTCTAAACTCCTTCTGGCCATTCCAGATTTGTCCTTTGCAAAGGAGACTG
>gene=hg18_chr8_102034112_102034512_+; species=SPECIES_0; 
CCCCCGCCGCCGCTCTCCCCGGCGGGGCGCGCGGCCCCTCCCGGCCTCGCCGCGGCTTTACCTGCTGGCTCGGGGGAAGCGGTCCTAGACCTTTTATGGCTCGGAAACGAGTGAGGCGTCCAGCCCCAGTGTGGCTGAGTGATGGGGAGGCGTTCCAATCGAGACGCGGGATCTGCGCTCGGTGACTGCGCGAGGGGACAATGGGGGCGCGAGGTGGGCCGGGCGGAGCCGGCAGGAGGTGAGG
>gene=hg18_chr8_102034112_102034512_+; species=SPECIES_1; 
CCCCCGCCGCCGCTCTGCCCGGAGGGGCGCGCGGCCCCTCCCGGCCTCGCCGCGGCTTTACCTGCTGGCTTGGGGGAAGCGGCCCTAGACCTTTTATGGCTCGGAAACGAGTGAGGCGTCCAGCCCGAGTGTGGCTGAGTGATGGGGAGGCGTTCCAATCGAGACTCGGGATCTGCGCTCGGTGACTGCCCGAGGGGACAATGGGGGCGCGAGATGGGCCGGGCGGAGCCGGCGGGAGGTGAGG
>gene=hg18_chr8_102034112_102034512_+; species=SPECIES_2; 
CCCCAGCCAACACACCGCCGGGCGGGGCGCGCGGCCCCTCCCTATCTCGCCGCCCCTTTACCTGCAGCCTCAGGGACTGCGCCTGGAGGCCTTTTAAGGCTCGGGATAGAGGGAGGCGTCCGGTCCCTACGTGGCTGAGCCACCAGTTGGTTTTCCAATCGGGGCTGGGGATCAGTGCGCAGTGACAGCGCGAGGGGACAATGGGGGCACGAGGTGTGGCGGGCGGAGCTGGCGGGAGGTGAGG
>gene=hg18_chr8_102034112_102034512_+; species=SPECIES_3; 
CCCCCGCCGCCGCGCCGCCAGGCTGAGCGCGCGGCCCCTCCCTGCCTCGCCGCGGCTTTACCTGCTGGCGCGCCGAGAGCGGCCTTAGACCTTTTAAGGCTCGGGACAGAGTGAGGAGTCCGGCCCCAGGATGGTTGAGTGACGGGAAAGGTTTCCAATCGAGACTCGGGATCCGTGCGCAGTGACAGCGCGGGGGGACAATGGCGGCGCGAGGTGGGGCGGGCGGGGCTGGCGGGAGGTGAGG
>gene=hg18_chr8_102034112_102034512_+; species=SPECIES_4; 
CCCCTGCCGCCGGTCTGCCACGCTGGGCGCGCGGCCCCTCCCTTCCTCGGCGCGGCTTTACCTGCTGGCCGGGGGAAAGCGGCCTTAGACCTTTTAAGGCTCGGAATAGCGTGGGGTGTCCGGGCCCAGTGTGGCTGAGTGACGGGAAGGTTTTCCAATCGGGACTCTGGATCTGCGCGCAGTGACAGCGCGAGGGGACAATGGGGGTGCGAGGTGGGCCGGGCGGAGCTGGCGGGAGGTGAGG
>gene=hg18_chr6_31815434_31815834_+; species=SPECIES_0; 
TTCTCGCGGGCTTCCAATCAAATAGAAACAGTGAGTGCTGAGCCCGGCTGCTCAACGGCAGAGGGGGGAAGTTTGAACGTTCTGGACCCGCCCCGAAGGCAAATAGGCCAATCAGCGTCCAGACTCTTCTACGGAGTCCGCCCCTGTCGGATCTCTGGATCCGGGCCTCTCCAATCAACAGCGGTTAGGGGGCGGGGCGCGTGCGCGCGCACCTCGCTCACGCGCCGGCGCTCCTTTAGGCCGTGCGGT
>gene=hg18_chr6_31815434_31815834_+; species=SPECIES_1; 
TTCTCGCGGGCTTTCAATCAAAGAGAAACAGTGAGGGCTGAGCCCGGCTGCTCAACGGCAGAGGGGGGAAGTTTGAACGTTCTGGACCCGCCCCGAAGGCGAATAGGCCAATCAGCGTCCAGATTCTTCCACGGAGTCTGCCCCTGTCGGATCTCTGGATCCGGGCCTCTCCAATCAATAGCGGCTAGGGGGCGGGGGGCGTGCGCGCGCACCTCGCCCACGCGCCGGCGCTCCTCCAGGCCCTGCGGT
>gene=hg18_chr6_31815434_31815834_+; species=SPECIES_2; 
TTCTCACAGGCTCTCAATCAAAGAGAAAGCCTGAGGGCAGAGCCCGGGTGCTCAACGGCGGAGGGGGGAAGTTTGAACCTTCTGGCAACGCCCCGTATGCGAATAGGCCAATCATCATCCAGTCTTCTCTATGGCCTTTTTCTCTGTTGGATCTCTGGATCCGGGTTTCTTCGACCAATAGAGGCTAAGAGGCGGGGCGTGTGCGCGCGCACCCCACCTTCGTGTTGGCGCCAGTCCTGGCCGCGCTGT
>gene=hg18_chr6_31815434_31815834_+; species=SPECIES_3; 
AAACTATATGTACTAAATAAATGAGAAAAAAAAAGGCCAGAACGGGGAAGGCCAGCGGCAGGCGGGGGAAGTTTGAACGTTCTGGCACCGCCCCATATGCGAACGGGCCAATCAGCGTCCCGCCACCCCAACCGGCTCTGCCCCGGTTCCATCTCCGAATCCGGATCCCTCGGGCCAATAGCGGCTTAGGGGCGGGGCGTGTGCGTGCGCACCCCGCCCACGCGGAGACGCCCCTCTAGGCCGCGCTGT
>gene=hg18_chr6_31815434_31815834_+; species=SPECIES_4; 
TTCTCACAGGCTCTCAATCAAAGAGAAACGCTGAGGGCAGATCCCGGGTGCTCAACTGCAGAGGGGGGAAGTTTAAACGCTCTGCCCCCGCCCCATATGCGAATCGACCAATCAGAGCCCAATCTTTTCGATGGGGTCTCCCTCTCCTGAATCTCTGGATCCGGGTCTCTCCGACCAATAGCGGCTAAGGGGCGGGGCTTGTGCGCGCGCACCCCGCCCCCGCGCCGGCGCCCCTCCAGGCCCCCCTTT
>gene=hg18_chr5_177949799_177950199_+; species=SPECIES_0; 
GGAGAGGCTGGTGCGAGAGAGCAGGCGGGACAGCCCGAGGCACGAGGTCCGCGGGCGCGGGGGTTAGCCTCCGGGTAGCAGCGGATCGCCGCGCACGCCCCCTTCGCCCAGCCAGCTCCTCCACAGCGGCCACTTTGGGCAGTTTCCTCTATGCAAATAGACCCTGCCAGAAAAGGAGCAGGGACCCACCCAGGGGAGGAGCGGCCGGGCTGGCCCCGCGCGGCGAGGGGGGGGGCGGGAAGGAGCGAGCTCCTCGGAGCCGTCGGCGCCGGGCTGAACGC
>gene=hg18_chr5_177949799_177950199_+; species=SPECIES_1; 
GGAGAGGCTGGTGCAAGAGAGCAGGCGGGACAGCCCAAGGCACGAGGTCCGCGGGCGCGGGGCTTAGCCGCCGGGTAGCAGCGGATCGCCGCGCACGCCCCCTTCGCCCCGCCAGCTCCTCCGCAGCGGCCACTTTGGGCAGTTTCCTCTATGCAAATAGACCCTGCCAGAAAAGGAGCGGGGACCCACCCAGGGGAGGAGCGGCCGGGCTGGCCCCGCGCGGCGAGGGGGGGGGCGGGAAGGCGCTAGCTCCTCCGAGCCGTCTGCGCCAGGCTGAACGC
>gene=hg18_chr5_177949799_177950199_+; species=SPECIES_2; 
GGGCGGGCTGGCTTGTGGGAGCGGTCGGGAGAACCCGAGGCACGAGGTCGGCGGGCGCGGGGCTCGGCCTCTGGGCAGCTGCGGACTGCGGCGCACACCCCCTTCCCCCTGCCAGCTCCTCCACAGCGGCCACTTTGGGCTGTTTCCTCTATGCAAATAGACCCTGCCAGAAAAGGAGCCGGGACCCACCCAGGGGAGGAGCGGCCCCGGCGGCCCGGCGCGGCGAGGGGGGGGGCGGGAAGGAGCCGGCTCCTCCGAGCAGAGCGCGTCCGGCGCAGAGT
>gene=hg18_chr5_177949799_177950199_+; species=SPECIES_3; 
GGGCGGGCTGGCGCGCGGGAGCCGGCGGGAGAGCCCGAGGCACGAGGTCGGCGGGCGCGGGGCTTGGCATCCGGGCAGCAGCGGAGCGCGGCGCACGCCCCCCTCTCCCCGCCAGCTCCTCCGCAGCGGCCACTTTGGGCAGTTTCCTCTATGCAAATGGGCCCTGCCAGAAAAGGAGCCGGGACCCACCCAGGGGAGGAGCGGCCCGGCCGGCCCCGCGCCGCGAGGGGCGGAGAGGGAAGGAGCTGGCTCCGCTGAGCCGCCCGCGCGCGCCGCATGGC
>gene=hg18_chr5_177949799_177950199_+; species=SPECIES_4; 
GGACCAGCTGGCGAGCGGGACCAGGCGGGACAGCCCGAGGCACGAGTTCGGCAGGCACGGGGCTTGGCCTCCGAGCAGCAGCGGATCGCGGCCCACGCCCCCTTCTCCCCGCCAGCTCCTCCACAGCGGCCACTTTGGGCAGTTTCCTCTATGCAAATAGACCCTGCCAGAAAAGGAGCCGGGACCCACCCAGGGGAGGAGCGGCCCGGCCAGCCCCGCGCGCCGAGGGGGGGGGCGGGAAGGAGCTGGCTCCCCGAAGACGCGCGCGCCCGGCGGAGAGC
>gene=hg18_chr22_38626824_38627224_+; species=SPECIES_0; 
GTTAAAACTGAAACCAAGCATAAAGAAGCAAAAGTGTTTCAGTGAACCTCCTGCATTTTAGTTCAACTCTGGCAGCAAGAAAACAAAACCACATAATCTAAGGCTCACGCCCAACTCTCCGAAGCCCATATGTGCTAGTTCCTGTGTGGTTTGCCTACAGACTGCAGGGCTGACTAGGGTTAGTTTGGAGGAGGGAGTAAGAGGTGGGGAGGAGGAGGCACTTAATGGATCTGTAAACTTGCACCCTCTTTCAGAGTGGTACATGGAAGACAGCACAAAGTGGATCCATACTCTG
>gene=hg18_chr22_38626824_38627224_+; species=SPECIES_1; 
GTTAAAACTGAAACCTAGCATAAAGAAGCAAAAGTATTTCAGTGAACCTCCTGCATTTTAGTTCAACACTGGCAGCAAGAAAACAAAACCACATAATCTAAGGCTCACGCCCAACTCTCTGAAGCCCGTATGTGCTAGTTCCTGTGTGGTTTGCCTGCAGGCTGCAGGGCTGACTAGGGTTAGTTTGGAGGAGGGAGTAAGAGGTGGGGAGGAGGAGGCACTTAATGGATCTGTAAACTTGCACCCTCTTTCAGAGTGGTACATGGAAGACAGCACAAAGTGGATCCGTACTCTG
>gene=hg18_chr22_38626824_38627224_+; species=SPECIES_2; 
GTTAAAATTGAAACCAAGCATAAAGAAGCAAAAGTGTTTCAGTGAACCTCCTGCATTTTAGTTCAACTCCGGCAGCAAGAAAACAAAACCACATAATCTAAGGCTCACGCCCAACTCTCTGAAGCCCATATCTGCTAGTTCCTGTGTGGTTTGCATACAGACTGCTGGGCTGACTGGGGGTAGTTTGGAGGAGGGAGTAAGAAGTGGGGAGGAGGAGGCACTCAATGGATCTGCGAGCCTGTGCCCTGGTTTAGTGCGCTATGTGGACGACAGCCCAAGGTGGATCCGGACTCTG
>gene=hg18_chr22_38626824_38627224_+; species=SPECIES_3; 
GTTAAAATTGAAACCAAGCATCAAGAAGCAAAAGTGTTTCAGAGAACCTCCTGCATTTTAGTTCAACTCTGGCAGCAAGAAAACAAAACCACATAATCTAAGGCTCACGCCCAACTCTCTGAAGCCCGTATCTGCTAGTTCCTGTGTGGTTTGCCTACAGACTGCAGGGCTGACTGGGGGTAGTTTGGAGGAGGGAGTAAGAAGTAGGCAGGAGGAGGCATTTAATGGATCTGTGAACTTGAACCCTGTTTTAGTATGATCCTTGGAAGATAGCACATGGTGGATCTGTACTCTG
>gene=hg18_chr22_38626824_38627224_+; species=SPECIES_4; 
GTTAAAACTGAAACCAAACGTAGAGAAGCAAAAGTGTTTCAGTGAGCCTCCTGCATTTTACTTTAACTCTGGCAACAAGAAAACAAAACCGCATAATCTAGGGCTCACACCCAACTCTCCGAAGCCCGTATCTGCTAGTTCCTGTGTGGTTTGCCTACAGACTGCAGGGCAGACTGGGGGGAGTTTGGAGGAGGGAGTCAGAAGCGGGGAGGAGGACGCACCTAATGGAGCTGTGAGCGTGTACCCTCTTTGAGTGTGGTACTTGGAAGACAGCACGAGGTGGATCTGTACTCTG
>gene=hg18_chr19_18493892_18494292_+; species=SPECIES_0; 
CTGACGCGCTGCATTATTCATGAGCGCGGCTGGCCACGCCCCCCGATCCGAACCAACGCCACACCGGCAGGCAGCCACTACATTATTCAGGAGAAGCCCACAAGTTGTTGCATAAGCACTTATGGCCCCGCCTCTTCAGGCCCTAGGGGTGGCCACTTCCGTGAACGAACTCCGCCTCAACACGCGCACCCCTCCAGGCCCCGCCTCCATAGTATTATACATAACCCTGACT
>gene=hg18_chr19_18493892_18494292_+; species=SPECIES_1; 
CTGACGTGCTGCATTATTCATGAGCGCGGCTGGCCACGCCCCCCGATCCTAGCCAACGGCGTACCGCCAGGCAGCTACTGCATTATTCAGGAGAAGCCCACAAGTTGTTGCATAAGCACTGATAGCCCCGCCTCTTCAGGCCCTAGAGGCGGCCACTTCCGTGAACGAACTCCGCCTCAACACGCGCACCCCTCCAGGCCCCACCTCCATAGTATTATACATAACCCTGACT
>gene=hg18_chr19_18493892_18494292_+; species=SPECIES_2; 
CTGACGCACTGCATTATTCATGAGCGCGGCTGGCCACGCCCCCTGGGCTGGGCTGGCGCCGCATTGCCCGCCGACTGCTGCATTATTCATGAAACGCCCGCAGTTTTCTGCATAAGGATGGATGGCCCCACCTCTCAAGGCCCCAGAGGCGTCCACTTCCGTGCCCGGACTCCGCCCCGACACGCGCACTCCTTCAGGCCCCGCCTCAATGGTATTATTCATAACCCTGACT
>gene=hg18_chr19_18493892_18494292_+; species=SPECIES_3; 
CTGACGCGCTGCATTATTCATGAGCGCGGCTGGCCACGCCCCCTGGTCTAAGCCTGCTCTGCACGGCCCGCCGACTGTTGCATTATTCATGAGAAGCACACAATGTGCTGCATGAGCGTGGATGGCCCCACCTCTCAAGGCACCAGAGGGGGCCACTTCCGTGCCGGGACTCCGCCCCGACACGCGCACACCTTCAGGCCCCGCCTCTATAGCATAATTCATGACCCTGGCT
>gene=hg18_chr19_18493892_18494292_+; species=SPECIES_4; 
CTGACGCGTTGCATTATTCATGAGCGCAGCTGCCCACGCCCTCTGACCCGCGCCTTCGCCGCAGGCACCGCCGACTGCTGCATTACTCATGAGAAGCCTGCATATTTCTCCATAAGCGTGGATGGCCCCGCCTCTCAAGGCCCTAGAGGTGGGCACTTCCGTGCCCGAACTCCGCCCCGACACGCGCCCCGCTCCGGGCCCCGCCTCAATAGTATTATTCAGGACCCTGACT
>gene=hg18_chr5_75430772_75431172_+; species=SPECIES_0; 
TATGATCTTTGCCTAAGATTGAAGTGCTATAAAATGTACCTGAGCTCCTGAGACTCCTAGTGATGTTTTTGAAATATTTTGTACTTCCTGTTTGCCACTTTTGCTCGTGTGGTGTGTGTGTGTCTGTCTCATGTCCTGTGCTGCTAGTGATGGTTGTAACATCTTCACTCAGGTGATGACATCGTTAAATCCTTCTCAGGGTTCTCTGATCACACTGTACTTTTCTGCTTATAAGGTCTCTCAGGATAAC
>gene=hg18_chr5_75430772_75431172_+; species=SPECIES_1; 
TATGATCTTTGCCTATGATTGAAGTGCTATAAAATGTACCTGAGCTCTTGAGACTCTTAGTGATGTTTTTGAAATACTTTGTACTTCCTGTTTGCCACTTTTGCTCGTGTGGTGTGTGTGTGTCTGTCTCATGTCCTGTGCTGCTAGTGATGGTTATAACATCTTCACTCAGGTCATGACATCCTTAAATCCTTCTCAGGGTTCTCTGATCACACTGTACTTTTCTGCTTCGAAGGTTTCCCAGGATAAC
>gene=hg18_chr5_75430772_75431172_+; species=SPECIES_2; 
GATGATCTTTGTCTCAGATTAGAGTGTAATAAAGTGGGTCTGAGATCTTGGGGCTCCCAGAGGTGCTTTTGAAGTACTTTGCACCTCCTGCTGGCCACATTAGCAGGCATGGTGTGTGTGTGTGTGTCTCATTTCCTCTTCCCATGGTAATGGTTGTGACATCTTCACTCAGACCATGGCAGTGTTACGTCCTTCTCAGGGTCCTCTGATCACATTCTGCTTTTCTGCCTGGAGGGAAGAAAAGGCTAAC
>gene=hg18_chr5_75430772_75431172_+; species=SPECIES_3; 
TATGATCTTTGCCTAAAATTAAAGTGCAATAAAGTGTGACTGAGCTCTTGGGACTCCCAGTGATGCTTCTGAAGTACTTTGTACCTCCTCCTTACCACCTTTGCTGGTATGGTGTGTGTGTGTGTGTCTCATTTCCTCTGCTGGTAGTGATGGTTGTGATATCTTCACTCAGGCAGTGATGATGTTAAATTCTTCTCAGGGTCTTTTGATTGCGTTCTGCTTCTCTGCTTGGAGGACCTTGATGGATAAC
>gene=hg18_chr5_75430772_75431172_+; species=SPECIES_4; 
GATCATCTTTGCCTAAGATTGAAATGCACTAATGTGTCCCTGAGCTCCTGGGGCTCCCAGTGATGCTTTTGAAGTACTTTGCACTTCCCGCTGGCCGCTTTTGGTGGTATGGTGTGTGTGTGTGTGTCTCATTTCCTCTGCTGGTAGTGATGGTCGTGACATCTTCACTCCAGCCATGAGGATGTTAAATCCTTCTTGGGGTCTTCTGATCGCATTGTGCTTTTCTGCCTGAAGGGCCTCACAGGATAAC
>gene=hg18_chr12_20459208_20459608_+; species=SPECIES_0; 
TTTCTTTTTTAACCACAGAATGTCAAGATAGTTATGTTCTATTTATTGCTGATTTCTCCCTTTCTATTTTTCCTTTTTTTGTATCATGCCCATAGCAGCTGTTTCCCTAACCCTTACCCCAACCCACAGGCTTTCCCACGCTCCTTTTTTGGCTCTCATTTGGCATCGATCCTGAGTTTGACAGATAAAACGTGTCTGAATTGTAGTTAAACTACAATCTATCAGCTTTTCCCTCAGGGTAATTATGCTTATTTTACCCCAAAACAAGGTAATTGTTTTGTGATAA
>gene=hg18_chr12_20459208_20459608_+; species=SPECIES_1; 
TTTCTTTTTTAACCACAGAATGTCAAGATAGTTATGTTCTATTTATTGCTGATTTCTCCTTTTCTATTTTTCCTTTTTTTGTATCATGCCCATAGCAGCTGTTTCCCTAACCCTTACCCCAACCCACAGGCTTTCCCACGCTCCTTTTTTGGCTCTCATTTGGCATCGATCCTGAGTTTGACAGATAAAACGTGTCTGAATTGTAGTTAAGCTACAATCTATCAGCTTTTCCTTCAGGGTAATTATGCTTATTTTACCCCCAAACAAGGTAATTGTTTTGTGATAA
>gene=hg18_chr12_20459208_20459608_+; species=SPECIES_2; 
GTTCTTTTTAAACCACAGAATGTAAAGATAGTTATGTTCTATTTATTTCTAATTTCTCTCTTGCTATTTTCCCTTTTTTTGTATCATGCCCACAGCAGTTGTTTCCCTAACCCTTACCCCAACCCACAGACTTTCTCATGCTCCTTTTTTGGCTCTTGTTTGGCTTTGATCCTTATTTTGACATTTGAAACGTGTTTGAATTGTAGTTCAGTTACAATCCATCAGGTTTCCCATGGGGGTGATTATGCTTATTTTACCCCTAAACAAGGTGATCTTTTTATGATGA
>gene=hg18_chr12_20459208_20459608_+; species=SPECIES_3; 
CTTCTTTCTAAACCACAGAATGTAGAGATAGTTATGTTCTATTTATTGCTAATTTCTCCCTTGCTATTTTTCCTTTTTTTGTATCATGCCTATAGCAGCTGTTTCCCTAACCCTTACCCCAACCCACAGGCTTTCCCACGCTCTTTTTTGGGCTCTCATTTGGCATTGATCCTTAATTTGCCAGATTAAACGTGTCTGAATTGTAGTTATACTACAATCCATTGAATTTCCCATAGGGGTAATTATGCCTAGTTTACTTCAAAACTGGGTGATCATTTTATGATAA
>gene=hg18_chr12_20459208_20459608_+; species=SPECIES_4; 
CTTCTTTTTAAACCACAGAATGTAGAGATAGTTATGTTCTATTTATTGCTAATTTCTCTCTTGCTATTTTTCCCTTTTTTGTATCATGTCCATAGCAGCTGTTTCCCTAGGCCTTACCCCAACCCGCAGGCTTTCCCACGCTCCTTTTTTGGCTCTCGTTTGACATTGATCCTTAGTTTGACAGATGAAACATGTCTGAATTGTAGTTAAGCTACAGTCCTTCACATTTCCCATAGGGGTGATTATGCTTGTTTTACCCCAAAACAAAGTGATCATTTTATGATAA
>gene=hg18_chr2_206476720_206477120_+; species=SPECIES_0; 
CCCCTGGGCTTAGCAGTCCTCCCACCTCAGCCTCCCCTGGGATTATAGCCACCGTGCTGGCCCCACGGGGACTGTCACACCCAGCAGGTGCCAGCAGGGTGTGCTGTGGTGATGTTGTCTTATGTCATTCCATCCGGTGCCTCTGATCGCTGTGACTTAGGGCACTGTTCTCCAGGACCTGCTGCAGCCTCAGAATCTTTTTGTTCCACGTCTGTATTCCAGAATCTTGTGTTTTGGGGCACTCA
>gene=hg18_chr2_206476720_206477120_+; species=SPECIES_1; 
CTCTTGGGCTTAGCAGTCCTCCCGCCTCAGCCTCCCCTAGGATTATAGCCACCATGCTCGCCCCATGGGGACTGTCACACCCAGCTAGTGCCAGGAGGGCGTGCTGTGGTGATGCTGTCTTATGTCACTCCATCCAGTGCCTCTGATCGCTGTGACTTAGAGCACTGTCCTCCAGGACCTGTTGCTGCCTCAGAATCTTTTCGTTCCACGTCTGTATTCCAGAATCTTGTGTTTTGGGGCACTCA
>gene=hg18_chr2_206476720_206477120_+; species=SPECIES_2; 
TCCGTTTGAGAAGAAGTAATGGCTCCTTTGGGTCACCTCGGCTTACATCCACTAGGCTCAACCCACTGGGACTGTCACACCCAGCGAGTGCCAGCTGAGAGTGCTGCGGTCATGTCCTCTTCTGTCATTGAATCCAGTGCTGGTAATGGCTCTTGTTTAGGGTCCTGTCCTCTAGGACCTACCACAGCCTCAAGGGCGCTGAACTTCTCATCGTTATTCCCCAATCTTGCGTTTTAGGGGACTCC
>gene=hg18_chr2_206476720_206477120_+; species=SPECIES_3; 
TCCATGGGAGAAGAAGTGATGTCTCCTTTGGGTCACCTGCGTCCATTTCCACTCGGCTCAATCCATTAGGACTGTCTCACCCTGTGGGTGCCAGCTGAGTGGGCTACAGCACTGTCACCCTATCTCATTCAGTCCAGTGCCCGCAGTGGCTCTACCTGAGGGCCCCGTCCTCCAGGACCTGCTGCAGCCTCAAAGGCAGTGAACTCCACGTCTTTATTCTAAGCTCTTGTATTCTAGGGTAGTCA
>gene=hg18_chr2_206476720_206477120_+; species=SPECIES_4; 
CCCAGGTGAGGACAAGTGATGCCTGCTTTGGGTCTCTTCAGCCCACTTCCCCTGAGCTCAACCCACTGGGACTGCCACACCCAGAGGGTGCTAGCAGAGGGTGCTGCAGTGACATCGTCTTCCATCATGCAGGCCAGTGTCTGCATGGGCTCTAACTTAGGGCCTTGTCCTCCAGAAACTGCTGCAGCCTCAGAGGCTGTGAGTTTCACGTCTTCATTTTAGAATCATGTGTTTTAGGACACTCA
>gene=hg18_chr1_117690518_117690918_+; species=SPECIES_0; 
CCTCTCCCACATTGCTGAAAATTTAACTTTTAAAAGTTATGAAATCATTTACATAAATTATGAAAGAAAGCCACAGTTCTGTTCTCTGGTACATATGAACAAACCATTTATGGGCAATCTCAGAAATAAACCTCCACATCGCCCCCAGTGCTTTTGACTCATTACCCTATCCCTTTGCCAAACAACCAGATTTGTAAAGCTGTACCTTCAATGGAGCAGTAAGCACTCAAACCTTGGATCCACGGCAGTGGAGTCTGCCT
>gene=hg18_chr1_117690518_117690918_+; species=SPECIES_1; 
GGAGTCCCACATTGCTGAAAATTTAACTTTCAAAAGTTATGAAATCATTTATGTAAATTATGAAAATAAGCCACAGTTCTGTTCTCTGGTACATATGAACAAACCATTTATGGGCAATCTCAGAAATAAACCTCCACATCGCCCCCAGTGCTTTTGACTCATTACCCTATGCCTTTGCCAAACAACCAGATTTGTAAAGCTGTACCTTCAATGGAGCAGTAAGCACTCAAACCTTGGATCCACGGCAGTGGAGTCTGCCT
>gene=hg18_chr1_117690518_117690918_+; species=SPECIES_2; 
CACCACAACCAACCATCAATAGCTACCTCTCAAATGTTTTGGAGTGTTTTGTATAAATTCTGGAAGTAAACCATGGGTTCATTCTCTGGCATATATGAATAAACCATTTACAGGCAATCTTGTAAATAAATTTCCACCCCACCCTGAATGCTTTTGACTCATCACCCTACACCTTCATCAAACAATAGGATTTGTAAAGCTGTACTTTCAGAGCAGCAGTAACCACCCAAAACTTGGCTCCTCAGAAATGAAGGGTGTCT
>gene=hg18_chr1_117690518_117690918_+; species=SPECIES_3; 
CTCCTCTCTCAATGTTGGAATTGTAACTTCCAAAAGCTATGAAATCATCTATGCAAATTATGGAAGCAAGCCATAGTTCCTTTCTTTGGCATATATGAATAAACCATTTATGGGCAATCTCATGGATAAATCTCCACACCGCCCCCAGTGCTTTTGACTCATCACCCTATACCTTCGCCAAACAACCAGACCTGTAAAACTATACCTCCAATGGAACAGTAAGTGCTGGAAACTTGGGTGTTTTGTTTTGTTTTGTTTTT
>gene=hg18_chr1_117690518_117690918_+; species=SPECIES_4; 
CTCCTCCCTCACTGTTGGAAGTGTAAATTCCAAAAGTTATTAAATCGTCTATGTAAATTATGGAAGTAAGCCATAGTTTCATTCTCTGGCAAATATGAATAAACCATTTATAGGCAGTCTCATGGATAAATCTCCACCTTGCCTCCAGGGCTTGTGACTCATCACCTTCCACCTTCACCAAAAAACCAGATTTGTAAAGCTGTCCCGTCAGGAGAGCAGTAAGCACTCACACCTTGGATCCACGGAACTGGACTTTGCCT
>gene=hg18_chr11_100988403_100988803_+; species=SPECIES_0; 
TGGAAAACAAAGTATCTCTCCCTCTGCCTGTGGCTCCTCTACTACTGCATCTTTGTAGA
>gene=hg18_chr11_100988403_100988803_+; species=SPECIES_1; 
GGGAAAACAAAGTATCTCTCCCTCTGCCTGTGGCTCCTCTCCTACTCCATCTTTGTACA
>gene=hg18_chr11_100988403_100988803_+; species=SPECIES_2; 
GAGAAACCAGGGCCTCCTTCCCTCTCCCTGTGCCTATGCTCCTTCCCTAGCAATAAAGA
>gene=hg18_chr11_100988403_100988803_+; species=SPECIES_3; 
GAGAAACCAGAGTATCTCTTCCTCTCCCTGTGGCTCCACTCCTGCTCCAGCCTTACAGG
>gene=hg18_chr11_100988403_100988803_+; species=SPECIES_4; 
GAGAAATCAGAGTATCTTTCCCTCTTCCTGTGGCTCCACTCCTGCTCCATCTTTGCAGG
>gene=hg18_chr22_41837202_41837602_+; species=SPECIES_0; 
CCTAAGGGCCGAGGAAAGGCCGTAACGGGACGCCAGCGCCCTTTGGCCCTGTGCGCCCCACGGGGTGTAGGGTGCGCCCCTCGGGTGACCGCGAGGGGCCCCCCGCCTGCGGGGCACACAAGGCCGTCGTTGGGCTCTGGCCTCCTTGCG
>gene=hg18_chr22_41837202_41837602_+; species=SPECIES_1; 
CCTAAGGGCCGAGGAAATGCCGTAACGGGACGCCAGCGCCCACTGGCCCTGTGCGCCCCGCGGGGTGTAGGGTGCGCCCCTCGGGTGACCGAGAGGGTCCCCCCGCCTGCGGGGCACACAAGGCCGTCGTTGGGCTCTGGCCTCCTTGCG
>gene=hg18_chr22_41837202_41837602_+; species=SPECIES_2; 
CCGGGGGGCCCGAGCCCGGCCGGAGCGGGACGCGGGCGCCCTCTGGCCCGGTGCGCCCCGCGGGGAAGGGGGCGCGCCCCACCGGGGACCGCGAGGCTCCCGCCGCCGGCCCCGCAGACCAGCCGGGCTCCGGGCTCCCCCCTCCTTGTG
>gene=hg18_chr22_41837202_41837602_+; species=SPECIES_3; 
CCTAGGGCCGGGAGAGGCTCCGGCGCGGGCGGCGGGCGCCCGCTGGCCCCGTCCGCCCCGCGCAGGAGCGGGCGCGTCCCTCCCGCGACCCCGAGGGTCCCGCCGCCGGCCCCGCGAACCCGCCGGCCGCTGGGCGCCAACCGCCGTGTC
>gene=hg18_chr22_41837202_41837602_+; species=SPECIES_4; 
CCTGGAGCCCGGAGAAAGGACGGACTGGGACGCGAGAGTGGGAGGGTGCGGCGCGCTCGGCGCTGGAGGGGGCGCGTGCCACCCGTGACCGCGAGGGTCCCGCCGGCCGCCTCGCACGCCAGCCGGGCGCTAGACTCCGGCCTCCCAGCG
>gene=hg18_chr4_39998472_39998872_+; species=SPECIES_0; 
CAGCTCCGGATCAGCACTGTCTTCCGAACCCAAAGAGGCTGGGAGATTTTTACAAAGGCCTATGTGTGGTTGACCCCCTCCCAGACAGGCTGATTTGTGAATGTGCTGAACTCCAGAGCACCAGTAGCCTAACCACAGAGCGGTGTTTTGTTTCTCTACCGGATACACCTGCCAAAAAGGCAGGGTTCACTTTGCTGCAGGCTCCGGTTTGTTTTACTTTTAAAAGATTGCACCCTCTAGATAAACCAGGGTGCACAGGGAGAACCAGTGAGGT
>gene=hg18_chr4_39998472_39998872_+; species=SPECIES_1; 
CAACTCCAGATCAGCACTGTCTTCCGAACCCAAAGAGGCTGGGAGGTTTTTACAAAGGCCTATGTGTGGTTGACCCCCTCCCAGACAGGCTGATTTGTGAATGTGCTGAACTCCAGCACACCAGTAGCCTAACCACAGAGCGGTGTTTTGTTTCTCTACCGGATACACCTGCCAAAAAGGCAGGGTTCACTTTGCTGCTGGCTCCGGTTTGTTTTACTTTTAAAAGATTGCACCCTCCAGATAAACCAGAGTGCACAGGGAGAAGCAGTGAGGT
>gene=hg18_chr4_39998472_39998872_+; species=SPECIES_2; 
CAGCTCCCTATTATTGTGGCCTACCCAACCCAGAGAGGCTAGGAGGTTCTTACACCGGCCGATGAGTGTGGCACCCCCTCCTTGGCAGGCTGATTTGTGAATGTGCTGAACTCTAGAACACTAGCGGCCTAACCACAGAGAGGTGTTTTGTTTCTCTACCGGATACACCTGCCCCAAAAGCAGCGTTCCCTCTGCTTCAGGCTCTGGTTTGTTTTACTTTTGAAAGATTGCACCCTCCAGATAAACCATTGTGTGCACTGAGAACCTTTGAGGC
>gene=hg18_chr4_39998472_39998872_+; species=SPECIES_3; 
CAGCTCTGGGTCAGTGCTGTCTTCCGTACGCAGGGAGGCTGGGAGCTTTTTACACAGGCCGCTGTGTGGTTCACCCCCACCGAGGCAGGCTGATTTCTGAATGTGTTGAACTCCAGTGTACTAGCAGCCTAACCACAGAGCGATGTTTTGTTTCTCTACCGGATACACCTGCCCAAAAAGCAGGGTTCACTCTGCTGCAGGCTCTGGTTTGTTTTACTTTTGAAAAATTGAACTCTCCAGAAAAACCAGAGGGTACAATGAGAACCTGCGAGGC
>gene=hg18_chr4_39998472_39998872_+; species=SPECIES_4; 
CAGCTGTGGATCAGTGCCATCTTCTGAACCCAAAGAGGCTGGGAGTTTTCTACACAGGCCGATGTGTGGTTCACCCCCTCCCAGGCAGGCAGATTTGTGAATGTGCTGAACTCCAGTGCACTAGCAGCCTAACCACAGAGCCGTGTTTTGTTTCTCTACCGGATACACCTGTCCCCAAAGCAGGGTTCACTCTGCTGAAGGCTCTGGTGTGTTTTACTTTTGAAAGATTGCACCCTCCAGATAAACCAGAGGGTACACTGAGAACCTGTGAGGC
>gene=hg18_chr10_77147017_77147417_+; species=SPECIES_0; 
TGACTCATGGTTGAGGTCTCCATCAGCTCCATTTGCAGAGTCAAGCCCTATAAAAACAGGGCGATGGGATGGTAAATCAGGCTTCTGGAATCCTGCAACAGAAGGCTTGAGCACATAAAACGGAAGCTTGCCTTTAATGGCACGGCCCTTATTGCCACGCTGCAGAGGCCACCTTGGTGGCACAGCGAGGAGCTTTGGGAGGAGAATTTCCTGCTGCAGCTTGTCTCTCTGGGGATGCTCCTTCGATGTCCTCTGTGTGACATCTGTGGGCCAGGAGGCAAG
>gene=hg18_chr10_77147017_77147417_+; species=SPECIES_1; 
TGACTCGCGGTTGAGGTCTCCATCAGCTCCATTTGCAGAGTCAAGCCCTATAAAAACAGGGCGATGGGATGGTAAATCAGGCTTCTGGAATCCTGCCGCAGAAGGCTTGAGCACATAAAACGGAAGCTTGCCTTTAATGGCACGGCCCTTATTGCCACACTGCAGAGGCCACCTTGGTGGCACAGCGAGGAACTTTGGGAAGAGAATTTCCTGCTGCAGTTGGTCTCTCTGGGGATGCTCCTTTGATGTCCTCTGTGTGACATCTGTGGGCCAGGAGGCAAG
>gene=hg18_chr10_77147017_77147417_+; species=SPECIES_2; 
TGACTCGTGGTTGAGGTCTCCATCAGTTCCATTTGCAGAATCAAGCCCTATAAAAACAGGGCGACAAGATGGTAAATCAAGCTTCTGGAATCCTGCCTCAGAAGGCCTGAGCATGTAAAACGGAAACTTGCCTTTAATGGCATGGCTCTTATTGCCACGCTGCAGAGGCCACCTTGGTGACACATCAAGGTGCTTTTGGAAGAGAATTTCCTCCTGCATTTGGGCTCTGTGGGGATGGTGCATTTGTGTCCCATGTGGGGCACCAGTGGGTCAGGAGGCAAG
>gene=hg18_chr10_77147017_77147417_+; species=SPECIES_3; 
TGACTCGTGGTTGAGGTCTCCATCAGTTCCATTTGCAGAGTCAAACCCTATAAAAACAGGGTGATGGGATGGTAAATCAGGTTTCTGGAATCCTGCCACAGAAGGCTTGATCACATAAAACGGAAACTTGCCTTTAATGGCATGGCTCTTATTGCCATGCTGCAGAGGCCACCTTGGTGGCACATGGAAGTGCTTTTGGAAGAGAATTCCCTGCCGCAGTTGATCTCTCTGGGGATACTGCCTCACTGTCCTCTATGTGACATCTTTAGGCCAGGAGGCCAT
>gene=hg18_chr10_77147017_77147417_+; species=SPECIES_4; 
TGACTCGGAGTTGAGGTCTCCATCAGTTCCATTTGCAGAGTCAAGCCCTATAAAAACAGGGCGATTGGATGGTAAATCAAGCTTCTGGAATCTTGCCACTGAGGGCTTGAGCACATAAAACGGAAACTTGCCTTTAACAGCATGGCTCTTATCGCCACGCTGCAGAGGCCACCTTGGTGGTACTTGGAGGTGCTTTTGGAAGAGAATTCCCTGCTGCAGTTGATCTTTCTGGGGACTCTGCTTTCATATCCTCTGCATGACATTTATGGGCTAGGAGGCAAT
>gene=hg18_chr10_117959284_117959684_+; species=SPECIES_0; 
CGAAATGGTCCAATATGGCCAGAGCCATGTAAATAATTCACAAAAGCAAGTTCAGTTCCTTCCATTTGAAATCCGAGTAATACCTCACAGAGCAACGGGTAGCTTGCGGCTTCCATCTCTGGCAGATGTTATTAAGTCTCGATAGCCAGTGATTTGTAGATGATTATAACTTTTGCATATCATTGTTACTGACAGGCAAATCCCATCAATCGAATGGCATGACTGATTAA
>gene=hg18_chr10_117959284_117959684_+; species=SPECIES_1; 
TGAAATGGTCCAATACGGCCCCAGCCGTGTAAATAATTCACAAAAGCAAGTTCAGTTCCTTCCCTTTGAAATCTGAGTAATACCTCACAGAGCGATGGGTAGCTAGCAGCTTCCATCTCTGGCAGTTGTTATGAAGTCTCCATAGCCGGTGATTTGTAGATGATTTTAACTTTTGCATATCATTGTTACTGGCAGGCAAATCCCATCAATCGAATGGCATGACTGATTAA
>gene=hg18_chr10_117959284_117959684_+; species=SPECIES_2; 
TGAAACAGTCCTGCAAGGCCAGAGCCATGTAAATAATTCACAAAAGCAAGTTCAGTTCTCCCCATCTGTAATCCTAGTACTATCTCACAGGGCCAGGGGTAGCTAGCAGCTTCTGTCTGTGGAAGATGCTATTAAGTCTCAATAGTCCGAGATTTGCAGGTGATTATAAGTTTTGCATATCATTGTTACCAACAGTCAAATCCCATCAATGGAATGGCATGACTGATTAA
>gene=hg18_chr10_117959284_117959684_+; species=SPECIES_3; 
TGAAATGGTCCTAGAAGGCCAGAGCCACGTAAATAATTCACAAAAACAAGTTCAGTTCTCTTCATTTGAAATCCCACTAATATCTCACGGGGCAACGGGCAGCTAGCAGCTTCCGTCTCTGGAAGATGCTATCAAGTCCTGATAGCCAGTGATTTGCAGATGATTATAACTTCTGCATATCATTGCATCTGACAGGCAAACCCTATCAATCAAGTGGCATGACTGATAAT
>gene=hg18_chr10_117959284_117959684_+; species=SPECIES_4; 
CAAAATGGTCCGATAAGGCCAGAGCCATGTTAATAATTCACAAAATCGAGTTCGGTTCCCTCCATTTGAAATCCTAGTAATATCTCATAGGACAATGGGTAGCTAGCAGCTTCCATCTCTGGAAGATGCTATTAAGTCTCGATAGCCAGTGATTTGCAGATGATTATAACTTTCACATATCATTGTTACTGACAGGCAAATCCCATCAATCGAATGGTGTGACTGATTAA
>gene=hg18_chr12_94467562_94467962_+; species=SPECIES_0; 
AAGGTATAAAATTGTTCCTATCTTTTCATCATCAGTTATTCTGGGGAGTATGTTTCAGTGGTATGACCTGAATAAAATGAGTGCACAAAGGTATTCACAGCATATTATCCAAAGGCAAGAAGGAGCGGCACAGGCTAATAAGGTCTGACATACCGGGCGCAGTCTCACGCCTGTAATCACAGCATTGGGAGGCCAAGGCGGGGGATCACCTGAGGTCAAGTTCGAGTGCAACATGTGAAA
>gene=hg18_chr12_94467562_94467962_+; species=SPECIES_1; 
AAGCTATAAAATTGTTCCTATCTTTTCATCATCAATTATTCTGGGGAGTATATTTCAGTGGTATGACCTGAATAAAATGAGTGCACAAAGGTATTCACAGCATATTATCCAAAGGCAAGACGGAGCGGGGCAGGCTAATAAGATCCGACATACCAGGCGCAGTCTCACGCCTGTAATCCCAGCATTGGGAGGCTGAGGCGGGGGATCACCTGAGGTCTAGTTCGAGTGCAACATGTGAAA
>gene=hg18_chr12_94467562_94467962_+; species=SPECIES_2; 
AAGCAATACTGTTGTTCATATCTTTTAATCAACAGCCATTTTGGGAAATATCTTTCAATGGTATGACTTTTTTAAAATGAGCACACAAAGGTATTCATAGGGTATTATCCAAAACAAAGATTGAAGGGAAAAAACTAATAACATCTAGGATACCTCGGGAATTATTCTGCAGATCATGGTAGTACTATCAATAATAGTTGAAAGATCAAATAACATAAGGTTCAACTGTAAAATGTAATA
>gene=hg18_chr12_94467562_94467962_+; species=SPECIES_3; 
GAGTTATAAAATTGTGCATGTCTTCTAGTCAACAGCTACTTTGGGGAATATCGTTCCATAGTATGACCTGGAGAAAACGAGCGCACGAAGGTACTCGTAGTATATTATCGGAAACAGAAGTTGAAGGGAAAAGGCTAATAACATCTGGCATACCTCGAGAATTCTTATGTAGATCACGGCCTCATGATCAATTATATTTGAAAAATCAAATAACGCCTGGCTCAGCGGTTAAGCGTCTGC
>gene=hg18_chr12_94467562_94467962_+; species=SPECIES_4; 
AAGCTATAAAACTGTTCATCTCTTTTAATCAACAACCACTTTAGGGAATATCTTTCAGTGGTGTGACCTGGAAAAAATGAATGCACAAATGTATTCGTAGTATATTATCCAAAACAAAATTTGAAGGAAAAAAACCAATAACATCTGACATACCTTGAGAATTCTTATGTAGATAATGGCAATATAATCAGTCATGTTTGAAAAATCGCGTAACGTGAGATTCAAGTGTACACTGTCACG
>gene=hg18_chr6_37429560_37429960_+; species=SPECIES_0; 
GAGCCCCGCCACCCTCTTTGCTCAGCCGCCGCTCTTGCGCAGGCGTAGTGCTCCTGCTTCCGGCCGAGCGGGCGAGCGGAGCCTGCTTTCGCAGCGATCGCGAGCGTGTGGCGATTGCTTCTGTCTGTTATTTAGATATGGAAGCTGAGGGGATGCACAGAGGCAGCCAGAACCTAGGTCAGGGTCTCGCTCGGTGCTGACCGCCCCGG
>gene=hg18_chr6_37429560_37429960_+; species=SPECIES_1; 
GGGCCCCGCCACCCTCTTTGCCCAGCCGCCGCTCTTGCGCAGGCGCAGTGCTCCTGCTTCCGGCCGAGCGGGCGAGCGGAGCCTGCATTCGCAGCGATCGCGAGCGTGTGGTGATTGCTTCTGTCTGTTGTTTAGATATGGAAGCTGAGAGGATGCACAGAGGCAGCCGGAGCCTGGGTCGGGGTCTCGCTCGGTGCTGACCGCCCCGG
>gene=hg18_chr6_37429560_37429960_+; species=SPECIES_2; 
GGGCCGCACCACCCTCTGGGCCCCCCGCCCTCTCTCGCGCAGGCGCAGTGCTCCCGCTTGCTGGCGGGCGGGCGGGCGGAGCCAACCTTCACAACGATCGTGAGCCCGTAGCGACTGCTTCTGTCTGTGGTGTAGGTATGGCGCCCGCGAGGAAGCCAAGAGGCGGCGGGAACCCACGTCAGGGTCTCGCTGTGTGCTGACTGCCCTGG
>gene=hg18_chr6_37429560_37429960_+; species=SPECIES_3; 
GGGTCCCACCGCAGCCTGCGGCCCCCGGCTTGTCCGGCGCAGGCGCAGTGCGCCGGTTGGCGGCCGAGGGGGCGCGCGCAGCCAGAGTTCACATCGATCGCGAGCGCGTAGCGATTGCTTCTGTCTGTTGTTTAGTTATGGCGCCGGCGACGAGGCTGAGAGGCGGCGGGAACCCGGGCGGGGGTCTCGCTCTGTGCTGACCGCCCTGG
>gene=hg18_chr6_37429560_37429960_+; species=SPECIES_4; 
GGGCCCCACCCCCCTCTGCGCCCCCCGGCCACTCTCGCGCAGGCGCAGTGCTCGGTGTTCCGGCCTGGCGAGCGCGCAGAGCCAGCGTTCGCATCGATCGCGAGCGCTTAGCGATTGCTTCTGTCTGTTGTTTAGGTATGGCGCCTGCGAGGAAGCGGAGAGGCGGCGGGAACCTGGGTCGTGGTCTCGCTCTGTGTTGACCGCCCTGG
>gene=hg18_chr1_220550810_220551210_+; species=SPECIES_0; 
TCTTGGTAATGAAAATCTCTGTGTAGCCAGTATCGTCTGCATTCACAGTCAGCTGCTGCCACTGTCATCCTCTGCAGCTGTTCTACAGCATGTGATGAGGCCGGAAATCCAGTGAGTGCTGATGCCCATTTTAGGGCCTGCTACATGGCAGCGGAAATGCACATCCTCCCAGAGGACAGCGAGTGAGTTCCGGAGCCCACATTCAGATGAGCCTGCACAGACCTCTCCCAAGGAACTTCAGGATGATTGATTAAATCTCTGCCTTTCAGT
>gene=hg18_chr1_220550810_220551210_+; species=SPECIES_1; 
TCTTGGTAATGAAAATCTCTCTATAGCCAGTATCGTCTGCATTCACAGTCAGCTGCTGCCACTGTCATCCTCTGCAGCTGTTCTACAGCATGTGATGAGGCCGGAAATCCAGTGGGTGCTGATGCCCATTTTAGGGCCTGCTACATGGCAGCGGAAATGCACATCCTCCCGGAGGATGGGGAGCGAGTTCCGGAGCCCGCATTCAGATGAGCCTGCACAGACCTCTCCTAAGGAACTTCAGGATGATTGATTAAATCACTGCCTTTCAGT
>gene=hg18_chr1_220550810_220551210_+; species=SPECIES_2; 
TCTTGGTAAAGAAAATCTCCACGAAGCTAGCTTCGTCTGCATTCATAGTCAGCTGCCGCTACTGTCGTTCCCTGCAGCTGCTCCACAGCATGTGATGAGACCGGAAATCCAGTGGGTGTTGATGCCCATTTTAGGGGCTGCTGCCTGGCAGCGGAAATGCACATTCTCCCTGGGGGTGGTGGGTGGGTTCTGGAACCCTCATTCACATGAGTCCATCCGGACCTCTCCAAAGGAACTTCAGGATAATTAATTAAATCAGTGCCTTTCAGT
>gene=hg18_chr1_220550810_220551210_+; species=SPECIES_3; 
TCTTGGTAAAGCAAATATCCATGAAGCCAGCATCGTCTGTATTCACAGTCAGCTGCTGCCACTGTCATCCTCTGCAGCTGTTTTACAGCATGTGATGAGACCGGAAACTCAGTGGGTGCTGATGCCCATCTTAGGGCCTGCTGTGTGGCAGCGGATATGCACATCCTCCCTGAGGGTGGTGGGTGTATTCCGGAGCCCTCGTGCAGATGATCCTGCACAGACCCCTCCGAAGGAACTTCAGGATAATTAATTAAATCAGTGCTTTTCAGT
>gene=hg18_chr1_220550810_220551210_+; species=SPECIES_4; 
TCCTGGTAAAGAAAATCTCTATGAAGCCAGCCTCGGCTGCATTAACAGTCAGCCGCTTCCACTGTCGTCCTCTGCAGCTGTTCTACAGCACGTGATGAGACCGGAAACCGAGTGGGTGTTGATGCCCATTTTAGGGCCTGCTGTGCAGCAGCAGAAATGCACATTCTCCCTGAGGGTGGCGGGTGTGTTCCGGAGCCTTCATTCAGATGAGTCTGCACAGACGTCTCCAAAGGAACTTCAGGATAATTAATTAAATCAGTGCTTTTCAGT
>gene=hg18_chr7_129792634_129793034_+; species=SPECIES_0; 
CAGAGGACCTTGTGAACGTCAGAGATGCAGGCAGCCAATTCCCATTTGGCCAGGGGAAGATTAGTTTATTCTGCTTAGCTCAAACCAGAACTAATGGCCTAAAGTGTTTCTCCATATTTGGGCAAAGCCACCTGGTCGTTGGCAGGGGAACCGCTTTCTGTGCGTGGGCCGCAAAGGCAGACAAAGCCTTCAACCTCCCCCGCTCTGCGCATCTGTTGCTGTTTGTCATTCATCAAGTGGAGCAGGTGCAGGCTCCTGGCAGACATAACAAACAAGGCCACTG
>gene=hg18_chr7_129792634_129793034_+; species=SPECIES_1; 
CAGAGGACCTTGTGAGCGTCAGAGATGCAGGCAGCTAATTCCCATTTGGCCAGGGGAAGATTAGTTTATTCTGCTTAGCTCACACCAGAACTAATGGCCTGAAGTGTTTCTCCATATTTGGGCAAAGCCACCTGGTCGTTGGCAGGGGAACGGCTTTCTGTGCGTGGGCCGCAAAGGCAGACAAAGCCTTCAACCTCCCCCGCTCTGCGCATCTGTTGCTGTTTGTCATTCATCAAGTGGAGCAGGTGCAGGCTCCCGGCAGACACAATAAACAAGGCCGCTG
>gene=hg18_chr7_129792634_129793034_+; species=SPECIES_2; 
CGGAGGACTTTGTGAACGTCAGAGAGGCAGGCAGCTAATTCCCATTTGGTCAGGGGAAGATTAGTTTATTCTGCTTAGCTCAAACCAGAACTAATGGCCTGAAGTGTTTCTCCATATTTGGGCAAAGCCACCTGGTCGTTGGCAGGGGAACCGCTCTCTGTGCGTGGGCTGCAAACGCAGACAAAGCTCGCAGCCTCCCCCGCTCCGCTCATCTGTTGCTGCTTGTCATTCATCAAGTGCAGCAGGTGCAGGCTCCCAGCAGACACAACAAACAGGGCCGCTG
>gene=hg18_chr7_129792634_129793034_+; species=SPECIES_3; 
CAGAGGACTTTGTGAACGTCAGAGAGGCAGGCAGCTAATTCCCATTTGGTCAGGGGAAGATTAGTTTATGCTGCTTAGCTCAAACCAGAACTAATGGCCTGAAGTGTTTCTCCATATTTGGGCAAAGCCACCTGGTTGTTGGCAGGGGAACCGCTCTCCATGCGTGGGCTGCAAACGCAGACAAAGCTCTCAGCCTCCCCTGCTCTGCTCATCTGTTGCTGTTTGTCATTCATCAAGTGGAGCAGGTGCAGGCTCCCGGCAGACACAACAAACAGGGCTACTG
>gene=hg18_chr7_129792634_129793034_+; species=SPECIES_4; 
CAGAGGACTCTGTGAACGTCAGAGAGGCAGGCAGCTAATTCCCATTTGGTCAGAGGAAGATTAGTTTATTCTGCTTAGCTCAAACCAGAACTAATGGCCTGAAGTGTTTCTCCATATTTGGGCAAAGCCACCTGGTCGTTGGCAGGGGAACCGCTCTCCCTGCGTGGGCTGCAAACGCAGACAAAGCTTTCAGCCTCCCCCACTCTGCTCATCTGTTGCTATTTGTCATTCATCAAGTGTAGCAGGTGCAGGCTCCCGGCAGACGCAAGAAACAGGACCACTG
>gene=hg18_chr12_103516849_103517249_+; species=SPECIES_0; 
CCTGCAGCTAAGGGAGGCGCGGAGGGGTAAAGGTACTTCCTTTACCGTGGGAAGGATCACACTGCACCGACTGCCTGTTGCATAGCGAGCACTCCAGAAACGGTGGGGTTGTTATCCCCATAAAAGGCACACAAGGCCCCTTAGCTTTTGTGGTCTGGGAGCCAAGGCCGGTTCCCATGGCACCCAGTGAAGTCACGGCAGGGCTGATGGCTGTGGGCAAAGAACCCAAGGTTCAGGCCCCACACGGTCAAAGCATTTTAAAGGCCTTGTATTAGACAAA
>gene=hg18_chr12_103516849_103517249_+; species=SPECIES_1; 
CCTGCAATAAAGGGAGGCGCCGAGGGGTAAAGGTACTTCCTTCCCCGTGGGAAGGATCCCACTGCACCGACTGCCTGGTGCACAGTAAGCACTCCAGAAACGGTGGGGTTGTTATCCCCATAAAAGGCACACAAGGCCCCTTGGCTTTTGTGGTCTGGGAGCCAAGGCCGGTTCCCATGGCACCTAGTGAAGTCACGGCAGGGCTGATGGCTGTAGGCAAATAACCCAAGGCTCAGGCCCCACACGGTCAAAGCATTTTAAAGACCTCGTATTAGAAAAA
>gene=hg18_chr12_103516849_103517249_+; species=SPECIES_2; 
CCTGAGGTTAAGGGCGGCTCAGAGAGGTTAAGGTCCTTCCTTCACTGTGTGAAGGATTATATGGAACCAAGTGCCCAACACATGAGGCACCCTCCATAAATGGCAGGATTGTTGTCCCCATAAAAAGCACACCAGGCCCCTTGGCTTTTGTGGCCTGGGTGCCATAGCTGGTTCACGGGGCGCCCAGGGAAGTCGTGGCAGGCCTGAGGGCGGTTGGGAAAGGGCCCACGTCGCAGGCCCCACACGGTCAAAGCATTTTAAAGGCCTTGTATTAGAAAAA
>gene=hg18_chr12_103516849_103517249_+; species=SPECIES_3; 
TCTGAAGTGAAGGGAGGCAAAGACCTATAAAGGTACTTCCTTCACCGTGGGAAGGATTCCACTTCACCAAATGCCTGGCACACGGTGCGCACTCGATAAATAGTAAGATTGTTGTCCTCATAAAAAGCACACAAAGCCCCTTGGTCTTTGTGGCCCGGGTGCCAACGCAGATTCACAGGGCACCCACCGAAGCCGTGGCTGGGCTGGGGGCGGTTGGGAAAGGGCCTGAGTTGCAGGCCCCACACGGTCAAAGCATTTTAAAGGTCTTGTATTAGAAAAA
>gene=hg18_chr12_103516849_103517249_+; species=SPECIES_4; 
CCTGAAATTAAGGGAGGCTCAGAGAGGTAAAGGTACTTCCTTCGCTGTGTGAAGGATTATGCTTGGTCGAGCGCCTGGCACACAATGAGCTCTCCATAAATGGTGAGATTGTTGTCCCCATAAAAAGCACACAAGGCCCCTTGGCTTTTGTGGCCTGGGTGCCAAAGCTGGTTCCCGTGGCGCCCAGGGAAGTCACGGCGGGGCTGAGGGCCGTTGGGAAGGGGCCCGTGTTGCAGGCCCCACATGGCCAAAGCATTTTAAAGGCCTTGTATTAGAAAAA
>gene=hg18_chr2_232235408_232235808_+; species=SPECIES_0; 
GGGCGCGGCTTCCGCGTGATGGACGCCCGGAAGCCGGCACAACAAATGCCCAAGCGCCAGGGCTTCGCTGTCTGCAGGTCCTTCCGCTGCCCGCGGAGCGAAGATGGCGCCTAGAGCTTGCAGCGTTGCCCAAATATGGGGGGAATTAGGCGCCTCTACCTCCTCAAGAAGGGTCTGCCGGCTGACCTCGGGGGTGTGCACGTCCTTCTGTGTGCAGAACCCTGGGCGTGCGCCTTTCTGTATGTGCACAACCTCGGAAGTGTGCGCATAC
>gene=hg18_chr2_232235408_232235808_+; species=SPECIES_1; 
GCGCGCGGCTTCCGCGTGATGGACGCCCGGAAGCCGGCACAACAAATTCCCAAGCGCCGGGACTTCGCTGTCTGCAGGTCCTTCTGCTGCCCGCGGAGCGAAGATGGCGCCTAGAGCCTGCGGCGGTGCCCAAGTATGGGGGAAATTGGGCGCCTCTGCCTCCTCCAGAAGGGTCTGCAGGTTGGCCTCGGGGGTGTGCACGCCCTTGTGTGTGCAGGACCCTAGGCATGCGCCTTTCTGTGTATGCACAGCCTCGGAAGTGTGCACATAC
>gene=hg18_chr2_232235408_232235808_+; species=SPECIES_2; 
GCGCTCGGCCACCGCGTGATGGATGCCCGGAAACCAGGACAACAAAGGCCCGGGCGCAAGGGCTGCGCGGCCTGCAGGTCCTTCCGCTGCCCGCTGGGCGAAGATGGCGCTCAGAGACTGCAGCTGAGACCGAGCAGGGAGGGAAGTGGGCGCTTCCACTTCCTATGGATGGGCCTGCGAGCTGGCCTCAGTGCCACGCACGGCCTCGTGTGTGCACCACCGGGAGTGTGCACCTTCCGAAGTATGCTCAACCTTGGGAGCGTGGCCATTC
>gene=hg18_chr2_232235408_232235808_+; species=SPECIES_3; 
GCGCGCGGCCTCCGCATGATGGACGCCCGGAAGCCGGGACAACAAAGGCCCGCGCGCTAGGGCCGCGCGGCCTGCGGATCTTTACGCTGCTCGCAGGGCGAAGATGGCGCCCAGGCGCGGAAGCTGTGCCCGAGTGTGGGGAGACTTGGGCGCGTCTACCTGCGAGGGCCCGGCCGCCGTCCTGGCGGGAGGGGCACGCACGGCCTCGTGTGCGCACAGCGCTGGGTGTTCACCTCACCGTGTGTGCACAGCCTCGGGGTACTGCACATCC
>gene=hg18_chr2_232235408_232235808_+; species=SPECIES_4; 
GCGCGCGGCCTCCGCGTGATGGACGCCCGGAAGCCGGGACAACAAAGGCCCGAGCGCAGGGGCTGCGCTGGCTGCAGGGCCTTCCGCTGTCCGCGGGGCGAAGATGGCGCCCGGAGGCTGCAGCTGGGCCTGAGTGTGGAGGGAAATGGGCGCTTCTGCCTCCCCCGGCTGGGCCTATGGACTGACCGCGGGGGCCTGCACGTCCTCGTGTGCTCACACCCCTGGGTGTGCATCTTCCTGTGTATGCACCACCTCGGGAGCGTGCACATGC
>gene=hg18_chr19_55907648_55908048_+; species=SPECIES_0; 
CTGCCCCACTTGAAGGACAGCTCTGGGTGTGGAGGCTGGCAATAATGAACATAGGGAAGTCTTGGCAGCCCTTGTGAGGACAGCCAGCAGTGCCACCCAACAGAATCATGGGGATGGTTGCAACTGCACCACCCTATATGGCAGGCACGTGTGGGCCCCTGAGCACTTGAACGTGCTAGTGAGCCTGAGGAACTGAAATTTTAATTTTACTTCATTCTATTTAATTTAAATTTAAACAGCCCCAGGTGGCCAGTGGCTACTGGCTTGGAT
>gene=hg18_chr19_55907648_55908048_+; species=SPECIES_1; 
CTGTCCCCCTTGAAAGACAACTCTGGGTGTGGAGGCTGGCAGTAATGAGCATAGGGAAGTGTTGGCAGCCCTTATGAGGACAGCCAGCAGTGCCATCCAACAGAATCGTGGGGATGGTTGCAACTGCATCACCCTATATGGCAGGCACGTGTGGTCCCCTGAGCACTTGAACGTGCTAGTGAGCCTGAGGAACTGAAATTTTAATTTTACTTCACTCTAATTAATTTAAATTTAAACAGCCCCAGGTGGCCACTGGCTACTGGCTTGGAT
>gene=hg18_chr19_55907648_55908048_+; species=SPECIES_2; 
GTGTCCCCCTCGAGGAACGGATCTGGGCCTGGAGACTGGCAGCTTCGAGCGTGTGGGAGTGTTGGCGGCCGCCGTGCGAACAGACGGTGGCGCAGTCCAACAGCATGATGGAAATAGTTACAACCGCACGATCCAACATGGCAGCCGCGTGGGGGCTACTGAGCCCTGGAAGGTGCTAGTAAGCCTGAGAATCGGAAGTTTTAATTTTAGTTCATTTTCTTCTATTTAAATCTAAACAGCCCCCCGTGGCTAGTGGCTGCTGGATTGCAC
>gene=hg18_chr19_55907648_55908048_+; species=SPECIES_3; 
GTGTCCCATTCCAGAAACAGCTCCAAGCATAGAGGCTGGCGGAGCTGGGCATACGGGAGTGTTGGCAGCCCCTATGAGGACAGCCTGCAGCCCTGTCCACCGGAATGACAAAAACAGCTGCCACCACACCATCCAACGCGGCAGCCACATGTGGGCTCCTGAGCACTCGAAGGTGCTAGTGAACCCAAGGAACAGAAATTTTCATCTTAGTTCATTTTAATTAATTTAAATCCAAACAGCCCCCTGTGGCTAGTTGCTTCTGGATTGGAC
>gene=hg18_chr19_55907648_55908048_+; species=SPECIES_4; 
GTGTCCCACTCAAGGGCCAGCTCTGGACACAGAGGCTGGTGGCTTCGAGCACAGGGGAGTGTTGGCAGCCCCTGTGAGGACAGCCAGCAGCACTGTCGCACAGAAAGATGGAGACGGTTCCAACTGCGCCATTCAATATGGCAGCCACCTGTGGGCTACGGAGCACTGGAATGAGCTAGGGAGCCTGAGGAACAGGAGTTTTCAATTTAGTTCGTTTGAATGAACTTAAACCTAAACAGCCCCATGTGGCTAGTGGCTATAGGACTAGAC
>gene=hg18_chr2_156897402_156897802_+; species=SPECIES_0; 
GCCAATGTGCCTTTGTTTATGTGGCTTGCGCTGCCGCTGCCAACATGCACCTAAAGTCTCCGCGCGTCAGCGCGCGTCAGCGGCCCGCCGCCCAATCGCCGCGCGCCGCGCTCCCGGACTCCTGGCCCGCGCTCGCTTTGGTATATTTCCGACCTGACGTCACGAGCAGGGCCGATTTTAAGGTGGGAACCGCTCTGCGTTCACCTTGGTAGCCAGCTTGGTTTTTTTTTTTTTCCGAAAGAGGTGTGACCTCTCCCAGGCC
>gene=hg18_chr2_156897402_156897802_+; species=SPECIES_1; 
GCCAATGTGCCTTTGTTTATGTGGCTCGCGCTGCCGCTGCCAACATGCACCTAAAGTCTCCGCGCGTCAGCGCGCGTCAGCGGCCCGCCGCCCAATCGCCGCGCGCCGCGCTCCCGGACTCCTGGCCCGCGCTCGCTTTGGTATATTTCCGACCTGACGTCACGAGCAGGGCAGATTTTAAGGTGGGAACCGCTCTGCGTTCACCTTGGTAGCCAGCTTGGTTTTTTTTTTTTTCCGAAAGAGGTGTGACCTCTCCCAGGCC
>gene=hg18_chr2_156897402_156897802_+; species=SPECIES_2; 
GCCAATGTGCCTTTGTTTATGTGGCTCGCGCTGCCGCTGCCAACATTCACCTAAAGTCTCCGCGCGTCAGCGCGCGTCAGCGGCCCGCCGCCCAATCGCCGCGCGCCGCTCTCCCAGACTCCTGGCCAGCGCTCGCTTTGGTATATTTCCGACCTGACGTCACGAGCAGGGCCGATTTTAAGGTGGGAACTGTTCAGGGTTCACCTTGGTAGCCAGCTAGGTTTTTTTCTTTTTCCGAAAGAGGTGTGACCTCTCTCAGGCC
>gene=hg18_chr2_156897402_156897802_+; species=SPECIES_3; 
GCCAATGTGCCTTTGTTTATGTGGCTCGCGCCGCCGCTGCCAACATGCACCTAAAGTCCCCGCGCGTCAGCGCGCGTCAGCCGCCCGCCGCCCAATCGCCGCGCGCCGCGCTCCCGGACTCCTGGCCGCCGCTCGCTTTGGTATATTTCCGACCTGACGTCACGAGCAGGGCAGATTTTAAGGTGGGAACCGTTCTGGGTTCACCTTGGTCGCCAGCTTGGTTTTTTTTTTTTTCCGAAAGAGGTGCGACCTCTGTCGGGCC
>gene=hg18_chr2_156897402_156897802_+; species=SPECIES_4; 
GCCAATGTGCCTTTGTTTATGTGGCTCGCGCTGCCGCTGCCACCATGCACCTAAAGTCTCCGCGCGACAGCGGGCGACAGCGCCCCGCCGGCCAATCGCCGCGCGCCGCGCTCCCGGACTCCTGGCCGGCGCTCGCTCTGGTATATGTCCGACCTGACGTCACGAGCAGGGCCGATTCTAAGGTGCGAACCGTTCTGGGTTCACCTTGGTAGCCAGCTTGGTTTGATTCTTACTCCGAAAGAGGTGTGACCTCTCTCAGGCC
>gene=hg18_chr16_2287028_2287428_+; species=SPECIES_0; 
CTGTTCTCTGGTCAGGCTCCAAATTGAGCTTTCAGCTCCCTCTTCCTCTCACGCCCCCCTGCTGGGCTCAGAGTCTCCCCTGCGAAGGTACAGCCATCTCAGCACGGGCCACCCGACCCTGCTGGCCCCGCTCACCGTATTTCTGCTTGAGGAACAGCGAGGACCCGCAGCACTGCAGCTC
>gene=hg18_chr16_2287028_2287428_+; species=SPECIES_1; 
CTGTTTTCTGGTCAGGCTCCAAATTGAGCTTTCAGCTCCCTCTTCCTCTCACGCCCCCCTGCTAGGCTCAGAGTCCCCCCTGCGTGGGTACAGCCATCTCAGCACAGGCCACCCGACCCCGCTGGCCCCACTCACCATATTTCTGCTTGAGGAACAGTGAGGACCCGCAGCACTGCAGCTC
>gene=hg18_chr16_2287028_2287428_+; species=SPECIES_2; 
TTAGTCACCAGTCAGGCTCCAGATTAAGCTTTCTGTTCCCTCGTCTTCTCACGCCCCTCTGCTCGGGTCAGAGTCTCCCCCACGGACATACAGGCACTCCGGCACACGCCACTGGACCCCGCCGGCCCCGCTCACCGTATTTCTCCTTGAGGAACAGCGACGACCCGCAGCACTGCAGCTC
>gene=hg18_chr16_2287028_2287428_+; species=SPECIES_3; 
CTCTTCCCCGGCCACACTCCAAGTTGGGCAATCTGCTCCCTCCTCCTGTCCTGCCCCTCCGCTGGCCTCAGCGTCCCCCCGGGGAAGCCACAGCCCCCCCCGCCCAGGACACCTGTCCCCGCTGCCCCCGCTCACCATACTTCTGCTTGAGGAACAGCGAGGACCCGCAGCATTGCAGCTC
>gene=hg18_chr16_2287028_2287428_+; species=SPECIES_4; 
CTATTCATTGGTCAGGCTTCAACTCAAGCTATCTGCTCCCTCCTCTTCTCACGCCCCTTTGCTCAGGTCAGAGTCTCCACTGCGAAGGTACAGGCACTTCAACACAAGCCACCTAACTCTGCTGCCCCTGCTCACCGTATTTCTGTTTGAGGAACAGCGATGACCCGCAGCACTGCAGCTC
>gene=hg18_chr3_30796389_30796789_+; species=SPECIES_0; 
TCTCCTACAGAATCTGGTTCTCAGCAGTACTGGTGACCAGAAACAAGTACACCCAGTAGCTCCCCCAGTACCCCTTTCAGGTCATCACAGCAGACAGGCAGGTGCCATAAGGCTTTTCTGGCATACTCCCCTCAGGTGGTTTCAAGAGAGATGCCAGCTAGGCACCTTGCCTTGGATACTCTCAGTGATTCCAAGGCATGGCCCTGTAGATG
>gene=hg18_chr3_30796389_30796789_+; species=SPECIES_1; 
TCTCCTACAGAATCTGGTTCTCAGCAGCACTGGTAACCAGAAACCAGCACATCCAGCAGCTCCCCCAGTACCCCTTTCAGGTCATCACAGCAGACAGGCAGGTGCCATAAGGCTTTTCTGGCATACTCCCCTCAGGTGGTCTCATGAGAGATGCCAGCTAGGCACCTTGCCTTGGATACTCCCAGTGATTCCAAGGCATAGCCCTGTGGATG
>gene=hg18_chr3_30796389_30796789_+; species=SPECIES_2; 
GCTTCTTCAGTGGGTGGCTCCCAGCAGTTTTGGTGACCAGCACCAAGTGGCCCCAACAGTGTCCCCAGCACCACCCTGAGGTCTTCACCATGGCCTGGCCAGTGCCATAAGGTTTTCCTTGCCCACTCTCCTCCAGGGATCTCATGAAGGCCGCCAGCTAGGCAACTTGCCTTGGACAGCTTGAGTGAGTCCAAGGCAGTGCCCTGAAATCA
>gene=hg18_chr3_30796389_30796789_+; species=SPECIES_3; 
TCTCTTCCAATATGTGGTTTTCAGCAGTACTGGTGCCCAGCCACAAGTGAACCCGATAGATCCTCCAGCACCCCCCTCAGATCTTCACAACAGATTGGTCAGTGCCCTAAGTTTTTTCTGGCACACTCCCTGCAAGTGGTTTTACGAGTGCTGCCAGCAAGGTGCCTTGCTTCGGATACCTTGAGTGCGTTCAAGGCACAGCTCTGAAAATG
>gene=hg18_chr3_30796389_30796789_+; species=SPECIES_4; 
TCTCCTGCAGTATGTGCTTCTCAGCAGCCTTGGTGACCAGCAGCAAGTGGCCCCAACCGCTCCCCCAGCACCCCCCTCTGGTCTTCACAGCCGACTGGCAGGGGCCGTAAGGCTTTACTGGCACACTCCCCTCAGGTGGTTCCATGAGTGCTGCCAGCGAGGCACATGGCCTTGGATACCCCGAGTGAGTCCGAGACACTGCCCTGAAAATG
>gene=hg18_chr1_39566333_39566733_+; species=SPECIES_0; 
CAAAGCATGTCTTGATTCTGATCCTTGATTTTGTGCAACAGGAGTTGTAAAAACCACAAGACAAAACCAGCTATGATTTGATGGTGTATTTCCAAAAACAAAGTGCTGGTGTAACATTCTCCATTTAAGTAGCCCACTTCCAGTGGCTGTTGCTTCACCATATAAGGGAGTATGTGAAAAGTTTTAACAATTGCTTGCTGAGAACATCCGGTTCTCATTTTGAAAGGTTAAAAAAGGGGGGAAAAAAGAAAGACAGGCTGC
>gene=hg18_chr1_39566333_39566733_+; species=SPECIES_1; 
CAAAGCATGTCTTGATTCTGGTCCTTGATTTTGTGCAACAGGAGTTGTAAAGACCATAAGACAGAACTAGCAATGATTTGATGGTATATTTCCAAAAACAAAGTGCTAGTATAACATTCTCCATTTAAGTAGCCCACTTCCAGTGGCTGTTGCTTCACCATATAAGGGAGTATGTGAAAAGTTTTAACAATTGCTTGCTGAGAACATCCAGTTCTCATTTTGAAAGGTTAAAAAAGGGGGGAAAAAAGAAAGACAAGCTGC
>gene=hg18_chr1_39566333_39566733_+; species=SPECIES_2; 
CAAAATATGCTTTGACTTTGATCCTTAAATTTGTATAGCAGGAGTTATACAGGCCACAGTGTAGAACCGGCTGTGATTTGAGAGCAGATTTCCAAAACAAACGTGCTGGTTCAGCACTCTGTTTGTGAGTAACCCACTTGTAATGGCTATTGCTTCACCATATACGGGAGTACATGAAGAGTTTTAACAATTGCTTGCTGAGAACATCCAGTTCTCATTTTGAAAGGTTAAAAAAGGGGAGAAAAAAGAGAGTCAAGCTGC
>gene=hg18_chr1_39566333_39566733_+; species=SPECIES_3; 
CAAAACATGCTTTGACTCTGGTCCTTGAATTGGTACATCGGGAGTTGTAAAGACCACAAGACAGAACCAGCCATGATTTGAGAGTAGATTTCCAAAAAGAACGTGCTGATTTAGCATTCTCTGTGTCAGTGGCCCACTTCTAGTGGCTATTGCTTCACCATATAAGGGAGTATGTGAAAAGTTTTAACAATTGCTTGCTGAGAACACCCAGTTCTCATTTTGAAAGGTTAAAAAGGGGGAGAAAAAGGAAAGACAAGCTGC
>gene=hg18_chr1_39566333_39566733_+; species=SPECIES_4; 
CAAAATGTATTTTGACTCTGATCCTTGAATTTGTGTAGCAGGAGTTGTAAAGAGCACAAAACAGAACCAGCTATGATTTGAGAGTAGATTTCCAAAAAGAATGTGCTGGTTTAGCATTCTCTGTGTAAGTAGCCCACTTCTAATGGCTGTTGCTTCACCATATAAGGGAATATGTGAAAAGTTTTAACAATTGCTTGCTGAGAACATCCAGTTCTCATTTTGAAATGTTAAAAAAGGGGAGAAAAAAGAGAGACAAGCTGC
>gene=hg18_chr9_114133092_114133492_+; species=SPECIES_0; 
TGTGTTTAAGTAAATTATCTCAGGAGGAACGAACACCACACACACAGACAGTTGGGATTTGAGGAGGAACTAGAAAGATATGTTGACTGGTGGCTTGTGGTTTTTTTAACTACCCAAATAAGGAAAAAGGATCTTTCAGGCTGTTGGAAAATGTAGAAATTTAATTAGTCTCCTGAAGGCAAAAATGCACTGTATTCTAAACCACATCCCTTAAGACCAGGGTGTGAAAACCCCTTTAAAGTCCTGCC
>gene=hg18_chr9_114133092_114133492_+; species=SPECIES_1; 
TATGTTTAAGTAAATTATCTCAGGAGGAATGAACACCACACACACAGACAGTTGGGATTTGAGGAGGAACTAGAAAGATATGTTGACTGGTGGCTTGTGGTTTTTTTAACTATCCAAAAAAGGAAGAAGGATCTTTCAGGCTGTTGGAAAATGTAGAAATTTAATTAGTCTCCTGAAGGCAAAAATGCACTGTATTCTAAACCACATCCCTTAAGACCAGGGTGTGAAAACCCCTTTAAAGTCCTGCC
>gene=hg18_chr9_114133092_114133492_+; species=SPECIES_2; 
TGTCTGTGATTAAATTACCTCAGAAAGAATGAACATCACACACACAGACAGTTGGCATCTGAGGTGGAACTAGAAAGATATGTTGACTGGAGGTTTGTTGTTTTTTTAACTATCCAAATAATGAAAAAGGACCTTTCAGGCTATGGAAAAATGCAGAAATTTAATTAGCTTCCTGAAAGCATAAGCTCACTGAGTTAACAACCATATCCCTTAACATCAAGATGTAAAAAACCCTATATAGTTCTGCC
>gene=hg18_chr9_114133092_114133492_+; species=SPECIES_3; 
CGTGTTTAAGTAAATTATCTCAGGAGGAATCAACACCACACACAAAGACAGTTGGGATTTGAGGAAGATCTAGAAAGACAGACTGACTGGTGGTTTGTTGTTTTTTTAACTATCCAAATAATGAAAATGGGTCTTTCAGGTTGTGGGAAAATGCAGAAAGTTAACGAGCCTCCTGAAAGCAAACATTCACTGTGTTCAAAACCACATCCCTTAACCCCAAGGTGTATAAACTCCTACAAACTTCTTCC
>gene=hg18_chr9_114133092_114133492_+; species=SPECIES_4; 
TGTGTTTAAGTAAACTATCTCAGGAGGAATGAACACCACACACAAAGACAGCTGGTAGTTGAGGAGGAACTAGAAAGATGTGTTGACTGGGGATTTGTTGTTTTTTTAACTATTCAAATAACGAAAGAGGACCTCTCAAGCTGTGGGAAAATGGAGAAATTTAATTAGCCTCCTGAAAGGAAATATTCACCGTGTTCAAAACCACATCCCTTAACGCCAAGGTGTAAAAACCCCTATAAAGTTCTGCC
>gene=hg18_chr2_128115224_128115624_+; species=SPECIES_0; 
CCGGCACTGAGTAATCCCCTCCCACTGCAGCCTCAGCCCCAGAGTCAGGCTGGTGCTGCGGCAGGAGCGGCGTCACCTCCCCTGCAAGCTGGGATCACTGAGCACACCTTGCCCCCAGTCTGCATGTGAGGATGACTGGGGGCTGGGGCTGCATCAGGACCCTCCCAAAGC
>gene=hg18_chr2_128115224_128115624_+; species=SPECIES_1; 
CCGAGACTGAGGAATCCCCTCCCACTGCAGCCTCAGCCCCAGAGTCAGGCCCATGCTGTGGCAGGAGCGGCGTCACCTCCCCTGCAAGCTGGGGTCACTGAGCACACCTTGCCCCCAGTCTGCTTGTGAGGATGACTGGGGGCTGGGGCTGCATCAGGACCCTCCCACAGC
>gene=hg18_chr2_128115224_128115624_+; species=SPECIES_2; 
CCTGCTCAGCGACCTCATTCCTCGCTGCACCCGCAGCCCAAGGGTCAGGGAGGTGCTGGAGCAAGAGCTGCAGAGCACCCTCTACAAGCCAGAGTCACCGGACACGTCTTCCAGGGAGTTTGGGTGTGATGATCACTGGGGGCCAGGGCCACATCAGGACCCTCACAGAGG
>gene=hg18_chr2_128115224_128115624_+; species=SPECIES_3; 
CCTGCTCAGTGACCTCCTGTCCAGCTGCTGCCGCAACCTCAGTGCCAGCGAGGTACTGTGGCAGGGGCTGCATAGCCTCCCCTACAAGCCGGAGCCACTGAGCACGTCTTCCATTCACATGGTGTGTGGGGATCTCTAGGGGCCAGGGCTGCATCGGAAGCCTCCCAAAGA
>gene=hg18_chr2_128115224_128115624_+; species=SPECIES_4; 
CCCACCCAGTGACATCCTCTCCAGCTGCAGCCTCAGCCCAAGTGTCAGGGGGCTGCGGTGTCAGGAGCTGCATCACCTCCCCCACAGGCTGCAGTCTCAGAGCACATCTTCTGGTGAGTCTGCGTGTGAGGATCCCTGGGGGCCAGGGCTGCATGGCGACCTTCTCAAAGA
>gene=hg18_chr1_154212592_154212992_+; species=SPECIES_0; 
GTATAAAAAGAAAGGAGACAGCTGGTGTGCTGGGGGAGGGGGAGAGGGGATCCAGGGTTTGTTGGCTAAGAACCAACTCCCCCTTCTGTAACCACAGTTTTCCGGAGGTGGCCCTCCCCTTCCGACCGGCCAAACTGACAACCACCCTTCTCCGGTGGCCTCTTTGCCCTCAGATCCACCCACTCAGCCCCCGACTGCCCCATTCCCCCAGCCAGTAGAAAAGACCAAAA
>gene=hg18_chr1_154212592_154212992_+; species=SPECIES_1; 
GTATAAAAAGAAAGGAGACAGCTGGTGTGCTGGGGGAGGGGGAGAGGGGATCCAGGGTTTGTTGGCTAAGAACCAACTCCCCCTTCTGTAACCACAGTTTTCCGGAGGTGGCCCTCCCCTTCCGACCAGCCAAACTGACAACCACCCTCCTCCTGTGGTCTCTTTGCCCTCAGATCCACCCACTCAGCCCCCCACTGCCCCATTCCCCCAGCCGGTAGAAAAGACCAAAA
>gene=hg18_chr1_154212592_154212992_+; species=SPECIES_2; 
GTATAAAAAGAAAGGAGACAGCTGGTGTGCTGGGGGAGGGGAAGAGGGGATCCAGGGTTTGTTGGCTAAGAACCAACTCCCCCTTCTGTAACCACAGTTTTCCGGAGGTGGCCCTCCCCTTCCGACCAGCCAAACTGACAAGCACCCTCCTCCAGTGGCCTCCATGCCCTCAGATCTACCCACTCAGCCCCCCACCCCCTCATTCAACCAGCCGATGGAAAAGACCAAAA
>gene=hg18_chr1_154212592_154212992_+; species=SPECIES_3; 
GTATAAAAAGAAAGGAGACAGCTGGTGTGCTGGGGGAGGGGGAGAGGGGATCCAGGGTTTGTTGGCCAAGCACCAACTCCCCCTTCTGTAACCACAGCTTTCCGGAGGCGGCCCTCCCCTTCCGACCAACCAAACCGTCAACCACCCTCCTCCAGCAGCCGCTTTGCCCTCAGATCCACCCACTCAACCCCCCAGCCCCGCACTCAACCAGCCGACAGAAAAGACCAAAA
>gene=hg18_chr1_154212592_154212992_+; species=SPECIES_4; 
GTATAAAAAGAAAGGAGACAGCTGGTGTGCTGGGGGAGGGGGAGAGGGGATCCAGGGTTTGTTGGCTAAGAACCAACTCCCCTTTCTGTAACCACAGCTTTCCGGAGGTGGCCCTCCCCTTCCGACCAGCCAAACTGACAACTACCCTCCTCCAGTGGCCTCTTTGCCCTCAGATCCACCCATTCAGCCCCCCACCCCTCCAGTCCACCAGGCGATAGAAAAGACCAAAA
>gene=hg18_chr11_12064351_12064751_+; species=SPECIES_0; 
GCTGGTAATTTCCTGGAGCAACCACACTTGGAGAGAACCAAGCTTGCAGGGAGCTGAGCAGCCTAGGCAGGTCACAGTGGAAGGAGGGATGTGGGACTGGCAGGAGGAAGTCAGGAAGGAGCCTTGATCATGACTGCAAATAAAAGCTTCATGTGGTGCAATGAAATCACCCTATATGGCTTGAGAGGAAATTCTCTGCAAGGAGCTGCATGCAAATAGGTCATCAAGTAATGGCAAAAATATGCAGCCAAATGGAGGTGCCCCTGCAGTTCGTGTCTCCAAGGACTAGATA
>gene=hg18_chr11_12064351_12064751_+; species=SPECIES_1; 
GCTGGCAATTTCCTGGACCAACCACACTTGGAGAGAACCAAGCTTGCAGGGAACTGAGCAGCCTAGGCAGGTCACAGTGGAAGGAGGGATGTGGGACTGGCAGGAGGAAGTCAGGAAGGAGCCTTGATCATGACTGCAAATCAAAGCTTCATGTGGTGCAATGAAATCACCCTATATGGCTTGAGAGGAAATTCTCTGCAAGGAGCTGCATGCAAATAGGTCATCAAGTAATGGCAAAAATATGCAGCCAAATGGAGGTGCCGCTGCAGTTAGTGTCTCTAAGGACTAGATA
>gene=hg18_chr11_12064351_12064751_+; species=SPECIES_2; 
GCTGCTAAGTTCCTGGACAGAATGCACTTGGCGAGACCCAAGCTTGGAGGCAGCTGGGCAGTCTATAGTAAAAAAAAAAAAAAGAGGGATGTGGGATAGGCAGGAGGAAGTTAGGAAGGAGCCTGTATCATGACTGCAAATAGAAACCTCATGTGGTGCAATGAAATCACCGTATATGGCTTGGGAGGAAATTCTCTGCAAGGAGCTGCATGCAAATAGGTCATCAAGTAATGGCAAAAATATGCAGCCAAATGGAGGTGCCTCTGCAGCTTGTGTCTCTAAGGGCTAAGTA
>gene=hg18_chr11_12064351_12064751_+; species=SPECIES_3; 
GGTGGTAAGTTCCTGGACAAAACATGCTTGGTGAGACCTGAGCTTGGAGAAAGCTGAGCAGCCTAGGCGGGCTACAGTAGAAAGAGAGATGTGGGACAGGCAGGAGGGAGTCAGGAAGGAGCCTCTATCATGACTGCAAATAGAATCCTCATGTGGTGCGATGAAATCACCGTATATGGCTTGGGAGGAAATTCTCTACAAGGAGCTGCATGCAAATAGGTCATCAAGTAATGGCAAAAATATGCAGCCAAATGGAGGTGCCTCTGCAGTTTGTGTCTCCAAGGGCTAAGTA
>gene=hg18_chr11_12064351_12064751_+; species=SPECIES_4; 
GCTGATAAATTCCTGGACCAAACACGCTTGGCGAGACTTGAGCTTGGAGAAAGCTGAGCAGCCCAGGCAGGCTACAGTAAAGGGAGGGATGCGGGACAGGCTGGGGGAGGCCAGGAAGGAGCCTCTATCATGACTGCAAATAGAAGCCTCATGTGGTGCAGTGAAATCACCGTATATGGCTTGGGAGGAAATTCTCTGCAAGGAGCTGCATGCAAATAGGTCATCAAGTAATGGCAAAAATATGCAGCCAAATGGAGGTGGCTCTGCAGTTTGTGTCTCCAAGGGCTGAGTA
>gene=hg18_chr15_88537684_88538084_+; species=SPECIES_0; 
CCTCAAAGGACTTGTGCCCAGTCGACATAAGACATATTGGAAGCATTTGAGGGATATGATTATCCGCTTAGTGAGGCCGCATCAGCCCCTGTCTCCTCTGTGAGATGAGCACTCATGTGTTGCCAAGACACCAGGGCAAAGCAGCCCCACTGCCATGGAGATTCAGGGACTCAACAAATAGTGATTGAGCATGTGCCAACATCAGGTCTGTCTAGGTGAGTGCAGTAGGCAGAAGGTAGAAGGAAATGTAGCT
>gene=hg18_chr15_88537684_88538084_+; species=SPECIES_1; 
CTTCAAAGGGCTTGTGCCCAGTTGACATAAGACATACTGGAAGCATTTGAGGGATATAATTATCCGCTTAGTGAGGCCGCATCAGCCCCTGTCTCCTCTCTGAGATGAGCACTTATGTGTTGCCAAGACACCAGGGCAAAGCAGCCCTGCTGCCATGGAGATTCAGGCACTCAACAAATAGTGATTGAGCATGTGCCAATATCAGGTCTGTCTAGGTAAGTGCAATAGACAGAAGGTAGAAGGAAATGTAGCT
>gene=hg18_chr15_88537684_88538084_+; species=SPECIES_2; 
CTTCAAGGGGCTTGCACCGAGTTGGCAGAAGACACACTTGAAGTGTTTGAGGGATATAATTAACTGCCAAGTGAGAGTACATCAGCCCCTGCCTCCTCTCAGAGAGGAGCACCCATGTGTTGCCAAGACACTTGGGCAAACCAGCCTGGTTGCTGCGGAGATTCTGGCACTCAGTAAATTCTAATCAAACAGATGCCATCATCAGGCCTGTCTAGGTAACAGCAGTAAGCAGAAGATAGAAGGAAACGTAGTT
>gene=hg18_chr15_88537684_88538084_+; species=SPECIES_3; 
CCTCAAGAGGCCACTACCTGCTTGGCATAAGATGTACTTGAAGCATTTGAGGGGTATAATTAAACACCAAGCGAGGCCACATCAGCCTCTGCCTCCTCTCGGGGATGAGCCCCCATGTGTTGCCAAGACACTAGAGCAAACCAGCCTTGCTGCCATAGAGATGCAGGCGCTCAACAATGACTAATTGAACATGTGCCATCACCACTCCTGTATGGGTAAGAATGGTAAGCAGAAGCTGAAAGGAAATGTAGCT
>gene=hg18_chr15_88537684_88538084_+; species=SPECIES_4; 
CTTCAAGGGACTTGCACCCAATTGGCATAAGACGTACCTGAAGCATTTGAGGGATATAATTAACCACCAAGCGAGGCTGCACCAGCCCCTGCCTCCTCTCAGGGAGGAGCACCCGTGTGTTGCCAAGACGCTAGGGCCAGCCAGCCTTCCTGCCATGGAGGTGCAGGCCCTCCACAGATAGTAGCTGAGCACATGCCATCATCAGGCCTGTCTAAGCAAGAGCAGCAAGCAGCAGACAGAAGGAAACGCAGCT
>gene=hg18_chr6_126702752_126703152_+; species=SPECIES_0; 
TAAATGAAAGAGGAATGACCAGGGCGTGGCGTTACAGGCAGGCGTCCGGGGGCGGGGTTGCTCGGGTAACGTCCTACTGAGCGCCGGGCGCGTTCCGTGGCGGCGGATGTTCGGACTTTTTTCTGTGAGAAGCGTCTAGGGGTTGTCTAGTGTCAGCTGTGTGCGATAGATCGGAAGCTGAGGCAGC
>gene=hg18_chr6_126702752_126703152_+; species=SPECIES_1; 
TATATGAAAGAGGAATGACCAGGGCGTGGCGTTACAGCCAGGCGCCCGGGGGCGGGGTTGCTCGGGTAACGTCCTACTGAGCGACGGGCGCGTTCCGTGGCGGTGGATGTTCTGACCTTTCTCTGTCAGAAGCGTAGAGGGGTTGTCTAGTGTCAGTTGTGTGCGATAGATCCGAAGCTGAGGCAGC
>gene=hg18_chr6_126702752_126703152_+; species=SPECIES_2; 
TAGAAACCCCAACCGTGACCATGGCAAGGTGTGACATCCGGGCGCCAAGGGGCGGGTTTGCGCCCCCAACGTCCTACCGGGCGCCGGGCGCGCTCTGTGGCGGCAGATGTTCCGGCCTCTCGGGATGTGGAGCGTCGAGGGGTTCTGTGGCGTGAGCTCAGTGCTGCGGGCAGGAAGTTGAGGCGGC
>gene=hg18_chr6_126702752_126703152_+; species=SPECIES_3; 
CAGCAAGACCAAGCGCGAGCATGTAAAGGCGGGACTTGCGGGCTCCCGCTCCCGGCAGAGCATCCGCCGAGTCCTTCAGGGCGCCCGCCGCGCTCCGGGGCGGGGCTGGCGCCGGGCTGACGTCATGCCGAGCGCCGGGCGCTCCTGCGGCGCGGGATCAACGCTGCGGGCGGGGTGTCGCGGCGGC
>gene=hg18_chr6_126702752_126703152_+; species=SPECIES_4; 
TAGATTAAAAAAGCTTGACTACCGCGAGGTATTACAGCCGGGCGCCCGGGGGCGGGGCTGCGCCGGCGACGTCCTACCGAGCGCCTGGAGCGCACCATGGCGGCGGATGTCCGCGCCTTGTGAGATGTGAAGCGTCGAGGGGTTGTCTGGTGTCAGCTCTGTGAGGTGGGTCGGAAGCTGGGGTGGC
>gene=hg18_chr2_54660536_54660936_+; species=SPECIES_0; 
AGGGAAAAGCTGCTGGTGAGAACGGCTCTCTGGTGTTGCTAGGACAGACCTGTATGACCTTCTTTATGTAAATAATTAACGGGAATATTTTCATTTACGTTAAAGCCATATATGAGAGAGATTTCCGGGCTGGCTCTGAAGCCTCTGGCCCCCTGGAGAAGGAAGCCAGCACTGAAAAAATTCAAGCTTCGCCACACCAGTGGCTGTGAAGTTCTTTAAAGTAAACCCCTTTTGAAGGTTACTGGGGTGACTTTACT
>gene=hg18_chr2_54660536_54660936_+; species=SPECIES_1; 
AGGGAAAAGCTGCTGATGAGAACTGCTCTCATGTGTTGCTAGGACAAACCTGTATGACCTTCTTTATGTAAATAATTAACGGGAATATTTTCATTTACATTAAAACCATATATGAAAGAGATTTCCAGGCTGGCTCTGAAGCCTCTGGCCCCCTGGAGAAGGAAGCCAGCACTGAAAAAATTCAAGCTTCGTCACATCAATGGCTGTGAAGTTCTTTAAAGTAAACCCCATTTGAAGGTTACTGGGGTGACTTTACT
>gene=hg18_chr2_54660536_54660936_+; species=SPECIES_2; 
AAGTGAAAGCTGCTGGCAAGAACTGCTCTCTGGTGTTGCTAGGACAAATGTGTATGACCTTTTTTATGTCAATAATTAATGGGAATAATTTCATTTACATTAAAGCCATCTAGGAAAGTGTTCTCCAGGCTGGCACTAAAGCCTCTGGTCCTGTGGGGAAGGAAGCAAATGCTGAAAAAATTCAGGCTTCCCTAGAGAGATGGCTGCAAGGTTCTTTGAAGTAAAACCCATGTGAAGGTTACTGGGGTGACTTTATT
>gene=hg18_chr2_54660536_54660936_+; species=SPECIES_3; 
GGGGAAAAGCTCCTGATGAGAACTGCTCTCTGGTATTGCTGGGACAAAGCTGTATGACCTTCTTTATGTAAATGACTGGCGGGAATATTTTCATTTACTTTAAAGCCATGTATGAAGGTGATTTGCAGGCTGGTCCTGAAGCCTCTGGCCCCGTGGGGAGGGAAGCCAAAGCTGAAAAAATGGAAGCTTTGTTAGAGTGATGGCTATAAGGTTCTTTGAAGTGGACCCCCTATGAGAGTTACTTGGGTGACTTTTTG
>gene=hg18_chr2_54660536_54660936_+; species=SPECIES_4; 
CGGTGAAAGCTGCTATTGAGAACTGCTCTCTGGTGTTGCTAGGACAAACCTGTATGACCTTCTTTATGTAAATAATTAACGGAAATACTTTCATTTATGTTAAAGCCATATATGAAAGGGGTTTCCGTGCTGGTTCTGAAGCCTCTGGCCCTGTGTGGGAGGAAACCAACATTGAAAAAATTTGAGCATCGTCAGATGGAACCCTGGAAGGCTCTTCAGAGTAAAACCCATGTGAAGGTTACTGGGGTGACTTTCTC
>gene=hg18_chr10_102811015_102811415_+; species=SPECIES_0; 
AATCCCGACCCGAGGGACGCCCGCCGGGGAGGCCCAGCCCGCCTCTCCCTGCGGCCGCTGGTCGGCTCCGACCTCGAATCACCGGGTCGCAGCACCTGCCGGATGTGGGGAGGAAGAAGGAGGCCAGATGAGGGAAGGCGGATGTAGGCGCCCAGTCTTCCGCGCCTTGGTGGGGCAGCTGGGTGGGCAGCCGGGAACAGCCCTGGGCTGCGGGGAGAAGGTGGTTGGTCCTGCCCTCCAGGAGCGCC
>gene=hg18_chr10_102811015_102811415_+; species=SPECIES_1; 
AATCCCGACCCGAGGGACGCCCGCCTGGGAGGCCCAGCCCGCCTCTCCCTGCGGCCGCTGGTTAGCTCCGACCCCGAATCACCGGGTTGCAGCACCTGCCGGATGTGGGGAGGAAGGAGTAGGCCAGATGAGGGAAGGCAGATGTAGGCGTCCAGTCTTCAGCGCCTCGGTGGGGGAGCTGGGTGGGCAGCCCGGAACAGCCCTGGGCTGCGGGGAGGAGTTGGTTGGTCCTGCCCTCCAGGGGCGCC
>gene=hg18_chr10_102811015_102811415_+; species=SPECIES_2; 
AATTCCGACCCGAACGCTGCCCATTGGGGTGTTCCCGCCCACCTCTCCCTGCGGCCGCTAGTCGGCTGGAACTTCTAATCACCGGGTTGAAGCACCTGCCGGATGTGGGGAGGGAGGAGGCGGCCAGATGTGAGGAGGCAGAATTAAGCGCCGAGTCTTTGGCGACTTGGTAGGAAAGTGGAGTGGACAGCCTGCAACGCCCTTGGGCGGCGGGGAGACGTTAGTTGGCTTTGCCCTGCAGGAGCGCT
>gene=hg18_chr10_102811015_102811415_+; species=SPECIES_3; 
AATCCCGACCCGAGCGAGGTCCGCTGGGGAGGCCCCGCCCACCTCTCCCTGCGGCTGCTAGTCGCCTGGGACCTCTAATCACCCGGCTGAAGCACCTGCCGGATGTGGGGAGGGTGGAGGAGGCCAGTTGTGGGGTGGCAGATGTAAGCGCCAAGTCTTCAGCGCCTTGGTAGGGAAGCTGGATGGACAGCCAGGAACGGCCCTGGGCTGCGGGGAGACGTTGGTTGGCGCTGCCCTCCAGGAGCGCC
>gene=hg18_chr10_102811015_102811415_+; species=SPECIES_4; 
AATTCCGACCCGAGCGAGGCCAGCTGGGGAGGCCCCGCTCACTTCTCCCTACGGCCGCTAGTCGGCTCGGACCTCTAATCACGGGGTTGAAGCACCTGCCGGATGTGGGGAGGGAGGAGGAGGCCAGATGTGGGAAAGCAGATGTAAGGATAGAGTCTTCGGCGCCTTGGTGGGGAAGCTGGGTGGACAGCCGGGAACGATCCTGGGCTGCGGGGAGACGTTGATGGGCCCTGCCCTCCAGTTGCTCC
>gene=hg18_chr3_18104546_18104946_+; species=SPECIES_0; 
GAGTCAGAGTTTTATTTTAAGTGCAACAGGAAGCCACGGGAGAGAAAGGCTCAAAAAGGTGAGAGATGTTGCAGAGCCTGTGTTTGTGGAGAGCTGGTTCAAGAAGCTCAGCTCCATGTGGTTACAGGGACTGAGTGTGGGTAGGGCCGTTTCCTTAAATGGAATCCAAGATGCTGTGCACAGAAGGAGGGGGATGGATGGCAGCCAGCCAAAATAAAAGATGTGACACTGCTAGAATTTTCTCTGAAGAGAAATTTTATAGACTTGGGTACATGGACAAG
>gene=hg18_chr3_18104546_18104946_+; species=SPECIES_1; 
GAGTCGGAGTTTTATTTGAAGTGCAACAGGAAGCCATGGGAGAGGAAGGCTCAAAAAGGTGAGAGATGTTGCAGAGCCTGTGTTTGTGGAGAGCTGGTTCATGAAGCTCAGCTCCATGCGGTTACAGGGGCTGAGTGTGGGTAGGGCTGCTTCCTTAAATGGAATCCAAGATGCTGTGCACAGAAGGAGGGGGATGGATGGCAGCCAGCCAAAATAAAAGATGTGACACTGCTAGAATTTTCTCTAAAGAGAAATTTTATAGACTTGGGTACATGGGCAAG
>gene=hg18_chr3_18104546_18104946_+; species=SPECIES_2; 
TAGTTCGAGTTATATTTTAAATGTAACCGGAAGCCATGGCAGGGGAAGGGTTAGACAGCTGCATGATGATGCAGATCCCCTGCTTCTGGAAGGCTGGCTCAGGAGGGCCCACTCTTTGAGTCCATAGGGACTAAGTGTGGGCAGGAGAGCTTCCTTAAAGGAAATCCACAATGTGATGAACAGAAGGGGGAGGATGGGCAGCAGGCAGCCAGGCTAGACTATGTTACACTGCTAGAGTCTGCTCTCAACACACATTCTGCAGGCTTTTATACATGGGCAAA
>gene=hg18_chr3_18104546_18104946_+; species=SPECIES_3; 
TAGTTTGAGTTTTACTTTAAGTGCAACATGAAGCCCTGGTTGGGGAAGGGTTAAAAAGGGGAAAAATGTTGCAGAGCCCATGTGTCTGCAAGGCAGGTTCATGAAAGTCTGTTCTGTGAGTGCACAAGGTCTGAGTGTGGACAAGGGTGCTTCCTTGAAGAGAATTCAAAATGTTTCCAACAGAAGGAGGGGAATGGATGGCAGGCAGCCAAAATCAAAGATGTTACATTGCTAGAATCTCTTCTGTAGAAAAATTTTACAGGCTTTTGAACATGAGCAAA
>gene=hg18_chr3_18104546_18104946_+; species=SPECIES_4; 
TAGTTTGAGTTTTACCTTAACAGCGACAGGAAGCCACGGTAGGGGAGGGGTTAAACACACGAGAGATGTTGCAGGACCTCTGTTTCTGGAAGGCTGGTTCACAAAGTTCTGTTCCTTAAGTCCACAGGGACTGAGTATGGGCAGGGGTGCTTCCTTAAAGGAAATCCAAAATGTTACCAACAGAAGGAGGGTAATGGATGGCAGGCGGACAAAATAAAAAATGTTACAGTGCTAGAATCTTTTCTGAAGAGCTATTTCACAGGCTTTTGTACACAGGCAAA
>gene=hg18_chr19_55552724_55553124_+; species=SPECIES_0; 
GCACCGCTCCCGAACCCGGGGGCCTCGAGCTCCCCAGGGGTCTAGGAATCCGGAGGGAGAGAGGAAGGAGATGAGATCCGGGGGAATGGTATCCTTGCCCCCTTGAACAGGAACTGGTAAACCCTTACAATTAGGCCAACCCCCACTGCCACCTGTCGCTGCCGTCGCAACCTGTCGCCTCCCACCCATGTTGTGGCTGCGCCCGCCCCCGTCAGGGCGTGACCACGGCGTGGATTACAACGACCGTGATGCTCCAGGCGCCGGGAGCTTTTGACGGAAGGTAGCGTAG
>gene=hg18_chr19_55552724_55553124_+; species=SPECIES_1; 
AAAAAACACCAGAACCCGGAGATTCAGAGATCACCCGGGATGTCAGAATCCGGAGGGAGAGAGGGAGGAGATGAGATCCGGGGGAATAGTATCCTTGCCCCCTTGAACAGGAACTGGTAAACTCTTACAATTAAGCCCCCCCCCACTGCCACCTATCGCTGCCGTCGCGACCTGTCACCTCCCACGCATGTTGTGGCTGCGCCCGCCTCCGTCAGGGCGTGACCACGGCGTGGACTACAACGACCGTGATGCTCCAGGCGCCGGGAGCTTTTGACAAAAGGCAGCGTAG
>gene=hg18_chr19_55552724_55553124_+; species=SPECIES_2;
[truncated: 190,842 more chars]
