# Supplementary material for: Detecting and correcting the binding-affinity bias in ChIP-seq data using inter-species information
Source: BMC Genomics. 2016 May 10;17:347. doi: 10.1186/s12864-016-2682-6 (PMC4862171; doi:10.1186/s12864-016-2682-6)
Supplement: Additional file 2 — Sequence data. This archive contains data files of gap-free alignments of the ChIP-seq positive regions for each of the transcription factors CTCF, GABP, NRSF, SRF, and STAT1 in FASTA format. (ZIP 645 kb) [file 12864_2016_2682_MOESM2_ESM.zip › STAT1.dat]

>gene=hg18_chr1_99772027_99774378_+; species=SPECIES_0; score=409.49; 
TGCAGTATGAATATCACAAATAGAAGCCACTTCTAGGATTCCCATTAGTAAAGCTTAGCTTCAACTTAAAATCAAAAAGAGTTAGATACATGTCTAGCAGAGGCATCAGACAGGCAGAGAAAAAGAAAATAGCATTTCCCTTTTGCGGAAACCAGTTCTGTTTTCTTCTCTCCTAAAAGGAGTGGCATTAACCCTAAATTGCACAAGATGTTTAAAAGATGCAGAAATAACTAATAGTTTTTCTCTCAGAGCCTTCATATGTGATCCCTATGGTGTTCTACAATCAC
>gene=hg18_chr1_99772027_99774378_+; species=SPECIES_1; score=409.49; 
TGCAGTACGAATATCACAAATAGAAGTCACTTCTAGGACTCCCATTAGTAAAGCTTAGCTTCAACTTAAAATCAAAAAGAGTTAGATGCATGTCTAGCAGTGGCATCAGGCAGGCAGAGAAAAAGAAAATATCGTTTCCCTTTTACAGAAACCAGTTCTATTTTCTTCTCTCCTATAAGGAGTGGTATTAACTCTAAATTGCACAAGATGTTTCAAAGATGCAGAAATACCTAATAGTTTTTCTCTCAGAGCCTTTATATGCGATCCTTATGGTGTTCTACAATCAC
>gene=hg18_chr1_99772027_99774378_+; species=SPECIES_2; score=409.49; 
TGCAGGGTGAGCACCACAAATAGAAACCACTCCCGGGTATTCCAAGGGTAAAACTTAGTTCCGACCTAAAATTCAAAAGTGTTATATGCCCATCTAGCAGGGACATCAGCAAGGCTGAGAAAAATAAAACGTCATTTCTCCTTTAGGGAAACCAGCTCTATTTTCTTCTACACCATAGAGAATGGTATTAACCCTAAACAGCACATAATGTTTAAACAATGGAGGAATAAACTATAGTTTTTCTACCAGAGCCTTCATATATAATTCCTATGGTGTTCTACAATCAC
>gene=hg18_chr1_99772027_99774378_+; species=SPECIES_3; score=409.49; 
TGCAGTATGAACACCACAAATAGAAGCCTCTCCAGGGGATCCCAAGGGTAAAGCTTAGCTTTAGCCTAAAATTCTCAAGTGCTAGATGTAAATCTTGCAGTGGCATGAGGAAGGCAGAGAAAAAGAAAACATTATTTTTCTTTTAGAGAAACCAGCTCTATTTTCTTCCATGACACAGGAAATAGCACTAACTCTACTTTACACAGGACATTGAAGGGGTGCAGAGATAACCTGTAGCTTTTCTACCAGAGGCTTCATACGTGATCCCTCTGGTGTTCTACGATCAC
>gene=hg18_chr1_99772027_99774378_+; species=SPECIES_4; score=409.49; 
TACAGTATGAAGATCACAAATAGAAGCCACTCCTGGGGTTCCCAAGGGTAAAGCTTAGCTTCAACTCAAAATCAAAATGTGTTAGATGCACATCTAGCAGTGACATCAAGAAGACAGAGAAAACAAAAACATCATTTTCCTTTGAGGGAACCCAGCTCTATTTTCTTCTATGACACAGGGAATGGTATTAACCCTAAATTGTATGTGATTTTTAAGGGATGCAGAAATAACCCATAGCTTTTCTACCAGAGCCTTCATATGTGATCCCTATAGTATTCTACAATTAC
>gene=hg18_chr15_63875583_63876725_+; species=SPECIES_0; score=530.98; 
TTGTTTTTACGCATCTTTATAATAGAGCTAACAAAAGAAAGAGATGCTCATAAATTGTTGCAATACTTTGATTGTCTTTGGGAGTGGCCAGAGGTTCAAATTCTTTGGAAGGATGGATATCTGTGCTGACTTGCAGGAAATATGAGTCAGCTTTTCTCATGAACTCAGCACTGTTGTTATAGCTAGGCTATTTGGGAAACCTGAAGCAGAACAAATCAGACACCACAAGTCTTTCTTTTTATTGATTGGCCCAGACATGCATCCTACAAGGGTGGACAACAAGAATGCCCTTTT
>gene=hg18_chr15_63875583_63876725_+; species=SPECIES_1; score=530.98; 
TTGTTTTCACGCATCTTTATAATAGATATAACAAATGAAAGAGATGCTCATAAATTGTTGCAATGCTTTGACTCTCATTGGGAGTGGCCAAAGGTTCAAATTCTTTGGAAGGATGGATATCTGTGCTGACTTGCAGGAAATATGAGTCAGCTTTTTTCATGAACTCAGCACTGTTGTTACAGCTAGGCTATTTGGGAAACCCGAAGCAGAACAAATCAGACACCGCAAGTCTTTCTTTTTATTGATTGGCCCAGACATGCATCCTGCAAGGGTGCACAACAGGAATGCCCTTTT
>gene=hg18_chr15_63875583_63876725_+; species=SPECIES_2; score=530.98; 
TTTTTTCTCCGAATCTTTATTATTGTTCTAACAAATGAAACAAATGCTCATAAATTGTTCCAACACTTTGACTCTATTTGGGAGTGGCCAAAGGTTCAAATAATTTGGAAGGATGGATATCTGTGCTGACTTGCAGGAAATATGAGTCATCTTTTCTCATGTACTCAGCACTGTTGTTACAGCTAGGATATTTGGGAAACACGAAGCTAAACAAATCAGACACTGGGAGTCTTTTTTTTTATTGATTGGCCCAGACATGCATCCTGCAAGTGTAGACAACAGGGACGCCCTTTT
>gene=hg18_chr15_63875583_63876725_+; species=SPECIES_3; score=530.98; 
TTTTTTTTTCCCCTCTGGAAAATTGTTCTAACAAATGAAAGAGATGCTCATAAATTGTTCCAACACTTTGATTCTCTTTGGGAGTGGCCAAAGGTTCAAATAATTTGGAAGGATGGATATCTGTGCTGACTTGCAGGAAATATGAGTCAGCTTTTCTCATGGACTCAGCACTGTTGTTACAGTTAGGATATTTGGGAAACATGAAGCTTAGCAAATCAGACAACATAAGTTTTCCTTTTTCTTAATTGGCCTAGACATGAATTCTGCAAGGGTAGACAACAAGTATGCCCTTTT
>gene=hg18_chr15_63875583_63876725_+; species=SPECIES_4; score=530.98; 
GTTTTTCTACGAATCTTTATAATTGTTCTAACAAATGAAAGAGATGCTCATAAATTGTTCCACCCCTTTGGCTCTCTTTGGGAGTGGCCGAAGGTTCAAATAATTTGGAAGGATGGCTCTCTGTGCTGACTTGCAGGAAATATGAGTCAGCTTTTCTTGTGTACTCAGCACTGTCGTTACAGCTAAGATATTTGGAAAACATGAAGCTGAACAAATCAGACACCGTAAGTCTTTCTTTTTATTGATTGGCCCAGACATGCATCCTGCAAGGGAAGACAACAGGGACACCCTTTT
>gene=hg18_chr8_138268013_138269223_+; species=SPECIES_0; score=403.43; 
GTGACACGCACTTGGTCCAAATCTGAGAAGCTATCTTTGTTTGGAAATCCTAAAAGGCAGAGTCTCAGTATGACTATTCTCCTTGGAATTTCTAGAATTTCTGAGTCTGAATGCA
>gene=hg18_chr8_138268013_138269223_+; species=SPECIES_1; score=403.43; 
GTGACATGTACTTGGTCCAAATCTGAGAAGCTATCTTTGCTTGGAAATCCCAAAAGGCAGAGTCTCAATATGACTATTCTCCTTGGAATTTCTAGAATTTCTGAGTCTGAATGCA
>gene=hg18_chr8_138268013_138269223_+; species=SPECIES_2; score=403.43; 
GTGACATGAACTTGGTCCACAGCTTCCAAGCTGTCTTTGTTTAGGAATCCCAAGGAGCAAAGCCTTAACATAATTATTTTTAGTGGAAAGTCTAGAATTTCTGAGTTTGAATTCA
>gene=hg18_chr8_138268013_138269223_+; species=SPECIES_3; score=403.43; 
GTGGCCTGCCCTTGGTCCAAAGCCAATAAACTGTCTTTGTTTGGAAATCTCAAGGAGCAGAGCCTCAATATGACTATTTCTCTTGGAATTTCTAGGATTTCTGAGTTTGAATCCA
>gene=hg18_chr8_138268013_138269223_+; species=SPECIES_4; score=403.43; 
ATGACACGCAATTGGACCAAAGCTGATAAGCTGTCTTTATTTGGAAATCACAAAGAATAGAGTCTTGACATGATGATTCCTCTTGGAATTCCTAGGATTTCTGAGTTTGAATCCA
>gene=hg18_chr16_67664358_67665410_+; species=SPECIES_0; score=547.79; 
CCACCTCCAAAGGCGGAAATGACTTCCTTTGCTTCCAGAGAATTGCCGCGTTTCTCTCTTAGAACGGAGATCACTCCATGTGGGGTGTGTGTCTGCCTCCCCACAGGGCTGTAGCTGCCACCTGGGAGGGTTCGTGCCTTATTCATTTTTTATCGCCAGCACAGTGCCTGGGCATGACAGAGGCCCATAGTACTGATTATTGAATGAGTAATCATGAGGCAAAGCGGTGGAGAGTCATCCTCTGCCGGGAATTAGCTCATTTTCATGCGGCCAGCCTCAGGA
>gene=hg18_chr16_67664358_67665410_+; species=SPECIES_1; score=547.79; 
CCACCTCCAAAGGTAGAAATGACTTCCTTTACTCGTACAGAATTGCCGCGTTTCTCTCTTAGAACGGAGATCACTCCATGTGGGGTGTGTGTCTGCCTCCCCACAGGGCTGTAGCTGCCACCTGGGAGGGTTCGTGCCTTATTCATTTTTTATTACCAGCACACTGCCTGGGCATGACAGAGGCCCATAGTACTGATTATTGAATGAGTAATCATGAGGCAAAGCGGTAAAGAGTCATCCTCTGCTGGGAATTAGCTCATTTTCATGCTGCCAGCCTCAGGA
>gene=hg18_chr16_67664358_67665410_+; species=SPECIES_2; score=547.79; 
TCACCTCCACAGGCAGAAACCACTTCCTTTGCTTCCGTGGAATCACGACACTTATCTCTTAGACTGAGGATCACACCGTCCAGTGTGCGTGTCTGCCTCCCTGCTGGGCTATAGCTGCTGGAGGGTGGGGTTTGTACATTATTCACCTTTTATCACCAGCACACTGCCTGGGCTCGAAGTAGGCCCTCAATAACGATTATTGAATGAGTAAGCATGAGGCAACGCTGCAGGGAGTCATCCTCTTTCCAGAATCGTCTCCTTTTCACACTGGCAGCCCTGGGA
>gene=hg18_chr16_67664358_67665410_+; species=SPECIES_3; score=547.79; 
CCACCTTCACAGGCAGAAATCCCTTCCTTTGCTTCCACAGAAGTGTGGAGCTTACCACTTTGAGAGGAGATCATACTCTCTAGTGTGTGTGTCTGCCTCCCCGCTAGGCAGTAGCTGCCAGAGGGTAGGGTTTGTGCATTATTCATCTTTTATCACCAGCACACTGCCTGGGCACGAAGTAGGCCCTTAATAATGATTATTGGATGAGTAATCATGAGGCAGAGCTCTGGGGAGTCATCCTCTTTCGGGAATCATCTCCTTTTTACACTGCTAGCCTTAGGA
>gene=hg18_chr16_67664358_67665410_+; species=SPECIES_4; score=547.79; 
CCCCCTCCACAGGCAGAAATCGCTTCCTTTGCTTCCACAGAAGCACCACGCTTATCTCTTAGAGTGGAGATCACACTGTCTGGCGTGTATGTCTGCCTTCCCACTAGGCTGTAGCTGCCAGCGGGCAGGGTTCCTGCATTATTCATTTTTTATCACCAGCACACTGCCTGGGCACGAAGTAGGCTCTTCATAATGATTATTGAATGAGTAATCATGAGGCAGAGCTACGGGGAATCATCCTCTGTCCGGAAGCATCTGCTTTTCACACTGTCAGCCTCAGGA
>gene=hg18_chr8_39966383_39968308_+; species=SPECIES_0; score=604.92; 
TTGATAGCCAAGGTCTATTCCAGATATGTTTCCATGGAGTGGTCAGTTACGGGG
>gene=hg18_chr8_39966383_39968308_+; species=SPECIES_1; score=604.92; 
TTGATAGCCAAGGACTACACCAGATATTGTTCCATGGAGTGGTCAGTTATGGGG
>gene=hg18_chr8_39966383_39968308_+; species=SPECIES_2; score=604.92; 
GTTCTTTTCTGTGGCCAGTGAAGGGATGTTGTCCTGGAGTGGCCACTTAAAGGT
>gene=hg18_chr8_39966383_39968308_+; species=SPECIES_3; score=604.92; 
GTGCTCCTCTGGGTCTAGTTTAGGGATGTTATCATGGTGTGGTCAGTTATGTGG
>gene=hg18_chr8_39966383_39968308_+; species=SPECIES_4; score=604.92; 
GTGCTTCTCCGTGGCTACTGCAGAGATGTTGTCATGGTGTGGCCAGTTAAGTGG
>gene=hg18_chr15_99937272_99938224_+; species=SPECIES_0; score=475.99; 
TCACTCATGACTCATTTCCAAGATAATTCCAACTCACAATAGCTTATAAGTTTGGGCAGGTGGGGGACTTATTGCTTTGAGTCATGGGGCTTCCAGGAAGCACGCGCTTCAGGCATAGCTGGACCAGGGGTGGGCAGCCTGTTGCCATGAAGGCAATGACTGTCGATGGTGAGGGTAATTATCTGCTGGCTGGATCTGAGTCACGTCTCAACTCGTCACCAGAGTGGGGTCAGTGCCAACT
>gene=hg18_chr15_99937272_99938224_+; species=SPECIES_1; score=475.99; 
TTACTCATGACTCATTTGCAAGACAATTCCAACTTACAATAGCTTATAAGTTTGGGCAGGTGGGGGACTTATTGGTTTGAGTAATGGGGCTTTCAGCGAGCACGGGCTTCAGGCATAGCTGGACCAAGGGTGGGCAGCCTGTTGCCATGAAGGCAATGACTGTTGATGGTGAGGGTTATTCTCTGCTGGCTGGATCTGAGTCACGTCTCAACTCGTCACCAGAGTGGGGTCAGTGCCAACT
>gene=hg18_chr15_99937272_99938224_+; species=SPECIES_2; score=475.99; 
AAAGTAATGTCTCCTTTGCAAGAGAATACCAGCTTCAAATATCTGATAAGATTGGGCAGGTGGGGCACTCACTGGTCTGTGTAATGGGGCTTCTGCGGGACATTGGCTTCGGGCACAACTGAACCAGGGGTGGGCAGCTTGCAGCCGCCAAGGCCTGGACTCCCCAAGTACAGCCTAGACCTCTGTTGGCTGGATGTGGGTCACAGGTGGGTCCACGGCTCCACTTGGGTCCACTCCACCT
>gene=hg18_chr15_99937272_99938224_+; species=SPECIES_3; score=475.99; 
TTATTCCGGGCTCAGTTGCAAAACTACATCAACTCAAAATTGCTTACAAGTTTGGGCAGGTAGGGTATATACTGGTTTGTGAAATGGGGTGGCCATAGAGCATTGGCTTCAGGGATAGCTGGATCAGGAATGGGCAGCCTGGTGCCGGGAAAGCTAAGACTGTTCGTTATTAGGTTAATTCTCTGTTGGCTGGATCTGGGTCACATGTCAACCCATGGCCAGAATGGGGTCATCCCCAACC
>gene=hg18_chr15_99937272_99938224_+; species=SPECIES_4; score=475.99; 
TCATTCAGGACCCAGTTGCAAGACAATATCAACTCAAAATACCTTATAAGTTTGGATAGGTGGGGAACTTACCGGCTTGTGTAATGGGGCTTCCGTGGAGCACTGGCTTCAGGCATAGCTGGACCAGGGATGGGCAGACTGTTGCCATAAAGTCTATGATTGTCAGTTATGAGGTGAGCTCTCTGTTGGCTGTGTCTGGGTCATATGCCAACCCAGAGCCAGAGTGGGGTCAGCCCCAACT
>gene=hg18_chr5_143397283_143398336_+; species=SPECIES_0; score=650.24; 
CATCATGCCTGATGCTATGACGGTTCTAGATTAACATATTTAGCCAGTTGAAAGGGTAGACCCCAATTCCAGGAATTGCCTGCCCATTTCCCTCATGCCTTCATTCTGCTTATCCATATAGTATGTAAGCCCTGGCCACCTTGATCATAGCTATTCTTTTGAGCACAGCTGCATTCCCTCTTGTGTGTGCTGTTTTCACTCTGCAATAAAGCTTCATATCTTGCTATTCTTTTGTAC
>gene=hg18_chr5_143397283_143398336_+; species=SPECIES_1; score=650.24; 
CATCATGCCTGGTGCTATGACAGTTCTAGATTAACATATTTAGTCAATTGAAAGAGTAGACCCCAATTCCAGGAATTGCCTGCCCATTTCCCTCAGGTCTTCATTCTGCTTATCCATCTAGTACGTAAGCCCTGGCCACCTTGATCATAGCTATTCTTTTGAGCACAGCTGCATTCCCTCTTGCATGTGCTGTTTTCGCTCTGCAATAAAGCTTCATATCTTGCTTTTCTTTTGTAC
>gene=hg18_chr5_143397283_143398336_+; species=SPECIES_2; score=650.24; 
ACTTTTAGTTTCAGATCTTACAGTTCTAGAATCTGGTGTTGGCTGGATTCTTGAGGAATTACCAAAATCAAGATGTAGGTTGGCTACTTCTATCAGATTTTCAAGCTCCTTATGATTGTAGGACTGGGGGCCTGGCCAGCCAGATCTGATCTTTGCTCTAGGGACCACCTACATTCCCTTTCACCTGTCCTCCATCCCCAGAGCAGCAAGGGCACATGTCCTTCTATGCTCATGCAA
>gene=hg18_chr5_143397283_143398336_+; species=SPECIES_3; score=650.24; 
TATTTTTCTTACAGCTCTCACAATTCTGGAGTCCTGAGTTGGCCTGGTTCTCAAGGTATGACCAAAATCAAGGCACAGACTGGCTACTCCCATCAGATTTTTCAGTCCCTTGTGACTATGGGACTGAGGCCCTGGCCACCCAGATCTAATCTATGCTCTAGATACCACCTGCATTGCCTCTCACTCGTCCCCTACCCTCAAAGCAGCAAAGGTACAGGTCCTTCTATGCTCATGCAA
>gene=hg18_chr5_143397283_143398336_+; species=SPECIES_4; score=650.24; 
TATTTTTCTTACAGCTCTTACAGTTCTAGAGTCCTGTGTTGGCTGGGATCTCAAGGTATTCCCAAAATCAAGGTGTAGGCTGGCCACTTCTATCAGGTTTTCCAGTTCCTTATGATTGTAGAACGGAGCCCCTGGCCAGCCAGATCTAATCTTTGCTCTAGAGACCACCCGCATTCCCTCTCCCACGCCCCCCATCCTCCAAGCAGCAAGGGCATAAAGCCTTCTACGTTTATGTAA
>gene=hg18_chr7_101492963_101495327_+; species=SPECIES_0; score=736.40; 
CTGGAGGCGCCTTCCAGGCGGAGGGGAAATTGTGTTCTGGGAACTGGGAGTGACTGGGTGTGGCAGGATGAGAGGCTGATCCCTAGAGCAGGACAGGTTTTACCCAAGGCCAGGCCAGACCCTCTAGATCCGTCCTAGCTCTTCAATAGTTTTGTGTCTGTGTGT
>gene=hg18_chr7_101492963_101495327_+; species=SPECIES_1; score=736.40; 
CTGGAGGCGCCTTCCAGGCGGAGGGGAAATTGTGTTCTGGGAATTGGGAGTGACTGGGTGTGGCAGGATGAGAGGCTGATCCCTAGAGCAGGACAGGTTTTACCCAAGGCCAGGCCAGACCCTCTAGATCCATCCCAGCTCTTCAATGGTTTTGTGTCTGTGCGT
>gene=hg18_chr7_101492963_101495327_+; species=SPECIES_2; score=736.40; 
CAAGAGGCGCCTTCCAGGCTGCGGGGAAACTGTATTGAGGGAATAGGGAGTAACCGGGTGTGGCTGGACAAGAGGCGGATCCCCAGAGCAGAACAGGTTTTACCCAGGGCCTGAGCACGCCCTCCAGATCTGCCCAAGCTCCACAACAGCAGCCCCTCTGTACTT
>gene=hg18_chr7_101492963_101495327_+; species=SPECIES_3; score=736.40; 
CAAGAGGCGCCTTCCAGGCTGCTGGGGAATTGTATGCATGGAACAAGGAGTAACCGGGCATGGCGGGACATGAGGCACATCCCTGGAGCGGAACAGGTTTTCCCCAGGGCCAGGGCCCACCTGCCAGATCTGCCCCAGTGCCACAACCTCTGTCCCTCCGAGCTT
>gene=hg18_chr7_101492963_101495327_+; species=SPECIES_4; score=736.40; 
CAAGAGGCGCCTTCCAGGCTGCTCGGAAATTGTATTCAGGGAACAGGGAGTAGCTGGGTGGGGCTGGATGAGAGGCTGATTCCTGGAGCAGAACAGGTTTTCCCTGGGGCCAGGGCCGATCCTCCTGATCTGCCCCAGTGCCACATCACTGGAACCTCTGTCCTT
>gene=hg18_chr14_63400246_63401386_+; species=SPECIES_0; score=873.76; 
TCACTCATTTGATGATGTTGAGTAAGAATCTTTCCTGTTAATACGTCTTTGTTTAAAAGAAAATAAGTTACCTTTGTAGTCTTTGTACATTTTTCTTTGCAGAAAGTTTCCCCTCTGCTGGATAATAATTAATTTTATAAAAGTGTTTAATCCAGTACTGATTATATTCCCTTGTGAGCTGGATGAAAAGAAACTCTGAATTGTAACCACAGATTGATGATTTGGTTACAAGACTGTTGGTGATGGTTTCTGAGAACTGGAAGGTAAGCTTGTTCCTTGGGTGAGTC
>gene=hg18_chr14_63400246_63401386_+; species=SPECIES_1; score=873.76; 
TCACTCATTTGATGACACTGAGTAAGAATCTTTCCTGTTAATACGTCTTTGTTTAAAAGAAAATAAGTTACCTTTGTAGTCTTTGTACATTTTTCATTGCAGAAAGTCTCCCCTCTGCTGGGTAATAATTAATTTTGTAAAAGTGTTTAATCCAGTACTGATTATAGTCCCTTCTGAGCTGGATGAAAAGAAACTCTGAATTGTAACCACAGATTGATGATTTGGTTACAAGACTGTTGGTGATAGTTTCTGAGAACTGGAAGGTAAGCTTGTTCCTTGGGTGAGTC
>gene=hg18_chr14_63400246_63401386_+; species=SPECIES_2; score=873.76; 
TTACTCATTTGATGGCATCGAGTAAAAAATTTTCCCGTTAATAGGCCTTTGTTTAAAAGAAAGTATGTTACCTTTGTAGTTTCTGTACTCTTTTCATCAGAGAAAGTTCCAATTAAGTTGGGTAATAATTAATTTTATAAAAGTGTTTAGTCCAGAACTGATTATATTTCCTTCTGAGCCAAGTGAAAAGAAACTCTCAATTATAACCACAGGTTGAAAGTTTGGTTACAAGACTGTTCGTGATGGTTTTTGAGACTTGGAAGGTAAGCTTGCTCCTTTCATGAGTC
>gene=hg18_chr14_63400246_63401386_+; species=SPECIES_3; score=873.76; 
TCACTCATTTGATGACACTGAGTAAGAGCTTTTCCTGTTAATAGACCTTTGTTTAAAGGAAAGTCTGTTACCTTTGTAGTCTTTGTACTTTTTTCATTATAGGAAGCCTCAACTTAGTTACATAATAATTGATTTTATAAGAGTGTTTAGTTCAGAACTGGTTATGATTCCTTCTAGGCCAGATGAAAAGAAACTCAGAATTATAACCACAGGTTGATGATTTGGTTACAAGACTGTTGGCGAAGGTTTCTGAGACTTGGAAAGTAAGCTTGCCCCTTTTATGACTC
>gene=hg18_chr14_63400246_63401386_+; species=SPECIES_4; score=873.76; 
TCACTCATTTGATGCCGATGAGTAAGAATTTGTCCTGTCAATAGACCTTCATTCAAATGAAAGCCTGTTACCTTTGTAGTCTGCGTACTTTTTTCATTATAGGCAGCTTCAACTCAAGTGGGTAATAATTAATTTTATAAAAGTGTTTAGTCCAGAACTGATTCTATTTCCTTCTGAGCTGGATGAAAAGAAACTCCGAATTGTAACCACAGGTCGATGATTTGGTTAGAAGACTGTTGGCGCTGGTGTCTGAGAACTGGAAGGTAAGCTTGCTCCTTTTGTGAGTC
>gene=hg18_chr1_224382047_224382744_+; species=SPECIES_0; score=404.43; 
CTGTCTGGCCCAGCAGGAAACGGAGCGGGTCAAAGTCCTCCACAGTCAACCAGGAGAAACCTGTGTCTTCCTGGCAGGGTGGCTGGGTGCTATGGAAACAAGGCTCAGCCCAGAAGTGCCCAGCCTCAGCCTCTAGGGAGGAGTGAAGTGAACAAACAAACGGAAGGGCAGATCCTGGATGGAAGCCACCTGCATGGAAGCGCCCTCAGCAACCTCAGGGCCCAGACTTCCGGAAAGTCTCACAGGGCCCTGAGTTTT
>gene=hg18_chr1_224382047_224382744_+; species=SPECIES_1; score=404.43; 
CTGTCTGGCCCAGCAGGAAACAGAGGGGGTCAAAGTCCTCCACAGTCAACCAGGAGAAACCTGTGTCTTCCTGGCAGGGTGGCTGGGTGCTATGGAAACAAGGCTCAGCCCAGAAGTGCCCAGCCTCAGCCCCTGGGGAGGAGTAAAGTGAACAAACCAACAGAGGGGCAGATCCTGGATGGAAGGCACCTGCATGGAAGTGCCCTCAGCAATCTCAGGGCCCATACTTCTGGAAAGGATCACAGGGCCCTGAGTTTT
>gene=hg18_chr1_224382047_224382744_+; species=SPECIES_2; score=404.43; 
CTGTGTGATCCAGCAGGAAATGGGGGAGGCCAAGGTCCTCGAGTGTCAGCCAGGAGGAACCCACATCCTCCTGGCAGGGTGGCCAGGCGCTATGGAAACAAGGCTACGCCCAGAAGTGCCCAGCCTCAGCCCCTGGGGAGGAGCGAAGTGAACAAACAAATGTAGAATCAGCCCTTGGAGGGAGGGTGAGTGCAGGGAAGCACCCAGAGCAACCTGAGGAGCCAAGCCTGTGCAAAGGATCCCAGAGTCATGAGTTTT
>gene=hg18_chr1_224382047_224382744_+; species=SPECIES_3; score=404.43; 
CTGTCTGGTCCAGCAGGAATCAGAGGGGGTCAAGTTCCTCCACTGTCAACCAGGAGAAACCCTTATCTTGCTGGTGGCGTGGCTGGTTGCTGTGGAAACAGAGCGAAGCCCAGAAAAGCCCAGGTTCACCCCCCGTGGGGGAGTGAGGTAAACAAACAAAGTGAGGAGCAGGTCTCTGACGGAAGACACCTGCATGGAAGCACCCAGAGCAACCTCAGGACCAAGTCTTCTGGAAAGGATCCCAGGGCCCTGACTTCC
>gene=hg18_chr1_224382047_224382744_+; species=SPECIES_4; score=404.43; 
CTGTCTGATCCAGCAGGAAATGGAGGGGCTCAAGGTCCTCGGCTGACAACCAGGAGACACCCACGTCTTCCTGGCAGGGCGGTTGGGCGCTCTGGAAACAAGCCTAAGCCCAGAAGTGCCCAGCCTAGCCGCCAGGGGAGGAGCAAAGTGAACTCACTCGCTCAGACGCAGACCTTGGCTGGAGGGCGCCCGCGTGGAAGCACCCAGAGCGACCTCAGGAGCCAGCCCTCTGGAAAGGGTCCCAGGGCCCTGAGGTTG
>gene=hg18_chr18_30607838_30608696_+; species=SPECIES_0; score=412.94; 
ATACAGAGGAATGCGTTTCAAGCTTCCCACCCTATCTAACAGGCAAGATTCGATGACCTTCCCCTGGTGGCCTGCCAAGCCCTGTTTCTGGGAAACTGCCTGCTTGGCTTGGAGCCAGTCAGCAGAGCGATGCCCAGAAGGGGTTCTCCCACTGCCGGCTCCCAGGATCTCAGGACTCCAGACACATTGTAAAACAAGTCAGGAGGACAGGGATGGGAGAGCAGCTTCTCCCATGAAATCACACCTGAGATCCATCTCACT
>gene=hg18_chr18_30607838_30608696_+; species=SPECIES_1; score=412.94; 
ATACAAAGGAACGTATTTCAAGCTTCCCACCCTATCGAACAGGCAAGATTCAGTGACCTTCCCCTGGTTGTCTGCCAAGCCCTGTTTCTGGGAAACTGCCTGCTTGGCTTGGAGCCAGTCAGCAGAGCAATGCCCAGAAGGGGTTCTCCCAATGCCGGCTCCCGGGATCTCAGGCCTCCAGACACACTGAAAAACAGGTCAGGAGGACGGGGATAGGAGAGCAGCTTCTCCCAAGAAATCACAACTGAGATCCATCACACT
>gene=hg18_chr18_30607838_30608696_+; species=SPECIES_2; score=412.94; 
GTAAGGAGGAATACCTTTCAAGCTTCTCCCCCCATCTAAAGAGAGAGATGCAATGACCTTCCCGTAGTGATCTGCCAGGCTCTGTTCCTGGGAGCCTGCGGTATCAGCCCAGGGCCAATCAGCAGAGTGATGCCCAGGGGGTGTTCTCCTGCAGCCGGCTCCCAGGATCCCTGGACTCAGGAAACACAGAGAAACAAGACAGGAAGACAGGAGTGGAAGAATGACTCCTCCCACATAACCACACCTGTGATTATGCACCTT
>gene=hg18_chr18_30607838_30608696_+; species=SPECIES_3; score=412.94; 
ATACAGACAAAAGCTTTTCAAGCTTCTCGTGCCATCCAGCAAGTAACATTCAATGGCCATCCCTTAAGGTCATATCAGGACCTTTTCCTGGGAACCTGCTGGATCAGCCCAGAGCCTGTGAGCTGAGCAATGCCCAGAGGGTGCTGTCCTACAGCCGGCTCCTAGCATCTTAGGGCTCTGGAAACAGTAAAAAACTATACAGGAGGACAGGGATGGAAGAATCACCACTCCCTCATAACCACAACTATGATCCATGACACT
>gene=hg18_chr18_30607838_30608696_+; species=SPECIES_4; score=412.94; 
GTACAGAGGAATGCCTTTCAAGCTTCCCACCCCATCTAACAAGCAAGATTTAGTGACCTTCCCTTAATGGTCTGCCAAACTCTGTTCCTGGGAGCCTGCCAGATCAGCCTGGAGCCAGTCAGCAGAGCAATGCTCAGAGGGTGCTCCCCCACAGCCGGCTCCCAGGACCTCAGGGCTCTGGGACCACTGAGAAACAAGACAGGAGGACAGGGGTGGTAGAATAGCCTCTCCCCCATAACCACACCTGGGATCCTTCACATT
>gene=hg18_chr8_82614006_82615364_+; species=SPECIES_0; score=633.61; 
GGAGGGATGAATAAAGCAAGGTCAGACCCAGGCAGCCTGAAGGCCTATGATTCAGACCCTGCTGGGTTCCCAGGCTCTCCCACCCTTTGCTTCTTACAGCTGGAGCTGTTGGGACCCCACCTGCTGCCTGAGCATTGCCCCCAGGCTCCAATTACGCTTTAATCAGCAGAGTAGCAGTAACCTCATGGTTCTCAAGCCTGACTTGCATTTGTAAAAATGCCAACTCCTATGAGCGGCATGGTCAGAATTGCCAAGGACAAAGCCTGGGAATATATATTT
>gene=hg18_chr8_82614006_82615364_+; species=SPECIES_1; score=633.61; 
GGAGCGATGAATAAAGCAAGGTCAAACCCAGGCAGCCTGAAGGCCTATGATTCAGACCCTGCTGGGTTCCCAGGCTCTCCCACCCTTTGTTTCCTACAGCTGGAGCTGTTGGGACCCCACCTGCTGCCTGAGCATTGCCCCCAGGCTCCAATTACACTTTAATCAGCAGAGTAGCAGTAACCTCATGGTTCTCAAGCCTGACTTGCATTTGTAAAAATGCCAACTCCTATGAGCGGCATGGTCAGAACTGCCAAGGACAAAGCCTGGGAATATATATTT
>gene=hg18_chr8_82614006_82615364_+; species=SPECIES_2; score=633.61; 
GTGGAGATGAATTGAGACAGGTCAGAACCAGGCAGGCAGAAGGCCTATGATTCAGATCCTGCTGGGTTCCCAGGCTCTCCTGCCCTTCTCTTCCCACAGTCAGAGCTGTTTGAACCCCACCTGCTGCCTTAGCATTGCCCTGAGGCCACAGTTCCACATTCACCCGTAAAGCAGCCTAAACCCCATGGTTCTCAAGCTTCAGATGCATTTGTAAAAATGCCAACTCATGTGTGTGCTCTGATCCAAATTATCAGGGCCCAGACCTGGCAATATGAATTT
>gene=hg18_chr8_82614006_82615364_+; species=SPECIES_3; score=633.61; 
GGAGGGATGAGTAAAGCAAGGTCAGGGCCAGGCAGGCGGAGAGCCTGTGATTCAGATCCTGCTGGGTTCCCAGGCTCTCCTGCCCTTCTCTTCCCACAGTTAGAGCTGTCTGAACCCCACCTGCTGCCTTAGCATTGTCCTGAGGCCGCAGTTACACATTCACCAGTAAAGTAGCATTAACTCCATGGTTCCCAAGCTTGACTTGCATTTGCAAAAATGCCAACTCGTGTGTGCACCCTGATCAGAATTGCCAAGGATCAGACTTGGCAATATGAATTT
>gene=hg18_chr8_82614006_82615364_+; species=SPECIES_4; score=633.61; 
GGAGGGATGAATAAAGCAAGGTCAGGGCCAGGCAGGCTGAAGGCCTATGATTCAGACCCCGCTGCGTTCCCAGGCTCCCCTGCCCTTCTTTTCCCACAGCTGGAGCTGTTTGAACCCCACCTGCTGCCTTAGCATTGTCCCCAGGCTGCAGTTATGCATTCACCAGCAAAGTAGCATTCACCCAATGGTTCCCAAGCTTGACTTGCATTTGTAAAAATGCCAACTCGTGTGTGCACCCTGATTGGGATTGCCAGGGACCAGACCCGGCAATACAAATTT
>gene=hg18_chr3_121354611_121355574_+; species=SPECIES_0; score=683.49; 
CTCTCTGACTCATGTAGTTGCTGTAGAGATAATTCGGATGTCAGAAGCAATGGCCATTAATTTGAGGAGAGAAACAAGTCTCCTCTCATCATGCAAATACCCCTAATTAAGAAATCCGTCAGATTCTGTGTCATGGAAACATAATTTCCTTTGACTCAGAGAGTTCCAGGAATTGCTGCAGGCTATGAACTTTCTTAGCTTCCTGGGTTAAATGACTTCACCCTCGCCCTGAGTTTTCTTGGACAAAAGTGAATTCAATGTGACATGGATGAAG
>gene=hg18_chr3_121354611_121355574_+; species=SPECIES_1; score=683.49; 
CTCTCTGACTCATGTAGTTGCTGTAGAGATAATTCGGATGTCAGAAGCAATGGCCATTAATTTGAGGAGAGAAACAAGTCTCCTCTCATCATGCAAATACCCCTAATTAAGAAATCCGTCAGATTCTGTGTCATGGAAGCATAATTTCCTTTGACTCAGAGAGTTCCAGGAATTGCTGCAGGCTATGAACTTTCTTAGCTTCTTGGGTTAAATGACTTCACCCTCGCCCTGAGTTTTCTTGGACAAAAGTGAATTCAATGTGACATTGATGAAG
>gene=hg18_chr3_121354611_121355574_+; species=SPECIES_2; score=683.49; 
TTCTGTGACTCATGTAGTTGCTGTAGAAATAATTCTGATGTCAGAAGCAGAGGCCATTGATTTGAGGAGAGAAACAAGTCTCCTCTCATCATGCAAATACCCCTAATTAAGAAAGCGGACAGATTCTGTGTCATGGAAACATAATTTCCTTTGACTCAGGGAGTTCCAGGAATTGCTGCAGGCTATCAACTTTCATGATTTTTAGGGGTAAATGTCCTCATCTTCGCTTTGAGTTTTCTTGAACAGAAATGAATTCAATCTGACATTTGTGAAA
>gene=hg18_chr3_121354611_121355574_+; species=SPECIES_3; score=683.49; 
CTCAGTGACTCATGTAGTTGCTGTAGAGATAATTCTGATGTCAAAGGCTGAGGCCATTGATTTGAGGAGAGAAACAAGTCTCCTCTCATCATGCAAATATCCCTAATTAAGAAATCCGACAGATTCTGTGTCATGGAAACATAATTTCCTTTGACTCAGAGAGTTTCAGGAATTGCTGCAGGCTATCATCTATTTTGATTTCCTGGGTTAAATGGCTTCACCCTTGCCCTGAGTCTTCTTGAACAAAAGTGAATTCAATCTAACATTTGTGAAA
>gene=hg18_chr3_121354611_121355574_+; species=SPECIES_4; score=683.49; 
CTCTCTGACTCATGTAGTTGCTGTAGAGGTAACTCTGATGTCAGGAGCAGAGGCCATTGATTTGAGGAGAGAAACAAGTCTCCTCTCATCATGCAAATGCCCCTAATTAAGAAATCCGACAGATTCTGTGTCATGGAAACATAATTTCCTTTGACTCAGAGAGTTCCAGGAATTGCCGCAGGCTATCAACTCTCTTGATTTCCTGGTTTAAATGGCTTCAGCCTTGCCCTGAGTTTTCTAGAACGAAAGTGAATTCAATCTAACATTTGTGAAA
>gene=hg18_chr2_74059917_74060888_+; species=SPECIES_0; score=891.39; 
ACACATATTCATCACACACTCCCTGTGTGTTAGTGCTGTTAACCAAATACTTCTGCTTATCCTGCACATAGCAGGATTGTACTTATTGCACTTCCCTGCCCCTTGTAACTTTCTAGTGAGATGACAGCAGGAGTGATGTGTGTCACTTCCAGGGAAAAGCTTTAAGAGCCAGTGCTAGATTTGCCCATTCTTGTTTCCTGCCTTCAGGGTTGAGGAGATGCATGTCCAGTTGCAGCAGCCTGGATGCCTACGGGAAACAGAGCTCC
>gene=hg18_chr2_74059917_74060888_+; species=SPECIES_1; score=891.39; 
ACACATATTCATCACACACTCTCTGTGTGTTAGTGCTGTTAACCAAATACTTCTGCTTATCCTGCACATAGCAGGATTGTACTTATTGCACTTCCCTGCCCCTTGTAACTTTCTAGTGAGATGACAGCAGGAGTGATATGTGTCACTTCCAGGTAAAAGCTTTAAGAGCCAGTGCTAGATTTGCCCATTCTTGTTTCCTGCCTTCAGGGTTGAGGAGATGCATGTCCAGTTGCAGCAGCCTGGATGCCTACGGGAAATAGAGCTCC
>gene=hg18_chr2_74059917_74060888_+; species=SPECIES_2; score=891.39; 
ACACACATTCAACACACTTTCCCCATGTATTAGTGTTATTAACCAAGTATTTCTGCTTCTCCGGCACATGAGAGCATTGCACCTATGGCATTCCCCCGCCCCTTGTGACTTGCTAATGAAATCAGAGCAAAAGTGATCTATGTTACTTCCAGGTAAATGCTTTAAAAGTTCACGCTCAATTTGCCCACCCTCATTTCCTGCCTTCTGAGTTGAGGAGGCGCATGTCTACTTGCAGCAGCCGGAGTCCCTATGGAAAACAGAGCTCC
>gene=hg18_chr2_74059917_74060888_+; species=SPECIES_3; score=891.39; 
CCACATCCTCATGACATATTCCCTATGTGTTAGCACTGTTAACCAAATACGTTTGCTTCTCCGGTTCATGGAAGCATTGCTCCTACTACACTTCCTTGCCCCTTGTGACTTGCTAGTGAAATTAGAGTGGAAATGACATGAATTATTCCTAGGTCAAAACTTTGAGAATTAGTGCTTGGTTTGCCCATCCTCATTTCCTGCCTTCAGGGTTGAGGAGGCACATGTCCAGTTGGAGCTGCCTGTGTCGCCATGGACAACAGAGCTGC
>gene=hg18_chr2_74059917_74060888_+; species=SPECIES_4; score=891.39; 
ACACATACTCAACACATATTCCCTGTGTGTTAGTGCTGTTAACCAAATATTTGCGCTTCTCCGGCCCACAGGAGCATTGCATCTATTGCACTTCCCTGCCCCTTGTGACTTGCTAATAAAATGAGAGGAGAAGTGATGTAGGTTACTTCCAAGTAGAAGCTTTCAGAATCAGTGCTCAATTTGTCTATCCTTGTTTCCTGCCTTCAGAGTTAAGTAGGCACACGTCCAGTTGCAGCAGCCTCTGTCTCTACAGGAAACAGAGTTCC
>gene=hg18_chr4_7074698_7075575_+; species=SPECIES_0; score=649.74; 
AGGGAAGTTCCTCAAAGGAGGTAAGCGTGCAGTGCAGCGTGACATTTCAAGACTTGGTCCAGCTAGGCCTAAGAGTGGGGAAGTAGCCAGGCATGTCGCAGCACGGCGTAGCATAGGAGGTGGAAGCT
>gene=hg18_chr4_7074698_7075575_+; species=SPECIES_1; score=649.74; 
AGGAGAGTTCCTGAAAGGAGATAAGCGTGCAGTGCAGCGGGATGTTTCAAGACTTGGTCCAGCTAGGCCTAAGAGTGGGGAAGGAGCCAAGCATGTCGCAGCAGGGCGTAGCGTAGGAGGTGGAAGCT
>gene=hg18_chr4_7074698_7075575_+; species=SPECIES_2; score=649.74; 
CGGCTAGGTCCTGTCATGAGACACGTGTGAGGGGCCGTGTGAGCCTGTGGGACCCAGCCCAGCCAGGCCGAGCAGTGGAGGACATTCGAGGCCTTACGCTTCCGTTTCAAAGATAGTAAATGGTAGTG
>gene=hg18_chr4_7074698_7075575_+; species=SPECIES_3; score=649.74; 
ATGGCAGGTCCTAGGAGGAGCTACATCTTAGGGACACTGTGGCCCTGTGGGACACAGTCCAGCCAGGCCTAGGAGTGGAGGGCTTACTTGTTTTTATTTATTTATTTGACAGAGAGCACATGCACGTG
>gene=hg18_chr4_7074698_7075575_+; species=SPECIES_4; score=649.74; 
AGGGAAGGTAGTGTCATGTGATAAGCGTGAGGTGCAGTGCAACGCTGACAGACCTGGCCTAGCTAGGTCTAGGAGACGAGTATATTCAAGTTCTTATAATTCCATTTCAAAAATAGCAAATGATAAAA
>gene=hg18_chr22_29866231_29867215_+; species=SPECIES_0; score=414.27; 
GCCAGGGCCCACGCCCCCATTCTGCCTGCCTCATCCAGTCACCTGCTGCCAGCCTAGATTGGGACTATGGGAGCCAAAGCCCTAAGCTGTGGGGCCAGGTGGGCTTTCATCTCCTTGGGAAGGAAAAGGGTTCAGGAGCTTGGAGGAGTCCCTTGAACCCACCCTTCTCACCTACCACAGCGGTGGCTGCCACATCCACCTCCATCAGGCTGGCAGGGGGCCATGGCCTCTGCCAGGGCTGGGTGAAGGAAGGGCTGGGGCTCTGAA
>gene=hg18_chr22_29866231_29867215_+; species=SPECIES_1; score=414.27; 
GCCAGGGCCCACGCCCCCATTCTGCCTGCCTCATCCAGTCACCTGCTGCCAGCCTGGATGGGGACTGTGGGAGCCAAAGCCTTAAGCTGTGGGGCCAGGGGGGCTTTCATCTCCTTGGGAAGGAAAAGGGTTCAGGAGCTTGGGGGAGTCCCCTGAACCCACCCTTGTCACCTACCACTGTCGTGGCTGCCACACCCACCTCCATCATGTTGGCAGGGGGCCATGGCCTCTGCCAGAGCTGGGTGAAGGAAGGGCTGGGGCTCTGAA
>gene=hg18_chr22_29866231_29867215_+; species=SPECIES_2; score=414.27; 
GCCGGGGCCCACGCCCCCACGCAGCTGGCCTCTTTCAGTCACCTGCCGCCGGCCTGGATGGGGACGGTAGGAGCCAAAGCCCTGGGACCTGGGGACAGGAGGAGTCTCGTCTCCCTGGGTGCAAGGAGTGTCCAGGGGCTCAGAGGAGGCTCCTGAACTTGGCCTCATCACCCGCCTCAGGGATGGCTCCCACGCCTACCTCTGCAAAGCTGGCGGAAGGTCATGGGCTCTGCCAAAGCTGGGTAAAGAAAGGGCTGGGGCTCTGTG
>gene=hg18_chr22_29866231_29867215_+; species=SPECIES_3; score=414.27; 
GCCAGGGCCCACGCCCCCATTCACCATGCCTCATCCAGTCACCTGCTGCCAGCCTGCATGGGGACTGTGGGAGCCAAAGTCTTGGGCCCTGGGGCCAGGAGGGATCTTATCTCCCTGGGAGGGAAGAGGGGTCAGGGGCACTTAGGAAGCTCCCGAACTCGTCCTCAGCTCCTGCCCCAGTGGTGGCTGCCACACCCACCTCTATGAAGTTGGCAGAGGGCCACGGCCTCTACCAGAGCGGCATGAAGGAAGGACTGGGGCCCTGTG
>gene=hg18_chr22_29866231_29867215_+; species=SPECIES_4; score=414.27; 
GCCAAGGCCCACGCCCCTACTCACCCTGTCTCATCCAGTCACCTTCTGCCACCCTGGACAGGGCCTGTGGGAGCCAAAGCCCTGGGCTCTAGGGGCTGGGGGAATCTTGTCTCCCAGGGAGGGAAGAGGGTCCAGGGGCTCAGAGGAGGCTCCCGAACTCATCCTCATCCCCTACCCCAGCAGTGGCTGCCACACCCACCTCCTTGAAGCCAGCAGCGGGCCATGGCGTCTACCTGAGCTGGGTAAAAGAAGGGCTGGGGCTGTGTG
>gene=hg18_chr11_19657720_19659209_+; species=SPECIES_0; score=600.71; 
CCCAGCACATCATTCTTTTCACTCTTTAGAGCGTTTTCCTGCCTTTTTGGCACCGAATGCAGTGCTGGCTTCTGTCCTGAGCAGCGTGATCTGCTGCCCATGAGTCAGGGGCTCGGCCATTCCTAAGTGACTAAGCTGTCGCCTCCCGCCAGTTTCCCGTAACCGCCTGAGTAAAGACTCAGTCTGAATCACTGTTTATTGTTTTTAAGGGCCCTCCTCTCCAGTTTTTAAATATCAACCACCCAGCCAGGCCGTAGGGCTGA
>gene=hg18_chr11_19657720_19659209_+; species=SPECIES_1; score=600.71; 
CCCGGCGCATCATTCTTTTCACTCTTCAGAGCGTTTTCCTGCCTTTTTGGCACCGAATGCAGTGCTGGCTTCTGTCCTGAGCAGCGTGATCTGCCGCCCATGAGTCAGGGGCTCGGCCATTCCTAAGTGACTAAGCTGTCACCTCCTGCCAGTTTCCCGTAACCGCCTGAGTAAAGACTCAGTCTGAATCACTGTTTATTGTTTTTAAGGGCCCTCCTCTCCAGTTTTTAAATATCAACCACCCAGCCAGGCCGTAGGGCTGA
>gene=hg18_chr11_19657720_19659209_+; species=SPECIES_2; score=600.71; 
CCCAGGTCATCATTCCTTTCACTGGCCAGAGCTTTTTCCTGCCTTTCTGGCACTGAAAGCAGTGCTGGCTTCTGTCCCGAGCAGCGTGACCTGCTGCCCATGAGTCAGGGGCTCAGCCATTCCTCAGTGACTAAGCTGTTGCTTCCCGCCAGTTTCCCGTAACCGCCTGAGTTAAGACTCAGTCTGAATCACCGTTTATTGTTTTTAGAGTCCCTGCCCTCCAGTTTTTAAATATCAACCGCCTAGCCAGCCCGTGGAGCTGA
>gene=hg18_chr11_19657720_19659209_+; species=SPECIES_3; score=600.71; 
CCCAGGTCATCATTCCATCCACTCCCCCCGCCTTATTCCTGCCTCCTTGGCACTGAGTGCGCTGCTGGCTTCTGTCCCGAGCAGCGTGACCTGCTGCCCATGACTCAGGGGCTCAGCCATTCCTCAGTGACTAAGCTGTCACTTCCCGCCGGCTTCCCGTAACTGCCTGAGTAAAGACTCAGTCTGAATCACCGTTTATTGTTTTTGGGGTCCCTACCGTCCAGTTTTTAAATATCAACCGCCTAGCCGGGCCGCAGAGCTGC
>gene=hg18_chr11_19657720_19659209_+; species=SPECIES_4; score=600.71; 
GCCTGGTGATCATGCCTTTCCCTCGCCGGAGCTTTCTCCTGCCCTTTTGGCACTGAAAGCAGTGCTGGCTTCTGTCCTGAGCAGCGTGACCTGCTGCCCATGAGTCAGGGGCTCGGCCATTCCCAAGTGACTAAGCTGTCGTTTCCCGCCAGCTTCCCGTAACTGCCTAAGTAAAGACTCAGTCTGAATCACCGTTTATTGTTTTTAGGGTCCCTACCCTCCAGTTTTTAAATATCTACCACCGAGCCAGGCCGTGGAGCTGA
>gene=hg18_chr20_300151_301148_+; species=SPECIES_0; score=415.92; 
GCTCAGTGTCCCTCGCAAGGCTGAACGTCCTCATTCTGGCACCCAGGGGAAGGGGTGGGGCATGGACAGGGTGCTGGACCCAGGAGGGCGCCTTGCGCAAGGTTTTCTGATGCAACTGGCTGAGTGCTTCAGCATTCCCCCCCCAAGCTTTTCTCAGAAAGGCAAGGCCTGGCAGTTATCCAGACTGAACATATAATCCCCTTCCTTCTCTGGCCTTGATGGCTTCAGGACCGCAGGCAAAAGGCAGGAAGGCAGGGAAGG
>gene=hg18_chr20_300151_301148_+; species=SPECIES_1; score=415.92; 
GCTCAGTGTCCCTCACAAGGCCAAACGTCCTCACTCTGGCACCCAGGAGAAGGGGTGGGGCATGGACAGGGTGTTTGACCCAGGAGGGCGTCTTGTGCAAGGTTTTCTGATGCAACTGGCTGAGTGCTTCAGCGCTCCCCCCCCAAGCTTTTCTCAGAAAGGCAAGGGCTGGCAGTTATCCAGACTGAACACATAATCCCCTTCCTTCTCTGGCCCTGATGGCTTCAGGACCGCAGACAAAAGGCAGGAAGGAAGGGAAGG
>gene=hg18_chr20_300151_301148_+; species=SPECIES_2; score=415.92; 
GCTCAGTCTCCCCAACAATAGCTAACATCCCCACTCTGTTACCCAGGGTAGAGGGTAGGGCGTGGACAGGGTGCCTGACCCAGGAGGGTGCCTTGCGCAAGGCTTTCTGATGCAACTGGCTGAACACCTCAGCACTCCCCCTGAAAGCTTTTCTCAGAAAAGGAAGGCCAGGCAGTGTCCTGGATTGAACTCATAATCCCCTTCTTTCCCTGACCCTGGTGGCTTCAGGACAGCAGGAGGCAGGTCAGAAGGAAGGGCAGG
>gene=hg18_chr20_300151_301148_+; species=SPECIES_3; score=415.92; 
GCTCAGTGTCCCCCACAAAGCCTAGCGTCCTTGTTCTGGCACCCAGGGGAGGGGGTAGGGCCTGGGCAGGGTGCCTGACTCAAGAGGGCACCTTGCGTAAGGCTTTCTGATGCAACTGGCTGAACACCTCAGTACTCCCTCCTCAAGCTTTTCCCAGAAACAGAAGGGCTGGCAGTGGCCTGAATCAAACACATAATCCCTCTCCTTCCGGGGCCCTGATGGCTTTGGGAGCGCAGGAGCCAGGCAGACAGGCAGGGCAGG
>gene=hg18_chr20_300151_301148_+; species=SPECIES_4; score=415.92; 
GCTGAGTGTCCCCTACAAGGCCTAAGGTTCTCACTCTGGCACCCAGGGGGGGGGGTAGGGCCAGGGCAAGGTGCTTGACCCAGGAGGGCCCCTTGCGCAAGGCTTTCTGATGCAACTGGCTGAACACCTCGGCACCCCCCCTGCAAGCTGTTCTCAGAAAGGGAAGGGCTGACAGTGCCCTGGATTGAACACATAATCCCCTTCCTTCCCTGGCCCTGGTGGCTTCAGGGCCTCAGGGAGCAGGAAGGAAGGCAGGGCCGG
>gene=hg18_chr5_57701017_57701986_+; species=SPECIES_0; score=586.57; 
GGTGGAGAGTGCCTGGTTCCTCACTGCTTATACTAATCATTGCATTGAATGAAAGACAT
>gene=hg18_chr5_57701017_57701986_+; species=SPECIES_1; score=586.57; 
GCTGGAGAGTGCCTGGTTTCTCACTGCTTATATTAATCATTGCATTGCATGAAAGACAT
>gene=hg18_chr5_57701017_57701986_+; species=SPECIES_2; score=586.57; 
TTAGGGGGATTAATGTTCACATAGTCCTTAGACTAGTACCTGATACGCATCATATATTG
>gene=hg18_chr5_57701017_57701986_+; species=SPECIES_3; score=586.57; 
TTAGGAGGATTAATGTCTACATTGTGCTTGTAACAGCAGCTGGTACGAATTATAAGGTA
>gene=hg18_chr5_57701017_57701986_+; species=SPECIES_4; score=586.57; 
GCAGGGAGATGAATGTTCACAAACAGCAAATAATAATAGCTGCTTGGAAAGAAACATTT
>gene=hg18_chr19_1076906_1077842_+; species=SPECIES_0; score=924.09; 
CGTGGCACAGGAGTTAGAAACCTATACTCAGTTGCCTCTTTAAGTTAACAAAACAAAAAAACAGACGCCGGTTCCTGGAAGGCTGAGTCACCTTCCCGGGGGCTGGGGATTGGGTTTCAGATGCCCTCGCCACGCAGCTGGGCTGGTGAGCCTGAGCC
>gene=hg18_chr19_1076906_1077842_+; species=SPECIES_1; score=924.09; 
CGTGGCACAGGAGTTAGAAACCTCTACTCAGTTCCCTCTTTAAATTAACAAAACAAACAAACAGATGCCGGTTCCTGGAAGCCTGAGTCACCTTCCTGGGGGCTGGGGATTGGGTTTCAGATGTCCTCTCCACGCAGCTGGGCTGGTGGGCCTGAGCT
>gene=hg18_chr19_1076906_1077842_+; species=SPECIES_2; score=924.09; 
TGAGGTACAAGGATCAGAAACCTACCCTCAATTCCCTCTTTTAATTAACAAAACAAACAAACAGCCTCGGGTTCCTGGAAGGCTGAGTCAGGTTCCTGCCTGCTGGGGAGTAGGTTTCAGCTGCCCGCGCCTGGCAGCTAGGCAGGTGGGCCTGCGTT
>gene=hg18_chr19_1076906_1077842_+; species=SPECIES_3; score=924.09; 
GAAAGTACAGGAGCCAGAAACCCATATTCAAATCCTGGCTTAAGTTAACAAAACAAACAGCCTCAGGCCGGTTCCTGGAAGGCTGAGTCAGGGCCCTGGGGGCTGGGGTGTGGGCTTCAGCCGCCCTCGCCGCTCGCCTTGACTGTGGGGCCTGGGTC
>gene=hg18_chr19_1076906_1077842_+; species=SPECIES_4; score=924.09; 
TGAGGTGCGGGAGTCAGGGACCTGCGCTCAGTTCCTTCTTTAAATTGACACAACACACACACGGAGGCCGGTTCCGGGAAGGCTGACTCAGGTTCCTGGGGGCGGGAGGTTGGGTTTCAGACGCCCGCGCCGGGCCGGTGTGCTGCTGGGCCTGGGTG
>gene=hg18_chr3_14864158_14865140_+; species=SPECIES_0; score=471.24; 
AGTGGCCAGCCATTGTTGCCGGGCCCGCGGGGTGTGGCCCCAACACTGCCAGGTCCTCCCCAGGGAGGAAGTGTCGGTGTTTACAGGAAATGCAGGACAAGTCTGGGAGGTGGGTGGAGGAGGCCTGTAAGACATGTGGGGCTGAGGGCGGGCCTCTCTTCTCACCCTTTGGACGAGGCTTTTCGTTGTTTGGGAGCAAAAGTCCCACTTCCTGGGCAGCCCTGCCCTTCCCGCGCCTCTTCCCTCCAA
>gene=hg18_chr3_14864158_14865140_+; species=SPECIES_1; score=471.24; 
AGTGGCCAGCCATTGTTGCCGGGCCCACGGGGTGTGGCCCCAACACTGCCAGGCCCTCCCCAGGGAGGAAGTGTCGGTGTTTACAGGAAATGCAGGACAAGTCTGAGAGGTGGGTGGAGGAGGCCTGTAAGACATGTGGGGCTGAGGGCGGGCCTGTCTTCCCACCCTTTGGACGAGACTTTTCGTTGTTTGGAAGAAAAAGTCCCACTTCCCGGGCAGCCCTGCCCTTCCCGCGCCTCTTCCCTCCAA
>gene=hg18_chr3_14864158_14865140_+; species=SPECIES_2; score=471.24; 
AGGGGCCAGCCATTGTTGCTGGGCCTGCCGGGTGTGGCCCCAACACCGCCAGGCCCTCCCCCCAGAGGAAGTGCTGGTGTTTACAGGAAATGCAGGACAAGGCTGGGAGGTGGGTGGAGGGGGCCTGGAAGATGTGAGGGGCTGAGGGCGGGCCCTTCTCCGCACCCCAAGGACGAGGCTTTTTGTTGTTCTGAAGGAAAGGTCCCACTTCCCGGGCAGCCCTGCCCCTCCCTGGCCTCTTTCCTCCAG
>gene=hg18_chr3_14864158_14865140_+; species=SPECIES_3; score=471.24; 
AGTGACCAGCCATTGTTGGCAGGCCAGCCGGGTGTGGCCTCAGCACTGCCAGGCCCTCCCAAGGGAGGAAGTGTCGGTATTTACAGGAAATGCAGGACAAGGCTGGGAGGTGGGTGGAGGAGGCCTGGAAGATGTGGAGGGCTGAGGGCGGGTCCCTCTTCCTACCCCAAGGACGAGACTTTTTGTTGTTTTGGAGGAAAGGTCCCACTTCCCAGGCAGCCCTGCCCCTCCTTTGCCTCTTTGCTCCAA
>gene=hg18_chr3_14864158_14865140_+; species=SPECIES_4; score=471.24; 
AGTGGTCAGCCATTGTTGCTGGGCCGGCTGGGTGTGGCCCAAGCGCTGCCAGGCCTTCCCCAGGGAGGAAGTGTTGGTGTTTACAGGAAATGCAGGACAAGGCTGGGAGGCGGGTGGAGGAGGCCTGCAAGATGCGTGGGGCTGAGGGCCCGCCCCTCTTCCCACCCCAAGGACGAGCCTTTTTGTTGTTTTGAAGGAAAAGTCCCACTTCCCAGGCAGCCGTTCCCCTCCCTTGTCTCTTCCCCCCAA
>gene=hg18_chr17_37144293_37145381_+; species=SPECIES_0; score=1503.37; 
GCGGCTGCCCCAGCACTCGCGGGTCCCTGCTGGGGGCACCTCCCCAGCTGCCGCGGGGTTTCGGGTGCCTTCCTGGGGGTGGCCAGTGCATTCTGCCTTTCCCGGTTGCTGGGAGAGCATTCCAACTCCAGTGCGCTTCCAACGTGCTGCCCTGCCTGGCGCTGCAGCCTCGCG
>gene=hg18_chr17_37144293_37145381_+; species=SPECIES_1; score=1503.37; 
GCGGCTGCCCCCGGACTCGCGGGACCCCGCTGGGGGCGCCTCCCCTACTCCCGCAGGGTTTCGGGTGCGTTCCTGGGGGTGGCCAGCGCATTCTGCCTTTCCCGGTTGCTGGGAGAGCATTCCAACTCCAGTGCGCTTCCAAAGTGCTGCCCCGCCTGGCTCTGCAGCCTTGCT
>gene=hg18_chr17_37144293_37145381_+; species=SPECIES_2; score=1503.37; 
GCAGCTTGCCGGGGATTCGGAGGTCTTTACGGGGGACACCTAGTCCGCTCCAGCGAGGTTTCGGCTGCCTTCCGGGAGCTAATCTCTGAGTTGAGTCTTTCCCCGTTGTTGGGGGATAAATCCAACTCCAGTACGGTCTCCACGCGCTGCCAGGTCTGGCGCGTCAGCCTGGCG
>gene=hg18_chr17_37144293_37145381_+; species=SPECIES_3; score=1503.37; 
GCCGCGGCCCTGGAATTCGGAGGACCCCGCTGGGGACGCCTCCCCTGCTCCCGCGGGGCTGCGGCTGCCCACCTGGATGTGAGCGGGGAGTTCTGTCCGTCCCGGGAGCTGGGGGGTGAATCCAACTCCGGGATGCTTTGAGCGCGCTGCCCAGGGTGGCGCGTCAGCCCCGCG
>gene=hg18_chr17_37144293_37145381_+; species=SPECIES_4; score=1503.37; 
GCCGCTTCTCGCGGATTCGGAGGTCCCTACTGGGGGCAAGTCACCCGGTCCCGCGAGGTTTTGGCTGCCCTCCTGGGGGTGACCTGGGAGTTTCGTCTTTCCCCGTGGCTGGGGGATCAATCCAACTCCTGCACGGTTTCCGCGCGCCGCTCAGTCTGGCGCGTCAGCCTCGCG
>gene=hg18_chr14_102653990_102654752_+; species=SPECIES_0; score=430.81; 
CCTGATCAGCTGTTTTCCTGGAAATTATGCCGGCTCCGAGAAGGGCCCAGGCAGAACGGCTGGC
>gene=hg18_chr14_102653990_102654752_+; species=SPECIES_1; score=430.81; 
CCTGATCAGCTGTTTTCCTGGAACTCATGCCGACTCTGAGAAGGGCCCGGGCAGAACGGCGGGC
>gene=hg18_chr14_102653990_102654752_+; species=SPECIES_2; score=430.81; 
ACTGATTGGCTGTTTTCCCGGAAACTGTGCCTTGGAGGAGAAGAGCCCGGGTTGAAGGGCCGGT
>gene=hg18_chr14_102653990_102654752_+; species=SPECIES_3; score=430.81; 
TCTGATTGGCTGTTTTCCTGGAAATCAAGCGAGCTAAGAGAAAGGCCCGGGCTGAAGAACAGGA
>gene=hg18_chr14_102653990_102654752_+; species=SPECIES_4; score=430.81; 
ACCAGTTGGCTGTTTTTCTGGAAATCATGCCGGCTAGGAGAAGCGCCTAGGCTGAACGGCCAGC
>gene=hg18_chr1_55666906_55668510_+; species=SPECIES_0; score=1176.28; 
CTCACGCAGGTCGGTCCCTTGATAGGAGCAGATGCCTTATCTACTCACTCTGTTCCTGGAAGTCTGGGCTTTGTGCATTCCCATAAAGGCCCCAGAAGAGGGTGGGATCTGAGCCCGTGATGGACCATGCTGTATGTTGGTGCAGCCAAGGGGAGGGAAAGCTGTGACTCAGTGTTTGTAAAATGTTAGCTTGTGGGTGAGTAAGACCAGACCAAGGCTGACTGTTTTGGGAAGTGGTGAGTTGGGTAATTGAAATTGGAGCCCAAAAGCCA
>gene=hg18_chr1_55666906_55668510_+; species=SPECIES_1; score=1176.28; 
CTCACGCAGGTCGGTCCCTTGATAGGAGCAGACGCCTTACCTACTCACTCTGTTCCTGGAAGTCTGGGCTTTGCGCATTCCCATAAAGGCCCCAGAAGAGGGTGGGATCTGAGCCCGTGATGGACCATGCTGTATGTTGGCGCAGCCAAGGGGAGGGAAAGCTGTGACTCAGTGTTTGTAAAATGTTAGCTTGTGGGTGAGTAAGACCAGATCAAGGCTGACTGTTTTGGGAATTGGTGAGTTGGGTAATTGAAATTGGAGCCCAAAAGCCA
>gene=hg18_chr1_55666906_55668510_+; species=SPECIES_2; score=1176.28; 
CTCACACAGGTCAGTCCCTCCCCAGGCACAGATGCCTTACTTACTCCCTCAGTTCCTGGCAGGCTGGGCCTCGAGCATCCCCATCAGGGCCCCAGAAAAGGGTGGGAGCTGGGCCTGGGATGGAGCATGCTGGATTCTCATGCAGCCAAGAGGAGGGGCAGCTGTGACTCAGTATTTGTGAAACGTTAACTTGTGGGTGAGTAAGACCAGATTGAGGCTGTGTGTCTTGGGAAGTGGTGAGTCTAATAATTGCAAGTGGAGCCAGGAGGCCA
>gene=hg18_chr1_55666906_55668510_+; species=SPECIES_3; score=1176.28; 
CTCACGCAGGTCGGTCACTCCATGGGAGCAGACGCCTTACCTACTCTCTCAGTTCCTGGCAGCCCTGACCTCGTGCATTCCCAGCAGGGGCCCAGAAGAAGGTAGGGCCTGATCCCGTGATGGAGTGTGTTGTATTCTCATGCAGCCGAAAGGAGGGGGAGCTGTGAGTCAGTATTTGGGAAATATTGGCTTGCGGGTGAGTAAGAGCAGACAGAGGCTGTGCGGCTGGGGAAGTGGTGAGTCTAGTAATGGGAATCGGAGCCAGAAGGCCA
>gene=hg18_chr1_55666906_55668510_+; species=SPECIES_4; score=1176.28; 
CTCACGCAGGTCAGTCACTCGACGGGAGCAGCTGCCTTGCCTACTTTCTCAGTTCCTGGCAGCCTCGGCCTCGTGCATTCCCTCCAGGGCCCCAGAAGAAGGTGGGGTCTGAGCCCGGGGTGGAGAGAGCTGTATTCTCATGCAGCCAAGAGGAGGGGAAGCTCTGACTCAGTACTTGTGAAATGTTAGCTTGTGGGTGAGTAAGACCAGATTGAAGCTGTGTGTCTTGGGAAGCGGTGAGTCTAGTAATTGGAATTGGAGCTAGCAGGCCA
>gene=hg18_chr10_3842053_3842997_+; species=SPECIES_0; score=720.66; 
GAGTGGGGCTGTTGCTTGTGAGAACTGGAGAGGTCATTAGATCGGCCAGGCCACGCCAGGGTGAACTGGGCTTACAGGAAATGCAGTCACAGGTGAACACCTTTGGCACCAGCTCCCAACTTTCAGTTCAGAGAACGGTGAGTTCCCGGTACAGGGAGTGGAAGCTGATGTCATTGAAAAGATATTGCCTTGCTTTGAAATCAGCAAGCGTGGTCAAAGTTCTCCAGTACACACAGAGAAAATGTGGCTCTGAAACCATGGGCAGCTT
>gene=hg18_chr10_3842053_3842997_+; species=SPECIES_1; score=720.66; 
GAGTGGGGCTGTTGCTTGTGAGAACTGGAGAGGTTGTCAGATCGGCCAGGCCACGCCGGGGTGAACTGGGCTTACAGGAAATGCACTCACAGGTGAACACCTTTGGCACCAGCTCCCAACTTTCAGTTCAGAGAACGGTGAGTTCCCGGTACAGGGAGTGGAAGCTGATGTCATCGGAAAGATATTGCCTTGCTTTGAAATCAGCAAGCGTGGTCAAAGTTCTCCAGTACACACAGAGAAAATGTGACTCTGAAACGACGGGCAGCTT
>gene=hg18_chr10_3842053_3842997_+; species=SPECIES_2; score=720.66; 
GAATGACACTGAGGCTTGTACGAACTGAAGAGTCTCTCGGATCTGGCAGCTCGCATCCTGGTTAACTGGGCTTACAGGAAAAACACTCACAGGTGAAGACCTTTGGCATCCACTCCTAACTTTCAGTTCCGAGGACGGTGAGTTCCCGGTACAGGGAGTGGAAGCTGACGTCACCGAAAAGATATTGCCTTGCTTTGAAATCTGCAAGTGCTTTCAAAGTCCTCCTGTACACAGGGCGAAAACGTGTTTCCCAAGTCATGGGCAACTT
>gene=hg18_chr10_3842053_3842997_+; species=SPECIES_3; score=720.66; 
GAGTGAGGCTGAGGCATGCAGCCACCGGTGAGGTCATCAGACCGGTCGGCTCCCGCCACAGCCAGTGGGGCTCACGGCAAGGGCGCTCACAGGTGAACCCCTCTGGCACCAACCCTTAACTTTCGGTTCAGAGGACAGTGAGTTCCTGGTACGGGGAGTGGAAGCTGATGTCATCAAAAACATATTGCCTTGCTTTGAAATCAGCAAGTGCGTTCAAAGTTCTCCAGGACACACAGCGAAAATGTGCTTCCAAAGCCACGGGCAGCAC
>gene=hg18_chr10_3842053_3842997_+; species=SPECIES_4; score=720.66; 
GAATGACCCTGATGCATGTCAGAACCGAAGAGGTTATCATATCCTTCAGCTCCCACTGGAGTGAGCTGGACTTACAGGAAATGCACTCACAGGTGAACACCTTTGGCTGCAACCCTTAACTTTCGGTTCAGAGAACTGTGAGTTCCCAGGACAGGGAGTGGAAGGTGATGTCATCGCAAAGATATTGCCCTGCTTTGAAATCAGCCAGCGTGTTCAAAGTTCTCCAGCACACATGGCGAAAATGTGTTTCTGAAGCCATGGGCAGCTT
>gene=hg18_chr1_32975350_32976437_+; species=SPECIES_0; score=662.04; 
ACATGTAGCTGAGCTGAGAATCATTATTCCAGGGAGCCGGATCACAGGCTAGCTCTTCCTAGCTAGCCCTGGGTGGCTCAGAAGCATGTCTTTTAGGCCAGGGGGCAAGAGGGAGACTGCCTGCTGGTCTGAAGGTGGCTGGGGATGAGAAGTGAGAGTCTCTGGGTGCTGGAGTCAGGAGCAGTGAAGGGAAAACCCTGAACTCTCCTCATTCCCTTTCCCTACCTGCAAATCAGAGGATCCAATCTGTGG
>gene=hg18_chr1_32975350_32976437_+; species=SPECIES_1; score=662.04; 
ACATGTAGCTGAGCTGAGAATCATTAATCCAGGGAGCAGGATTACAGGCTAGCTCTTCCTAGCTAGCCCTGGGTGGCTCAGAAGCATGTCTATTAGGCCAGGAAGCAAGAGGGAAACTAACTGCTGGTCTGAGCATAACTAGGGATGAGAAGTGAGAATCTCTGGGTGCTGGAGTCAGGAGCAGTGAAGGGAAAACTCTGACCTCTCCTCATTCCCTTTCCCTACCTCCAAATCAGAGGATCCAATCTGTGG
>gene=hg18_chr1_32975350_32976437_+; species=SPECIES_2; score=662.04; 
AAATGTAGCTGAGCTGAGAATCGTGAATCCAGAGAGCAGTGTTGCAGGCTAGCCTGTTCCAGCTAGCCCTGAGGGGCTCAGAATCAGGCCTATCAGGCCAGGGGACAAATAGGAAACCGGCTGCCGGATTAAGGGTGGCTGGAGATGGGAGGTGAGAGCGTCTGGGTGTTGGAGTTAGAAGCAGTGAAGGGAAAGCCCTGACCTCTCCCTACTCCCTTTCCCCACCTCCAAATCAGGGGACCTAATCTGTGA
>gene=hg18_chr1_32975350_32976437_+; species=SPECIES_3; score=662.04; 
AAATATAGCTAAGCTGAGAGTCATGAATCTAGAGGACAGAGTTGCAGGCTAGCCCTTCCCAGCTAGCCCTGGGTGTCTTGGAAGTATGTCTGTTAGGTCAGGGGACAGGAGGGAACCTGGCTGCTGGTCTGAGGGTGGTTGGAGTTGGAAGGTGAGAATGTCTGGCTGTTGGAGTTAGAAGCAGTGAAGGGAAAACCCTGATCTCGCCCCACTCCCTTTCCCCACCTCCAAATCAGGGGACCTGATCTCTGA
>gene=hg18_chr1_32975350_32976437_+; species=SPECIES_4; score=662.04; 
AAATGTGGCAGAGCTGAGATTCATGAATTGAGAGAGCAGGGTTGCAGGCTAGCCCTTCCCAGCTAGCCCTTGGTGTCTCAGAAGCATGTCTATTAGGCCAGGGGACAAGAGGGAAACTGGCTGCTGGCCTGAGGGTGGCTGGGGATGGGAGGTGAGAATGTCGGGGTGTTGGAGGTGGGAGCAGCGAAGGGAAAACCCTGACCTTTCCCCACTCCCTTTCCTCACCTCCAAATCAAGGGACCCAATCTATGA
>gene=hg18_chr9_112546470_112547561_+; species=SPECIES_0; score=459.90; 
CCCTCAGGTCCATATACCTGAGTGACTTGGAGAAAATCATGCATTTCCTGTAATACCAGACGTAGTCACCTCAATTAAGTAATCTGTTTTGCTTAGGCATACCTTGGTAAAAGCTCAGTACTAATTGAAACCTGAGGTGCGAAAATATCAAAATGGAGGGCAGAGGGTTGTTTTTATTTTCAGATCATCAAAAATACTAAACTGTTGATCAGAACCATCCATGAAGAAAGAAAAACAAATTCAAACTATGACTAATGGGGCCTGCTGTG
>gene=hg18_chr9_112546470_112547561_+; species=SPECIES_1; score=459.90; 
CCCTCAGGTCCATATGCCTGAGTGACTTGGAGAAAATCATGTATTTCCTGTAATACCAGACATAGTCACCTCAATTAAGTACTCTGTTTTGCTTAGGCATACCTTGGTAAAAGCTCAGTACTAATTGAAACCTGAGGCGCGAAAATATCAAAATGGAGGGCAGAAGGTTGTTTTTATTTTCAGATCATCAAAAATACTAAACTGTTGATCAGAACGATCCATTAAGAAAGAAAAACAAATTCAAACTATGACTAACAGGGCCTGCTGTG
>gene=hg18_chr9_112546470_112547561_+; species=SPECIES_2; score=459.90; 
CTTTCAGGTCAGTATGCCTGGGTGACTTGGAGAAAAACATATATTTATTGTAATACCAGATAAAGTCATCTCAATGAAGTCCTCCACTTTGCCTCAGCACACCTTGCTTAAAGCTCAGGCATAATTTAAATCTGAAAGGCCAAATGACCAAAATGCAGGGCAAAGGGGTGTTCCGAATTTTAGGTCATCAAAAATACTAAACTGTTGGTCAGATTGCTCCATGAAGAAAGAAAAACAAATTCAAATGATGACTAACAAGGCCTGCTGTG
>gene=hg18_chr9_112546470_112547561_+; species=SPECIES_3; score=459.90; 
CCTTCAGGTCAGTATGTCTGAGTGACTTGGAGAAAATCACATGTTTACTGTAATACCAGCTATCGTCATCTCAATTAAGTACTCAGTTTTGCCTCAGCACACCTTGCTCAAAACTCAGTAATAATTGGAAACTTAGGGACAAAAAGATCAGAATGGAGGGCAAAGGGTTGTTTTTATTTTGAGGCCATCAAAAATACTTAACGGTTGGTCAGGATGATCCATGAAGAAAGAAAAACAAATTCAAACTATGACTAACAAGGCTTGCTGTG
>gene=hg18_chr9_112546470_112547561_+; species=SPECIES_4; score=459.90; 
CCTTCAGGTTAGTTTGCCTGGGTGACTTGGAGAAAATAACATATTTACTGTAATACCAGTTATAGTCACCTCAATTACGTACTTGGTGTTGCCTAGGCATACCTTGGTCAATGCTCAGTAATAATTTAAACCTGAGGGGCAAAAAGATCAAAATGGAGGGCAAAGGGTTGTTTTTATTTTTAGGTCATCAAAAATGCTAAACTGTTGGTCAGGACGATCCATGAAGAAAGAAAAACAAATTCAAACTATGACTAACAAGGCCTGCTGTG
>gene=hg18_chr1_227028778_227029929_+; species=SPECIES_0; score=572.31; 
CTGCCGACCCTCTGTCCCTGAAGCACCTTTGCCTATGCAGAGCCCAGATTCTCAGTTCATAACTGGTTCCCAGAATCAGCAAATGCCACAAGGGTTAATGTAGCTGCACAAAGTCACTTCCCTCCTTAGAATCTCGGACCCTCTAGTCCCCTTCACTTCAGTGACTCTTTGATGCATGGAAAATAATTTTTAAAATATTTTATCCAGCTTTCTGTTACTTTTGGCAAGAGCAAATCAGCCCCAAGATACTCATCCTTACTGAAACTGGAAGTCT
>gene=hg18_chr1_227028778_227029929_+; species=SPECIES_1; score=572.31; 
CTGCCGACCCTCTGTCCCCGAAGCACCTTTGCCTATGTGGAGCCCAGATTCTCAGCTCATAACTGGTCCCCAGAATCAGCAAATGCCACAAGGGTTAATGTAGCTGCACAAAGTCACTTCCCTCCTTAGCATCTCGGACCCTCTAGTCCCCTTCACTTCAATGACTCTCTGATGCATGGAAAATAATTTTTAAAAGCTTTTATCCAGCTTTCTGTTATTTTTGGCAAGAGCAAATCAGCCCCAAGATACTCATCCTTACTGAAAGTGGAAGTCC
>gene=hg18_chr1_227028778_227029929_+; species=SPECIES_2; score=572.31; 
ATTTCGTTAAGCTGTCCCAGTGGCACCTTTGCCCCGGAAGAGCCCAGCATTTCAGCCCTTGACTTGTCCTCAGGCTTAGCAAGTGCCCCAAGGGTTAACATATTTGCACAAAGCTATTTCCCTCTCTGGAATCCTGGACCCTCCAGTCCTCTTTGCTTCAGTGGCTCTCCGATGCATGGAAAATGCTTTTTAAAATGTTTAATCCCTCTTTTAGTTATTTTTGGCAGGACTAAACCTGCCAGAAGGTACTCATCATAAATGAAAGTGTAAGTCG
>gene=hg18_chr1_227028778_227029929_+; species=SPECIES_3; score=572.31; 
CTGCTGATCTTCTGTCCCAGCATCACCTCTGCTCAAGTGAAGCCAGGATTCTTAGCCCTCACCCTGTTCTCAGAATCAGCAAATGCCCCAAGGGTTAAAAACATTGCACAAAATCACTTCCCTCTTTAGAATCTTTGACCCTCTTGTCCTCTTTGCTTCAATGGATCTCTGATGCATAGAAGATGATTTAAATTTTATTTCATGCAGCTTTTTGTTATTTTTGGCAGGAACAAATAGGTCCCAAGGTACTCATGATGACTGGAAGTGGAAGTCT
>gene=hg18_chr1_227028778_227029929_+; species=SPECIES_4; score=572.31; 
CTGCTGATCCTCTGTCCCAGCAGCTCCTCTGCCCAGGCAGAGCCGGGACTGTCAGCCCTTGACCCGTCCTCAGAATCAACACAGGCCTGTAGGGTTCACATAGCTGCACAACGTCACTTCCTTCTCTGGAATCTTGGACCCTCAAGTCCTCTTTGCTTCAACGGCCCTCTGATGAATGGGAAGTGATTTAAAAATTTTTTTATCTAGCTTTTTGTTATTTTTGGCAGGAACAAATCTGCCCCAAGGTACTTATCATAACTGAAAGTGGAAGTCT
>gene=hg18_chr13_60010455_60011297_+; species=SPECIES_0; score=385.44; 
ACTAGTAAAATTATATATGGAAAACAACAGATTTTCTATTCCTACCACTGTATGAGAAACATTAGGCAAAGAAAACCTACTTGTGTTTCCCACAGCCCTTTCCAAATTGCTTCCTTTAAACTCTAAAACGAATTCCAGGAAACCAGTAAAAAGATGCCACAGGCAATTTGGAGGTGTAAAATACTCTGGTGCTGCTGGTCAGGCAAACTTTTTGTGTT
>gene=hg18_chr13_60010455_60011297_+; species=SPECIES_1; score=385.44; 
ACTAGTAAAATTACATATGGAAAAAAACAGATTTTCTATTCCTACCACTGTATGAGAAACTTTAGGCAAAGAAAACCTACTTTTGTTTTCCACAGCCTTTTCCAAATTGGTTCCTTTAAACTCTAAAACTAATTCCAGGAAACCAGCAAAAAGATGCCACAGGCAATTTGGAAGTGTAAAATACCCTGGTGCTGCTGGTCAGGCAAACTTTTTGTGTT
>gene=hg18_chr13_60010455_60011297_+; species=SPECIES_2; score=385.44; 
ATTTGTAAAACTGTATAGGGAGAAAACCATGTTTTATTTTCTTACCACTGTATGTGAAACATTAGGCAAAGGAAACTTATTTATGTTTCTTGCAGCCATTTCCAAATTTACTCCTTTTAACTCTAAAACTAATATCAGGAAAACAGTAAAAAGATGCCACAGGCCACTTGGAATTTTAAAATACCCTGGTGCTGCTGCTCAGACAAATCTTTTGTGTT
>gene=hg18_chr13_60010455_60011297_+; species=SPECIES_3; score=385.44; 
ATTTGTAAAATTATATAGGAAGAAAAGTGTATCTTATATTCTGATGACTGTATGAGAAACATTGGGCAGAGAAAACTTTTTTGTGTTTCCTGCAGCCCTTTCCAAATTGGTTCCTTTTAACTCTAAAACTAATACCGGGAAACCAGTAAAAAGATGCCACAGGCAATTTGGAGTTGTAAAATACCCTGGCACTGCTGCTTAGACAAACCTTTTGTGTT
>gene=hg18_chr13_60010455_60011297_+; species=SPECIES_4; score=385.44; 
ATTTGTAAAATTATAGATAGAGAAAACCATATTTTATATTCTGACCACTGTACGAGAAACGTTAAGCAAAGAAAACCGGTTTGTATTCCCTGCAGCCCTTTCCAAATTGCTTCCTTTTAACTCTAAAACTAATACCAGGAAATCTGTAAAAAGACGCTACAGGCAATTTGGAATTGTAAAATACACTGGAACTGCTGCTTGGACAAATCTTTTGTGTT
>gene=hg18_chr3_72792751_72793657_+; species=SPECIES_0; score=529.32; 
CAGCCTGCCAGCCCTCCTGCACAGGCCCTGAGGCATCTTGGCAGCAGCATCCCCGAGTCTGGCAGGTGAGTCAACATTTGGCTTCTCTCCTGGGCTTTCTTGGAAAGGGCTGTGTTCCAGATTGGCAGCTGTGCTAGCTGGAAAGGAGGCCAGAAAAGAGCCAAGTTCCGGGGGCCCTGCTGCCAGGCAGGACACCTGGACCTTCTCTCCCCTAGTTACTGAAAATGGCAGAAGGAAACCCAGGGAAGCCAGAGCAGTAGTAAAGCAGAGTGCATATGGAGT
>gene=hg18_chr3_72792751_72793657_+; species=SPECIES_1; score=529.32; 
CAGCCTGCCAGCCCTCCTGCACAGGCCCCGAGGCATCTTGGCAGCAGCATCCCCGAGTCTGGCAGGTGAGTCAACATTTGGCTTCTCTCCTGGGCTTTCTTGGAAAGGGCTGTGTTCCAGATTGGCAGCTGTGCTCGCTGGAAAGGAGGCCAGAAAAGAGCCAAGTTCCGGGGGCCCTGCTGCCAGGCAGGACACCTGGACCTTCTCTCCCCTAGTCACTGAAAATGGCAGAAGGAAACCCAGGGAAGCCAGAGCAGTAGTAAAGCAGAGTGCATATAGAGT
>gene=hg18_chr3_72792751_72793657_+; species=SPECIES_2; score=529.32; 
CTGCCTGCCAGTCCTCCTGCACGGGCCCTGAGGCATCTTGGCTGCAGCATCCCCATGTCTGGCAGGTGAGTCAACATTTGGCTTCTCTCCTGGGCTTTCTTGGAAAGGGCTATGTTCCAGGTTGGCAGCTGTGCTGGCGGGGAAAGAGAAAAGAGAAAAGCCAAGTTCCGGGGGCCTTGCTGCCAGGCAGGACACCTGGGCCTTCTCCCTTGCAGCCACTGAAAATGATGGGAGGAAATCCAGGGAAGCTGGAGCAATAGGAAAGCAGAACGCAAGTGGAGT
>gene=hg18_chr3_72792751_72793657_+; species=SPECIES_3; score=529.32; 
CTGCCTGCCAATCCTCCTGCCTGGGCCCCGGGGCATCTTGGCTGCGGTATCCCTGTGTCTGGCAGGTGAGTCAACATTTGGCTTCTCTCCTGGGCTTTCTTGGAAAGGGCTACGTTCCAGGTTGGCAGCTGTGCTGGCTGGGAAGGAGGAAAGAGAAAAGCCAAGTTCTGGGGGCCCTGCTGCCAGGCAGGACACCTGGGCCTTCTCCCCCTCAGCCACTGAGAATAAAGGGAAGAAATCCAGGGAAGCCAGAGTGACAACAAAGCAAGGTGCAAGTGGAAT
>gene=hg18_chr3_72792751_72793657_+; species=SPECIES_4; score=529.32; 
CTGCCTGCCAATCCTCCCGCACAGGCCTCGAGGCATCTTGGCTGCAGCATCCCCGTGTCTGGCAGGTGAGTCAACATTTGGCTTCTCTCCTGGGCTTTCTTGGAAAGGGCTGTGTTCCAGGTTGGCAGCTGTGCTGGCTGGGAAGGAGAAGAGAGAAAAGCCAAGTTCCGGGGGCCTTGCTGCCAGGCAGGACACCTGGGCCCTCTCCCCCTCAGCCACTAAAAATGACAGGAGGGAATCCAGGGAAGCCGGAGTGATAGGAAAGCAGGGTGCAAGTGGAGT
>gene=hg18_chr20_38477650_38478886_+; species=SPECIES_0; score=446.42; 
TTATATGAAGAGTGGAGTGGGTGCTTGGATAAGAGCTGGGAGACCAATTGAACTGCTGCATGGACTTCCTTTCATCATATTTGGGATTTGGAGGCAAGAAGCATGTTCACTGAATCCAAGTTTTCAAATTGAATCCATTTGTCCAAAGGAAACTTCAGTATCTTCACGCCTTTCTCATATGTCTGGCTGTGAAATCTTGGGCAAATTACATCACCTCTCAGAACCAGTGTCTTCATTTGTAAAAGTAGTTTAGCTGAATCTTCCAGAGTATC
>gene=hg18_chr20_38477650_38478886_+; species=SPECIES_1; score=446.42; 
TTATATGAAGAGTGGAGTGGGGGCTTAAATAAGAGCTGGGAGACCGATTAAACTGCTGCATGGACTTCCTTTCATCATATTTGGGATTCAGCAACAAGAAGCATGTTCGCTGAATCCAAGTTTTCAAATTGAATCCATTTGTCCAAAGGAAGCTTCAGTATCTTCACACCTTTCTCATATGTCTGGCTGTGAAATCTTGGGCAAATTACATCACCTCTCAGAACCAGTGTCTTCATTTGTAAAAGTAGTTTAGCTGAATCTTCCAGAGTATC
>gene=hg18_chr20_38477650_38478886_+; species=SPECIES_2; score=446.42; 
TTGAGCAGAGAGCAGAAGAGGGACTGGAAAGGTAGGAGAGAGACCAGTTGAATGGTTGCATGGAATTCCTTTCATCAGAGTTCAGACTCAGATGAAGGAAGCATGTTCACTACCTCCAAGTTTTCAAGGTGGGTCCATTTGGCCAAAGGAAACTTTGGTGTCCTCACGCCTTTCTCCTACTTTGAGCTGTGAAGTCTTGAACACATTACATCACCTCTCAGAACTGGTGTCTTCATTTGTAAAAGCAGTTTAGCCGAATCTCCCAGAGTATC
>gene=hg18_chr20_38477650_38478886_+; species=SPECIES_3; score=446.42; 
TTGTGTGCAGAGCAGATGGGGGACGGGGATGAAAGCAGAGAGATAAGATAAACTGCTGTGTGGACTCCCTTTCATCGGGTTAGACATCTAAAGGCAGGAAGCATGCTCACTAAATCCAAATTTTCAACGTGGACTCAATTGCCCAAAGGAAACTTTGGTGTCTCCACGCCTCTCTCATACTTGTAACTACATAATCTTGGACAAATTACATCACCTCTCAGAACCAGTGTCTCCATTTGTAGAAGCAGTTTAGCTGAATCTTCCAGAGTATC
>gene=hg18_chr20_38477650_38478886_+; species=SPECIES_4; score=446.42; 
TTGTGTGGAGAGCACACAGGGGACTGGGATGGGAGCAGAGAGACTAGTCGAACTTCTGTGTGGACTCCCATTCATCATATTTTGGACTGAGAGGCACGAAGTATGTTCCCCAAATCCAAGTTTTCAAAATGCATCCATTGGCCGAAAGGAAACTTTGGCATCTCCATGCCTCTCTCATACTTCTCGCTGTGAAATCTTGGACAAATTACATCACGTCTCAGAACCCGTGTCTGCATCTGTAAAAGCAGTAAAGCTGAATCTTCCAGAGTATC
>gene=hg18_chr12_7036561_7039206_+; species=SPECIES_0; score=428.80; 
AGGGTTATGGATAAGGGATGGGTTGATCTGAAAGGGGGCTTGGTTGTGGGGTAGAATTTCGATGTTTGGAGATGTGGAGGGATGTTATGAAGAGGAGCCTCACGCCACCACCTTGGGTCTTGGTGTAAGTCATTATCAACCATTACATTGCTTAATGACATTTCTGATAACTACTTTCTTAATTCATGATTCACACACATTTGGAGGGCTGGACTTTCTGTTTGGTTATCCCCTGGTACCAATCCCCGCCTTTTCCCAGAAATCACT
>gene=hg18_chr12_7036561_7039206_+; species=SPECIES_1; score=428.80; 
AGGGTTATAGATAAGGGATGGATTGATCTGAAAAGGGGTTCAGTTGGAGGGTAGAATTTTGATGTTTGGAGATGTGGAGGGATGTTATGAAGAGGAGCCTCACGCCACCACCTTGGGTCTCGGTGTAAGTCATTATCAACCATTACATTGCTTAATGGCATTTCTGATAACTGCTTTCTTAATTCATGATTCACACACATTTGGAGGGCTGGGCTTTCTGTTTGGTTTTCCCCTGGTACCAATCCCCGCCTTTTCCCACAAATCACC
>gene=hg18_chr12_7036561_7039206_+; species=SPECIES_2; score=428.80; 
AAAGTTATTTATTTATTATTTATTTGGCTGCACCTGGTCTTAGTTCGTGCAGGGTTTTTAGCTGTGCTGAGTTGTGGCGGGATATTACCAGGATTGACCTTGGGCCCCTGCATTGGTAGCAGGTCTTAGCCACTGAACACCAGGCAAGTCCTTAATGGCATTTCTGATAACTCCTCTCTTAATTTGTGTTTCATATGCAGCTGGAGGGCTGGACTTCCTGTTTTGCTTTTCCTTAGTATTAATCCCCTCCTTTTCACACAAATCACC
>gene=hg18_chr12_7036561_7039206_+; species=SPECIES_3; score=428.80; 
AGGGTTATGGATAAAGGATGGATTTATCTGAACTGGGGCTTGATAGGTGGATACAATTTAGATATTTGGAGATGCAGAGGGATTTTAGGAAGAGTAGCATCATCCCACCAGCTTGGGTCTCGGTCTAAGTCATTATCAACCATTAAATTGCTTAATGGCATTTTTGATCAGTACTTTCTTAAGTTGCGATTCATACACAGTTGGAGGGTTGGACTTTCTGTTTGGTTTTCCCTCAGTATTAATTCCCTCCTTTTCCCAAAAATCACC
>gene=hg18_chr12_7036561_7039206_+; species=SPECIES_4; score=428.80; 
AGGGTTGTGGACAAGAGATGGATTTGTGTGAACTGGGGCTTGATTGGGGGATAGAATTTAGATGTTTAGAGATGCAGCGGGATTTTAGGAGAAGGAGCATCATCCTAGCAGGTTGGGTCTAGGTATAAGTCATTATCCACCATGAAATTGCTTAATGGCATTTCTGATAACTACTCTCTTAATTCATGATTCATACTCGGTTGGAGGGTTGGACTTTCTGTTTGGCTCCCCCCTCGTATTAATCTCCTCCTCTTCCCACAAATCACC
>gene=hg18_chr6_37775130_37776732_+; species=SPECIES_0; score=399.81; 
CTTCTTCTATTGTCATCTTCCCATTATTTGGAAGTCTCTACCCCTTCCAGGAAGCTCTCAGGGTGATCACAGCGACTGTGGCTTGCCCATTCTGAGCTGAATGTGTACTTCTCCATGTCGTGCGAAACTGCGCTCTATTTTCAATTAGCACCAAACAGCAGTCAATTGCTCCTCTTTGGCTTTGGGGTGAGTTACTGGGGACAGAGAATGCACTGACTCAGCTGACTTCTCTTGACTTTGCCCTCTCTAAACTCA
>gene=hg18_chr6_37775130_37776732_+; species=SPECIES_1; score=399.81; 
CTTCTTCTATTGTCATCTTCCCATTATTTGGAAGTCCCCACCCCTTCCAGGAAGCTCTCAGGGTGATCACAGCCGCTGTGGCTTGCCCATTCTGAGCTGAATGTGTACTTCTCTATGTCATGGGAAACTGCCCTCTATTTTCAATTAGCACCAAACAGCAGTCAGTTGCTCCTTTTTGGCTTTGGGGTGAGTTACTGGGGACAGGGAATGCACTGACTCAGCTGACTTCTCTTGACTTTGCCTTCTCTAAACTCA
>gene=hg18_chr6_37775130_37776732_+; species=SPECIES_2; score=399.81; 
CTTCTTTTATTATCATCTTCCCATTATTTGAAAATCGTCATCTCCTCCAGGAAGCTCTCAATGTGATCACAGTGATTCCGGCTTGCCTATTTTAAATTGGATGGGCACTTGTCCATGTCATGGTAAACTGCCTTCTATTTTCAGTTAGCCCCAAATAGCAGTTAATTGCTCCTTTTTGGCTTTGGGATGCATTATTGGGGACAAGGAACCCACTGACTCAGCTAACATCTCTTGAGTTTACTGTCTCTGAACACC
>gene=hg18_chr6_37775130_37776732_+; species=SPECIES_3; score=399.81; 
TTTCTTTTATTGTCATCTTTCCCCTGTTTAGAAACCTTCACCACCTCCAGGAAGCTCTCAGGGTGATCATGGTGATTTCGGCTTGCCCATTCTGAGTTAAATGAGCATGTATCCACGCCAGAGGAGACTGCCTTCTATTTTCAACCATCCCCAAACAGCAGTTAATTGCTCCTCTTTGGCCTTGGGATGTTTTACCGGGGACAGGGAACCCACTGACCCAGCTGACAGCTCTTGAGTTTGCCCTCTCTGAACACA
>gene=hg18_chr6_37775130_37776732_+; species=SPECIES_4; score=399.81; 
CTTCTTTTATTGTCATCTTTCCATTATTTGGAAATTCTCACCTCCTCCAGGAAGCCCTCCGTATAATCACAGTGATTCCGGCTTGCCCATTCTGAGTTGAATGAGCACTTATCCATGTCATGGGACACTGCCTTCTATTTTCAATTACCCCCAAACAGCAGTTAATTGGTCCTCTTTGGCTTTGGGGTACATTACTGAAGGCAGGGAGCCCACTGACTCAGCGCACTTCTCTTGAGTTTGCTGTCTCTGAACACC
>gene=hg18_chr11_47171858_47172799_+; species=SPECIES_0; score=506.12; 
GTTTTTCAGAGCTCAGGCAGTCCCGTGTAAAGACTGGTCCCAGTTTTGAGAGCAGTTAACCTCAGTGGGGCAGGCTGTTATAGGCCAAGGCAGACCGATGGCACTCGGGTGAAAATGAATCGCAGGTTTCACTGCAGCCTATAGAGAAAGTTTCTCCAGGGTCAGGAAGTTGCCCCAGGCAGATTCTTTAGCTGG
>gene=hg18_chr11_47171858_47172799_+; species=SPECIES_1; score=506.12; 
GTTTTTCAGAGCTCAGGCAGTCCCACGTAAAGGCTGGTCCCAGCTTTAAGAGCAGTTAACCTCAGTCGGGGAGGCTGTTGTGGAGCAAGGCAGACCGATGGTGCTCAGGTGAAAATGAATTGCAGGTTTCGGTGCAGCCTATAGAGAAAGCTTCTCCAGGGTCAGGAAGTTGCCCCAGGCAGATTCTCTAGCTGG
>gene=hg18_chr11_47171858_47172799_+; species=SPECIES_2; score=506.12; 
GTTTTTAAGATCTCAGGCAACCCCAGGTAAAAACTGGTCCTAGTTTTGAGAAGGGTTAACCTCAGTGGGGGTGGCTGTTCTGGGGGAAGGCAGATGGATGGCATTAGAGTGAAAATGTGCAGCAGATTTCAGTGGGGACTATAGAGAAAGCCTCTCTGGGGTCAGGAATTTGCCTGGGGCAGAGTCTTTGGAAGG
>gene=hg18_chr11_47171858_47172799_+; species=SPECIES_3; score=506.12; 
TTTTTTAAGATCTCAGGCAACCCCAGGTAGAAACTGGTCTGAGTTTTGAGAGGGGTTAACCTCAGTGGGGGAAGCAGATCTGGGGGACGGCAGATGGATAGCATTAGAGTACAAATGCATAGCAGGCTTCCGTGGGGCCTGTAGAGAAAGCTTCTCCAGGGTCAGGAATTTGCCCAGGGCGGATTCTTTGGAAGG
>gene=hg18_chr11_47171858_47172799_+; species=SPECIES_4; score=506.12; 
GTTTTTAAGATCTCAAGAAATCCCAGGTAAAAACTGGTCTGAGTTGGGAGAGGGGTTAACCTCAGCGGGGGAAGCTGTTCTGGGGGAAGTCAGATGGATGGCATTAGAGCGAAAATGCGTAGCAGGTTTCAGTGGGGCGGATAGGGAAAGCTTTTCCAGGGTCAGGAATTTGCCCCGGGCAGATTCTTTGGAAGA
>gene=hg18_chr9_6207866_6208723_+; species=SPECIES_0; score=536.99; 
AGCATCGCTTTTCAGCTCATATTTCACATTTTCTCCATTCTTCTCTGAAATGGACACCAATCTGGTTACTTCATAATTGATTTCTTAAGTCTAGATGTTTATCCTTTCACATCATTGTTTAGCTTACAGTATCTACAGCCAGAAAGCACCTCTTTCCCAGAGAGAAAAGAATCCTGAGGCATCACTTAGGGATTGAAATAGAACTGAAAACAATGGAAGAGATTGAGAAACAGGAAATGTCACCTTGGCCA
>gene=hg18_chr9_6207866_6208723_+; species=SPECIES_1; score=536.99; 
AGCATCACTTCTCAGCTCAAATTTCACATTTTCTCCATTCTTCTCTGAAATGGACACCAATCTGGTTACTTCATAATTGATTTCCTAAGCCTAGATATTTATCCTTTCCCACCACTGTCTAGCTTACAGTATCTACAGCCAGAAAGTACCTCTTTCCCAGAGAGAAAAGAATCCTGAGGCATCACTTAGGGGTTGAAATAGAACTGAAAATAAGGGAAGAGACTGAGAAACAGGAAATGTCACCTAGGCCA
>gene=hg18_chr9_6207866_6208723_+; species=SPECIES_2; score=536.99; 
GGCATCACTTTGCAACTCAAATTTCACATCTTCTACATGCTTCTCTGAAATAGATACTAATCTAGTGGCTGCCTAATTCATTTTCTCAGCCTAGATGTTTTACCTTTCCCATCACTGTTTAACTTACAATATCTAAAGCCAAAAGATACCTCTTTTCCAGAGAGGGAAGAATTCTGAGGGGTCACTGAAACATTGAAACAGTGCTAAAAATAAAGGAAGAGACTGAGAAATGGGAGCCACCTCCCTGGACA
>gene=hg18_chr9_6207866_6208723_+; species=SPECIES_3; score=536.99; 
TTCTTCCCTTTGAAAGAAAAGAGGTACATATTCTAAATAGTGATGGGAAATAGAAAACTATCTGGTTGCTGAGAAAATGAACTGCTAAGTATAGAAATCTATCCTTTCAGAAAAAAATGGAAAAAATTGAAATTTGAGCCAGAGAGCAATGCTTGCACAGAGAGTTCTTAATACTTAAGGATAACTTAGAGTTTGAAACAGAGCCAAAAGTAAAGCAAGAGATTGAGAAATGGGAGCTGCCACTCTGGTTA
>gene=hg18_chr9_6207866_6208723_+; species=SPECIES_4; score=536.99; 
GGCATCACTCTGCAGCTCAGATCTCACATTTTCTCCACTCTTTTCTGAAATGGATACCAATCTGGCGGTTGCATAATTCATTTTCTCAGTCTAGATATTTTTCCTTTCCCATCACTGCTTAACTTACAATATCTACAGCCAGAGTGTACCTCTTTCCCAGAGAGGGAGAAGTTCTGAGGGGTCACTTAGGGATTGAAATAGGACTGGAAGTAAGAGAAGAGATTGAGAAATGGGAGCTGCCACCCTGGCTA
>gene=hg18_chr12_114377215_114377975_+; species=SPECIES_0; score=424.95; 
ATGCAGCCTGCTTGGCCCCAAAGCTAGCCTGGAGGAGCCGCAGAGGGGCCTGCGATGAGAAATCTAGAATCTGATTGCACACAGGCCACTGACTACACTGTGATCTTCGGTAAGTAGGTTTCCTGTTTTTCCATCTGTGAGATGGGAATGATAACATGGGGCTGCTGGGTCAAGCCAGCAGATAACTTCCAGAAAGCCCTTTGAGCTTCTTGGAAACAGCACTCGAGATATGATGAGGCGCCAGCATGCTGCAGAGATGTGTGCAGTGGCAATT
>gene=hg18_chr12_114377215_114377975_+; species=SPECIES_1; score=424.95; 
ATGCAGCCTGCTTGGCCCCAAAGCTAGCCTGCAGGAGCCGCAGAGGGGCCAGCGATGAGAAATCTAGAATCTGATTGCACGCAGGCCACTGACTACACTGTGATCTTCGGTAAGTAGGTTTCCTGTTTTTCCATCTGTGAGATGGGAATGATAACGTAGGGCTGCTGGGTCAAGCCAGCAGATAACTTCCAGAAAGCCCTTTGAGCTTCTTGGAAACAGCACTCGAGATATGATTAGGCGCCAGCATGCTGCAGAGATGTGTGCAGTGGCAATT
>gene=hg18_chr12_114377215_114377975_+; species=SPECIES_2; score=424.95; 
ATGCTGCCTGCCTGGCCCCAAAGCTAGCCTGGAGAATCCACAGAAAGACCCGAAGTAAGAAATCTGGAATCCGATTACATATGGGTCACTGATTACACTGTGGCCTTGGGTAAGTAAGTTACCTGTTTTTCCATCTGTGAGATGGGGTTGATAATGCAGGGCTGTTGGGACAAGCAAGCAGATAACTTCTAGGAAGCCCTTTGAGCTTCTTGGAAATAGCACTTGAGATATGATTAGGCGCCAGCCTGCTGCAAAGAAGTGTGTGGTGGCAACT
>gene=hg18_chr12_114377215_114377975_+; species=SPECIES_3; score=424.95; 
ATGCCGCCTGCCTGGCCCCAAAGCTAGCCTAGAGGAGCCGCAGAGGGGCCTGGGATCAAAAACCTGGAATCTGATTACACGGGGGTCACTGAGTACGCTCTGACCTTAGGTAAGTAGGCTTGCTGTCTTTCCATCTGTGAGATGGGAATGATAACGCAGGGCCGTTGGGACAAGCCAGCAGATAACTTCCAGAAAGCCCTTTGAGCTTCTTGGAAATAGCATGCAAGATATGATTAGGCGCCAGTGTGCTGCAGGGAACTGTGCGATGGCAACT
>gene=hg18_chr12_114377215_114377975_+; species=SPECIES_4; score=424.95; 
AGGCTGCCTGCCTGGCCCCGAAGCTAGGCTGGAGGAGCCACAGAGGGGCCAGCGATGAGAAATCTAGAATCTGATGACACATGGGCCACTGAGTACGCTCTGACCTTGAATAAGCAGGTTTCCTGTTTTTCCATCTGTGAGATGGGAGTGATAACGGAGGGCTGTTAGGACAAGCAGGCAGATAACTTCCAGAAAGCCCTTTGAGCTTCTTGGAAATAGCACGCGAGATACGATTAGGCGCCAGCATGCTGCAGAGAAGTGTGCGGTGGCAATA
>gene=hg18_chr1_44059835_44060909_+; species=SPECIES_0; score=387.76; 
TATTATAAAAAAGTTTTTAGGATTTTGGAAGGTGATAAGTGCTGTGAAAGAAAATAGAGCAAGACAAGGGAATGCTGTTGAAGAGATTGCAAGTTGCAATGGGACAGTCAAGTAGAATTCATTGGAAGGTACATTTGAGGAAAGAGTCAAAGGAAGAGAGGCAGAGCATTCCGGAAGAACCCTAAGGAAATCTATTATAAGGAATATGACACAACGAGCCAGGAATGTGCCCATTAGTCCAGGAGAGAGATGAGTCATCTGGATCCTTGAAGGAGCCAGATCC
>gene=hg18_chr1_44059835_44060909_+; species=SPECIES_1; score=387.76; 
TGTTATAAAAAAGTTTTTAGGATTTTGGAAGGTGATAAGTGCTGTGAAAGAAAATAGAGCAAGACAAGGGAATGCTGTTGAAGAGATTGCAGGTTTCAATGGGACAGTCAAGTAAAACTCATTGGAAGGTGCATTTGAGCAAAGAGTCAAAGGAAGATAGGCAGAGCATTCCGAAAGAACCCTAAGGAAATCTATTATAAGGAATATAACACAATGAGCCAGGAATGTGCCCGTTAGTCCAGGACAGAGATGAGCCATCTGGATTCTTGAAGGAGCCAGATCC
>gene=hg18_chr1_44059835_44060909_+; species=SPECIES_2; score=387.76; 
TGTGATCAAAAGCTTTGCAGTATCTTGGAAGGTGATGAGTGCTGTGGAAGAAGATAGAGCAGGACAAGGGAATGCTGGAGAAGAGACTGCACGTTTAAATGGGATAGTCAGGCAATCCTCCTTAAAAGGTAGATTTTAGCAAAGACTCAACAGAGGCGAAGCAGAGCCCTCGGACAGAACCCTGAGGAAATCTATTATGAGGAAGATGACACCAGGAGCCGGGAATGTGCCCATCAGTCCAGCGGACACAAGAGCCATCTGGAGCCGTGAAGGCACCAGAGCC
>gene=hg18_chr1_44059835_44060909_+; species=SPECIES_3; score=387.76; 
TGTAACCAAAAAGTTTTCAATATCTTGGAAGATTAACAGTGGCCTGGAAGAAAATAGAGCAGGATAGGCAAATGCTGGAGGAAAGATTTTAAGTTTGAATGAGGTAGTCAGGTAGGCCTCATTGGAAGGTATATTTGAGTCAGGCCTCAAAGTAGGCGGTGCAGAGCATTCACACAGGACCCTGAGGAAATCTGTTATGAGGAATGTGACACCAGGAGCCAGGAATGTGCCTGTTAGTCCGGTGGAGAGAAGAGCCACCTGGAGCCTTGAAGGAGCCAGCCCC
>gene=hg18_chr1_44059835_44060909_+; species=SPECIES_4; score=387.76; 
TGTAATAAAAAAGTTTTCAATATTTTGGACGGTGATAAGTGCTATGAAAGAAAATATGGCAGGACAAAGGAATGCTGGAGAAGAGACTGAAAGTTTAAATGGGGTAGTCAAGTGGGTTTCATTGGAAGGTACATTTGAGCAAAGACTCAAAGGAGCCGAGGCAGAGCATTCTAACAGAACCCTAAGGAAATCTGTTATGAGGGATATGACACCAGGAGCCAGGAATGTGCCCATTAGGCCAGTGTAGACAAGAGCCATCTGGAGCGTTAAAGGAGCCAGACCT
>gene=hg18_chr20_29661893_29662666_+; species=SPECIES_0; score=1171.52; 
GGCCAGGAGGAGCACAGGGGGGCGGGGTGCCCTTATCTCCCTGACCTGCCCTGGCTGGTGCTTCCTGCTGCAACTCTTGCAAAACCTCGTTCCCAACGCTGTCCTCAAGCAGGGTGCCCCAGGCCGTACAGGGTTGCATCAAGGCCTTGTGCAAGGG
>gene=hg18_chr20_29661893_29662666_+; species=SPECIES_1; score=1171.52; 
GGCCAGGAGGAGCACAGGGGGGCGGGGTGCCCTTATCTCCCTGACCCGCCCTGGCTGGTGCTTCCTGCTGCAACTCTTGCAAAACCTCCTTCCCAACACTGTCCTCAAGCAGGGTGCCCCAGGCCGTACCAGGTTGCATCAAGGCCTTGTGCAAGGG
>gene=hg18_chr20_29661893_29662666_+; species=SPECIES_2; score=1171.52; 
GGCCTGGAGGCACACAAGGGGGTGGGCCGTTCTTATCTTCCCGACCCACCCTGGCTGGTGCTTCCTGACCCAACTCTTGCAAAATCAGTTTCCCAGCGATGCCCCCAAGAGAGGCGCCATGGGCCTTACAGGGTTGCATCAGAGCCTTGTGCAAGGG
>gene=hg18_chr20_29661893_29662666_+; species=SPECIES_3; score=1171.52; 
GGCCTGGAGGCGCATATGGTGGAGGGGAGCCCTTATCTTCCCGACCCGCCCTGGCTGGTGCTTCCTGCCCTAGCTCTTGCAAAATCTTTTTCCCAGCGCTGCCCCCAAGGTGGGCGCCTTGGGCTTTACAGAGTTGCATCAAGGGCTTGTGCAAGGG
>gene=hg18_chr20_29661893_29662666_+; species=SPECIES_4; score=1171.52; 
GGCCTGGAGGCACACACGGGGGCGGGGCGCCCTTATCTTCTTGACCTGCCCTGGCTGGTGCTTCCTGCCCCAACTCTTGCAAAAGCTTTTCCCCAGCACTGCCCCCACGAGGGGCACCCTGGGCCGTACAAGGTTGCATCAAGGCCTTGTGCAAGGG
>gene=hg18_chr2_196136887_196137741_+; species=SPECIES_0; score=520.11; 
GTGGTTTTGCACAGCCATCCTAAAACTTCCCTGAGAGGGTTTAAATGACACATGTAAGGTACTGGGTTCAGCCTTAGCAAAAGATTTGTTTCAATTTGAGCATACGTCAGGAGAGAAATAGTTTGAGAATTTCTCCTCCCTAACACTTGGATGTTGTGTAAGAACTCAAAATGAAGAAAATCAGCTTACTGTTCTCGTAAATGATTCATAATTACATACTTGCATAGCGTGTGTATACTGTCTGTTTCTTTC
>gene=hg18_chr2_196136887_196137741_+; species=SPECIES_1; score=520.11; 
GTGGTTTTGCACAGCCATCCTAAAACTTCCCTGAGAGGGTTTAAATGACACGTGTAAGGTACTGGGTTCAGCCTTAGCAAAAGATTTGTTTCAATTTGAGCATACGTCAGGAGAGAAATAGTTTGAGGATTTCTCCTCCCTAACACTTGGATGTTGTGTAAGAACTCAAAATGAAGAAAATCAGCTTACTATTCTCGTAAATGATTCATAATTACATACTTGTATAGCGTGTGTATACTGTCTGTTTCTTTC
>gene=hg18_chr2_196136887_196137741_+; species=SPECIES_2; score=520.11; 
GTAGTTTTGCACACACATCCCCAAACTGCCCTAGGAAACCATATATGAAATATGCAAGGCATTGGGTTCAGCCTTGTCAAAGGACCTGTTTCAAGTAAAGCATACTTCAAGGGAGAAATAATTTGAGGATTTCTTCTCTCTAACTCTGGGATATTGTGTAAGAACCTAAAATAAAGAAGGCTAACTGACTATGCTCATAAATGAGTCATACTTACATACTTGCATAATGGGTCTATTCTGTCTTTTTTTTTT
>gene=hg18_chr2_196136887_196137741_+; species=SPECIES_3; score=520.11; 
GTGCTTTTGCACATACATCCCAAAACTTCCCTGGGAAGTTGTAAATGACACACGTAGAGTACTGGGTTCAGCCTTATCAAAAAGTCGGTTTCCATTTGAGCAGACTTCACGTGAGAAATAGTTTGGGAATTTCTCCTTCCTAACTCTGGGATGTTGTGTAAGAATCCCAAATAAAGAAGACCAACGTACTATGCTTGTAAATGATTCATACTTACATACTTGCATAGTGTGTATATACTGTCTGTTTCTTTT
>gene=hg18_chr2_196136887_196137741_+; species=SPECIES_4; score=520.11; 
GTGGTTTCGCACATGTATCCCGAAACTTCCCTGGGAAGTTGTAAGTGACACATGCTGAGTACTGGGCCCAGCTTTATCAAAAGATCTGTTTCGATTTGAGCATACTTCAAGTGAGAAATAGTTTGAGGATTTCTCCTCCCTAACTCTGGGATGTTGTATAAGAAGCCAAAATGAAGAAGACCAACTTACTCTGCTCGTAAATGATTCATACTTACATAGTTGTATAGTGTGTGTATACTGTCTATTTCTTTT
>gene=hg18_chr9_109512885_109515151_+; species=SPECIES_0; score=672.85; 
CCATTTGGGAGTTTATAGCTAAGGAGCTACAGCAATTCACCTGTGTCTCCTACTGTTTAAGCCCCAGCAATCCAGAAGAGCAATTCTATTAAGCAATATCCTCCCAGCCGTATGGAGAGTATAAGAAATCATGTGACTTATGTTAATCAGCACTCAGGTCAAATTCAGCTGTTTATGGGATCATGTAGACTGATTTACAACATCTCCAGATAATGTTTTTTTTTTTTAATCTAAGAGCTACACCATTAACTTCCTCATGTTTGAAATCCAAA
>gene=hg18_chr9_109512885_109515151_+; species=SPECIES_1; score=672.85; 
CCTTTTGGGAGTTTATAGCTAAGGAGCTACAGCAATTCACCTGTGTCTCCTATTGTTTAAGCCCCAGCAATCCAGAAGAGCAATTTTATTAAGCAATATCCTCCCAGCCATATGGAGATTATAAGAAATCATGTGACCTACGTTAATCAGCACCCAGGTCAAATTCAGCTGTTTATGGGATCACATACACTGATTTACAACATCTCCAGATAACCTTTTTGTTTTTTAATCTAAGAGCTACACTATTAACTTCCTCATGTTTGAAATCCAAA
>gene=hg18_chr9_109512885_109515151_+; species=SPECIES_2; score=672.85; 
CTCTCTGTGAGAGTTCAGCTAAGGAACCCTAGAGAGTCACCTGTGATTCCTACTTTTTATGCCCCAGCAATCCAGGAGAGCAATTCTGTTAGCCGATTCCTCCCAAGGCATATGGAACCTGTGGGAAGTCACATGGCCAGGGTTAATCAGTACTCAGGTAAAATTCAACTGTTTATGGGGTCATGTAGATTGACTTATAACATCTCCAGATAACTTCGTTTTTTTTTGATTGAAGAGTTATACTACTCATTTCCTCACATTAGAAACCTAGG
>gene=hg18_chr9_109512885_109515151_+; species=SPECIES_3; score=672.85; 
CTCTCTGCGAGGGTTTAGCTAAGGAGGCATGGAGATTCACCTGTGGCTCCTACTTTTTATGCCCCAGCAATTGAGAAGAACAATTCTGGGAAGTAATATCTTCCTAGTAACATGGAGTTTGTGGGAAGTCACGTGACCCACATTAATCAGCACCCAGGTAAAATTCAGCTGTTTATGGGATGACAGAGACTGATTTACAACATCTCCAGATAACCTCTTTATTTTTTAATCTAAGAGTTACACAACAAACTTCCTCCTGGTAGAAATCTAAG
>gene=hg18_chr9_109512885_109515151_+; species=SPECIES_4; score=672.85; 
CTCTCTGCGAATTTATAGCTAAGGAGTCATGGCGATTCACCTGTAGCTCCTATTTTTTATGCCCCAGCAGTCCAGAAGAGCGATTCTGTTAAGCAATAGCCTCCCAGTCGTATGGAGTTTGTTGGAAGTCATGTGACCCAGGTTAACCACCACCCAGGTAAAATTCAGCTGTTTATGGGATCGTGTAGAGCGATTTACAGCATCTGCAGATAACCTCTTTTTTTTTTAATCTAGAAGTTACTGCACTAACTTCCTCATGTTAGAAATCTAAG
>gene=hg18_chr1_30436202_30437254_+; species=SPECIES_0; score=483.26; 
GAAAAGTGGAGCCTCTGAGGTTAAACAGAGGGGACAGAGTGTTTGCATTTCAAAAAATTGCTTAAGACCTCTGTGTTGTGGGGACAAAATGGTAAAATGCTGCTTAAAAGCTTAGACCAGTGATGACTAGAGCCTTCCAGGAACTGACAGCAAATGTTTTGGGTGGAGATGGGGGAGTGAGAATCCACAGTCCGCTCATCAGAGCAGCAATCCCCATTATCAGTGACCAC
>gene=hg18_chr1_30436202_30437254_+; species=SPECIES_1; score=483.26; 
GAAGAGTGGAGCCTCTGAGGTTAAACAGAGGGGACAGAGTGTTTGCATTTCAAAAGATTGCTTAAGACCTCTGTATTGTGGGGACAAAATGGTAAAATGCTGCTGAAAAGCTTAGACCAGTGATGACTAGAGCCTTCCAGGAACTGACAGCAAATGTTTTGGGTGGAGATGGGGGAGTGAGAATCCACAGTCTGCTCATCAGAGCAGCAATCCCCATTATCAGTGGCCAC
>gene=hg18_chr1_30436202_30437254_+; species=SPECIES_2; score=483.26; 
GAGCGGCAGGGCCTCTGCCGTTAACCAGCTGGGAGAGAGGGTTTGCATTTCAAATGACCATCCAGGATGTCTGGGTTGTGAGGACAAAATGGTAAAATGCTGCTGAAAAGGTTAGACCAGTGATGACTAGCTGCCCCCAGGAAATGGCAGCAAGTGTCCTGGGGGGAGGTGGGGGACGGACACCCTCCACCCTGTTTGTCAGGGCAGCAGCCCCCGGGCGCAGGCGCTGC
>gene=hg18_chr1_30436202_30437254_+; species=SPECIES_3; score=483.26; 
GAGCAGTGGGGCCTCCGAGGCCCAGCAGCCGGGCCAGGGCGCCTGCATCTCAAAAGGCCCCGCAGCCCCCGTGGGTGGTGAGGACAGGAGGGTGACGCGCCGTGGGAAAGCCTGGAGCTCCACAGCCTGGCGGCCACCAGGAAATGGCCGCAGAGGTCAGGGGTGGGGACGGCGGAACCAGACTCCCCAGCCTGCCCGCCACCGCAGTGGCCGCACGCAGCAAAGCCCGC
>gene=hg18_chr1_30436202_30437254_+; species=SPECIES_4; score=483.26; 
GAGCGGAGGAGCCACTGATGTCACTCAGCGGGGACAGAGGGTTTGCGTTTCAGATGGGCGCTCAGGACCCGTGCACCGTGAGGGCAAAACGGTAAAATGTTGCCGACAGGCTTAGACGGGCGATGGCTAGCAGCGTCTGGGAAATGGCCCCAGATGTCATGCGTGGCAGCGGGGGAGGGAGAATCTACGGCCAGCCCGTCAGCGCAGAGCCCCCCAGTGTCAGCACCTGC
>gene=hg18_chr15_70554221_70555340_+; species=SPECIES_0; score=415.03; 
GTCCTGCTATGGCGGAGGCCTTCGGTCGCCTAAGCCTTCTCTTGCGGGCAATTTCTGCCAGTCCTGGGCCGGGTGTCCTTTCTCTGGCCGGGCGATCGCCTACTGGGGCGGGGCGGAGAGGTGTGGAGAAGAATTGGGCCCTGACGGGACTTACCCCGGCCGTAGCCTCATTTGAGCACTTTTGGAAGGGATTAGAGTAGGCCTAAGAGCAGCTTGGTGTACAGTTGCCCCAAGTGGGCACCAGTTAATAAAGAAATGGATCTTGGCAGTCTCAAGTGCC
>gene=hg18_chr15_70554221_70555340_+; species=SPECIES_1; score=415.03; 
GTCCTGCTATGGCGGAGGCCTTCGGCCGCCTAAGCCTTCTCTTGCGGGCAATTTCTGCCAGTCCCGGCCCCGGTGTCCTTTCTTTGGCTGGGCGAGCGCCTACTGGGGCGGGGCGGAGAGGTGTGGGGAAGAATTGGGCCCCGACGAGGGTTACCCCGGCCTTAGCCTCATTTGAGCACTTTTGGAAGGGATTAGAGTAGGCCTTAGAGCAGCTTGGTGTACAGTTGCCCCAAGTGGGCACCAGTTAATAAAGAAATGGATCTTGGCAGTCTCAAGTGCC
>gene=hg18_chr15_70554221_70555340_+; species=SPECIES_2; score=415.03; 
GTCCTGCTATGGCGGAGGCCTCCGGCCGCCTCAGACTTCTCTTGCGGGCAATTGCTGCGGGTCCTGGGCCCGGTGTCCTTCTTCTGGTCTCAGGAGAGCTTACAGGGGCGGGGCGGATGGGCGTGGAGAAGATCTGGGCCCCTAAGACGGCTTCCCCGGCTTTAGTCGCACTTGAGCACTTTTGGAAGGGGTTAGAGTAGGCCTGAGGGCTGCTTGGTGTACAGTTGCCCCAAGTGGGCACCAGTTAATAAAGAAGTGGATCTTGGCAGTCTTAAGTGCC
>gene=hg18_chr15_70554221_70555340_+; species=SPECIES_3; score=415.03; 
GTCCTGCGATGGCGGAGGCCTCGGGCCGCCCAGCGCTCGTCCTGCGGGCGATCCCTGCGGGTCCCGGGCCCGGTGTCCTTCCCCCGGCCGGAGGAGCGCCCACAGGGGCGGGCCGGCGAGGGGTGGAGGAGAACGCGGCCCCTACGGGGGTTACCCCGGCCTTAGTCTCGCTTGAGCACTTTTGGAAGGGGTTGGAGTAGGCCTAAGAGCCGCTTGGTGTACGGTTGCCCCAAGTGGGCACCAGTTAATAAAGAAATGGATCTTGGCAGTCTTAAGTGCC
>gene=hg18_chr15_70554221_70555340_+; species=SPECIES_4; score=415.03; 
GTCGTGCTATGGCGGAGGCCTCCGGCCGCCTAAGACTTCTTTTGCGGGCGTTTCTTGCCCGTCCTGGGCCCAGTGTCCTTCCTCTGGCCGGAGGAGCGCCTACAGGGGCGGGGCGGAGAGGTGTGGAGAAGAACTGGGCCTCTGAGAGGGTTACTCCGGCCTTAGTCTCACTTGAGCACTGTTGGAAGAGGTTAGAGTAGGCCTAAGAGCAGCTTGGTGTACGGTTGCCCCAAGTGGGCACCAGTTAATAGAGAAATGGATCTTGGCAGTCATAAATGCC
>gene=hg18_chr3_152971242_152972142_+; species=SPECIES_0; score=388.98; 
AATTGAACACATGATTCTCAGTTGAAGAGATGAGCCGCTGAGCGAAGGGCACCTGGCTGGCTGCCCCCAGTCCACACTGGCCCTCGGAGACCTGTGGTTTTTTTCTAGTGAGGCTAACTACTTGGATATGAAGCCATATGATTTCCTGGAACTCTGTAGCAAACTGCCTTCTGTAGCAAAAGAATAATTCAAGGACACTCTGGATATTTACACTTGGCTCACACTCTGTTGCATATTTTTTAGAACATTCTC
>gene=hg18_chr3_152971242_152972142_+; species=SPECIES_1; score=388.98; 
AATGGAACACATGATTCTCAGTTGAAGAGATGAGCCACTGAGTGAAGGGCACCTGGCTGGCTGCCCTCAGTCCACACTGGCCCTCGGAAACCTGTGGTTCTTTTCTAGTGAGGCTAACTACTTGGATATGAAGCCGTATGATTTCCTTGAATTCTGTAGCAAACTGCCTTCTGTAGCAAAAGAATAATTAAAGGACACTCTGGATATTTACACCTGGCTCACACTCTGTTGCATATTTTTTAGAACATTCTC
>gene=hg18_chr3_152971242_152972142_+; species=SPECIES_2; score=388.98; 
AACAAGGAATACGGTTTCCAGTTGAAGGGTTTAGTTGCTGAGTGAAGGATCGCTGGCTCACTACCTCCTGTTCAGGGTGGTCCTCAAAGACTTGAGGTTCTTTTCTAATGAGTCTAATTACTTGGAAATAAAGCCATATAAGCTCCTTTGACTTTGTTGTGAATTGCCTCCTGCAGCAAAAAAATAATTCATAGACAGTCTGGGTATTAACCCTTGGCTCAACATCTCTTGCATATTTTTTTATCAGCACTT
>gene=hg18_chr3_152971242_152972142_+; species=SPECIES_3; score=388.98; 
AACTGGGCACACAATTTCCAGTTGTAAAGTTGAGCTACTAAGTAAAGGGTAGTTGGCTGACTGCCCATGGTTCTAGCTGCCCCTCGAAGATCTGTGGTTCTTTTCTAACAAGGCTCATTCTGTGAAATTGAAACCATTTTATCTCCTGTGACTCTGTAGTAAATTGCTTTCTGTGGCAAAAAAGTAAGTCAAGGACAGTCTGGGTATTCACCTCTGGCTCATTATTTCTTGCATATTTTTTAATAAGCTCTC
>gene=hg18_chr3_152971242_152972142_+; species=SPECIES_4; score=388.98; 
AAATGGGCGTGTGACTTCCAGCTGTCGGGTTGAGCTGCTGAGTGAAGGGCAGCTGGCTGGCTGCCCACCGGCCGGGCTGGTCCTCAGAGACCCGCGGTTCTTTTCCAGTGAAACTCATTGCTTGGAAGGGAAACCATGTTATCTCTCTTAGCTCTGTAGCAAATTGCCTTCTGTACCAAAAAAAAAATTCAAGTAGAGCCTGGGTATTAACACTTAGCTCGTTTTGTCTTGTGTATTGTTTTAAACACTCTC
>gene=hg18_chr16_85978997_85980101_+; species=SPECIES_0; score=493.40; 
TGAAGACTGCAGTCTATTCAGTGTCAACCCCTAAATCCTCCTGACCAAATCCTTTCTGAGAATAGCTCCTGCACTCCTCTTGAGCAATACTTGTTTGTTTACTTGCTCTCAAGAGCAAAGATGACACCCGATGGATAGGACACTGGGCCTATAGTGGTGCAGACGACAAAGCCGGTGGCCTCTCTCTTCCAATCAGAAAGAGGAGAGGAGGGAGAGGCCGAGGAGGCCTGAGGCCTGGAGCAAATTCTCCGCGTGACTTGCCGTCCATATTGAGTGTGGCAAA
>gene=hg18_chr16_85978997_85980101_+; species=SPECIES_1; score=493.40; 
TGAAGACTGCAGTCTATTCAGTGTCAACCTCTAAATCCTCCTGACCAAATCCTTTCTGAGAATAGCTCCTGCACTCCTCTTGAGCAATACTTGTTTGTTTACTTGCTCTCAAGAGCAAAGATGACACCCGATGGATAGGACACTGGGCCTATAGTGGTGCAGACAACAAAGCCAGTGGCCTCTCTCTTCCAATCAGAAAGAGGAGAGGAGGGAGAGGCCGAGCAGGCCAGAGGCCCCAAGCAAATTCTCCGCATGACTTGCCATCCATATTGAGTGTGGCAAA
>gene=hg18_chr16_85978997_85980101_+; species=SPECIES_2; score=493.40; 
GAAAGACTGCAAGCTATGGGGCGTCACTTGCAACACCCTCCTGGCTGAATCCTTTCTGAGAATAGCCAGGACACTGCTCTTGAGCAATACTTGTTTGTTTACTTGTGCTAAAGAGCAGGGATGACACAAGACTGATTGGACCAACAGCCAATAGTAGCCCAGACAACAAGGAGGGTTGGATATCTCTCCCAATCAGAAAGAGAAGAGGCGGGACAGGCCGGGCAGGCCTGAAGAGCTGAACTAAAGCTCAGTGTGACTTGCCCTCCATACTGAGTGTGGCAAA
>gene=hg18_chr16_85978997_85980101_+; species=SPECIES_3; score=493.40; 
TAAACACTGTACTCCATTGAGAGTCGACTTCAAAATCCTCCTGACTAAATCCTTTCTGAGAATAGCTCCTGCAGTCCTCTTGAGCAACACTTGTTTGTTTACTTGTTCTAAAGAGCAGAGATGACACAGGAATGATAGGAGAGCAGGCCAATAGTTGCCCAGACATCCTTGAGGCTCAGATATCTCTTCCAATCAGAAAAAGGAGAGGCGGGCAGGGTCAGGCAGGCCTGTGGGGCTGAACAACTTCTTGGTGTGACTTGTCCTCCATGTTGTGTGTGTCAAA
>gene=hg18_chr16_85978997_85980101_+; species=SPECIES_4; score=493.40; 
TAAAGACTGCAATCTACTGAGAGTCAGCTTCAAAATCCGCCTGCTTGCATCCTTTCTGAGAATAGCTCCTGCACCCTTCTTGAGCAATACTTGTTTGTTTACTTGTTCCAAAGAGCAAAGATGACACCTGACTGATTGGACTACTGGCCAATAGTCGCCCAGACAACCTCGAGGGTGGAATCTCTCTGCCAATCAGAAAGAGTTGAGGTGGGACCTGCCAGGCTGGTCTGAGGAGCTGAACTAATTCTCGGTGTGACCTGCCCTCCATGTTGAGTGTGGCAAA
>gene=hg18_chr11_100337345_100338270_+; species=SPECIES_0; score=440.15; 
TGAACTGTGGGACAATAAGACGATAACAAGTGGGCTGAAAAACTACCTCAGGTGAGGAGGGTTTAACTCCTACTCTGGTGTAATCTCTGCTCACCCCTGAGTAGTAACCACGTGATTAGCCTGTGTCCAAAGCTTCACTCAGTAGCTCAGTTCCCTTACATAAGGTGAAATAGCATCATGGTAACATTTACATTTAGTGTTCTGGAACTTGTACTTGATTTTTTCAATAATAATTTTATATAATATTGAGTACTGATTTTGTCCC
>gene=hg18_chr11_100337345_100338270_+; species=SPECIES_1; score=440.15; 
TGAACTGTGGGACAATAAGACGATAACGAGTGGGCTGAAAAACTACCTCAGGTGAGGAGGGTTTAACTCCTACTCTGGTGCAGTCTCTGCTCACCCCTGGGTAGTAACCGTGTGACCAGCCTGTGTCCAAAGCTTCACTCGGTAGCTCAGTTCCCTCACAAAAGGTGAAATAGCATCATGGTAAGATTTACATTTAGTGTTCTGGAACTTGTACTTGATTTTTCCAATAATAATTTAATATAATATTGAGTACTGATTTTGTTTC
>gene=hg18_chr11_100337345_100338270_+; species=SPECIES_2; score=440.15; 
TGAACTGTGGGATAATAAGACAATAACAAGTGGACTGAAAAACTACCTCAGGTGAGGTGGGCCTGCCTGCCGCTCTGCTGCGGTCTCTCGTCGCCCTTGGGCTGGCACCGTGGGCCGAGCCCGTGGGGTCCTCTTCCCTCCTCAGCACAGCTCGTGCACTTGAGGTGGACTGGCAGGGTGGGCACAGTCATGTTCAGTGTTCTGGGAGTTATACGTGCTTTTTCAAACAGTAACTTTGCCAGAGTTTGAGTGCTAATCTTTTTTC
>gene=hg18_chr11_100337345_100338270_+; species=SPECIES_3; score=440.15; 
TGAATTGTGGGATAATAAGACGATAACAAGTGGGCTGAAAAACTACCTCAGGTAAGGAGGGTTTAGCTCCTCCTCTGCTGTGATGACCCCTTACACCTGGGCAGGTGCCATGTGACTAGCTCCTGTGTAAAGCTTCACTGCTTAGAGCAATTCCTTCACTTCAGCTGAAATAGCATGGTAGTAGTGTTTATGTGTAGTGTTTTGGAACTTATACTTGCTTTTTCAAATAATAACTTTGCAGTATTTTGAATACTAAACTTGTTTC
>gene=hg18_chr11_100337345_100338270_+; species=SPECIES_4; score=440.15; 
TGAACTGTGGGATAATAAGACAATAACAAGTGGGCTGAAAAACTACCTCAGGTGAGGAGGGTTTATGTCCTACTCTGCTGTGGTTTCTCCTCATGCCTGGGCCGTCACCGTGTAATTAGCCCGTGTACAGAGCTTCACTCCTTAGTGCACTTCCTTCACTTAAGGTGAAATAGCGCGGTGGGAATGTTTATGTTTAGTGTTCTGGAACTTATATTTGGTTTTTCAAATAATAACTTTGCAATACTTTGAATACTAATTTTCTTTC
>gene=hg18_chr3_119749194_119750699_+; species=SPECIES_0; score=559.04; 
CCAAATATCACCATTCTATCAGACCCTTATAAAATCTACCATGAAGTTTTACTAGGTACACCTTGAATATAATGTGTGTAAAATACTCTGATATTGAAGCCCGGGTCTGTGGTCATACTGAGCCATTAGAGTGTCTACGTTAACCTAATTTTAGATATGTAATTATATTGTCTTCCTAATTTGCTCATGCACTTTCAACTGGAAGTGGTCAACA
>gene=hg18_chr3_119749194_119750699_+; species=SPECIES_1; score=559.04; 
CCAAATATCACCATTTGATCAGACCCTTACAAAATCTACTATAAAGTTTTACTAGGTACACCCTGAATATAATGTGTGTAAAATACTCTGATATTGAAGCCCTGGTCTGTGGTCATACTGAGCCATTAGAGTGTCTATGTTAGCCTAATTTTAGATATGTAATTATATTGTCTTCCTAATTTGCTCATGCACTTTCAACTGGAAGTGGTCAACA
>gene=hg18_chr3_119749194_119750699_+; species=SPECIES_2; score=559.04; 
CTAAATATCACTATTCTAAAAGGCACTTATAAAATCTACTGTAAAGTTTTACTTGGCATACCTTGAATAGAATGTGTGTGAGACACTCTGATAGCAAAGGCCTCGTCTGTGGTCACACTGAGCTATTACAGCATCTATGTTAACCTAAGTTCTGATATATAATTACACCGTCTTCCTAATTTGCTCATGCACTTTCAACTGGAAGTGGTGAACA
>gene=hg18_chr3_119749194_119750699_+; species=SPECIES_3; score=559.04; 
CCAAATATCTCCATTCTAATAGGCACTTATAAAAGCTACTATAAAGTTCTGCTAGGCACACCTTGAATAGAATGTGTCTGAGAGACTCTGATATTGAAATCCTAGTCTGTGGTCATACTGAGCTATTAGAGTATCTATGTTAACCTAATTTCGGATATATAATTATATTATCTTCCTAATTTGCTCATGTACTTTCAACTGGAAGTGGTGAACA
>gene=hg18_chr3_119749194_119750699_+; species=SPECIES_4; score=559.04; 
CCAAATATCACCAATCTAGTAGGTACTTATAAAACCTACTATGAGGTTTTGCTAGGCACACCTTGAATAGAGTGTGTGTGTGTGACTCTGATACTAAAGTCCTGGTCTGTGGTCATATCGAGCTATTAGAGCATCTATGTTAATCTAATTTCGGATATATAATTATATTGTCTTCCTAATTTGCTCATGCACTTTCAACTGGAAGTGGTAAACA
>gene=hg18_chr9_116782701_116783926_+; species=SPECIES_0; score=615.84; 
AGAAATTTGGAGACATCAGAATACAAATCATAAATCTGCAGGCTTTGGTCTTCCTGAGCATGGAGTTGATTGAGCCAGCTTATCTGGATTTAAGGTAGCAAGTGACATGGATTACATTTTATGTTTTAGGCCTCCAGCGAGATGTCATAATAAGTTTATTTTATGACTGTCTCTCGCTTAAGTAAGCTAATATTGCATCATGGGTAGTTTACACAAATCATTGTTTTAAGGAT
>gene=hg18_chr9_116782701_116783926_+; species=SPECIES_1; score=615.84; 
AGAAGTTTGGAGACATCAGAATACAAGTCATAATTTTGCGGGCTTTGGTCTTCCTGAGCATGGAGTTGATTGAGTCAGTTTATCTGGATTTAAGGCAGCAAGTGACATGGATTACATTTTATGTTTTAGGCCTCCAGCAAGATGTCATAATAAGTTTATTTTATGGCTATCTCTCGCTTAAGCAAGCTAATATTGCATCATGGGTAGTTTACACAAATCATTGTTTTAAGGAT
>gene=hg18_chr9_116782701_116783926_+; species=SPECIES_2; score=615.84; 
AGGGATGTGGAGACATCGGAATGCAAATCAGAAACCCCAAGCCTTTGCTTTTCCTTAGCATGAAGTTAATTGAGCCAGTTTATCTGGATTTCAGGAAACAAATGACATGAATTATATTTATAGTTTCAGGCCTCCAGCAAGATGTCATGCTACATTTATTTTATGACTGTCTCTTTCTCAAGTAAGCTGCTATTGTATCATGCGTAGTTTACACAAGTCATGGTTTTCAGGAA
>gene=hg18_chr9_116782701_116783926_+; species=SPECIES_3; score=615.84; 
TAAAATGCGTAGAGAGCAGAATGATAGTCAGAAACCTCTAGAATCTTGACGTCCTGAGAACGTAGTCGATCCAAACTGCTAAGCGGGATCTGATGAACACCGTGTTATGCCTGCCACCCAGACTGTCAGGAGTGAAGGACTATTTCCTCAGAAGTTTATTTTATGGCTGTCTCTTGCTCATGTAAGCTGCTGTTGCATGGTTCATACCTTACACAAACCATTGTTTTAAGGAA
>gene=hg18_chr9_116782701_116783926_+; species=SPECIES_4; score=615.84; 
AGGAATTTGGAGACATCAAAATGCAAATCAGAAATCTGCAGGCGTTGGTTTTCCCGAGCATGTGGTGAATTGAGTCAACTTATCTGGATTTAAGGAAGCAAGTGACATGGGTGACATTTCATGTTTTGGGCCTCCAGCAAGATGTTGCGATAAATTTACTTTATGGCTGTCTCCTGCTCAAGTAAGCTGTTATTGCATCAACAATAGTTTACACAAATCATTGTTTCAAGGAA
>gene=hg18_chr10_114713422_114714347_+; species=SPECIES_0; score=393.20; 
TGAAAGAATGTGTAAGGCATCGGGTGGCCCCTGAATTCTGTCTGACACATTTGTTTTCCCAGAAATAGAATTGCATTGGAGAGTTGGGGCCCAGTTATTAGAAATATGCTTGTACTTTTGCAGTCTTGTGGCTTCTCATATCTTTTCTCCTAATCTTCCTCTTGCCTACATGTTGCAATTCTGATGACTTTTGCAGCGCACAGTTCATTTTTCTTCAGCATCCCGCTCAGCACACTGGCTTCCTTTATGTCTTAATGGGCATCCGTCTTTCCTTTTCATGT
>gene=hg18_chr10_114713422_114714347_+; species=SPECIES_1; score=393.20; 
TGAAAGAATGTGTAAGGCATCGGGTGGCCCCTGAATTCTGTCTGACACATTTGTTTTCCCAGAAATAGAATTGCATTGGAGAGCTGGGGCCCAGTTATTAGAAATATGCTTGTACTTTTGCAGTCTTGTGGCTTCTCATATCTTTTCTGCTAATCTTCCTCTTGCCTACATGTTGCAATTCTGGTGACTTTTGCAGCACACAGTTCATTTTTCTTCAGCATCCCGCTCAGCACACTGGCTTCCTTTATGTCTTAATGGGCATCCATCCTTCATTTTCATGT
>gene=hg18_chr10_114713422_114714347_+; species=SPECIES_2; score=393.20; 
TGAAAGAATGTATAAGGCATCGGGTGGCCCCTGAATTCTGCCTGCCACATTTGTTTTCCCCAAAATAGAATTGTGTTTGAGGGTGAGAGCCCAGTTACTCGAACTCTGCTTGTACCTTTGCAGTCTTGGGGCTTCTCACATCCTCTCTCCCAGTCTTCCTCTCGCCTACGTGTCGCAATTCTGATGATTTTTGCAGCACACAGTTAATTTTTCTGCAGCATCTTGCTCAGCACACTGGCTTCCTTTATGTCTTAATGGGCGTCCGTCTTTCCTTTTCATGT
>gene=hg18_chr10_114713422_114714347_+; species=SPECIES_3; score=393.20; 
CCAAAGAATGTATAAGGCTTTGGGTGGCCCCTGGCTTCTGCCTGGCACATTTATTTTCCCCAAAATAGAATTGCGTTTAGGGGCAAGAGCCCAGTTGTTAGAATGGTGCTTGTACCTTTACAGTCTTGTGGCTTCTCAGATCCTTTCTCACAACCTTCCTCTTGCCTACGTGTCGCAATTCTGATGACTTTTGCAGCACACAGTTAATTTTTCCGCAGCATCCTGCTCAGCACACTGGCTTCCTGTATGTTTTAATGGGCATCCGTCTTTCCTTTTCATGT
>gene=hg18_chr10_114713422_114714347_+; species=SPECIES_4; score=393.20; 
TGAAAGAATGTATAAGGCATCGGGTGGCCCCTGAATTCTGCCTGACACATTTGTTTTCCCCAAAATAGAATTGTGTTTGAGAGTGAGAGCCCAGTTATTAGACCCTTGCTTGTACCTTCGCAGTCTCCTGGCTTCTCATATCCTTTCTCACAACCTTCCTCTCACCTACATGTCACAATTCTGACGACTTTAGCAGCTCATAGTTAATTTTTCTGCAGCATCCTGCTGAGCACACTGGCTTCCTTTACGTCTTAATGGGCGTCCGTGTTTCCTTTCCGTGT
>gene=hg18_chr5_95028427_95029611_+; species=SPECIES_0; score=420.78; 
AGGGAAAGTTTCTGCCCACTCCCTCCATAGGTCCTGCAGCATTTCCCAGAATTCCTGGCTTCTGGAAAGAGTTTCCAGGAAATGAAGCAGCTGCTGCTTTTTCTCTCTAGAAAGAATCAAATTGATAGCATGCCTTTGAATCCCACTTTTAGCTACACGAGACAAACAAGTAGAGAGCAGACTCTAGGAAGAAAAGCAGTATACCTCCTAGCAGAGTAAGGTTCTTAAGCTTGTGAATATATGAATTCATGGGAGTCCAATCATTGGTAGG
>gene=hg18_chr5_95028427_95029611_+; species=SPECIES_1; score=420.78; 
AGGGAAAGTTTCTGCCACCTCCCTCCATAGGTCCTGCAGTATTTCCCAGAATTCCTGGCTTCTGGAAAGAGTTTCCAGGAAATGAAGCAGCTGCTGCTTTTTCTCTCTTGGAAGAATCAAATTGATAGTATGCCTTTGAATCCTACTTTTAGCTACATGAGACAAACAAGTAGAGAGCAGACTCTAGGAAGAAAAGCAATATACCTCCTAGCAGGTGAAGGTTCTTGAATTTGTGAATATATGAACTCATGGGAGTCCAATCATTGGTAGG
>gene=hg18_chr5_95028427_95029611_+; species=SPECIES_2; score=420.78; 
AGGGGCAGTTTTAGCCCACTCTCTCCACAAGTCCTGGAAAACTTCCCAGACTTCCTGGCTTCTGGAGAGCGCTTCCAGGAAATGAAGCTGCTGCTACTCTTTCACTCTTGAAAGACTCAGACTGATAGCATGCCTTTGAATCCCACTATTAGCTAAAGGAGACAAACTAGTAGGGAGCCGACGTTAGGAAGGAAATCAGTTTGCCTCCTAGTAGAGTAATATTCATGAGTTTGTGAATATATGGGTGTATGGAAGTCCAATAATTGGTAGG
>gene=hg18_chr5_95028427_95029611_+; species=SPECIES_3; score=420.78; 
AGGGGCAGTTTTAGCCTACTCTCGCCATAAGTTCTGGAAAATTTCCCAGAGTTCCTGGCTTCTGGAAAGAGTTTCCAGGAAATGAGGCAGCTGCTGCTCTTTCCCTCTTGGAAGAATCAAATTGATAGCGTGCTTTTGAATCCCACTATTAGCTACAGGAGACAGACAAGTAGAGAGCAGACGTCAGGAAAGAGAGCAGTATGCCTCCTAGCAGAGTAAGTTTCACGAGTTTGTCAACATGTGAACGTATGGGAGTCCAGTAACTGGTAGG
>gene=hg18_chr5_95028427_95029611_+; species=SPECIES_4; score=420.78; 
AGGGGCAGTTTTGGCCCACTCTCTCCATAAGTCCTGGAAAGTTTCCCAGAGTTCATGGCTTCTGGAAAGAGTTTCCAGGAAATGAAGCAGCTGCTGCTTTTTCCCTCTTGGAAGAGTCAAAATGATAGCATGCCTTTGAATCCCACTGTTAGCTACAGGAGACAAACATGTACAGAGCAGGTGCTAGGAAGGAAAGCAGTATGCCTCCTAGCGGGGTAAGATTCATGAGTTTGTGAATATATGGATGTATGGGAGTCCAATCATTGATAGG
>gene=hg18_chr1_157988261_157989426_+; species=SPECIES_0; score=425.60; 
CTTGAGTTGCACAATGGGAGGAAATTGTTGCTTAGGATTTCAAAGGACACACACCTGGAATGGTGCCCTTGCTTGTCCAGTCAATGCCAAGTTAATGATGGGAAGGAATACTGGTGTGTCACGTGATTGCCAAGCACTGTCGCAAATCCTTCCTGAGGCAACACTCCCAACCCCGCCAAACTCTACAGCTCCAAATCAGCTGCAAGTGGAGTAAGACATTGTGGAAACTATGGGCCACACCTGAAATTGCCTGATTTTGGT
>gene=hg18_chr1_157988261_157989426_+; species=SPECIES_1; score=425.60; 
CTTGAGTTGCACAATGGGAGGAAATTGTTGCTTAGGAGTTCAAAAGACACACACCTGGAATGGTGCCCTTGCTTGTCCAGTCAATGCCAAGTTAATGATGGGAAGGAACTCTGGTGTGTCACCTGATTGCCAAGCACTCTCCCAAATCCTTCCTGAGGCAACATTCCCAACCCCACCAAACCCTACAGTTCCAAATCAGCTGCAAGTGGAGTAAGACATTGTGGAAACTATGGGCCACACCTGAAATTGCTTTATTTTGGA
>gene=hg18_chr1_157988261_157989426_+; species=SPECIES_2; score=425.60; 
CTCAAGTTACACAATAGGAGGAAATCTCTGCTTGGAATTTCAAAGGACAGAAACCGGGAATAGTGCTATTTTTGATCCAGTCAGTGCCAGTTAGATGACGGGAAAGGACATTCATGTGTCATGGAATTGCCAAGCACTGTCTCAAATCCTTCCTGAGGCCGAATTCCTGACCCCACCAACCCCTATGGCTCGAAAGCAGCTACAAGTATGGTAAGACACTGTGGAAACTAAGAGCCATGCCTAAAATTGCTTGATTTTGGC
>gene=hg18_chr1_157988261_157989426_+; species=SPECIES_3; score=425.60; 
CTTGACTCACACAATGGGAGGAAACCTTGACTTAGGATTTCAAAGGACAAAAACCGGGAACAGTGCTCTTGTTGACCTGGCCAGTGCCAAGTTGATGACGGGAAGGAACACTGGTGTGTCACAGGATGGCAAAGCCCCGTCCCAAATCCCTCCCAAGGCCGCATTCCCAGCCCCACCAGACCCAGCGGCTCGAACGCTGCTACGAGTACAGTCAAACATTGTAGAAAGAGAGGGCCACACCTGAAACTGCTAGATTTTGGT
>gene=hg18_chr1_157988261_157989426_+; species=SPECIES_4; score=425.60; 
TTTCAGTTACACAATAGGAGGAAATCTTTACTCAAGATTTCAAAGGACAAAAACCGGGAATAGTGCTTGTGTTGATCCAGTCAATGCCAGGTTGATGATGGGAAAGAACACCAAGATGTCATGGGATTGCCAAGCACTGTCCCAAATCCTTCCTGAGCCAGCATTCCCAACCCCACCAAATCCTGCAGCTTAAAAGCAGCTATAAGTGCAGTAAGACATTGTGGAAACTAAGAGCCACACCTGAAAGTGCTTGACTTTCAT
>gene=hg18_chr1_111963035_111964068_+; species=SPECIES_0; score=513.73; 
AAGGTCTTCTTTGAGTCTCCCAGGTGTAAAGTCACCCTATCCTGCTTTATTTTTCTCCACACCACTTATACTTGTTGTCTCCTCTCTCACCAGCACAAGCTGCAAGAGGGATGACTGCTTAGCGCCTGGAACCTAACAGGTGCTCGTCGAATGATTCCCTCCAAATTCTCTTGAATCTTGACCCTTCTCATCTT
>gene=hg18_chr1_111963035_111964068_+; species=SPECIES_1; score=513.73; 
AAGGTCTTCTTCGAGTCTCCCAGGTGTAAAGTCACCCTATCCTGCTTTATTTTTCTCCACACCACTTATATTTGTTGTCTTCTCTCCCACTAGCACGAGCTGCAAGAGGGATGGCTGTTTAGCGCCTGGAACCTAACAGGTGCTCGTCGAATGATTCCCTCCAAATGCTCCTGAATCTTGACCCTTCTCATTTT
>gene=hg18_chr1_111963035_111964068_+; species=SPECIES_2; score=513.73; 
TAGGGCTCCTCTGAGCCTGCCATCTATGAAGTCATCCTATTTGGTTTTATTTTTCTTCACTCCACTTACACTTGTTGTCTCCTCTCCCACTAGAACAAGCTCCATAAAGGATTATTGCCTAGTGCCTGGTACCTACTAGATGCTCGTCAAATGGTTCCCTCCAAATTCTCCCGAATCTTAACCATTTTCATTTC
>gene=hg18_chr1_111963035_111964068_+; species=SPECIES_3; score=513.73; 
AACTGGGCCCTCCACTCTCCCAGGTTAACCGCCGCGCTTTCGGGGTAGCTGGTTCAGCCCTGGGCTTCTCCCTGTTGTCACCTCTGAGGGCCGATCGACCTTCGTGTGGGAAGGCTGCCAGGCCCCCGGCCCCGCCCCCGCCCCCGCCCCGCGCCACCCAGCAAGGTGCCGCGAAGCCTGTTCCTTCTCATCAC
>gene=hg18_chr1_111963035_111964068_+; species=SPECIES_4; score=513.73; 
AAGGTTTCCTCTGAGTCTGCCAGCTATAAAGTCACCCCATTCTGATTTATTTTTCTTCACATCATTTATACTTTTTGTCCCCTCTCCCGCCAGAACAAGTTCCACGAGGAATGGCTGCCTAGTGCCTGGCACCCACCAACTGCTCGTCGAATGGTCCCATCCAAACTCTCCTGAATCTTGATCTTACCCATTTC
>gene=hg18_chr12_52986728_52987763_+; species=SPECIES_0; score=757.19; 
AGGTCAGACTGGTAGAGAGATGCTTGGGATAA
>gene=hg18_chr12_52986728_52987763_+; species=SPECIES_1; score=757.19; 
AGGTCAGACTGGTAGACAGATGCTTGGGACAA
>gene=hg18_chr12_52986728_52987763_+; species=SPECIES_2; score=757.19; 
AAGTCAGACTGGTGGAGAGATAACTGGAACAA
>gene=hg18_chr12_52986728_52987763_+; species=SPECIES_3; score=757.19; 
AGGCCACACCCGTGGCGAGGCACCTGGCACAA
>gene=hg18_chr12_52986728_52987763_+; species=SPECIES_4; score=757.19; 
AAGCCAGACTGGTCGCGAGATGCTTGGGACAA
>gene=hg18_chr4_146948486_146949345_+; species=SPECIES_0; score=606.19; 
CTTACCTTTAAGAAATGGTTACCTACAATCCACATAACCAATTAATTCCTGCCTCCATACTCTAACAAAGACAGAATTTGGATCTAATCTTTTTTTATAAATCATTCTACCTCCAGGCTATCCCACTCCCTCATTATTGTTTCCCATTCCTATAATACAGCTGATTTCCCTGATAACCTCAGCACAGCCTTTCCCAGGACCCTCCCCATCATGAATCTTTCAAGCCTAATTCCATTGAAGTTAAAAAAGAAGCAACTCATT
>gene=hg18_chr4_146948486_146949345_+; species=SPECIES_1; score=606.19; 
CTTACCTTTAAGAAATGGTTACCTACAATCCACATAACCAATTAATTCCTGCCTCCATACTCTAACAAAGACAGAATTTGGATCTAATCTTTTTTTGTAAATCATTCTACCTCCAGGCTATCCCACTCCCTCATTATTGTTTCCCATTCCTATAATACAGCTGATTTCCCTGATAACCTCAGCACAGCCTTTCCCAGGACCCTCCCCATCATGAATCTTTCAAGCCTAATTCCATTGATGTTAAAAAAGAAGCAACTCATT
>gene=hg18_chr4_146948486_146949345_+; species=SPECIES_2; score=606.19; 
CTTGCCTTTAAGAAATAGTTACCTAAAATCCACATCACCCATGAATTCCTGCCTCCATACTCTAGCAGAGACAGAGTTTGGATCTAGTCTATTTTTTTAAATCATTCTACCCCTGGGCTACCTGACTCCCTAATTATTGTTTCCCATTCCTATTATAGAGCTCATTTCCTTGATAACCTCACCATTCCCTTTCCTGGGACTCATCCATTCACGAATCTTCTAAGCCTAATTCCATTCAAGTTAAAAGAGTAGCAACTCATA
>gene=hg18_chr4_146948486_146949345_+; species=SPECIES_3; score=606.19; 
TTTGCCTGAAAGAAATACTTACCTAAAATCCATATAACCAATTAATTCCTGCTGCCATCCTCTAGCAAAAACAGAGTTTGGACTTAATCTTTTTCTGTAAATCATTCTCCCTTTGGGCTGTCTGACTCCCTAATTATTGTTTCTCATTTCTATAATACAGCTGATTTCCCAGATAACCTCACCACTGCCTTTCCCGGGACCCACCCATTCATGAATCTTTCAAGCCTAATTCCATTCAAGTTAAAAGAGAAGCAACCGATT
>gene=hg18_chr4_146948486_146949345_+; species=SPECIES_4; score=606.19; 
CTTGCCTTTAAGAAATAGTTACCTAAAATCCACATAACCAATTAATTCCCGCCTCCATACTCTAGCAAAGACAGAGTTTGGACCCAATCTTTTTTTGTAAATCATTCTGTCTCTGGGCTCTCTGACTCCCCAGTTATTGTTTGCCATTCCTATAATACAGCTGCCTTCCCTGATAGCCTCACCACAGCCTTTCCCGGGACCCACCCATTCATGAATCTTTCAAGCCTAATTCCATTCAAGTTAAAAGAGAAGCAACTGATT
>gene=hg18_chr1_168798520_168799441_+; species=SPECIES_0; score=482.54; 
TTCCAAATATTTTTTGTCTGAAGCCTGAAGCTCAGCTTTTTAAACTTGAAAGCCAAGAATTTGTCTCTTTTGTTCTCTGGTTCTGCTGTGACAACCCTCCCTTGAGGCAAGGAATGACTCATGGTCTAGCTGCCGGGATGGGGGAGGGTCAAGGGTAACAGGAAATCACGGGGAAAACACATTGGTTAATACATCAAAATATCCTGTTACACTAGGATTTCTATTCTCTTTTTTATTCTCTGTAAAATAATGAACTCGTCTTCCTCCTTTCTTACAAAGCCTTCCACATTAG
>gene=hg18_chr1_168798520_168799441_+; species=SPECIES_1; score=482.54; 
TTCCAAATCTTTCTTGTCTGAAGCCTGAAGCTCAGCTTTTAAAACTTGAAAGCCAAGAATTTGTCTCTTTTGTTCTCTGGTTCTGCTGTGACAACCCTCCCTTGAGGCAAGGAATGACTCATGGTCTAGCTGGCGGGATGGGGGAGGGTCAAGGGTAACAGGAAATCACGGGAAAAACACATTGGTTAATACATCAAAATATCCTGCTATAATAGAATTTCTATTCTCTTTTTTATTCTATGTTAAATGATGAACTCGTCTTCCTTCTTTCTTACAAAGCCTTCCACATTAG
>gene=hg18_chr1_168798520_168799441_+; species=SPECIES_2; score=482.54; 
TTCCAAATCTTTTTTGTCTGAAGCCTGAAGCTCAGCTTTTTAAACTCAAAAGCCAAGCATTTGGCTCTTTTGTTCTCTGGTTCTGCTGTGACAACCCTCCCTTGAGGCAAGGAATGACTCACAGTCTAGCTGCCCCAGTGGGGGAGGGTCAAGGGTAACAGGAAATCATGGGGAAAACACATTTGTTAATACATAAAAATATCCCGCTACACTGAGATTCCTATTTTCTCTCTCATTCTTTGTTAAATGACGAACCCATCTTTCGTCTTTCTTTCTTAGTCTTTTGCATTAG
>gene=hg18_chr1_168798520_168799441_+; species=SPECIES_3; score=482.54; 
TTCCAAATCTTTTTTGTCTGAAGCCTGAAGCTCAGCCTTTTAAACTCAAAAGCCAAGAATTTGTCTCTTTTGTTCTCTGGTTCTGCTGTGACAACCCTCCCTTGAGGCAAGCAATGACTCATGGTCTAGCTGCCCGGATGGGGGAGGGTCAAGGGTAACAGGAAATCACAGGGAAAACACATTTGTTAATACATCAAAATATCCTGCAACACTAGGATTTCTATTCTCTTTCTTATTCTCTGTTAAGTGACAAACCCATCCTTCTCATTTCTTACAAAACCTCCTGCATTAG
>gene=hg18_chr1_168798520_168799441_+; species=SPECIES_4; score=482.54; 
TTCCAAATCTTTCTTGTCTGAAGCTTGAAGCTCAGCTTTTTAAACTCAAAAGCCAAGAATTTGTCTCTTTTGTTCTCTGGTTCTGCTGTGACAACCCTCCCTTGAGGCAAGGAATGACTCATGGTCTAGCTGCCCGGATGGGGGAGGGTCAAGGGTAACAGGAAATCACGGGGAAAACACATTTGTTAATACATCAAAATATCCTGCTATGCTAGGACTTCTTTTCTTTTTCTTATTCTTTGTTAAATGACAAATCCTCCCTTCTCCTTGCTTACAGAGCCTTCTGCTCTAG
>gene=hg18_chr2_160805968_160807235_+; species=SPECIES_0; score=638.37; 
AAGGTGTGATGACTGGCCCAAGGCCAGGCCTTCCTGAAGCTTTCAGACTGATGAGAACCCTCTTGGTTCCTGGAAAGGAAGTAAGGTCATGGTGAGTTCATTCCATCACATTAGGAAGGGAATTTTGGGTACTTGGGGGAAGAAAGCTTTCTCACATAAGGTTGCCTAGAAACCATCCTGATCGTTTCTCTCCCTCCAGCTTTGTTTCTTTTTGAAGCCTGGGTGCCCTGGATGCCTGGGCAAATGTGTTTTATTCCTTTGGCTCCATGCC
>gene=hg18_chr2_160805968_160807235_+; species=SPECIES_1; score=638.37; 
AAGGTGTGATGACTGGCCCAAGGCCAGGCCTTCCTGAAGCTTTCAGACTGATGCGAACCCTCTTGGTTCCTGGAAAGGAAGTAAGATCATGGTGAGTTCATTCCATCACACCAGGAAGGGAATTCTGGGTACTTGGGGGAAGAAAGCTTTCTCACTTAAGGTTGCCTAGAAACCATCCTGATCATCTCTCTCCCTCCAGCTTTGTTTCTTTTTGAAGCCTGGGTGCCCTGGATGCCTGGGCAAATGTGTTTTATTCCTTTGGCTCCATGCC
>gene=hg18_chr2_160805968_160807235_+; species=SPECIES_2; score=638.37; 
AAGGTGTGATGACAGGCCTGAAGCCAGCCCTTCTGGAAGCTTCTGGGCTGATGAGAGTCCTCAGGGCTCCTGGAGAGGAAGTGAGGTCATGGTGAGGTCATCCTATCATACCAGGAAAGAAATTTTGGGTGTCTGGAGAAGGAAAGTTTTTCCACTCAAGATTGTATGTAATCCACCCTGAACATCTCTATCTCCCAAGCTTGTTGTCTTTTTTTTTCCTTTTTGCCCTGGGTGCCTGGGAAAACGCGTTTTGTTCCTTTGGCTTTGTGCC
>gene=hg18_chr2_160805968_160807235_+; species=SPECIES_3; score=638.37; 
ACGGGGCAGGGACAGACCCAAAGTCAGCTTTTCCTGAAGCTTCTGGGCCGAGGAAAATTCCCCGGGCTCCTGGAAAGGAAGTGAGGTCATGGTGAGGTCATCCCATCACAGCAGGGAGGGAGTTTTGACTACCTCGTGGAAGGAAGCTTTTTGACTTCAGGGTGCCTGTAAACCACCCTGAACATCTCTCGCCCCCAAGCTTTGTCTCCTCTTGAAATCCGGGTGCCCTGGACGCCTGGGCAAAAGTGCTTTATTCCTTTGGCTCTGTGCC
>gene=hg18_chr2_160805968_160807235_+; species=SPECIES_4; score=638.37; 
AAGGTGCAATGACAGGCCCAAAGGCAGCCCTTCCTGAATCTTCCGGGCTGAGGAAAATCCCCAGGGCTCCTGGAAAGGAAGGGAGGTCAAGGTGAGGTCATCCTATCAGGCCAGGAAGGGAATTTTGGGTACCTGGGGGAAGAAAGCCTTTTCACTCTAGGTTGCCTGTAAACTACCCTGAACATTTCTCTCCCTCAAGCTTTGAGTCTTTTTGAAGCCTGCGTGCCCTGGATGCCTGGGCAAATGTCTTTTATTCCATTGGTTCTGTGCC
>gene=hg18_chr14_30598269_30598929_+; species=SPECIES_0; score=409.67; 
GCAGTGAAATCCAAGGTATATTTCTAACTATCATAAAGATGGTTTTTAAATAACTTTGCTGAAATGGAGTAAAAGAAAGGATGGTAATTTAGCTTCCTGGTAACCTGCCGTAATTTACTGACAATAATTTGTGAGGCAAATAAAAGCAGCAGTTAATACCAAATGATTAAACAGAGTATGTTGCAATCCCACCCACAGCCATGAGCTTATCTTCCTGGAAAAGGGAGTGAATGGCCACAGGCCATGGCACAGCTGTTATATCCCCAGCTGAGCTGG
>gene=hg18_chr14_30598269_30598929_+; species=SPECIES_1; score=409.67; 
GCAGTGAAATCCAAGGTATATTTCTAACTATCATAAAGATGGTTTTTAAATAACTTTGCTGAAAGGGAGTAAAAGAAAGGATGGTGATTTAACTTCCTGGTAACCTGCCATAATTTACTGACAGTAATTTGTGAGACAAGTAAAAGCAGCATTTAATAGCAAATGATTAAACAGAGTATGTTGCAACCCTACCCACAGCCATGAGCTTATCTTCCTGGAAAAGGGAGTGAATGGCCACAGGCCATGGCACAGCTGTTATATCCCCAGCTGAGCTGG
>gene=hg18_chr14_30598269_30598929_+; species=SPECIES_2; score=409.67; 
GCAGTGGAATCCAGGGTATATTTCTAACTTTTTTAAAGATGGTTTTAAAATAACTTTGCTGAAAGGGAGTAAAAGAAAGGATGGTAATGTAATTTATTAGTCATCTGCCATAATTTACTGGCAGTCATTTGTAAGGAGAATAAAAGCAGCACTTACTGCCAGATGATTAAACAGAGGATGTTGCAATCCCACCTGCAATAGTGAGTTTATCTTCCTGGAACAGAGAGTGAATGACCGCAGGCCGTGGCCCTGCTGTCAAGTCCCCAGCTGAGCCGG
>gene=hg18_chr14_30598269_30598929_+; species=SPECIES_3; score=409.67; 
GCAGTGGAATCCAGAGTATATTTCTAACTTGTGTGAAGATTGTTTTAAAATAACTTTGCTAAAAGGGAATAAAAGAATGGATGGTAACTTAATTTGCTAGTCTCCAGCCAAAATTTACTGGCAGTAATTTGTAAGGAGAATAAAGGCAGCACTTAACACCAAATGACTAAACAGAGGATGTTGCAATCCCACCTACAGTAGTGAGCTTATCTTCCTGGAAAAGGGAGTAGATGACCACAGGCCATGGCACAGCTGCCATGTCCCGGGCTGAGCTGG
>gene=hg18_chr14_30598269_30598929_+; species=SPECIES_4; score=409.67; 
GCAGTGGAATTCAGGGTATATTTCTAGCTTTCATAAAGATGGTTTTAAAATAACTTTGCTGAAAGGGAATAAAAGAAAGGATGGTAACTTAATTTACTAGTCACCTGCTGTAATTTACTGGCAAGAATTTCTAAGGAGAATAAAAGCAGCACTTAATACCAAGTCATTAAACACAGTGTGTTGCAATCCCACCTACAGTAGTGAGCCTACCTTCCTGGAAAAGGGAGCGAGTGACCGCAGGCCGTGGCGCAGCTGTCATATCCCGGGCTGAGCTGG
>gene=hg18_chr11_4370623_4372016_+; species=SPECIES_0; score=719.04; 
CGGAAGCGCAGCTGGTCTTGGGTTGAGGGGGTGGGAAATGGGACCGCTCAAGGATGGAGACTCCCTGGGGCAGGGGAGAGAGGTCCCCTAGGAGGGCAGGGGTCCCTTGATCTAGTGGGGTCACTCACCTTTAAGGGGACTCAAGCTGGTCCAG
>gene=hg18_chr11_4370623_4372016_+; species=SPECIES_1; score=719.04; 
CGGAAGCACAGCTGGTCTTGGGTTGAGGGGGTGGGAAATGGGACCGCTCAAGGATGGAGACTCCCTGGGGCAGGGGAGAGAGGTCCCCTAGGAGGGCAGGGGTCCCTTGATCTAGTGGGGTCACTCACCTTTAAGGGGACTCAAGCTGGTCCAG
>gene=hg18_chr11_4370623_4372016_+; species=SPECIES_2; score=719.04; 
GGGAAGAACTGCTGGGTTAGGGTTGAGGAATCGCGACCTGAGATCGTTCTAGGGTGGGGACGACCCGGGGCAGGGGAGAGAGGTCCCCCAGGAGAGCTGGGGTACCTCGGTCTAGCCAAGTCACTCACCTTTTAGTGAAATAAGGCTGGTCCAG
>gene=hg18_chr11_4370623_4372016_+; species=SPECIES_3; score=719.04; 
GGGAGGAACTGCTGGGGCTGGGGCTGGGGGGGGCTGACCGGGTCTGCCCCAGGGCGAGCACTAGATGGGGCAGGGGAGAGAGGTCCCCCAGCAGGGCGGGGGCACTCGGGTCGGGGCGAGTCACTCACCTTTTAGGGCTTTCGGGCCGGCCAGG
>gene=hg18_chr11_4370623_4372016_+; species=SPECIES_4; score=719.04; 
AGGAAGAACCGCTGGGCCTGGGTTGAGAGGGCGAAGACTGAGACGGCTCTAGGGTGGGGACTATCTGGGGCAGGGGAGAAATGGCCCCCAGGAGGGCTGGGGGACCTCAGTCTAGCTCCGTCACTCACCTTTTAGGGGACTCGGGCTGGCCCGG
>gene=hg18_chr3_49736313_49737666_+; species=SPECIES_0; score=570.75; 
CACGCAAGTCCAAAGCAAACGCAACTGGGCGGGAGCCGGCGCAGGCCTCGGGCGGTGGAGACAGGCTTAGCTTCCAGGAAGAGCAGCAGAGAGCGATCCCAGACGCGAGGGCTTACAGTTCCCCGAGAAGCAAAAGAACCAGGTCCTTCCCAGGGTTCTTTTTTTCCTCATTAAAATATATTTTAAGTCAGCACAAACATAACCAAATTGTACAGCTTTAAAGTTCAAAGCAGTCTATCTAGGAACGTGCATGTGGTCAGGAGTGAGCGCGTGAGCAGCGG
>gene=hg18_chr3_49736313_49737666_+; species=SPECIES_1; score=570.75; 
CACGCAAGTCCAAAGCAAACACTACTGGGCGGGAGCGGGCGCAGACCTCGGGCGGTGGGGACAGGCTTAGCTTCCAAGAAGAGGAGCAGAGAGCGATCCCAGACGCGGGGGCTTACAGTTCCCCGAGAAGCAAAAGAACCAGGTCCTTCCCAGGGTTGTTTTTTTTCTCATTAAAATATTTTTTAAGTCAGCACAAACATAACCAAATTGTACAGCTTTAAAGTTCAAAGCAATCTATCTAGGAACGTGCATGTGGTCAGGAGTGAGCGCGTGAACAGCAG
>gene=hg18_chr3_49736313_49737666_+; species=SPECIES_2; score=570.75; 
CACGCAAGTCCCGAGAAAACGCAACCGGACTGGAGCGGGCGCAGGGCTTGGACGGCGTGGACAGGCTTAACTTCCAGGAAGTGGAGCAGAGAGCGGTCCTCCGGACAAGGCCCTGTAGTTCCCCGAGAAGCAAAGGAACCAGGCCCTACCCACGGTTCTCCATTTCCCCATTAAAACATTTTTTAAATCGGTACAAACGAAACCAAACTGAACAGTTTTAAAGTTCAAAGCAATCTATCTAGGAGTGTGCATGTGACCAGATAAGAGCAAGGGAGCAGAGA
>gene=hg18_chr3_49736313_49737666_+; species=SPECIES_3; score=570.75; 
CACGCACGTCCCGAAGAGACGCAGCTGGGCCGCAGAGGGCGCAGGCCTCGGGCCGCGTGGGCACGTTTAGCTTCCAGGAAGTAGAGCAGAGAGCGATCCTAGAGGCGAGGCCTCACAGTTTCCCGAGAAGTAGAGGAACCAGGTCCTTCCCAGGGTGCTCATTTTCCTCATTAAAACATTTTTTAAATCGGCAAAAACTAAACCAAATTAAACAGCTTTAAAGTTCCAAGCAATCTATCTAGGGGCGTGCACGTGGCAAGATGTGCGCGAGTGAGCAGCGG
>gene=hg18_chr3_49736313_49737666_+; species=SPECIES_4; score=570.75; 
CACGCAAGTCCCGAGGGAACGCAACTGGGCCGGAGCGGGCGTGGGCCTCGGGCGGCGTGGACAGGCTTAGCTTCCAGGAAGTGGAGCAGAGAGCGTTCCTGGAAGCGAGGCCTTACAGTTCCCAGACAAGCAGAGGAACCAGGTCCTTCCCAGGGTTCTCATTTTCCTCATTCAAACATTTTTTAAATCGACACAAACAAAACCAAATTGAACAGCTTTAAAGTTCAAAGCAAGCTATCTAGGGGCGTGCGCGTGGCCAGGTGTGAGCAGGTGAGCAGCGG
>gene=hg18_chr1_99837571_99838488_+; species=SPECIES_0; score=458.71; 
AGGAAAGAAAGATGAATGAGATGAGCCTTCCATCCTCCACAGTCAGCCTTCATGGCTCTAATTTTCATTCTTCTTGGTGAATCATGCTCCTAGGAATGATACCATCACTGCTAGTTTCCTGGAATGGCCAGCCTAGAGAGCTGCACAAGTCTCTTGTGGTTCCCGATATCAGGGGTCACACTGGGTCAAGGCCTGGCTCTGCCACACAGAGTCCTCCACTCTGAAGACTGCACCTCGGTTGCCAAAATGACAACCTGTCTTTAAAG
>gene=hg18_chr1_99837571_99838488_+; species=SPECIES_1; score=458.71; 
AGGAAAGAAAGATGAATGCGATGAACCTTCCATCCTCCACAGTTAGCCTTCATGGCTCTAATTTTCATTCTTCTTGCTGAATCATGCTCCTAGGAATGATACCATCACTGCCAGTTTCCTGGAATGACCAGCCTAGAGAGCTGCACAAGTCTCCTGTGGTTCCTGATACCAGGGGTCACACTGGGTCAAGGCCTGGCTCTGCCACATAGAGTCCTCCACTCTGAAGACTGCACCTCGGTTGCCAAACTGACAATGTGTCTTTAAAG
>gene=hg18_chr1_99837571_99838488_+; species=SPECIES_2; score=458.71; 
ATCAGAAAAAAATGAATAGCATGAACCCTCCATCCTCCACAGTTAGCTTTCCTGGCTATAATCTTCATTTTTCTTGCTGGACCATGCTCCTAGGAATGACACCATTGGTGCCAGTTTTCTGGAATGACCATCAGAGAGAGCTCCACAACTCTCCTGTGGTTTCTAATGCCAGAGGCCACACTGGGGCATGGATCAGCTTTGCCACAGAGGATCCTCCAGTCCCACAACGGAATCTCGGCTGCCACACTGAGGACCAATCTTCAAAA
>gene=hg18_chr1_99837571_99838488_+; species=SPECIES_3; score=458.71; 
AGGAGAGGAAAATGAATGATCTCAGTCCTCCATCCTCCACAGTTAGCTTTTATGGCTACAGTCTTCGTTCTCCTTGTTGGATCATGCTCCTGGGAAAGACACCATGGCCACCTGTTTCTTAGAATGACCAGCTGAGAGAGCTGTGCAACTCTCCTGTGATTTCTGATGCCAGGGGTCATGCTGGGTCACAGTGCAGCCCTGTCCTGTGGGATCCTTCACTCCTGAGACTGCACCTCGACTGCCACCCTGAAGACCAGTCTTCAAGG
>gene=hg18_chr1_99837571_99838488_+; species=SPECIES_4; score=458.71; 
AAGAAAGAAAACTGAATGGCATGAGCCCTCCATCCTCCACAGTTAGTTTTCATGGCTATAATCTTCCTTCTTCTTGCTGGATCACACTCCTAGGAATGACACCATTGCCACCAGTTTCCTAGAGTGACCATCTGAGAGAGCTGCACAACTCTCCTGTGGTGTCCTATGCCAGAGGTCTCACTGGGTCATGCCCCGCCTCTGCCACACAGGATCCTCCACTCCCAAGACTGCACCTCGGCTGCCACTCTGAGTACCAGACTATAAAG
>gene=hg18_chr8_128286560_128288803_+; species=SPECIES_0; score=375.15; 
CTGTGTATGTATGTAGGAGGGAGGGTGTATATAAAGTCTGTTCTAGATTTTACCTTACTCTAAGAGCTGATTAATAACATGAAAAATGTGAGTCAGAAAGCTGAAGGGTTAACTGTTTAATGAACATAAAGTTCATTCAGAAAACCGTGGTTTGTAACTGGTGAGAGGAAGTATTGAGCAATTTCTTGTAAAGTTACAATAGCCAGATCTGCAAAGGAAACCCCTCCCAGCCTGGAATTCCAGAGTATTTC
>gene=hg18_chr8_128286560_128288803_+; species=SPECIES_1; score=375.15; 
CTGTGTATGTGTGTGGGAGGCAGGGTGTGTATAAAGGCTGTTCTAGATTTTACCCTACTCTAAAAGCTGACTAATAACATGAAAAATGTGAGTCAGAAAGGTGAAGGGTTAACTGTTTAATGAACATAAAGTTCATTCAGAAAACCGTGGTTTGTAACTGGTGAGAGGAAGTATTGAGCAGTTTCTTGTAAAGTTACAATAGCCAGATCTGCAAAGGAAACCCCTCCCAGCTTGGAATTCCAGAGTGTTTC
>gene=hg18_chr8_128286560_128288803_+; species=SPECIES_2; score=375.15; 
TTGTGTATGTGTGTGAGAGGGGTGGAATACATAAAAGCTATCCGAGGCTTTCTCTCTCTCTAAAAGCTGAGTTATAACATAAAAAGTGTGAGTCAGAAAGATGAAGGGTTAACCGTTTAATGAATATGAAATTCATTCAGAAAATTGTGCTTTGTAACTGGTAAAAGGAAGTACTGAACAGTTTCTCGTAAAGTTACAATAGCCAGGCCTACAAAGGAAACCCCTCCTAGCTTGAAATTCCAGAGTGTTTC
>gene=hg18_chr8_128286560_128288803_+; species=SPECIES_3; score=375.15; 
TTGTGTATGTGTGAGGGAGTGTGGGGGTACAAAAAAGCTGCCCCAGGCTTCATCTTATTCTAAAAGCTGAGTAATAACATAAAAAACATGAGTCAGAAAGGTGAAGGGTTAACTGTTTACTGAATACAAAATTCATTCAGAAAACTGTGCTTTGTAACTGGTAAAAGGAAGTATTGACCAGTTTCTCGTAAAGTTACAATAGCCAGACTTGCAAAGGAAACCCCTCCTAGCTTGGAATTTTAGAGTGTTTC
>gene=hg18_chr8_128286560_128288803_+; species=SPECIES_4; score=375.15; 
GTGTGTATGTGTGTGGGAGTGTGGGTGTACATAAAAGCTGTCCTAGGCTTTATCTTATTCTAAAAGCTGAGTAATAACGTAAAAAGTGTGACTCAGAAAGGTGAAGGGTTAACTGTTTAGTGAATATGAAATTCATTCAGAAAACTCTGCTTTGTAACTGATGAAAGGAAGTATTGAACAGTTTCTCGTAAAGTTACAATAGCCAGACCTGCAAAGGAAACCCCTCCTCGTTTGGAATTCCAGAGTGTTTC
>gene=hg18_chr8_40365541_40366502_+; species=SPECIES_0; score=590.61; 
CCGACAATGGTTAGAGGTAAGAGAGGGAAAGAGATGAGTGAGACGCGCAAGGCACCATTATACAGAGGGGCCAAGACACCAAAGACAATATGCTCACGTCTCTGTGAGGATATGATAAACTTCCCTTTAACATAGTACCCTGTGATCAGAGTTACAGCTGAAAAGCCTATTTTCTGCCCTGCTTTGCTCTGGCACATCCACATCACTTGTGTGGGTGGGGGTAGAATGTCAGCCAGTGCTGCATGTTGGCTCCATTTTGGGGTTGGTG
>gene=hg18_chr8_40365541_40366502_+; species=SPECIES_1; score=590.61; 
CCGACAGTGGTTAGAGGTAAGAGAGGGAAAGAGGTAAGTGAGACGTGCAAGGCACCATAATACAGAGGGGCCAAGACACCAAAGGCAATCTACTCACATTGCTGTGAGCAGATGATAAACTTCCCTATAACATAGTCCCCTGTGATCAGGGTTACAGCTGAAAAGCCTATTCTCTGCCTTGCTTTGGCCTGGCACATCCACATTACTTAGGCAGGTCGGGGTGGAATGTCAGCCAGTGCTGCATGTTGGCTCCATTTTGGGGTTGGTG
>gene=hg18_chr8_40365541_40366502_+; species=SPECIES_2; score=590.61; 
CCAACAGTGGTTGGATATAAGAGAGAGAAGCGGATAAAGGAGAGGTACTGGGCTTCGGAGCAGAGAGGGGATCAAATACCAGGATGATTCCATTTGTTTTTCTGTGGGCAGGCAACCAACTTCCCTTCCACACAGTCTCCCAGTATCACAGTCACAGTTGACAAGCACCTTTTCTGCCCTGTCACTCCCCAGCACCTCCGGATCACTGTTGAATTTGGGGAAGGAGGGTTGGGAGGTACTGTGCGTTGGCTCCTTTTTGGGATAGGTG
>gene=hg18_chr8_40365541_40366502_+; species=SPECIES_3; score=590.61; 
CTGATAGTGGTGTGATGTAAGAGAGGGGCAGGGGTGAAGGGGAGCCTCGGGGCACCAGAGCAGGGAAGGGATAGGATACCAAATCCACCTCATCAGTTTCTGTGTGAGCAGATGACCAGCTTCTCTTTCACATCTTTCTCAACAATCAGGGTCACAGTTGAAAAGCATGTTTTCTGCCCTGCCACGCCCTGTCACTTCCAGATCACTCATGAATATGAAGCAGGAGGTTTGGGCAGGGCTACATGTTAGCTCTTTCTTGGTTTAGGTG
>gene=hg18_chr8_40365541_40366502_+; species=SPECIES_4; score=590.61; 
CCAACAGTGGTTTGATGTAAGAGAGGGAAAGAGGTGAAGGAGAGGTCCCAGGGACCAGAGTAGAGAGGGGATGGGACACCGGAGCCATTGCATTAGCTTTTCTGTGAGCAGATGACCAGCTTCCCTTTCACGTAGTCCCCCATGATCAAGGTCACAGTTGAAAAGCACATTTTCTGCCCTGCCTCCCCCTGCCACTCCTAGGTCACTCGTGAATATGGAGTGGGACTATTGGACAGTGCCAAGTGTTGGCACCTTTTTGCACTGGGTG
>gene=hg18_chr5_148845150_148846505_+; species=SPECIES_0; score=381.61; 
TGTGACAAGCCCTGAACCAGGCAAGGAGCCAGTGGAGAGTCATCAGTTTACAGCCTGAGGTTCTGCCTTCCTGGAAGATCTAGCCTAGATACCTGAGGGTACAAACAGCCCTGCTCTACACACTCAACTTTCTCTAAAATAGTACATACAATTTGTGAGCAAGAATCTTTAAACTTCCTTTGCAAATAGATGGGGGCTGAGTAGTTCTGGCCAATAAACTACGTGTGTATGTGTGTGTGTCACT
>gene=hg18_chr5_148845150_148846505_+; species=SPECIES_1; score=381.61; 
TGTGACAAGCCCTGAACCAGGCAAGGAGCCAATGGAGAGTCATCAGTTTACAGCCTGAGGTTCTGCCTTCCTGGAAGATCTAGCCTGGATACCTGAGGGTACAAACAGCCCTGCTCTACACACCCAACTTTCTCTAAAATAGTACATACAATTTGTGAGCAAGAATCTTTAAGCTTCCTTTGCAAATAGATGGGGGCTGAGTAGTTCTGGCCAATAAACTATGTGTGTATGTGTGTGTGTCAGT
>gene=hg18_chr5_148845150_148846505_+; species=SPECIES_2; score=381.61; 
TGTGACAAGCCCTGAAAGAGGCGAGGAACTCATGGAGAGCCATCAGTTTACTGGCTCCAGTTCTGGCTTCCTGGAAGATATAGCCTGGATACCTGAGAGTACAGAGGCCAGAGTGGTACACACCCAGCTTTCTCCATCACAGAACTTACAACTTGTGCCCCAGAGTTTATAAGCCTCCTCTGCAGACAGACTGAGCCTGACCAGTCCTGGTCAATGGTCTGTAGGGAAAAGTGATACATGTCAA
>gene=hg18_chr5_148845150_148846505_+; species=SPECIES_3; score=381.61; 
TGTGACAAGCCCTGACAGTGGCAAGAAAACTGTGGAGAGCCATGAGTTTACTGGCTCAGGCTCTGCCTTCCTGGAAAACCTAGCCTGGATACCTGAGGGTATAAACAGCCCAGTTCTACACATCTGACTTTCTCTACAACACTACTTACAATCTGCGACCAAGAATTTGTAAGCCTCCTTTGCAAATAGAGTGGACCTGACTGGTTCTGGCCAATGGTTTACAGAAAAAAGTGACACACATCAC
>gene=hg18_chr5_148845150_148846505_+; species=SPECIES_4; score=381.61; 
TGTGACAAGACCTGAAAGAGGCGAGGAGCCTGTGGAGAGCCATCAGTTTACTGGCTCAGGCTCTGCCTTCCTTGGAGATCTAGCCTGGATACCTGAGGGCAAGAACAGCCCAGTTCTACACACCCAACTTTGTCTACAACAGTACCTACAATCTGTAACCAAGAATTTGTAAGCCTCCTTTGCAGATAGATTAGGCCTGACTAGTTCTGGCCAATGGTCTATGAAAAAAAGTGACACAAGCCAT
>gene=hg18_chr7_34093918_34094799_+; species=SPECIES_0; score=505.51; 
GGATGCTTAGCTGTGTAAAGGGCTTGATGCCTGAGTTGGGCAGCTCATGAGAATGTTCTTGGGATCCTTGTGCAGGAGATTTAGAGGCCAGGATGTGGTGGGAAGTAGGCTTGTGCTCTCCTGATCATTGTGTCATGGTAGAGTGCCCTTCCCAGTGGGCCACTTCCTGAAAGGGAGAGAGCTCAGGAAGGAGAGCTGGGCAATTCTGCCTGCCCTGCCCTCTGCTGGTGATCTCACAGTCCAACGAGTGCACGAACCTGAAAGGGAGAGTGG
>gene=hg18_chr7_34093918_34094799_+; species=SPECIES_1; score=505.51; 
GGATGCTTATCTATGAAAAGGGCTTGATGCCTGAGTTTGGTAGCTCATAAGAATGTTCTTGGGATCCTTGTGCAGGAGATTTAGAGGCCAGGATGTGGTGGGAAGCGGGCTTGTGCTCTCCTGATCATGGTGTCATGGTAAAGTGCCCTTCCCAGTGGGCCGCTTCCTGAAAGGGAGAGACCTCCGGAAGGAGAGCTGGGCAATTCTGCCTGCCCCGCCCTCTGCTGGTGATTTCACAGTCCAACGAGTGCACGAATCTTAAAGGTAGAGTGG
>gene=hg18_chr7_34093918_34094799_+; species=SPECIES_2; score=505.51; 
GGGGGAGTCACTGTGTAAGGGGCTGGGTGCCTGAGTTTGAGAGCTTTTGAGAATGCTCTCAGGATCTTTGTGTATGAGGTTTGGAGGATAGAGCATGGTGGGAGGTGAGCTTATGTTCTGCTGTGTGTGGTGTAGGGGCAGAGCCCCCTTCCAGGCCAGCCACTCCCTGGAAGGCAGGGAGCTCAGGAAGGAGAGCTGGGCGATCCTGACTGTCACTTGCTTTGTTGAAGACCTCACTCTCCAACGAGTTCACGAATTTTCAAGTGAGGGTCA
>gene=hg18_chr7_34093918_34094799_+; species=SPECIES_3; score=505.51; 
GGTCGCTTGTTTGTGTAAGGGGCTTGATGTCAGAGGCTAGGTGCTCATGAGAACGCACCCGGGATCTTTGTGCATGAGGACTGGAGCCCAGGACGTGAGGGGAGGTGAGCTCCTGTTCTGCTGTGCGTGGGGTAGCAGCAGAGCACCCTCCCTGGCCAGCCACTTCCTGGAAAGCAGGGAGCTCCAGAGAGGGAGCTGGACAATCCTGCCTGTCACAAGTCCTGCTGATGATCTCATGCCCCAGCGAGTTCGTGCATTTTCAAAGGAAGGTGG
>gene=hg18_chr7_34093918_34094799_+; species=SPECIES_4; score=505.51; 
GGTCGCTTGTTTGTGTAAGGGGCTTGATGTCTGACTTGGGGAGCTTATGAGAACGCTCTTGCCTTCTTTGTACATGAGGTTGGGAGGATGGGATGTGGTGGGAGGTGAGCTTGTATTCTGCCAAGCATGGCGTAGTGGCAGAGCACCCTTCCCGGCCAGCTACTTCCTGAAAGGGAGAGAGCTCAGGAGGGAGAGCTGGACAATCTTGCCTGTCATGCACCCTGCTGATGATCTCACTCTCCAACGAGTGCATGCATTTTTTAGGGAGGGTGA
>gene=hg18_chr16_79529069_79530799_+; species=SPECIES_0; score=433.47; 
AATCTGCCTTTCAGTGGGGCGAATGGAAGAGAATTAAAGTTCCCAGGCTCTGAATTGAACAAAGACGGAGTCTCAGCTGCAGACAGGCAAATTCCAGTGGCAAAAACAATGTCCTGAGAGCCAGACTTCCAACATCTGGAGCCCAAACAGGGACCTAACAAAAGATCAGAATACAATGACCCCGGGGATGCCTGACGAGTGTATCGTAAGAATAATCATTGTCTTGGGTTATGAGTAATATCCTCTTCTGTTTTCTACTGAGTGATTG
>gene=hg18_chr16_79529069_79530799_+; species=SPECIES_1; score=433.47; 
AATCTACCTTTCAGTGGGGCGAATGGAAGAGAATTAAAGTTCCCAGGCTCTGAACTGAACAAAGACAGAGTCTCAGCTGCAGACAGGCAAGTTCCAGTGGCAAAAACAACGTTCTGAGAGCCAGACTTCCAACATCTGGAGCCCAAACAAGGACCTAACAAAATATCAGAATACAATGACCCCGGGGATGCCTGACGAGTGTATCATAAGAATAATCGTTGTCTCGGGTTATGAGTAATATCCTTTTCTGTTTTCTATTGAGTTACTG
>gene=hg18_chr16_79529069_79530799_+; species=SPECIES_2; score=433.47; 
AGTCCACCTTCCAGCAGAGCGATGGGGGGAGGCTCAAAGCTCCCGGACTTTGAATTGAGCAAAGACAGAGTCTCAGCTGCAGACAGACATATTTCAGTGGCAGAAACACAGTCCTGAAAGCTAAACTTTCGACATCTGGAGCCCAAATAGAGGCCTCACAAAACGCCAGAACACAATGGCCCAAGGCATGCCTGATGGATGCGTCATAAGAATAATCATTGTCTTGGGTTATGAGTAATTTCCCCTTCTGTTTTCTATTGTGTTATTA
>gene=hg18_chr16_79529069_79530799_+; species=SPECIES_3; score=433.47; 
AAGCTATCTTTTGTCAGGGCGCTGGGAAGAGGATCAAAGCAATGAGATTTTGAATTGAACAAGGACAGAGCCCCAGCTGCAGGCAGTCAGGTTTCAGTGGCAAAAACAAAGTCCTGAGAGCTAAGCTTTCAACATCTGGAACCCAAAGCGAGAATTCACAAAAGATGAGAATACAGTGGCCCAACGGATGCCTGATGCGTGTGTCATAAGAATAATCATTATCTTGGGTTTTGAATAATTTTCCTGTCTGTTTTCTATTGTGTCATTG
>gene=hg18_chr16_79529069_79530799_+; species=SPECIES_4; score=433.47; 
AATCTACCTTTCAACAGGGCGAAGGGAGGAGAACTAAAGCTCCCAGACTTTTAGTGGAGCAAAGACAAAGTCTCAGCTACACACAGGCAGGTTTCAGAGGCAAAAACAAAGTCCTGAGAGCTAAACGTTCAACCCCTGGAGCCCAAATAAGGACCTCACAAAAGGCCAGAACGCAGTGGCCCAAGGGATGCCTAATGCGTGTGTCATGAGAATAATCATTGTTTTGGCTTCTGAGTAATTTCCCCTTCTGTTTTCTATTGTGTTATTA
>gene=hg18_chr9_101017812_101019049_+; species=SPECIES_0; score=442.28; 
CAGGGTCCATAACCCATGTAGTCCATTTGGATTTGCATAAAAATGGTCAAATATGCAAATTTAGTGCTTAGTAAGGTAAGCACCAGTTGTAGGTCACGTGTGGCCATCTGTGCTAAACTCCTGGTAGAGCCACCAGGCTTCCTG
>gene=hg18_chr9_101017812_101019049_+; species=SPECIES_1; score=442.28; 
CAGGGTCCATGATCCACGTAGTCCATTTGGACCTGCATAAAAATGGTCAAATATGCAAATTTAGTGCTTAGTAAGGTAAGCACCAGTTATAGGTCACATGTGGCCAACCGTGCTAAACTCCTGATAGAGCCACCAGCCTTCCTG
>gene=hg18_chr9_101017812_101019049_+; species=SPECIES_2; score=442.28; 
TAAGACCCACAACTCATGTAGTCCATTTGGATCTGCATAAAAATGGTCAAAGAGGCAAAATTAGTGCTTGGAATGGTAAGCATCAGTTATGGCTCAGGCATGACAGTCTTTCCTAAGCCCAGTGTGCAGTCATCAGGATTTCTG
>gene=hg18_chr9_101017812_101019049_+; species=SPECIES_3; score=442.28; 
TAAGGCCCATAACCCCTGGAGTCCATTTGGATCTGCATAAAAATGGTCAAATAGGCAAGTTTAATGCTCTGAATGGGAGGCACCGGTTACGGGTTAGGGATCTCAGTCTGTCTTAAAGCCAGGATAGAGCTACCAGGCTTTCTG
>gene=hg18_chr9_101017812_101019049_+; species=SPECIES_4; score=442.28; 
TAAGGGGCATAACCCATGTAGTCCATTTGGATCTGCATAAAAACTGTCAAATGGGCAAAATTAGTGCTTGGAATGTTAAGCACCAATTATGGATCAGGCAGGACTATTGGTCCTAAACGCATGGTAGGGCCACCAGGCTTTCTG
>gene=hg18_chr1_89366836_89367961_+; species=SPECIES_0; score=539.76; 
AATACTGGTGACAAAAGTAGAAGGGTTATTTCAAAATAGAAGGCTGCTTTTTTTCTTAAAAACTGAATCTTTTGAATTATGTATAGGGTAAAGATTGTTTATTAGCTGCCCTTTTTAAGTTTCTGGCCCTTCCTTCACTATGTAAACATTGTAATTGCCCTGTGAGCCAAAGGCAGTAACTTCATTCCAGGTGA
>gene=hg18_chr1_89366836_89367961_+; species=SPECIES_1; score=539.76; 
AATATTGGTGACAAAAGTAGAAGGGTTATTTCAAAATAGAAGGCTGCTTTTTCTCTTAAAAATTGAATCTTTTGAATTATGTATAGGGTAAATATTGTTTATTAGCTGCCCTTTTTAAGTTTCTGGCCCTTCCTTCACTATGTGAACATTGTAATTGCCCTGTGAGCCAAAGGCAGTGACTTCATTCCGGGTGA
>gene=hg18_chr1_89366836_89367961_+; species=SPECIES_2; score=539.76; 
CTTAGGAAAAAAGAAGACTGAACATCTGTTTCATGGCTCAATACCTGTGAGTATCAGATAAAAAGTATGATTTCATTTCAGAACACCCTGAACTAACTATGGTGGAAGGGATTTTCATGATTCTGGTAATTTATTTACTATTTAAACACCACAATTACTCTGTGAGCCCAAGGCAATGGGTTAAGTTCTGGCAA
>gene=hg18_chr1_89366836_89367961_+; species=SPECIES_3; score=539.76; 
AACATGGAAAGAGAAGAGGGAAGAGCTGTTAGAGAACTGAATGAATATTTTTTTCAGAAAAATAGTATCATTTTATTTCAGCATAGCCTGAACTAACTATAGTAGAAGAGGTGTGCGGTATTATGGCATTTAAAAAACTATTTAAATGTCATAATTGGCCTCTGAGCCAAATGTAGTGACTGCGTTCCTGGTAA
>gene=hg18_chr1_89366836_89367961_+; species=SPECIES_4; score=539.76; 
TTTGGGAAAAGAAAAGACAGAACAGCTGTCTGATGGCTCTATGCCTGTGGGTATCGGATAAAAAGCATGACTTTATTTCAGCATAGCCTGAACAAACTACAGTGGAAAAGGTTTGCAGTATTCTGGCATTTTAAAAACTATTTAAATGTCATAATTGCTCTCTGAGCCAAAAGAGCTGACTTCATTCCTGGTAA
>gene=hg18_chr12_625285_626744_+; species=SPECIES_0; score=472.93; 
TCATGGGCTTTGCAAGATTCCTGCTCCCCTTCCCAACCCTAGTGAAGGCAGTTCACAACAAGGAATGTGGGTGGCATTAAATTACGTAGATCACCGTGAAAGCCAGAGAAACAGAGGAAGGGTGCGGCATTAAGATCCAATGCTACCAACCCCACCCTGCCCCACTATCCCTTGGGACGGAGCCTGTTTGAATCATAACACTGGGCGGTCACATTTCTAGGAAACTGCAGCTGAAGAGGAAAGGTCCTGGTTGTGTGAGTGAGGCTGTGTACAGATTAGGACTGAA
>gene=hg18_chr12_625285_626744_+; species=SPECIES_1; score=472.93; 
TCATGGGTTCTGCAAGATTCCTGCTCCCCTTCCCAACCCTAGTGAAGGCAGTTCACAACAAGGAGTGTGGGTGGCATTCAATTACATAGATCACTGTGAAAACCAGAGAAACAGAGGAAGGGTGCGGCATTAGGATCCAACACTACCAACCCCACCCTGTCCCACTATCCTTTGGGACCGAGCCTGTTTGAATCATAACACTGGGCGGTCACATTTCTAGGAAACTACAGCTGAAGAGGAAAGGTCCTGGTTGTGTGAGTGAGGCTGTGTACAGATTAGGACTGAA
>gene=hg18_chr12_625285_626744_+; species=SPECIES_2; score=472.93; 
TCATGGGTTTAGCAAGATCTCTGTTCCCCAGCCCCACCCTGTTGAAAACCGTTCACAGCAAGGGGTGTGGATGGCATTCAATTGTGTGGATTTCTGTGAAAACCAGAGAGGCAGAGACAGGGCGTGACCCGAAGGTCCAGCGCTGCCAGCCCCGCCCTGCCCTGGCACCCCTAGGGACTGAGCCTGTCTGAATCATAACACGGGGCGGCCACATTTCTAGGAAACTGCAGCTGAAGGAGAAAGTTCCCAGTTGTGTGAATGAAGTTGTGTGCAGAGGAGGACTGAG
>gene=hg18_chr12_625285_626744_+; species=SPECIES_3; score=472.93; 
CCGTGGGCTTTGCAGGACTTCTGCTCCCCAACCCAACCCTGTTGAAGGCAGTTCACAACACGGTGTATGGCTGGCACTAAAAGACATAGATCGCTGTGAAAACCTGGGAGAGAGAGACAGGGCGCGGCATTAAGTGCCAATGCTGCCAGACCCGCCCTGCCCTGCTATCCCTTGGGATTGAGCCTGTTTGAATCCTGACCCTGGGCAGTCATATTTCTAGGAAACTGCAGCTGAAGAGGGGAGGTCCCAGCCACATGAATGTAGCTGTGTATAGATGAGAACTGCA
>gene=hg18_chr12_625285_626744_+; species=SPECIES_4; score=472.93; 
TCACGGGCTCCACAAGATTTCTGTTCCTCAGCCCGACCCTCTTGAAGGCAGTTCACAACAAGGGATGTGGATGGCATTAAATTAGCTAGACTGCTGTGAAAACCAGAGAGACAGAGACAGGGTGTGGCATTAAGGTTCAACACTGCCAACCCCACCCCGCCCTGCTGTCCCGAGGGCCTGAGCCTGGTTGAATCATAACACTGGGCGGTCACACTTCTAGGAAACTGCAGCTGAGGAAGAAAGGTCCTGGCTGCAGGAATGAGGCCGTGTACAGATTAGGACTGAA
>gene=hg18_chr8_19621165_19622226_+; species=SPECIES_0; score=398.36; 
ACTTCACCTCTTTATGAGTAGCACCCCAATTTTGCTCCAGGCAGCCATACATTCTCCTCATGAGAAAAATGAAAAAACCTCCCTTGCAGCTAAGCATGGCATACTTCTGCCAGTGAGACATAAGCTGAAGAAAGCTATCATTTTTCTAATAATAGAAGGAGCACACTAGGCTGGCTCATCCCTTTACCTCATTGCCCTTTAGACTTCCTGGAAGGTATGTAATCACAGAGG
>gene=hg18_chr8_19621165_19622226_+; species=SPECIES_1; score=398.36; 
ACTTCGCCTCTTTATGAGTAGAACCCCAATTTTGCTCCAGGCAGCCATATATTCTCCTTATGAAAAAAGCAATAAAACCTCCCTTGCAGCTAAGCATGGCACACTTCTGGCAGTGAGACATGAGCCGAAGAAAGCTATCATTTTTCTAATAACAGAAGGAGCACACGAGGCTGGCCCATCCCTTTACCTCATTCCCCTTTAGACTTCCTGGAAGGTATGTAACGACAGAGG
>gene=hg18_chr8_19621165_19622226_+; species=SPECIES_2; score=398.36; 
ACTTCTCCTCTTTAGCAATACAACTCCAATCTTGCTCTAGGCAGTAATGTACTCTCCATACAAAGAACTTGTTTCCCATTCCCTTGTGGCTAAGGATGGCCTACTTCTGCCAGGGAGGTGTGGGCAGAAAAAAGCTGCCCTCTTCCTAAGTATGAGAGAAGCACCCTCAGCTAGCCCACGCCCTCACCTCATCACCCTTCTTACTACTTGGAAAGCACGTAAGGGCAGAGA
>gene=hg18_chr8_19621165_19622226_+; species=SPECIES_3; score=398.36; 
ACTTCTCCCCCTGAACAACAGAACCCCAACTCAGCTCCAGGCAGCAATGGATCCTTCTAACAAACAACTCATTTCACACTCACTTGCAGCTAAAGATGGCCTAGTTCTGCCAGTGAGATGTGCATAGAAAAAAGCTGCCCCTTTCCTAGTACTAAGAGGAACACACTCAGCTGGCTTATACCTTTAGCTCATTCCCGTTCCTACTACCTGGGATGCATATAATGGCAGAAG
>gene=hg18_chr8_19621165_19622226_+; species=SPECIES_4; score=398.36; 
ACTTCTCCCCTTTTGCAACAGAACCCCAATGATGCTCCAAGAAGAAATGTATCTTCCTTAAAAAAAACTCATTTCCCGCTCCCTTGCCACTAAGGATGGCGTCCTTCTGCCAATGAGATGTGAGCAGACGAAAGCTATCGTTTTCCCAATAATAAAAGGGGCACACTCAGCTGGCCCATCCCGCTACCTCGTTCCCCTTCTTACTGTCTGGAAGGCATGTAATGATGGCAG
>gene=hg18_chr7_75032204_75033079_+; species=SPECIES_0; score=650.52; 
CAAAGTGGCTTTTTCTAAGCTAGAAGAATGAAAGGAAATGAAATCACCTGACCACACATCCCCATCTTGCTGGTTTGGAGCCAACAGTAACAGGCTCATGCTTTCACAAGCTACCGGAATTTGACATTCCAGGAAATCAGCCTCAGGGCCTGTCTCCTTGGACTAAAGAAGCCATTTATCACAGAATATGTACTCGGCTTTCAAATGGAACAGGGGTCCAGGAGGTGGTACAACCACACACTTGTCCTTCGCTTGCTCCTGGGGAACC
>gene=hg18_chr7_75032204_75033079_+; species=SPECIES_1; score=650.52; 
CAAAGCGGCTTTTTATAAGCTAGAAGAATGAAAGGAAATGAAATCACCTGACCACACGTCCCCATCTTGCTGGGTTGGAGCCAACAGTAATAGGCTCGTGCTTTCACAAGCTACCGGAATTTGACATTCCAGGAAATCAGCCCCAGGGCCTGTCTCCTCGGACTAAAGAAGCCATTTATCATAGAATATGTACTCGGCTTTCAAATGGAACAGGGGTCCAGGAGGTGGTACAACCGCGCACTTGTCCTTTGCTTGCTCCTGGGGAACC
>gene=hg18_chr7_75032204_75033079_+; species=SPECIES_2; score=650.52; 
AGAAGGTGATTTTCATTAGCTTGAAGAATGAAGGGAAACTGAATCACCTGACCACACGCCCCCCGCTTTCTGGGCTGGAGCCAACAGTAATAGGCTCTTGCTTTCCTAAGCTACTGGAATTTAACATTCCAGGAAGTCAGCCCCAGGGCCTGTCTCCTAGGATTTAATAAGTCATTTTTTATAGCATAAATACAAGGCTTTCAAACAGAATAAGGAACTGGGTGGTTTCACAACTCTGAACTTGCCCTCTGATTGCTACTCAGCAACC
>gene=hg18_chr7_75032204_75033079_+; species=SPECIES_3; score=650.52; 
TGAGGCGGCTTTTTATAAGCTAGAAAAATTAAAGGAAATAAAATCACCTGACCACACATCCCCCTCTTTCTGGGCTGGAGCCAACAGTAATAGGCTGCTGCTTTCATAAGCTACTGGAATTTACCATTCCAGGAAATCAGCCCCAGGGCCTGTCTCCTAGGATTTAATAAGTCATTTATTATGGAATAAATATAAAGGTTTCAAATGGAATAAGGAACCGGGAGGCGGCACAACCCTAAACCTGTTCTCTGACTGCTGTTCAGGAAAC
>gene=hg18_chr7_75032204_75033079_+; species=SPECIES_4; score=650.52; 
TGAGGTGGCTTTCCATAAGCTAGAAAAATCAAAGGAAATAAAATGACCTGGCCACACGTCCCCCTCTTTCTGGGCCGGAGCCAACAGTAATAGGCTTTTGCTTTCATAAGCTACTGGAATTCAGCGTTCCAGGAAATCAGCTCCAGGGCCTGTCTCCTAGGATTCAATAAGTCATTTATTATAGAATAAACACAACGCTTTCAAATGGAGCAAGGAACCAGGAGGTAGTACGACCCCAAACTTGTCCTCTGATTGCAGCTCGGGAACC
>gene=hg18_chr12_29605633_29607059_+; species=SPECIES_0; score=409.29; 
TACAAAATAAACTTCATTTCAGGAGGTGACAGCATATTTCCAACCATATTAGTCTGTGGCATATTTTAAGTGCATGATTCCTTCATGTTATGAAATTTAAGTCCTCATGTGACTAAATTGCACTTGGTAAAACCATTAGTCTGCTTGTTTAATTGTTTGAAATTGCCATTAACACCTAGAAATAATTTTACCACTTTCATCTTGCACCGTACTCCTTCGATCCATTAAGCCTCGGGAAAAAGCCTCAACTGCAATTCAGGGAAATGTGACGCACTCTTC
>gene=hg18_chr12_29605633_29607059_+; species=SPECIES_1; score=409.29; 
TACAAAATAAACTTCATTTCAAGAGTTGACAGCATATTTCCAACCATATTAGTCTGTGGCATATTTTAAGTGCATGGTTCCTTTATGTTGCAAAATTTAAGTCATCATGTTACTAAATTGCACTTGGTAAAACCATTAGTCTGCTTGTTTAATTGTTTGAAATTGCCACTAACACCTGGAAATAATTTTACCACTTTCATTCTGCACTGTGCTCCTTCGATCCATTAAGCCTTGGGGGAAAGCCTCAACTGCAATTCAGGGAAATGTGACGCACTCTTC
>gene=hg18_chr12_29605633_29607059_+; species=SPECIES_2; score=409.29; 
CCCAAAGTAAGCTTTATTTCAGGAGTCCACAGCATATTTTTAGTCACATTAGTTCCTGGCATTTCTCAAGTGTCTGGTTCCTTCATGCTATAAAATATGAATCATCAGGTCATTAAATTGTGCCAGATGACATCACCAGTCTGCTTCTTTAATTGTATGAAATCACCATTGACACCCAGAAGTAATCTTGCCACTTTCTTTTGGTTCTGTACTTCTTCCATTCATTAAGCCTTGGGGAAAAACCTCAAATGCAATTTAGGGAAACAGGACTCACTCTTC
>gene=hg18_chr12_29605633_29607059_+; species=SPECIES_3; score=409.29; 
ACCAAAGTAAACTTTATTTCAGGAGTCAGCAGCATATTTTCAACCAGATTAGTCTCTGGCATTTTTTAAATGCCTGGTTCTTCCCTGTTATAAAATTTGAACAACCATGTCACTAAAATGTACCAGGTGACACTATTGCTCTGCTTCTTTGCTTGTTCGAAATTGCCATTAACACCCAGAAGTAATCTTGCCACTTTCTTTTTGCATTATATTCTTTCCACCCTTTAAGCTTTGGGAAAAAACCTCACATGCAATTTAGGGAAATGTAACACACTCTCC
>gene=hg18_chr12_29605633_29607059_+; species=SPECIES_4; score=409.29; 
CCCACAGTAAACTTCATTTCAGGAATCAGCAGCATATTTTCAATCATATTAATCTCTGGCACTTCTCAAGTACCTGGTTCCATCATGTTATAAAATTGGAATCATCATGTCACTAAATTGCACCAAGTGATATCTTTGGTCTGTATATTTAATTGTTTGATATTGCCAGCAACACTCAGAAATAACCTTGCTCCTTTCTCTTTGCACTATACTCCTTCCATCCATTAAGCCCTGGGAAAAAACCTCAAATGCAATTTAGGGAAATGTGACAAATTCTCC
>gene=hg18_chr7_72944749_72945552_+; species=SPECIES_0; score=415.55; 
TCTGTTGATCTGTGACTGTCTCTACGTAGGGTCACTTGAGTGGGCTTCACAGAGGCCTTGCTTGGGGGGCAGTACACCTCTTCCAGGAAGCCTTCTCTCCACTCCCCGGCTCTCTGAGCCATGCACATTGGCTGCCCTGGCCTACGAGCATCAACATCTGAAGCTACTTTCACCTCT
>gene=hg18_chr7_72944749_72945552_+; species=SPECIES_1; score=415.55; 
TCTGTTGATCTATGACTGTCTCTACCTAGGGTCACTTGAGTGGGCTTCACAGAGGCCTTGCTTGTGGGGGAGAACACCTCTTCCAGGAAGCCTTCTCTCCACTCCCCGGCTCTCTGAGTCATGCACACTGGCTGCCCTGGCCTATGAGCATCAACATCTGAAGTTACTTTCACCTCT
>gene=hg18_chr7_72944749_72945552_+; species=SPECIES_2; score=415.55; 
TTGGTTGATCTATTGCCGTTTCCACCTGGGCTCACCTGAATGGGCTTCACAGAGAACCCAACTGTTGGGGAAAGCACCTCTTCCAGGAGGCCTTCCCACAATTTCCCAACCTTCCAAGCCTCGGACCCTGCCTGCCCTGGCCCAGGAGCATCCTCATCGGAATCTACCTTCACCTCT
>gene=hg18_chr7_72944749_72945552_+; species=SPECIES_3; score=415.55; 
TTCATTGACCTATTGCTATCTCTACCAAGGATCACCTTGGTGGGCTTCACAGAGGACTGGACTGTTGGGGAGAACACCTCTTCCAGGAAGCCTTCTCCCTACTCCCCAGCTCTCTGAGCCATGGATGCTGAGGGCCCTGGCCTGTGAACACCATCATCAGAATCTACCTCTACCTCT
>gene=hg18_chr7_72944749_72945552_+; species=SPECIES_4; score=415.55; 
TCTATTGGTCTATCACTGTCTCTACCTGGGGTCACTTGAGTGGGCTTCACAGAGGACTGGGCTGCTGGGGAGAACCCCTATTCCAGGAAGCCTTCCCCCGACTCCCCTATCCTCTGAGCCATGGACACTGGCTGCCTTGGCCTGCGAGCATAATTGTCAGAATCTACCTTCACCTCT
>gene=hg18_chr8_128940792_128941916_+; species=SPECIES_0; score=400.65; 
CAATCGCCTTATCTGTACCATGGGGATGATACCATCTAGGTCGAAGGTAGTTGCAGGAGATTCTCATGCACGGAGGCCCTTGGCCTCATTTCTTTGTCTCTACAAGCAGAGAGGCTGAGTCATAAGTCCTAGGGACTTTCTCTTCCCTCCTTTCGTGTGTCATCTCCACCTGGGTGTGGTGAGCCCCAGGAATAATGCTGACATCAAGCCCGTGAACACCTCCTTTCACACGGACCCCGTGACTGCTGCGGTGCC
>gene=hg18_chr8_128940792_128941916_+; species=SPECIES_1; score=400.65; 
CAATCGTCTTGTCTGTGAAATAGGGATGACACCATCTAGGTCAAAGGTAGCTGCACCAGATTCTCATGCAGGGAGGCCCTTGGCCTCGTTTCTTTGTCTCTACAAGCAGAGAGGCTGAGTCACAAGTCCTAGGGACTTTCTCTTCCCTCCTTTCGTGTGTCATCGCCATCTGGGTGTGGTGAGCCTCAGGAATAATGCTGACATCAAGCCTTTGAACACCTCCTTTCACACGGGCCCCGTGACTGCTGCGGTGCC
>gene=hg18_chr8_128940792_128941916_+; species=SPECIES_2; score=400.65; 
CAGTTTCCTTATCTGTGCAGTGGATGTGATAGCACCTAGGTCAAGGTGGTTAGGATGAGCCTCTCCGGGAGGGAGGCCCTCAGCCTCACTTCTTCATCCCTGCAAGTAACGCATCTGACTCACAGGGCCTAGGGACTTTCTCTCCCCTCCTTCAATGTGTCATCTCCATCTGGGTGTGGTGAGTCCTGGGACTGACGCTGACATAAAACCCGGGAGCACCTCCTTTCACGTGGGCCCCGTGACTGCTGCAGTGCC
>gene=hg18_chr8_128940792_128941916_+; species=SPECIES_3; score=400.65; 
CAGTTTCCTTATCCGTAAAATGGGTGTGATACCAACCAGGTCAAAGGTTGTCAAATGAGACTCTCATGTAAGGAGGCCCTCAGCATGATTTCTTTGTCCCTACAAGTAGAGAAGCTGAGTCACGAGTCCTAGGGCCTTTTTCTTCTCTCCTTGAATGTGTCATCTCCCCCTGGGTGTGGTGAGCCCCAGGCATGATGGTGACATACAAGCCGTGGACACCTCCTTTCACGTGGGCCCCGTGGGTGCAACAGTGCC
>gene=hg18_chr8_128940792_128941916_+; species=SPECIES_4; score=400.65; 
CAGTTTTCTTATCTGAAAAATGGGTATGATACCAGCCAGGTCAAAGAGTTTTGAATGAGACTCTCATGTCGGGATGCTCTCAGTGTCATTTCTTTGTCCCTACAAGTAGTGAGGCTGAGTCTCAAGGCCAAGGGACTTTCTCTTCCCTCCCTAAGTGTGTCATCGCCATCTGTGTGTGGCGAGCCCTAGGAATCATGCTGATATAAAACCCGTGAACATTGCCTTTCACGCGCGCCCTGTGACTGCTGCCGTGTC
>gene=hg18_chrX_40753937_40755200_+; species=SPECIES_0; score=866.89; 
GGGCGGTGCTGAGTTGTGCTATGGCAATCGATTAAGGCTGGGAACTCTTTCCTAGAAGCCCCTCCTGCTGTGTTTCCGGGTTAGAGTTGGCCAAAAGAGAACCTTGTGCAAGAAGTAGGCGGAAGGCAGAGCAGTCACTGCCCCTGGCAGGTTTCCCGTCAGATACAGTGAAGGACAGAAACAGAGGGGCCCTGCAGCTCCCGGTTTATCGCTCTCTCCGCTCCCTCCAGCTAACATTTCCTGCTGTTGGCTCTGCTACCAACAGCT
>gene=hg18_chrX_40753937_40755200_+; species=SPECIES_1; score=866.89; 
GGGCGGTGCTGAGTTGTGCTATGGCAATCAATTAAAGCTGGGAACTCTTTCCTAGAAGCCCCTCCTGCTATGATTCCGGGTTAGAGTTGGCCAAAAGAGAACCTTGTGCAAGAAGTAGGCGGAAGGCAGAGCAGTCACTGCCCTTGGCAGGTTTCCCGTCAGATACAGTGAAGGACAGAAACAGAGGGGCCCTGCAGCTCCTGGTTTATCGCTCTCTCCGCTCCCTCCAGCTAACATTTCCTGCTGTTGGCTCTGCTACCAACAGCT
>gene=hg18_chrX_40753937_40755200_+; species=SPECIES_2; score=866.89; 
GGACTGAAGTGACTAGCACAGCAGCAGTTGATTAAGAGAGGAGACTCTTTCCTAGAGGTTCATTCTTGTATGATTCCGGGTTAGAGTTTGCCAAAAGTGGAACTTGTGTGAGAAGTAGGCAGAAGGCAGAGGAGTCACTACCATTGGCAGCCCCCCCAGCAGATGTAGAGATGGACAGAAACAGAGGTGCCCTGCAGAGGCTAGCTTATCGCTCTCCCCGTTCCCTCAAGCTCTCGTTTCCTACCACTGGCCCGGCTACTAACGGCT
>gene=hg18_chrX_40753937_40755200_+; species=SPECIES_3; score=866.89; 
GGGCTGTACTGAATTGCACAATGGTGCTTGATTAAGTCAGGGAATGATTTCCTAGAAGCTCCTCCTTGTATGATTCTGGGTTAGAGTTGGCCAAAAGAGGAACTTGTGTGGGAAGTAGGCAGAAGGTAGAGCAGTCACTAGGTTTGGCAGGTTTCCCATCAGACCCAGTGATGGTCAGAAACAGAGGTGCCCGGCATATTCCAACTTATCGCTCTCTCCGCTTCCTCCAGCTCCCATTTCATACTGTTGGCCTGGTTACCAACAGCT
>gene=hg18_chrX_40753937_40755200_+; species=SPECIES_4; score=866.89; 
CAGCTGTGCTGGATTACACAATGGCAATTGATTAAGGCAGGGAACACTTTCCTAGAAGCCCCTCCTTGTATGATTCCGGGTTAGAGGAGACCAAAAGAGGAACTTGTGAGAGAAGAAGGCAGAAGGCAGCGCAGTCCCTACCCTTGGCAGGTTTCCCGTCAGATACAGTGAAGGACAGCAACACAGGTGCCCTGCAGATCCCAGCTTATCGCTCTCGCCGCTCCCTCCAGCTTGCATTTCCTGCCATTGGCTCTGCTACCAACAGCT
>gene=hg18_chr20_38568240_38569335_+; species=SPECIES_0; score=593.59; 
GCAGGGCCTATGAGCAGTAGCCTCTGCCCCGGAGACCAACTTCTCCACATCCCCCCCCAGCTATTGCGGGAAGAGGCATGACTCATGAGGGAAGAGGGTTGGCACCTTCTCCCCCAGCCGCATGGGGCCAGCCAGCAGCCTGTGGTTAAAGGACCTGCCTGGATTGCAAAACAAGCCAGTTTGCTGCATTCTGGGGTCACGTGATGCAGGGATGGCCTTTTCTCCCTCGCCCACTGACTCACTGCATGCTTGCTTGCAATCACATGGGCCCCTGGGC
>gene=hg18_chr20_38568240_38569335_+; species=SPECIES_1; score=593.59; 
GCAGGGGCTATGAGCAGTAGCCTCTGCCCCAGAGATCAACTTCTCCACGTCCTCCCCCAGCTATTGCGGGAAGAGGCATGACTCATAAGGGAAGAGGGTTGGCACCCTCTCCCCCAGCCGCATGGGGCCAGCCAGCAGCCTGTGGTTAGAGGACCTGCCTGGATTGCAAAACAAGCCAGTTTGCTGTATTCTGGGGTCACGTGATGCAGGGATGGCCTTTTCTCCCTCGCCCACTGACTCACTGCTCGCTTGCTTGCAATCACATGGGCCCCTGGGC
>gene=hg18_chr20_38568240_38569335_+; species=SPECIES_2; score=593.59; 
GCAAGGCGTATGGGCTGTAGCCTCTGCCCCGGAGCCCAACTTCTCCACATCCTCCCCCAGCTCTTGCGGGAAGAAGCATGAGTCATGAGGGAAGAGGGCTGGCATCATCTCCCCCCACTGCATGGGGCCAGCCAGCAGCTTGTGGTTATAGGACCTGCCTGGGTTGCAAAACAAGCCAGTTTGCTGTGCTCTGGCATCACGTGACACGGAGGTGGCATTTTCTCCCTCGCCCACTGACTCACTGCACCCTGGCCTGCAGTCACATGGCCCCCTGGGC
>gene=hg18_chr20_38568240_38569335_+; species=SPECIES_3; score=593.59; 
CCATGGCCTAAAGGCAGAAGCCTCTGCCCCCGAGCCCATCTCCTCCACATCCTGCCCTAGCTCTTGCGGGAAGGAGCATGACTCATGAGGGAAGAGTGCTGGCATCATCTCCCCCCACCGCATGGGGCCAGCCAGCAGCTTGTGGTTAAAGGGCCTGCCTGGGTTGCAAAACAAGCCAGTTTGCTGTGTTCGGGCGTCACGTGACTCAGGGATGGCCTTTTCTCCCTCGCTCACTGACTCACCGCAGGCTGGCTCGCTGTCACATGGGTTTCTGGGC
>gene=hg18_chr20_38568240_38569335_+; species=SPECIES_4; score=593.59; 
GCAGGGCCTATGGGCAGGAGCCTCTGCCTCGGAGCCCAACTTCTCCACATCCTCCCCCAGCTATTGCGGGAAGAAGCATGACTCATGAGGGAAGAGGGTTGGCATCATCTCCCCCCACCGCATGGGGCCAGCCAGCAGCTTGTGGTTAAAGGACCTGCCTGGGTTGCAAAACAAGCCAGTTTGCTGTGTTCTGACATCACGTGACTCAGGGACGGCCTTTTCTCCCTCGCCCACTGACTCACCGCACACTCGCTTGCTGTCACATGGTCCCCTGGGC
>gene=hg18_chr9_18382983_18384375_+; species=SPECIES_0; score=835.25; 
ATTCAAATACTAAGGATGTTAAAGAAGACAGTTGGATTGAGGTGGACATCCATTTCACTAGTTTCTACCCTGTGCTGTGTTTTGTTAGAGGCAATTTGGGTCAAAGTGAGTTGAGAAGCTTGCTAGGGACTTCTGAAATGGCAGTGCCTTACTTTTAAGAGAAGAAAGCAGCCTCTCTCCTGTTAAATGCCCCAGTATTCCTTCCCAACCTGAGAGGGAAG
>gene=hg18_chr9_18382983_18384375_+; species=SPECIES_1; score=835.25; 
ATTCAAATACTATGGATGTTAGAGAAGACAGTTGGATTGAGGTGGACATCTATTTCATTAGTTTCTACACTCTGCTGTGTTTTGTTAGAGGCAATTTGGCTCAAAGTGAGTTGAGAAGCTTGCTGGGGACTTCTGACATGGCAGTGCCTTACTTTTAAGAGAAGAAAGCAGCCTCTCTCCTGTTAAATGCCCCAGTATTCCTTCCCAACCTGAGAGGGAAG
>gene=hg18_chr9_18382983_18384375_+; species=SPECIES_2; score=835.25; 
TCTCATTCAGGCAGGTTTTACCACTAGACACCTGGTTGGAAGTGTGGGTTTATTTCATTATTTGTTCCATTGATCTGTGTCTTTTTTTGGGTGTTTTAATTAATATACCTTAGTGTAGTTTATATTAGGGAGCATACATCTTTGTTCTTCTTTCTCAAGATTGGCTGTCAGAGTCTTTCATGGTACATACAACAGAATTATTTTCTAATTTGTGAGAAATG
>gene=hg18_chr9_18382983_18384375_+; species=SPECIES_3; score=835.25; 
TCTCAAAAAATAAAAACTTAAAAAAAAAAAGAAGAAAAGAAATTGACATGACTTTAATTATCTCTCTATCTCAGATTAGTCATGACAAAGGCAAATCAACCCAAAATGCGTTGCAAATCTCGTTTTAGACAGCAGCAATATGAGAACAGCAGTCTGAAGCAAAGAAAGCATTCTTTACACTATTAAATGCACCAGCTTTTTTTCCCATTGTAAGTGGGAAA
>gene=hg18_chr9_18382983_18384375_+; species=SPECIES_4; score=835.25; 
ACTCAAATAGAAAAGATAGTAGAGAAGGCAGTTGAACTGAGGTGAACATCCATTTCACTAATTCTTACCCCTTGCCGTGTTTGGTTAGAGGCAGTTAGGGTCAAAGAGGGGTCAGAAGTTTGCTAGAGGCTTCTGAAATGGCAACTTCTTACTTTTAAGAGAAGAAAGTAGCCTCTCTCCTGTTAAATACCCCAGTGTTCCTTCTTAACGTGAGAATCAAG
>gene=hg18_chr8_6470839_6471749_+; species=SPECIES_0; score=474.34; 
ACGGAGTGGAGGTGTGAAGTCACTCAACAGGGCTCAGTATACAAAATGTAAGCCACGCTCACTCACTTGCTCCCTGGAGAATTTCATCTGCCGCGTTGCCTAATAACGGGGTTATCGGAAAGGGCATGATTGTTCCCTCTTCATTCCCTGGAGTCTTTTTTCCCTGAAACTGTATTGTACTTGGGCCAAATTCTTGATGAATCATTCAACCAGAAGGAGAATGGGGTTTTTTGCGAGAGAGCACACTTG
>gene=hg18_chr8_6470839_6471749_+; species=SPECIES_1; score=474.34; 
ACGGGGTGGAGGTGTGAAGTCACCAAACAGGGCTCAGCATACAGAATGTAAGCCGCGCTCACTCACTCGCTCCCTGGAGAATTTCATCCGCCGCATTGCCTAATAACGGGGTTATCGGAAAGGTCATGATTGTTCCCTATTCATTCCCTGGAGTCTTTTTTCCCTGAAACTGTATTGTACTTGGGCCAAATTCTTGATGAATCATTCAACCAGAAGGAGAATGGGGTTTTTTGAGAGAGAGCACATTTG
>gene=hg18_chr8_6470839_6471749_+; species=SPECIES_2; score=474.34; 
ACAGCGTGAACTTGAGCCATCTCCACCTCGGGCTCCACACGTGAAACCTAAGCCGTGATCAGTCACTTGCTCTGAGCGGAAGCTCATCAGCCGAGCCGCCTTCTGCCGAGGCCACTGGACCAGTCCCGACTGTTCCCGAGCCGTTCCCCAGGGCCCGCTTTGCCTGCAACAGCAGCACACTTGGGCCAAATTCTTGATGAATCATTCAACCAGAGGGGGAGTGGGGATTTCTGAGAGAGAGCACACTTG
>gene=hg18_chr8_6470839_6471749_+; species=SPECIES_3; score=474.34; 
ATGGTGTGAATTTATGAAATCTCCAAACAGGGCTCACCACGTGAAATTTAAGCCATGTTTACTCATTTGCTCCGTGGAGAGTCTCCTACGCTGGGTTGCCTTATAACGAGGCCATTTGAACGGTCATGATTGTTCCCAATTCATTCCCCAGAGTCCATTTTCCCTGAAACAGCAGTATACTTAGGCCAAATTTTCGATGAATCATTGCACCAGAAGGAGAATGGGGATTTTTGAGACAGAAAATACTTG
>gene=hg18_chr8_6470839_6471749_+; species=SPECIES_4; score=474.34; 
ATGGTGTGAACTTACGAAACCTCTCAACGGGACTCCCCACGTGAAACTTAAGCCCTGTTTACTCATTTGCTCCACGGAGCATCTCATCTGCCGGGCTGCCTTATAACGAGGCTGTTTGAACCGTCGTGATTGTTCCCGATCCGTTCCCCAGAGCCCATTTTCCCTGAAACAGCAGGATCCTTAGGCCAAATTCTTGATGAGTCATTCAACCAGAAGGAGAATGGGGACTTTTGAGAGAGAAAACACTTG
>gene=hg18_chr22_27758379_27759182_+; species=SPECIES_0; score=384.17; 
GAGCTGCAATCAGTGCTTTCAGTAGCAGGGCCCATGGTGTTTGATGCTAACCCCTAGGGCAAAAGCTGATCTTTTAGGTTAATCAACAAACATTTTTTGGCCATTTACCCTGTGCCAGGCCTTTTGCCGGGTTCTGGGAATTCAGCAGGAAAGAAGTCTGACACACTGGCTGCCCTTTAGTGAGGAGGCATTTTAAGTAAACAATGACAGTGTGATGTCATAAGTGCCATGGTGGGCAACCAGGCACCGCAGCCTGAGGGAATAATACCGAACAG
>gene=hg18_chr22_27758379_27759182_+; species=SPECIES_1; score=384.17; 
GAGCTGCAATCAGTGCTTTCAGTAGCAGGGCCCTTGGTGTTAGATGCTAACCCCTAGGGCAAAAACTGATCCTTTAGGTTAATCAACAAACATTTCTTGGCCATTTACCCTGTGCCAGGCCTTTTGCCAGGTTCTGGGAATTCAGCAGGAAAGAAGTCTGACACACTGGCTGCCCTTTAGTGAGGAGGCATTTTAAGTAAACAATGACAGTGTGACGCCATAAGTACCATAGCAGGCAACCAGGCACCGCAGCCTGAGCGAATAATACCGAGCAG
>gene=hg18_chr22_27758379_27759182_+; species=SPECIES_2; score=384.17; 
GAGCCACAGCCCGTGCTTGGAACAGCAGGGCTCGGTGTGTTTGATGCTAACCCCGGGGGCGAAAGCTCATCTTTTAGGTCAATCAACAGACGTTTCTAGGCCATTTACCCTGTGCCAGGCTCTTTGCTGGATTCTGGGAATGGAGCGGGAAAGAAGTCTGAGGCCTTGGCTGCCCTCTAGTGAGGAGGCACTTTAAGTAAACAGTGACAGTGTGATGTCACAAGAGCTGTTCCAGGGGACCGAGCGGGCCAGGGTGTGGGAGGAGCACCGCGCTG
>gene=hg18_chr22_27758379_27759182_+; species=SPECIES_3; score=384.17; 
GAGCTACAGTCTGTGCTTGGAGTACCAGGGACTCCAGTGTTTGATGCTAACCCCGAGGGCAAAAGCTGATCTTTTAGGTTAATCAACAAACATTTCTTGGCCATTTACCCTGTGCCAGGCCCTTTGCTGGATTCTGGGAATTCGGCAGGAAAGAAGTCTGACACATTGGCCGCCCTCTAGTGAGGAGGCACTTTGAGTAAACAATTAGAGCATGATGTCATAAGAGCTCTGGTGGGCAGCCTGCAGTGGCAGTGTGAGGGAATAGCACCAAGACA
>gene=hg18_chr22_27758379_27759182_+; species=SPECIES_4; score=384.17; 
GAGCTGCAGTCTGTGCTTAGAGGAGCACGGGCCAGGGTGTTTGATGCTAACCCCAAGGGCAAAAGCTGATCTTTTAGGTTAATCAACAAACATTTCGTGGCCATCTGCCCTGTGCCAGGCCCTTTGCTGGATTCTGGGAATTCAGCAGGAAAGAAGTCTGACACGTTGGCTGTCCTCTAGTGAGGAAGCACTTTAAGTAAACAATTACAGTGTGATGTCATAAGAGCTGTGGTGGGCAACCAGTGATAGCAGTCTGCAGGAATAACACCAAGCCA
>gene=hg18_chr9_123409403_123410671_+; species=SPECIES_0; score=428.60; 
AGTAAATAAATAAGCAGATGAATGAGGGCTCTTCTCAGCATCTTTGGTGACCCTGTCACTGGCTGTAGAATGTGTGACAACTGAGTCTACCAGGCAACGGCTGTTTGCCGGGACAGAGGACCCAGCCAGACATAATGGAAGCAGGCCCTGGCCAGAGCAGGGACCTCAGAGCCTTTCCCGGCAATCAAAGCTGGCGCTGCTTCCGGGAGGAGAGAATTCCCAAAGGCTCTGTCAGCCCCTCTGATAGGGATCTGCAGGGTGTGTGAGAGAT
>gene=hg18_chr9_123409403_123410671_+; species=SPECIES_1; score=428.60; 
AGTAAATAAATAAGCAGATGAATGAAGGCTCTTCTCAGCATCTTTGGTGACCTTGTCACTGGCTGTAGAATGTGTGACAACTGAGTCCACCAGACAATGGCTATTTGCCGGGGCAGAGGACCCAGCCAGACATAATGGAAGCAGGCCCTGGCTGGAGCAAGGACCTCAGAGCCTTTCCCGGCCGTCAAAGCTGGTGCTGCTTCCGGGAGGAGAGAATTCCCAAAGGCTCTGTCAGCCCCTCTGATAGGGATCTGCAGGGTGTGTGAGAGAT
>gene=hg18_chr9_123409403_123410671_+; species=SPECIES_2; score=428.60; 
GGTAAATGAATGGATAAATGACTGAATGCCTTTCTCAGCAGCTTTGGTGACCCTGTCACCGGCTGGAGAAGATGTGACAACTGAGTCCACCAGGAAACGGCTGTCTGACGGGGCAGGGGACCCAACCAGACATAATGGAAGCTGGCGCTGGCTGGAGTCGGGATCTGGGAGCCTTTCCCGTCCATCAAAGCTGGCGCTGCTTCCGGGAGGAGAGAATTCCCAAAGGCTCCGCCAGGCCCCCTGATATGGATCTGCCGGGTGTGTGAGGGAT
>gene=hg18_chr9_123409403_123410671_+; species=SPECIES_3; score=428.60; 
GGTGTGTGGATAAGTAAATGAATGAATACCCCCCTCCGCATTGTTGGTGACCCTGTCAGTGGCTGGAGAATATGTGACAAGCGCGTCCACCAGGAAATGGCTGTGTGACACGGCAGAGGATCCTGCCAGACAGAATGGAAGCCGGCCCCAGCTGGAGCAGGGCGCTGCCGGCCTTTCCCAGCCATCAGGACTGGCTTTGCTTCCTGGAGGAGGCGATTCCCCAAGACTCTGCCTGCCCCCCTGATAGGGATCTGCAGGGTGTGTGAGGGAT
>gene=hg18_chr9_123409403_123410671_+; species=SPECIES_4; score=428.60; 
GGTAAATGAGTCAGTAAATGAATGAATGCCCTTCTCAGCATCTTTGGTGACCCTGTCACTGGCCGGAGAATATGTGACAACTGAGTCAACCAGGAAATGGCTGTTTGACGGGGCCGAGGACCCAGCCAGACATAATGGAAGCTGGCCCTGGCTGGAGCAGGGCCCTGTGAGCCTTTCCCGGCCATCAAAGCTGGCGCCGCTTCCGGGAGGAGAGAATTCCCAAAGACTCTGCCAGCGCCCCTGATAGGGATCTGCAGGGTGTGTGAGGGAT
>gene=hg18_chr9_129900148_129901652_+; species=SPECIES_0; score=407.13; 
GAGCTGAAGTCCATTTTCAAGCTCAGTGTCTTCATCCCCTCCCAGGAATTCTCCACCTACCGCCAGTGGAAGCAGGTCTGTGGGTGACCGCGGAAGGGAGGCATTAACCAGCATGCATGAACCATCCCCAGGAAAGAATGTCAAATGTAGCAGTTTTTCCCATTGCCATGCGGCTATGGCCGGCACGTCGTCACAGGAGTGACCGGTTTTCATGTGACTTCCCAGGAAGGCTGGAATTCCAGCGAAGGCTGTTG
>gene=hg18_chr9_129900148_129901652_+; species=SPECIES_1; score=407.13; 
GAGCTGAAGTCCATCTTCAAGCTCAGCGTCTTCATCCCCTCCCAGGAGTTCTCCACCTACCGCCAGTGGAAGCAGGTCTGTGGGTGACCATGGAAGGGAGGCGTTAAGTAGCATGCATGAACCATCCCCAGGAAAAAATGTCAAATGTAGGAGTTTTTCCCATTGTCATGTGGCTATGGCCGGCACGTCGTCACAGTAGTGACTGGTTTTCACGTGACTTCCCGGGAAGGCTGGAATTCTAGCGAAGGCTGTTG
>gene=hg18_chr9_129900148_129901652_+; species=SPECIES_2; score=407.13; 
GAGCTGAAGTCCATCTTCAAACTCAGCGTCTTTATCCCCTCCCAGGAGTTCTCCACCTACCGCCAGTGGAAGCAGGTCTGTATGGGAGAAGGGCAGGCAGGCATTCATCAGAAGGCCCGAGCCATGCCTTCGCTTGATTTCCAGCCGTGCCAGTTTTCCCCACAGGCGCGTGGCTGTAGCCGGCACGGCGTCACGGGAGAGACTGGCTCTCATGTGACTTCCAAGGGAGGCTGGAATTATAGGGGAGGCACTTG
>gene=hg18_chr9_129900148_129901652_+; species=SPECIES_3; score=407.13; 
GAGCTGAAGTCCATCTTCAAACTCAGCGTCTTCATCCCCTCCCAGGAGTTCTCCACCTACCGCCAGTGGAAGCAGGTCTGGAGGCGGCCGGGGCCGGCTGGCACTCATGAGCATGCGCGAACCCCCCCCAGGCAAGAATGACAAATGTGCAAGTTTTCCCCATTGTCACGTGGCTGTAGCCGGGAAGGTGTCACGGGAATGACTGGCTTTCTTATGACTTCCAAGGAAGGCTGGAATTACGGGGAAGGTACCTG
>gene=hg18_chr9_129900148_129901652_+; species=SPECIES_4; score=407.13; 
GAGCTGAAGTCCATCTTCAAACTGAGTGTCTTTATCCCCTCCCAGGAGTTCTCCACCTACCGCCAGTGGAAGCAGGTCTGTGGGGGTCCAGGAAAGGCAGGCGTTCATCAGCATGCGTGAACCATGCCAAGGAAAGAATGTCAAATGTGCGAGTTTCCCCCCTTGTCATGTGGCTATAGCCTATAAGGCGTCAGGGGAATGCTGGGCTTTCATGTGACCTCCGAGGAAGGCTGGAATTATAGGGGAGGCACTTG
>gene=hg18_chr9_131135693_131137251_+; species=SPECIES_0; score=713.21; 
TGATCCAGGTTGGTAATCAGTGGCCGGGCCTGCCAGCAAATCACCTGCCGGTCACCCAGAGGCTGGGAAGGGCCCCCATCCTCCTTCGAAGGCTCTGCCTGGAAGGAGCGAAGGGGTTAAGTGTTTCTGGGCCTGGTGCTGTGTCTGCTGCAGTTCCCTTCCGCAGCAACCGAGGTTGGCGAGGAATGTTTGCAATGCAGAGCTAGGAGGGCGGGCTGCTAGAGGTGGGGGCCGAGGCAGGCCCGCGGCCAGGCTCCC
>gene=hg18_chr9_131135693_131137251_+; species=SPECIES_1; score=713.21; 
TGATCCAGGTTGGTAATCAGAGGCCAGGCCTGCCAGCAAATCACCTGCCAGTCACCCATAGCCTGGGAAGGGCCCCCATCCTCCTTCGAAGGCTCTGCCTGGAAGGAGCGAAGGGGTTAAGTGTTTCTGGGCCTCGTGCTGTGTCTGCTGCAGATCCCTTCCGCAGCAACCGAGGTTGGCGAGGAATGTTTGCAATGCAGAGCTAGGAGGGCGGGCTGCTGGAGGTGGGGGCCGAGGCAGGCCCGCGGCCAGGCTCCC
>gene=hg18_chr9_131135693_131137251_+; species=SPECIES_2; score=713.21; 
TGATCCAGGTTGCTAACCTGGGGCCGGGGCTGCTGGCAGGGCACCTGCGGGTCACGCGGAGTCTGGAAACGGCCGCCCTCCTCCGGCGCAGGCTCTGCCTGGAAGTGAGGAAGGGGTTAAGTGTTTCTGGGCCTCGTGCTGTGTCTGCGGCAGTTCCCTTCCGCAGCAGCCGAGGTTGGCGAGGAATGTTTGCAATGCAGAGCTAGGAGGGAGGGCTGGTGGAAGTGGGGGCCTGTGGAGGCCGGGGGCCAGGCTCCC
>gene=hg18_chr9_131135693_131137251_+; species=SPECIES_3; score=713.21; 
TGATTAAGGTTAGTAACCCGGGGCCAGGGTGGCCGGCCATTCACCTGCAGGTCACTCAGAGCCTGGACACAGCCCCCATCCACCCACCCAGCCTCTCCCTGGAAGGACAGAAGGGGTTAAGCGTTTCTGGGCCTCATGCTGTGTCTGCGGCAGTTCCCTTCCGCAGCGACCGAGGTTGGCGAGGAATGTTTGCAATGCAGAGCTGGGAGGGCGGGCTGGTGGAAGTGGAGGCCTGTGGAGGCCGGGGGCCAGGCTCCC
>gene=hg18_chr9_131135693_131137251_+; species=SPECIES_4; score=713.21; 
TGGTCCAAGTTGGCAACCAGAGGCTGGGGCCGCCAGCCATTCCCCTGCGGGTCACTCGGGGCCTAGAAAGGGTCGCGCACAGCCGTCCGGGCCGCTGCCTGGAAGGAGGGAAGGGGTTAAGCGTTTCTGGGCCTCGTGCTGTGTCTGCGGCAGTTCCCTTCCGCAGCAACGGAGGTTGGGGAGGAATGTTTGCAATGCAGCGCAGGGCGGGCGGGCTGCTGGAAGTGGGGGCCTGGGGGGGCCGCGGGCCAGGCTCCC
>gene=hg18_chr21_35526357_35527232_+; species=SPECIES_0; score=381.95; 
TGTGTATGTGTGTACATGTACACCCTGAGAAAGAAGGAGCTCAAGAGCTATGTGTGCTGCCTTTTCTTAGCAATTAACTAGTCCTGGAAAACCCAGACTATTACTAGATTGGAGAACGATGATAAGCTCCTTCTTCAACTACTCTTGCCGGGCACCCTCATGACTGCCGTTGGCTTCTCGGCCCACGAGTCTAATCACTTGTGTTCATTCCTGGCCAGAGGAGTCATCCCTGACCCTGACCATAAGA
>gene=hg18_chr21_35526357_35527232_+; species=SPECIES_1; score=381.95; 
TGTGTGTGTGTGTACATGTACATCCTGAGAAACAAGGAGCTCAAGAGCTATGTGTGCTGCCTTTTCTTAGCAATTAACTAGTCCTGGAAAACCCAGCCTATTACTAGATTGGAGAAAGATGATAAGCTCCTTCTTCAGCTACTCTTGCCGGGCACCCTCATGACTGCCGTTGGCTTCTCGGCCCACAAGTCTAATCACTTTTGTTCATTCCTGGCCAGAGGAGTCATCCCTGACCCTGACCATAACA
>gene=hg18_chr21_35526357_35527232_+; species=SPECIES_2; score=381.95; 
TGGGTAAGTGTGTGCATGTGCGTCTTGAGGAAGAAGGATTCACAGAGACTTGGGTGCTTACTTCCCGCGGCAATCAACAATTCCTGGAAAAATCAGACAATTGATAGATGGGAGAAAGGTGACGAAGATGCTCCCCAGCGTCCCCTGCTGGGCACCCTCACTATAGTTGGTGGCATCTCTGCCCACAAGTCTCGACCCTTGTGCACATCCAGGGTCTGAGGAGTCATAAATGACCCCAACCGTAACA
>gene=hg18_chr21_35526357_35527232_+; species=SPECIES_3; score=381.95; 
TATGGACGTGTGCACATACACGTCCTCAGAAAGAAGGAGTCTGGGACCTGGCTGTGCTCCCTTCCCATAGCAATCATCAATTCCTGGAAAGACCAGAGTATTAATAAGTCAGAGAAAGATGATGAGCATGTTGTCCAGCTCCTCTCGTGGGGTGCCCTCTTGATTGCTGGTGACTTCTCAGCCCCCGAGTCCAATCATCCGTGTACACCCCTGACCTGAGGAACCCTAACCGACCCTGACCATAGCA
>gene=hg18_chr21_35526357_35527232_+; species=SPECIES_4; score=381.95; 
TGTGTATGTCTGCACATATGCATCCTGAGACAGAAAGGGTTCAGGAGCCAGGTGTGCTTCCTTCTCATAGCAATCAACAATTCCTGGAAAAATCAGACTATTAATAGATTGGAAAAAGATGACGAGCGTGTTCTCCAGCTACTCCTGCTGGGCACTCTCGTTACTGTGGGTGGCTTCTTGGCCAACAAGTTCAATCACTTGTATACATCCATGGCCTGAGCAGTTATAACTGACCCTGACCATAACA
>gene=hg18_chr17_16098906_16100117_+; species=SPECIES_0; score=479.62; 
CTACAGATTTGGCTCCATGTCCTAAGGTTTCAGCATCGTTTCTCCCAGTGCTTGTCTTGACATCAATGTAGCATTAAAAAGTCCAAGACTTTTAATTTAAGCTGAACAAGAAATATAATCTGGTACCTACTAAGAAACATAAATGGGCCTGGGTTGCTAGCAGTTCCTGGAAGTCACTGTGTTTTCCAATAAATCCAAATCAGGGAAAGAGAAGCCACAAAGCAGAGGCTGGGACTGTTGGGATCATGTTAGTAATTAAACCTCTCTC
>gene=hg18_chr17_16098906_16100117_+; species=SPECIES_1; score=479.62; 
CTATAGATTTGGCTCCATGTCCTAAGGTTTCAGCATCGTTTCTCCCAGTGCTTGTCTTGACATCAATGTAGCATTAAAAAGTCCAAGACTTTTAATTTAAGCTGAACAAGATATAGAATCTAGTACCTACTAAGAAACATAAATGGGCCTGGCTTGCTAACAGTTCCTGGAAGTCATTGTGTTTTCCAATAAATCCAAATCAGGGAAAGAGAAGCCACAAAGCAGAGGCTGGGACTGTTGGGATCATGTTAGTAATTAAACCTTTCTC
>gene=hg18_chr17_16098906_16100117_+; species=SPECIES_2; score=479.62; 
CTGTCAGTTTGGCTCCACATCCTAAGGTTTCAGCATCTTTTCTCCCACTGCTCGTCTCAACGTCATCCTGGCATTAACAAGCCCAAGACCTTAGATTTGAGTTGAACAAGAAATAGAATCCAGTACCCACTAGGCAACATAAATGAGCCTGGCCTGCTACCAGTTCCTGGAAGTCTCTGTGTTTTCCAATAAATGCAAATCAGTGAAAGGGAAGCCACAAAGCAGAGTCTGGGGCTGCTGGGGTCCCGTTGGTAACTAATCCCCTCTC
>gene=hg18_chr17_16098906_16100117_+; species=SPECIES_3; score=479.62; 
CTGTAGATTTGGCTCCATGTCCTAAGGTTCCAGCATCATTTCTCCCAGGGCTTGTCTGAACATCAGTTTGGCATTAACAAGCCCAAGACTTTTAATTTTAGCTGAACAGGAAATAGAATCCAGTACCTACTAGGAAACATAAATGAGTCTGGCTTGCTAGCAGTTCCTGGAAGTCTTTGTGTTTTCCAATAAATCCAAATCAGTGAAAGAGAAGCCACAAAGCAAAGTCTGAGACTGTTGGGGTCATATAGGTAATTAAACTCCTCTC
>gene=hg18_chr17_16098906_16100117_+; species=SPECIES_4; score=479.62; 
CTATAGATTTGGCTCTGTGTCCTAAGGTTTCAGCATCATTTCTCCCAGTGCTTGTCTTAACATCAGTTTGATGTTAACAAGCCCAAGACTTTTAATTTTAGCTGAACAAGAAACAGAATCTAGTACATACTAGGAAACATAAATGAGCCTGGCTTACTAGCCGTTCTTGGAAGTCTTTGTGTTTTCCAATAAATGCAAATCAGTGAAAGAGAAGCCACAAAGGAGAGTCTGGGACTGTCGGGGTCATGTTGGTAATTCAACCCCTCTC
>gene=hg18_chr2_9900388_9901742_+; species=SPECIES_0; score=446.68; 
GAGTAGGAAAGTAGTCCGCGAGGGGTGCAGCTTTGCGGAGCCCGCCCCCGAGCGCGCGGTTTCTGCCGCGCAGGCGACGGAATCCTAGGCCGGATCTCGGTTTCCGGCCGGAAGCTTCTCCAGCTTTCCCGGAAGCTGCGCCGCTACCGGGTAACGGGTCCGGCTCCCGCGGCGCCGCGATGGACCTCGAGGAGGCGGTAAGGACGGGCCGCCGGGGCCGGGGGAAGCTGAGGGGCGGA
>gene=hg18_chr2_9900388_9901742_+; species=SPECIES_1; score=446.68; 
GAGTAGGAAAATAGTCCGCGAGGGGTGCGGCTTCGCGGAGCCCGCCCCCGGGCGCGCTGGTTCTGCCGCGCAGGCGACGGAATCCTCGGCCGGATCTCGGTTTCCGGCCGTAGGCTTCTCCCGCTCTCCCGGAAGCTGCGCCGCTACCGGGTAACGGGTCCGGCTTCCGCGGCGCCCCGATGGACCTCGAGGAGGCGGTAAGGACGGGCCTCCGGGGCCGGGGAAAGCTGAGGGGCGGA
>gene=hg18_chr2_9900388_9901742_+; species=SPECIES_2; score=446.68; 
GAGTAGGAACGCTTTCTGGGAGGGGTGCGGATTAGCGGAGCTCCTTCCACCGCTCGAGGCTTCTGCGGCGTAGGAGACGGAAATCTAGAGCAGGTCTGGGTTTCCGCCCGGAGGCTCTTCCCGCGCTCCCGGAAGCTGCGCCGCTGCCGGGTAACGGGTCCGGGGGGTAAGGCGCCGTTATGGACCTGGAGGAGGCGGTAAGAAGCGACCGACGGGGCGGGGGGAGGCTGAGGCGCGGA
>gene=hg18_chr2_9900388_9901742_+; species=SPECIES_3; score=446.68; 
GGGCGGGAGAGCAGCCTGGGCTGGGTGCGGGCGCGCGGGGCTCTCCCCGCAGCGCGCGGAGACCGCAGCCCAGGCGCCGGAACCCCAAGCCCGGTCTGGGTTTCCGCCCGGCGGCCCCTTCCGCGCTCCCGGAAGCTGCGCCGCTGCCGGGTAACGGGCCCGGCGGCGGCGGCACCGCTATGGACCTGGAGGAGGCGGTGAGCACGGGCCGGCGGGGCAGGGGAAGGCTGCGGGGCGGG
>gene=hg18_chr2_9900388_9901742_+; species=SPECIES_4; score=446.68; 
GCCTATAGAAAGCGTCTGGGAGGGGTCCGGATTCGCGGACATCCTCTCCGTGCGAGAGTTTTCTGGGGCGCAGGCGCCGGAATTCCAAACCAGGGCTCGGTTTCCGGCCGGCCGCTTCTACAGCTGATGCAGAAGCAGCTCCGGTGCCGGGTAACGGGCCGGGCGGCGGCGGCGTCGTTATGGACCTGGACGAGGCGGTGAGGGCGGGCCGGCGGGGCCGGGGGACGCTGGGGGGCGGT
>gene=hg18_chr12_113836006_113837257_+; species=SPECIES_0; score=530.06; 
CAGCCGAGAGTGGCAAGGCGGCCAAGGTGCTATAAAGAAATTACGTTATTATGTCCAAGGGATGCCATTAAAACTCTGTTTACAAACCAAATGTGCCAGAGAGTGGGTCAGGGAAAGAATTATTAGCAACAAGCTATTTGATCTCTTTTATGATCCAGTGAGTCATATCGCTCCATGATCTAGAAGGTGAATAATGAAAACCTCAAGCCTGTTGATTTATAAACAGGCCCAGAATTCTGTGTTCTTTAACCTCAGATGCCCTCTTAAGTGTGACTTACCCTAAATCAAATGGGACAT
>gene=hg18_chr12_113836006_113837257_+; species=SPECIES_1; score=530.06; 
CAGCCAAGAGTGGCGAGGCGGCCAAGGTGCTATAAAGAAATGATGTTATTATGTCCAAGGGATGCCATTAAAACTCTGTTTACAAACCAAATGTGCCAGGGAGTGGGTCAGGGAAAGAATTATTAGCAACAAGCTATTTGATCTCTTTTATGATCCAGTGAGTCATATCGCTCCATGATCTAGAAGGTGAATAATGAAAACCTCAAGCCTGTTGATTTATAAACAGGCCCAGAATTCTGTGTTCTTTAACCTCAGATGCCCTCTTAAGTGTGACTTACCCTAAATCAAATGGGACAT
>gene=hg18_chr12_113836006_113837257_+; species=SPECIES_2; score=530.06; 
CAGCCAAGAGTGGCGAGGCGGCCAAGGTGCTATAAAGAAATGATGTTATTATGTCCAAGGGATGCCATTAAAACTCTGTTTACAAACCAAATGTGCCAGAGAATGGGTCAGGGAAAGAATTATTAGCAACGAGCTATTTGATCTCTTTTATGATCCAATGAGTCATATTGCTCCATGCTCTAGAAGGTGAATAATGAAAACCTCAAGCCTGTTGATTTATAAACAGGCCCAGAATTCCCTGTTCTTTAACCTCAAATGCCCTCTTAAGTGTGACTTACCCTAAATCACACGTGACAT
>gene=hg18_chr12_113836006_113837257_+; species=SPECIES_3; score=530.06; 
CAGCCAAGAGTGGCGAGGCGGCCAAGGTGCTATAAAGAAATGATGTTATTATGTCCAAGGGATGCCATTAAAACTCTGTTTACAAACCAAATGTGCCAGAGAATGGGTCAGGGAAAGAATTATTAGCAAGAAGCTATTTGATCTCTTTTATGATCCAGTGAGTCATATAGCTCCATGCTCTAGAAGGTGAATAATGAAAACCTCAAGCCTGTTGATTTATAAACAGGCCCAGAATTCCCTGTTCCTTAACCTCAGATGCCCTCTTAAGTGTGACTTATCCTAAATCAAATGTGACAT
>gene=hg18_chr12_113836006_113837257_+; species=SPECIES_4; score=530.06; 
CAGCCCAGAGTGGCGAGGCGTCCAAGGTGCTATAAAGAAATGATGTTATAATGTCCAAGGGATGCCATTAAAACTCTGTTTACAAACCAAATGTGCCAGAGAATGGGTCAGGGAAAGAATTATTAGCAACAAGCTATTTGATCTCTTTTATGATCCAGTGAGTCATATCGCTCCGTGCTCTAGAAGGTGCATAATGAAAACCTCAAGCCTGTTGATTTATAAACAGGCCCAGAATTCCCTGTTCTTTAACCTCAGATGCTCTCTTAAGTGTGACTTACCCTAAATCAAATGTGACAT
>gene=hg18_chr5_55503616_55504530_+; species=SPECIES_0; score=383.75; 
CATAGTTTACTGATGCATTAAATCTGTTTCTAGTTGTTAATGTCTAAATCATCAAGTTCTCAGATTAAAAGAAATGAGACTCAGAGACCAAAAGAAAGGCATGCTGGGCAAATTTAGAGTTGCCAAAGATTTACAGTTTTCGAAAGCAGATCTTTTGGTGGGGGAAAGTTTGAAACACTTTAATCATATTGCAACATTTCCTGGAACTCTGTGTATGGTTTTCTTTTTTTTTTTAAAAGAAAACCATTGAATATATCTGAAACCCTT
>gene=hg18_chr5_55503616_55504530_+; species=SPECIES_1; score=383.75; 
CATGGCTTACTGATGCATTAAATCTGTTTTTAGTTGTTAATGTCTAAATCATCAAGTTCTCAGATTAAAAGAAATTAGACCCAGAGACCAAAAGACAGGCATGCTGGGCAAATTTAGAGTTGCCAAAGATTTACAGTTTTTGAAAGCAGATCTTTTGGTGGGGGAAAGTTTGAAACACTTCAATCATATTGCAACATTTCCTGGAACTCTGTGTATGGTTTTCTTTTTTTTTTTAAAAGAAAACCATTGAATATATCTGAAACACTT
>gene=hg18_chr5_55503616_55504530_+; species=SPECIES_2; score=383.75; 
CATAGTTTACTAAGATATTAAATCTGGTTTTAATTCCTAATGCCTAAATCATCAAGTTCTCTGATTAAAAGAAATATGAGCAGGAGACCAAAAGAAAAGCATACTGGACAAATTTAGAGTTGCCAAAGTTTTATAGCTTTTGAAAACAAATCTTCTGATGGAGGAGGATTTTAAGCATTTTTATCATTTTGCAACAGTCCGTGGAACTATGTATGTGGTTTTCTTTTTTTCTTAAAATCAGAACTATTGACTACATCTGAATCTCAC
>gene=hg18_chr5_55503616_55504530_+; species=SPECIES_3; score=383.75; 
TACAGTTCAATAATGTATTAAATCTGGTTTTAGTTTCTAAGGTCCGAGTCATCAAGATCTCTGATTAAAAGAAATATGACCCGGAGACCACAAGAAAGGCATGCTGGACAAATTTAGAGTTGCCTAAGTTTTACAGTTTTTGAAAACAGATCTTCTCATGGGGGAGGGTTTGAAACATTTTAATCATTTTGCAACATTTCCTGGAACTATGTATGTGGTTTTCTTTTTTTCTTAAAATCAAAATCACTGAATACAATTGAAACCAAT
>gene=hg18_chr5_55503616_55504530_+; species=SPECIES_4; score=383.75; 
CATAGTTTACTAATGTATTAAATCTAGTTTTAGTTGCTAATAGCTTAGTCATCAAGTTCTCTGATTAAAAGAAATATGACCAGGAGACCAAAAGTAAGCTATGCTGGACAAATTTAGAAATGCCAAAGTTTTACAGTTTTGCAAAACATATCTTCTGATGGGGGAGGGTTTGAAACATTTTTATCATTTTGCAACATTTCCTGGAACTCTGTATGTGGTTTTCTTTTTTTCTTGAAATTCAAACCATTGAATACATCTGGAACCCAT
>gene=hg18_chr11_35281808_35283114_+; species=SPECIES_0; score=581.89; 
CCCCAGTAGAGCCAAAGGTCCTGTGACTTCCCAGAATCCACCAAGACTCTGGAAACAACCAGGAAAGTCTTTGAATGATTCACTCCAAAGCCTGGCCCCATTGTTCATGGCCTCAGGAGAAGACTGAGGAACACTTTGACAAAGGGGGTTGAAGACCATGGGGGAGTTAGGAAGGACCGAAAGGAACATAGATAGCTGGACAGTGAGGGAGAAGAGCTCTCGGTGGTGGGTGCTGGGGATATTTGCAAAAT
>gene=hg18_chr11_35281808_35283114_+; species=SPECIES_1; score=581.89; 
CCCCAGTAGAGCCAAAGGTCCTGTGACTTCCCAGAATCCACCAAGACTCTGGAAACAACCAGGAAAGTCTTTGAATGATTCACTCCAAAGCCTGGCCCCATTGTTCATGGCCTCAGGAGAAGACTGAGGAACACTTTGACAAAGGGGGTTGAGGACCACGGGGGAGTTAGGAAGGTCCAAAAGGGACATAGATAGCTGGACAGTGAGGGAGAAGAGCTCTCAGTGGTGGGTGCTGGGGATATTTGCAAAAC
>gene=hg18_chr11_35281808_35283114_+; species=SPECIES_2; score=581.89; 
CCCCAATACAGCCAAAGGTCATGTGACTTCCCAGAATCCACCAAGACCCTGGAAATGACCACAAAAGTCTTTGAATGATTCACTCCAGAGCCTGACCCCATTACTCATGGCCACAGTACAAAACGGTGGGGTACATTGACCGTGGGTCATGGGGGGTCAAGGGGAGTTGGGAACGCCTGAAAGGGCCCCAGATATCCGGACAGTGGCAAAGAAGAGCCCTCAAGGTTGGATGCGGAGGGTGTTTGCAAATC
>gene=hg18_chr11_35281808_35283114_+; species=SPECIES_3; score=581.89; 
CCCCAGGGCAGCCCAAGGTCAAATGACTTCCCAGAATCCACTGAGAATCTGGAAACGACCATGAAAGCCTTTAAATGATTCACCCCAAAGTTTGGTCTCATTACTCATGGCCTTAGTAGAAGACTGTGGGGCACTTTGACCATGGGGCTTCGGGGACAGAGCGTGGTTGGGAAGGTCCCAAAGGCTCATGCATATCTGTGCAGTGGGCGAGGAGGGCTATCAGGGGTGGAAACCGAGGATATTTGCAAGCT
>gene=hg18_chr11_35281808_35283114_+; species=SPECIES_4; score=581.89; 
CCCCAGTACAGCCAAAGATCATGTGACTTCCCAGAATCCACCAAGACTCTGGAAACGACCTCAAAAGTCTTCGAATGATTCACCCCAAAGCTTGGCCCCATTACTCATGGCCTCAGAAGAAGACTGTGGGGCACTTTGACTTCGCAGATTGAGAGCCCAAGGGGAGTTGGGAAGGCCCGAAAGGGTTGTGGGTATCTGGCCAGTGGAGGAGAAGAGCCCTCAGGGGTGGATGCCGAGGATATCTGCAATCC
>gene=hg18_chr5_10286364_10287246_+; species=SPECIES_0; score=507.92; 
TCATAAATAAGACTCTTCCCCTATTGAACAGCTCCATAAAGTGGTCTACTCAAACATGGTAGAAGCACCGGAGTTGGAAAGGCCACTGCTGCCCCCCGCTGGGACAAGTCTGCCTCTCCACAACGCGGAAAGTAAATGCTAACATTCTATTTATAAAGCACAGATTCAAATTAAAGTTACTTGCCAAAAAGCTAACAATTCCAACGAAAGCCCA
>gene=hg18_chr5_10286364_10287246_+; species=SPECIES_1; score=507.92; 
TCATAAATAAGACTCTTCCCCTACTGAACAGCTCCAAAAAGTGGTCTACTCAAACATGGTAGAAGCACCGGAGTTGGAAAGGCCACTGCTGCCCCCCGCTGGGACAAGTCTGCCTCTCCACACAGCGGAAAGTAAATGCTAACATTCTATCTATAAAGCACGGATTCAAATTAAAGTTACTTGCCAAAAAGCGAACAATTCCAACTAAAGCCCA
>gene=hg18_chr5_10286364_10287246_+; species=SPECIES_2; score=507.92; 
TTATAAATAACACTCTTCCCTTGATGAACAGTTCCCAAAACTGCTACACTCAAATGTGGTAGAAGCCCAGGAGCTGGGAAGGCCAGTGCTGCCCCCTGCTGGGACAACCGGGCCTCTCAAGACAGCGCAAAACATATGTCAGCTTTCTATTTATAAAGCATGGATTTAAATTAAGGTTCTTTGCCAAAATGCCAATTATCCCAAAGAATGCTCA
>gene=hg18_chr5_10286364_10287246_+; species=SPECIES_3; score=507.92; 
TCATAAACAGGAATCTTCCCCAAGTGAACAACTCCAAAAACTGGCCTGCTCAAACATGGTAGACCCACAGGAATTGGACAGGCCACTGCTGCCCCGTCCCGGGCGGTGCCGGCCTCTCACAATGGCGGAAAGTAAACATCTACTTTTACTTTATAAAGCATGGAATCAAATTAAACTTATTTGCCAAAATGCTGATTATTCGAAGGAATGCCCG
>gene=hg18_chr5_10286364_10287246_+; species=SPECIES_4; score=507.92; 
TCATAAATAGGACTCTTCCCCTAGCGAACAGCTCCAAAAACTGCTGTACTCACACAGGATTGAAGCGCGGGAGCTGGACAGGCCACTGCTGCCCCCTGCTGGGACAAGCGGGCCTCCCAAGACAGCGGAAAACAAATAGCAACTCTCTATTTATTAAGCATGGATTCAAATTAAAGCTATTTGCCAAAATGCTAATTATTCTAAGGAAAATCCA
>gene=hg18_chr15_60214797_60215979_+; species=SPECIES_0; score=732.75; 
AAAAAAAAATCCCCATCATCGTCCAAATGCACCAACTTCCTATTTTTCCTGGCTGGCTGCCCTTTCTTCATTTTCGTTTCCCAGCAGCAGCCAACATTCCCCGCAACTTGATCAGCAGGGCAGGCGGGTTCTACCCAGTAGTGTGCAGGACATAATGTGTGGGAGCATAGCAGGTCTCCCCCAGTTCTCCAAGAGCCAGAGGCATTTACTTTAGACCTGG
>gene=hg18_chr15_60214797_60215979_+; species=SPECIES_1; score=732.75; 
AAAAAAAAATCCCCATCATCGTCCAAATGCACCAACTTCCTATTTTTCCTGGCTGGCTGCCCTTTCTTCATTTTCGTTTCCCAGCAGCAGCCAACATTCCCTGCAACTTGATCAGCAGGGCAGGCGGGTTCTACCTAGCAGTGTGCAGGACATAATGTGTGGGAGCATAGCAGGACTCCCCCAGTTCTCCAAGAGCCAGAGGCATTTACTTCAAACCTGG
>gene=hg18_chr15_60214797_60215979_+; species=SPECIES_2; score=732.75; 
AAAAAAAAATCCCCATTATTGTTCAAATGTGCCAACTTCCTATTTGCCCTGGCACACTGCCCCTTCTTCATTTCAGTTTCCCAGCAGCAGCCAACATTCCTGCCAACTTGAGCAGCAAAGCAGGTAGGTTCTGCCCATGTGTGTACAGGACCTGGGGTGTGGGAGCACAGCGGGGTTCTCCCAGCTCTCCAAGAGCCCGAGGCATTTACCCCCAACTTGG
>gene=hg18_chr15_60214797_60215979_+; species=SPECIES_3; score=732.75; 
AAATATATATCCCTATCATCATCCAAATGCACCAACTTCCTATTTTTCCTGGCCAGCCGCCCCTTCTTCATTCTGGTTTCCCAGCAGCAGCCAGCAGGCCCTGCAACCTGAGCAGTAGGGCAGGTAGGCTCTACCCAGGTGAGTGCAAGACACAAAGCATGGGAGCAGAGCACGGCCACCTGAGGTCTCTGAGAGCCAGAGGCATCTCTTTCAAACGGGG
>gene=hg18_chr15_60214797_60215979_+; species=SPECIES_4; score=732.75; 
AAAAAAAAATCCCCACCACCGTCCAAATGCACCAACTTCCTATTTCCCCTGGCCACCTGCCCCTTCTTCATTTTGGTTTCCCAGCAGCAGGAAACATCCCCTGCAACTTGAGCAGCAGGACAGGCAGGTTCTCCCCACGTGTGTGCAGGGTGCAAAGCCTGGGAGCAGAGCCGGGCTCCCTGAGTTCTCCAAGAGCCAGAGGGATTTACTTCAAACTTGG
>gene=hg18_chr5_114783187_114784021_+; species=SPECIES_0; score=519.05; 
CATGAGGTATGTGGGTTTCATCCCAATGGTCCAGCATGCTTACTGGAACTCTATACCTCATGTTTGTATTCCAGGCATAAGGAAAAAGTAGGGAAAGAAAAGAAGGACATACCACTCAGATGAGTCAGTTCCCTCTAAGGAGCCTTCCAGGAAGCCCCAGCTAACATTTCTGCTACACTACATGGCCACACCTCATAAGGGAGGCTGGGAGTGTTTGGGTAACAATGAAGCTGCAAAACAAATTCCTACTAGAAAGAAAAAGAGAAG
>gene=hg18_chr5_114783187_114784021_+; species=SPECIES_1; score=519.05; 
CATGAGGTATGTGGGTTTCATCCGAATGGTCCAGCATGGTTACTGGAACTCTATACCTCATGTCTGTATTCTGGGCATAAGGAAAAAGTGGGGAAAGAAAAGAAGGACATACCACTCCAATGAGTCAGTTCCTTCTAAGGAGCCTTCCAGGAAGCCCCACCTAACATTTCTGCTACACTACATGGCCACACCTCATAAGGGAGGCTGGGAGTGTTTGGGTAACAATGAATCTGCAAAACAAATTCCTACTAGAAAGAAAAAGAGAAG
>gene=hg18_chr5_114783187_114784021_+; species=SPECIES_2; score=519.05; 
CACCAGGTATGTGACTTCTGCCCCAGTGGTCCAGTGTAGTTACTGAAGCTCAATACCTCACAACTGCATTCCAGGCAGCAGTAGAAAGAGAGGACAGAAAAGAGAGACACACCTCCTAGACGAGTTAGCTCCCTTTAAAGAGCCTTCCAGAAAGTCCTATATAACATTTCTGCTATACAAAATGACCATGCCTTATAAAGGGGGCTGGGAATATTTGGGCAGCCATTCAGCTGTTAAACAAGTTCCTTCTAGGAAGTACAAGAGAAA
>gene=hg18_chr5_114783187_114784021_+; species=SPECIES_3; score=519.05; 
TATAAGGTGTGTGGCTTCTATCCCAATGGCCCAGCAGGGGTCCTGGGGCTCTGAACCCCCCATCCCTTTTCCAGGCAACAGGAGATAGAGGGGAAAGTGAGGAGGGACATACCTCCTAGAGGAGTCAACTCCCCTTCAGGAGCCTTCCAGAAAGTTCCATGTGACCTTTTTGCTACACCACATGGCCATGCCCTCTAAAGGAGGCTGGGAATGTTTGGCCAGCAGTGAAGCTACCAAACAAGATTCAGCTAAGAAGGAATAGAGAAG
>gene=hg18_chr5_114783187_114784021_+; species=SPECIES_4; score=519.05; 
CACAAGGTGTGTGGCTTCCATCCCAATGGTCCAGCAAGGTTACTGAAGCTCCACACCTCACATCTGCCTTCCAGGTGGCTGGAAAAAGAGGGGAAAGAGACAAGGGACACACCTCCTAGATGAATCAGCTCCCTTTAAAGAGCCTTCCAGAAAGTCCCACATAACTTTTCTGCTATACTACATATCCACACCTCATGAGGGAGGCTGGGAATGTTTGGGCAGCAATGAAGCTGCCAAACAAGTTCCTTCTAGGAAGGAAAAGAGAAG
>gene=hg18_chr4_170436383_170437616_+; species=SPECIES_0; score=583.26; 
AGATCTTAAAGCAAAAAGAATTTGAAAATAGTCTGTGGCCCATACTACAAGCATTAAAGAAAATATGGAAAAAGAGGATGGCTTTACTCACAACAAATTACTTATAAAGCCTATTGGCATTTGGAAATGGTTGATGCTTTTACTAGGGAATCAAGTTTTATGTTTACATAGTAAGTATATACTCAGCAGTAACTTCAGGAAATCACATGGATTGCCAAGAAAGTCCTTATTGAAGCATTATTTAGAAAAAAATCCTGCCAAAACATTAAAGAGGCTTT
>gene=hg18_chr4_170436383_170437616_+; species=SPECIES_1; score=583.26; 
AGATCTTAAAGCAAAAAGAATTTGAAAGTAGTCTGTGGCCCATACTACAAGTATTAAAGAAAATATGGAAAAAGAGAATGGCTTTACTCACAACAAATTGCTTATAAAGCCTATTGGCATTTGGAAATGGTTGATGCTTTTACTAGGGAATCAAGTTTTATGTTTACATAGTAAGTATATACTCAGCAGTAACTTCAGGAAATCACATGGATTGCCAAGAAAGTCCTTATTGAAGTATTATTTAGAAAAAAATCCTGCCAAAACATTAAAGAGGCTTT
>gene=hg18_chr4_170436383_170437616_+; species=SPECIES_2; score=583.26; 
AGATCTTAAAGCAGAAGGAAATTGAAAATAGTCTGTGGCCCAAACTCCAAGCGTTAGAAAAAATATGAGAAAAGATGATGACCGTATAGACAACGAATTGCTTATAAAGCCTGCTGGCATTTGCAAATGGCTGATGCTTATACTGGGGAGTCAAGTTTTATGTTTACATGGTAAGTGTATACACAGCAGGAACTTCAGGAAATCTCATGGGTTGCCAAGAAAGTACATATTGAAGTATTACATTGAAAAAGATTCTGCCAAAACATTTAAAAACCTTT
>gene=hg18_chr4_170436383_170437616_+; species=SPECIES_3; score=583.26; 
AGGCCTTGAAGCAAAAAGAATTCATAAATAGTCTGTGGCCCATACTACAAGCATTAGAGAAAATATGGAAAAAGAAGATGAACTTACTCACAACAAATTGCTTATAAAGCCTATTGGCATTTGCAAATGGTTGATGCTTTTACTGGGGAATCAAGTTTTATGTTTACGTAGTAAGTTTATACTCAGCAGGAACTTCAGGAAATCATATGGATTGCCAAGAAAGTCCATATTGAAGTATTTTTTAGAAAAAAATCCTGCCAAAACATTTAGAAGGCTTT
>gene=hg18_chr4_170436383_170437616_+; species=SPECIES_4; score=583.26; 
AGGTCTTATAGCAAAAAGAATTCGCAAATAGTCTGTGGCCCATACTACAAGCATTAGAGAAAATGTGGAAAAAGGGGATGACCTTACTCACAGCAAATTGTTTATAAAACCTATTGACATTTGCAAATGGTTGATGCTTTTACTGGGGAATCAAGTTTTATGTTCACATAGTAAGTGTATACTCAGCAGGAACTTCAGGATATCACACGGATTGCCAAGAAAGTCTATATTGAAGTATTATTTAGGAAAAAATCCTGCCAAAACATTTAAAAGGCTTT
>gene=hg18_chr1_59388634_59390738_+; species=SPECIES_0; score=629.45; 
ACATGAATAACTGGAATAGTTGTTTAGATCATAATGAATTCCCAGAACCTTTCCAAGCCAACCAGCAGGCACAGGCTCTCTCCCTACCCGCAGCACTTTCCAGCTTTGTGACTTAGCGGAAAGAAAGAGCCGAGCCTCCTGGGGGACGGCTGCAAGGGAGTAGGGCACAGGGATCCTCACCGCTTCCATTGCCAAGCACTGCAGGTTGTTTGGACCTTTTTGTGTTTCAAGGAAGATGCTGAAAGAGACTGGCATTGCAGGCATGAATCCTGCACAGAGTGCACAGC
>gene=hg18_chr1_59388634_59390738_+; species=SPECIES_1; score=629.45; 
ACATGAATAACTGGAATAGTTGTTTAGATCATAATGAATTCCCAGAACCTTTCCAAGCCAACCAGCAGGCACAGGCTCTCTCCCTACCCTCAGCACTTTCCAGCTTTGTGACTTAGCAGAAAGAAAGAGCCGAGCCTCCTGGGGGACGGCTGCAAGGGAGTAGGCCACAGGGTTCCTCACCACTTCCATTGCCAAGCACTGCAGGTTGTTTGGACCTTTTTGTGTTTCAAGGAAGATGTTGAAAGAGACTGGCATTTCAGGGATGAATCCTGCACAGACTGCACAGC
>gene=hg18_chr1_59388634_59390738_+; species=SPECIES_2; score=629.45; 
ACTTGAATAACTGGAATAGTTGTTTAGATCATAATGAATTCCCAGAACCTTTCCAAGCCAACCAGCAGGCGCTTGCTCTCTCCCTACCCTAAAAGCTTTCTAGCTTTGTGACTTAGCAGAAAGGAAGAGCCAGGCCTTCTGCAAGAGGGCCTCAGGGGAGCAGGCTGCAAGCCTCCTTGCCATTCCCATCAGCTGGCACTGCAGGTTGTTTGGACATTTTCATGTTTCCCAGAAGATGTAAAAGGAGACTGGCATTGCAGGCAGCAATCCCGCACAGGCCACACAGC
>gene=hg18_chr1_59388634_59390738_+; species=SPECIES_3; score=629.45; 
ACATGAATAACTGGAATAGTTGTTTAGATCAGAATGAATTCCCAGAACCTCTCCAAGCCAACCAGCAGGCACATGTTCTCTCCCTACCCTAAGAGCTTTCCAGCTTTGTGACTTAGCAGAAAGGAGACACTGGGCCTTCTGTAGGAGGGCCGCAGGAGAGGAGGGCTTAGGAATCCTTGCCAGTTCCACTGTCTAGCGCTACAGGTGGTTTGTGACTTTTCACGTCTCCAAGAAGATGTAAAAAAAAAAAAACCTGGCAGGCATGAATCCTGCTCAGGTCACACAGC
>gene=hg18_chr1_59388634_59390738_+; species=SPECIES_4; score=629.45; 
ACAGGAATGACTGGAATAGTTGTTTAGATCATAATGAATTCCCAGAACCTTTCCAAGCCAACCAGCAGGCACATGCTCTCTCCCTACCCCAAGAGCTTTCCAGTTTTGTGACTTTGCAGAAAGACGGACCTGAGCCTTCTGGAGGAGGGCAGCAGGGGAGTGGGGAACAGGAACCCCCACCAATCCCATCACTCAGCGCCGCAGGTCGTTCGTTCCCTTTCACGCTCCCAGGAAGATGTAGAAAGAGACTGGCATTGTGGGCATGAATCCTGCACAGGCTGCACGGC
>gene=hg18_chr8_42266680_42267633_+; species=SPECIES_0; score=392.73; 
GGAGACCTTACTTCTGTCATCATCAGGAAGCTTGGGGAGCCCCAGTGCAGCAGGGCTGCCCTCTCAGATCCTCGTTCCCTGCCCACCTGGGGCTGGTGTGTGAGTCAGAGGCGCTTCCGAGAACACCGGGAAGGGGTGCTGTCTTGGGATTACTCCAATGACAAGGAAAATCATCAGGTCTGGGCTGGGGAGGACTGGGCAAGTTCCAAAACTTCCTCCCTGGGCATGTTAGGGCC
>gene=hg18_chr8_42266680_42267633_+; species=SPECIES_1; score=392.73; 
GAAGACCTTACTTCTGTCATCATCAGGAAGCTTGGGGACCCCCAGCACAGCAGGGCTGCCCTCTCAGATCCTCGTTCCCTGCCCACCTGGGGCTGGTGTGTGAGTCAGAGGCACTTCCGAGAACACCGGGAAGGGGTGCTGTCTTGGGATTATTCCAATGACAAGGAAAATCATCAGGTTTGGGCTGGGGAGGACTGGGCAAGTTCCAAAACTTCCTCCCTGGGCGTGTTAGGGCC
>gene=hg18_chr8_42266680_42267633_+; species=SPECIES_2; score=392.73; 
GGGTGCCTGCGTGCGGGCAAGGTGAGGCTGCTGGGGGGGGCCCGGGGCCGGGGGGGGGGCTGCGCGGAGGCTCGAGCGGGGGCACCCAGCGGGGGGTGAGGCGGGCAGGGGCACTCGGGGGGACACGAGGGGGGGTTGCTGTCTTGGTGTCCCTCGAGTGATGAGGGAACCCACCCGGTCATGTCCAGGGAGGGCTGGACCAGCCCCAGACCTTCCTCCCCCAGCACGGCTGTGTC
>gene=hg18_chr8_42266680_42267633_+; species=SPECIES_3; score=392.73; 
GGACGCCTTGCATCTTTCATCATCAGGAAGCTCAGGCAGCCACAGGGCAGTGGGCTTACCTTTTCAGATCCCCATCCCATGCTTGGGTGGGGTGTGTGCGTGAATCAGAAGCTTTTACGAGAAAGTCGGGAAGGGTTGCTGACTAGTGATTATTAAAATGAAAAGAAAAATCACCAGGTTTTGAGCGGGGAAGACTGGACAAATTCCAAAACTTCTTCCCTGGGCATGTTAGGGCC
>gene=hg18_chr8_42266680_42267633_+; species=SPECIES_4; score=392.73; 
GGAGACCTTACTGCCTTTGTCATCGGGCAGCTCAGGGAGCCCTGGTGCAGTGGGATTGCCTTCTCACATCCCCCGTCCCTGCCCCGTTGGGGCGTGTGTGCGAATCAGAGGCCCTTACAAGAAAGTCGGGAAGAATCGCATTCTAGCGGTTACTAAAACGATGAGGAAAATCACCAGGTCTTGAGCGAGGAAGACTGGACGAGTTCCAGAACTTCCTCCCTTGGCATGTCGGGGCC
>gene=hg18_chr16_10872262_10873309_+; species=SPECIES_0; score=749.40; 
ACCACAAGCCCAGCAACCTCAGGGTTTGAGGCACCCTGCTTACATTTTCTCTGACTCTACTTTGTTGTTTTGTTGTTCTGATTTCATTGCGTGACATTTTTGCCCATGAGGTCTCAGTTCTAGGAATGACAGAACAAAGGCTCCCTCTGGGAAGTCGCCTGATTTATTGGAAAGGGAGG
>gene=hg18_chr16_10872262_10873309_+; species=SPECIES_1; score=749.40; 
ACCACAAGCCCAGCAGCCTCAGGGTTTGAGGCACCCTGCTTAGATTTTCTTTGACTCTGCTTTGTTGTTTTGTTGTTCTGTTTTCATTGTGTGGTATTTTCGCCCATGAGGTCTCAGTTCTAGGAAGAATAGAACAAAGCCTCCGTCTGGGAAGTTGCCTGATTTATTGGAAAGGTAGG
>gene=hg18_chr16_10872262_10873309_+; species=SPECIES_2; score=749.40; 
ACCGCAGACTCATCAGACCCAGGGTTTGTGACGCCCTGCTTACATCTTCTTTGGCTTTCCTTCATTATTTTGTCTCTCTGTTTTCACAGTGTGGTAGTTTTACCCATGAGAACTCTGTTCTAGGAAACACAGAACAAAGCCTCCTTCTAGGATGTTGCCTGATCTATTGGAAAGGGAGG
>gene=hg18_chr16_10872262_10873309_+; species=SPECIES_3; score=749.40; 
TCGGTGACCTCATCAGACGCAGGGCATGTGCCCTCCAGCTTAGATCTTTCTTGGCTCTCATTTGGTCTTTGGTCCCTCCGTTTTCACGATGTGTTATTTTTGCCCACAGGGATACTGTTCTAGAACCATTAGAACAAAGTCTCCCTCTAGGATGTTGCCTGATTTATTGGAAAGGAAGG
>gene=hg18_chr16_10872262_10873309_+; species=SPECIES_4; score=749.40; 
GCCACAGACCCCTCAGACCCAGGGTCTGTGACATCCTGCTCATATTTTCTTTGGCTTCCCATTGCTACTTTGTCACTCTGTTTTCCTGAAGAGGTATTTTTGTCCATGAGGACACTGTTCTAGGAACCACAGAACAAAGGCTCCCTCTAGGATGCAGCCTGATTTACTGGAAAAGGAGG
>gene=hg18_chr5_148400093_148400752_+; species=SPECIES_0; score=689.33; 
TCAACTGACTCCAAACCTGCAGATAAAATGAGAGGCAGGACAACATTATCTCCCTAACAATACTGTTTTTGACTCAGCCATACCAATCTGATAGGAGCCTGTCCAATCCCTCTTCCTGGAAAGGCCACAGCTTCCTGGATAATTCTTTAGGAACCACCTGCCAATGAAAACATGGGGTTTGCAAACACAGATTTCAAAAAATTGCAACAATGAACAGAACAGTCTATCAGAATAATGTGATGATGAGTATTGTTTTTTCTCTTATTTAAATGATGGCAAAAGTTTATTGAG
>gene=hg18_chr5_148400093_148400752_+; species=SPECIES_1; score=689.33; 
TCAACTGACTCTAAACCTGCAGATAAAATGAGAGACAGGACAACATTATCTCCCTAACAATACTGTTTTTGACTCAGCCGTACCAATCTGATAGGAGCCTGTCCAATCCCTCTTCCTGGAAAGGCCACAGCTTCCTGGATAATTCTTTAGGAACCACCTGCCAATGAAAATATGGGGTTTGCAAATACGGATTTCAAAAAATTGCAACAAGGAACAGAACAGTCCATCATTATAATGTGATGATGAGTATTGTTTTTTCTCTTATTTAAATGATAGCAAACGTTTATTGAG
>gene=hg18_chr5_148400093_148400752_+; species=SPECIES_2; score=689.33; 
TCAACTGACTCCAAATCTGTGGATAAAGTAGGAGGCAGAGCAATATTATCTCCCTACTAATACTGTCTTCAACTCAGCCATACCAATCTGATAGGAGCCTGTCCAATCCCTCTTCCTGGAAAGGCCACAGTTTCCTGGATAATTCTTTAGGAACCACCTGCAAATGGAAACACAGTGTTTGCAAACATGGATTTCAAAAAATTTGAAAAGTGAACAGAATAATTCATTAAAATAATGTAATGATAAGTATTATGATTACTCTAATTTTAATAGTGGCAAACATTCATTGAG
>gene=hg18_chr5_148400093_148400752_+; species=SPECIES_3; score=689.33; 
TCAACTGACTCCAAACTTGCAGATAAAATAGGAGGCAGGACAGTATTAGCTCCCTGACAATACTGTCTTCAACCCAGCCATACCGATCTGATAGGAGCCTGTCCAATTCCTCTTCCTGGAAAGGCCACAGCTTCCTGGGTAATTCTTTAGGAACCATCTGCCAATGGAAACACGGGGTTTGCAAAACCGGATTTCAAAAAATGACACCAGTGAGCAGAAGAGTTCATTAAAATAATGTTATCATAAGTATCATTATTACTCCAGTTATAACAATGACAAATATTTATTGAG
>gene=hg18_chr5_148400093_148400752_+; species=SPECIES_4; score=689.33; 
TCAACTGACTCCAAACCTGAAGATAAAATAGGAGGCAGGGCGATATTATCGCCCTAACAATACTGTCTTCAACTCAACCATACCGATCTGGTAGGAGCCTGTCCAATCCCTCTTCCTGGAAAGGCCGCAGCTTCCTGGATAATTCTTTAGGAACCATCTGCCAATGGAAACAAGGGATTTGCAAAAATTGATTTCAAAAGATTAGAAGGATGAGCCGAATAGTCCATTAAAATAATGTAATGATAAGTATTCTTATCACTCTTATTATAATGATGGCAGACATTTCTTGAG
>gene=hg18_chr10_6053000_6053657_+; species=SPECIES_0; score=400.30; 
TACGGCTGGTATACGATAGATATTTTCTGAATACATATATGGAATTATGAAGTAATGGAAATTGGAGTAAACTTATGGCTCTAGGACTTTCAAAACTCTGAAGTAGCCAAAAACATATACAAGTCCTAACGATCATAAATGAAGTCACCAAAATAGTGTATGGGCCACACCTCTTTCTGTTTCCCAGAACCTGTGAATCACACTTCCTCTAATAAGGCTGGCAGCCTCGGCCTGGTTCCATATCCAGAGTTCAGAGG
>gene=hg18_chr10_6053000_6053657_+; species=SPECIES_1; score=400.30; 
TAAGCCTGGTATACAATAGATATTTTCTGAATACATATACGGAATTATGAAGTAATGGAAATTGGAGTAAACTTACGGCTCTGGGACTTTCAAAACTCTGAAGTAGCCAAAAACATATACAAGTCCTAACGATCATAAATGAAGTTACCAAAATAGTGTATGGGCCACACCTCTTTCTGCTTCCCAGAACCTGTGAATCAGAGCTCCTCTAATAAGGCTGGCAGCCTCGGCCTGGTTTCATATCCAGAGTTCAGAGG
>gene=hg18_chr10_6053000_6053657_+; species=SPECIES_2; score=400.30; 
TAAGCCCAGTATGTGATGGGTGTTTTCTTAATCTATAGATGGAATGATGAAGTAATGGAAATGGGAGAAAATGTAAGATTCTTGGATTTTCAAAATTCTTAAGTAGGCAAAAATATACACAAGTCCTAACGATTGTAAATGAAGTCACCAAAATATTGTGTAGGCCACACCTCTTTCTACTTCCCAGAACCTGTGAATCAGACTTTTTCTAACATGGTAAGTAATCCTGGCCTACTCTCGAATCCAGAGCTCAAGAG
>gene=hg18_chr10_6053000_6053657_+; species=SPECIES_3; score=400.30; 
TAAGCCTGGTATGTGATAGGTGCCTTCTGAATATACAGAAGGAATGATGAAATAATGTAAATAGTCATAAATTTAAGGTTCTGGGATTTTAAAAACTCTTAAGTACCCAAAAACATATACAAGTCCCAGTGATCATAAATGAAGTCACCCAAATTGTGTTTAGGCCACGCCTTTCTCTATGTTGCAGAACTTGTAAATCATACTTCTTCTAATATGGTAAGTATTCTTGGCCTAGTCTCATATCCAGAGTTGAAAAG
>gene=hg18_chr10_6053000_6053657_+; species=SPECIES_4; score=400.30; 
TAAGCCCCGAAGGTGATAGGTGTTTTCTGAATATATAGATCGAATGAGGAAGTAATGGAAATAGGAGTAAACTTAAGGTTCTGGGATTTTCAAAACTCTGAAGTAGCCAAAGACATGTGCAAGTCCTAACAATCATAAACGAAGTCACCAAAATAGTGCGTAGACCACACCCCTTTTTACTTCCCAGAACTTGTGAATCAGACTTCTTCTAATATGGTAAGTACCCCTGGCCTAGTCTCATATCCAGAGTTCAGAAG
>gene=hg18_chr1_55956765_55958051_+; species=SPECIES_0; score=395.45; 
GCAGGGAAATGAGCACATGTTACGCATCTCTAAAGCCAGGAGGCTTCATGGCCAGGAAACTATGCTGGTCGGATAGTAATGCAAATGACTAATGCACCCTCTGAGGTCTCATGTGGTTTGAGACCCAGGAATCTGGGCCAGGCAGGAGACACATAGGCGGGGCTCCAAACGAGGGTGATAAGTGTTCTGGGAATCAGGAGTGAGGTTTGCTCTCCAGTGTCCCTGAACAGGCCAGGTTCCTCTGGTTTCAGTTACCT
>gene=hg18_chr1_55956765_55958051_+; species=SPECIES_1; score=395.45; 
GCAGGGAAATGAGCACATGTTACGCCTCTCCAAAGCCAGGAGGCTTCATGGCCAGGAAACTATGCTGGTCGGATAGTAATGCAAATGACTAATGCACCCTCCGAGGTCTTATGTGGTTTGAGACCCAGGAATCTGGGCCAGGCAGGAGACACATAGGCGGGGCTCCGAATGAGGGTGATAAGTGTTCTGGGAATCAGGAGTGAGTTTTGCTCTCCAGTGTCCCTGAACAGGCCAGGTTCCTCTGGTTTCAGTTACCT
>gene=hg18_chr1_55956765_55958051_+; species=SPECIES_2; score=395.45; 
GCAGGGAAATGAGCACATGTTATACATCTTCAAAGCCAGAAGCCTCTGTGGCCAGGAAAGTGTGCTGGTTGGATAATAATACAAATGACTAACGTACCCTCTTAGGTCTCCTGTGGTCTAAGACCCAGGAATCTGGGCCAGGCAGGAGACAAACAGGCGGGGCTCCAAGTGAGAGTGATAAATGTTCTGGGAATTACTAGAGGGGTTCTTGTTCCAGTGGCGCTGAACAAACCAGGTTACTCCGGCTTCAGTTTCCT
>gene=hg18_chr1_55956765_55958051_+; species=SPECIES_3; score=395.45; 
GCAAGGAAATGAGCACATGTTACACAGCTCCAAAGCCAGGAGGCTTCATGACCAGGAAACTATGTTGGTCAGATAGTAATACAAATGACTAATGCCTCCTCTTAGGTCTCATGTGGTTTGAGACCCAGGAATCTGGGCCAGGCAGAAGACAAATAGGCACGGCTCCAAGTGAGGGTGGTAAGTGTTCTGGGAATTACAAGAGGAGTTTTCATTCCAGTGGCCCTGAACAAGCCTAATTCCTCTGACTTCTGTTTCCT
>gene=hg18_chr1_55956765_55958051_+; species=SPECIES_4; score=395.45; 
GCAGGGAAATGAGCACATGTTACACGTCTCCAAAGGCAGGAGGCTTCATGGCCAGGAAACTATGCTGGCCAGATAGTAATACCAATGACTAATGTACCCTCCTAGGTCTCTTGTGGTTTGAGACCCAGGAATCTGGGCCAGTGAGGAGACAAACAGGCGGGGCTCCATGAGAGGGTGATAAGTGTTCTGCGAATTACAAGAGGGGTTCTCACTCCAGTGGCCCTGAGCAAGCCAGAGAAGTCTGGCTTCAGTTTCCT
>gene=hg18_chr3_191385518_191386514_+; species=SPECIES_0; score=592.82; 
CTCCAGAATCGTTATGCATGCTAAAGTAAGCACATTCCTAAACCTTACCAGGAACGAACTTACAGATTCTGACTCATGTTTCATTTAATAAAAATGTGGTTATTTAACCAGTGCCAAAACGCCAAGGCGGGGGATTCCATTAGTTGGTAGAATCTTAAGACATAGCCAAGATAAAGCCTGATATTGGGACAAAAGGCAAGAATTTAAAGTCGCTTTGCTTATGATGGCTCCACTGTAGTGTTCTGCCCCACTCCCAATAGC
>gene=hg18_chr3_191385518_191386514_+; species=SPECIES_1; score=592.82; 
CTCCAGAATTGTTATGCATGCCAAAGTAAGCACATTCCTAAACCTTACCAGGAACTAACTTATAGATTCTGACTCATGTTTCATTTAATAAAAATGTGGTTATTTAGCCAGTGCCAAAACACCAAGGCTGGGAATTCCATTAGTTGGTAGAATCTTAAGACATAGCCAAGATAAAGCCTGATATTGGGACAAAAGTCAAGAATTTAAAGTCGCTTTGCTTATGATGGCTCCACTGTAGGGTTCTGCTCCACTCCCAATAGC
>gene=hg18_chr3_191385518_191386514_+; species=SPECIES_2; score=592.82; 
CTTCAGCATCTTTATTCATGCTGCAGTCACCATCTGCAGTGATTTTACCAGAAGCTAATTTATAGACTCTGACTCATTTTTCATTTGATAAAACTGTAGTTATTCAACTAGTGCCAGAACATTTTGGCCAGGGATTCCACTAGTTGATAAAATCTAAAGTTAAAGCCAGAATAAAGCCTGAAATTGAGACAAATATCAAGATTTTTAAGCTACTTTGCTTATCAAAGATCCACTGTAGTCTTTAGCTCTATTCCCAATAGC
>gene=hg18_chr3_191385518_191386514_+; species=SPECIES_3; score=592.82; 
CTCCAGAATTTTTATGCATGCTAAAGTAGGCATGTCCCTAAACCTTACCAGGAACTAATTTATAGACTCTGACTCATTTTCCATTTAATAAAAATGTGGTTATTTAGCCAGTGCCAAAACACTTTGGGCAGGGGTTCCACTGGCTGATAACATCTAAAGACAAAGTCGGAGTAAAACCTGACATTGAGAAAAATGCCAAGAATTTTGAGCTGCTTTGTTCATCAGAGCTTCACTGTGATTTTCAGCTCTACTCCCAATAGT
>gene=hg18_chr3_191385518_191386514_+; species=SPECIES_4; score=592.82; 
TTCCAAAATTCTTATACATGCTAAAGTCAGCATGTCCCTAAATCTTACCAGAATCTAATTTATAGACTCTGACTCATTTTTCATTTAATAAAAATGCGGTTATTTAACCAGTGCCAAAACACTTTGGCCAGGGAATTCGCTAGTTGATAAAATCTAAAGAAAAAGCCAGAACAAAGCCTAACATTGAGACAAATGCCAAGAATTCTGAGCTTCTTTGCTTATCATAGCTCCACTGTTGTCTTTAGCTCTTCGTCCAAGAGC
>gene=hg18_chr8_126674618_126676290_+; species=SPECIES_0; score=942.90; 
ACTCTCAGTGTTGGGAAGGATGGGTCAAAGGCATCAGGTGCTGGCCTGTCATTCCAGTGGGAAATGGATCTCCTTTCAGGAACCAGGAGCTGGAAGCTCCCTCTGCAGGCAGGATCTCAGGGATTTTGCAGGAGGGTTGAAGTCTGAGAAGCACAGATTTCCAGACCAGGTCTCACCCAGGAGATTCAAAGGGCAGGATTGCGCAAGGACGACCTCTCTTGGGCC
>gene=hg18_chr8_126674618_126676290_+; species=SPECIES_1; score=942.90; 
ACTCTCAGTGTTGAGAAGGATGGGTCAAAGGCATCGGGCACAGGCCTGTCATTCCAGTGGGAAATGGATCTCCTTTCAGGAACCAGGAGCTGGAAGGTCCCTCTGCAGGCAGTATCTCAGGGATTTTGCAGGAGGGTTGAGGTCTAAGAAGCACAGATTTCCAGACCAGGTCTCACCCAGGAGATTCAAAGGGCAGGATTGCGCAAGGATGACCTCTATTGGGCC
>gene=hg18_chr8_126674618_126676290_+; species=SPECIES_2; score=942.90; 
ACTCTCAGTGTTGGGAAGGTTCGGAGGAAGCCATCAGGCGCTGGCCTGTCACTACAGTGGGCTATGGGGCTTGCTTCAGGCTCTGGGAGCTGGAAGATCTCTCTGCAGGTAGGACCTGGGGGACTTTGCTGGAGGGTTGAAGTCTCCAAAGCACAGATTTCCAGATCGGGTATCATCCAGGAAATTCAAAGGGCAGGACTGTGCAAGGGCAAGAGCCACTGGATT
>gene=hg18_chr8_126674618_126676290_+; species=SPECIES_3; score=942.90; 
ACTCTCAGGGCTGGGAAGGTTTGGTGAAAGCCATCCCGTGCCGGCCTATTATTATGGTGGGAGGTGGGGTTGGTCTCACTATCTGGGGACTGAAAGATCTCCCTGCAGGCAAGACCTGACCGATTGAGCAGGACCCTTGAGGTCTAAAAAGCACACATTTCCAGACGGGGTATCACCCAGGAGACCCTAAGGACAGGGGTGCACAAAATTGACCTTGTCTGGGCC
>gene=hg18_chr8_126674618_126676290_+; species=SPECIES_4; score=942.90; 
ACCGTTGGTGTTGGGAAGGTTGGGTCAAAGCCATCAGGCGCTGGTCGGTCATTATGGCGGGAGATGAGGCTTGTTTCAGGATCCGGGATCTGGCAGGGCTCTCTGCAGCCAGGGCCTGGGGGATTTTGCTGGAGGGTTGAAGTCTCAGAAGCACAGATTTCCAGACCGGGTATCGCTCAGGAGATTCAAAGGGCAGGATTGCACAAGGGCGACCTCTCTTGGGTC
>gene=hg18_chr2_40452165_40453602_+; species=SPECIES_0; score=402.27; 
CAGGAAAGATTAGATAGCTTGCTACCAGAAATCAAGAAATATTTATAATAATCACATTCACCCTAGACTTTCTCTAAGAATCTAAACAGAAAACTTTAATCCTCCAGAATGTAAACTGATGCCATGGCTATATATGGTCACAGAAATCCTAAGGGAAGAAAAAGAAAAAGAGGGGAGAAAACCAGTTGCTGTGTCTTAAATTGGTGTTGTTCTACCACAGAGATCTGTTAACCTTGGCAAAATTTACAAGAAGCATTAATCAACTTTACACA
>gene=hg18_chr2_40452165_40453602_+; species=SPECIES_1; score=402.27; 
CAGGAAAGATTAGCTAGCTTGCTACCAGAAATCAAGAAATATTTATAATAATCACATTCACCCTAGACTTTCTCTATGAATCTAAACATAAAACTTTAATCCTCCAGAACGCAAACTGATGTCATGGCTATATATGGTCACAGAAATCCTAAGGGAAGAAAAAGAAAAAGAGGGGAGGAAACCAGTTGCTGTGTCTTAAATTTGTGTTGTTCAACCATAGAGATCTGCTAACCTTGGAAAAATTTACAAGAAGCATTAATCAACTTTACACA
>gene=hg18_chr2_40452165_40453602_+; species=SPECIES_2; score=402.27; 
CAGAAAGGATTAGAGAGCTTGCTACCAGCAATCAAGAAATATTTACAATAATCACATTCACTCCAGACTTTCTCTATGAATCTAAACAGAAAACTTTAATCCTACAGAGTGTAAGCTGATGCCATGGCTATATATGGTCACATAACTCCTACGGGAAGAAAAGGGAAAAGAAAGAGAAAAAGCAGATACCATGTCTTAAATTTGTGTAGTTCTAGCACTGGGATCTGTTAACCTTGGCAAAATTTACAAGATTCATTAATCAGCTTTACTCA
>gene=hg18_chr2_40452165_40453602_+; species=SPECIES_3; score=402.27; 
CGGGAAGGATTAGACAGCTTGCTACCAAAAATCAAGAAATATTTATAATAATCACATTCACTCCAGACTTACTCTATGAACCTAAACAGAAAATTTTAATCCTACACACTGAAAACTGATGCCATGGCTATATATGGTCACAGAACTCCTAAGGGAAGAAAAATGAAAAGGAGGAAGAAAATCAGATGCTATGTCTCAAATTTGTGTTGCTCCACCATGGGGACCTGTTAACTCTGGCAAAATCTACAAGATTCATTAATCAGCTTTACTCA
>gene=hg18_chr2_40452165_40453602_+; species=SPECIES_4; score=402.27; 
CAGGAAGGATTAGACAGCTTGCTACCAGAAATCGAGAAATATTTACAATAATCACATTCACTCCAGACTTTCTCTATGAATCTAAACAGAAAACTTTAATCCTACAGACTGTAAGCTGATGCCATGGCTATATATGGTCACAGAACTCCTAAGGGAAGAAAAAGGAAAAGATGGAGGAAAATCAGATGCCATGTCTTAAATTTGTGTTGTTCTACCTCAGGGATCTGTTAACCTTGGCAAAATGTACAAGATTCATTAATCAGCTTTACTCA
>gene=hg18_chr11_28813527_28814583_+; species=SPECIES_0; score=516.30; 
AGGCTCAGTAAATTCTGAAACACATCTACAACTATAGAATAATAAAGAAATAATAAAAGCCCAAATGCTAAATGTAGAAATCCCGAAGCAACATTATCCTCTAATTGTCCTAAATGTGGTTTATGAGCAAAGAGCCAGCACCTACACTAATTGCTGGCCATGAGTCAGCGATCACTGACTTTAACAGGGCCTTGACCTTGGTCTGGATTAGTGGGAAATTAACACACTCCAAATCAGGA
>gene=hg18_chr11_28813527_28814583_+; species=SPECIES_1; score=516.30; 
AGGCTCAGTAAATTCTGAAACACATCTACAACTATAGAATAATAAAGAAACAATACAAGCGCAAATGCTAAATGCAGAAATCTCAAAGCAACATTATCCTCCAATTGTCCTAAATGTGGTTTATGAGCAAAGAGCCAGCACCTACACTAATCGCTGGCCATGAGTCAGCGATGACTGACTTTAACAGGGCCATGACCTTGGTCTGGATTAGTGGGAAATTAACACACTCCAAATCAGGA
>gene=hg18_chr11_28813527_28814583_+; species=SPECIES_2; score=516.30; 
GCACTCAGTAAATTATAAAGCATGTTTACAAATACAGAATAATTAAGAAGTATTAAAACAGGAAATGCTAAATGTAGAAATCCTGAAGCAACATTATTCTCTAGTTTTCTTGAATGTGATTTATGTGCAAGGAGCTAGCACCTCCACTAATCTCTGGCCATGAGTCAGCGATGGCTGACTTTAACAGGATCATGTCCTTAGTTTGGATTAGTGGGAAACTAGCATGCTGCTACTCAGGA
>gene=hg18_chr11_28813527_28814583_+; species=SPECIES_3; score=516.30; 
AGGCTCAGTAAGTTATGAAACATGTTTATAAATATAGAATAATTAAGAAATAATAAGAGACCAAATGCTAAATATAGAAATCTCAAAGCAGTAATATCCTCTAGTTTTACTGAATGTGATTTATGAGCAAAGAGATGGCATCTATACTAATGTCTGGCCATGAGTCAGCAATGACTGACTTTAACAGGGCCATGTCCTTGGTCTGGATTACTTAGAAACCGACATGCTTCTTCTCTTGA
>gene=hg18_chr11_28813527_28814583_+; species=SPECIES_4; score=516.30; 
AGGCTCAGTAAGTTATGAAACACATTTATAAATATAGAATAATTAACAAATAATAAAGGACCAAATGCTGAATGTATAAGTCCCAAAGCAACATCGTCATTTAGTTTTCCTGAATGTGGTTTATGAGCAAAGAGCCAGCACCTCCACTAATCTCTGGCCATGAGTCAGCAATGATGGACTTTGACAGGGCCACGTCCTTGGTCTGGATTAGTGGGAAATTGACTTGCTCCTACCCAGAA
>gene=hg18_chr15_73745647_73746991_+; species=SPECIES_0; score=571.01; 
CTCTGGGGAGGGCAGTGTGTAGGTGCTGGTTTGCACATGTCCACCACCTCAGCGTCTGCACATGCCTTATGCGCAGTGGCAGTCCTGTGGATACGTGTGCAGTGTACGTTGCCACAGCAGCTGATGGCTAAATGCGTGCCTACTCCCTGATGTCATTTCCCACACCCTGGGGACCCAATGACTCGCTCTTTCTCAGCGGTGTGAAGGGGTGGGAGGGGTGCACCAGTCTGCTCAGCCCTCTGGAGGACC
>gene=hg18_chr15_73745647_73746991_+; species=SPECIES_1; score=571.01; 
CTCTGGGGAGGGCAGTGTGTAGGTGCTGGTTTGCACATGTCCACCACCTCAGCGTCTGCGCATGCCTTGTGTGCGGTGGCAGTCCTGTGAATACGTGTGCAGTGTATGTTGCCACAGCAGCTGATGGCTAAATGCGTGCCTACTCCCTGATGTCATTTCCCACACCCTGGGGACCCAATGACTCACTCTTTCTCAGCGGTGTGAAGGGGTGGGAGGGGTGCACCAGTCTGCTCAGCCTTCTGGAGGACC
>gene=hg18_chr15_73745647_73746991_+; species=SPECIES_2; score=571.01; 
CTCTGGGGAGAAGGGTGTGTGGGTTCTGGTTTGCACAGGTCGGCTGCTTCAGGGTTGGCACATGTCGCGTGCACAGTGGCAGTCCCTTAAATGTGTGTGCAGTGTGTGTTGCCACAGCAGCTGGTGGCTGAATGCATGCTTCTCCCCTGATGTCATCTCCCACACCCCTAGGAGCCAGTGACTTGCTCTTCCTAAGCGGTGCGAATGGGTGGGAGGGGTACACCCACCAACCCCGCCCCCTAGAGGGCT
>gene=hg18_chr15_73745647_73746991_+; species=SPECIES_3; score=571.01; 
CTCTGGGGACGGTGGCGTGTGGGCTGTGGTTTGCACAGGCTGGCCGCCTCAGGGTCCGAACACGCCGAGTGCGCTGCCGCGGTCCTGCGAATGTGTGTGCGGTGCACGTCGCTGCAGCAGCTGGTGGCTGAAAGCGCGCTTCCTCCCTGACACCATCTCCCACACACCCAGAATCCGGGGACTGGCTCTTGCAGGGCCGTGAGAGAGGGTGGGAAGGATGCACCAGCCCGCTCACTCCTCCAGGGGGCC
>gene=hg18_chr15_73745647_73746991_+; species=SPECIES_4; score=571.01; 
CTCCAGGGAGGGTAGTGTGCAGGCTCTGGTTTGCACAGATCTGCCACCTCATTGTTTGCATGTGCCATGTGCATGGTGGCAGTCCCATGAATGTGTGTGCAATGTATGTTGCTGCAGGAGTTGGTGGCTGAATGCATGCTTCCTCCCTGACATCATCTCCCACACCTCCAGGACCCAGTGACTTGCTCTTTCTCAGAAGTGTGAAAGGGTGGGAAGGGTACACCAGTCTGCCCCATCCTCTAGAGGGCT
>gene=hg18_chr4_109003098_109004130_+; species=SPECIES_0; score=697.84; 
TCACTGAATGAAATGTCTAACCATGATGTTTCCAGGAAATGCCCCTCTACAAGTCACTGGGCAGCCTGATAAACATTTGCATGTGCCCTGAGGTCAAGTGACCTAGAGCTTCTCGCTGTGTTATAAGGTGGGGCTAATGTTTGGAAGAATGCACCTTACTGGGCAAACAGATAGTTTCCTACATGGTAACTGAGGAGGTGGGGAGGCTCCCCAGAAGAACTCACCAGGATGGAAATCCATTGCCCTTGGG
>gene=hg18_chr4_109003098_109004130_+; species=SPECIES_1; score=697.84; 
TCACTGAATGAAATGTCTAACCACGATGTTTCCAGGAAATGCCCCTCTATAAGTCACTGGGTAGCCTGATAAACATTTGCACGTGCTCTGAGGTCAAGTGACCTAGAGCTTCTAGCTGTGTTATAAGGGGGGGCTAATGTTTGAAAGAATGCACCTTACTGGGCAAACAGATAGTTTCCTACGTGGTAACTAAGGAGGTGGGGAGGCTCCCCAAAAGAACTCACCAGGATGGAAATCCATTGCCCTTAGG
>gene=hg18_chr4_109003098_109004130_+; species=SPECIES_2; score=697.84; 
TCACCCAGTGAAATGTCCATCGGCCAGATTTCCAGGAAGTGTCCCTCTGTAAGTCACTGGGGAGCTGGACAGATATTCATGCAGGCACTGAAGCCAGATGACCCGGAGCTGGGAGCTGTGTTAGATGGTGGGACTAATATCTGGAAGGACGTACCTCCTAGGGCAAACAGACTGTTAAATACGTGGTAACTGGGAAGAGGAGGAAGCTCCCCAGGAGGACTCATGGGGAAGCAAATCCACCGCTCTTAGG
>gene=hg18_chr4_109003098_109004130_+; species=SPECIES_3; score=697.84; 
TCACCAAGTGACATGTCTATCCACAATATTTCCAGGAAATGTCCCTCTATAAGTCACTGGGGAGTGGGATAATCATTCATGCAGGCACTGAAGTCAGATGACCCAGGGCGAGTAGCTGTGTTAGGAGGTGGGACTAATATTTGAAAGGAAGTACCTCACAGGGCAAACAGATGGTTACCTGCATGGTAACTGGGGAGGGGAAGAAGCTCCCCAGAAGGATTCATGAGGAAGGAAATCCATTTCTCTTTGG
>gene=hg18_chr4_109003098_109004130_+; species=SPECIES_4; score=697.84; 
TCACCAAGTGAAATTTCCCTCCGCGGTATTTCCAGGAAATGTCCCTCTAGAAGTCACCGGGGAGCTGGGTAAACACTCTCACGGATACCGAGGTCGGATGACCCAGAGCTGGTAGCTGTGTTAGAGGGTGGGGATAGCATTTGGGAGGAAATACCTCACAGGGAAAACACACTGTTACCTGCGTAGTGACTGGGGAGGGGGTGAAGCACCCCAGAAGGACTCAGAGGGAAGGAAATCCATTTCTCTTAGG
>gene=hg18_chr2_128004308_128005327_+; species=SPECIES_0; score=370.04; 
TGAGGCAGGGAAGAGTATCTGTGGGACCAAGAGGAATGGTGGATATGCAGCATTCCAGGCAAGGTTAAGAAATCCACCCCAGTACTTCTTTTCCCAGAAATAAAGTTCTCGCAATGAGCCTCAAAGTATCACTATCTTCCAAGAGCTAGGCAAAGTATTACTATCGTCATAATTAGCATCATTAACTTCATTTATTTAGTTTATTGAGTTGACACGTAAGCAAGTTTGCTTTTCCTTTCAGTATCTCAACTCCCAGGGCAATA
>gene=hg18_chr2_128004308_128005327_+; species=SPECIES_1; score=370.04; 
TGAGGCAGGAAAGAATATCTGTGGGACCAAGAAGTATGGTGGACATGCAGCATTCTAGACAAGGGTAAGAAATCCACCCCAGTACTTCTTTTCCCAGAAATGAAGTTCCTGCAGTGAGCCTCCCACTCTCAACATCTTCCAAGAGCTAGGTGAAGTATTACTATCATCATAATTAGCATTATTAACATCATGTATTTAGTTTATTGAGTTGACACGTAAGCAAGTTTGCTTTTCCTTTCAGTGTCTCAACTCCCAAGGCAATA
>gene=hg18_chr2_128004308_128005327_+; species=SPECIES_2; score=370.04; 
TGAGGCTGAAAAGAGTATCTGTGGAACCAGGAGGAATGGTGTACACAAAGCATTCCAGTCAGTGGTAAGAAATCTATCCTAATGCTTCTTTTCTTAGAAATAAAGCTTTTACAAAGGACCTTTCACCCTTAACCTTTTCCAAGACCTGGACAAAGTATGATCATCATCACAATCACCATCATCAGCATCATTTAGCTGGTTTATTGAGTTGCCACGTAATCAGGTTTGCTGTTCCTTCCACTACTTCAACTCCCAGGGCAATC
>gene=hg18_chr2_128004308_128005327_+; species=SPECIES_3; score=370.04; 
TGAGATTGGAAAGTGTATCTGTTTCATTCTGAGAAATTGTGCACACAGAGCATTCCAGTCAAGAGTAAGAACTCTGTCCTGAAGCTTCTCTTCTCAGAAATGAATCTCTTCCAATGCACCCCTCAACCTCAACCTCTTCCAAGAGTTAGACAAGATGTCATTATCATCACGGTCACAATCATCAACATGATTTCCCTGGTTGATTGAGTTGCCACATAATCAAGTTTGCCTTCTCCTCCATTACTTCAACTCCCAGGGCAATC
>gene=hg18_chr2_128004308_128005327_+; species=SPECIES_4; score=370.04; 
TGAGGCTGCAAAGAGTCTATGTGGGACCAGGAGGGACGGTGAACACAGAGCAGTCTAGCCAGGGGTAAGAAATCCATCCTCAGGCTTCTTTTCTTAGAGGTGAAGCTCTTGCAATGTAATTCTCACTCTGAACCTCTTCCAAGAGCTACACAAAGTATCCTTGTCATCACAATCAGCACCATCAGCATCATTTGCCTGTTTTATTGAGTTGCTACACAATCAAGTTTGTTTTCCCTTCCACTGCCTCAACTCCCAGGGCAATC
>gene=hg18_chr12_88308190_88309538_+; species=SPECIES_0; score=477.48; 
TCTTCCTACTAATCCAATTAGTTCTACTTCCTTATTCAAAACTCATCTGATCTATGCCTGATGACCTTAGTCATTCCTCTGTAAACCCTCAGCAGTTATTGTTGACTGATTTGCTCACTATGACCATGTGTTTACTTCATGCTGGGGCCCTGTGCCCAGCACTGCCTCATGGAGGTCACAGTTCACATGCCTACTGTGATAAGGGCAATGGTCAAGATAGGCATGCGGAAG
>gene=hg18_chr12_88308190_88309538_+; species=SPECIES_1; score=477.48; 
TCTTCCTACCAATGCAATTAGTTCTACTTCCTTATTCAAAACTCATCTGAGCTACGCCTGATGACCTTAGTCATTCCTCTGTAAACCCTCAGCAGTTATTGTTGACTGATTTGCTCACTATGACCGCGTGTTTACTTCATGCTGGGGCCCTGTGCCCAGCACTGCCTCATGGAGGTCACAGTTCACATGCCTACTGTGATAAGGGCAATGGTCAAGATAGGCATGCAGAAG
>gene=hg18_chr12_88308190_88309538_+; species=SPECIES_2; score=477.48; 
TTTTCCTACCAATCCAATTAGTTCCACTTCCTTACTCAGCACTCCTCTGAGCTCTCCCTGGTTACGCTAGTCCTTCCTCTGCAAACCATCAGCAGTTTTTGTGGATTGATTTGCTCTGTATTGCTGGGTATTTACTTCATCCTGGAGCCCTGTGCCTAGCACTGCCTCATGGAGGTCACAGTCCACATGTCTAATGTGATCAAGTTGATGACTGAGATAGGTATGCAGGAG
>gene=hg18_chr12_88308190_88309538_+; species=SPECIES_3; score=477.48; 
TCTTCCTACCCATCCAGTTAGTTCCACCCCCTTACTCAACACCCCTCTGGGTGTTCCCTGATGACCCCGGCCCTTCTCTCGCTAACCCTTGGCAGGGTTTGTCCCCTGATTTGCTCTCTATGACGGGGTGTTTAATACAGGCAGGAGCCCTGTGCCCAGCAAGGCCTGGAGGAGGTCACAGCTTGCACGCCGAGGGTGCTAAGGGCCGGGGTGGGGACAGGCACGAGGAAG
>gene=hg18_chr12_88308190_88309538_+; species=SPECIES_4; score=477.48; 
TCTTCCTACCAATCCAATTATCGCCACACCCTTACTCAATACTCCTCTGAGCTTTCTCTGATTTCCCTGGTCTTTCCTTTGCAAACTCTCAGCAGTTTTTGTTGCGTGATTTTCTATCTATGGCTATGTATTTACTTCGTCATAGGGCCCTGTGCCCAGCACTGCCTCATGGAGGTCACAGTCCACATGTCTAATGTGATAAGGGCTATGGTTGAGATAGGCATGCGGAAG
>gene=hg18_chr5_55454838_55456083_+; species=SPECIES_0; score=579.44; 
CATCAACATGGAGCGATCCAGAAGAACAGTTTTGCAGTAACGAGGGAGCATAGATAATCTCTAATATACTCATGTCCTTGGGGCCAGTCTGTGGTACCTAATTTCAAGTTGTCTAAACTTTAGCTCCTTCTTATCTCTAAGCTCAGGATGCCTGCAAACACAGCCAATCTGCCTCAGCTGTCACAGCAGGGGCTAAAGGGCAGGGCCCATGATTCAAAGAATTCAGCAGAGACGGCGGATGTGGTGGCCGCTGAATGGCAGGAGATAATGGGTCCAAG
>gene=hg18_chr5_55454838_55456083_+; species=SPECIES_1; score=579.44; 
CATCAATATGGAGCCATCCAGAAGAACAGTTTTGCAGTAATGAGGGAGCATAGATAATCTCTAAAATACCCATGTCCTTGGGGCCAGTCTGTGGTACCTAATTTCAAGTTGTCTAAACTTTAGCTCCTTCTTATCTCTAAGCTCAGGATGCCTGCAAACACAGTCAATCTGCCTCAGTTATCACAGCAGGGGCTAAAGGGCAGGGCCTGTGATTCAAAGAATTCAGCAGAGACGGCGGATGTGGTGGCCGCTGAATGGCAGGAGATGATGGGTCCAAG
>gene=hg18_chr5_55454838_55456083_+; species=SPECIES_2; score=579.44; 
CATCAGCATGGAGAGGTCCAGAAGGACTCTTTTGCAGAAACAAGAGAGCATAGATAATTTCTAATACACATAAAGCCTTGTGGGCAATATGTAGTATCTAGTTTCAAGTTATGTAAGCTGCAGTCCCTTCTTATCTCTACGCTCAGGATGTCTTCAAACACAGCAGATTGGACTCAGTTATCACAGTAGGAGCTGGAGACCAGGGCCCATGATTCAAAGAATTCATCAGAGACGGCTGAGGAGGCAGTCTCTGAATGACAGGAGATGATAGGTACAAG
>gene=hg18_chr5_55454838_55456083_+; species=SPECIES_3; score=579.44; 
TACCAACATGGAGAGGTCCAGAAGAACAGTTTTGCAGAAACAAGGGAATATAGATAATTCTTAGTATACATAGAGCCTTGTGGACAATCTGTAGTATCCAATCTCAAATTATCTTGGCTATAATTCCTTCTTATCTTTAAAGTAAAGAACACAGCAAACACAGCAGATTGGTTTCAGCTATCACAGTTAGGGTTCAGGGGTAGGATTTATGATTCAAAGAATTCATTAGAGATGGCTGAGGAGGTAGTCTCTGAATGGCAGAAAATGATGAGTATAAG
>gene=hg18_chr5_55454838_55456083_+; species=SPECIES_4; score=579.44; 
CATCAACATGGACAGGTCCAGAAGAACAGTCTTGCAGGAGCAAGGAAGCATAGATAACTTTTAACACACATGGAGCCTTGTGGGCAATCTGTAGAATCCAGTTTCCAGTTACTGAAGCTGTAGTTCTTTCTTATCTTTAAGCTCAGGATTCCTGCAAACACAGCAGACTGGTCTCAGCTATCACAGTGAGGGCTGGAGGTCACGACCCATGAGCCGAAGAATTCATCAGAGATGTCTGAGGAGGTGATCTCTGGATGTCAGGAGATGATGGGTACCAG
>gene=hg18_chr19_39002394_39004184_+; species=SPECIES_0; score=382.97; 
GGCTCTGCCGAGAACTGGGGAGCCCGGGTCCCCGCAGGGCCAAGGGGAGGGAGCTGGCGGAAGGGGCCGCGCCCACAGCCGGTCCCGACTGGCAGGCCAACGAGAACAGGGCCATCCCCAGGGCCCCGGGCTGGACGCAGACCAGATCTGCTGGAGGCCCCGCCAGAGGCGGAGGCTGACAGTGCCTTTCTATCCTATGGGTATTGTGGGCCCGCGGAGCCCCATGGGTGGGTCCATCCCCGGGCCC
>gene=hg18_chr19_39002394_39004184_+; species=SPECIES_1; score=382.97; 
GGCTCTGCCGAGAACTGGGGAGCCCGGGTCCCTGCAGGGCCAAGGGGAGGGAGCTGGCGGAAGGGGCCACGCCCACAGCCGGCCCCGACTGGCAGGCCAACGAGAACAGGGCCATCCCCAGGGCCCCGGGCTGGACGCAGACCAGATCCGCTGGAGGCCCCGCCGGAGGCGGAGGCTGATAGTCCCTTTCTATCCTGTGGGTATTGTGGGCCCGCGGAGCCCCATGGGTGGGTCCATCCCCGGGCCC
>gene=hg18_chr19_39002394_39004184_+; species=SPECIES_2; score=382.97; 
GGCCCTGGCGAGAGTTGGGGAGCCCAGGTCCCTGCTGGGCCAGTGGGAGTGACTTGGCAGAGGGGCCGGTGCCTGCAGCCAGCCGGGCCTGGCAGGTCAATGAGCACAGGGCCATCCCCAAGCCCCTAGGCTGGATGCATACCAGATCCGCTGGAGGCCCCAACAAAAGTGGAGACTGACACCCCCTTTCCAGCCCGTGGGCATTCTCGGCCCACAGAGCCCCATGGGTGGATCCCTCCTGGGGCCC
>gene=hg18_chr19_39002394_39004184_+; species=SPECIES_3; score=382.97; 
GGCTCTGCCAAGAGTTGGGGAGCCCGGGTCTCAGCTGGGCCGATGGGAGGCTGCTGGGAGAGGGGATCATGCCCGCACCCAGCCTTGCCTGGCGGGCCAGGGAGCACAGGGTGGCCCCCAGGCCCCCAGGCAGGTCCCACACTAGGTGCGGTAGAGGCCCCAACTCAGGCGGAGACTGACACCCCCTTCCCACCCCATGGGCTTTCTCGTCTCTAGGAAGCCCATGGGTGGGTCCTTCCCCGGGCCC
>gene=hg18_chr19_39002394_39004184_+; species=SPECIES_4; score=382.97; 
GGCTCTGCCAAGAGCTGGGGAGCCCAGGTCCGTGCTGGGCCAATGGGAGTGATTTGGCGGAGGAGATCGTGCTTGCAGCCAGCCCCGCCTGGCAGGCCAGTGGGCACAGGGCCACCCCCAAGCCCCCAGCCTGGACGTACACCAGGTCCACTGGCGGCCTCAACTAAGGCGGAGAGGGACAAGCCCTTCCCACCCAGTGGGCATCCTCGTCCCTTGGAGCCCGATGGGTGGGTCCATCCCCAGGCCC
>gene=hg18_chr17_38889518_38891856_+; species=SPECIES_0; score=380.50; 
TTTACCAAAGACTGGGAACACAGTCAATACACCCATCAAAGTCAGGGAGGCTGATTACAGGACGGGGAAAGCCTCTCTAAACCATCTTTTGGGGACCCCATTGTCTCTTCCCAGGACTAGGCATTGGGGTCTGCTCTACTGGGGTCCTCTATAGAAGCCTCTCTGAAGCTGTTCATGGAACAATAATAACCCCATTAGCTTCTGAAAACCTGCTATTCTAAGAAGGCAGCTGTCCAACCTAATTTAAGATGGGGCTTCTCCTAC
>gene=hg18_chr17_38889518_38891856_+; species=SPECIES_1; score=380.50; 
TTTACAAAAGATTGGGAACACAGTCAATACACCCATCAATGTCAGGGGGGCTTATTACAGGACAGGGGAAGCCTCTCTAAATCATCTTTTGGTGACCCCATTGTCTCTTCCCAGGACTAGGCATTGGGGTCTTCCCTACTGGGGTCCTTTATAGAAGCCTCTCTGAAGCTGTTCATGGAACAATACAAACCCCATTAGCTTCTGAAAACCTGCTATTCTAAGGAGGCAGCTGTCCAACCTAATTTAAGATGGGGCTTCTCCTAC
>gene=hg18_chr17_38889518_38891856_+; species=SPECIES_2; score=380.50; 
TTTAGAAAAAATTGGAAATACAGTCAATATCCACATCACAGCTGGGGAAGCTGGTTACAGGAATGGTGAAGTCTCTTTAAGCCATCCCTTGGTGACCCCACTGTCTCCTCCCAGGGCTGGAAACTCGTGTCTGCTCTCTTGGCATCCTCTATAGAAGATTCTTTCAAACTGTTCATCAGGCAACATTGACTCCACCAGCTTCTAGAAAACTGCCATTCCAAAGAGGCAACTGTCCAACCTGATTTAGGATCGGGCTTCTTCCAA
>gene=hg18_chr17_38889518_38891856_+; species=SPECIES_3; score=380.50; 
TTTAGAAAAGACTAGAAAAACAGTCAACATCCCCATCAAGACCAGGGAGATCGCTAACAGGAATGGTGAAGCCTCCCTAAGCTGCCCTTTGGGGTCCCCACTGTCTCCTCCTAGGACTGGGATCTGGGGTCTGTTCCTCTGGGTTCCTCTATAGAAGACCGACTCAATTTGTTCATCAGGTAACACTGACTCTGCCATACTCTAGCAACTTGCCATTCCAGAAAGGCAACTGTCCAACCTCATCTCAGATGGAGCTTCTTCGAA
>gene=hg18_chr17_38889518_38891856_+; species=SPECIES_4; score=380.50; 
TTTAGAAAAGATTGGAAACACAATCAATCTCCCCATCACAGCTCGCGAGGCTGGTTAGAGGACAGGTGAAGCTTCTCTAAGCCACCCGTTGGTGACCTCACTGTCTCCTCCCAGGACCACGAACTGGGGCCTGCTCCACTGGATTCCTCTATAGAAGACCCTGTCAGGTTGTTCATCAGGCAATATTGATTCCACCAGCTTCTGGAAACTTGCTATTCCAAAAAGGCAACTGTCCAACCTCGTTTAAGATTGGGTTTCCTCCAA
>gene=hg18_chr14_31798318_31799502_+; species=SPECIES_0; score=766.85; 
GGCAAATGGAAAGAGTTAAACAAGCCATGACTCACAACCAACTCAGCTCTGGCCCAGGCAGCAGGTGGTTCTTTTGATCTTTCACTAAATGGGGACTTTACAGGAAACAGTCCTTGAGGAAGGCAGTTTAAGTAACTTGGCAGTTTGTAAGCAGCATGCAATCTTTTCATGCCCAACATATTATAAATTAGGGATGGAACCAGATGCAAAAGGGACCCCAAACATGAGATTTCTGTATTGCACACATTATTCAGTCATGAGCCATGGAAACA
>gene=hg18_chr14_31798318_31799502_+; species=SPECIES_1; score=766.85; 
GGCAAATGGAAAGAGTTAAATAAGCTATGACTCACAACCAACTCAGTTCTGGCCCAGGCAGCAGGTGGTTCTTTTGATCTTTCACTAAACTGGGACTTTACAGGAAACAGTCCTTGAGGAGGGCAGTTTAAGTAACTTGGCAGTTTGTAAGCAGCATGCAATCTCTTCATGCCCGACATATTATAAATTACTGATGGAACCAGGTGCAAAAGGGACCCCAAACATGAGATTTCTGTATTGTACACATTATTCAGTCATGAGCCATGGAAATG
>gene=hg18_chr14_31798318_31799502_+; species=SPECIES_2; score=766.85; 
GGCAGATGGAAAGGGTCAAATAAGCTGAGACTCTCAACTAACTCAGCCCTGACCCAGCCAGCAGGTGGTTCTTTTGCTCTCTCACTAAACTAGGACTCTGCAGGAAATAGCCCTTGAGGAAGGCAGTTTAAGTAACTTAGCTGTTGGTAAGCAGCATGCAATCTTTTCATGCTCTACATCTTATAAAATAGTAGTGGAACCAGATGTACAGGGGATCCCAAACATACAGTTTCTGCACTGCAAACTTTGTCCAGTTATCAGCTATAGAATTG
>gene=hg18_chr14_31798318_31799502_+; species=SPECIES_3; score=766.85; 
GGCAAATGGAAAGAGTTAAATAAACTGTGACTCACTACCAACTCAGCCCTGGCCCAGGCAGCAGGTAGTTCTTCTGATCTTTCACTAAACTGAGAGTTTACAGGAAAAAGCCCTTGAGGAAGGCAGTTTAAGTGATTTGGGAATTCGTAAGCAGCATGCAATCCTTTCACACCCTAGACTTTATAAAATAGTGCTGGAACCAGATGTACAGGAGACCCCAAATTTGCAATGTCTGTAGTGCACATATTGTCTAATCATGAGCTACAGAAGTA
>gene=hg18_chr14_31798318_31799502_+; species=SPECIES_4; score=766.85; 
GGCAAATGGGAAGAGTTAGCTAAACTGTGGCTCACCACCAGCTCTGCCCTGGCCCAGGCAGCAGGTGGTTCTTTTGATCTCTCACTAAACGGAGATTTTACAGGAAACAGCCTTTGAGGAAGGCAGTTTAAGCAATTTGACAGTTTGTAAGCAGCATGCAATCCTTTTGTGCCCCACATCTTATAAAATAGTAGGGGAATCAGATATACAGGGGATTCCAGTCATGCCATTTCCGCAGTGCACACATTGTCCAGTCGTGAGCCGTAGAAGTG
>gene=hg18_chr10_34857131_34858054_+; species=SPECIES_0; score=524.69; 
TGCTCAGTAGTGATAGGTTTGTTTGTTTTTTATTTGATTATGACAAATTGCTTAGGGTTTCCTGTAAGTAGCAAGTTTTTAAGAAATGTACTAATATTTGAGAAGTTTCAAGAGACTGAGGTAATCAAGAGGGGAAGATGAAAGACAGCCATAGGGTGTCATTAACACACAGCAGTTTAACTTGCATTTATTCTGGAGGTTTCAAGGGGTATGAGGACTAGG
>gene=hg18_chr10_34857131_34858054_+; species=SPECIES_1; score=524.69; 
TGTTCAGTAGTGATAGGGTTTTTTTTTTTGTATTTGATTATGACAAAGTACTTAGGGTTTCCTGTAAGTAGCAAGTTTTTAAGAAATGTATTAATATTTGAGAAGTTTCAAGAGACTGAGGTAATCAAGAGGGGAAGAGGAAAGACAGCCATAGGGTGTCATTAACACACAGCAGTTTAATTTGCATTCATTCTGAAGGTTTCAAGGGGTATAAGGACTAGG
>gene=hg18_chr10_34857131_34858054_+; species=SPECIES_2; score=524.69; 
CTCTCTGCTCTGACAGGACTGTTTCATGTGTATTTAATTCTGACCACGTGTTTGGAAGTTCCTGCAGGTTACAAGTATTTAATAAATGTCTGATGATTTGAGAGGCATCAAGAGATTGAGGCTATCAAGGGAGGGAGATGAAGGGCTGCCACAAGGAAACCAGAATGCACAGCAGTGTGATCTGCATTTATTCTGAAGGTTTGGAGGAGTTTGAGGACTGGA
>gene=hg18_chr10_34857131_34858054_+; species=SPECIES_3; score=524.69; 
TTCTCAGTCCCGATAGGGTTGTTGCCTTTCTACTTAATCCTGACAAATTGCACACAAGCTCCCACAAATAGCAAGTAGTCAATAAATGTATTATTATTTGAGACGCTTCAAGAGACTGAGATTACCAACAGAGGAAGATGAAGGGCAATTGCAGGACATCCTGAATGCATACCAGTTTAATTTGCACTTACTCTGAAGGTTTCAAGGACTATGAGGACTAGT
>gene=hg18_chr10_34857131_34858054_+; species=SPECIES_4; score=524.69; 
TTCTCAGGACTGATAGCCTTGTTATATGTGTATTTAATTCTAACAAATTGCTCAGAAGTTCCTGCAAATAGCAAGTACTCAATAAACGTATTATTATTTGAAAGGTTTCAAGAGATTGAGGTTATCAACAGAGGAAGATGAAGGGCAGTCGTAGGGCATCCTGAATGGACACCAGTTTAATTTGCATTTATTTTGAAGGTTTCAGGGAGTATGAGGACTAGA
>gene=hg18_chr14_90407387_90408424_+; species=SPECIES_0; score=686.02; 
ATCATTGTTTGAAGGGTGCAAATTTCAAAAACCCACATTGTCCACAAGGCAAAGCAAAAGGTATCATCACAGTATGAGTTTTCTTGTTGGCAGACATCTGGAAAACCTGTGACTTACAAGCAGCTCAAATCTAGCCCTAATTAAATTTACAGGACTTTGCTCTTTCAAGAATAGTCTTGTTGGCATCATGCAGGTTGCTAAAAGAATTGTGCTCTATTCACAGTAACATTCTCTGTCCAGTGCTTTTGAATGAGGATAACCAAACAGGTTTTCCTGAAAAAATCATT
>gene=hg18_chr14_90407387_90408424_+; species=SPECIES_1; score=686.02; 
ATCACTGTTTGAAGGGTGCAAATTTCAAAAACCCACATTGTCCACAAGGCAAAGCAAAAGGTATCATCACAGTATGAGTTTTCTTGTTGGCAAACATCTGGAAAACCTGTGACTTACAAGCAGCTCAAATCTAGCCCTAGTTAAATTTACAGGACTTTGCTCTTTCAAGAATGGTCTTGTTGGCATCATGCAGCTTGCTAAAAGAATTGTGCTCTATTCACAGTAACATTCTCTGTCCAGTGCTTTTAGATGAGGATAACCAAACAGGTTTTCCTGAAAAAATCATT
>gene=hg18_chr14_90407387_90408424_+; species=SPECIES_2; score=686.02; 
ATCACTGTTCAAAGGACGCGTATCTCAAAAACCCACCATACCCACAAGGTGAAGCAACAGGTATCATCACAGTCCTAGGACTCTTGCTGGCGGACCTCTGATGACCCTGTGACTTATCAGCGGCTCAAACCTCTCGCCACTCAGATGGACAGAATGGTGCCCTCTCAGCAACAGTCGTGCGGGCGTCACCCAGGTCACTAACAGCCCTGTGCTCTACTCACAGTCCCATTCTCCGCCCGGTGCTTCTGGACGAGGATAACCAATTGGGTTTTCCTGGAAAATTCCCT
>gene=hg18_chr14_90407387_90408424_+; species=SPECIES_3; score=686.02; 
ATCCCTGTTGGAGGGGTGCAAATCTCAAAAACCCACGCTGGCCACAAGGCAAAGCGAAAAGTACCATCACAGTACAAGGACTCTTGCTGGCAAATGTCTGGAAAACCTGCGACCGATAAGCAGCTCACACCTATCCCTAGTTAGATCTACAAACCTCTGCTCTTTCCAGAACAGTCCTGTTGGCGTCGTGCAGGCCACTAACAGAACGGTGCTCTATTCACAGTAACATTCTCTGTCCAGTGCTTTGGGACGAGGGGAACATACTGGGTTTTCCTGAAAAACTCCCT
>gene=hg18_chr14_90407387_90408424_+; species=SPECIES_4; score=686.02; 
ATCACTGTTCAAAGGGTGCAAATCTCAAAAACCCACATTGTCCACGAGGCAAAGCAAAAGGTATCATCACAGTCTGAATACTCTTGTTGGCAGGCGTCTGAAAAACCTGTGACTTGTAAGCAGCTCAGATCTGTCCCTAATTAAATTCACAGAACTCTGCTCTTTCAAGAATAGCCCTGTTGGCACCATGCAGGTTGTGAAAAGAACGTTGCTCTATTCACAGTAACGTTCTCTGTCCAGTGCTTTGGGACAAGGATAACCAATTGGGTTTTCCTGAAAAATTCCCT
>gene=hg18_chr3_126326904_126328772_+; species=SPECIES_0; score=822.74; 
AGTCCTGGGGCCTTCACACATATTTATGGTCTCAGTTTTGATATGCAAGTCTGAAGGTGTCAGCCATCACTTGACCAGCTTAGGTTTATGAGGCTACACCTCGAGTGGCATCCAGCCACCTAGACATTGACATCACACCTACAGTTTCGATGGATGGTGAACAGGGGACTTGGGGTCAGCGCCTACTTCCAGTGTCTGTCACAGAAGACATAGAGGGCCAGAAAATGAATCAACCCCTTATAGCTCTCAAAAATATATCCTTGGGTAAAATAACCAGTGTAAAT
>gene=hg18_chr3_126326904_126328772_+; species=SPECIES_1; score=822.74; 
AGTCCTGGGGCCTTCACACAGCTTTATGATCTCAGCTGTAATATGCAAGTCTGATGGTGTCAGCCATCACTTGACCAGCTTAGGTTTATGAGGCTACACCTCGAGTGGCATCCAGCCACCTAGACATTGACATTACGCCTACAGTTTCGACGGATGGTGAACAGGGGGCTTGGAGTCAGCGCCTAGTTCCGTTGTCTGTCACAGAAGACATAGATGGCCAGAAGATGAATCAACCCCTTACAGCTCTCAAATACACATCCTTGGGTAAAATAACCAGTGTAAAT
>gene=hg18_chr3_126326904_126328772_+; species=SPECIES_2; score=822.74; 
CGTCCTAAGGCCTTTTCATCTCCTCACCGACTCAGCTTTCACATGTGAGGATGGTGGTGTTGGCCATCACTTTACCAGCTTGAGTTGAGGAGGTTAAACCTCCAGCATCATCCACCTTTCTGGGCACTGCCATTAACCTCACAGTCTGGTTGTGTGGTGAACTGGGAGGTTTGGCTTGGCACCTGGCTCAAATATCTGTGACAATAGACGTGGATGGTCAGGAGAGGAACTGATCCCTTAAACATCTCTAGGATCAGCTATTGATAAAAATAACCAGGATAAAT
>gene=hg18_chr3_126326904_126328772_+; species=SPECIES_3; score=822.74; 
CGTTCTAGAGCCTTTTCATATGTTTGTTGTTTCAGGTTTTACATGGAGGCAACATGGTGTTGGCCGTCACCCCGCCAGCCTGGGTTTCCGAGGCTAGACTGCCAGCGCCACCCAGTCTCCTGGACACCAACGTTACACCTGCGGTTTGGGTGGGCGGTGAACAGGGGGCGTGGGCTTGGTGCCTGTTGCCAATGTCCGTAACAACAGGCCCAGATGGCCAGGAGAGGGGCTCATCCCCTCGACATCTCAACGATAAGCCCGCGGTTAAAAGAACCAGTAGAAAT
>gene=hg18_chr3_126326904_126328772_+; species=SPECIES_4; score=822.74; 
AGTCCTATGGCCTTTTCATATCTTTATTGTCTCAGCTTTCATATGGAAGTAAGATGGTGTTGGCCATCACTTGACCAGCTTAGGTTTATAAGGCTAAACCTCCAGCGCCATCCAACCTCCTGGGCACTGACATTACGCCTGTAGTTTGGGTGGGTGGTGAAGAGGGGCCTTGGGCTTGGTACCCAGCTCAAATGTCTGTGACAACAGACATGGACGGCCAGGAGAGGAACTGATCCCTTATACATCTTGAAAATAAGCTCTTGGTTTAAATAACCAGCATAAAC
>gene=hg18_chr14_95761680_95762510_+; species=SPECIES_0; score=423.55; 
CAGAGACCCCGCCCACCACCCTCCACTCACCCTAGCAGGGCCTGTGCCATCCCCAGGACACCGAGACCACCAGGGGGCTGGAGAGGCTGCGGGAAAACAGCCTCCCGCCTGTTCCTTAGGAATTGCTTTTCTGGGAAACACACCCTCTCCAGACTATGGGTTTCTCTGGTGAGGGTTTCTATTTTTTCCTGGTATACATGAA
>gene=hg18_chr14_95761680_95762510_+; species=SPECIES_1; score=423.55; 
CAGAGATCCCGCCCACTGCCCTCTGCTCACCCCAGCCGGGCCTGTGCCATCCCCAGGACACCAAGACCACCAGGGGGCTGGAGAGGCTGCAGGAAATCAGCCTCCCGCCTGTTGCTTAGGAATTGCTTTTCTGGGAAACACACCCTCTCCAGACTATGGGTTTTTCTGCTGAGGGTTTCTATTTTTTCCTGGTATACGTGAA
>gene=hg18_chr14_95761680_95762510_+; species=SPECIES_2; score=423.55; 
CTGAAGCCCCGCCAGCTGTCCCCTCCTCGCCCCAGCAAGGCCAGGGCCACCCCTGGGCCACCAGGACCTTCAGGGAGCTGGGGCGTCTACTGGAAATGAGGATCCAGTCTGTTCCTGAACAAAGGCTTTTCTGGAAAACACACTCCCTCTGGACTACAAGTTTCTTTTGCAAAGATTTCTATTTCCTCCCTTTATAAATTAT
>gene=hg18_chr14_95761680_95762510_+; species=SPECIES_3; score=423.55; 
CAAAGGCCCCGCCCCCTGCCCTCTCCTCTCCCCAGCAGGGCCACTGCCACCCTTGGGCCACCAGGACCCTCAGGGAGCTAGAGTGTCTGCAGGAAATGAGCATCCAACCTGCGCCTGAGGAATTGCTTTTCTAGAAAATACACTCCCTCTGGACTGCAAGTCTCTCTTACAAAGATTTCTTTTTCCTCCCATTATAAATTAT
>gene=hg18_chr14_95761680_95762510_+; species=SPECIES_4; score=423.55; 
CGGAGGCCCCGCCAGCTGCCCTCTCCTCACCCCACCGGGGCCAGCACGACCCCCGGGCCACCAGGACCTTCAGGGAGCTGGAGAGTCTGCGGTAAAAGACCAACCAAGCTGTTCCCGAGGAATTGCTTTTCTGGAAAACACACTCCCTCTGGACTCCGGGTCTCTCTGCCAAGGATTTCTATTGCCTCTCATTATAAATGAT
>gene=hg18_chr8_48734307_48735887_+; species=SPECIES_0; score=851.83; 
AGAGGCTGCTTAAGTTGACAGTGACCTAGAATGAAACAGCCGGCCTGACTCCGATTCCGGGAATTCTTGGTGGACTGCTAAGAACTGCTCCCATAACTCCGTAAACATCCACATACCACTTAATCTGCCCTCTCAGCACATGCGTGCGCAGGCACACACGTTTGCTGCTCTCTGTCTTCATTCTGTAGCTATGAAACTGAGCCAGTGAATGAAAGAAAGGGAAAACATAGCTTTGGAAAGGAGGAAGGGACAGTTAAAACTAGAAATTAAATT
>gene=hg18_chr8_48734307_48735887_+; species=SPECIES_1; score=851.83; 
AGAGCCTGCTTAAGTTGACAGTGACCTAGAATGAAACAGCCGGCCTGACTCCGATTCCGGGAATTCTTGGTGGACTGCTAAGAACTGCTCCCATAACTCCGTAAACATCCACATACCACTTAATCTGCCCTCTCAGCACATGCGTGCGCAGGCACACACATTTGCTGTTCTCTGTCCTCCTTCTGTAGCTATGAAACTGAGCCAGTGAATGAAAGACAGGGAAAACATAGTTTTGGAAACGAGGAAGGGACATTTAAAACTAGACATTGAATT
>gene=hg18_chr8_48734307_48735887_+; species=SPECIES_2; score=851.83; 
AGAGACTGCTTCGGTTGACTCTGACCTAGAATAGAGCAGCCGACCTGACTCTGATTCCGGGAATTCTTAGTGAAGTGCTCAGAACTGCTTCCACGACTCTGTAAACATCCACATGTCACTTCATCTGCTCTCCCTTCACAAGCATCCGAAGGCACACACGCTCACTGTTCTCCCACCTGCTTCTGTGTCTGTGATGCAGAGCCAGTGAACGAAAGGAGGGAAAAATATATTTTTGAAAAGTTGGGAGGGGCATTTGAAGCTAGAAATTAAATT
>gene=hg18_chr8_48734307_48735887_+; species=SPECIES_3; score=851.83; 
AGAGGCTGCTTAAGGCGACACTGACCTAGAAGAAAGCGGCCGAAAGGACTCTGATTCCGGGAATTCTTGGTGGACTGCTAAGAACTGCTCCCATAACCCAGTAAACATCCACATGTCACGTAATCTCCCCTCTCAGCACACGCACACGCACACACATAAGTCTGCTGTTCTCTTTCTTCTCTTTGTTTCTATGAAACTGAGCCAGTGAGTAAACGGAAGGGGAAAAATATTTTTCAAAAGTTGGGGGGGACATTTGAAACTAGGAATTATAGT
>gene=hg18_chr8_48734307_48735887_+; species=SPECIES_4; score=851.83; 
AGAGGCTGCTTAAGTTGACACTGACCTAGAATAAAACAGCCGGACTGACTCTGATTCCGGGAATTCTTGGTGGACTGCTAAGAACTGCTCCCATAACTTTGTAAACATCCACATGTCTCTTAATCTCCTCTCTCAGCACATGCGCGCGCACATGCACATGTCTGCTGTTCTCTTTTTTCACTTTGTATGTATGCAATTGAGCTAGTGAATGAAAGGAAGGGAAATTATATTTTTGAAAAGTTGGGAGGCGCATTTAAAACTAGGAATTAAAAT
>gene=hg18_chr15_93357193_93358138_+; species=SPECIES_0; score=511.44; 
CAGGCCACTGAGGGGTTCCTGAGACATTTGGGCAAAGAGCACCCACTAATAGCAACCCAAATGGTGAGGCAAAGCAAGTACAAAAGACCCTAACAACCAACAAAAGTAAAATGTTATTACAAACTTAGTAGCAATTAAAAAACAAGAACAACTCAATAAGGCATTAATGATGCTCTGATAACAAAGCTTCCTGGAAACTATGGGAATTCCAACAATCAGCTTGCCTCCCTAAATAGGAGCTTCACAGCAATGCTAAGCTTTTTGTAGCAGCCAGACTTCCTGGCACCATA
>gene=hg18_chr15_93357193_93358138_+; species=SPECIES_1; score=511.44; 
CAGGCCACTGAGGGGTTCCTAAGACATTTGAGCAAAGAGCACCCACTAATAGCAACCCAAAAGGTGAGGTAGAGCAAGTACAAAAGACCCTAACAACTAACAAAAGTAAAATGTTATTACAAACTTAGTAGCAATTGAAAATCAAGAACAACTCAATAAGGCACTAATGATGCTCTGATAACAAAGCTTTCTGGAAACTATGGGAATTCCAACAATCAGCTTGCCTCCCTAAATAGGAGTTTCACAGCAATGCTAAGCTTTTTGTAGCAGCCAGACTTCCTGGCACCATA
>gene=hg18_chr15_93357193_93358138_+; species=SPECIES_2; score=511.44; 
CAAGGCAGTGAAAGGTCCTGGAGATACTTGAGCAAACAGTACCTACTAACGGTGATCAAAATAGCAAAGCAAAGCAATTACACAAGACCCTAACTATCAACAGAAGTAAAATATTAATACAAACTTAGTAGCAATTAAAAACCAAGGACAACTCAATAAGACAGTAATGATGCACTGATAACAAGGCTTCCTGGAAACTCTGAGAATCCCAAACTTCTGCTTGTGGACCTGACTAGGCGCTTCACAGCACTGCTAAGCTGTGTGTAGCAGCCAGACTTCCTGGCACCATA
>gene=hg18_chr15_93357193_93358138_+; species=SPECIES_3; score=511.44; 
CAGGCTAGTGAGGGGTTCCCAAGGCACATGGGCAAACAGTACCCAGTAATAGCAGTCAAAATAGTAAAGCAAAGCAATTACACAAGAATGTAACAATCAACAAAAGTAAAATATTAATACAAACTTAATAGCAATTAAAAACCAAGGACAACTCAATAAGACACTAATGATGCACTGATAACAAAGCTTCCTGGAAACTCTGGGAATTCTAACCATCTGCTTGTATACTTAAATAAGGGCTTCACAGCATTACTAAGCTTTCTGTAGCAGCCAGACTTCCTGGCACCATA
>gene=hg18_chr15_93357193_93358138_+; species=SPECIES_4; score=511.44; 
CAGGCCAGTGAGGGGTGCCTAAGACACTTGGGCAAACCACACGCAGTAATGGCCATCAAAATGGTAAAGCAAAGCAATTACACAAGAATCTAACAATCAACGAAAGTAAAATATTAATACGAACTTAGTAGCAATTAAAAACCAAGGACAACTCAATAAGACACTAATGATGCACTGATAACAAAACTTCCTAGAAACTCTGGGAATTCCAACCCTCTGCTTGTGTAGTGCAATAGAAGCTTCACAGCTTTGCTAAGCTTTTTGAAGCAGCCAGACTTCCTGGCACCATC
>gene=hg18_chr16_19614974_19616141_+; species=SPECIES_0; score=674.93; 
CTCTGTGGCAGGGGAGGGATCAGGCCCTGATTTGGTTCCAATACGTGTTTTTTTCTCGGTGTTTGAATATCAGCATGTGTCTCATCCCCAGACACGTCTCCAATGATTTCACTTTTAATGGGCTTTGCATTTAAAATGCGAATTGAGCTTTTGCTTGAGAAGATATGGAATGGAGAAATAGCCAATTAGGTATTGTGCTGCTTGTTTTAAAATTTCTCCCACTTCAGTGAAAGGTAGTCAAAGGGCCTCTCTCCAAGG
>gene=hg18_chr16_19614974_19616141_+; species=SPECIES_1; score=674.93; 
CTCTGTGGCAGGGGAGGGATCAGGCCCTGATTTGGTTCCGATACGTGTGTTTTTCTCAGTGTTTGAATATCAGCATGTGTCTCATCCCCAGACACGTCTCTAATGATTTCACTTTTAATGGGCTTTGCATTTAAAATGCGAATTGAGCTTTTGCTTGAGAAGATATGGAATGGAGAAATAGCCAATTAGGTATTGTGCTGCTTGTTTTAAAATTTCTCCCACTTCAGTGAAAGGTAGTCAAAGGGCCTCTCTCCAAGG
>gene=hg18_chr16_19614974_19616141_+; species=SPECIES_2; score=674.93; 
CTCTGTGGAACAGGAGGGTTGAGGCCTGGGTTTGGTCCTGTCTTGTGTTCATTCCTGGGTCTCTGCACGTCGGCCTGCTGCTCATTCCCAGACCCTTCTCTAATGATTTCATTGTTAATGGGCGGTGCATTTAAAACCCAAACTGGGCTTTTGCTTGAGAAGACACAGAACAGAGAAAAAGCCAGGGAGATACTGTTTTCCTTGTTTTAAAATCTGCTCTGCTTCAAGGAAATGTAGTTAAAAGGCACCTCTCAGAAG
>gene=hg18_chr16_19614974_19616141_+; species=SPECIES_3; score=674.93; 
CTCTGGGGAAGAGGAGGGTTAAGGCCCTGATTTGGTTCTATAATGTGTTTGTTTTTGGGTCTTCGCATGTTGGCATGCTTCTCACCCCCAGATCTGTCTCTAATGATTTCACTTTTAATGGGCCTTGCATCTGAAATGTGGATTGAGCTTTTGCTTGAGAAGATACAGAAGGGAGAAATAGCTAGTTAGATATTGTCTCGCTTCTCTTCAAATCTCTCCCACTTCAATGAAATGTAGTTAAAGGACTTCTCTCAGGGG
>gene=hg18_chr16_19614974_19616141_+; species=SPECIES_4; score=674.93; 
CTCTGTGGAAGAGGAGGGTTGCGGCCCTGACTTGGTTCTTCAACACATCCGTTTCTGGGTCCTTGCGTGTTGGCATGTTTCTCACCCCCAGACCCATCTCTACTGATTTCATTTTTAATGAGCTGTGCATTTAAAAGGGGAATTGAGCTTTTGCTTGAGAAGATATAAAACAGAGAAATAGCCAGTTAGATGTTGTCTTGCTTACTTTGAAACCTCCCCCACTTTGATGAAATGTGGTTACAGGGCCTCTCTCAGGGG
>gene=hg18_chr2_74341919_74343030_+; species=SPECIES_0; score=560.92; 
TCTGCCCACATTTCTCTCCGTGCATGAGACTGCCACCCAGGATGGGAATGCTGCCTGACTGAACTGAAGGAAAGGACCTTGCCTGTTTTTGATTCCATTTCCAGGAAAGCTTTTCACCAAAAACAGGGTTAATGTCAGTTTGATGAAGATGAAGGTACAGACTAAGATAAAAACACCTAGAATATGGGAGTGGGTATTGATTACACCAGGATGTGACTGACAGCCTCATTTTTCAGAGGAATGACTTGAATATTATGGTAGTAAATGAGGCCCTGAGAGCAGCCTGGGTTT
>gene=hg18_chr2_74341919_74343030_+; species=SPECIES_1; score=560.92; 
TCTGCCCACATTTCTTTTCGTGCACGAGACTGCCACCCAGGATGGGAATGCTGCCTGACTGAACAGAAGGAAAGGACCTTGCCTGTTTTTTATTCCATTTCCAGGAAAGCTTTGCACCAAAAACAGGGTTAATGTCAGTTTGATGAAGATGAAGATACAGACTAAGATAAAAACACCTAGAACATGGGAGTGGGTATTGATTACACCAGGATGTGACTGAGAGCCTTATTTTTCAGAGGAATGACTTGAATATTATGGTAGTAAATGAGGCCCTGAGAGTAGCCTGGGTTT
>gene=hg18_chr2_74341919_74343030_+; species=SPECIES_2; score=560.92; 
TCCATCAGTGTTTCACTTCGGGGCCAAGACTGTCAGGCAGGATGAGAACATTCTCCGACTGTCCTGGAGGAAAAGATCTAGCCTGCTTTAAATTCTGTTTCTAGGAAGACTTCTCACCAAAAACAGGATTAATGTTAGTTTGGTGAAAACAAAGCCATAGGCCAAGTTAAGGACGCCCAGCGCATGGGACTGGGTATTGATTATGACAGGACTTGATTTAGAGTTGCATTTTTTGGAAAAATCATTTGAAAATTTTGGTAGTAAGTTAGACTATGAGGGCAGCCCGGGTTT
>gene=hg18_chr2_74341919_74343030_+; species=SPECIES_3; score=560.92; 
ACAGCCAGCATCCCCGGTTGTGCATGAGGCTGTCATCCAGGGTGGTGGTGTTCTCGGACTGTCCCAAGGCAAAGTACTTCACCTGTTTCTAATCCAGTTTTGAGGAAGACTTCTTACCAAAAATAGAGCCGATGTCAGTTTGGTGGAAGCAGAGGTACAGACCAAGATCAAAATGCCTAGTACATAGGACTGGATCCTGATTATGCCAGCACTTGACTTAGAGTTGCATTTTTCAGAGTAATTACCTGAAACTTAGGGTAGTAGGTTAGGCCCCCAGGACAGCCCGGGTTT
>gene=hg18_chr2_74341919_74343030_+; species=SPECIES_4; score=560.92; 
ACTGCCAGCACTTCACGTCGTGCACAAGACTGTCATCCAGGATGGAAACATTCTCCAAGTGTCCCAGGGGAAAGGACCTAGACTGTTTTTAATTCAGTTTCTAAGAAGGCTTTTCACCAAAAACAGGGCTTATGTGAACTTGGCGAAAACAAAGGTACAGACTGAGATAAAAATGCCTAGCACAGAGGGTGGAGGGTTGATTATCCCAGGACTTGATTTACAGCTGCATTTTTCAGAGTCATTATTTGAAAATGTGGGTAGTAAATTAGGCTCTGAGGGCAGCCCAGGTTT
>gene=hg18_chr6_107128912_107130158_+; species=SPECIES_0; score=897.60; 
CTGACCGGGGACACAGATCCTGAACTGATGACACAGGCAGCTTACAGTTACTGCCCACTTTAATCTGGCTGGTCAGGCCTATTGTGGCAAATAACCGAGAGGGCTGACCACGGCACAATGGTCATTCAGCAATTCCCGTAAGTGACAATGAAAAGGTTTCAAATTGAAGGCAGGCAAATGCCACTGCTGGCTGAATCTGTGACAGCAAACAGAGATTAACTGGATAATGAGATACAGCCTCACATCAGGCCTAGAATACTTGTTTGTTAAGGACAAAGGG
>gene=hg18_chr6_107128912_107130158_+; species=SPECIES_1; score=897.60; 
CTGACTGGGGACACAGATCCTGAACTGATGACACAGGGAGCTTAGAGTTACTGCCCACTTTAATCTGGCTGGTCAGGCCTATTGTGGCAAATAACCAAGAGGGCTGACCACGGCATAATGGTCATTCAGCAGTTCCCATAAGTGACAATGAAAAGGTTTCCAATTGAAGGCCGGCAAATGCCACTGTTGGCTGAATCTGTAACAGCAAACAGAGATTAACTGGATAATGAGATACAGCCTCACATCAGACCTAGAATACTTGTTTGTTAAGGACAAAGGG
>gene=hg18_chr6_107128912_107130158_+; species=SPECIES_2; score=897.60; 
CTGGCCAGAGACGCAGAGTCTGAACTGATGACCCACGCAGCTGGCGGCGACGGCACACTTTAATCTGGCTGGTCAGGCCCATTGTGGCGGATAATCCATGGGGCTGACTGGGGCATAACGGGCATTCAGCTCTTCCCGAAAGTGACAATGAAGAGGCTTTCAATGAAAGGCAGGCAAATGCCACTGCTGGCTGAATGTGTGACATCAAACAGAGATTAACAGCATAAAGAGGCGCAGCCTCACACCAGACCCAGAATGCTTGTTTGTGATGGACAAAGGG
>gene=hg18_chr6_107128912_107130158_+; species=SPECIES_3; score=897.60; 
CTGACCGGAGACACAGATCCTGAACTGATGACACAGCCAGCCTGCAGTGACCGCACACTTTAATCTGGCTGGTCAGGCCTATTGTGGCGAATAACCCAGAGGGCTGACTGGGCCATAATGGTCATTCAGCTCTTCCCATAAGTGACAATGAAAAGGCTTTCGATTAAAAGCAGGCAAATGCCACTGTTGGCTGAATAGGTGACAGCAAATGGAGATTAACTGGATAATGAAATATAGCCTCACATCAGACCCCGAATGCTTGTTTGTTACGGACAAAGAG
>gene=hg18_chr6_107128912_107130158_+; species=SPECIES_4; score=897.60; 
CCAACCGGAGACACGGCTCCTGAACTGATGACACAGGCAGCCTGCAGCGACTGCACACTTTAATCTGGCTGGTCAGGCCTATTGTGGCGAATAACCCAGAAGGCTGACTGTGGCATAATAGTCATTCAGCTCTTCCCGTAAGTGACAATGAAAAGGCTTTTGATTAAGGGCAGGCAAATGCCACTACTGGCTGAATATGTGACAGCAAACGGAGATTAACTGGATAACGAGGTGCAGCTTCACATCAGAGCCAGAACGCTTGTTTGTTACGGACAAGGGG
>gene=hg18_chr10_69245185_69246263_+; species=SPECIES_0; score=599.93; 
TTGCTTTCTAGAATTCCCAGAATGAAAGAAATTATTCTGATGTAAGTCCCTCCAACAGTTGATAAGCAGAAAGAAAAAAAACCTTATCTTTCCTATAATGTGACCTTTTCTTGTTCCATCTTCACCACATTTAACAAAAGTGAGTTTGGGTTTATATTTTTCCATTAATGTAGCAACTAATCAAATGAGCCACACAAGGTAAACACTTGCCATTCTGGGAAGAGAGATCTCATTTGTAAGCTTATAGGAGCAAATGATGCTGGAAGTCTTGCGAGAC
>gene=hg18_chr10_69245185_69246263_+; species=SPECIES_1; score=599.93; 
TTACTTTCCAGAATTCCCAGAATGAAAGAAATTATTCTGATGTAAGTCCCTCCAACAGTTGATAAGCAGAAAGAAAAAAAACCTTATCTTTCCTATAACACGACCTTTTCTTGTTCCATCTTCACCACATTTAACAAAGGTAAGTTTGGGTTTATATTTTTCCATTAATGTAGCAATTAATCAAATGAGTCACACAAGGTAAACACGTGCCATTCTGGGAAGAGAGATCTCATTTGTAAGCTTATATGAGCAAATGATGCTGCAAGTCTTGCGAGAC
>gene=hg18_chr10_69245185_69246263_+; species=SPECIES_2; score=599.93; 
CTATTTTTCAGAGTTTCCGGAATGAAAGAAATTATTCTTATGTCAATCCCTCCAGCAGATGATAAGCAGAAAGCAAAAAGACCTTACCTTTCCTGTTAGGTGGCCTTTCTTTGTTCCACCTTCACCACATTTAATAAAAATGTGCTTGGATTTATATTTGTCCTTTAATATACCAGCTAATCAAATGAATCATACAAGATAAACATGTACCATTCTGGGAAGAGAGATTTCATTTATAAGCTTATACGAGAAAATGATGATGGAATACTTAAGAAAC
>gene=hg18_chr10_69245185_69246263_+; species=SPECIES_3; score=599.93; 
CTGTTTTCCAGAGTCTCCAGAATGAAAGAAATTATTCTGATATCAATCCCTCCAACAATTGATAAGCAGAAAGCTAAAATACTTTATCTTTCCTGATCAGTGGCCTTTCCTTGTTCCATCTCTACCACCTTTAATAAAAATGAGATTGTGTTTATATTTGTCCTTTAATATATCAGCTAACCAAATGAGTCACACAAGATAAACATTTACCATTCTGGGAAGAGAGATCTCATTTACAAGCTTATATGAGCAAATGATGCTAGGACCTCTGAGAGAC
>gene=hg18_chr10_69245185_69246263_+; species=SPECIES_4; score=599.93; 
CTATTTTCCAGAGTTTCCAGAATGAAAGAAATTATTTTGATGTCAATCCCTCTAACAATTGATAAGCAGAAAGCAAAAAGACCTTATCTTTCCCATTAGGTGTTTGTTCCTTTTTCCATCTTCAACACATTTAATAAAAATGAGTTTAGGTTTATATTTGTCCTTCAATATATCAGCTAATAAAATGAATCACACGAGATAAACATTTACCATTCTGGGAAGAGAGATCTCATTTACAGGCATATACGAGCAAATGATGCTGGAAACTTTGAGAGAC
>gene=hg18_chr13_42192136_42193203_+; species=SPECIES_0; score=462.05; 
CAGCTTGGTTGGGAAATAAATCTTTGGCTGGGAAAAATGACTCTCTTTGCCAGACAATAGCCTTATAATTTATCATTTATTGGAAAAGAAGGATGCATTTTGAGAATTGCATCAGACTAAAACTGATTACAGATATTAAGCAACGTCTCTATGAGCCATTACTCACCGCGTATGTGAGAGCTGAGTGCCTCTGGAAGGCGGGAGCTGATGAGTGTGCTATTGCACCATCATAATTGTTAGCATCATAAACAATGGTATATGACGGGGTAGAGCAGATTAAAGAGAATGAA
>gene=hg18_chr13_42192136_42193203_+; species=SPECIES_1; score=462.05; 
CAGCTTGGTTGGGAAACAAATCTTTGCCTGGGAAAAATGTCTCTCTTTGCCAGACAATAGCCTTATAATTTATCATTTATTGGAAAAGAAGGATGCATTTTCAGAATTGCATCAGACTAAAACTGATTACGGATATTAAGCAATGTCTCTATGAGCCATTACTCACCGCGTATGTGAAAGCTGAGTGCCTCTGGAAGGCGGGCGCTGATGAGTGTGCTATTGCACCATCGTAATTGTTAGCATCATAAACAACGGTATATGACAGGGTAGAGCAGATTAAAGAGAATGAA
>gene=hg18_chr13_42192136_42193203_+; species=SPECIES_2; score=462.05; 
CAACTTGGTTGGGAAATAAATCTTTGGCTGGGAAAAATGACTCTCTTTGCCAGGCAATAGCCTTATAATTTATCATTTATTGGAAAAGAAGAATGCATTTTGAGGATAGCATCAGACTAAAACTGATTACAGATATTAAGCAATGTCTCTGTGGGCCATTACTCATGCTGTATGTGCGAACTGAGTGCCTCTGGAAGGCGGCAGCTGATGAGTATGCTATTGCATTGTCGTAATTGTTAGTATCATAAACAACGGTATATGACGGGGTAGAGCAGATTAGAGAGAATGAA
>gene=hg18_chr13_42192136_42193203_+; species=SPECIES_3; score=462.05; 
CAACTTGGTTGGGAAATAAATCTTTGGCAGGAAAAAATGATTCTCTTTGCCAAGCAATAGCCTTATAATTTATCATTTATTGGAAAAGAAGAATGCATTTTGAGAACCGCATCAGACTAAAACTGATTACAGATATTAAGAAATGGCTCTATGAGCCATTACTCATTGCCTATGTGCGAGCTGAGTGCCTCTGGAAGGCGGGTGCTGATGAGTATGCTATTGCGTTGTCGTTACTGTTAGTATCATAAACAATGGTATATGATGGGGTAGAGCAGATTAAAGAGAATGAA
>gene=hg18_chr13_42192136_42193203_+; species=SPECIES_4; score=462.05; 
CAACTTGGTTGGGAAATAAATCTTTGGCTGGGAAAAATGACTCTCTTTGCCAGACAATAGCCTTATAATTTATCATTTATTGGAAAAGAAGAATGCATTTTGAGAATTGCATCAGACTAAAACTGATTACAGATATTAAGCAATGTCTCTATGAGCCATTACTCATGGAGGATGTGAAAGCTGAGTGTTTCTGGAAGGCAGGAGCTGATGAGTATGCTATTGCATTGTCGTAATTGCTAGGATCATAAACAATGGTATATGACAGGGTAGAGCAGATTAAAGAGAATGAA
>gene=hg18_chr1_8194231_8195117_+; species=SPECIES_0; score=460.02; 
GGAAAACACACCAGGTTGACTCGGTTGGGCTCTGCACCCCAAATGCCATGCGGCCTCCGGGGGCGGGGAGCGCCCCCTTGGACTTTCTGCCAGCCTGCCCTCTTTAGCGCTGGTCGGGCTCTGTAGTTAGGGGAACATTGAGTCATCTCCTCCCTTTCAGCTGCGGCATATTTCTGGGAATGCGAGCACATTGAGCGACGTGACATTCCTTACCTCGCGGCAGCAAGGCAACTGCCCACTTCCTTTCGAGTC
>gene=hg18_chr1_8194231_8195117_+; species=SPECIES_1; score=460.02; 
GAAAAACACACCAGGTTGACTCGGTTGGGCTCTGCACCCCAAATGCCATGCAGCCTCCCGGGGCGGGGAGTGCCAACTTGGACTTTCTGCCGGCTTGCCCTCTTTAGCGCTGGTCAGGCTCTGTAGTTAGAGGAACACTGAGTCATCTCCTCCCTTTCAGCTGCGGCATATTTCTGGGAATGCGAGCACATTGAGCGACGTGACATTCCTTACCTCGCCGCAGCAAGGCAGCTGCCCACTTCCTTTCGAGTC
>gene=hg18_chr1_8194231_8195117_+; species=SPECIES_2; score=460.02; 
TGAGAACAGGATGTGTTTACGTGGTTGGTCTCTGCACGCCCAGTGCCAGGCAGCCCCCAGATTGGGGGACTGCCACCAAGCACTCTCCACCACCCTGTCCTCGTTAGCCCTGCTCAGGCTCAGCAGCCCAGGGAACTCTGAGTCATCGCCTCCTTCTCAACCACGACATGTTTCTGGGAATGTGAGAGCACTCAGCGACGTGACATTCCTTAGCTCGTAGTAGGAAGGCAACTCCCCACTTCCTTTCTCGTC
>gene=hg18_chr1_8194231_8195117_+; species=SPECIES_3; score=460.02; 
GGAGAACTGTCTGTGTTTACTTGGTTGGGCCCCACATGCCCTGGGCCACGCAGCCCCCAGATGCGGGGACCGCCAACTTGCACTTTCTGCGGGCCTGGCCTCATTAGCACCGCTGGGGCTCCGCAGCGGGGCCAACATTGAGTCATCACCTCCTTTTCAACTAAGACATATTTCTGGGAATGTGAGAACACAGAGCGACGTGACATTCCTTAGCTTGTAGTAGTAAGGCAACTCCCCACTTCCTTTCTAGCC
>gene=hg18_chr1_8194231_8195117_+; species=SPECIES_4; score=460.02; 
CGAGAACTGTGTGTGTTTACATGGTTCATCTCCGCATGCCCAGCACCCTGCAGCCCCCAGATCGCGGGACGGCCAGCTTGCGCCTTCCGCCAGCCTGTCCTCATTAGCACTGCTTGGGCTCCGCAGCCAGGGGAATGCTGAGTCATCGCCTCCTTTTCAACCACGACATATTTCTGGGAATGTGAGAACACGGAGCGACGTGACATTCCTCTGCTTGTAGTTGTAAGGCAACTCCCCACTTCCTTTCTAGTC
>gene=hg18_chr19_6680758_6681830_+; species=SPECIES_0; score=453.39; 
ATTGGGGGGAGGAGGGACTCTTCCAAATGGGCTCCGGGAACCGGGGTCCCGGGGAGCTGGGCGCCTGGTCCACATGGACCCCCTCCACCTCCCACCCTGTGGAAGAAGCAGGAGTAGAAATGCTGGGGGAGGACGACCCTTTGGTCTGTGGAGGATCATAACAGTTCCCGCCCGCTGGCTGTTTTGTTGACTTTGGAGAGGCCTTCCCGGAACCCAGAGTCCGTCATTCTGGGGGCAGACAGCGAGGAGGCGTCTAGCGTTGCAGGGCAGCAGGC
>gene=hg18_chr19_6680758_6681830_+; species=SPECIES_1; score=453.39; 
ACTGGGGGGAGGAGGGACTCTTCCAAATGGGCTCCGGGAACCGGGGTCCCGGGGAGCTGGGCGCCTGGTCCACATGGACCCCCTCCACCTCCCACCCTGTGGAAGAAGCAGGAGTAGAAATGCTGGGGGAGAAGGATCCTTTGGTCTGTGGAGGATCATAACAGTTCCCGCCCGCTGGCTGTTTTGTTGACTTTGGAGAGGCCTTCCCGGAACCCAGAGTCGGTCATTCTGGGGGCAGACAGCAAGGAGGCGTCCAGCGCTGCAGGGCAGCAGGC
>gene=hg18_chr19_6680758_6681830_+; species=SPECIES_2; score=453.39; 
ACTTGGGGGATGAGGCTGTCTTCTGAACGGGCTCTAGGAACTCTGGTCCCAGGATGCTGGGTGCCCTGTGAGCACCGGCCCCCTCCTCCCCTCACTCTTTGGGAGAAGCCGGAGCGGGAATGCTCGAGGAGTAGGACTGTTTGAGGTGGAGACGATCACAACAGCTCCCGCCCGCTGGCTGTTTTGTTGACTTTGGACAGGCCTTCCCGGAACCCAGAATCGGTCATTCTACAGGCAGAGAGTAAGGAGGTGTCCAGGGTTGAGGGGAGCCAAGT
>gene=hg18_chr19_6680758_6681830_+; species=SPECIES_3; score=453.39; 
ACTTGGGGGAAGAGGGGCTCTTCCAAATGGGCTCCTGGAACTCAAGTCTCTGGCACCTTCCTCCCCGCCACCCCCCACCCACCTCCACCCAACACTCTTTGGGAGCAGCTAGAGTAGGAACGGTGGAGGCGCAGGACGGTCCCAGAAGGGGAGGATCACAAAAGTTCCCGCCCGCTGGCTGTTTTGTTGACCTTGGACAGGCCTTCCCGGAACCCAGAATCGGTCATTCTGGAGGCAAATAGCAAGGAGGTGTCCAGGGTTGAGGAGCGCTCGGC
>gene=hg18_chr19_6680758_6681830_+; species=SPECIES_4; score=453.39; 
ACTAGGGGGAAGAGGCAGTCTTCTGACTGGGCTCCGGGAACTCAGGTCCCGGGAAGCTGGGCACCATGTGCGCACCGGCCCCCACATCCTCCCGCCCTTTGGGAGAAGCTGGACGAGGAACGGTGGAGGAGGAGGATCCTCCGCGATGGGGATGATCACACCAGCTCCCGCCCGCTGGCTGTTTGGTTGACTTTGGACAGGCCTTCCCGGAACCCAGAATCGGTCATTCTAGAGGCAGAAAGCAAGGAGGCGTCCAAGGTTGAGGCGCGCTAGGC
>gene=hg18_chr4_75188274_75189735_+; species=SPECIES_0; score=784.63; 
GGGAGTTCCAGTAAATTGCTGAGCTTTTCCCAGCAGGAATGCCAGGTTCGGATGTTCCTGCTGATAAGGTGGCCACTTGGCAGTGTTCTCAGCAGAGTTGAAAGATTAACATTACCATGAGCAGAATTTGTTTCAGTCCCTTGGTCATTTGGGCCACACCATGAATGTTGCTTGTGGCAGGTACAAAAGGGAAATAAAGAAAATTAAACCTTAATACTTTACCATTGTCACCCTACTTCCTGGTGTGTTAATTTTCAA
>gene=hg18_chr4_75188274_75189735_+; species=SPECIES_1; score=784.63; 
GGCAGCTACAGTAAATTGCTGAGCTTTTCCCAGCAGGAACGCCAGCTTCAGATGTTCCTGCTGATAAGGTGGCCACTTGGCAGTGTTCTCAGCAGAGTTAAAAGATTAACTTTACCATGAGCAGAATTTGTTTCAGTCCTTTGGTCATTTGGGCCACACCATGAATGTTACTTGTGGCAGGTATAAAAGGGAAATAAAGAAAATTAAACCTTAATACTTTACCACTGGCACCCTACTTCCTGGTGTGTTAATTTTCAA
>gene=hg18_chr4_75188274_75189735_+; species=SPECIES_2; score=784.63; 
GGTACTTGCATTAAATTACTGTGCTTTTCCTGACAGGAATGCCTACTTCTGATGCTCTTACAGATAAGGTGACAGCTTCACAATGTTCTCGGTGGAGTTAAAAAATAAAGGTTAACATGAGCAAAATTCATTTCAGTTCTTCGGGCTATTGGGTCAAACTAGGGAAATTGTTTGTAGCAAGCATAGAAAGGAAATAAAGAAAAGCAAACCAGAAGATCTTACCACATGCACTCCACTCTCTAAAGTGTTAAGTTAAAA
>gene=hg18_chr4_75188274_75189735_+; species=SPECIES_3; score=784.63; 
GGAAGCTACAGTAAATTACAGTGCTTTTCCCGACAGAAATGCCAGCTTTAGATGTTCTTGCTGATAAGGCGACAGCCTTACAATGCTCTCAGCAGAGTTAGAAAACAAAGAGTAACATGAGCAGAACATATTTTGGTCTTTTGGCCTGTTGGGTCATACTATTAAAGATGTTTGTGGCAAGCGTAGAAGAGAAATAAAGAAAAGTAAACCATGACACCTTACTACTTGTACCCCACTTCCTCTTATGTTAACTTTTAA
>gene=hg18_chr4_75188274_75189735_+; species=SPECIES_4; score=784.63; 
GGGAGCTACAGTAAGTTGCCGTGCTTTTCCCGACAGGACTGCCTGCTTCTGATGCTCTTGTTGATAAGGTGACAGCTTCACAATGTTCTCAGCAGAGTTCAGAAAGAAAGATAAACATGAGAAAAGTTTGTTTTGGTTCTTTGACCAGTTGGCACATATTAAGTATATTAGCTGTGGCAGGCATAAAAGGGAAATAAAGAAAAGTAAACCATAATATTTTGTTACTGACACCCCACTTCCTAATGTGTTAATTTTTAA
>gene=hg18_chr16_10829153_10831463_+; species=SPECIES_0; score=521.40; 
AGGACGCTATGCTCTGCGAGCCAGCAGGCAGGCTGCCCCACTTACGGGAAATGCTCCACTGAGGAGAAAGAGTGG
>gene=hg18_chr16_10829153_10831463_+; species=SPECIES_1; score=521.40; 
GGGACGACATGCTCTGCGAGCCAGCAGGCAGGCTGCCTCATTTACGGGAAATGCGCTGCTGAGGAGAAAGGGTGG
>gene=hg18_chr16_10829153_10831463_+; species=SPECIES_2; score=521.40; 
GGGATGCAGTGCTCAGAGAGCCAGCAGGCAGAAAGCCCCACTTACGGGAAATGCTCTGATGAGAAGAAAGGGCTG
>gene=hg18_chr16_10829153_10831463_+; species=SPECIES_3; score=521.40; 
GGGAAGCACTGCTCTGTGAGCCAGCAGGCAGGGAGCCCTACTTACGGGTTTTGCTCTGTTGAGGAGAAAGGGTGG
>gene=hg18_chr16_10829153_10831463_+; species=SPECIES_4; score=521.40; 
GGTCTGCCCTGCTCTGTGAGCCAGCAGGCAGGGAGCCCCACTTACGGGAAATGCTCTGTTGAGGAGAAAGGGTGG
>gene=hg18_chr1_154299847_154300410_+; species=SPECIES_0; score=449.33; 
GCTCTGTGACAGGCTGCCCAGAAGGCATGACTTCCAGTGAGGCCGCGTCTGCACCAGGGCAGACGCTGAAGGAGCTACAGCTGGAGCCTGTCTGCAGCCTGCACTCCCGCAGCTTGGGCAAGTCCTTCCTTAAGGCTGATCTGGCCAGCACACTCTGTTTAACACTAGCTGTTACTTGGGCAAGTCATTTGACTGTCTGTAAAAACAGGAAAATATAATGGGATTCATGGCATT
>gene=hg18_chr1_154299847_154300410_+; species=SPECIES_1; score=449.33; 
GCTCTGTGACAGGCTGCCCAGAAGGCATGACTTCCAGTGAGGCCGCGTCTGCACCAGGGCAGATGCTGAAGGAGCTACAGCTGGAGCCTGTCTGCAGCTTGCACTCCCGCAGCTTGGGCAAGTCCTTCCTTAAGGCTAATCTGGCCAGCACACTCTGTTTAGCAGGAGCTGTTACTTGGGCAAGTCATTTGACTGTCTGTAAAAACAGGAAAATATAATGGGATTCATGGCATT
>gene=hg18_chr1_154299847_154300410_+; species=SPECIES_2; score=449.33; 
GCTCTGGGTCAGGCAGCCCAGGAGGCATGAGCCCAGATGAGGCTGCCTCGATTTCAGAGCAGATGCTGAAGGAGCAACAGCTGAAGGCTGGGTGCTGCCTGCACTCCCGTGGCTGGGGCAAGGCCTCCCTGAAGGCTCATGTGGGCAGCACACTCAGTTTAACACTGGCTGTTACTTGTGTAAGTCATTGAACCCCCTGTAAACATGGGGTGATCTAGAGGTACTTGTAGCATT
>gene=hg18_chr1_154299847_154300410_+; species=SPECIES_3; score=449.33; 
GTGCTGGAACAGGCCACCCTGGAGGGACGGTCTCTGCCGAGGCAGCCTGTGCACCAGGGCAGAGGCAGAGGGAGCTGCGGCTAGAGTCTGGCTGCTGGTGGTGCTCCCGTGGCCAAGGCTCCACCTTCCTCAGCACAGATAGGGGCAGCACACTCTGTCTGAGGCCGGCTGCTACTCCCCCAAGTGCCTGCTTCAGCTGTAAAAATGGGATGACCCCGTGGTACGCGTGGTGCT
>gene=hg18_chr1_154299847_154300410_+; species=SPECIES_4; score=449.33; 
GCCCCGTGACAGGCTGCCCAGAAGGCACGACCTCAGATACAGCTGCGTCTGCACCAGGGCGGGTGCTGAAGGAGCTACAGCTGGAAGCCGCCTGCTGACTGCACTCCCGCAGCTGGGACCAGTCCTTCCTTAAGCCAGATCTGGGCAGCACACTCTGTTTAACGCTGGCTGTTACTTGTGCAAGTCATTTAACTTTCTGTAAAAATGGGATGAGATAATGGTACTCATGGCATT
>gene=hg18_chr15_88904068_88905399_+; species=SPECIES_0; score=721.89; 
GCCAAGTAGACCCAACATTTCCCAGACTTTGGCCACATAATCAGAAATTTCAAAGTTCTGGAATTTGTGGGCTTAGCTCCAAGTTACCAGGCACCGTTGTCTTCCCTTTCGCTTTTCAGCTACGCAGCATGATTGGGGCAGACGATGAATACTTCAGATATCCCCTGTGGGGTTAATCCAGAGGCAGCCACTAGACACTAATTCATGGTCAAAACCTGGAGGCTCTTCTGAAATCGTGTGACTTCCTATCAGG
>gene=hg18_chr15_88904068_88905399_+; species=SPECIES_1; score=721.89; 
GCCAAGTAGACCCAACATTTCCCAGACTTTGGCCACATAATCAGAAATTTCAAAGTCCTGGAATTTGTGGGCTTAACTCCAAGTTATCAGGCAATGTTGTCTTCCCTTTTGCTTTTCAGCTACGCAGCATGATCGGGGCAGATGATGAATACTTCAGCTATCCCCTGTGGGGTCAATCCAGAGGCAGCCACTAGACAGTAATTCATGGTCAAAACCTGGAGGCTCTTCTGAAATCGTGTGACTTCCTATCAGG
>gene=hg18_chr15_88904068_88905399_+; species=SPECIES_2; score=721.89; 
GTCAAGTAGACCCGACATCTCCCAGACTTTGGCCACATAACCAGAAATTTCCAGGGCTTGGAATTTGTGGGCGTAGCTCCAAGAGATCAGGCCGCATCGTCCTCTCCTTTCCTTGGCAGCTCTGCGGCATGGACAGAGCAGAGAACGAGGCCTTCAGACTTGCCCAGTGCGGTGAGTCCAAAGGCAGCTACTGGATGCTAGTTCCTCCTCCCAGCCTGGAGGCTCTTCAGAAATCATGTGATGTATTACCAGG
>gene=hg18_chr15_88904068_88905399_+; species=SPECIES_3; score=721.89; 
GTCAAGTAGACCCAACATTTCCCAGACTTTGGCCACATAATCAGAAATTTCAAAGCTCTGGAATTTATGGGCTTGGCTCCAAATGGTCAGGCAACGTTGTCTTCTCTTTTGCTTCGCAACTCCACAGCATGAATAGGGCAGCTGATGAATACCTCAGACGTCCCCTGTGGGGTGAATGCAGAGGCAGCCACTAGATGCCAGTTCCTGGTCATACCCTAGAGGCTCTTCTACAGTCATGTGACATCACACCAGG
>gene=hg18_chr15_88904068_88905399_+; species=SPECIES_4; score=721.89; 
GGCAAGTAGACCCAACATTTTCCAGACTTTGGCCACATAATCAGAAATTTTAAAGTTGTGGAATTTGTGGGCTTGGCTCCAAGTGATCAGGCAACGTTGTCTTCTCTTTCGCTTTGCAACTCCACAGCATGCCTAGGGCGGATGATACACACGGCAGACGTCCCCAGTGGGGTGAATCCAAAGGCAGCCACTAGACTGTAGTGCATGCTCAAAACCTGGAGGCTCTTCTGAAGTCATGTGACATCAGATCAAG
>gene=hg18_chr1_91738190_91739963_+; species=SPECIES_0; score=446.89; 
CAGTAGCGGAATCCGCGGGGTCGAGGGCTTTAGTGTGCGCATGTGCAACCAGAGCGGCGGCGGGAAGTGTTGCGCAGGCGCATCCGATCGACTCGGAGACGGCGACCCAGGCATCTGGGGAGCCACAGAAGTCGTACTCCCTTAAACCGTGAGTTTCCGACGGTTTGTTCCATGGCGCGGGATTGTGAGGGATTAGGAACGAATTCTGGATCGTGACTTCGGTTTTCTCGCCGTGCAGTCCCCCGCCCTTCGGATCCCTCCGACCTGCGGCG
>gene=hg18_chr1_91738190_91739963_+; species=SPECIES_1; score=446.89; 
CAGTAGCGGAATCCGCTGGGTCGAGGGCTTTAGTGTGCGCATGTGCAACGAGAGCTGCGGCGGGAAGTGTTGCGCAGGCGCATCCGATCCACTCGGAGACGGCGACCCAGGCATCTGGGGAGCCCCAGAAGTCGTACTCCCTTAAACCGTGAGTTTCAGACGGTTTGTTCCGTGGCGCGGGATTGTGAGGGATTAGGAACGAATTCTGGATGGTGACTTCGGTTTTCTCGCCGTGCAGTCCCCCGCCCTTCGGATCCCTCCGACCTGCGGCG
>gene=hg18_chr1_91738190_91739963_+; species=SPECIES_2; score=446.89; 
CAGAAGCAGATGCCCCAGCCCCGACGGCTTTACAGTGCGCATGTGCAACTGGAGCGGCGGCGGGAAGTGTTGCGCAGGCGTGTTTGGCCGACTCGGAGGCGGCGACCCAAGCATCTGGGAAGTCCCAGAAGTCGTATTCCTTTAAACCGTGAGTTTCCGACGGTTTGATCCATGGCGCGGGATTGTGAGGGATTAGGAACGAATTCTAGATTGTGATTTCCCTCTCGTTGCAGCTCACTAACCCAACTTGCGGATCCCACTGACCCGCGGCG
>gene=hg18_chr1_91738190_91739963_+; species=SPECIES_3; score=446.89; 
CGGCCGGCGATTCCGCGACTCGGAGCGCTTTGCAGTGCGCATGAGCAACTCGAGCGGCGGCGGGAAGTGCTGCGCAGGCGCGTTTGGCCGACTCGGAGGCGGCGACCCGGGCATCTGGGGAGCCACAGAAGTCGTATTCCCTGAAACTGTGAGTTTCCGACGGCTTGTCCCATGGCGCGGGATTGTGAGGGATTAGAAACGAATTCTGGATCGTGACTTCGGTGTGGTAGCCGCGCAGTAACCCGCCCTTCGGATCCCGCAGACCCGCGGCG
>gene=hg18_chr1_91738190_91739963_+; species=SPECIES_4; score=446.89; 
CAGTAGCGGATTCCGCGGCGCAGAAAGCTTTCCAGTGCGCATGAGCAACTAGAGCGGCGGCGGGAAGTGTTGCGCAGGCGCGTTTGGCAGACTGGGAGGCGGCGACCCAGGCATCTGGGGAGCCACAGAAGTCGTATTCCCTTAAACCGTGAGTTTGCGACGGTTTGTTCCATGGCGCGGGATTGTGAGGGATTAGAAACGAATTCTGGATCATGACTTCAGTCTTGTCACAGCGCAGTCCCCCCCCCCTCAGATCCCGCTGAGTCGCGGCG
>gene=hg18_chr14_74936439_74937638_+; species=SPECIES_0; score=889.71; 
TAGTCATCTGTTTCATAAGCAGCTTCCAAAGCTGCAGCCCCAATACCCAGCTTCCTTGTTGTTGGCAGGTGTTGGCAGCCTGAGTGCCAGAACGCCAGGGAGCCAGCCACTGGGAACAGCTAGGGTGGTGAGCAGGAGCCATCAGGGCTCATATACATTTACGAGAGGCGTGTGTGTGCTCCCCAGGAGAGCTGTAACACACTCCCTTTCCAGGAAACACAAACCAGGCCTCTTTCCTTTCTTTTTTCTCACCTGTCCTGTCTTGTGGCCAGAAGCACATTCATTGGCT
>gene=hg18_chr14_74936439_74937638_+; species=SPECIES_1; score=889.71; 
TAGTCATCTGTTTCATAAGCAGCTTCCAAAGCTGCAGCCCCAGTACCCAGCTTCCTTGTTGTTGGCAGGTGTTGGCAGCCTGAGTGCCAGAACACCAGGGAGCCAGCCACTGGGAACAGCTAGGGTGGTGAGCAGGAGCCATCAGGGCTCATATACATTTATGAGAGGCGTGTGTGTGCTCCCCAGGAGAGCTGTAACACACTCCCTTTCCAGGAAACACAAACCAGGCCTCCTTCCTTTCTTTTTTCTCACCTGTCCTGTCTTGTGGCCAGAAGCACATTCATTGGCT
>gene=hg18_chr14_74936439_74937638_+; species=SPECIES_2; score=889.71; 
TAGTCATCTTTTTCATAAGTAGCCTCCAAAGCTGCAGCCATGATACCCAGCTTCCTTGTTGTTGGCAGGTGTTGGCAGCTCCAGTGCCAGCGTGCTGGGGATCCAGCCACTGGGAAGAGATAGGGCGGGGAGGGAGAGCCATCAGGGCTTGTACACATTTGTGAAAGGTGTGTGTGTGCTACCTGGGAGATCTGGAACACACCTTCTCTCCAGGAAGCAGAAACCAGGCCTCTTTCCTCTTTTTTTTCTTACCTGTTGTGTCTTGTGGCCAGAAGTACATTCACTGGCT
>gene=hg18_chr14_74936439_74937638_+; species=SPECIES_3; score=889.71; 
GAGTCATCTCTTTCATAAGTAGCCTCCAAAGCTGCAACCACGATACCCAGCTTCCTTGTTGTTGGCAGGTGTTGGCAGCCTGAGTGCCAGAACACCAGGGAGGCAGCCACTAGGAACAGCTGGGGTGTGGAGAGTGAGCCATCAGGCCTCATATACATTGACATGAGGAGTGTGTGTGCTCCCTGGGAGATCTGTAACACACCCCCTTTCCGGGAAGCAGAAGCCAGGACTCCTTCCTTTCTCTTTTCTCACCTGTCCTGTCTTGTGGCCAGAAGTACATTCACTGGCT
>gene=hg18_chr14_74936439_74937638_+; species=SPECIES_4; score=889.71; 
TAGTCATCTCTTTCATAAGTAGCCTCCAAAGCTGCAGCCACGATACCCAGCTTCCTTGTTGTTGGCAGGTGTTGGCAGCCTGAGTGCCAGAATGTCAGGGAGCCAGCCACCGGGAACGCGTGGGGTGGGGAGCGTGAGCCATCAGGGCTCATATACATTTACGAGAGGCGTGTGTGCGCTCCCCGGGAGATCCGTAACACACCTCCTCTCCAGGAAGCAGAAACCAGCTCTCCTTCCTTTCTTTTTTCTCACCTGTCCTGTCTTGTGGCCAGAAGTACATTTACTGGCT
>gene=hg18_chr2_119141619_119143598_+; species=SPECIES_0; score=468.86; 
CAGCTTGCCCCAAAGGGTTCTACTTTTCCTAAATGACAGATGCATTTCCAGCAAATGAGAGGTGGTGACAAATTACATCACCTCAAAAGCCCCGACTTATGCCACATCCTCTCCTTCCCTCTCTCCACAGGGCTTACTTCCAAGTGGCCTTATGAGCTAAAACAAAACAAAAAGCCAGCCAAGTCTGCCAAAGTGTGGCCTCCCCCCTTAGGTCTGTCCATACAAGACCTGGCCTGGAGTCCCTGGGGAT
>gene=hg18_chr2_119141619_119143598_+; species=SPECIES_1; score=468.86; 
CAGCTTGCCCCAAAGGGTTCTACTTTTCCTAAGTGACAGATGCATTTCCAGCACAGGAGAGGTGGCGACAAATTACATCACCTCAAGGGCCCTGACCTATGCCACATCCTCTCCTTCCCTCTCTCCACAGGGCTTACTTCCAAGTGGCCATATGAGCCAAAACAAAACAAAAAGCCAGCCAAGTCTGCCAAAGTGTGGCCTCCCCCCCTAGATCTGTCCAGACAGGACCTGGCCTGGAGTCCCTGGGGAT
>gene=hg18_chr2_119141619_119143598_+; species=SPECIES_2; score=468.86; 
CAACTTTCTTAAAAGGGCTCTACTTTTCCCAACTAACAGATGCATCTGCAGCACACAAGAGGTGGACATAGTTTGCCTTACCTCAAGGGCCCAGATCTTCACCACGTCCTTCCCGTTCCTCCCTTCACAGAACTCACTTCCATGTAACCATAAGATGTAAAATGAAATGAAAGGCCAGCCAAGCCTGCCAAAATGAACTCTCTTCTCCCAGACCTTTCCAGGCGAGTCTGGGCCTAAACTCCCTGGGAAC
>gene=hg18_chr2_119141619_119143598_+; species=SPECIES_3; score=468.86; 
CAACCTACCTAAAAGGGCTCTTTTTTTTATAACTGACAGATACATTTCCAGGATGTGAGAGGTGGTGACAACTGACCTCACCTCAAGGACCCAGACTTTCTCCATGGCCTATGCTTTCCTCTTGCCACAGAGCTTACTTCCAAGTAGCTATAGGCTAGAAAACAGAACAAAAGGCTGGCCACATCTTCCAAAGTGAAGGCCATTCTCCTAGATTTTTGCAGGCAGGCCCTGGCCTAGGGTCCTTGAGAAC
>gene=hg18_chr2_119141619_119143598_+; species=SPECIES_4; score=468.86; 
CAACTTGCCTAAAAGGGCTCTACTTTTTCTAACTGACAGCTGCATTTCCAGCACACGAGAGGTGGCGACAACTTACATCACCTCAAGGGCCCAGATCTTTGCCACGTCTTCCCCTTTCCTCTCTCCATAGAGCTTACTTCCAAGTGCCCATACGATGTAAAACAGGACAAAAGGCCAGCCAAGTCTGCCAAAGTGTGGCCTCCTCTCCTGGATCTTTCCAAGCAGGCCCTGTGCTGGCGCCCCTGGGAAC
>gene=hg18_chr4_92204301_92205309_+; species=SPECIES_0; score=456.21; 
TTAAATAAGCAACACTTATGCAGTTTCTGCCCAGGAGAGTCTGCTGTTGACTGAGTTCAAGATTTTCCCTGGGGACTGGTCTGCAGGCACTCTCTGCCTATGTGATCAGCCACAATCATAGAAATTCCAGACTCCCAGAAGGAAAGCAGCTGTTTACTATAAATCAGGCTGATACACTAATTCAGTGCCTCAGGCAAACAAAACAGCTTTATCAGTGTAGGAACTTCAAAAGCCACATTGCTGGAAAACAGCCCTGCAAGCAGGCCCTTCTAA
>gene=hg18_chr4_92204301_92205309_+; species=SPECIES_1; score=456.21; 
TTAAATAAGCAACCCTTATGCAGTTTCTGCCCAGGAGAGTCTGCTGTCGACTGAGTTCAAGACTTTTCCTGGGGATTGGTCTGCAGGCACTCTCTGTCTATGTGATCAGCCACAATCATAGAAATTCCAGACTCCTAGAAGGAAAGCAGCTGTTTACTATAAATCAGGCTGATACACTAATTCAGTGCCTCAGGCAAACAAAACAGCTTTATCAGTGTAGGAACGTCAAAAGCCAGATTGCTGGACAACAGCCCTGCAAGCAGGCCCTTCTAA
>gene=hg18_chr4_92204301_92205309_+; species=SPECIES_2; score=456.21; 
TGAATTGAGGGACACACCTGCAGTTTCTGCCCAGGGAAACCTGCTAGAGACTGGGTCCATGGTCTTCAGTGGGAACTGGTCTACCGTCATTCTTTGCCCATATGATTAGCCATACTCATAGAAATTCCTGAATCCCAGAAGGAAAACAGATTTTCCTTCTCTTTCAGGCTGGTACATGAATTCAATCCCCCAGGCAATCAAAAATGCCTTAGCAATGTAAGAAGATCAAAAGCCAAGTTCTCCAACGCCACCCCTGCAAATAGGCTCTTCTAA
>gene=hg18_chr4_92204301_92205309_+; species=SPECIES_3; score=456.21; 
TTAAATGAGGAACACGTCTGTAGTTTCTGCCCAGGAATGGCTGCAATAGACTCAACCCACGGTCTTTGGTGGAACCTGGTTTACAGGCTCTCTGTGCCTGTGTGATTAGCCACAATTATAGAAATTGCAGATTCCTACAAGGAAAGTGGATGTCCACCATAAATCAGGCTGATATATGAATTCAGTGCCCCAGGCAAACAAAACAGCCTTAACAGTATAAGAACTTCAAAACCCAAGTTCCTTGATGCCAGCTCTGCAAGTAGGTCCTTCTGA
>gene=hg18_chr4_92204301_92205309_+; species=SPECIES_4; score=456.21; 
CTAAATGAGGAATACATATGCTGTTTCTGCCCAGGAAATCCTACTGTAGACTCAGTATACGGTCTTTGTTGGGAACTGGTCTACAGGCACTCTCTGCCTATGTGACCAGCCACAATCACAGAAATTCCAGACTCCCAGAAGGAAAGCAGATGTTCACCATAAATCAGGCTGATACACGAATTCAGCGCCCCAGGCAAACAAAACAGCCTTATCAGTGCAGGAACTTCAAAAGTCAAGTTCCCAGGCGCCAGCCCTGCAAGCAGGTTTTTCTAA
>gene=hg18_chr15_42248409_42249708_+; species=SPECIES_0; score=516.04; 
ACCTCTGAGACCTAAGATCACCAGGTGGAGAGAGAAGCTCCTAAGAAACCAGTTGAAAGGAGAGAGAAAGCAGAAAGCTTATGAAGTTATCCTGAAAATATTCAGCACATCTCTCTTTCAGGAATGTCATGGATTTCCAGGAAATCCAGAAGATGTGTCAGTTTTATATGGGTTTCCTTAACAACACAGACTGGGACCCTTGCTTTATCACCTCATCAAAATATGTGAGCTCCTAACAAAACGG
>gene=hg18_chr15_42248409_42249708_+; species=SPECIES_1; score=516.04; 
ACCTCTGAGACCTAAGATCACCAGATGGAGAGAGAAGCTCCTAAGAAACCAGTTGAAAGCACAGAGAATGCAATTTGCTTATGACTTTCTCGTCTAAGTATTCAACACATGGCTTTTGGTATAATTTCAAGGCTGTATAAGGAATCCAGTATTTTTTTTTTTTTTATATATTTTGCATTAATAATACACACTGAAATGCTGCCCCTATAGTTTCTTTAGAAATTGTTTTCTTCTGGGTTAAGGT
>gene=hg18_chr15_42248409_42249708_+; species=SPECIES_2; score=516.04; 
ATCTCTGAGACCTAAGATCACCAAGTGGATAGAGAAATTTCTAAGAAAATAGTTGAAAGGAAGAAGGATGCAGAGAGCTGCTGAAGTTATCCTGAAAATACTCAATACACACCTCTTCCAGTAATGCAGTGTCACATGAAGCCAACCAGGACCTGCGTCAGTTTTATAGGGATTTACTTGACAGCAGAGACTGGGACCCTTGCTTCATCACCACATCAAAATATGTGAATTCCAGACAAAATGG
>gene=hg18_chr15_42248409_42249708_+; species=SPECIES_3; score=516.04; 
ATCTCTGTGACCTAAAATCACCAGGTAGAGAGAGAAGTTCCTAAGAAAACAGTCGACAGGAGAGAGAATCCAGAGAGCTGTTGAAGTTATCCTGAAAATATTCAACACATCTCTCTTCCTGGAATGCAATAGAACGGGAATCTACCCAGGACCTGTGTTGGTTTCACAGGTGCTTACTTGGTAGCACATACTGGATCCCTGGCTTGAATGGCACATCAAAATAGATGAGCACCTGACAAATGCG
>gene=hg18_chr15_42248409_42249708_+; species=SPECIES_4; score=516.04; 
CAATGTGAGACCTAAAATCACGAGGTAGAGAGAGAAGTTCCTAAGAAAATAATTGACAGGAGAGAGAATGCAAAGAGCTGCTGAAGTTATCCTGAAAATATTCAACACACATCTCTTTCAGTAATGTAGCAGAATGTGAAGCCACCCAGGACCGCTGTGAGTTTTATAGGAGTTCATCGGACAGAACAGACAGGGACCCTTGCTTTATCACCACACCAAAGTACGTGAGCTTCTGAGAAAACGG
>gene=hg18_chr3_71635333_71636893_+; species=SPECIES_0; score=678.96; 
GCATTGAATCCCATCTTTTTGAACAATACTATGTCATAATTTTATGCCTCAAATCGAAAAAAACACTTTGGGGGATAACCGAGAATTCCAGGCTACATCATCCAATCAATACAATACTTGGAGCACTTTCAAAAAACCCACCAAGGAACCAAAGCTACCATAACTTAGGAGCAGAAACGAAATTTCAGATTAATATGACGTTGGCCAGTGACTAGTCATCAGCATACTTCAGCATTTAGTTGTCTGAGCAGACAGGTGACTCAGCGGGAAATGGGTTACCCAGCCAGCCACGC
>gene=hg18_chr3_71635333_71636893_+; species=SPECIES_1; score=678.96; 
GCATTGAATCCCATCTTTTTGAACAATACTATGTCATAATTTTATGCCTCAAATTGACAAAACCACTTTGGGGGATAACCAAGAATTCCAGGCTACATCATCCAATCAATACAATACTTGGAGCACTTTCAAAAAACCCACCAAGGAACCAAAGCTACCACAACTTAGGAGCAGAAATGAAATTTCAAATTAATATGACGTTGGCCAGTGACTAGTCATCAGCATACTTCAGCATTTAGTTGTCTGAACAGACAGGTGACTCAGCGGGGAATGGGTTACCCAGCCAGCCACGC
>gene=hg18_chr3_71635333_71636893_+; species=SPECIES_2; score=678.96; 
GCATGGAATCCTACCTTTTTGAACCATCCCATTTCATAATTTTATGCCTTGAATGGAAAATGCCACTTTAGGGGATAACTGACAATTCCAGGCTCCATAATCCAATCAATACAATACTTGGAGTGCTTTCCAACAATCCACCATGGCATCCAAGTTCCCACAACTGAGGAGCAGAAACGGAATTTCAAGTTACTGTGACGCTGGCCAGTGACAAGTCATCAGCATTCTTCAGCTTTTAGCTGTCTGAGCAGACAGCTGACTCAGCGGGGACACAGTTACCCAGTCAGCCACCT
>gene=hg18_chr3_71635333_71636893_+; species=SPECIES_3; score=678.96; 
GCAGGAAATCCTACCTTTTTCAACAATACCACGTTACAATTTTACACCTCAAATCGAAAACACCACATCGGGAGATAACCGACAATTCCAGGCTTCAAAATCTAATCGATACAATACTTGGAGTGCTTTCGAACAACCCACAAAGGCATCCGAGTTCCCACAACTTAGGAGCAGAAATGAAATTCGGAGTTAATGGGACACTGGCCAGCAACGAGTCATCAGCATACTTCAGCTTTTAGCTGTCTGAGCAGACGGCTGACTCAGTGGAGATATGGTTACCCAGCCGGCCATGG
>gene=hg18_chr3_71635333_71636893_+; species=SPECIES_4; score=678.96; 
ACATTGAATGCCACCTTTCTGAACACCACCACGTCACAATTTTATGCCTCAAATCACAAACGCCACTTCAGGGGATGACCGACAATTTCAGGCTCCATAATCCAATCAATACAATACTTACAGTGCTTTCGAACAAGCCACAAAGTCATCCAAGCTCCCACAAGTGAGGAGCAGAAATGGAATTTCAAGTTAATGTGACGCTGGCCAGTGACTAGTCATCAGCATACTTCAGCCTTTAGTTGTCTGAGCAGACAGCTGACTCAGCGGGAATACAGTTACCCAGCCAGCCACGT
>gene=hg18_chr6_29628375_29629041_+; species=SPECIES_0; score=373.32; 
AAGGTCAAGGCAACACACCTGAAAAACGGAGGTTCATTCTGAGCTTGGAGTTGCTCTTTTCTTAGGGAGTTTATTTTTAAGTAATCTCATCTGTAAATGGGATACAATCCACAAATT
>gene=hg18_chr6_29628375_29629041_+; species=SPECIES_1; score=373.32; 
AATGTTAAGGCAACACACCTGAAAAACGGAGGTTCATTCTGAGCTTGGAGTTGCTCTTTTCTTAGGGGGATTATTATTAAGTAATCTCATCTGTAAACGGGATACAATCCACAAATT
>gene=hg18_chr6_29628375_29629041_+; species=SPECIES_2; score=373.32; 
GAGCCCAAGTCTGTTCATCTCTAGAAGGGAGATTCTATTTCCTCATAGAATTGGTTATAACTAATGGCTGCCTTCCTAAACTAATCAGATCTGTAAATGAGCTCCAATGGACACCTT
>gene=hg18_chr6_29628375_29629041_+; species=SPECIES_3; score=373.32; 
GACTGCGTGTCTGCTCATCTACAAAGTGGAGATTCTTTCTCACCACAGAATTGCTCATAGCTAAGGACTAGCTTCCTCAAGTCATCAAATGTGTAAACGAGAAGCGAGGCACACGCT
>gene=hg18_chr6_29628375_29629041_+; species=SPECIES_4; score=373.32; 
GAGTACAAGTCCATTCATCTATAAAATGGAGATTCGATCTTCTCATAGAGTTGGTTATAACTAATGGCTATCTTCCTAAACTAATCAGATCTGTAAACGAGATTACATCGATACTTT
>gene=hg18_chr11_85830729_85832119_+; species=SPECIES_0; score=930.87; 
TGCTTGGTGGGAAATCAGGAGCTTCCCAGAACTGGCCTGGGTGGGTGCAGCCTCTGGGTTCAGGTAGTGCAGCTCAAGGAGACCAGTGTCTCCACAGTTTCCATCCCCTAACCCTCCTAAAGGACAGAGAAAGTGGTTGACACTACCCATATTACAGGGGTAGGAGCCCCTTACTTTGATGGCAATTCTCAAAGACACGTCTCGGATGGTGCTGAGTGGTGGGTAGAGTCTCCCCT
>gene=hg18_chr11_85830729_85832119_+; species=SPECIES_1; score=930.87; 
TGCTTGGTGGGAAATCAGGAGCTTCCCAGAACTGGCCTGGGTGGGTGCAGCCTCTGGGTTCGTGTAGTGCAGCTCAAGAAGACCAATGTCTCCATAGTTTCCATCCCCTAACCCTCCTAAAGGACAGAGAAAGTGTTTGACACTACCCATATTACAGGGGTAGGAGCCCCTTACTTTGATGGCAATTCTCAAAGACACGTCTCGGATGGTGCTCAGTGGTGGGTACAGTCTCCCTT
>gene=hg18_chr11_85830729_85832119_+; species=SPECIES_2; score=930.87; 
TGTCTGGTTGGAAGTGAGGAGCTTCCCAGAACTGCCCTGAGTGGGTGCAGCCTCTGGGGACATGCAGTGCAGGCCAGGGAGCCAGGCGTGTCCAGCGCTGCCCTCCCCTAGTCCCCCTAAAGGACAGAGTTGACGGATGCCGCTACCCATGTTTAGGGGGTAGGAGTCCCTTACTTTGATGGCGATTCTCAGAGACACGTCTCGGATGGTGCTGAGGGGCGGGTACAGTCTCCCCT
>gene=hg18_chr11_85830729_85832119_+; species=SPECIES_3; score=930.87; 
TGCCTGGTGGGAAATCAGGAGCTTTCCAGAACTGGCCTGAGTGGGTGCAGCCTCCAGGCTCATGCAGTGCAGCCCGAGATGCCAGGTGTCTCCACAGCTGCCATCCCCTAGCTCTCCTAAACGACAGAGGAAGGGGTTGACACTAGCCGTATGACTGGGGTCGGAGCTCCTTACTTTGATGGCGATTCTCAGAGACACATCTCGGATGGTGCTGAGTGGTGGGTACAATCTCCCCT
>gene=hg18_chr11_85830729_85832119_+; species=SPECIES_4; score=930.87; 
TGCCTGATGGGAAATCAGGAGTTTCCCAGAACTGGCCTGAGTGGGCACAGCCTCTGGGTTCATGTAGTGCAGCCCATGGAGCAAGGTGTCTCCATAGCTGCCATTCCCTAGCCCTCCTAAAGGAGAGAGAAGGTCGATGACACTACCCACATTTCAGGGGTAGCAGCCCCTTACTTTGATGGCGATTCTCAAAGACACATCTCGGATGGTGCTGAGTGGTGGGTACAGTCTCCCCT
>gene=hg18_chr2_172751956_172752681_+; species=SPECIES_0; score=460.42; 
GAGGTCCTCCCTTGTCAGCACAGTAGAGCTTCTTAGCACACAATGTTCTATAGTGTGGATGTGTAAATCACTCCTCATCAGAGAACTTTAAGGCACTTTACAATGCATTCCTCCTCTTCTCTCCTCTCTGCAGCAAACCTGGCATGACCAGAGGACCTGTGGCTCTGAGTTGGGCCAGGCATTGCCCATTGATGGTAGATGCAGCAGTGCAGCCATGAGGGATTTCCCAGAAGGAGCAACATTTCCCCAAGGCTGAGTTAGAGCCAGAG
>gene=hg18_chr2_172751956_172752681_+; species=SPECIES_1; score=460.42; 
GAGGTCCTCCCTTGTCAGCACAGTAGAGTTTCTTAACACACAATGTTCTATAGTGTGGATGTGTAAATCATTTCTCATCAGAGAACTTCAAGGCACTTTACAATGCATTCCTCCTCTTCTCTACTCTCTGCAGCAAACCTGGCATGACCAGAGAACTGGCGGCTCTGAGTTGGGCCAGGCATTGCCGATTGATGGTAGATGCAGCAGTGCAGCCATGAGGGATTTCCCAGAAGGAGCAACATTTCCCCAAGGTTGAGTTAGAGCCAGAG
>gene=hg18_chr2_172751956_172752681_+; species=SPECIES_2; score=460.42; 
GACATCTTCCTTTGTTGGCATAGCAAAGCTTCTCAACACACAGTTTTTTGTGGTATGGATGTGTAACTCATCCTTCATCATCAGGTTTTAAGGTGCTTTACAAAGCAGTACTCCTGGCCTCTCCTGTCTGCGGGAAGCCTGGTGGGGCTAGAGGGCCTGTGGCTCAGAGTTGGGCCAGGCCTTGCCTATGGATGATAGATGCAGCAGAGCTGCCATCAGCTATTTCTCAGACGGAGCAAGCTTCCTCCAGAGTTGAGTTATAGCCAGAA
>gene=hg18_chr2_172751956_172752681_+; species=SPECIES_3; score=460.42; 
GAGATCTTCCTTTGTTAGCATTGTAAAGCTTCTTAACACACAATTTTCTGCAGTCTGAATGTGTAATTGATCCTTCATCAGAGGATTTTAAGGTGCTTTACAAAGCATCACTCTTGGTCTCTCCTGCCTACAGGAAACCTGGTGTGGCCGGAGGACCCGTGGCTCGGGGTTGGGCCAGGCTTTCCCCACTGATGGTAGACACAGCAGTACTGCCATCAGGGATTTCCCAGAGGGAGCACCATTCCCTCGGGGTTGAAGTGGAGCCAGAA
>gene=hg18_chr2_172751956_172752681_+; species=SPECIES_4; score=460.42; 
GAGGTCTTCCTTTGTCAGTACAGTAGAGCTTCTTAACACACAATTTCCCATAGTATGGATGTGTAACCCATGCCTCATCAGAGGATTTGAAGGTGCTTTACAAAGCGTTACTCTTGGTGTCTCCTGCCTGTAGGAAACCTGGTATGGCTGGAGGACGTGTGGCTCGGAGTTGGGCCAGGCGTTATCCGTTGATGGTAGATGCAGCGGAGCTGCCATCAGGGATTTCCCAGAGGGAGCAAGATTCCCCCAGGGCTGAGTTAGAGCCAGAA
>gene=hg18_chr8_25221851_25222743_+; species=SPECIES_0; score=740.52; 
TCTGAGGTTGTGCTGCAGACTTCCTCCTCCCACCTTACCTCTTTTTCTCTTTCCCAAGAATTGCGATGGAAACCTACATCCGCCAGAGGCAGCTCATCATGTCGCCTTTGATAACATCACACGTGATTGGGGAGAATGAGCCACTCACTTCAGTCTTGAATAAAGTGATTGCAGCAAAGGAAGTGAATCACAAAGGGCAAGGTACAGTCCAGTGCCAGAGCTGGGAGGGTGGGGGACATTCACACTGGGTCCTTGGACTCCTGCCCTTATTAT
>gene=hg18_chr8_25221851_25222743_+; species=SPECIES_1; score=740.52; 
CCTGAGGTTGTGCTGTAGACTTCCTCCTCCCACCTTACCTCTTTTTCTCTTTTCCAAGAATTGCGATGGAAACCTACATCCGCCAGCGGCAGCTCATCATGTCACCTTTGATAACATCACATGTGACTGGGGAGAATGAGCCACTCACTTCAGTCTTGAATAAAGTGATTGCAGCAAAGGAAGTGAATCACAAAGGGCAAGGTACAGTCCAGTGCCAGAGCTGGGAGGGTGGGGGACATTCACACTGGGTCCTTGGACTCCTGCCCTTATTAT
>gene=hg18_chr8_25221851_25222743_+; species=SPECIES_2; score=740.52; 
TCTGAGGCTCTGCTGCAGACTTCCTCTTTTTGTCTTACCAGTTTTTCTCTTTTCCCAGAATTGCCATGGAAACATATATCCGACAGAGGCAGCTAATCATGTCGCCCCTGATAACATCCCACGTGATCGGGGAGAATGAACCACTCACGTCAGTCTTGAATAAAGTGATAGCAACCAAAGAAGTGAATCACAAAGGACAAGGTACTGCCCTGTGTCCAAGCGGGGAGGGCTCGGGGCGCTCAGACTGAGTCCTTGGACTCTGGCCCTTATTAT
>gene=hg18_chr8_25221851_25222743_+; species=SPECIES_3; score=740.52; 
TTTGAAGCTGTGCTACAAACTTCCCCTTTTTTCCTTACCTCTCTTTCTGTTTTCCCAGAATTGCAATGGAAACCTATATCCGACAGAGACAGCTAATCATGTCACCCCTGATAACATCCCATGTGATTGGGGAGAATGAGCCACTCACTTCAGTCTTGAATAAAGTGATAGCAGCGAAGGAAGTGAATCACAAAGGACAAGGTACAGCCCTGCATGTAAGCTGGGAGGGCATGGGGCATTGGCATTGGGTCCTTGGACTTGGGCGCTTCCTGT
>gene=hg18_chr8_25221851_25222743_+; species=SPECIES_4; score=740.52; 
TCTGAGGCTGTGCTACAGACTTCCTCTTTTTTCCTTACCTCTGTTTCTGCTTTCCCAGAATTGCGATGGAAACCTATATCCGGCAGAGACAGCTAATCATGTCGCCCCTGATAACATCCAATGTGATTGGGGAGAATGAGCCGCTCACATCAGTCTTGAATAAAGTGATAGCAGCGAAGGAAGTGAATCACAAAGGACAAGGTACAGCCCTGTGCCTAAGCTGGGAGGGTGGCGTGCAGTCACACTGAGTCCTGGGACTCCTGCCCTTCTTAT
>gene=hg18_chr12_122191806_122193284_+; species=SPECIES_0; score=434.74; 
TTTTCCAGTGCTCCTTCTTCTCCTATTTGTTTGATTCTAAATTCCTTTATCCCCCCTGCTGGAAAGTCAGACAGAACATTCCTCAGGAAAGAGACTTTTAGTGGGGGGGAATAATGAAGTAAAATGAAAAATGGGTGGGTACTATAAAGAGTGCACGACAAATTGCACCGGTCAGCGTCACTACCGTGAACTCACAATGCTTGGTGAGTCACCCAGGCTGGGAACTGAAGTCAAACTAATA
>gene=hg18_chr12_122191806_122193284_+; species=SPECIES_1; score=434.74; 
TTTTCCAATGTTCCTTCTTCTCCTATTTGTTTGATTCTAAATTCCTTTATCCCCTCTGCTGGAAAGTCAGACAGAACATTCCTCAGGAAAGAGACTTTTAGCGGGGGGGAATAATGAGGTAAAATGAAAAATGGGTGGGTACTATAAAGAGTGCACAACAAATTGCACCGGTCAGCGTCATTACCGTGAACTCACAATGCTTGGTGAGTCACCCAGGCTGGGAACTGAAATCAAACTAACA
>gene=hg18_chr12_122191806_122193284_+; species=SPECIES_2; score=434.74; 
TTTTCCAACACTCCTTCCTCTCCTATTCTTAAAATGCTGAATTCCTCTTTCCCCGCTGCTGCAAAGTCAGACAGCACATTCCTCAGGAAAAGGACAGTCAGCCAGGAAAAATAACTAGGTAAAAAGAGAAATGGGTGGGCGCTCTAAGGAGTGAAGGGCAGGCTTCGCTGGTCAGCCTCATCACCATGAGCTCACGACACTCAGTGAGTCATCGAGGCTAAGACCCGAAATAAAACCAGTG
>gene=hg18_chr12_122191806_122193284_+; species=SPECIES_3; score=434.74; 
TTTTCTAATGCTCCTTCTTCTCCCGTTCATAGGATTCTGAATTCCTTTCTCCCCCCAGCTGGAAAGTCAGGCGGAACATTCCTCAGGAAGGAGACTTCCAGCCAGGGGGAACAAAGAGGTGAAAAGAAAAATAAGCGAGCGCTATAAGCAGAGCAGGGCGGGCTGAGCTGGTCAGTGACGGTCCTGAGAACTCACGATGCTCAGTGAATCACCGAGGCCTGGAACCAGAATTAAACCCGCG
>gene=hg18_chr12_122191806_122193284_+; species=SPECIES_4; score=434.74; 
TTTGCCAAAGCTCCTTCCTCACCTATTCGTAAGATTCTGGATTCCTTTCTCCCCGCTGCCGGAAAGTCAGACAGAACATTGCTCAGGAAAGAGACTTTTACCCAGGGGAAATAACGAGGTAAAAAGAAAAATGGGCGGGTGCTGTAAGGAGTGCAGGACAGATAGCACTGGTCAGCGTCAGTACCGTGAACTCACGACGCTCGGTGAGTCACCCAGGCTAGGAGCTGAAGTAAAACTAGGG
>gene=hg18_chr1_115818109_115818860_+; species=SPECIES_0; score=456.87; 
AGGCCGAGGTAGCCCTGAGCTATGGAGGCATCTTGCTGTGTGGAGGGGAGAAGCCAGGGGAACCGACCTGGGAGCCCTGGCTCCAGGCCACTTGCCCACACACACCCAGCTGACTTCAGGAAACGACTTCACTTCTGGTGACTTTGTTGCCTGAAGGGTAATGAGGGTGAATCATACCCACCTGCCAAAACAGGGCTACTGAGGCTCACCTGAAAGAAAAGCTTCCTTCCTGTCTTCCTCTGCA
>gene=hg18_chr1_115818109_115818860_+; species=SPECIES_1; score=456.87; 
AGGCCGAGGTAGCCCTGAGCTGTGGAGGCATCTTGCAGTGTGGAGGGGAGAAGCCAGGAGAACCGACCTGGGAGCCCCGGCTCCAGGCCACTTTTCCACACACACCCGGCTGACTTCAGGAAACGACTTCACTTCTGGTGACTTTGTTGTCTGAATGCTAATGAGGGTGAATCATACCCACCTGCCCAAACAGGGCTAGTGAGACTCACCTGAAAGAAAAGCTTCCTTCCTTTCTTCCTCTGCA
>gene=hg18_chr1_115818109_115818860_+; species=SPECIES_2; score=456.87; 
AGCCCAGCTTGGCCCCAGGCTGTGGAGGTATCACACAGTGTGGATGAGAGGAGGCATGGGATGGGTCATGGGAGCCGGGTCTCCAATCCCCCTCACTCCACTAACCTGCTTGACTTCAGGAAGTGACTTCACCTCTGGTGACTCTGTTGCCTGAAGGGCAATGAGAATGACTCATGCCCACCCACCAAGCACCTGCCGGTGAGGCTGATCCAGAACAAAAGCTTCCTCTCACTCTCTCTCTGCA
>gene=hg18_chr1_115818109_115818860_+; species=SPECIES_3; score=456.87; 
AGGCCGAGGTGGCCCTGATCCACAGAGGCCTCGTGCAGTGTGGAGCGGAGAAGGCACGGGGACCGACTGGGGAGCCCTGGCTCCGGTCCCCGTTGCTCCGCTAGCCTGCTTGATGTCAGGAAGTGACTTCACCTCTCGTGACTCCATTGCCTGCAGGGCAATGAGAGTGACTCATACCCACCCGCCAAAGGCAGGCTGCTGCGGCTCACCAGGAGCAAAAGCCTCCTTTCTGTTTTCCTCTACA
>gene=hg18_chr1_115818109_115818860_+; species=SPECIES_4; score=456.87; 
AGCCCAAGATAGGCCTGAGCTGTGGAGGCATCGTGCAGCCTGGAGGAGAGAAGCAAGGGGGACAGACTGGGGAGCCCTCGCTCCAATCCATCACCCCACTCACCCCTGGGTGACTTCAGGAGGTGACTTCACTTCTGGTGACGCCATTGCCTGAAGGGTAACAAGGGTGCATAACACCCACCTGCCAGACCAGAGCTGGTGAGGCTCACCGGAAACAAAGGCTTCCTTTCTGTCTTTCTTTGCA
>gene=hg18_chr19_2441749_2442915_+; species=SPECIES_0; score=533.77; 
GGGCTGGGCCTCCAGGCCCTTCCCGGAAGCCCGGGAAGCAGGTGCAAGGGTAGGGCGCCAGACCTTGGCTTCCCTGAAACTGGGCACAGCAGCTGGGAGAGGTTTCCGGCCCGCCTGGCCCCACCTGGCCCCTGGCACTTTCGGAAGATGGGCGGGGCAGGCAGGTGCCAGACTGCACAAGAGTCGCCGGTGAACCTGTGCGCACACACGGGTGTGCATGTATGGGCCAGCTGATGTGAGT
>gene=hg18_chr19_2441749_2442915_+; species=SPECIES_1; score=533.77; 
GGGCTGGGCCTCCAGGCCCTTCCTGGAAGCCCGGAAGGCAGGTGCAAGGGCAGGGCGCCAGACCTTGGCTTCCCTGAAACTGGGCACAGCAGCTGGGAGAGGTTTCCGGCCCGCCTGGCCCCACCTGGCCCCCGGCACTTTCGGAAGATGGGCGGGGCAGGCAGATGCCAGACTGCACAAGCGTCCCTGGTGAACCTATGCACACACACGAGTGTGCATGTATGGGCCAGCTGATGTGAGT
>gene=hg18_chr19_2441749_2442915_+; species=SPECIES_2; score=533.77; 
GGGCAGGGCCTCCTATAGCTTCCTGGAAGCCCAGGGGGCAGGTGCAAAGGCAGCTCGCCAGCGGGTGGCTTCCCTGAAACTGGGCACAGCAGCTGGGAGAGGTTTCCGGCCCGCCCGGCCCCACCTGGCCGGGGGCACTCTCGGCAGATGGGTGGGGCCTGCAGGTGCCAGACTGCACAGGAGCCACTGGGGACGCTCAGCACACACACACACACACACACATGTGCCAGCATGTGTGAAC
>gene=hg18_chr19_2441749_2442915_+; species=SPECIES_3; score=533.77; 
AGGCAGGGCCTCCTGGACCTTCCTGGAAGCCCAGGGGGCAGGTGCAAGGGCAGGATGCCAGCGGGTGGCTTCCCTGAAACTGGGCACAGCAGCTGGGAGAGGTTTCCGGCCCGCCCGGCCCCACCTGGCCCCGGGCACTCTCGGCGCATGGGCGGGGCAGGCAGGTCCCAGACTGCACAGGAGCCGCCAGTGGACCTGCACACACACTCCTGTGTGCGTGCATGGGCCAGCCGCTGCTAAT
>gene=hg18_chr19_2441749_2442915_+; species=SPECIES_4; score=533.77; 
GGGCGGGGCCTCCCGGGCCTTCCTGGAAGCTCGGGGCACAGGTGCAAGGGCAGGACGCCAGCGGGTGGCTTCCCTGAAACTGGGCACAGCAGCTGGGAGAGGTTTCCGGCCTGCCCGGCCCCACCTGGCCCCGGGCACTCTCGGCAGATGGGCAGGGCGGGCGGGTGCCAGATTGCACAGGAGGCACCTGTGGACCTGTGCACGCACGCTTGTGTGCATTCATGGGCCAGCGGGTGGGAAC
>gene=hg18_chr1_194673767_194674740_+; species=SPECIES_0; score=1205.15; 
AAGGATTCACTAACAAGTTTATTAGCAGCAGACACCATCCAGGGATTAATGAGTAGCTATAATCTTGTCCTTTCTCAATGCTGCAAGTCCCAAGGGTTATGGAAGTGGAAATATGGGCGATCATAGAAGGCTCCAAAGAAGAGTTAGGCAATAAAGTAAATTATTTGCAAAGATAGTCATGTTGAGATTAGTTGACCTTTGGAGGGTTGACTGCCATCATTTACAGAAACTGACAACGATTCTTGGAAAAGCAGTCAGGGAAAAAAGATTAAC
>gene=hg18_chr1_194673767_194674740_+; species=SPECIES_1; score=1205.15; 
AGGGATTCACTAACAAATTTATTAGCAGCAGGCACCATCCACGGATTAATGAGTAGCTATAATCGTGTCCTTTCTCAATGCTGCGAGTCCCAAGGGTTATGGGAGTGGAAATAGGGGCGATCATAGAAGGCTCCAAAGAAAAGTTAGGCAATAAGGTAAATTATTTACAAAGATAGTCATGCTGAGATTAGTTGACCTTTGGAGGGTTGACTGCCATCATTTACAGAAACTGACAACAATTCTTGGAAAAGCAGTAAGGGAAAAAAGATTAAC
>gene=hg18_chr1_194673767_194674740_+; species=SPECIES_2; score=1205.15; 
GTGGATGTGCTAACAGATTTGTCAGCAGCAGAAGCCACTCATGGATTAATGAGTCCCTGTAACCATGTCCTTTCTCCACCCCATAAATCTGACCTGGGAGGGAAGTAAAAACATGGGGAAACAAAGAGGGCTCCAAAGAAGAGTTAGGCAATAAGGTAAATTATTTAGAAAGATAGCCAGGCTGATATCAGTTGACCTTTGGAGGGCTCACCATCGTCATTTACAGAAACTGACAACTATTCTTGGCAATGCAGGAAGGGGAAAAAGATTACC
>gene=hg18_chr1_194673767_194674740_+; species=SPECIES_3; score=1205.15; 
ATGGATTTGGTAACAAAGTAATTAGCAACAGAGATTATTCATGAGTTAATGAGAATCTGTAATTTTGTCCTTTCTGAACCCTGCTACTCTCAACTCCTCTGGAAGTGGAAAGACAGACAAGTTAGGAGGGTTTCAAAGAAAAGTTAGGCAATAAGATAAATTATGTACAAAAACAGTCAGGTTGATATTAGCTGACCTTTGGAGGGTTCACTATTACCATTTACCGAAACTGACAACTATTCTTGGTAATGGAGGCGGGGGGGGGAGATTAAC
>gene=hg18_chr1_194673767_194674740_+; species=SPECIES_4; score=1205.15; 
ATGGATTTGCTAGCATAGTTATCAGCCCCAGAAACCATGCATGGATTAATGAGTAGCTGTAATCTTGTCCTTTCTGAACCCAGCAGGCTTCAACTGCTATGGGAGCGGAAATATGGGCAAGCATTGAGGGCTCCAAAGAAGAGTTAGGCAATAATTTGAACTATTTAGAAAGAGCAACATGTTGATATCAGTTGACCTTTGGAGGGTTCACTGTCATCATTTACAGAAACTGACAGCTATTCCTAGCAATGCAGTACGGGAAAAAAGATTGGC
>gene=hg18_chr14_55343090_55345021_+; species=SPECIES_0; score=436.17; 
ACTCCTCCCTGAGAGTGTTTCCAGGAAACCCCAGGGTGTGAAACTGTTCTAGTAAAACGAAAACTTCCCAGAACAAATAATAATAACAGAAGGGTAAATTAGTCTCGAGATATGAGAGAGCGAGCTCCAACACTGTAACTAGACCTGAGTGGTTCTGGACAAATTCCATATACAGTTTCCTCTCTAACTGGGACCAGCCCGTCTGAACTGAGAAAGCGATCTCAAAGAGGCA
>gene=hg18_chr14_55343090_55345021_+; species=SPECIES_1; score=436.17; 
ACTCCTCCCTGAGAGTGTTTCCAGGAAACCCCAGGGTGTGAAACTGTTCTAGTAAAACAAAAACTTCCCAGAACAAATAATAATAACAGAAGGGTGAATTAATCTCAAGATATGAGAGAGTGAGCTCCAACACTGTAACTAGATCTGAGTGGTTCTGGACAAATTCCATATACAGTTTCTTCTCTAACTGGGACCAGCTCATCTGAACTGAGATACCGATCTCAAAGAGCCA
>gene=hg18_chr14_55343090_55345021_+; species=SPECIES_2; score=436.17; 
ACTCCTCCCTGAGAGCGTTTCCAGGAAACCCCAGGGTATGAAGCTGTTCTAGTAAAAGGAAAACCTCCTAGAACAAATAATAATAACAGAAGGGCAAATTAATCCTGAGGTAGGACAGAGTGTGCTCCAAGACTGTAACTAGATCTGGGTGGTTCTGGATGAATTCCTTATGCAGTTTCTTCTCTACCTGGGACCGATCCTTTGAAATCAACGTACTGGTCCTAGAGAGGCA
>gene=hg18_chr14_55343090_55345021_+; species=SPECIES_3; score=436.17; 
ACTCCTCCCAGAGAGTGTTTCCAGGAAACTTCAGGGTATGAAACTGTTCTAGAGAAAGGAAAACGTCCCAGAACAAATAATAATAACAGAAGGGCAAATGAATCCTGTTGTGAGAGTGAGAGAGCTCCAACACTGTAACTGGATCTGATTAGTTCTGGACGAATTCCGTATACAGTTTCTTCTCTAACTGGGACCAATCCTGCTGAACTGAGGTATCAGTCATAGAGAGGCA
>gene=hg18_chr14_55343090_55345021_+; species=SPECIES_4; score=436.17; 
ACTCCTCCCTGAGAGCGTTTCCAGGAAACCCCAGGGTATGAAACTGTTCCAGTGAAGGGAAAACCTCCCAGAACAAGTAATAACAGCAGAAGGGCAAATTAATCCTGAGGTAGGCGAGGGAGAGCTCCGGAACCATAAGTAGATCTAGGTGGTGTTGGACGAGTCCCATATACAGTTTCTTCTCTAACTGGGTCCAGCCCTCCTAAACTGAGGTCCCTGTCACAGAGAGGCA
>gene=hg18_chr16_11313780_11314752_+; species=SPECIES_0; score=439.80; 
ATGGACAGGTCCCTCACCTCCACACGTCCCACACCTTTCTCTGGTTTCACTTTCAGTTTCTTGGAAAGGCCTTCCCTACTCCAAGCCCCCACTCCCCACCCAGGATCTGGGCACTGGAGGCGCCAGACATCTTATGCCCTGTCCAAGGCTAGCAGGTAAGAAACGCCCCTTGTATCTGCCAAGGTCAAAATCATACACACCCAGGTGGGGCAGTCCCACCTCTGGGAGGTGTCTTGCAGAAGCACTCCGAGTGTGAGGTGATTTGGCTCA
>gene=hg18_chr16_11313780_11314752_+; species=SPECIES_1; score=439.80; 
AGGCACAGGTCCCTCACCTCCACACATCCCACACCTTTCTCTGGTTTCACTTTCAGTTTCTTGGAAAGGCCTTCCCTACTCCAGGCCCCCACTCCCCACCCAGGATCTGGGCACTGGAGGCGCCAGACATCTTGTGCCCTGTCCAAGGCTGGCAGATAAGAAATGCCCCTTGTATCTGCCAAGGTCAAAATCATACACACCCAGGTGGGGCAGTACCACCTCTGGGAGGTGTCCTGCAGAAGCCCTCCGAGTGTGAGATGACTTGGCTCA
>gene=hg18_chr16_11313780_11314752_+; species=SPECIES_2; score=439.80; 
ATAGCCGGGTCTCTCTCCTAATAAGCTCTCCCACCTTTCTCTGGTTCCGTTTTCAGTTTCCTAGAAAACCCTTCCCTCCCCTGGGCCTCCAGCCCCCACCCAGGATCTGGGCACCAGAGGCGCCAGGCATCTTGGGCCCTATCCAAGGCTGGCAGATAAGAAATGCCCCTTGTATCTGCCAGGGCTGAAATCACACACACCCAGGCTGGGTGGTTCCGCCTCTGGGTGGCATCATACAGAAATGCTCAAAGTGCAGGCAGCCTTGGCACA
>gene=hg18_chr16_11313780_11314752_+; species=SPECIES_3; score=439.80; 
ATAGCCAGGTCCCCTGCCTCAAATGCTCTAGCGCCTTTCTCTGGTTCCACTTTCAGTTTCTTGGAAAGCCCTTCCCTGCTCCGGACCTGCAGCCCCCACCCAGAATGTGAGCACCAGAGGCGCCAAGCATCTTGAAAGCTGTCCAAGGCTGGCAGATAACAAATGTTCCTTGTAACTGCAAAGGTCAAGATCACACGTGCCGGGGTGGGGCGGTTCCACCTCCGGGGGGCATCCTGCAGAAATGGGGTAAGCGCAATGTGACTCGGCCCA
>gene=hg18_chr16_11313780_11314752_+; species=SPECIES_4; score=439.80; 
ACAGCCAGGTCCCTCGCCTGCACAGCACCAACACCTTCCTCTGGTTCCACTTTCAGTTTCTTGGAAAGCCCTTCTCTCCTCCGGGCCCCCAGCCCCCACCCAGGATCTGGGCACAAGAGGCGCCAGACGTTTTGAGTCCTGTCCAAGGCTGGCAGATAAGAAATGCCCCTTGGATCTGCCAAGGTCGAAATCACACACACCCGGCCTGGGCGGTCCCACGTCTGGGAAGCATCTTGCAGAAGGGCTCCCAGTGCAAGGTGGCTGGGCCCA
>gene=hg18_chr4_57641472_57642809_+; species=SPECIES_0; score=476.55; 
GAGCTTCCCCCTTTTGTCAGCAGGGGAAGTGAAGATCCCAACCTGGGTACTTAAAATGGGCCTTGAGTGATACTTTGGAACATTCTTAGCTTCAGGGCAGGGCCCAGGGAAAGTCCTCAATGTCCAACTTGCTTGGTAATCACTTTGGAATTGCCCATTTTCACAGAGTTCTCCATACTCAGCTATGGGTTCTAAGTCTGAAAGCCTGTTAGGGCATTAAAAATGACAGCTGTTAAAATGCTTAAGAATTATGAAGGGAGGAAGCTAAT
>gene=hg18_chr4_57641472_57642809_+; species=SPECIES_1; score=476.55; 
GAGCTTCCCCCTTTTGTCAGCAGGGGAAGTGAAGATCCCAACCTGGGTACTTAAAATGGGCCTTGAGTGATACTTTGGAACATTCTTAGCTTCAGGGTGGGGCCCAGGGAAAGTCCTCAACGTCCAACTTGCTTGGTAATCACTTTGGAATTGTCCATTTCCACAGAGTTCTCCATACTCAGCTATGGGTTCTAAGTATGAAAGCCTGTTAGGGCATTAAAAATGACTGCTGTTAAAACGCTTAAGAATTATGAAGGGAGGAAGCTAAT
>gene=hg18_chr4_57641472_57642809_+; species=SPECIES_2; score=476.55; 
GAGCTTCCCCCTTTTGTCAGCATAGGAAGTGAGCATCCCAACTGGGGTACTTACATTGTGCCTTAAGAGATGTCTTGGAGCACTCCTGGCCTCTGGGTGGGAACCAGCGAAACTGACCAATTGCCAACTTCCCTGGTAATCACTCTGGAGTTGTCTGATTTCACAGATCCCAAAGCACCCAGGTATGGGTTCTAAGTATAAAAGCCTGGTAGGCTATTAAAAATGGCTGCTGTTAAAATGCTTAAGAATTATGGAGGGAGGAAGCTGCT
>gene=hg18_chr4_57641472_57642809_+; species=SPECIES_3; score=476.55; 
GAGCTTCCCCCTTTTGTCAGCATAGGAAGTGAGGATCCCAACCAGGAGACTCAAAGTGTGCCTTGAGTGACACCTTGGAGCATTCCCGGACTTAGGGTGGGAACCAGGGAAATTGGCCAATGTCCAACTTGCTTGGTAATCACTTTGGAATTGCCTGGTTTCAGAGATTCCATGGCATCCAGCTCTGGGTTCTAAGTACGAAAGCCTGTCAGGGTATTAAAAACGGCTGCTGCTAAAACGCTTAAGAATTATGAAAAGAGGAAGCTGAT
>gene=hg18_chr4_57641472_57642809_+; species=SPECIES_4; score=476.55; 
GAGCTTCCCCGTTTTGTCAGCACAGGAAGCAAGGATCCAAACGGGAGTACTTAAGGTGGGCCTTGAATGATACCTTGGAGCATTCCTAGCCTCAGGGTGGGAACCAGGGAAACTGCCCAATGTCCAGCTTGCTAGGTGATCATTTCGGAATTGCCTGATTTCACAGATTCCACTATATCCAGTTATGGGTTCTAAGTATGAAAGCCTGTCAGGTTATTAAAAATGGCTGCTGCTAAAATGCTTAAGAATTATGAAAAGAGGAAGCTGAT
>gene=hg18_chr2_19239491_19240893_+; species=SPECIES_0; score=644.20; 
ACACTTGGGAGTGCTTGGCTAGGTGCAAGGGATATAAGAATTCATGATCATCATCCTGAAGCAACAATTTCCCTAAATGGTAAAATTGTGTGTAATGACATAAAATTTGCATGAATGTTTATAACAGAAGACTTCACGACAAGTTCTTTGGCCTCTACAGCCATGCCATGTGCTCACGCCAAAGTTTCTTTTCTACATGTTGAAGAATTTGCTGATGGGAAGGA
>gene=hg18_chr2_19239491_19240893_+; species=SPECIES_1; score=644.20; 
ACAGTTGGGAGTGCTTGGCTAGGTGCAAGGGATATAAGAATTCATAAACATCATCCTGAAGCAACAATTTCCCTAAATGATAAAATTATGTGTAATGATGTAAAATTTGCATGAATGTTTATAACAGAAGACTTCACGATATGTTCTTTGGCCTCTACAGCCATGCCACGTGCTCACACCGCAGTTTCTCTTCTATATGTTGAAGAATTTGCTGATGGGAAGGA
>gene=hg18_chr2_19239491_19240893_+; species=SPECIES_2; score=644.20; 
ACCACTGGGAGTACTGGGTGGGGTTCTGGGAGTTTAAGAATCTGTGGACATCTTCCTGGGGAAGCAATTTTACTAGATGTCAAAAGTGTGTAGAATACGGTAAAATGTGTATGAATGTTTATAACAGAAAATTTCAGGACATTCTCTTAGCCCTCAGCAGCCACACCTTCTCCCCACATCACATTCTCATCACTGTATGTTGAAGAACGTGTTTACGGGAAGAA
>gene=hg18_chr2_19239491_19240893_+; species=SPECIES_3; score=644.20; 
GCTCCTAGGTGTCCTTAGTGGGGCACCGGAGGTGTAAGCATCCAGGAATATCTTCCAGGGATAACAATTTTACTAAATGATGAAAGTGTGTGTAATAATAGAAAACGTACGTGAACATTTGTAACAGGTGACTTAATGACATGACCTTTGGCCTTGGCAGCCACACCATGTCCCCACAACACCTTCCCTGTTCTACACAGTGAAGGGTATTTTTAGAGAGAGGA
>gene=hg18_chr2_19239491_19240893_+; species=SPECIES_4; score=644.20; 
ACTCTTGGGAGTACTTGGCGAGGTGCCAGGGGTATAAAAACTCAGGAATGACTTTCTGGGGTAACAATATTAATAAATGGTCAAAGTTTGTGGAATAATGTAAAATATACATGAATGTTTATAATAGGAAACTTCAAGAAGTGCCGTTCGGCCTCCACAGTCACACCATGTGCCCACATCACATTCTCTTCTCTATACATTGAAGAACATACTTAAGGGAAGGA
>gene=hg18_chrX_118033196_118034116_+; species=SPECIES_0; score=828.30; 
CCAGTTAGTGCTTCCTGTGACCCAGCTCCTGGCTCTGGGCCACGATGAGTCAGGACTGCAGCATACCTCTGAGCAAACTCACGATCAAGCTTAATGTTCCCCTTCACCTTCCGGGAAGCGTTCTCCCTTAGGCAAAAGATACAGATCAGCAATGGTACGGGAAAACACAGATGCTACAGTGTGATTCATAAAGGCTAATGACAGAGAAAGTTGAAATCTTGGGTTCACTTCCTTTTTTCTTAGTTCTGTTATTATGTTGCTTTGGCAGCAGCAGCACCAGCAAAAAAA
>gene=hg18_chrX_118033196_118034116_+; species=SPECIES_1; score=828.30; 
CCAGTTAGTGCTTCCTGTGACCCAGCTCCTGGCTCTGGGCCACGGTGAGTCAGGACTGCAGCATACTTCTGAGCAAACTCACGATCAAGCTTAATGTTCCCCTTCACCTTCCGGGAAGCGTTCTCCCTTAGGCAAAAGATATAGATCAGCAATGGTACGGGAAAACACAGATGCTACAGTGTGATTCATAAAGGCTAATGACAGAGAAAGTTGAAATCTTGGCTTCACTTCCTTTTTTCTTAGTTCTGTTATTATGTTGCTTTGGCAGCAGCAGCACCAGCAAAAAAA
>gene=hg18_chrX_118033196_118034116_+; species=SPECIES_2; score=828.30; 
GCAGTTAATGCTTCCAGTGATCAGGCTCCTGGCTCTGGGCCAGTGTGACTCATGATTATGACAGAGCTCTGAGAAAGCTCACGATCAAGTTGAATATTCCCCTTCATCTTCTGGAAAGCATTCTCCCTCAGGCAGAAGATAGAGATCAGTAATGGTGCAGGAAAACACAGATGCCACAGAGCGATTCATAAGGGCTAGTGACACAGAAAGCTGAAACCTTGGGTTTGTTTCATTTCTTATGAGGACTGTTAACGTGTTGCTTTGGCAGCAGCAGCAGAAAAAAAAAAA
>gene=hg18_chrX_118033196_118034116_+; species=SPECIES_3; score=828.30; 
CCAGTCAGTACTTCCAGTGACCTAGCTCCTGGCTCTGGGCCACTGTGACTCAGGACTACATCAGAGCTCTGAGCAAGCTCACGATCAAGTGTAATGTTCCCCTTCACCTTCTGGAAAGCATTCTCCCTCAGGCAGAAGGTAGCAATCAGCAATGATACAGGAAAACACAGATGCCACGGAGTGATTCATAAGGGCTGATGACATAGAAAGCTGAAATCTTGGGTTCATTTCCTTTCTTATTAGAACTGTTATCATGTTGCTTTGGCAGCAGCAGCAAAAATTAAATAA
>gene=hg18_chrX_118033196_118034116_+; species=SPECIES_4; score=828.30; 
CCAGTTAGCGCTTCCAATGATCCAGCTCCTGGCTCTGGGCCACTGTGACTGAGGACTACAGCAGAGCTCTGAGCAAGCTCATGATCAAGCTTAACGTTCCCTTTCACCTTCTGGAAAGCATTTTCCCTCAGGAAGAAGATAGCAATCAGCAATGATACAGGAAAACACAGATACCACAGACTGATTCATAAGGGATAGTGACACAGAAAGCTGAAATCTTGGGTTCAGTTCCTTTCTTATTAGGACTGTTATCATATCACTTTGGCAGCAGCAGCAAAAAAAAAAAAA
>gene=hg18_chr3_186756231_186757111_+; species=SPECIES_0; score=446.74; 
GGGAATTCCTTGCCCCTGTTCAATCAGTGTACTTGCTGATAAATATTGTTAGGTCCTGTGAGTTTATTATAGGTCACAGACGTGCAGTGAAGCCCTCCCACCA
>gene=hg18_chr3_186756231_186757111_+; species=SPECIES_1; score=446.74; 
TTTAATCATCAGTTCTTGTTGTGTGTGTGTGTGTGATGATAAGTCTTGTTTGTTGTCACCAGGCTGGAGTAGGGCACAATCGCTCACTGCAGCCCTCATGCCA
>gene=hg18_chr3_186756231_186757111_+; species=SPECIES_2; score=446.74; 
TGGAATGCAATGCCCCTTTTGGCTCAGTGAACTTGCTAATAAATATTGTTAATTCCTATCAGTTTCTTATAGGGCACAGAATTCCCCTCAAGCCCTACTTCCA
>gene=hg18_chr3_186756231_186757111_+; species=SPECIES_3; score=446.74; 
TGAAATGCATTGCCACTCTTGGATCAGTGTAGTTGCTGATAAATATTGTTCGCTCCTATCAGTTTATTTTAGGTCACAGAAGTCCCATAAAGCCCTACTTCCA
>gene=hg18_chr3_186756231_186757111_+; species=SPECIES_4; score=446.74; 
TGGAACGCATTGCCCCTGTTGGATCAGTGTACTTGCTGATAAATATTGTTAGCTCATATCAGTTTATGATAGGGCACAGAAGTTCCCTAAAGCTCTACTTCCA
>gene=hg18_chr8_40124732_40126090_+; species=SPECIES_0; score=602.06; 
TGCAATTTGTGAATCTGTATCTTTTTAGACTGTTATCCACATCATTCACTAAAATATTTATATAAAGAAGGGAAAGAACAGGATGGCAACAGTAAACACCTTTCCAAGCATACATAGTTACCTTTGGCAAAAAGGATCAGCAAATCATAACCTTAGGGCATGTGTCACATTTCTGGGAAACAAACTGACATTGTTTCCCTGCAGATGGTCCTGTCTCTAAACAATTTTGAAACTCCTTAATCTCTCAAATTCATCTGAATGCTTGTAGGCAGTACTCAAGGAGAGCT
>gene=hg18_chr8_40124732_40126090_+; species=SPECIES_1; score=602.06; 
TGCAATTTGTGAATCTGTATCTTTTTAGACTGTTATCCACATCATTCACTAAAATATTTATACAAAGAAGGGAAAGAACAGGATGGCAACAGGAAACACCCTTCCAAGCATACATAGTTAACTTTGGCAAAAAACATCAGCAAATCGTAACCTTAGGGCATGTGTCACATTTCTGGGAAACAAACTGACATTGTTTTCCTGCAGACGGTCTTGTCTCTAAACAATTTTGAAACTCCTTAATCTCTCAAATTCATCTGAATGCTTGTAGGCAGTACTCAAGGAGAGCT
>gene=hg18_chr8_40124732_40126090_+; species=SPECIES_2; score=602.06; 
TGCAACTTGTGGATCTGTCATTTTTTAGTCTGTTGTCTACATCATCCACTCAAATATTTATACAAAGAAGGGAAAGAACAGAGTGACAGCAGAAAAAGTCTTTCCAAGCACATATAAAGACCTTCGACGAAGAGCATCAGCAAATCACAATCTAAAGGCTTGTGTCACACGTCTGGGAAACAAACTGACCTTGTTTCCCTGTGGATGGTCTTGTTTCTAAACAATTCTGAAGTGCCTTAATCTCTCAGATTCATATGAATGCTCTTAGGCAGTCCTCAAGGAGACCT
>gene=hg18_chr8_40124732_40126090_+; species=SPECIES_3; score=602.06; 
TGCCATGTGGGAATCTGTAGTTTTTAAAACTGTTGTCTACATCATTCACTAAGATATTTATGTGAAGAAGGGAAAGAGCAGGGTGACAGAAGTAAAAGGCTTTCCAGGCACATATATTTACCTTTGGCAAAGAGCATCAGCAAATCACAAACTTTAGGCTTATGTCACATTTCTGGGAAACAAACCGACATTGTTTTCCTATGGATGGTTTTGTCTCTAAACAATTTTGAAACTCCTTAATCTCTCAAATGCATCTGAATGCTTGCAGGCAACACTCAAGAAGAACT
>gene=hg18_chr8_40124732_40126090_+; species=SPECIES_4; score=602.06; 
AGCAATTTGTGAATCTGAATCTTTTCAGACCATTGTCCACATCATTCATTAAAGTTTTTATACAAAGAAGAGAAAAAACAGGGTGACATCAATAAAAAGTTTTGTAAGCACATATAGTTACCTTTGGCAAAGGGCATCAACAAATCATAACCTTAGGGCTTGTGTCACATTTCTGGGAAACAAGCTGACATTATTTCCCCATGGATGGTCTTGTTTCTAAACAATTTTGAAATGCCTTAATCTCTCAAATTCATCTGAATGCTTCCAGGCAGTGCTCAAGGAGAGCT
>gene=hg18_chr11_44507999_44509704_+; species=SPECIES_0; score=372.59; 
GACCTTCCATGCTAATGTATTAAATGGTGAGGATACCATCTTCTTCTGTATGTACCTTGTCTCATCCTGAC
>gene=hg18_chr11_44507999_44509704_+; species=SPECIES_1; score=372.59; 
GACCTCTCATGCTAATATGTTAAATGGCGAGGATACCATCTTCTTCTGTATGTACCTTGTCTCATCCTGAC
>gene=hg18_chr11_44507999_44509704_+; species=SPECIES_2; score=372.59; 
GCCCTCGCAGCCTCACGGGTGAGATGGCGATGACCCCTGCTTGTTTGGAATATAACCTGAGTCACCCTTTC
>gene=hg18_chr11_44507999_44509704_+; species=SPECIES_3; score=372.59; 
GCCCTCGCAGCCCCGTGTGTGTGACGGCGAGGGCCCCTGGTTGTTCGGTGTGTAAGCTGAGTCACCCTTGA
>gene=hg18_chr11_44507999_44509704_+; species=SPECIES_4; score=372.59; 
GCCCTCGCAGTCCCGTGTGCGTGCTGCCGATGCCCCCTGGTCGTTGGGAACATAAGCTGAGTTGTCTTTTC
>gene=hg18_chr5_60906563_60907413_+; species=SPECIES_0; score=396.54; 
ATCTGGCTCATTTCCTGTATCTCCTATTTCTCTGGACATGTGGTGTGCAGTTCCTGGAAGGAGCATGATGTGAACGTAGTGATTAGGGAGGTGGCAGTTCAGGGAGGCATAAATGCCTTCTGATAAAGGCAGGACACATCCCTTCTGTTACCCTGGAGCAGCCTTGGGTGGGAGTTTGCGTGCTCATTTGTGAGCATCTTGGACAATCCGCTCCAAGGCAGTGGCAGAATTAAGAGATGAGAAGATGGCTCTATTCGTGTAATG
>gene=hg18_chr5_60906563_60907413_+; species=SPECIES_1; score=396.54; 
ATCTGGTTCATTTCCTGTATCTCCTATTTCTCTGGGCATGTGGTGTGCAGTTCCTGGAAGGAGCATGATGTGAACGTAGTGATTAGGGAGGTGGCAGTTCAGGGAGGCATAGGTGCCTTCTGATAAAGGCAGGACATATGCTGTCTGTTACCCTGGAGCAGCCTTGGGTGGGAGTTTGCGTGCTCATTTGTGAGTATCTTGGACGACCCGCTCCAAGGCAGTGGCAGAATTAATAGACGAGAAGACGGCTCTATTCATGTGATG
>gene=hg18_chr5_60906563_60907413_+; species=SPECIES_2; score=396.54; 
ATCTGGCTCATTTCCTGTATCTCCTATTTCACTCGACATGTGGTACATGATTCCTGTAAGTAGCGTGATGCAAGCCTAGCAGTTCAGGAGGTGGCAGTTCAAGGAGGCCTAGGTGACTTCTGCTAAATGCAGGGCATGTCCCATCCCTGACCCAGGAGCAGCCCTGACTGGGAACTTGCCTGTTGGTTTGTAAGCATCTTAGAGGACCAGCTCCAGGACAGCGGTGGAATTCATCAATGAGGAAACATCTCTATCAGGGAGATA
>gene=hg18_chr5_60906563_60907413_+; species=SPECIES_3; score=396.54; 
ATCTGGCTCATTTCCTGTATCTCCTATTTCACTCGACATGTGGTGCCTGATTCCTGTAAGTAGCATGATGCAAGCCTAGTGGTTAAGGAGGTGGCCGTTCAGGGAGGCTTAGGTGACTCCGGCTAAATGCAGGGCGCATCCCACCCCTTACCCAGGAGCAGCCTTGGGTGGGAACCCGCCTGCCTGCTTGTGACTATCTTGGGGGATCAGCCTTAGGACAGTGGTGGAATTAACAGATGTGCAAAAGTCTCTGTCAGCGTGATG
>gene=hg18_chr5_60906563_60907413_+; species=SPECIES_4; score=396.54; 
ATCTGGCTCATTTCCTGTATCTCCTATTTCACTTGACATGTGGTACACAATTCCTGTAAGGAGTGTGATGCAAGCCCAGTGGTTAGGGCGTTGGCCATTCAGGGAGGCCTAGGTGACTTCCGCTAAATGCAGGGCACATCCCATGCCTCGACCAGGAGCAGCCTTGGGTAGGAGCTTGCCTGCTCATTTGTGAGCCTCTTGGAGGATCAGCTGCGAGACAGTGGCTGCATCAACAGATGAGGAAACGTTTCTATCAGCTTGATG
>gene=hg18_chr2_207907234_207908642_+; species=SPECIES_0; score=436.45; 
CAGGGACGATCTAGTGTTTTCCTTTGTCTCTCAGCTTCCTGTGTTTGAAATGAAGGCATCCGAGGCTCTGTGGCCACTCTTGTCTGGGATTCTTTCCTCAAGAGGTGTTCTTGAATTTGTGAGAACTGCCAGGAAATGGCGTGAGTCATGTCTTCTTAGCAGACAATATCAGCTTTAGAAATTCCCAGAGATATGACTTGTTTATAGGAAAGGAAACGGCTATTCTGAGCTGCCAGGGGAAGAGGAAACGCTGCTCATTTTAAATATCGTGTTGAAAGGTCATACAC
>gene=hg18_chr2_207907234_207908642_+; species=SPECIES_1; score=436.45; 
CAGGGACGATCTAGTGTTTTCCTTTGTCTCTCAGCTTCCTGTGTTTGAAACGAAGGCATCCGAGGCTCTGTGGCCACTCTTGCCTGGGATTCTTTCCTCAAGAGGTGTTCTTGAATTTATGAGAACTGCCAGGAAATGGCGTGAGTCACGTCTTCTTAGCAGACAATATCAGCTTTAGAAATTCCCAGAGATATGACTTGTTTATAGGAAAGGAAACGGCTATTCTGAGCTGCCAGGGGAAGAGGAAACGCTGCTCATTTTAAATACCGTGTTGAAAGGTCATACAT
>gene=hg18_chr2_207907234_207908642_+; species=SPECIES_2; score=436.45; 
TAGCGATTCTCTGGTATTTTCTTTTGTCTCTCAGCTTCCTGGGTTTGACATGCAGGAATCTGAGGCTCTGTGACCACTCTTGTCTGGGATTCTTTCCTCAAGAGGCGTTCATGAATTTGTCAGGACTGCCAGGAAACAGCGTGAGTCACAGCTTCTGAGCAGACAATATCGGCTTTAGAAATTCCCAGAGATACGACTTGTTTATAGGAAAGGAAACAGCTATTCTGAGCTGCCAGGGGAAGAGGAAACACTGCTCATTTTAAATGCTATGCTGAAAGGTCATACAA
>gene=hg18_chr2_207907234_207908642_+; species=SPECIES_3; score=436.45; 
CAGGGACTCTGTGGTATTTTCCTTTGTCTCTCCGCTTCCTGTGTTTGAAAAGAAGGAATCAGAGGCTCTGCGACCACTCTTGTCTGGGATTCTTTCCTCAAGAGGTGTTCGTGAATTTGTGAGGATTGCCAGGAAACAGCGTGAGTCATGGCTTCTGAGCAGACAACATAGGTTTTAGAAATTCCCAGAGATATGACTTGTTTATAAGAAAGGAAACAGCTATTCTGAGCTGCCAGGAGAAGAGGAAACACTGCTCTTTTTAAATGCCTTGTTGAAAGGTCATACAA
>gene=hg18_chr2_207907234_207908642_+; species=SPECIES_4; score=436.45; 
CGGGGCGTCTCTGGTGGTTTCCTTTGTCCCTCGGCTTCCTGAGTTTGAAATGAAGGGATCTGAGGCTCTGTGACCACTCTCGTCTGGGATTCTTTCCTCAAGAGGCGTTCCTGAATTTGTGAGGACTGCCAGGAAAGAGAGTGAGTCACGGCTTCTGAGCAGACAACACCGGCTTTAGAAATTCCCAGAGATATGGCTTGTTTATGGGAGAGGAAACAGCTATTCTGAGCCACCAGGGGAAGAGGAAACACCGCTCAGTCTAAAAGCTGCGTTGAAAGGTCACACAA
>gene=hg18_chr4_113437350_113439316_+; species=SPECIES_0; score=759.76; 
AATAACTTTAGAGCTCTAAGAACCTTTGCACTTCTAGAAACTTTCCAGAAAGGGATGAGTTGGTGGAAGGGAAAAGGTAAACTGTAGTCATTATGAAGGGGAGAAGGCAAACCGTTTTATAAGGTTTTAATAACAAGTTTCTAAGTCACTGAGCTTTGTCACTTAACTGAGGTTTAATTAGGAGTTAGGATTATTTGTTTAAAAAAAACTCTATGACTTTTGCC
>gene=hg18_chr4_113437350_113439316_+; species=SPECIES_1; score=759.76; 
AATAACTTTAGAGCTCTAAGAACCTTGGCACTTCTAGAAACTTTCCAGAAAGGGGTGAGTTGGTGGAAGGGAAGAAGTAAACTGTAGTCGTTATGAAGGGGAAAAAGCAAACCGTTTTATAAGGTTTTAATAACAAGGTTCTAAATCACTAAGCTTTATCACTTAATTGAGGTTTAATTAGGAGTTAGGATTATTTATTTGAAAAAAATATTATGACTTTGGCC
>gene=hg18_chr4_113437350_113439316_+; species=SPECIES_2; score=759.76; 
AATAACTTTGGAGTTTCTAGAACATTTGCACTTCTGAAAACTCCCTAGAAAAGGGGGAGTGGGGGGCGGGGAAGGAGTGGTGTTAGGTTATTAGGAAGAGAAGAAAAGAAACGGGTTTTTAAGGTTTAAATGATAAAGTCCTAAGTCCAGAGGCATCATCACTGAATTGAGGTTTGATTAGTAGTTGGGATTACTTATTTGAAAAAAACCCTGGGACGTTTGGC
>gene=hg18_chr4_113437350_113439316_+; species=SPECIES_3; score=759.76; 
AATAACTTTAGAGCTCTAAGAATACTTGCACTTCTAAAAATGCCACAGAAAGGGGTGAGGGTTGGGAAGGGAAGGAGTAAATGTAGATTTCTAGAGAAAGGAGAAAAAGACCTGTTTTAGAAAGTTTTAATAACAAAGTCCTATGTCAAGGAGCTTAGTCACTGAATGAAGGTTTGATTAAGAGGTAGGCTCACTTATGTGAAAAATAACCTGGGACTTTTGCC
>gene=hg18_chr4_113437350_113439316_+; species=SPECIES_4; score=759.76; 
AATAAATTTAAAGCTTTCAGAATATTTTCACTTCTAGAAACTCCACAGAAAGGGGACAGGCGGGGGCAGGGAACTATTAAATTTAGGTTATTATGAAGAGGACAAAAGGAACCGCTTTAGAAGGTTTTAATAACAAAGTCCTACGTGACGGGGCTATATCACTGAATTGAGGTTTGATTAGGAGCCAGGATTACTTGTGTGAAAAAAACCCTACGACTTTTGCC
>gene=hg18_chrX_17005843_17006707_+; species=SPECIES_0; score=387.00; 
CCTAAGGAATAGAAGATGGGAGGCAGCCTTTGCTTAGTGAAGGTGATAGGATACGGTGCTGTCCCAAGTGTTATTTTGGGAGCAGCAAGGGCCTTTCCACTGACTCATGCAGGCAAGCTATAAATACAATGATTTCCTGGAACTTTTCTCCATCTATGTGCATTTTAAATCAGCCTCAGATGCTAGTGATTTGCAGATTATTATCTTTTCTGCTAAAGCAAGAAAAGACTTTCCTTGGCTCACACATTAGCATGACCTCTGTGTCTGGGCAGAGCTCAGCATGTTTTATT
>gene=hg18_chrX_17005843_17006707_+; species=SPECIES_1; score=387.00; 
CCTAAGGAATAGAAGATGAGAGGCAGCCTTTGCTTAGTGAAGGTGATAGGGTACAGTGCTGTCCCAAGTATTATTTTGGGAGCAGCAAGGGCCTTTCCACTGACTCATGCAGGCAAGCTATAAATACAATGATTTCCTGGAACTTTTCTCCATCTATGTGCATTTTAAATCAGCCTCAGATGCTAGTGATTTGCAGATTATTATCTTTTCTACTAAAGCAAGAAAAGACTTTCCTTGGCTCACACATTAGCATGACCTCTGTGTCTGGGCAGAGCTCAGCATGTTTTATT
>gene=hg18_chrX_17005843_17006707_+; species=SPECIES_2; score=387.00; 
ACTGTGGAAGCACAGATGGGAGCCAACCTTGAAGGAGCGAAGGTGCTAGCATACAGGGCTATCCAGAGTGTTATTTTGGGGGCCACAAGGGCCTTTCCATTGACTACTGCAGGCAAGCTATAAATGCAATAATTTCCTGGAACTTTTCTATATCTATGTGCATTTTAAATCAACCTCAGATGCTAGTGATTTGCAGGTGGTTATCCATTCGACTAAAGCAAGAAAAGACTCTCCTTGGCTCACACATTAGCATGATCCCTGTGTCCTGACAGAGCTCAGCATGTTTTATT
>gene=hg18_chrX_17005843_17006707_+; species=SPECIES_3; score=387.00; 
CCTACAGAACAGCAGATGAGAACCAGCCTTTGCTTAGTGAAGGTGCTAGGATGCAGCGCCTTCCCAAGTGTTATTTTGGGAGCAGCAAGGGCCTTTCCACTGACTAATGTAGGCAAGCTATAAATACAGTGATTTCCTGGAACTTTTCTATATTTGTGTGCATTTTAAATCAACCTCAGATGCTAGTGATTTGCAGATTATTATCTTTTCTACTAAAGCAAGAAAAGACTCTCCTTGGCTCACACATTAGCATGACCTCTGTGTCCCAGCAGAGCTCAGCATGTTTTAGT
>gene=hg18_chrX_17005843_17006707_+; species=SPECIES_4; score=387.00; 
CCTACAGAACAGCGGATGAGAACCAGCCTTTACTTAGTGAAGGTGGTAGGATACAGCGCTGTCCCAAGTGTTATTTTGGGAGCAGCAAGGGCCTTTCTACTGACTAATGCAGGCAAGCTATAAATACAGTGATTTCCTGGAACTTCTCTATATCTATGTGCATTTTAAATCAACCTCAGATGCTAGTGATTTGCAGATTATTATCTTTTCTACTAAAGCAAGAAAAGACTCTCCTTGGCTCACACATTAGCATGACCTCTGTGTCCCGGCAGAGCTCAGCATGTTTTATT
>gene=hg18_chr5_176143825_176144574_+; species=SPECIES_0; score=618.64; 
AGGGCCTTCTTACAATCCCAGGATTTGCCTTGATTCGACTTTACCTGAACAGCTTCAAACCACTCTGTAGGTGTACTGATGGCCAGACATAGGATGTGCCCCTCTAGTGAGCAGCTTCTTCCAAACTGAGCAAGGGAGGGGACTGAGCAGGACGATGCCTGCAGGAAAACAACAGCTGTCCCCTACTTGGGGAGGGAGTTGCTGAAGCACAGAAGGCAGTGAGTGCCAAGCAGAGAGGAAGG
>gene=hg18_chr5_176143825_176144574_+; species=SPECIES_1; score=618.64; 
AGGGCCTTCTTACAATCCCAGGATTTGCCTTGATTCGACTTTACCTGAACAGCTTCAAACCACTCTGTAGGTGCACTGATGGCCAGGCGTAGGATGTGCCCCTCTAGTGAGCAGCTTCTTCCAAACTGAGCAAGAGAGGGGGCTGAGCAGGACGATGCCTGCAGGAAAACAACAGCTGTCCCCTACTTGGGGAGGGGGTTGGTGAAGCACAGAAGGCAGTGAGTGCCAAGCGGAGAGGAAGG
>gene=hg18_chr5_176143825_176144574_+; species=SPECIES_2; score=618.64; 
AACCCCTTCCCACCATCCCAGGATTCACCTGGATTAGATTTTCCCTGTCCATCTCCAAACTACCCTGTAGGTGTGATGATGGCCAGGCCTGTGATGCACCCCTCCAGTGATCAGATCCTTTCAAACTGAATGAGGGAGGGTGCAGAGGGGGCCGCTGCCTGCAGGAAAACAACAGCTGTCCCTCACTCGGGGAGGGGGCTGCTAAAGTACAGAAGGCAGCACATGCCAAGCAGAGAGAAAGG
>gene=hg18_chr5_176143825_176144574_+; species=SPECIES_3; score=618.64; 
GACCGCTCCCCACAGTCCCAGGATTGGCCTTGATTAGACTTTCCCTGTTTATCTCTCCACTACCCTGGAGGTGTGCTGCTGGCCCGGCCTGGGAGGCCCCCCTCCCGTGATCAGCTCCTTCCGGATTGAGCAAGGGAGAGCACAGAGGGGGACGTAGCCTGCAGGAAAACAACAGCTGTCCTTCACTCAGGGAGGGGGAAGTTGAAGTACAGCAGAGGGCGTGTGCCAAGCAGAGAGGAAGG
>gene=hg18_chr5_176143825_176144574_+; species=SPECIES_4; score=618.64; 
GACCCCTCCCCATGATCCCAGGATTCACCTGGATTAGACTTTCCCAGTTCACCGTCAAACCACTCTGTAGGTGCACTGATGGCCAGGCCTGGGAGGCGACCCTCCAGTGACCAGCTCCTTCCAAACTGAGCAAAGGAGGGCTCAGAGGGTGACGGTGCCTGCAGGAAAACCACAGTTGTCCCTCACTCCAGGAGGGGCCCGCTGAAGCACGGAAGGCGGCTCCTGTCAAGCAGAGAGGCAGG
>gene=hg18_chr4_30147928_30148615_+; species=SPECIES_0; score=510.04; 
AGGAAGATTATCCTGGATTATCTGGGTGGATCCAGTGAAATCACAGGATTCCTTATAGTAGGGAGGCTGATGGTCAGAATGAGAGAAAGATTTGGGAATGAGCAGAAACATGGGGTTCCTAGAAGGAAAAAGCAGGAAATGATTCTCTCGCGCTCGAATGTACCGGCCATCTAGACTCTGACTTCCAGAATAAACTGTTTTGCCACTAAATTGGTG
>gene=hg18_chr4_30147928_30148615_+; species=SPECIES_1; score=510.04; 
GGGATGATTATCCTGGATTATCTGGGTGGATCCAGTGAAATCACAGGATTCCTTATAGCAGGGAGGCTGATGATCAGAATGAGAGAAAGATTTGGGAATGAGCCAAAAAGTGGGGTTCCTAGAAGGAAAAAGCAGGAAATGATTCTCTCGTTCTCGAATGTACCAGCCATCTAGACTCTGACTTCCAGAATAAACTATTTTGCCACTAAATCGGTG
>gene=hg18_chr4_30147928_30148615_+; species=SPECIES_2; score=510.04; 
GAGAAGATTATTCTGGATTATCTTATTGGGGCCAATGTAATTACAAGGGTCCTTATAAGAGGGAAGCATATGGTCATAAAAAAAAAAAGATTTGGGAACAAGCAGAAATGGGGAGTTCTGAGAAGGAAAAGACAGAAAACGATTCTCCCGAGCTGGAATATAGCTGACATCCAGACTCTGACCTCCAGAATAAAGGAGTTTGTCACTAAGCTTGTG
>gene=hg18_chr4_30147928_30148615_+; species=SPECIES_3; score=510.04; 
AGGAAGATCATTCTGGATCATTAAAGTGAAGCTAATGTAATAACAAGAGTACGTATAAGAGTGAGGGAGAGGGTTATAATCAAAGAAAAATGTGAGAAAAAGCAGATATTGGGAGGTTGGAGAACAAAAAGGCAGAATAAGAAGATCCTGAGCTCAACTCTTCCAGACACACAAAAAAATACCTACATACTAAACAATTCTGAGAATGAACTGAAG
>gene=hg18_chr4_30147928_30148615_+; species=SPECIES_4; score=510.04; 
GGAAAGAATATTCTGGATTATCCAGGTGAGCCCAATGTAATAACAAGGGTCCTTATGAGAAGCAAGCAGAGAGTCAGAATTAAAGAAAGAGTTGGGAACAAGCAGGAATATGGAGCTCCCAGAAGGAAAAGGCAGGAAATGATTCTCTCGAATTTGAATGTACTTACCATCTAGACTCTGACTTCCAGAATAAATTGGTTTGCCATTAAATTGGTC
>gene=hg18_chr6_160579683_160581073_+; species=SPECIES_0; score=553.31; 
TCCGGAAGTCACCCCTTGTGAAGTAACTATAAGAGAACCT
>gene=hg18_chr6_160579683_160581073_+; species=SPECIES_1; score=553.31; 
TCAGGAAGTTACCCTTTGTGAAATAACCATAAGAGAACCT
>gene=hg18_chr6_160579683_160581073_+; species=SPECIES_2; score=553.31; 
TCTGGACTTCGCATGTTGTTAAATGGTACTAAGAGAAACT
>gene=hg18_chr6_160579683_160581073_+; species=SPECIES_3; score=553.31; 
TCTGGACTTTGCACACTGTTAAATGGTACTTAGAGAAATT
>gene=hg18_chr6_160579683_160581073_+; species=SPECIES_4; score=553.31; 
CCTGGAAGTTGCACTTTGTGAAATAATACTTAGAGAAACT
>gene=hg18_chr1_56270300_56271296_+; species=SPECIES_0; score=1052.71; 
AAGCACCCCCCTAAAGCCCAGGGACCATTGCAAGAGAAGGGTGCATGAGATAGGGAGTGGAATGTGAGGCTGAAACAACTCTATGAAAGCTAATCTACCAAGTTGGCTCATCCGCTTTCCAGGAAGGCCTCTAGATTTTTTATCTATTTCTGTAAGCAACCTTAACTCCTGCCCTTAGGTCAAACAACCTTGATGTTCATATTCAATTGTCCTGTCCTTTCTGAACCACCC
>gene=hg18_chr1_56270300_56271296_+; species=SPECIES_1; score=1052.71; 
AAGCACCCCCCTCAAGCCGAGGGACCATTGCAACAGAAGGGTGCATGAGATAGGGAGTAGAATGTGAGGCTGAAGCAACTCCATGAAAGCTAATCCACCAGGTTGGCTCATCGGCTTTCCACGAAGGCCTCTGAATTTTTTATCTACTTCTGTAAGCAACCTTAACTCCTGCCCTTAGGTCAAACAACCTTGATGTTCATACTCAATTGTCCTATCCTTTCTGAACCAGCC
>gene=hg18_chr1_56270300_56271296_+; species=SPECIES_2; score=1052.71; 
AAGAAAAACCCAACAGCAGACATAACACTTCATTATCATAAAGTGTCATATCAAAAGTAGCATCACACTATGAATCAATTACATGAAGGCTTGTTTATAAGGTTGGTCCCTCCTCTTTCAACTAAGGCCTCTCAATATTATACCTCTTTAGGTCTCCAACTTTTAATCATATTCTTAAACAAAACCAGAAGGAATTTCTTACTCCCCTATCTCACAGTTTGAGAACCATCC
>gene=hg18_chr1_56270300_56271296_+; species=SPECIES_3; score=1052.71; 
AAGAAAAACTCAACAGCAGACATGGCACTCCATCAAAATGAAGCACCACATCAAAAGTGGCATCATAGTGCAGATCAACTATGTGAGTGCTTGCTTATAAGAATGATCCCCCCACTTCCCATTAAGACATCTCAATATTGTATCTCCTTAGGTCTCCAACTCTCAGTAATACTTTTATACCAAACCAGAAGGAATGTCTTATGCTCTTATCTCACAATTTAAGAACCTTCC
>gene=hg18_chr1_56270300_56271296_+; species=SPECIES_4; score=1052.71; 
GAGAAAAACCCGATAGCAGACATCGCACTCCATCACAACGAAACAGCACATCCAGCGTAGCATCGCCGTGTCCATCAGTTGCACAAGTGCTTGTTTATAAGGATGATCCCCCCTGCTCCTACTCAGGCCTCTCAATGTTATATCTTTTTATGTCTTCAACTCTCAATCATACTGTTATGCCACACCAGAAGGAATTTTTTATTCGCTTATCTTACAATTTGAGAACCTTCC
>gene=hg18_chr3_191766457_191767542_+; species=SPECIES_0; score=631.79; 
ACTGTGTTACCATTGCTAAGGAGGTTCCAGAAGCTAATGTGCTGGTGCCTTCCCAGCAGTCCTGACCATGTTCTTTTCTGAATGACCTTTACTGTAATCCATCCAAGGAGTCCCCAGCCCCCACCTCAAGTGCTGTTGGTAAGAGAGCTTTCTATCCAGGAACTGACTCATAATTCTGCCAGGGAAGCTAACTTCTTGAATAAGATAAGTTCTCATACCAGCCACATTGCGTCACCGTGGGAGCAGGAAACATGTTGTAATCCCCTCAGCCCATCTGGCACGTA
>gene=hg18_chr3_191766457_191767542_+; species=SPECIES_1; score=631.79; 
GCTTTGTTACCGTTGCTAAGGGGGTTCCGGAAGCTGGTGTGCTGGTGCCTTCCCAGCAGTCCTGGCCATGTTCTTTTCTGAACGACCTTTACTGTAATCCATCCACGGAGTCCCCAGCCCCCACCTCAAGTGCTGTTGGTAAGAGAGCTTTCTACCCAGGAACTGACTCATAATTCTGCTAGGGAAGCTAACTTCTTGAATAAGATAAGTTCTCATACCAGCCACATTACGTCACCATGGGAGCAGGAAACATGTTGTAATCCCCTCAGCCCATCTGGCACATA
>gene=hg18_chr3_191766457_191767542_+; species=SPECIES_2; score=631.79; 
ACCTTGTTAACCTTGTTAGAGAATTCTCAGGAGTCAGTGTGCTGGTGCCTCCCCACTGGTCCTGGCAGAGTTCTTTTCTGAATGACCTTTACTGTAATCCATCCAAGGAGCCCCCCACCACCCCCTCAGATGTTGTTGGAGAGTGAGCTTTTTACCCAGGAACTGACTCATAATTCTGCCAGGGAAGCTGACTTCTTGAATAAAATACGTTCTCATACCAGCCCCATTGAGTCACCATGGGAGCAGGAAACATGTTGTAATGCCCTCGGCCCATCTGGCCCATA
>gene=hg18_chr3_191766457_191767542_+; species=SPECIES_3; score=631.79; 
ACCATGTTACTCTTGTTAGAGCAATCCCAGAAGTTTGTGTGCTGGTGTCTCCCCAGCACTCCTGGAAGTGTTCTTTTCTGAATGACCTTTACTGTAATCTGCCCAAGGAGGCCCCTACCCCCACCCCAAATGCTATTGGAAAGTGAGCTTTCTACCCAGGAACTGACTCATAATTCTGCCAGGGAGGCTGACTTCTTGAATAAGATAAGTTCTCATACCAGCCCCATTGAGTCACCATGGGAGCAGGAAACATGTTGTAATCCCCTCAGCCCATCTGGCACATA
>gene=hg18_chr3_191766457_191767542_+; species=SPECIES_4; score=631.79; 
ACTGTGTTACTTTTGCAAGAGAAGTCTCAGAAGCCAGTATGCTGGTGCCTCCCCAGCAGTTCTAGTCGTGTTCTTTTCTGAATGACCTTTTCTGTAATCCATCCAAGGAACCCCCTCAACCCACCCCAAATGCTGTTGGAAAGTGAGCTTTCTACCCAGGAACTGACTCATAATTCTGCCGGGGAAGCTGACTTCTTGAATGAGATGAGTTCTCATACCAGCCCCATTGAGTCACCATGGGAGCAGGAAACATGTTGTAATCCCCTCAGCCCATCTGGCACATA
>gene=hg18_chr21_35520126_35521073_+; species=SPECIES_0; score=423.33; 
GGACTTTCACTTAGGGGAAAAGTAATCCAAAATAATGACTTCCTCCCAGTTCCTGGAGAAAGCCGGACAGCTTGAACTCAGAGTGTTTTCCTACGTGAACTGGGGTAAAGGTACTGACCAGAAGAAGCTGCCCTCTGGGCACTGGCATCTCTTCTGGGAACAGGGTTTTGGCCCTTCTGCAAGTGGCCACAGAGATCGGGTTACAGCAGTGCTGAGTCCAGGCCTGGGGTCAAGCAAGGCCTGAGAACTGTTCGGGAACTGACTCA
>gene=hg18_chr21_35520126_35521073_+; species=SPECIES_1; score=423.33; 
GAGCTTTCACTTAGGGGAAAAGTAATCCAACACAATGGCTTCCTCCCAGTTCCTGGAGAAAGCCGGGCAGCTTGAAATCAGAGTGTTTTCCTACGTGAACTGGGGTAAAGGTACTGACCAGAAGAAGCTGCCCTCTGGGCACTGGCATCTCTTCTGGGAACAGGGTTTTGGCCCTTCTGCAAGTGGCCACAGAGATCGGGTTACAGCAGTGCTGAGACCAGGCCTGGGGTCAAGCAAGGCCTGAGAACTGTTCGGGAACTGACTCA
>gene=hg18_chr21_35520126_35521073_+; species=SPECIES_2; score=423.33; 
GGGCTTCCTTTTCAGGGAAGAACAATCCAACATAATAACTTCTCCCCAGCTCTTGAAGAAAGCCCGGCAGCTTGATCTCAGTGTGTTTTCCTGGGTGAACTGGGTCAAAGGTTGGGAAGGGAAAAGGCTGCCCCATGGGTACTGGCATCACTTCTGGGAATAGGGTTTTGGCTCCTCTGTAAGTGGCCACGGGGATCTGGTTACAGCCTGGCTGAGGCCAGGCCTAGGGTCACGCAAGGCCTGAGAAGTGTCCGGGAACTCATTTA
>gene=hg18_chr21_35520126_35521073_+; species=SPECIES_3; score=423.33; 
GGGCTTGCTCGTGGCAAAACAGTCTCCAAACACAACAGCTCCCACCCAGCTCCTGGAGAAAGCCCGGCAGCTCGATGTCAGAGTGTTTTCTTGGGTGAACTGGGTCAAAGGTGCTGGTGGCAGGAGGCTGTCCGATGGGTGCTGGCATCTCTTCTGGGAACAGGGTTTTGGCTCCTCTGCAAGTGGCCACGGAGGTCCGGTTACAGGCTTGCGGAGGCCAGGCCTGGGGTCAAGCAAGGCCTGAGAACTGCCCGGGAACTAATTCA
>gene=hg18_chr21_35520126_35521073_+; species=SPECIES_4; score=423.33; 
GGGCTTCCATGTAGCAGAACAACAAGCAAACACAATGGCTTCCCCCCAGCTCCTGGAGAGAGCCAGGCACCTTGATCTCAGAGTGTGTTCCTGGGTGAACTGGGTCAAAGGTACTGACAGGGAGAGGCTGCCCGATGGGCCTTGGCATCTTTTCTGGGAACAGAGTGTTGGCTCTTCTGCAAGTAGCCGCGGAGATCTGGTTTCAGCCTTGCTGAGGCCAGGCCTGGGGTCAAGCGAGGCCTGAGAACTGTTCGGGAACTGGTTCA
>gene=hg18_chr12_113721383_113722405_+; species=SPECIES_0; score=865.10; 
AAAAAACTAAAACCACGTGGGCAGGAGATGGAACTCAGAGCCAGCTTGGAAGAGCGTGCACCAGGAGCTCCCTCCAGCCTGTTCAGAAATAGTTTCCGGGAACTGTGGTGCTTTCCCCGCCCGCTCTAGGGCCAGCGGGGAGATGAAGCTGCCCGCTCGCTTGTCTTGGCTGCCTCTCAGCTGACACTGCTGACAGGCTGCTTTGATCTCAGGTTATCAGGGCGCCCTGGGCCTGCCAG
>gene=hg18_chr12_113721383_113722405_+; species=SPECIES_1; score=865.10; 
AAAAAACTGAAACCATGTGGGCAGGCGATGGAACTCAGAGCCAGCCTGGAAGAGCGTGCACCAGGAGCTCCCTCCAGCCTGTTCAGAAATAGTTTCCGGGAACTGTGGTGCTTTCCCCGCCCGCTCTAGGGCCAGCGGGGAGATGAAGCTGCCCGCTCGCTTGTCTTGGCTGCCTCTCAGCTGACACTGCTGACAGGCTGCTTTGATCTCAGGTTATCAGGGCGCCCTGGGCCTGCCAG
>gene=hg18_chr12_113721383_113722405_+; species=SPECIES_2; score=865.10; 
AAGGAACTCAAACCAGGCAGGCGTGAGAAGGAACCTGGAGCCAGCGTGCCAGAGCAGGCCCCATTGGCTCCCTCCTGGCCTTCCAGAAATAGTTTCCGGGAACCATGGTCCTCTCCCGGCCCGCTCTCGGGCCAGCGGGGAGATAAAGCTGCCCGCTAGCTTGTCTTGGCGGCCTCTCAGCTGACACTGCTGACAGGCTGCTTTGATCTCGGGTTATCAGGGCGCCCTGGGCCTGCCAG
>gene=hg18_chr12_113721383_113722405_+; species=SPECIES_3; score=865.10; 
ACAAAGCGCAAGGCCGGGAGGCCGTAGAAGGAACGCTGAGCCCGCCGGGCCGCCCAGGCACGGGCAGCACCCGCCCGCGCCGCCAGAAATAGTTTCCGGGCACCGCGGTGCTTTCCCGGCCCGCGCGGGCGGCGGCGGGGAGATAAGGCCGCGCGCCCGCTTGTCTTGGCCGCCTCTCAGCGGACACTGCTGCCGGGCGCCTTTGATCTCGGGCTATCAGGGTGCCCCGGCCCGGCCCG
>gene=hg18_chr12_113721383_113722405_+; species=SPECIES_4; score=865.10; 
AAAAAACCCAAACCATGTGGGCAGGAGAAGGAACCCTGAGCCAACCTGGAAGAGCAGGCTCCATTAGCTCCCTCCTGCCCAGCCAGAAATAGTTTCCGGGAACTGTGGTGCTTTCCCCGCCCGCTCTTGGGCCAGTGGGGAGATAAAGCTGCCCGCCCGCTTGTCTTGGCTGCCTCTCAGCTGACACTGCTGACAGCCCGCTTTGATCTCGGGTTATCAGGGCGCCCCGGGCCTGCCAG
>gene=hg18_chr2_189068690_189069675_+; species=SPECIES_0; score=610.99; 
CAGAATTACTAATGATGATAAGCATGGCAGCAATGGCTAATTGCTTCCTAGGAGATTTAGATTCAGAAGCATGAGTCACCCCAGCAGGTTCAGAAAGCGTCTGAGCATCGTAAGCAATGAAAGGGCTTGACCAGCTTTTAGTTGATCCCTAGCTATAATCCTAAAAATTAAAACTAGCTTTCTAGTTCCCCCAGAGTTTATTTCCAAGAAATGCCACACCACTTTCTTGGTTACATGTCTGTTTTTATTGCTCATTAGAATG
>gene=hg18_chr2_189068690_189069675_+; species=SPECIES_1; score=610.99; 
CAGAATTACTAATGATGATAGGCATGGCAGCAATGGCTAATTACTTCCTAGGAGATTTAAATTCAGAAGCATGAGTCACCCCAGCAGGTTCAGAAAGAATCTGAGCATCGTAAGCAATGAAGGGGCTTGACCAACTTTTAGTTGATCCCTAGCTGTAATCCTAAAAATTAAAACTAGCTTTTTAGCTCCCCCAGAGTTTATTTCCAAGAAATGCCACACCACTTTCTTGGTTACATGTCTGTTTTTATTGCTCATTAGAATG
>gene=hg18_chr2_189068690_189069675_+; species=SPECIES_2; score=610.99; 
TGGAATTACAAATGGTAAGCAGCAAGGCATGGATGGTTAATTACTTCGGAGGAGATACAGAGTCAGAAGTGTGAAACACCCCAGCAGGTTCAGAAAGCACCCGATCAGCTCAAGCAGTGAAGGGATTTGATCTACATTTAGTTGATCCCCAGTTATAATACTAAAAATTAAAACTTGATCTCTATCTACCTCAGATGTAATTTCTGAGGATTACCACACCACTTACTTGGTTACATGTCTGGTTTTATTGCTCATTAGAATG
>gene=hg18_chr2_189068690_189069675_+; species=SPECIES_3; score=610.99; 
TCGAATAAGGGATGGGGCCAGACGGGGCAGCCCTGGCTCATTACGTCCCGGGAGGTCTGGGGTCGGGAGCACAAACCACTCCAGCAGGCTCTGTGGGGGTCCGGGCAGCGCAAGCACTGAGGGGCCTTGATCTGCCTTCACCTGATCCCCAGGCGTAATCCTGACAGTCAAAGGTGGGTCTCCAGCTCCATCAGGTTTTCTTCCCGAGGCTTGCCACACCACGTACCTGGCCACGTGGCTGGTCTTATTGCTCATTGGAACG
>gene=hg18_chr2_189068690_189069675_+; species=SPECIES_4; score=610.99; 
TGGAATTACGAATGATGATAGGCAAGGCAGCAATGGTTAATTACTTCCTAGGAGATTTAGAGTCAGAAGCATAAATCAGGCCAGCAGGTTCAGAAAGAACCCGGGCAGCGCATACAGCGAAGGAGCTTGATCTGCCTTTAGTTGATCCCCAGTTATAATCCTAAAAATTAAAGCTGAATCTCTAGCTCTGTCAGGTTTTATTTCTGAGGATTACCACACCACTTACTCGGTTACAAGTCTGTTTTTATTGCTCATTAGAAAG
>gene=hg18_chr7_35250364_35251421_+; species=SPECIES_0; score=481.80; 
ACCCAACAACAGGCTGTAGCACCCTTAGTTTAGTTGGCTCGGGTGGTACAGCAATTTCAGAATGGAATTCCATGGAACAGAAGATCCCTGACCTTCTTGCATAGAAATGGCACACATTCCCGTAAATGTCAAGGTCCCCTGAAGAACACATAAATGTTCCCATAAAATGACTCAGAGATAGAAGGTGGGAAAGGGAAGGCAGGAAGGGACTCAGAGAGAGACAGTTTTGTGCGACCTGTCC
>gene=hg18_chr7_35250364_35251421_+; species=SPECIES_1; score=481.80; 
ACCCAACAACAGGCTATAGTACCCTTAGTTTACTTGGCTCTGGTGGTACAGCAATTTCAGAATGGAGTTCCACGGGACAGAAGATCCCTGACCCTCTTGCATAGAAATGGCATACATCCCTGTAAATGTCAAAGTCCCCTGAAGAACACATAAATGTTCCCATAAAATGACTCAGAGATAGAAGGTGGGAAAGGGAAGGCAGGAAGGGACTCAGAGAGAGACAGTTTTGTGTGACTTGTCC
>gene=hg18_chr7_35250364_35251421_+; species=SPECIES_2; score=481.80; 
ATCCAAGAATGGGCTGTAGTACCCTTTGTTTAGTTGGCACAGGTGGTAAAGCATTTGCAGAAGGGGATTACACGGTGCCAAAGGTCCCTGACCCTCTTACATAGAAATGGCATACATCTCTGTATGTATCAGGGTTCCCCAAAGAACACAAGAATGTTCTCACAGAATGACTCAGAGCTGGAAGGTTGGAGAGGGAGAAAAGGAAGAGACTTCAACAGAGAAAGTTTCACGTGTCTTCTCC
>gene=hg18_chr7_35250364_35251421_+; species=SPECIES_3; score=481.80; 
TTTTCAGAACAAACTATTATGCCCTTTGTTTAGTTGGTGCAGGTAATAAAGTAGTTGCAATCTGGAAATTCCTAGTGCAGAAGGTCCCAGACTCTCTTGCACAGAAATGGCATACATCCCTGTAAGTGTCAAGGTTCCCTGAACAGTGCATGAATGTTCTCATAGAATGACTGAGCGATGGAGGACAGGATAGGCAGAGGAAGAAGAGATTGAGAGGGAAGAAGTTCTGAGTGACTTCTCC
>gene=hg18_chr7_35250364_35251421_+; species=SPECIES_4; score=481.80; 
ACCCGAGAATGGGCGGTAGTAGCCTTTGTTTAGTTGGTGCAGGTAGTAGAGCAGTTGCAGAATGGAAATCCATGGTGCTGAAGGTCCCTGACCCTTTTGCCTAGAAATGGCACACATCCCTGTAAATGTCAGGGTTCCCAGTGAGACACGTGGATGTTCTCCTAGAATGACTCAGAGATGGAGGGTAAGAGAGGGAGAGGAGGAAGAGACTTAGAGGGAGGAAGTTTTATGTGACTTCTCC
>gene=hg18_chr9_123777787_123778595_+; species=SPECIES_0; score=437.35; 
AAGAAGGGATTATGTGCTCCACTTTACAGAAGCAGAAACTGAAACTCAGGAAGGCCAATGGATTTCCCAGAAGACTGGCTACACAACATAAAAATGCAGTGTTCAAAAAGGATGAACAGTTTCACATATTAAACCAAGCTCAGAGCCCTTCTAAGCGCAGGGCCCACAGGTGGAGTTCTCCAACACCGTCTGCTTCACGCCTCTCTTAAATCCAGCATTCTGC
>gene=hg18_chr9_123777787_123778595_+; species=SPECIES_1; score=437.35; 
AAGAAAGGATTGTGTGCTCCGCTTTACAGAAGCAGAAACTGAATTTCAGGAAGGCCAGTGGATTTCCCAGAAGACTGGCTACACAACATGAAAATGCAGTGTTCAAAAAGGATGAACAGTTTCACAATTTAAATCAAGCTCAGAGCCCTTCTAAGCACAGGGCCCACCGTTGGAGTTCTCCAACACTGTTTGCTTCACGCCTCTCTTACATCCAGCACTCTGC
>gene=hg18_chr9_123777787_123778595_+; species=SPECIES_2; score=437.35; 
AAGTAGGGATTGTGCTCTGCATTTCACAGAAGCAGAAAGTGAGTCTTGGAAAGGCCAGTGGGTTTCCCTGAAGACTGGCTATGCAAGATAGAAATGCAGTGTTCAAAAAGTATTAACAATTTCATGATTTAAACCAAGCATGGAACCCTTCGGAGTGTGGGGCCCACCCATGGCCAGCTTTAGCACCCTTGCACCGGCTCCTCTCTTGAACCCGGCATTCTGC
>gene=hg18_chr9_123777787_123778595_+; species=SPECIES_3; score=437.35; 
AAGGAGAGACTCTGCTCTCCATTTTACAAAAGCAGAAATTGAATCTCAGAAAGGCCGATGGATTTCCCCAAAGACTGGCTTCACAAGATGAAAACATGGTGTTCAAAAAATATTTTAAATTTCACAATTTAAACCAGGCATGGAGTCCTTCTGAGCGTGGACTGCACCCCAGGCTAACTCCCACACCATTTGCTTGACACCTCTCTTCCATCCAGCCTGCTGC
>gene=hg18_chr9_123777787_123778595_+; species=SPECIES_4; score=437.35; 
AAGGAGGGAGTATGCTCTCCATTTTACAGAAGCAAAAACTGAGTCTCAGAAAGGCCAGTGGATTTCCCCAAAGACTGGCGACGCAAGATGAAAATGCAGTGTTCAAAAAGTATTAACAATTTCGTGACTTAAACCAGCCATGGAGCCCTTCTGAACGCGAGGTGCACCCACGGCCAACTCCAACACCATTTGCTGGGCGCCTCTCCAGAATCCAGCACACTGC
>gene=hg18_chr17_17692979_17694329_+; species=SPECIES_0; score=450.19; 
CCCAGATTATTACTGCTGGCTCCTCAGGAGCCATGGAGGCTCTGTGCAATCAGTTTGTTTGGAGAACATGGTCCCTGGGGACTGCAGTCATTGGAACAGGACCTGGTTCCTTCCTGACTCTACCACTGACCTGCTATGTAGGACACAT
>gene=hg18_chr17_17692979_17694329_+; species=SPECIES_1; score=450.19; 
CCCAGATTCTTACTGCTGGCTCCTGAGGAACCATGGAGGTTCTGTGTAATCAGTTTGTTTGGAGAACACAGTCCCTGGGGACTGCAGTCATTGGAACAGGACCTGGTTCCTTCCTGGCTCTACCACTGACCTGCTATGTAGGACACAT
>gene=hg18_chr17_17692979_17694329_+; species=SPECIES_2; score=450.19; 
GCCAGTCTCTTCCTGTGCCCCAATTGGACACTGAGGACGCTCTGGGTGATCAGTTCGTTTGGGGGATGTGGGCACTGGGTCCCACAGACAGTGGGACATGACCAGCCTCCTTCCTGCCTCCACCCCTGATCTGCCCTCGAGTGCAGGT
>gene=hg18_chr17_17692979_17694329_+; species=SPECIES_3; score=450.19; 
CCCAGATTCTCACTGCCAGTTTCTGAGAAGCCATGGAAGCTCTGAGAGATAAGTTTGTTTGGAGAATGCAGTCACTGGGAACCACAGTGACAGGAACAGGACCTGTTTCCTTCCTGGCTCTGCCAGTGACCTGCTGCTCAGGATGGGC
>gene=hg18_chr17_17692979_17694329_+; species=SPECIES_4; score=450.19; 
CCCAGATCCTCACTGCTGGCCCCTGAGGAGCCATGGAGGTTCTGTGCGATCAGTTTCTTTGTAGAACTCGGGGCCTGGGGGCTACAGTGACAGGAACAGGACCTGCTTCCCTCTTGGCTCTGCCATTGACCTGCTGTGCAGAACAGGT
>gene=hg18_chr3_172461639_172462746_+; species=SPECIES_0; score=509.35; 
ATCATTTTTGATAAAACAAGGCAAACAGCCATGTCATAATTCCGAGTGTAAAGAAATCTAATTTCCTGTCTTCCTGTATAATATGACTCATTCATTCAACAACTGAGCACCCATCCTATGGGTCATTGCTTCAGGTGGGCTAGGCACCTCTTCTAATGAAGTTAAATAAATAAACAAATGCAGACCATTTCAGATAATGATGTGTGTTATTCAGAGAATCAAACAGGAGAGAAAACACAAGGGCTGG
>gene=hg18_chr3_172461639_172462746_+; species=SPECIES_1; score=509.35; 
ATCATTTTCGCTAAAACAAGGCAAATAGCCATGTCATAATTCTGAGTGTAAAGAAATCTAATTTCCTGTCTTCCTGTATAATATGACGCATTCATTCAACAATTGAGCACCCATCCTATGGGTCATTGCTTCAGGTGGGCTAGGCACCTCTTCTAATGACGTTAAATAAATAAATAAATGCAGACCATTTCAGATAATGACATGTGTTATTCAGAAAATCAAATAGGAGAGAAAACACAAGGGCGGG
>gene=hg18_chr3_172461639_172462746_+; species=SPECIES_2; score=509.35; 
ATCATTTTTGTGAAAACAAGGCAAATGGCCATGTTATAAAACCAAGGATGAAGAAGTCTAATTTCCTGTCTTCCTGTATAATATGACTCATCTATTCAACAATGGGGTACCTACCCTATGGGTCACTCTTCTAAGTGGGCTAGACACTTATTCTAATGAAGTTAAGTAAGTACACAAATGAAGATCATTCCAGATCAACATATGCGGTATTCAGAAAATAAAGTAGGAGTTGTAACACAGAGGCAAG
>gene=hg18_chr3_172461639_172462746_+; species=SPECIES_3; score=509.35; 
ATCATTTTTGCTAAAACAAGGCAAGTGGCCATGCTATAATACCAAGGGTAAAGAAATTTAATTTCCTGTCTTTCTGTATAATATGACTCATCCACTCAACAACTGAGCACCTATCCTACGGGGCATCGTTCTAGGTGGGCAAGGCACCTGTTCTAATGAAGTTAAGTAAATACATAAATGAAGATCATTTCAGACCAAGATGTGTGGTATTTGGAGAACAAAACAGGTGTCAAAACCCAAGGGCAGG
>gene=hg18_chr3_172461639_172462746_+; species=SPECIES_4; score=509.35; 
GTCATTTTTGCTAAAACATGGCAAATTGCCATGTCATAATACCAAGGGTAAAGAAATCTAATTTCCTGTCTTCCTGTATAATATGACTCATCCATTCAACAATTGAGCACCTATCCTACGGACCACTGTTCTAGGTGGGCTAACCACCTGTTCTAATGAAGTTAAGTAAACACATAAGTGAAAACCATTTCAGATCAAGATATGTGGTACTCAGAAAATAAAACAGGAGTAGAAACACAGGGGCAGC
>gene=hg18_chr9_110345064_110346220_+; species=SPECIES_0; score=1019.48; 
CTCTCCCCGCTGCTCTTTGTGCATTTAGGCCAGGAGGATTAGGGCGTGTTTGAGGTTGGCCTGGGGGATGCCCCATTTCCCCAAACACAGAATGCAATTACAACAGAGGGCACAATCTTGTAAGCAAATAATGCTGTCACTAGAGACGGAGAAACTAATGATTTATGTCATTTCCCTCTACTCCTCACTTTCACGAAGCCCCATTACTCAGACCTGGGACAAAGGTCTGAGTAAGCTGGGGTCCCTCCCACACACAAGCCATGACATGATGAGTGTTTCAG
>gene=hg18_chr9_110345064_110346220_+; species=SPECIES_1; score=1019.48; 
CGCTCCCCACTGCTTTTTGTGCATTTACGCCAGGATGATTAGGGCGTGTTTGAGGTTGACCTGGGGGATGCCTCATTTCGCCAAACACAGAATGCAACTACAACAGAGGGCACAATCTTGTAAGCAAATAATGCTGTCACTAGAGAATGAGAAAATAATGATTTATGTCATTTTCCTCTACTCCTTACTTTAACGAAGCCCCATTACTCAGACCTGGGACAAAGGTCTGAGTAAGCTGGGGCCCTTCCCACACACAAGCCATGACATGATGAGTGTTTCAG
>gene=hg18_chr9_110345064_110346220_+; species=SPECIES_2; score=1019.48; 
CTCTCCCCGCTGCTCCCTGCGCATTTGAGCAGGGAGGATTAGGGTGTGTCTCAAGTTGGCCTGGGGAAAACCCTGTTTCCCCAAATACAGCACGCAATTATAACAGAGGGCACAATCCTGTGAGCAAATAATGCTGGGACTGGAGAAAAAGAAGCTAATGATTTATGTCATTTCGCTCTACCCCTGACTTTCACAAAGCACCATTACTCAGACCCAGGACAAAGGTCTGAGTGAACCAGGGCCCTTCTCACACACGAACCATGACACAGTGAGTGGTTTGG
>gene=hg18_chr9_110345064_110346220_+; species=SPECIES_3; score=1019.48; 
CTCTCCAGGCTGCTCCCTATGCATTTGGGCAAAGAGGATTAGGGTGTGCCTGAGGTCGGCCTGGGGAATGCCCCATTTCCCCAAACACAGCACACAATTATAACAGAGGGCACAATCTTGTGAGCAAATAACGCTGTCACTGGAGAATAGGAAGCTAATGATTTATGTTATTTCCCTCTACCCCATACTTTCAAAGAGCCCCATTACTCAGATCCAAGACAAAGGTTTGAGAAAGCCGGGGCCCTACTCATACGCAAGCCATGACATGCTGAGTATTCTGG
>gene=hg18_chr9_110345064_110346220_+; species=SPECIES_4; score=1019.48; 
CTCTCCCAGCTGCTCCCTGTGCATTTGGGCAAGGAGGATTAGGGTATGTCTGAGGTCGGCCTGGGGAATGCCCTGTTTCCCCAAACACAGCATGCAATTATAACAGACGGCACAATCTTGTGAGCAAATAACACTGTCACTGGAGAATAGAAAGCTAATGATTTACGTAGTCTCCCTCTACCCCTTACTTTCACAAAGCCCCATTACTCAGCCCTAGGATAAAGGTCTGAGTAAGCTGGGGCCCCTCTCACACATAAGTCATGACATGAGGAGTGTTTCGG
>gene=hg18_chr22_46055154_46056230_+; species=SPECIES_0; score=373.57; 
GGGTCCCCTTGGGCCCTCGCCTGAGACTGCTGTTCTAAGAAATGGGCAGTTTTTCTGGAAGGCTCGTGGCTCTGCTATTTCATGGATGAGCGACCGAGTAATTTGGGAGAGTATCGAGCAATTGTTATGCTGGGAAAATGGGGAGAAAGGTCACCTTCTCAGAAATGAGCAGACTCCGGACCGGTAATGGATGGATGGGTCAGGGCCTGGCCTGGGCGCGTC
>gene=hg18_chr22_46055154_46056230_+; species=SPECIES_1; score=373.57; 
GGGTCCCCTTGGACCCTCGCCTGAGACTGCTGTTCTAAGAAATGGGCAGTTTTTCTGGAAGGCTCGTGGCTCTGCTATTTCACGGATGGGCGATCGAGTAATTTGGGAGAGTATCAAGCAATTGTTATGCTGGGAAAATGGGGAGAAAGGTCACCTTCTCAGAAATGAGCAGACTCCGGACCGGTACTGGATGGACGGGTCAGGGCCTGGCCTGGGCGAGTC
>gene=hg18_chr22_46055154_46056230_+; species=SPECIES_2; score=373.57; 
TGGGCCCCCAGGGCCGCCCCCTGAGCCTGCGGCCCTGAGGAGCGGCCAGTTCATCTGGAAGGCATGAGGCTCGGCTGTCTCATGGACGGATGACCGAGCTTCTAAGGAGACTGAGAGGCGATGGTCACACTGGGCATGTGAGGAGGTGGGCCACCAGCCCCCCGATGAGCAGCCTCAGGCGTGGAGCTGGACGGCCTGGTCGGGGCACAGTCAGGGCAGGTT
>gene=hg18_chr22_46055154_46056230_+; species=SPECIES_3; score=373.57; 
CGGTCCCCACGGGCCGGTGCCTGAGACGGCAGCGCGGACAAACGGTCAGTTTATCTGGAAGGCGCGCGGCTCTGCTATTTCATGGCTGGGTGACCGAGCAACTTGGGAGAATGTGGAGCAGTTGCGACGCAGGGAACGGGAGGAGGAGGGCCGCCTGCTCCGAAAGGAGCGGCCTCAGGAGCAGCGCTGGGGGGACGGGTCAGGGCCCGGGCGGGGCCCGAC
>gene=hg18_chr22_46055154_46056230_+; species=SPECIES_4; score=373.57; 
TGGTCCCCATGGGCCCGTGCTAGAGACTGCAGCTCTGAGAAATGGTCAGTTTATCTGGAAGGCACGCGGCTCGGCTATTTCACGGATGGGTGACCGAGCAACTTAGGACAATATCGAGCAGTTGTGACAGTGGGAAAACAGGGAGAAAGGCCCCCACCTCAGCGATCGGCAGGCTCAGGGACGGCCCCGGATGGACAGGTCAGAGCCCGATCTGGGCAAGTC
>gene=hg18_chr18_32013655_32014641_+; species=SPECIES_0; score=460.72; 
AAAGGAGTCAAGGCAGACAGACCAGGATGGGGAGGGAGATGTCTACAGGGTCAAGGACCCAGGCTCTTTTCGCTCGTCCTTAGTATGAGGCTTTCACTCCAGGATGGCTGCTTGGCCTCCTGCCATGGTCTTTGCGTTCCAGCCAGCAAGAAGAGGCCTGCCCCTGACTTTAAAAACACTTGGAAGTCCATACTATTTTGCTTAATCTCCTCGGGCAGAATTTAGTGTTGTGCCATACTCAGGAGAAGCTGGGAAA
>gene=hg18_chr18_32013655_32014641_+; species=SPECIES_1; score=460.72; 
AAAGGAATCAAGGCAGACAGACCAGGATGGGCAGGGAGATGTCTACAGGATCAAGGACCCAGGCTCTTTTCGCTCGTCCTCAGTATGAGGCTTTCACTCCAGGATGGCTGCTTGGCCGCCTGCTATGATCTTTGCATTCCAGCCAGTAAGAAGAGGCCTGCCCCTGACTTTAAAAACACTTGGAAGTCCATATGATTTTACTTAGTCTCCTCAGGCAGAATTTAGTGTTGTGTCATACTCAGGAGAAGCTAGGAAA
>gene=hg18_chr18_32013655_32014641_+; species=SPECIES_2; score=460.72; 
AAAGGAATCTAGGTAGGCAGGGCAGGTTGGGGAGGGAGACTTCAACATGATCAGGGACCCAGGCTCTTTGCCCTCATCCTCAGTGTGTGGCTTTCACTCCAGGATGGCTGTTTGGCCTCCTGCCATGATCTTTGCATCCCAGCCAGCAGGAAGAGGTTTGCCCCTAACTTTAAGAAAACTTGGAAGTCCACACAGTTCTGCTTAATCTCTGTGACCTGACTTTTATCTTGTACTGTACTCAAGACAGGCTGGGAAA
>gene=hg18_chr18_32013655_32014641_+; species=SPECIES_3; score=460.72; 
AAAGGAATCAAGGTAGGCAGACCAGGATGGGCATGGAGACTCCAACATGATCAGGGACCAAGGCTGTCTTTGTTGATCCTCAGTGTGTGACTTTCACTCCAGCATGGCTGCTTGGCCTCCTGCCATGATCTTGGCATTCCAACCAACAGGAAGAGGCTTGTCCCTAGCTTTAAAAAAGCTTGGAAGTCCACACAGTTCTGTTTAATCTCCTTGGCCACAATTTAGTCTTGTGCTCTACGAAAGAGAAACTAAGAAA
>gene=hg18_chr18_32013655_32014641_+; species=SPECIES_4; score=460.72; 
AAAGGAGTCAAGGTAGACAGACCAGGACAGGCAGGGATATTTCAACATGGTCAGGGACCCGGGCTCTCTTTGCTCATCCTCAGTGTGTGGCTTCCTCACTAGAATGGTTGCTTCGCCTTCTGCCATGATCTTTGCATTCTAGCCAGCAGGAAGAGGCTTGCCCCTAACTTGAAGAAAACCTGAAAGTCCACATGGTTCTGCTTAATCTCCATGGCCAGAATTTAGTCTTGTGCTATACTCAGGAGAGGCTAGGAAA
>gene=hg18_chr2_23501549_23502981_+; species=SPECIES_0; score=669.12; 
ACATCATTCTGAGAACTGGCTGTCACATGACTTGGCAGAACAATAGCAGCCAGGTGGAACTTGTACCATTTGTGAGCACTGGAAGGACCACAGGACAATAGTGATCCAGGCTGGGTCTCTTTCTTCATAGGGCACAATCAAAGCCCAGAGGTGGGAAGAGGCCGCCCAGGGCCTCAGGGTGGCCAAGAGCATGCTGTGTACCCAGGCATTCTTCCAGTGTGTGCCATTTCAAAGATACTGATCACAGG
>gene=hg18_chr2_23501549_23502981_+; species=SPECIES_1; score=669.12; 
GCATCATTCTGAGAACTGGCTGTCACATGACTTGGCAGAACAATAGCAGCCAGGTGGAACCTGTACTATTTGTGAGCAGTGGAAGGACCACAGGACACTGGTGATCCAGGCTGGGTCTCTTTCTTTATAGGACACAATCAAAGCCCAGAGGTGGGAAGAGGCCGCCTAGGGTCTCAGGGTGGCCAAGAGCGTGCTGTGTACCCAGGCATTCTTCCAGTATGTGCCATTTCAAAGATACTGATCACAGG
>gene=hg18_chr2_23501549_23502981_+; species=SPECIES_2; score=669.12; 
ACATCATTCCAAGAACCGGCTGTCAGGTGACTTGGCAGGAGGATAGCAGGGAGGCAGGACCTGCACCATTTGCGAGAGCTGGAAGGACCACAGGACGCTGGCCCAGCAGACCAGTTCTCTTTCTATGGAGGGGCCCATCGAGCTCCAGAGATGGGAGGAGGCTGCACACAGCTTCCTGGTGGCCAGGAGGCTCTCATGAGTCCAGGGAATCTTCGAGGATGTGCCATTTCAAAGACACTGATCACAGG
>gene=hg18_chr2_23501549_23502981_+; species=SPECIES_3; score=669.12; 
ACGTCATTCCAAGAACTGGCTGTCACATGACTTGGCAGGACATTTGCAGCCTGGCAGGACTCGTACCGTTTGTGAGAGCTGGAAGGACCCCGGGGCCCCGGTCATCCAAGCCAGCTCTCTTTTTGTATAGGGGAAAGACAGAGTCCAGAGGTGGGAAGAGCTAGCCCAGGGCCTTGTGGTGGCCAAGAGGGTCTCCTGTGTGCAGGGAATCTTCGAGTATGTGCCATGTAGAAGGTACCAATCACAGG
>gene=hg18_chr2_23501549_23502981_+; species=SPECIES_4; score=669.12; 
ACGTCATTCCGAGAACTGGCTGTCACATGACTTGGCAGGAGGCTAGCAGCCAGGCAGGACCTGCGCCATTGGTGAGAGCTGGAAGCACCACAGGGCACTGGTCACCCGGGCCAGTTCTCTTTCTGTAGAGGGGACAATCGAGGCCCACGTGGGGGAAGAGGCTTTACACAGCCTCGTGGTGGCCAAGAGGGTCCCTTGTGTCCAGGGAATCTTCGAGTGTGTGCCATTTAAAAGGTACTAATCACAGG
>gene=hg18_chr16_20863756_20864563_+; species=SPECIES_0; score=497.31; 
GGAAGTGACCTCTAGTTGACTGCTCATCACATAATATAATTACATGCTATCCCACCAGCGCCAGACTGTTACAGATGTCTGACAATCAGGAATAGTCTAGAAAGGGGAGGACCTCACTTCGGAAGCCCACCCTTTCCAACTCATGAATATCCACCCCTGTTTGCATATAATCAAGAAATGCTCTGTCTATGAAGTAGCCATTCTT
>gene=hg18_chr16_20863756_20864563_+; species=SPECIES_1; score=497.31; 
GGAAGTGACCTCTAGTTGTCTGCTCATCACATCATATAATTACATGCTATCCCACCAGCGCCAGACCGTTACAGATGTCTGACAACCAGGAATGGTCTAGAAAGGGGAGGACCTCACTTCGGAAGCCCACCCTTTCCAACTTATAAATATACACCCCTGTTTGCATATAATCAAGAAATGCTCTGTCTATGAAGCAGCCATTCTT
>gene=hg18_chr16_20863756_20864563_+; species=SPECIES_2; score=497.31; 
CAGCAAAGCTCATCTTAACCTTCTTTTCCCCAGATGACCTGAAAGATCTTGCCTAGGTAGATAGAATAAGGTCTGTCTTAGGCTTTTTGGAAGATTCGAAATAGCTTATGGCCCAAGTCAGGAAACCCAAGCTATCCCCCTCCTATACATGCAACCGTAGCCACATGGAGGCTGGCAAGCCCCTTACCTGGTAGGAGCCATGAGG
>gene=hg18_chr16_20863756_20864563_+; species=SPECIES_3; score=497.31; 
TAGTAAGGCCCATCTTAGCCTTCTCTTCTCCAGATAATCTGAAAGGACTTACCCAGTTAAACAGAATGATGTCTCTCTTAGGCTTTTTGGAATATTGGAAATAGCTTATGGCCTAAATTAGGAAGCCCAAGCTATCCCCCTCCTCTACATTCAGCCCTGGCCACATGGGGACTGCAGAGCCCCTCACCTGGTAGGAGCCATGAGG
>gene=hg18_chr16_20863756_20864563_+; species=SPECIES_4; score=497.31; 
TACCAAGGCTCATCTTCACTTCCTCTTCTCCAGAAAACCTGAAAGACCTTACCCAGTTAAACAGAATAATGTCTCTCTTAGACTTTTTGGAATGTTGGAAATAACTTAGGGCCCAAGTCAGGAAGCCCAGGCTACCCCCCTCCTCTACACACAGGCCTGACCACATGGAAGCTGCCGAGCCACTCACCTGGTAGGAGCCATGGGG
>gene=hg18_chr1_241669793_241671127_+; species=SPECIES_0; score=429.64; 
AGGACCTGCTTTTTCTCAGGAAACACTATTTCAGGCTCCTTTGAGAGGTTTGTTCCAAGGCAGCTGACTTGGGAAGGGTCCTGTCGAGAGCCTATGGGTTCCAGGAAGACCAGGAATTCTGGGAATGGCTGGAACATGGGGGGGCCCTGTAGGCTTCCATTGTGCACTTTGATTGCACAAAGGATTGAAATCTAGACTCAGTCAAACATACTTTG
>gene=hg18_chr1_241669793_241671127_+; species=SPECIES_1; score=429.64; 
AGGACCCACTATTTCTCAGGAAACGCTATTTCAGGCTCGTTTCAGAGGTTTGTTCCAAGGCAGCTGACTTGGGAAGGGTCCTGTCAAAAGCCTGTGGGTTCCAGGAAGACCAGGAATTCTGGGAATGGATGGAACATGGGGAGGCCCTGTAGGCTTCCATTGTGCACTTTGATTGCACAAAAGATTGAAATCTAGACTCAATCAAACATGCTTTG
>gene=hg18_chr1_241669793_241671127_+; species=SPECIES_2; score=429.64; 
AAATATCACTTTTTCCCAGAAAACTCTGTCTTAGGCTCTCTAGTGGAATTTGTTCCGAGGCAGGTGACCTGGGAGGGGTCCCGACAAGCCCTGCGTCACTCAAAGAAGAGCTGCCGGGTTTCTGACAGCTGGGGCTTGGAGGAGCCCTGTGGGTTTCCTTCGTGCTCTTTATTTGCTCAAAAGATCAGCATCCAGAATCAATAGAACCCGAACTG
>gene=hg18_chr1_241669793_241671127_+; species=SPECIES_3; score=429.64; 
CAGACTCACTTTTTCTCAGGAAATACTATTTGAGGCTCTTTTGTGGGGTTTGTTCCGAGGCAGCTGACTTAGGGAGGATCCTGTCCAGAGCCACTGGGCTCCAGGAAGAGCAGGCACTCTCAGCCTGGCAGGTAAGCAGAGGGGGCCTTTGGGCTGCTATGTAGCTCTTTCATTGCACAAAAGACTGAAATCTAGAGTCAATCGAATATACTTTG
>gene=hg18_chr1_241669793_241671127_+; species=SPECIES_4; score=429.64; 
AAAAATCACTTTTTCTCAGGAAATACTGTTCTAGGCTCTCTTGGGGGGTTTGTTCCAAAGTAGTTGACTGGGGAGGTGGCCTGGGAAGGGCCCCTGGGCTGAGGGAAGGCCCGGCGGGCTGGTCAGGCCGGGCGCCAGGCGGAGCCGTGCGGGCCTCCGTGGCGCTCTTTGATTGCACGAGACATTGACGTCTGGACTCGAGCAAACATATTTTG
>gene=hg18_chr9_4314123_4315309_+; species=SPECIES_0; score=603.04; 
CTCTTTCTCTTCCTTTTACATAGTTTGGCAGCAGATTTAGATTCTGAAATATCTTCTCAAAAAGAGACTGAGGTCAATCTGAACACATAGTCCAGGATTCAAATAAATCACTAAGAAAAATGCAAGGAAGCGGGAACCTGCCAATGACTCAGCAAGCACCATTTTCTGTAAATCACTTGATTTGCTTTGTACCATTTTCTGTAAGTCATTTCATTTTTGGCTCTGAGTGACTTGTTTCAAGTTTCCAAAATTCACTTCCATCAATTTCTCTTACC
>gene=hg18_chr9_4314123_4315309_+; species=SPECIES_1; score=603.04; 
CTCTTTCTCCTCCTCTTACATAGTTTGGCAGCAGATTTGGATTCTGAAATATCTTCTCATAAAGAGACTGAGGTCAATGTGAACACATAGTCCAGGATTCAAATAAATCACTAAGAAAAATGCAAGGAAGCGGGAATCTGCCAATGACTCAGCAAGCACCATTTTCTGTAAATCACTTGATTTGCTTTGTACTATTTTCTGTAAGTCATTTGATCTTTGGCTCTGAGTGACTTGTTTCAAGTTTCCCAAATTCACTTCCATCATTTTCTCTTACC
>gene=hg18_chr9_4314123_4315309_+; species=SPECIES_2; score=603.04; 
CTTTTTCCTCTGCTTTGACATAGTTTGGCAGCAGATCTGGATTCTGAAATATCTCTTCATAAAGAGACTGAGATCAATCTGAACACATATTCCAGGATTCAAGTAAATTGCTAAGGAAAATGCAAGGAAGGAGGGACCTTCCAATGACTCAGTAAGCACCAATTTCTATAAATCATTTGACTTGTTTTGCACCATTTTCTGTAAGTCACTTGATTTTTGGCTTTGGGTGATTTCTCTCAAGTTTCTGAGAACAACTTTCATCATTTTCTCTTACC
>gene=hg18_chr9_4314123_4315309_+; species=SPECIES_3; score=603.04; 
CTTTTCTCCCTCCTTTCATATAGTTTGGCAGCAGATTTGGATTCTGAAAGATCTTCTCATAAAGAGACTGAGGTCAATCTGAACACATATTCCAGGATTCAGACGAATTGCTAAGGAAAATGCAAGGAAGTAGGAACTTGCCAATGACTCAGTAAGTCCCATTTTCTGTAAATCTCTTGATTTGTTTCACCCCATTTTCTGTAAGTCACTTGATTTTTAGCTTTGGGTGATTTATTACAAGCTTTAAAAAATGACTTTGCTCATTTTCTCTTACC
>gene=hg18_chr9_4314123_4315309_+; species=SPECIES_4; score=603.04; 
CTTTTCCCCCTCCTTTCACATAATTTGGCAGCAGATTTAGATTCTGAAACATCTTCTCATAAAGAGACTGAGGTCAATCTGAACACATATTCCAAGATTCAAATAAATTGCTAAGGAAAATGCAAGGAGGCAGGAACCTGCCAATGACTCAGTGAGCACCATTTTCTGTAAATCATTTGATTTGTTTTGCCCCATTTTCTGTAAGTCACTTGATTTTTGGCTTTGGGTGATTTGTTTTTCGTTTCTTGCATTAACTTTCATCATTTTCTCTCACC
>gene=hg18_chr2_9443464_9445179_+; species=SPECIES_0; score=492.28; 
AATATGTGTGAAGAACACTGGGTGCTTAGTTCTGCACACCTGAGCTGGGTTTGAACCTGGTTTGTCCAGAACCTAGAAAGGGTTGGTGGTCCTGTGAGGGGGCAGGCTGCCACAGTTCATACTGGACCTGCTAAGCACTGTGCTAGAAATCATATCCAGTGAACAGACAAGAATGTGGTCAGCAAGTTGATTTGCTCACAATCATACCTAGTTTAATGAAGCTGGCATTTGAAATAAGTTAGGTCTAAGTTAC
>gene=hg18_chr2_9443464_9445179_+; species=SPECIES_1; score=492.28; 
AATATGTGTGAAGAACACTGGGTGCTTAGTTCTGCACACCTGAGCTGGGTTTGAAGCTGGTTTGTCCCGAACCTAGAATGGGTTGGTGGTCATGTGAGGGGGCAGGCTGCCGCCGTTCACACTGGACCTGATAGGCACTGTGCTAGAAACCATATCCAGAGAACAGGTGAGAATGTGGTCAGCAAGGTGATTTGCTCACCATCATATGTAGTTTAATGAAGCTGGCATTTGAAATAAGTTAGATCTAAGTTAC
>gene=hg18_chr2_9443464_9445179_+; species=SPECIES_2; score=492.28; 
ACTCTGTAGGAAGAACACTGGCCATTGAGCTCTATGCACTGGAGCTGAGTGTGAGCCTTGGTTGGCCAGAGCCTTGACCAGGCAGGTGGTTGTGTGAGGGCAGTGGGTGTGACAGCCGATACTCTACCTGCTAAATTCTGGGCTAGTTATTGTACCCGTTTAACAGATGAAAATAGGATCAGCAAGGCTATTTGCTCAAGATCACAGCTGTTAAAACAAAGCTGACATTTGAGATGAGTTTGATTGAATTTAC
>gene=hg18_chr2_9443464_9445179_+; species=SPECIES_3; score=492.28; 
AATATGCGCAAAGAGAACTAGCCATCAAGTTCTGCATACCTGAGCTGAGTTTGAGCCTGGGTTGGCCAGAGCCTTGACTGGGTGAGTGGTCCTGTGAGGGGACTGGGTGTGACAGCCAGTACTGTATCTGCCAATCACTGTGCTAGAGATTCTACCCATTGAACAGATGAGAATAAGGTCAGCAAGTTAATTTGCTCAGGATCATAGCTCTTATAATGAAGCTGATATTTGAAATGAATTAGGTCTGATTTAC
>gene=hg18_chr2_9443464_9445179_+; species=SPECIES_4; score=492.28; 
AATATGTGTGAAGAGCACCAGCCCTCGAGCTCTGCACACCTGGGCTGGGTTTGAGCCTGTTTTAGGCAGAGCCTCGACTGGGCAGGTGGTCCTGTGAGGGGACAGGGTGCGACAGCAGACACTGTACCTGCTAAGCTCTGTGCTAGAGATTATACCTGTTTAACAGATGAGAATAGGGTCAGTAAGGTTAATTGCTCAACGTCATAACTGTTATAACGAAGCTGACATTTGAAATGAGTTAGCTCTGATTTAC
>gene=hg18_chr2_31511212_31511821_+; species=SPECIES_0; score=904.46; 
TGATATGGCAGGGGGAGGAGAGCAAATGGGGAGTCTGACTTTGCAGAGAATGAAATCTCTTCCCAGAAACAGGAGAAAAATGGGTGGTGATGCCACCAGGTGTTTGAATTTGGTAGTGGAGAGGGTTGTATTGTACACTTTTTGTTTTTAATTAATATGCTAGAATACAGGGCAGCTGGAAAACTGAGAA
>gene=hg18_chr2_31511212_31511821_+; species=SPECIES_1; score=904.46; 
TGATATGGCAGGACATGGAGAGCAAATGTGGTGTCTGACTTTGCAGAGAATGAAATCTCTTCCCAGAAACAGGAGAAAAATGGGTGGTGATGCCACCAGGTGTTTGAATTTGGTAGTGGAGAGGGTTGTATTGTACATTTTTTGTTTTTAGTTAATAGACTAGAATACAGGGCAGCTGGAAAACTGAGAA
>gene=hg18_chr2_31511212_31511821_+; species=SPECIES_2; score=904.46; 
TTATGAGGCAGGGCGTGGGGACCTAATAGGGAACCTCACTTTGCAGAGGGGTCAACTTCTTCTCAGGCACAGGAAGAAAGCGGGCGGTAATGTCACCAGGGGTTTTGATTTAGCAGTGGGGAGGATTGTGTCATACACTGGTTCTTAAAAATTCATACTGGGGAGCTTGGCTAAGCCGGCAGAGTGAGAC
>gene=hg18_chr2_31511212_31511821_+; species=SPECIES_3; score=904.46; 
TAATAGGGTAGGATCTGAGGTGCCAATGGGGAGCCTGGCTTTTAAAAGAGTGGAACTTCCTCCCAGACAAAGGAGAGAAGTGTGTGGTAATGCCACCAGGTGTTTGGGTTTGGTAGTGGGAAGGCTTGGATTACGTGCTTTTCTTAAAAAAATACTATGCAAGAACACAGTACAGCTAGAAACCAGAGAA
>gene=hg18_chr2_31511212_31511821_+; species=SPECIES_4; score=904.46; 
TGATAAGACAGGAGGTGGAGAGCAAATGGGGAGCCTGGCTCTTCAGAGAGTGTAGCCTCTCCCTAGACACAGGAGGAAAATGGGCGGAAATGCCACCAGGTGTTTGGATTTGGTAGTGGGGAGGATTGTATTGTACACTCTTTAAAAAAAATTAATATGCTAGAACACAGAAGAGCTAGAAAACTGAGAA
>gene=hg18_chr17_62848027_62849028_+; species=SPECIES_0; score=614.38; 
AGAATCTGTTTAGTAAATATCAAGTTCTGGGAATACAGCGGCGAATAAGCCACCAAATCCTTCCTTGATGGGACTCACCCTCTAACACAGCAAGGCAATGAGAGACCTTCCAGGAATAAGCAAATTATGCATGTAGGTGACACATGAGGCCAACAGGAAATGACCTCGAATTGAAGTTGAAATTTACAGTGCGAGAGAGCCAAGAATCTGTGACCTTAGAACTCAGCAAGGGAGCTGGTGTGACTTGCAGGAAGTATGACTCAATTGTGACTGTA
>gene=hg18_chr17_62848027_62849028_+; species=SPECIES_1; score=614.38; 
AGCATCTGTTTAGTAAATATCAAGTTCTGGGAATACAGCGGCGAGTAAGCCACCAAATCCTTCCTTGATGGGACTCACCCTCTAACGTAGCAAGGCAATGAGGGACCTTCCAGGAATTAACAAATTATGCATGTAGGTGACACATGAGGCCAACAGGAAATGACCTCGAATTGAAGTTGAAATTTACAGTGTGAGAGAGCCAAGAATCTGTGACCTTAGAACTCAGCAAGGGAGCTGGTGTGACTTGCAGGAAGTATGACTCAATTGTGACTGTA
>gene=hg18_chr17_62848027_62849028_+; species=SPECIES_2; score=614.38; 
ACTGTCCATCTAGTCAGTATCAAGGTCTGGAAATACAGAGGTGAGTGAGCCAGCAGATTTTTCCTTGATGGGAATCATAGTCTAGTAGGGCAAGGCAATTAGAGACCTTTCAGAGATAAGTGAATTCCACATATCGATGATACACGAGGCCAACAGGAAATGACCTCAAATTGTAGTTAAGATTCACAGGAAGAGAGAGCTTAATATCTGTGAGCTTGGAACCCAGAAAGGGAGCTGGTGTAACTTGCAGGAAGTATGACTCACTTGTGAATGTA
>gene=hg18_chr17_62848027_62849028_+; species=SPECIES_3; score=614.38; 
AATGACCATCTAGTAAATATCAAGTTCTGGGAATATAGTGATGAATAAGCCACCAAATCCTTCCTTGACAGGACTCACAGTCTCTTAGGGCAAGGCAATTAGAGACCTTCCAGAAATAGGCAAGTTCCGCGTGTAGGTGATGCATGAAGGTGACAGGAAATGACCTCAAATTGAAGTTAAGATTCACAGTGAGAGAGAGCCAAGAATCTGTGACCTCAGAACCCAGTAAGCAAGCCAGTAGAATTTGCAGGAAGTATGACTCAATTGTGACTGTA
>gene=hg18_chr17_62848027_62849028_+; species=SPECIES_4; score=614.38; 
AGTGTCCATCTAATAAATATCAAGTTCTGCGAATACAGTGGTGAATGAGCCAGCAAATCTTTCCTTGATGGGGCTCACAGTCTGGTAGGGCAAGGCAATTAGAGACCTTCCAGAAATAAGCAAACTCCGCATGTAGGTGATACATGAGACCAACAGGAAATGACCTCACATTGAGGTTAAGATTCACAGTGAGAGAGAGCCCAGAATCTGTGGCCTTAGAACCCAGCAAGGGAACCTGTGTAACTTGCAGGAAGTATGACTCAATTGTGTCTATA
>gene=hg18_chr10_98866867_98867728_+; species=SPECIES_0; score=702.66; 
TCTATGTCGATTTTATGTTTGCTTGCATTTAGCTAGCATAATAAAGGTGTTTGTCTTCATGTTAACAACTAAAAATCCACAAGGTGTGGATTTCCAGGAACAACCCTTGAGGCTCTATAGCATACTACTGCCACCTGGTGACAGTGTACCTAAATTGGAAGGGTAGAATTTGAGAGTATCTGAAAAAGTCCATGAGGCTTGGGCCATGTGACGCACATGCAAGTCA
>gene=hg18_chr10_98866867_98867728_+; species=SPECIES_1; score=702.66; 
TCTATGTCAATTTTATGTTTGCTTGCATTTAGCTAGCTTAATAAAGGTGTTCGTCTTCATGTTAACAACGAAAAATCCACGAGGCGTGGATTTCCAGGAACAATCCTTGAGGCTCTATAACATACTACTGCCACCTGGTGACAGTGTACCTAAATTGGAGGGGTAGGATTTGAGAGTATCTAAAAAAGGCCATGAGGCTTGGGCCATGTGACCCACAGGCAAGTCA
>gene=hg18_chr10_98866867_98867728_+; species=SPECIES_2; score=702.66; 
TATACTTCAATTTTATGTTTGCTTGCATTTAGCTAGTTTGATAAAGCTATTTACCTTTGTGTTAAAAAAAAAAAGTCCATGAAGTGTGGATTTCTAGTAACAACCCTTAAGGGTCCCTGACACCCCCCTGCCACTTCATTATAGGGTACTTAAATCGGAGGGATATCATCTCTTTGTTGCTGGAAAGGGCCATGTGTCTTTGGCCATATCACCCACACGCAGTTGA
>gene=hg18_chr10_98866867_98867728_+; species=SPECIES_3; score=702.66; 
TTTATTTCAATTTTATGTTTGCTTGCATTTAGCAAGTTTAATAAAGCTATTTATCTTTGTGTTAACAATAACAAAACCACAATGTGACTATTTCCAGTATTAACCCTTGAGAGCCTAGAGCACACTACTGCCACCTCGTGGCAGTGTACCTAAATTGGAGGGACAGAATTTGAGAGTATCTGAAAAAAGTCATGAGGCTTTTGTCATATCACCTACATGCAGGTCA
>gene=hg18_chr10_98866867_98867728_+; species=SPECIES_4; score=702.66; 
TCTACTTCAATTTTATGCTTGCTTGCATTTAGCTAGCTTAATAAAGCTATTTATCTTTGTGTTAAAAAAAAGAAACCCATGAGGTGTGGATTTCCAGGAACAACCCTCAAGGGGCTATAGGACACCACTGCCACCTGGTGACGGTGTGCCCAAATTGGAGGGATAGAATTTGAGAGTAGCTGAAAAACGCCATGAGGCTTTGTCCACATCACCCACATGCAGGTCG
>gene=hg18_chr6_166255681_166256590_+; species=SPECIES_0; score=404.65; 
TTAGATGGAAATTTCAAATCTGGGACAATCTTTGCTCTACACTGGTCAAACAATCCCTTTAATAGCAAAACTCAGGGTGGCATTCTGAGTCATGTGGGAGTTTAGAATGTAAAGAACCTTAAACCCAGACCACTCCCATGAGCTCCACACGGAGTCAGTTCGAAAGAAAGTGCCCCGTGTAGTGCATTTGCAGATATCTGCTCACTGTTTTCATTGGAAAC
>gene=hg18_chr6_166255681_166256590_+; species=SPECIES_1; score=404.65; 
TCAGATGGAAATTTCAAAACTAGGACAATCTTTGGTCTCCACTGGTCAAACAATCTCTTTAATAGTAAAACTCAGGGTGGCATTCTGAAGCATGTGGGAGGTTAGAATGTAAAGAACCTTAAACCCAGACCATTCCCATGAGCTCCACACGGAATCAGGTGGAAAGAAAGTGCCCTGCATAGCGCATACATAGATGTCTGCTTGCTGTTTTCATTGGAAAC
>gene=hg18_chr6_166255681_166256590_+; species=SPECIES_2; score=404.65; 
TCCTTCTCCTCCTTCCCTCCTCCCCCAACTCTTGTCCTCCACCCGTGAAGAAGCTTCTTTTCTACTAACAGACTGGCTGGGTTGACGGATCTGTTTGCAGTCTGTGGGGCCAGGCATCCGATATCTAATCCTATTTTTAGAACTACACTTAGGCTCAATCCGTCTCCAAATTCCCTGAACTTCACAGATGAAAGTGGATCCAATCAAGGCTCCGTGGAAAC
>gene=hg18_chr6_166255681_166256590_+; species=SPECIES_3; score=404.65; 
TGAGAAGACCATGGAGAAAATCCAGCAGAGTGTGGAGTCCACCGGTGAAGAAAGTGCTGTTAAAGAGAGAGCCTGGGTGGGCTGGTCAGTGTCCAGGGTGTTGATAGAGCAAGAGACTGGGACTCCAGGCTCAGTGGTTGAACTCTGCTTTGGCTCAGTTCGTGACCCAGGGTCCTGGGATTGAGTCCTGCATCCGGCTCCCCACTCTGCTCTGCCTCTCT
>gene=hg18_chr6_166255681_166256590_+; species=SPECIES_4; score=404.65; 
TCAGATTGTAATTTTTTAACTAGGAGAATCCTTGCTCTCCACTGGTCAAGCAACCTCTTTAATAGCAAAAGTTAGGGAGGTCTTGTAAAGCACATGGGAGATTACAATGTAAGGAACCTGAAACTCAGACCACTTGTATGAGCTCCACATTGACTCAGTGCGAAAGAAAGTGTACAGAACATCAAAGAGGTAGATACCTGAATACAATGCTCCGTGGAAAC
>gene=hg18_chr8_16592492_16593470_+; species=SPECIES_0; score=396.98; 
TGGTGGACAATTTCCATGGTGGCAGTTCCAGAATAAGAAATAATACCCT
>gene=hg18_chr8_16592492_16593470_+; species=SPECIES_1; score=396.98; 
TGGTGGACAGTTTCCATGGTGGCAGTTCCAGAACCAGAAATAATACCCT
>gene=hg18_chr8_16592492_16593470_+; species=SPECIES_2; score=396.98; 
TGGAGGAGAGTTTCCCTGGTGGTTGTACCACAAACAGGTTTTATACCTT
>gene=hg18_chr8_16592492_16593470_+; species=SPECIES_3; score=396.98; 
TGGTGGGACATCTCTGTGGGGGTAGTACCAGAAGCAGACATTATAGCAC
>gene=hg18_chr8_16592492_16593470_+; species=SPECIES_4; score=396.98; 
TGGTGGAATGTTTCCCTGGTGGCAGTATCAGAAGCAGACATTGTACCCC
>gene=hg18_chr8_82932788_82934165_+; species=SPECIES_0; score=621.26; 
TGTCTACAAGAAAACAACTTGCAAAAATCTGGTGGCTGAGCTTCCAGGAAAACTGCCTCACAAGAAAAAGGGAAACTTGTTATCAAAAGTGCTCCCTTTTCCTTCTTGTAAGAGCTCCAATTCCAGAAGTAGTGCTAGATGTTTCTCTAATCACATATGTGATCCATATGTCCCTGAGACATTAGATTTTAAATTTAATACCCAATTCCTCCTCATTTCAAACCCTGACTTCCTTTTAAGGAATTCAGGCACTTGTAGATTTTTCTTTTCCTGAATATTCTTGGCATCCCTAA
>gene=hg18_chr8_82932788_82934165_+; species=SPECIES_1; score=621.26; 
TTTCTACAAGAAAACAACTTGCAAAAATCTGGTGGCTGAGCTTCCAGAAAAACTGCCTCACAAGAAAAAGGGAAACTTGTTATCAAAAGTGCTCCCTTTTCCTTCTTGTAAGAGCTCTGATTCCAGAAGTAATGCTAGATGTTTCTCTAATCACATATGTGATACATATGTCCCTGAGACATTAGATTTTAAATTTAATACCCAATTCCTTCTCATTTCAAACCCTGACTTCCTTTTAAGGAATTCAGGCCCTTGTAGATTTTTCTTTTCCTGAGTATTCTTGGCATCCCTAA
>gene=hg18_chr8_82932788_82934165_+; species=SPECIES_2; score=621.26; 
CGTCTAGAAGAAAACAACTTGACAAACCTGGTAGGCAGAGCTTCTAGGAAGGCTGCCTCACGAGGAAAAAGGAAACCACTTAGCCAGAGCGCTCTTTCTTCCTTTTCCTAAGAGCTCTGGTCCCAGAAGTAATGCCAGATGTTTCTGCAGTTGCATATGTGATCCATGTGTTTCTGACATGTTGGATTTTAACACTAATATCCCAGTCTTGCTAGTTTCAAGCTCCCACTTCATTTTAAGGAATTCAGTCTCGTGTCAATTTTCCCTTTTCTGCTCATCCTTAAACTCCCCGA
>gene=hg18_chr8_82932788_82934165_+; species=SPECIES_3; score=621.26; 
TGTCTAGAAGAAAACAACTTGAAAAAATCGAGTGGTAGAGGCTCCAGAAAACCTGCCTCACAAGGAAAAAGGAAACTTTTTAGCAATAGTGCTCCCTTTTCCTTCTTCTAAGAGCTCCAATTCCAGAAATAATGTCAGATGTTTCTGTAATCACATGTGTGATCCACATGTCTCTCAGACATTAGATTTTAACATTAATGCCCAAATCTTGCTCATTTCAAACTCCGTCTTAATTTTAGGTAATTCAGTCTCTTGTAAAATTTCCCTTTCCTGCATATCCTTAGAGTCCTCAA
>gene=hg18_chr8_82932788_82934165_+; species=SPECIES_4; score=621.26; 
TGTCTAGAAGAAAACTACTTGCAAAAATCTGGTGGCAGAGTTTCCAGGAAAGCTGCCTCCCGAGGAAGAAGGAAGCTAGTTGGCACAAGTGCTCCCTTTTCCTTCTCCTGAGAGCTCCACTTCTAGAAAAAATGCCAGATGTTTCTCCAATCAAATGTGTGGTCCATATGTCTCTGAGACGTTGGATTTTAACGTTAATACCCAAATCTTGCTAGTTTCAAGCCCCTACTTCATTTTAAGGAATTCTGGCTCTTGTAAATTTTCCCTTTCCTACGTATTTCTACAGTCCTCCA
>gene=hg18_chrX_129755602_129756137_+; species=SPECIES_0; score=396.46; 
GGGATGGAAAGATGGTGATTCATCAGTGTCTGCTTTGAGCTGGCTCTAGGCCATGCTGTAATTCCTGTTGACCAATTTTCCACCTGAGTGACAGGAAAAGGGCAGGTTCCTAGCACACTGACCATTAGGTTATCTGTTGAGTACTTCCCTGAGAATGTGCCCAGAGGTACTCTATTATGGTTGTCTCTGTCTAAATAAAATAAATAATTGCAGATTTCAGGCCTGAGGACAGAGAGTTGTTCTAGTATTGAAATTGGAGTCTATCTTGTCAGATCTGTAATGAGGTCTTCCCTTCA
>gene=hg18_chrX_129755602_129756137_+; species=SPECIES_1; score=396.46; 
GGGATGGAAAGATAGTGATTCATCAGTGCCTGCTTTGAGCTGGCTCTAGGCTATGCTGTAATTCCTGTTGACCAATTTTCCACCTGAGTGACAGGAAAAGGGCAGGTTCCTAACACACTGACCATTAGGTTATCTGTTGAGTACTTCCCTGAGAATGTGCCCAGAGGTACTCTATTATGGTTGTCTCTGTCTAAATAAAATAAATAATTGCAGATTTCAGGCCTGAGGACAGAGAGTTGTTCTAGTATTGAAATTGGAGTCTATCTTGTCAGATCTGTAATGAGGTCTTCCCTTCA
>gene=hg18_chrX_129755602_129756137_+; species=SPECIES_2; score=396.46; 
AGGATAGGAAGGTGGTGATTCATCAGTGTCTGCTTTCAGCTGGCTCTAGGCCATGCTGCAATTCCTGTTGACCAATTTTCTTCTTGAGTGACGGGAAAAGGGCAGGTTGCTAACATACTGACCATTAGGTTATCTGTTTAATACTTGCCTGAGAACGTGCCCAGAGGTGCTATATTATGGGTGTCTCTTTCTAAATAAAATAAATAATTGTGGATTTCAGGCCTGAGGGCAGAGAGTTGTTCTGGTATTGAAATTGGAGTCTATCTTGTCAGATCTGTAATGAGGTCTTCCCTTCA
>gene=hg18_chrX_129755602_129756137_+; species=SPECIES_3; score=396.46; 
GAGATAGAAAGATGTTGATTCATCAGTGCCTGCTTTGAGCTGGCTCTAGGCCATGCTGCAATTCCTGTTGACCAATTTTCCACTTGAGTGACAGCAAAAGGGCAGGTTCCTAACACACTGACCATTAGGTTATCTGTTTAATACTTGCCTGAGAATGTGCCTAGAGGCACTGTATTATGGGTGTCTCTGTCTAAATAAAATAAATAATTGCAGATTTCAGGCCTGGGGACAGAGAGTTGTTCTGGTATTGAAACTGGAGTCTATCTTGTCAGATCTGTAATGAGGTCTTCCCTTCA
>gene=hg18_chrX_129755602_129756137_+; species=SPECIES_4; score=396.46; 
GGGATGAGAAGATGGTGATTCATCAGTGGCTGCTTTGAGCTGGCTCTAGGCCATGCTGCAATTCCTGTTGACCAATTTTCCACCTGAGTGACAGGAAAAGGGCAGGTTCCTAACACACTGACCATTAGGTTATCTGTTTAATACTTGCCTGAGAACGTTCCCAGAGGTACTGTATTATGGGTGTCTCTGTCTAAATAAAATAAATAATTGCAGATTTCAGGCCTGAGGATAGAGAGTTGTTCTGGTATTGAAATTAGTGTCTATCTTGTCAGATACGTAATGAGGTCTTCCCTTCA
>gene=hg18_chr3_178596949_178598029_+; species=SPECIES_0; score=451.11; 
TGAGATTCCACAGCTAAAATCAAGGGAACAGGGCATATAAAGGAATACAAAGAGAGCCACATTTCTCATAAACCAGTTAAAGGTTATAGCTCGATTCTTTGAGAAGTAAAAAGCTTACGTATCTGAGAAAGGTCAGCTTCTTTTGAGTGTTAAGACATTTATGACATTCTTGTAATTGT
>gene=hg18_chr3_178596949_178598029_+; species=SPECIES_1; score=451.11; 
TGAGGTTCCACAGCTAAAATCAAGGAAACGGGGCGTATAAAGGAATATGAAGAGAGCCACATTTCTTGTAAACCAGCTAAAGGTTATAGCTCGATTCTCTGAGAAGTAAAAAGCTTACGTATCTCAGAAAGGTCAGCTTCTTTTGAGTGCTAAGACATTCATGACATTCATGTAATCGT
>gene=hg18_chr3_178596949_178598029_+; species=SPECIES_2; score=451.11; 
TAAGATTCTACAGCTGAAATAAAGGGAACTGGGCATTTAAGGGAATACAAGGAGAACCTCAGTTCTCATAAACCAGCTGAAGGTTTTAGCTCAACCCTTTGTAAAATAAAAAGTTTGAGAATCTAAGAAAGCTCTGCTCCTTTTGAATGCTAAGATATTTATGACATTAACGTGATGAT
>gene=hg18_chr3_178596949_178598029_+; species=SPECIES_3; score=451.11; 
TCAGATTCCTCAGCCTGCTTGACGGGGCCGCCGCCCTCGTTGAACGTCCCCGAGTTCTGCTCCCCTCCTCCATCAGTGCCCGGATGGTGGTTCACTCACAGTGTAGTGACTCGTTCTATCATCTGTGGGGACTAAAGTCCTGCTGACGTCCCGGCGATTTGTCCCACCCCACCGCCAGC
>gene=hg18_chr3_178596949_178598029_+; species=SPECIES_4; score=451.11; 
TGAGATTCTGCAGCTGAGATCCAGGGAACCAGGCATGTAAGGGAATACCGGGAGAACCACATTTCTCATAAACCCGTTCAAGGTTACAGCTCGCTTCTTTGAAAAGTCAAAAGCTTAAGTATCTGAGGAAGGTCAGCTTCTTTTGAATGCTGAGACACTTATGACATTGTTGTAATTAC
>gene=hg18_chr17_40525629_40526472_+; species=SPECIES_0; score=782.42; 
CTTTGGAGCACTCCCCAGAGGGGCCTATCCAGAGGGGATGTTGTGTCAGGGTGACTTCCCGGCAGCACTATGTAGACTTGGTGATTCGCCCAAAGGCACTTGCAGGACTCTAAACACTGAGGGCCTGAGTTGGCAGTAGCAGTTAACTGGCTCACGCTGCTGAAAGCCAAGGCTGGCAGGGCCACGATTGAGCCTGGCGCCTAGAAGCCATCATCTGGTTCAGAAATGGGCCCAGTACATTGTTGTTGCTGTTGACACAAAAGCAGCCTTGTTT
>gene=hg18_chr17_40525629_40526472_+; species=SPECIES_1; score=782.42; 
CTTTGGAGCACTCCCCAGAGGGGCCTATGCAGAGGGGATGTTGTGTCACGGTGACTTCCCGGCAACACTGTGTAGACTTGGTGATTCGCCCAAAGGCACTTGCAGGACTCTAAACACTGAGGGCCTGAGTTGGCAGGAGCAGTTAACTGGCTCACACTGCTGAAAGCCAAGGCTGGCAGGGCCACGATTGAGCCTGGCGCCTAGAAGCCATCATCTGGTTCAGAAATGGGCCCAGTACATTGTTGTTGCTGTTGACACAAAAGCAGCCTTGTTT
>gene=hg18_chr17_40525629_40526472_+; species=SPECIES_2; score=782.42; 
CTTCTCGGCACCCCTCAGAGGGGTCTATCCTGTGGGGATGTTGTGTCAGGGCGACTTCCCAGCAGTGTGGTGTAGACTCAGTGATTCGCCCAGAGGCACTCACAGGGCTCTAAACACCGTGGGCCCGAGTTGGCAGCTGCAGTTAACTGGCCCCTGTCGGTGAAAGCCCAGGCTGGCAGGACCCAGAGAGAGCCCGGCGCCTGGACGCCATTGTCCACCTCAGGAATGGGCCTGGTAGATTGTCACTGCTGTTGACACAAAAGCTGCCTTGTTC
>gene=hg18_chr17_40525629_40526472_+; species=SPECIES_3; score=782.42; 
CATCTGAGCACTCTCCAGAGGGATCTGTCCAGTGGGGATGTCAAATCAGGGTAACTTCCCGGCAGCATTGTGTGGCTTCCGTGATTCGCCTAAAGACGCTTGTAGGACTCTAAACACCAAACAACCAAGTTGGCAGCAGTAGTTAAGTGGCCCACATTGCTGAAAGCCAAGACTGGCAGGGCCAAGATTGAGCCTGGCGCCTCAATACCATCCTCTGGGTCAGCAGTGGGCGCAGTACATTGTTGTTGCTGTTGACACAAAAGCAGCCTTGTTC
>gene=hg18_chr17_40525629_40526472_+; species=SPECIES_4; score=782.42; 
CTTCTGAACACTCCCCAGAGAGGTCTCTCCAGTGGGGATGTTGTGTCAGGGTGACCTCCCGGCAGCATTATGTAGACTCAGTGATTTGCCTAAAGGCGCTCACAGGCCTCTAAACACTGAGAGCCCAAGTTGGCAGCAGCAGTTAACTGGCCCGTGTTGCTGAAAGCTAAGACTGGCAGGGCCAAGATTGAGCATGGCGCCTAGATGCCATCGTTTGGTTCAGGAATGGACCCAGTACATTATTGTTGCTGATGACACAAAAGCAGCCTTGTTT
>gene=hg18_chr1_93991824_93992972_+; species=SPECIES_0; score=435.46; 
GGTTGGGACTAGCACTCCCACAGTCGAAGAAATGAAACTTTTGGCTTTGATGCTGAGTCTTGGCTCAAGGTTCTGAGGCTGGATGAAATTCTGCCCTGTACTTGCAAATTTGCAGAACTGCTCAGTCAGCCTTCCGGGAAAACCATGCCCACATCCTACGGATTAGCTTGTTGTCAACACAGAGATCACTGAGAACTCCAAATCGCAGGCCTCCATTGTTCCCTGAACACAAAGGGCAAGAGAGAGAGTAATCAGATAACAAATGATGAAATTATGGT
>gene=hg18_chr1_93991824_93992972_+; species=SPECIES_1; score=435.46; 
GGGTGGGTCTAGCACTCCCACAGTTGAAGAAATGAAACTTTTGGCTTTGATGCTGAGTCTTGGCTCAAGGTTCCAAGGCTGGATGAAATTCTGCCCTGTACTTGCAAATTTGCAGAACTGCTCAGTCAGCCTTCCGGGAAAACCATGCCCACATCCTACGGATTAGCTTGTTGTCAACACGGAGATCGCTGAGAACTCTAAATCGCAGGCCTCCATTGTTCCCTGAACACAAAGGGCAAGGTAGAGAGTAATCAGATAACAAGTGATGAAATTATGGT
>gene=hg18_chr1_93991824_93992972_+; species=SPECIES_2; score=435.46; 
GGATGATTTGAGCATTGAAACAGTGAAATAGATCACCAGTCCAGGTTCGATGCTGAGACAGGGCTCAGGGCTGGTACACTGGATGAAAGGATGGGATGGATGGGGAAATGTACACCATGGCTGATTCAGTCGTATGGCAAAAACACCACAATATTGTAAGTAATAGCCTCCAATTAAAATAAAAAACAAAAAAATAAATAAAACGTTGGACTCCTTTGTTCTCTGAACATGAAGGGCAGGATGCAGAGTAACTGTATAACAAGTGATGGATCCATGGT
>gene=hg18_chr1_93991824_93992972_+; species=SPECIES_3; score=435.46; 
GGCTGATTGCAGCACTCCCACAGTCAAAGAAATGAAACTTTTGGCTTTGATGCTGAGTCTTGGCTCAAGGTTTGAAGGCTGGATGGAATTTTGCCCTGTACTTGCAAATTTGGAGAACTGCTCAGTCAGCCTTCCGGGAAAAACACGCCCGCGTCCTACGTATGAGCTTCTTGTCAACACAGGGATCATTGAGAGTGCTAAAGCTCAGCCCTCCTTTGTTCCCTGAACATGAAGGGCAAGATGCAGAGTAATAAGAACACAAATGATGGAATTATGGT
>gene=hg18_chr1_93991824_93992972_+; species=SPECIES_4; score=435.46; 
GGATGACTATAGCCCTCCCACAGTCAAAGAAATGAAACTTTCACCTTTGATGCTGAGTCTTGGCTCAAGGTTTGAAGGCTGGATGGAATTCTGCCCTGTACGTGCAAATTTAGAGAACTGCTCAGTCAGCCTTCTGGGAAAAACACGCCCACGTCCCACGTAGTAGCTTCTTGTCAACACAGCGATCGTTGAAAGCTCTAAAGCTCAGCTCTCCTTTGTTCTCTGAACACGAAGGGCAAGATGTAGAGTTATCAGATAACCAATGATGAAATTACGGT
>gene=hg18_chr12_27374991_27376566_+; species=SPECIES_0; score=493.32; 
TTGTGCATTTTAGATTCTGGATTCCCTCTTGCTTTCAGGCTTTGGTGGAAGTGAATCATCGTTTCTAAGAAACGGGGACTGCAATGATTCACAGGCAAGCTTACTACATAGGAACTCCTAAGGAGACCTAACTTTTATGGTCTTGCTTCTACTATCTACTGAGTGGGCCAAAATACTCGACTCTGAACTTCTGTAAAAGAGGTTGT
>gene=hg18_chr12_27374991_27376566_+; species=SPECIES_1; score=493.32; 
TTGTGCATTTTAGATTCTGGATTCCCTCTTGCTTTCAGGCTTTGGTGGAAGTGAATCATCGTTTCTAAGAAACGGGGACTGCAATGATTCACAGGCAAGCTTACTACATACGAACTCCTAAGGAGACCTAACTTTCATGGTCTTGCTTCTACTGTCTACTGAGTGGGCCAAAATACTCATCTCTGAACTTCTGTAAAAGAGGTTGT
>gene=hg18_chr12_27374991_27376566_+; species=SPECIES_2; score=493.32; 
TTGTGTGATTTAGGTACCAGATTCCGGCTTGCTCTCAGGCTTTGGTGGAAGTGAATCATCATTTCTAAGACATGAGGACTGTGATGATTCACCAGCAAGCTTATCACGTATGAACCCCTGAGGAGATCTGACTTTCACCATCTGGCTTCTACTGTATATTGATTCTGGCAAAACACTCATTTCTGAACCTCTGTAACAAAGGTTGT
>gene=hg18_chr12_27374991_27376566_+; species=SPECIES_3; score=493.32; 
TTGAGCATTTTAGGTTCTGGATTTCTTCTTGCTTTCAGGCTTGGGTGGAAGTGAATCATCATTTCTAAGAAATGAGGACTGCAGTGATTCACCGGTAAGCTTACTAGCTATGAACTCCCAAGGAGATCTGACTTTTACAGTCTGGCTTCTCCCATCTACTGAGTGGGCCCCGGGGCTCATGTCTGAGCCTCTGTAACATAGTCTGT
>gene=hg18_chr12_27374991_27376566_+; species=SPECIES_4; score=493.32; 
TTGTGCATTTTAGGTTCTGGCTTCCCTCTTGTTTTCAGGCTTTGGTGCAAGTGAGTCATCGTGTCTAAGAAATGAAGACTGCAATGATTCACAGGCAAACTTCTTACGTATGAACTCCTAAGGAGATCTGACTTTTACCATCTGGCTTCTACCATCTACTGAGTGGGCCAAAATACTCAGCTCTGAACCTCTGTAACAAAGGTTGT
>gene=hg18_chr9_129357731_129358888_+; species=SPECIES_0; score=440.24; 
TGCTCAGAAGAGAGCCGCCCTTCCAAGAAAGACTCTACCCGCCTCACCCTCGGGGCTCAAGGACAAGAATGAAGGCTCAAAGCCAGAGTCACGGAGGAATACAGGCAGGAGGAAGGAAGTTGTGATGGCCACATGTTCGTGCCTGCGGTCTGAGACACGGAGGGGCCCAAACCCTCCTTCCACAAGGGCAGGGGGTACGTCACCCCCCAAGCCCCTCCCATCTGCCC
>gene=hg18_chr9_129357731_129358888_+; species=SPECIES_1; score=440.24; 
CGCTCAGAAGAGAGCCGCCAATCCAAGAAAGACTCTACCCGCCTCACCCTAGGGGCTCAAGGACAAGAATGAAGGCTCAAAGCCAGAGTCACGGAGGAACACAGGCAGGAGGAAGGAAGTTGTGATGGCCACACGTTCGTGCCTGCGGTCTGAGACACAGAGGGGCCCAAACCCTCCTTCCACAAGGGCAGGGGGGAAGTCACCCTCCAAACCCCTCCCATCTGCCC
>gene=hg18_chr9_129357731_129358888_+; species=SPECIES_2; score=440.24; 
GGCCCAGAGGAGGGTCGCCCATCCTAGAGTGCCTCTCCAGGCCTCACCCCTGGGGCTCAAGGACAAGAACAAAAGCTCAAAGCCAGAGTCAGAGAGGAATACACGCGGGAGGAAGGAAGCTGTGACGGCCGCACGTCCAGGCCTGCGGTCTCAGACACGGTAGAAGGCAAACCCTCCTTCCAGACAGGCCGAGGGGAAGTCAGACCCCAGGCCCTGCCCGTCTGCCC
>gene=hg18_chr9_129357731_129358888_+; species=SPECIES_3; score=440.24; 
TGGTGGGAGCAGAGTCGCCTGTCCATGAGCGCTTCTCCTGGCCTCACCCCTGAGACTCAAGGACAAGAACAAAAGCACAAAGGCAGAGTCAGAGAATAATACAGGCTGGAGGAAGGAAGCCTTGACAGCCGCACGTCCATGCCTGCGGTCTCAGACCCAGTGGGACCCAAACCCTCCTTCCAGATGGGCAAAGGGGAAGTCACACCCCAGGACCCGCCCATCTGCCC
>gene=hg18_chr9_129357731_129358888_+; species=SPECIES_4; score=440.24; 
GGCCCAGCAGAAGGTCGCCTGTCCAAGAGCGCCTCTCCCGGCCTCACCCTCGGGGCTCAAGGACACGAACAAAAGCTCAAAGCCAGAGTCAGAGAGGAATACACGCCGGAGGAAGGAAGCCGTGGCCACTGCACGTCGGTGCCTGCGGTCTCAGACCCGGTGGGGCCCCAACCCTCCTTCCAGACCCGAAGAGGGGAAGTCAGACCCCTGCCCCGGCCCCTCTGCAC
>gene=hg18_chrX_114370329_114371101_+; species=SPECIES_0; score=379.29; 
ATGCACTGAGGACCTTCACCTCACAAAATCAAATGCTGTGTTTATCTGGCTCCATTTTACAACCTGATACAATGCACCATGCCCTACAGTTGAAAAGGTGAACCAGCCATGTAGGAAATACTAGAGTTGACTCCTGGTTTACAGGAAAACACGTGATTATCCAGGACAGAATCTGATGTAAGAATTCCTAAATCTGTTTCACAGACCTACTGCTCATGTACATAAACAGGTATAAAGAAGCAGAGGGAGCAGCAGCAAGTACGCTGAAACTTATTTGTAGCA
>gene=hg18_chrX_114370329_114371101_+; species=SPECIES_1; score=379.29; 
ATGCACTGAGGACCTTCACCTCACAAAATGAAATGCTGTGTTTATCTGGCTCCATTTTACAACCTGATACAATGCACCATGCCCTACAGTTGAAAAGGTGAACCAGCCACGTAGGAAATACTAGAGTTGACTCCTGGTTTACAGGAAAACACGTGATTATCCAGGACACAATCTGATGTAAGAATTCCTAAATCTGTTTCATAGACCTACTGCTCATGTACATAAACAGGTATAAAGAAGCAGAGGGAGCAGCTGCAAATAGGCTGAAACTTATTTGTAGCA
>gene=hg18_chrX_114370329_114371101_+; species=SPECIES_2; score=379.29; 
ATGCACTGATGGCCTTCACCTAACAAAATCAGAGACTGCGTTTAACTGGCTCCATTTTACAAGCAGATACAATGCATCATGCTCCACAGTTGAAGAGGTGAACCAGCCATGTAGGAAATACTAGAGTTGACTCCAGGTTTACAGGAAAACATGTGATTCACCAGGACACAATCTGATGTAAGAATTCCTAAATCTGTTTCACAGACCTATTGTTTATGGGCATAAAGAAGTATGAATAAGCAGAGAGGGCAGCTGCAAATAGACTGAGACTTACTTGTAGTA
>gene=hg18_chrX_114370329_114371101_+; species=SPECIES_3; score=379.29; 
ATGCACTGAGGGCCTTCACCTAACACAATCAGAGTCTGCGTATATGTGGCTCCATTTTACAATCTGATAAAATGCACCATGTCCCACAGTTGAAGAGGTGAACCAGCCATGTAGGAAATACTAAAGTTGACTTCAGGTTTACAGGAAAACATGTGATTAACCAGGACACGATCTGATGTAAGAATTCCTAAATCTGTTTCACAGACCCATTGTTTATGGATATAAAGAGGTACAAAGACACAGAGGGAGCAGCTGCAAGTACGCTGAGACTTATTTGTAGCA
>gene=hg18_chrX_114370329_114371101_+; species=SPECIES_4; score=379.29; 
GTGCACTGAGGGCCTTCACCTAACAAAATCAGATGTTGTGTTTATCTAACTCCATTTTACAACCTGATACAATGCACCATGCCCCACAGTTGAAGAGGTGAACCAGCCATGTAGGAAATACTAGAGTTGACTCCAGGTTTACAGGAAAACATGTGATTAACCAGGCCACAATCTGATGTAAGAATTCCTAAATCTGTTTCACAGACCTATTGTTTATGGACATAAAGACGTACGAAGGAGCAGAGGGAGCAGCTGCAAGTAGGCTAAGACTTATTTGTAGCA
>gene=hg18_chr9_132827232_132828441_+; species=SPECIES_0; score=412.51; 
GCAGCCCTTCCAAGATGCCCTGATTCAAAGAATGCGGGATCTCCGAGTCTCAGGAGTTATTTTGGAGTCAATGACAGGGACCCATCTTATCCCATCTCCCAGGATGTCCCCATCTGACCTTCCACTCCAGCTGTGGCTCCTGACGTTGGGGAACAGAGGCTGAGGGAGGAGGGGGCAGGCCTCCCATTCTTCCAACTTCCTGCAGACTGAGTCACATCCCTCTCACGTGGCCCGTCAGACATTCTCAT
>gene=hg18_chr9_132827232_132828441_+; species=SPECIES_1; score=412.51; 
GCAGCCCTTCCAAGATACCCTGATTCAAAGAATGCAGGATCTCCGAGTCTCAGAAGTTATTTTGAAGTCAATGACAGGGACCCATCTTATCCTGTCTCCTGGGATATCCCCAGCTGACCTGCCACTCCAGCTGTGGTTCCTGACGTTGGGGAACAGACACTGAGGGAGGAGGGGGCAGGCCTCCCACTCTTCCCACTTCCTGCAGCCTGAGTCGTATCCCTCTCACGTGGCCCGTCAGACATTCTCAT
>gene=hg18_chr9_132827232_132828441_+; species=SPECIES_2; score=412.51; 
GCAGCTCTTCTAAGATGCCGTGAATCTATGAATCTGTGACCTCTGATTCCCAGAACTGATCTCTGAGTCAGGGATTGGGGCCTGTCACGAGAACTCCATAAGGATGCCTCCTGCTGACCTCTCGCCTCAGCAGTGACCCCTAACGTGGAGGGTCAGAGGAGAGACGAGGTGGGGGCAGCCTTCCCACAAATCCCACTGCTTCCAGCCTGAGTTGCGACCCTCTCACACAGCTCCTCAGACATCCGCAT
>gene=hg18_chr9_132827232_132828441_+; species=SPECIES_3; score=412.51; 
GCAGCCCCTCCAAGATGCCATGACTCTAAGAATCGATGATCTGTGATTCTCAGAAGGAACCACAGAGTCCATGACTGGGGCCCATCTTATGCAGTCCCCAGGGACGTCTCCAGCTGACCTTCCACCCCAGCAGCGGCCCCTAATGTGGGGGATCCCAGGCAGAGGGACAAGGGGGCAGCTGGTGCACACCTCCCACTTCCAGGGGCCTGACTCGCATCCCTCTCACATGGTTTCTCAGACACCCTTGT
>gene=hg18_chr9_132827232_132828441_+; species=SPECIES_4; score=412.51; 
ACAGCCCTTCCAGGAGGCCACGATTCTAAGAAGCTATGATCTCTGACTCTCAGCCCATATCTCAAAGTCAGTGATTGGGGCGCATCTTATGCAGTCCCGAGGGATGTCTCCAGCTGACGTTTCACCCCAGCAGTGGCCCCTAACGAGAGGCGTCAGAGGTGGAGGGAGAAGGGGGGACCCCCCGCAGTCTTCCCGCGTCTGGCAGCCTGAGTTACGTCCTTCTCACGCAGCTCCTCAGACATCCTCAC
>gene=hg18_chr3_113276268_113277311_+; species=SPECIES_0; score=492.55; 
GTTGTTGTGTCAGGGCATGCTTCAGGAAGGAGGGAGTGGTTTGTTGTTCTCTCTCTAGATAAGGAGATTTCAAATTGCTACCTAGTGAGTCAGTTCCCAGCCAGCACTAAAACTGGCTTAACTTCTAGTTTTTCTTCCAAGTCTACCTTTAAATCACATGCCCTTTCTCCACCAAAGCCTGCAGCAGGAGTTCCTCCGCCCTTCACCGCATCATCGGAGGCACAGACACCCTGGAGGGGGGTTGGCCGTGGCAGGTCA
>gene=hg18_chr3_113276268_113277311_+; species=SPECIES_1; score=492.55; 
ATTGTTGTGTCAGGGCATGCTTCAGGAAGGAGGGGGTGGTTTGTTGTTCTCTCTCTAGATAAGGAGATTTCCAATTGCTACCTAGTGAGTCAGTTCCCAGACAGCGCTAAAACTGGCTTAATTTCTAGTTTTTCTTCCAAGTCTACCTTTAAATTACATGCCCTTTCTCTACTAAAGCCTGCAGCAGAAGTTCCTCCACCCTTCACCGCATTATCGGAGGCACAGACACCCTAGAAGGAGGTTGGCCGTGGCAGGTCA
>gene=hg18_chr3_113276268_113277311_+; species=SPECIES_2; score=492.55; 
GTTACTGCATCAAGGCCTGTTTCAGGAAGGAGGTAGTGGTTTGTTGTTGGCTCTCTAGATAAAGGGATTTCCAGTTGCTACCTGGTTAGTTACTTCCCAACCAGCTCAAAATTTGATTGAATGCTTGGTTTTTCTTCCAAGTCTGCCTTTAACTCATGGGCCCCTCCTCTCCTAAAGGCTGCAGCAGCAGTTCCCCCACCCTCCACCGCATCATCGGGGGCACTGACACCCAGGAGGGGGGTTGGCCGTGGCAAGTCA
>gene=hg18_chr3_113276268_113277311_+; species=SPECIES_3; score=492.55; 
TTTATTGTGTCCGAGCCTGTTTCAGGAGGGAGGAAGTGGTTTGCCGGTGCCTCTCTAGATAAAGAGGTTTCCAGTTGCTGCCTGGTGCATCAGTTCTCAATCAGCTCTAAACCTGACTTAATTTCCAGTTTTTCTTCCAAGTCGGCTTTTAAATCATGTGCCCTTCCTTTCCTAAAGGTTGCAGCAGGAGTTCCTCCGCCCTCCACCGCATCATTGGGGGCACTGACACCCGGGAAGGGGGTTGGCCGTGGCAAGTCA
>gene=hg18_chr3_113276268_113277311_+; species=SPECIES_4; score=492.55; 
TTTATTGTGTCATGGCCTGCATCAGAATGGAGGGAGTGGTTTGTTGTTGCCTCTGTAGATAAGGAGGTTTCAAATCGCTACCTGGTTAGTCAGTGCCCAGCCAGCTCTAAACCCAACTTAACTTCCAGTTTTTCTTCTAAGTCTGCTTTTAAATCATAAGCCCTTCCTCTCCTAAAGGCTGCAGTGGAAGTTCCTCCATCCTCCACCGCATCATCGGGGGCACCGACACGCAGGAAGGGGGTTGGCCATGGCAAGTCA
>gene=hg18_chr3_57015269_57017713_+; species=SPECIES_0; score=426.58; 
AGCCTGAAAAACCAGTTGTTCCTGCCATTGATGCGCTGGTTCCAGAAACCTCCAACAGCCCTGAAGGAAAGACAGCCATGAAACAGTCACCATGCACGTGCCTTCTGCTGAGGCTGAGCTGGAATTGATTTTGTTTATTCCAAAATCAGGCTTGGAAAGTGAGAATTTGGTCTTCCAGGTGAAAACAGGCAGGCATCTTGGTCTGCAGAACCTCCTATTTTTAAAATGGTTGCTCACAGGGGATGGATGCTTTGACCCGAACACACAATGTTTTCAAAAACAGAGGCC
>gene=hg18_chr3_57015269_57017713_+; species=SPECIES_1; score=426.58; 
AGCCTGAAAAACCAGTTGTTCCTGCCATCGATGCACCGGTTCCAGAAACCTCCAACAGCCCTGAAGGAAAGACAGTCATGAAACAGCCACCATGCACGTGCCTTCTGCTGAGGCTGAGCTAGAATCGATTTTGTTTATTCCAAAATCAGACTTGGAAAGTGAGGATTTGGTCTTCCCGGTGAAAACCGGCAGGCAGCTTGGTCTGCAGAACCTCCTATTTTTAAAACGGTTGCTCACAGGGGATGGATGCTTTGACCCGAACACACGATGTTTTCAAAAGCAGAGGCC
>gene=hg18_chr3_57015269_57017713_+; species=SPECIES_2; score=426.58; 
AGCCTGAAAAACCAGTTGTTCCTGTGGTTGACACACTGGGTTCAGAAACTTCCAAAAGCCCAGAAGGAAAGGCAGCCACAGACATGCTGCCATGCACGTGGCTCCTGCGGCTGCTGAGCCAGAACCGATTTTGTCTGCTCCATGATGGGGCTTGCACAGTGACCACTTGGCCTTCTAGAAGAAAACAGCCAGCCAGCATGGTCTGCAGAACGTCCTATTTGTAAAATGGGTGCTCACAGGGGATGGATGCTCTGACTGTAACACGCATTGTTCTTGAGAACAGAGGCC
>gene=hg18_chr3_57015269_57017713_+; species=SPECIES_3; score=426.58; 
AGCCTGAAAAACCAGTTGTTCCCGCTGTTGACACACTGGTTTCAGAAACTTCCAACAGCCCTGAAGGAAAGGCGGTCACAAAGGAGCTGCAGTGCACATGCCTCCTGCTGTGCCTGAGCTAGAACCAGTTTTGTTTATTCCAAGATCCGGCTTGGAAAGTGACCACTTGGTCTTCCAGAGGAAAACAGGCAGCCAGCATTGCCTGTAGAAACTCCTATTTTTAAAACGGTCGGTCACAGGGGATGGATGCTTTGACTGTAACACACATTGTTTTTGAAAATGGAGGCC
>gene=hg18_chr3_57015269_57017713_+; species=SPECIES_4; score=426.58; 
AGCCTGAAAAACCAGTCATTCCTGCTGTTGACGCACTGGTTTCAGAAACGTCCAACAGCCCTGAAGAAAAGGCAGCCACAAAAGAGCTGCCATCCATATGCCTCCTGCTGAAGCTGAGCTAGAACCAATTTTGTTTGTTCCAAGACTGGGCTTGGAAAGTGCTCACTTGGCCTTCCAGATGAAAACAGGCAGCCAGCACAGTCTGCAGAGCCTCCTATTTTTAAAATGGCTGCCCGCAGGGGATGGATGCTTTGACTGTAACACACATTGTTTCTGAAAACAGAGGCC
>gene=hg18_chr4_107505903_107507040_+; species=SPECIES_0; score=579.65; 
AATTTAGATTGACTCAGACTGAAGAATCAGATTGGAGCAGCTATGAATAGTTGGAATGTTAGATCACGTCACACACCACACACACACTCCCTCCTCTCCTAGCTGTGGTCATGTCCAGGCCTCTTATCCAG
>gene=hg18_chr4_107505903_107507040_+; species=SPECIES_1; score=579.65; 
TATTTAGATTGACTGAGATGAAGAAATCAGATTGGAGCAGCTATGAACAGTTGGAATGTTAGATCACGTCACACACTACACACACACTCCCTCCTCTCCTAGCTGTGGTCATGCACAGGCCTCTTATCCAG
>gene=hg18_chr4_107505903_107507040_+; species=SPECIES_2; score=579.65; 
AATTTGGGTGGTCCTAGACTAGAGAAGGCGATGGGAAAATCCATGGACGGAGTGGGCGCTAGTTCACTTCATGCATTGGAGAAAGACCCACTCCGTGTTTGCCTGGAGCCGGGGACGGGCCTGCTATACAG
>gene=hg18_chr4_107505903_107507040_+; species=SPECIES_3; score=579.65; 
GATTTGCATGACCGGAGACTAGAGAATGAGATTGGAGCAGCTATGAGCAGTTCGAATTGTTGATGTATATATCATATGCAAGTATTCTCCCTCCTCCCCCAGTTATAGCCATACTCAGACCTCCTATCCAG
>gene=hg18_chr4_107505903_107507040_+; species=SPECIES_4; score=579.65; 
AATTTGAGTGGCCCAAGAAGAGAGAATGAGACTGCAGCGGTTGTGAGCAGCTGGAATGTTGGTTCACGTTGTGTACTATGCAGGCACTCCCTCCTCTCCTAGGTGTGGCCGTACCCAGGCCTCCTCCCCAG
>gene=hg18_chr6_26684945_26686168_+; species=SPECIES_0; score=428.30; 
TTACCTACCTAATCCAGACACTTTACAAAAAATGTCTCTTTATGCTCAAACATGCACAGTAAACAGTAAAAAATTGGAATAAACTAGTAGCTGAAGGACCTGCGTATGAAAAGCATTTCCAGGAAGCTGAGGCTACCTCTCACCTCCACCCTGACCT
>gene=hg18_chr6_26684945_26686168_+; species=SPECIES_1; score=428.30; 
TTACCTACTGAATCCAGACACTTTACGAAAAATGTCTCCTTAGGCTCAACCTTGCGCGGTAGACCGTAAAGTATTGGAATAAACCAGTAGCTAAAGGGCCTGCGTATGAAAAGCATTTCCAGGAAGCTGAGGCTACCTCTCACCTCCACCCTGACCT
>gene=hg18_chr6_26684945_26686168_+; species=SPECIES_2; score=428.30; 
TTGAAAAGCTCCTCAAGATATCTGTCCTAAACCGTCACTCATGGCTCACTTTTGATTGAGAGAGGAGGAGCTAAAGCAGATAGAACATAGCAAAAGGATTAATTTTTAAAATACATATAATCACTACCCATATTAATTTTAGAATATTTCTAGCCTT
>gene=hg18_chr6_26684945_26686168_+; species=SPECIES_3; score=428.30; 
TTGGAGATGGGCTCCGGGGAGCCGCCGTACAGCGTGACTTTCCGCTCAAACAGGAACGGGGCACCACGAAATACAGCGGCGGGTCCGCCGCTATACTAGTCCGGCGCGAACCGCATCTCTGCGCAGCGCAGCTCCCCTGGGGAGTAGGGCCCGGCCT
>gene=hg18_chr6_26684945_26686168_+; species=SPECIES_4; score=428.30; 
TTGAAACTAGACACCATAAAGCTTATCAAATACGTCCGTTTCTGTTCAAATATGAACTGTTGACCATAAAAGATGGGAATGGACTAGTAGCCTAAGGAGCTAGGTCTGAAAGACATTTCCAGGAAGCTTAGCTCACCTCTCAACTCCCCCCAGTCCG
>gene=hg18_chr20_50034645_50035611_+; species=SPECIES_0; score=631.97; 
TTCTGAAAATAATTGCAGAAACTAATGAAAGCAAGATCCAGTTCCTGCCTAGATTTGGCTTCTGATTTTAAGCCACTCCCCACAGGAAATAACAGAAAATGATGCAATCTAGCTAGCATTCCTGGCTGTTTCTGACAATCCAGGAGCTATGTGACTAATATATCAAGTGAAAAAATATTTCCTTGATTAAAGTCAAATAACATATTATGTGTAATAACAGGGAGTATAGATGACTCAGATTCCAGGAATAATAGAAATTGGTGGCTCAGCAACTTAAAGCAGCTAGAAA
>gene=hg18_chr20_50034645_50035611_+; species=SPECIES_1; score=631.97; 
TTCTGAAAATAACTGCAGAAACTAACAAAAGCAAGATCCAGTTCCTGCCTAGATCTAGCTTCTGATTTGCAGCCACTCCCCAGAGGAAAGAACAGAAAATGATGCAATCTGGCTAGCATTCCTGGCTGTTTCTGACAATCCAGGTGCTATGTGACTAATATATCAAGTGAAAAAATACTTCCTTGATTAAAGTCAAACAACACATTATGTGTAATAACAGGGAGTATAGATGACTCAGATTCCAGGAATAATAGAAATTGGTGGCTCAGCAACTTAAACCAGCTAGAGG
>gene=hg18_chr20_50034645_50035611_+; species=SPECIES_2; score=631.97; 
ATTTGAAAAGAAATGCAGAAACTAATGAAAGCGAGACCCACTATCTGCCTTGATCTGGCTTCTGATTTTAAACCAGCCTGCAGAGGAAAGAACAGAAAATGATGCAATCTAGCTAGCATTCTTGGCTGTTTCTGACCATCCAGAAGCAACATGACTAATATGTCAAGTGAAAAAATGTTTCCTTGATTAAAATCAAACAACATATTATGTGTAATAACAGGGAGTATACATGACTCAGATTCCAGAAATGTTAGAAACGGGAGGCTCAGTAACAGACAGCAACCAGCGG
>gene=hg18_chr20_50034645_50035611_+; species=SPECIES_3; score=631.97; 
TTTTGAAAAGAAATGCAGAAACTAATGAAAGCAAGGCCCAGTATCTCCCTAGATCTAGCTTCTGATTTTATACCAGTCCCCAGAGGAAAGAACAGAACGTGCTGTAATCTAGCTAGTATTCTTGGCCATTTCTGACTATCTGGCAGCAAGGCCACTAATACATCAAGTGAAAAAACATTTCCTTGATTAAAGTCAAATACCGTATTATGTGTAATAACAGGGAGCATACATGACTCAGATTCTGGGAGTATTAGCCAGTGGTAGCTCTGCAACAGAAACCAGCTAGCAG
>gene=hg18_chr20_50034645_50035611_+; species=SPECIES_4; score=631.97; 
TTTTGAAAAGAAATGCAGAAACTAATGAAACCGAGACCCAGTATCTTCCTAGATCTGGCTTCTGATTTGAAGCCAGTCCAGAGAGGAAAGAACAGAAAATGACGCAATCTAGCTAGCATTCTTGGCTGTTTCTTATGATCCAGAAGCAACGCAGCTAATGTGTCGAGTGAAAGAATATTTCCTTGATTACAGTCAAATGACATATTATGTGTAATAACAGGGTGTACACACGACTTGGATTCCAGAAATATTAGAAACTGGTGGCTCAGCAACACAAATCAGCTAGAGG
>gene=hg18_chr3_118961826_118962731_+; species=SPECIES_0; score=377.25; 
CAAAGACTGAGAGTGCAGTTGTATTTGAAAGTCACTGCAGCCGCCATAATGTTTGAGCATCAAGCATAGGACCTTGTACAAAGTAGGCACTAAAGAAATAGTTTTTGAGTTTAATTGATAAGAGACTTAGTATTTCTATGGTGATTTCCGGGAAGCTAGACTGCTTGTCATTTGCAGGGGAGAGATCTGTAATTTTCTGTTCAAAGTTTGGCTCCTAATAATGGAGGTCACAGAACCTCCATTATCTTGCCCTAAATTGACCCCTTTTAATGCCATGACAAAGGAT
>gene=hg18_chr3_118961826_118962731_+; species=SPECIES_1; score=377.25; 
CAAAGACTGCAAGTGCAGTTGTATTTGAAAGTCATTGCAGCAACCATAATGCTTGAGCATTGAGCATAAGACCTTGTACAAAGTAGGCACTAAAGAAATAGTTTTTGAGTTTAATTGATAAGAGACTTAGTATTTCTATGGTGATTTCCGGGAAGCTAGACTGCTTGTCATTTGCAGGGGAGAGATCTGTAATTTTCTGTTCAAAGTTTGGCTCCTAATAATGGAGGTCACAGAACCTCCATTATCTTGCCCTAAATTGACCCCTTTTAATACCATGACAAAGGAT
>gene=hg18_chr3_118961826_118962731_+; species=SPECIES_2; score=377.25; 
GAAGGACTGCTAGTTCAGTGGTATCTGCCAGTCATTGCAGCCAGCACCATGCTTCAGTATCCCACACAACACCTTGCACAAAGTAGGCATGACAAGAATAGTTACTGAAGTTAATGGACAGGAGAATTGGTGTCTCTATGGTGATTTCCAGGAAGCTAGGCTGCTTGTCATTTGTATGGGAGAGATCTGTAATTTTCTGTTCAAAGTTTGGCTCCTAATGATGAATGTCATGGGACTTTCATTATCTTGCCCTAAATTGACCCCTTTTAATGCCATGACAAGGGAT
>gene=hg18_chr3_118961826_118962731_+; species=SPECIES_3; score=377.25; 
CAAAGACTGCTAATGTAGTTGTATTTGAAAGTCCTTGCAGCCACCACAATGCCTTAGCATTCAGCATAGCACCTTGCACAAAGTAGGCATTAAGTGAATAGTTATTGAAGTTAATTGACAGGAGAATTGGTATTTCTATGGTGATTTCCAGAAAGCTAGACTTCTTGTCATTTGTATGGGAGAGATCTGTAATTTTCTGCTCAAAGTCTGGCTCCTAATAACGGAGGTCGCAGGACCTCCATTATCTTGCCCCAAATTGACCCCTTTTAGTGCCATGACAAAGGAT
>gene=hg18_chr3_118961826_118962731_+; species=SPECIES_4; score=377.25; 
CAAAGACTGCTACTGCAGTTGTATTTCAAAGTCATTGCAGTCACCATAATGCTTCAGCATTCAGCATAGCACCTTACGCAAAGCAGGCATTAAATGAATAGTTATTGAAGTTAATTGACAGGAGAATTGGTATTTCTATGGTGATTTCCAGGAAGCTAGACTGCTTGTCATTTGTATGGGAGAGGTCTGTAATTTTCTGCTCAAAGTTTGGCTCCTAATAATAGAGGTCGCAGGACCTCCATTTTCTTGCCCTAAATTGACCCCTTTTAATGCCATGGCAGAGGAT
>gene=hg18_chr21_32736285_32737189_+; species=SPECIES_0; score=642.74; 
GTAGTGCCAGTCCTGAGCCCTTGGTCAGGGGCCTTTCCTGTACCCTCAGGACCCCTGACTCATGGCTCCCCACGCCATTGCCAATTCTCTAAATGCATTCACAAACACAAAAGAAAAGAACTTTTTCTGGAAAAAGACTTCAAACATGTAAAAACACCTTTTATTATTTGTGAATACAAGGGTGTGGTCTTTTATCTAAAGCATTAAAAGTGGAGGGTGGCAGGTTATAAAAAGGGTGGGAGGGAAGAGGACGT
>gene=hg18_chr21_32736285_32737189_+; species=SPECIES_1; score=642.74; 
GTAGTGCCAGTCCTGAGCCCTTGTTCAGGGCTCTTTCCTGTACCCTCAGGACCCCTGACTCATGGCTCCCCACGCCGTTGCCAGTTCTCTAAATGCATTCACAAACACAAAAGAAAAGAACTTTTTCTAGAAAAGGACTTCAAACAGGTAAAAACACCTTTCAGTATTTGGGAATACAAGGGTGTGGTCTTTCATCTAAAGCATTATACGTGGAGGGTGGCACGCTATTAAAAAAAAAAAAGGGAAGAGGACGT
>gene=hg18_chr21_32736285_32737189_+; species=SPECIES_2; score=642.74; 
GCGGTGCCAGCCCTGAGCCCTTTATCGGGGGCCTTTGCTGCGTCCTCAGACTCACTGACTCATTGCTCTAAAGGCTCCAGCCAATTCTCTAAACACCCTTGCCTACAGAAAAGAAAAAAACCTTTTCTGGAAAAGAACTTCAAACGTGTAGAAACACCTTTGAGTATTTGTGAATGAAAGGGTGTAGTCTCTTATCTAAAGCATTAAGACTGCAGGGTGCTGCTTTATTGTAAAGAGGGGTGGGAAGGGGACAA
>gene=hg18_chr21_32736285_32737189_+; species=SPECIES_3; score=642.74; 
GTGGTGCCAGTCATGAGCCCTTCATCGGGGGCCTTTCCTGCTCTCTTAGAAACACTGACTCATTGCCCTAGAGGCTTTTGCCAATTCTCTAAACACACTCCCAAACACAAAAGAAAAAAAGCTCTTCTGGAAAGGAACTTCAAACATGTAGAAACACCTTTGAGTATTTGTGAATAAAAGGGTGTAGTCTCTTATCAAAAGCATTAACACCGGAGGGTGCTGTCCCATTATATACAGGGGAGGGTAGAGGGCAA
>gene=hg18_chr21_32736285_32737189_+; species=SPECIES_4; score=642.74; 
GTGGTGCCAGTCTCGAGGCCTGCATCGGGGGCCTTTCCTGCACCCTGAGCAACACTGACTCATGGCTCTCAAGGCTTTTGCCAATTCTCTAAACACACTCACAGACACAAAAGAAAGAAATCTTTTCTGGAAAAGAGCTTTAAACATGTAGAAACACCTTTGAGTCTTTGTGAATAAAAGGGTGTGGTCTCTTATCGAAAGCATTAACTGTGGAGGGTGCCCCTTTATTTAAAGGGGGGAGAGGAAGAGGACAA
>gene=hg18_chr1_228883764_228884572_+; species=SPECIES_0; score=411.75; 
ACATGGATCCTGTTGAGAGTAGAATGACATTCGATGTGCACATGAAAACCCAGCATGGCTTTTCAGATTTCAGCAGAGTTCCCTCTCACTTTTGCCATTTTCCAAGAAGTATGATCTGTTGCTTCATTCCTGGAGTGACTGCACAGCAGAGCTGTGTGAGGGGCTGGTCCCCTGGCTGGGAGCACACCTAGGCCAAGTGACTCAGGCAGTTTAATCATGTATCATGTCCCTGCTCACAGAGGCAAACGTGTGAAGGCAGTCAAGGCTCTGCTGCATT
>gene=hg18_chr1_228883764_228884572_+; species=SPECIES_1; score=411.75; 
ACATGGATCCTGTTGAGAGTAGAATGACATTTGATGTGCACATGAAAACCCAGCATAGCTTTTCAGATTTCAACAGAGTTCCCTCTCTCTTTTGCCATTTTCCAAGAAGTATGTTCTGTTGCTTCATTCCTGGAGTTACCGCACAGCAGAGCTGTGTGAGGGGCTGGTCCCCTGGCTGGGAGCACACCTAGGCCAAGTGACTCGGGCAGTTTAATCATACATCATGTCCCTGCTCAAAGAGGCAAACCTGTGAAGGCAGTCAAGGCTCTGCTGCATT
>gene=hg18_chr1_228883764_228884572_+; species=SPECIES_2; score=411.75; 
ACAAATCCTCTATCAAGAGTAGAATGGCATCCCATATACATGTGAAAAGTTAGCATAACTTTTCAAATTTCACCAAAGTAACATTTCACTTTGTTTATTTTCTAAGAAGTACAACCTAACATTTCAATCCTGGAGTTACTGGCCAGCAAAGCTACTTGAGGGGCTGGTCTCCTGGCAGGGAGGGCGACTGGGCCGCACGACACGGACAGTTTAGTTAAGGATCTCACACCTGGTCACACAACCTCACATGTGTAAACATTTAGGGGTCTGCTGCATT
>gene=hg18_chr1_228883764_228884572_+; species=SPECIES_3; score=411.75; 
ACAAATACCCTGGTGAGAGCAGAATGGCATCACATGTGCATGGGCAAACCTGGCATGGCTTCTCAGGTTCCACCAAACTAACCTCTCACTTTTTCTGTTTTGCAAGATGTGTAACCTATCACTTCAATCCTGGAGTAACTGCTCTGCAAAGCTGCATGAGGTGCTGGTCTTCTGGCTGGGAGCACAGCTCTGTCAAGTGACCTGGGCAGTTCACTCAAGAGTCTCCCACTTGGTCACACAGGCAAAGGTGTGAAGGCAGCCAGGGATCTGTCACCTT
>gene=hg18_chr1_228883764_228884572_+; species=SPECIES_4; score=411.75; 
ACAAATATCCTATCCAGAGTAGAATAATATTCCATGTACATGTGAGAACCCAGCACAGCTTTTCAAGTTTCACCAAAGTATCCTCTCACTTTTTCCATTTTCCAAGAGGTAAGACCTATCACTTCACTCCCAGAGTTATTGCCCAGTACAGCCACCTGAGGGGCTGGTCTCCTGGTAGAGAGCACAATTGTGCCAAGTGCTATAGGCAGTTGGCTCATGGATCTTCCCCATGCCTGTACAGTCAAGCACTTGAAGACACCCAGGGGTCTGCTGCATT
>gene=hg18_chr4_8152416_8153117_+; species=SPECIES_0; score=499.22; 
CAGACCTGGCAGGAGAGGGCAGGTGGGGGTGATGGGAGCACCATCCTTTGGGCACATGTGTTCATTTACGAGAAACAGGCAGAGATGGCGGCGGGGGGAAAAGAATTTCTGGAATATCATTTGGCACTGACTCTAAGGAATGTGAAAACTTCCCGCCCTTTGACCAGCAGTCCCTCTCGGGAGTCCCAAGGAAATGACCATGACTGTCACAGAAATCAGTTGCACAATGTTCCTGCATTATGGGTACATAAAATGTTGTAAAT
>gene=hg18_chr4_8152416_8153117_+; species=SPECIES_1; score=499.22; 
CAGACCTGGCAGGAGAGGGGAGGTGGGGGTGACGGCAGCACCATCCTTTGGGCACATGTGGTCATTTACAAGAAACAGGCAGAGATGGCGGCGGGGGGAAAGGAATTTCTGGAATGCCAGTTGGCACTGACTCCAAGGAATGTGAAAACTTCCCACCCTTTGATCAGCAGTGCCTCTCGGGAGTCCCAAGGAAATGACCACGACTGTCACAGAAATCAGTTGCACAATGTTCCTGCATTATAGATACATAAAATGTCATACAT
>gene=hg18_chr4_8152416_8153117_+; species=SPECIES_2; score=499.22; 
GAGAGCATGAAGGGCTGAGCAGCTGTGGGTGACCCGAGGCCCCCTCTTTGGCGTCACATGGCCATTTCTGAGAAATGGTCGGAGGGGGCCGTGGTGGGAAGACAATTTCTGGAATACTGTTTGGCACCGACTCAAAGGAGTGTGGGAACCTCCTACCCACTAACCAGCCGCCTGTCTCGGGACTCTCAAGGAAATGACTATGACATCCACAGAATCCACCCGCACAGTGTCGCTGCAGCGTAACTACAGATACTGTGATAAGT
>gene=hg18_chr4_8152416_8153117_+; species=SPECIES_3; score=499.22; 
AACTCAACCCCGGGAAGAGCGGCCGTGGGGGACCCGAGGGTCAGTCCTGCGCCTCACAGGGTCATTCGTGAGAAACCGTCAGACATGGCAGGGGTGGGCAGACGCTTTCGGAAAGACCACCTGGTGCTGAGTCTAAAGAACATGCAAACCTCCTACCCTTTGACCATCGATCTCTTTCGGGCCTCCCCAGGAAATGACCGGGACACCCACAGAAGTCTGCTGGTTGGTGTCGCTGCGGCAGCAGCACACACGCTGTGCTGCGT
>gene=hg18_chr4_8152416_8153117_+; species=SPECIES_4; score=499.22; 
CAGCCAGCAAAGGGGGGGGCAGCCGAGGGCGACCCGTGTGTCGCTCCCTGGACTCATAAGGTCATTTATGAGAAACTCACAGACGGGGAAGTGGTGGGAAGACACTTCCTGGAACACCATTTGGCACTGACTCCAAAGAAGGTTAAAACCTCCTACCCTTTGACCAGCAATCTCTCTCGGACCTCCCGAGGAAATGGCCAGGATGGCCACAAAAGTGAGCTGCCCCGTGTTGCTGCCGCGTCACTATACAGAATGTCGTAAAG
>gene=hg18_chr5_38843264_38845226_+; species=SPECIES_0; score=379.27; 
TTCAGGCCAAAATAAATCAAACCTTAGCTAGACCATGATTTAATTAAAAATTGAAAATATGACTCATGGCACTTAAGTATACTGATGTTTACTGCCAAAAGAAGCATTGTTCCTGTGACAGAGATAAATGCAGGAGGCTGATAGATTCCTCAAGGTTGAAACAGAGTGAGATGGACATGGCATCATACACATTCCTACAATTGCTCAAATAAATATCTTTTGATGAGTATCAGAAGTGAACTCAAAATATAGTCATAAAATCCATAGATAATGTTTTTATTCCCAG
>gene=hg18_chr5_38843264_38845226_+; species=SPECIES_1; score=379.27; 
TTCAGGCCAAAATAAATCAAACCTTAGCTAGACCATTATTTAATTAAAAATTGAAAATATGACTCATGGCACTTAAGTTTACTGATGTTTACTGCCAAAAGAAGCATTGTTCCTGGGACAGAGATAAATGCAGGAGGCTGATAGATTCCTCAAGGTTGAAACAGAGTGAGATGGACATGGCATCATACACATTCCTACAATTGCTCAAATAAATATCTTTTGATGAGTATCAGAAGTGAACTCAGAATAGAGTCACAAGATCCATAGATAATGTTTTTATTCCCAG
>gene=hg18_chr5_38843264_38845226_+; species=SPECIES_2; score=379.27; 
TTCAGGCCTAAATAAATCAAACCCTAGCTAGACCATGATTTAATTAAACATTGACAATATGACTCATGGCACTTAAGTTTACTGATGTTTATTGCCAAAAGAGGCATCATGGCTATGACAGAGAGAAATGTAGGAGCCTGACAGACTGTTCAAGGTTAAAATAGAACAAGATGAAAACGGCATTGTAGGAGTTTCTATAGCTGCTCAAATAAATGTCTTCAGAACAGTTTGACAAGTAAACTCACAAGGTAGTCATAAAATTCATAGATGATATCTTTATTTTCAG
>gene=hg18_chr5_38843264_38845226_+; species=SPECIES_3; score=379.27; 
TTTGGGTCTAAATAAATCAAACCCTAGCGAGACCATGATTTAATTAAAAATTGAAAATATGACTCATGGCACTTAAGTCTACTGATGTGTCCTGCCAAGGGAGGCGTCATCGCTATGACAGAGACAAATGCAGGAAGCTGGTGGATTCTTCAACGTCTAAATAGAGCAAGATAAACACGGAATTCTAAGAGTTCCTATAATTGCTGAAATCAATGTTTTTATGGCAATTTCAGGAGGAAGCTCTCAATCCATTCTGCAAATAAAAAGGCAGTTTTTTTATTGTCAC
>gene=hg18_chr5_38843264_38845226_+; species=SPECIES_4; score=379.27; 
TTCAGGCCTAAATAAATCAAACTCCAGCTAGACTATGATTTAATTAAAAATTGAAAATATGACTCATGGCACTTAAGTTTACTGATGTTTATTGCCAAAAGAAGCATCATTGCTATGTCAGAGATAAATGTAAGAGGCTGATGGATTCTCCAAGGATAAAATAGAGCACGATGGACAGGGCATTGTAAGAATTCCTGTATTTGATCAAATAAATGTCTCTAGGGCAGTTTCAGAAATAAATTCACAATGTAGTCATAAAATCCATAGACGACAATTTTATTCTCAG
>gene=hg18_chr15_54815677_54818179_+; species=SPECIES_0; score=523.90; 
AATTATTTTGAGCTGAATATGTTTATGTTCCTGAAATCCCTTATCTACCTAAAAGCAGAGCCTTTCAAAAGAACTCAATTGTTATAAATCTCCAGGGAGCAACCAAGGAAGATTGAGTCACGTCAGAGACTATGAGAATGTCACCACATCTAAACAGACATTGTCAAAAAACTATGATATCTCCCATCTATTCTCCAAAGGGCCCATTTATCTTTCCCAAAAGTCATTTCCGTAAGTTCCCTTCTGCTC
>gene=hg18_chr15_54815677_54818179_+; species=SPECIES_1; score=523.90; 
AATTATTTTGAGCTGAATATGTTTAAGTTCCTGAAATCCCTTATCTACCTAAAAGCAGAGCCTTTCAAAAGAACTCAATTGTTATAAATCTCCAGGGAGCAACCAAGGAAGATTGAGTCACGTCAGAGACTGTGAGAATGTCACCACATCTAAACAGACATTGTCAAAAAACTATGATATCTCCCATCTATTCTCCAAAGGGCCCATTTATCTTTCCCGAAAGTCGTTTCCATAAGTGCCCTTCCACTC
>gene=hg18_chr15_54815677_54818179_+; species=SPECIES_2; score=523.90; 
AATTATTTTCAGTTAAAGGTGTTTAAGTTCCTGAAATCCCTTAGTTAACTAAAAGCAGAACCTCCCAAAAGAAGTCAATTGTCATGTATTCCCAGGAAGCAACTGGGGAAGACTGACTCACACTGCAGACTATGAGAATGTCACCACACCTAAACAGACATTGTCACAAAACCATCATATCTTCTATCTATTCTCTTAAGAACCCATTTATCTTTCCTAAAAGTCGTTTCCCTAAATGCCTTCCTCCCC
>gene=hg18_chr15_54815677_54818179_+; species=SPECIES_3; score=523.90; 
AATTATTTTTAGCTGAAAGCATTTGAGTTTCTGAAATTTCTTATCTGCCTAAAAGCAGAGCCTCCCCAAAGAACTCAATTGTCATAAATTCCCAGGGAGCAACCAGGGAAGATTGGTTCCCACGAGAGACAATGAGAATGTCACCACACCTAAAGAGCCATTGTCATGAAACTATCATATCTCCCATCTATTCTCCTAAAGGCCTACTTATCTTTCCTAAACGTCATTTCCATAAGTGCACTCTTCCCC
>gene=hg18_chr15_54815677_54818179_+; species=SPECIES_4; score=523.90; 
AATTATTTTTAGCTGAAGGGATTTGAGTTCCCGAAATCCCTTATCTGCCTAAAAACAGTGCCTCCCAAAAGAACTCAGCTGTCATAAATTCCCGGGGAGCAACCAGGGAAGGTTGACTCACACTAGAGACAATGAGAATGTGACCACACCTAAACAGACATTGTCACAAAATTATCATATCTTCCATCTGTTCTCCTAAGGACCCATTTATCTTTCCTAAAAGTCATTTCCATAAGTCCCTTCCTCCCC
>gene=hg18_chr12_80126950_80128371_+; species=SPECIES_0; score=434.68; 
ACACAGATTGAAAGTCCATAGATGGCAAGTTTATTAGGAAAGTAAAGGAAAAAAAGAGTGTACTCCATGAAGAGCAGCCCGAACGTACTGATTTATGGTTATTTTATATATGCTGGGTGGATTTAAAAGGGTGAGCATCCCAAAGTCGTCCCTCCTTTTTAGAATTAGGGTAACTTCCTGACGCATTTGTCTCACTAGAGTGTC
>gene=hg18_chr12_80126950_80128371_+; species=SPECIES_1; score=434.68; 
ACACAGATTGAAAGTCCATAGATGGCAAGTTTATTAGGAAAGTAAAGGAATAAAAGTGTGTACTCCATGAAGAGCAGCCCAAACGTACTGATTTATAGTTATTTTATATGTGCTGGGTGGATTTGAAAGGGTGAGCATCCCAAAGTAGTTCCTCCTTTTTAGAATTAGGGTAACTTCCTGACGCATTTGTCTCACTAGAGTGTC
>gene=hg18_chr12_80126950_80128371_+; species=SPECIES_2; score=434.68; 
GGATAGCTGGAAGGACTGTTGTTGGCATTTTTAGCCTGGAGGCATTGGAGTAGCGGACCGTCTTACATGCATTTCACTCTAGACATATTCATTTTAAGGTCTGTGCTAGAAACTGCATCACTTTCAAAGCATCAAAAGCCCAAAGTATTGCATCCCTTTATCAACATGGAGAGATTTCAGAGGTAGATGTCTCTCTTCAGTGTA
>gene=hg18_chr12_80126950_80128371_+; species=SPECIES_3; score=434.68; 
GCTCAGACTGGAGGACTGTTGATGGCATTTTTAGTGTGGAGGATTCAGAATAATGGGCCATCTTACATGTGGCTCAGTCCAGATCTACAAATGTCTGGAAACTAAATACTTGCACTCTTTTTCTCAGAGCATCAAAATCCCAACAGATTCCCACCTCTCAAGAATGAGGCTAACCAATTGCACCCTTTATCTCCATGGTAAATC
>gene=hg18_chr12_80126950_80128371_+; species=SPECIES_4; score=434.68; 
GAACAAACTGAGAGCCCATAAATACCACGCATATGTGGAAATTAATTTAAACAAAGAAATAAGAACATCAACATAGTTCAAAATGTATTGCTGGACAGCCATGTGAAACAAGCTATCTTCAACACAAAAAAACTAAAACAAAACCTAAACCATAATTCCTAGAACTAGGCAAACTCCTTGACGCCTTTGTCTGAAAAGAGAAAC
>gene=hg18_chr6_136765682_136767066_+; species=SPECIES_0; score=591.44; 
CAGAGGAGTGAAGTAACCTGCCCGATGTCTCACAACAAATAAGTGTGAAGTTGGCATTCAAACTCTGGATTGTCTGACTCTAGAAGCAAACAATGAGCCATTATGCTAAAGGCAGAATTGGAACACCTTCCAAAGACCAACTCCTTCTCTGTACTAAGAAAGTGGGCATCCAAGTGAAGGTCTGATCTTCCAATGCCACTCAGCCTCCGTCATCTGTTTACAAGACCCCTACTTTTCAGGTTTTAAGATTTTTATCTTTAAAG
>gene=hg18_chr6_136765682_136767066_+; species=SPECIES_1; score=591.44; 
CAGAGGAGCGAAGTAACCTGCCCGATGTCTCACAACAAATAAGTGTGGAGTTGGCATTCAAACTCTGGATTGTCTGACTCCAGAAGCAAACAATGAGCCATTATGCTAAAGGCAGAATTGGAACACTTTCCAAAGACCAAGTCCTTCTCTATACTAAGAAAGTGGGCATCCAAGTGAAGGTCTGATCTTCTGATGCCACTCAGCCTCCGTCATCTGTTTACAAGACCCCTACTTTTCAGGTTTTAAGATCTTTATCTTTAAAG
>gene=hg18_chr6_136765682_136767066_+; species=SPECIES_2; score=591.44; 
CAGAGAAGGGAAGTAACCTGCTTGAGGTCTCACAGTAAGTCAGCGGGGGACTGGAATCCAAACTCTGGACTGTCTGACTCTACAAACAAACAAGGAACCATTATGCTAAAGGCAGAATTGGGAATACTTCCCATGACTAGCTCCTCCTCTAGACCGAGAAAGTGGGCACCCAAGTGAAGATCTGATTTTCTCACATCACTCGGCCTTCATCATCCGTTTACAAGACCCCTACTTTTCAGGCTTTAAGACTGTGAGCTTTACAG
>gene=hg18_chr6_136765682_136767066_+; species=SPECIES_3; score=591.44; 
CAGAGAAGTGATGTAACCTGCCTGATGTCTCACAATAAGTCGGCGTGAAGATGGAACTCAAACTCTGGACTGTCTGCCTCTAGAAGCAAACAATGAGCCATTATGTTAAGGACAGATTTGTAACACCTTCCAGGGACTAACTCCTTCTTGAGATTAGTAAATTGGTTACCCGAGTGAAGACTTGATCTTCTAATGTTACTCAGTCTTCATCATCTGTTTACAAGATCCCTACTTTTCAGATTTTGAGATCTTCATCTTCAAAG
>gene=hg18_chr6_136765682_136767066_+; species=SPECIES_4; score=591.44; 
CTGAGGAGCGAGGAAAGCTGCCTGCCAGCTCACAAGACGTCAGCGTGGAACTGGAACTCCCACTCTCGACTGTCTGACTCCAGAGGCCAACAATGAGCCATTATGCTAAAGACAGACCTGGAACACCTCCCCACGACTAAACCCTCCTGTAGATCGGGACAGTGATCATCCAAGTGAGGATCTCATCTTCTGATGCCACTCGGCCTCCATCATCTGTTCACAAGACCTCTACTTTCCAGGTATTAAGATCTTGATCTTCAAAG
>gene=hg18_chr17_16864826_16865871_+; species=SPECIES_0; score=458.63; 
CTCAGACGTCAGTTTCTCTAGTGAGGGGTGGGGAGGGTCTGGAGACATTCCCAGAATCCCGGAGTCCTGAAAACACCCACGCCCTTTGTCCCAGAATCCTGAGAAAGGCCACACTGATAAAGCTGTGGGTGGCCAGATGACAGCATTCTTGGGCCTCAGACGAAGTGGGAGGGGCCCAGGGGGACAGTGCCTGGGCCGTGG
>gene=hg18_chr17_16864826_16865871_+; species=SPECIES_1; score=458.63; 
CTCAGACGTCAGTTTCTCTAGTAAGGGGTGGGGAGGTTCTGGAGACATTCCCAGAATCCCAGAGTCCTGAAGACGCCCACGCCCTTTGTCCCAGGATCCTGAGAAAGGCCACACTGATAAAGCTGTGGGTGGCCAGATGACAGCATTCTTGAGCCTCAGACGAAGTGGGAGGGGCCCAGGGGGACAGTGCCTGGGCCGTGG
>gene=hg18_chr17_16864826_16865871_+; species=SPECIES_2; score=458.63; 
CTCTCCAGTCAGTTTCCCCAGTGAAGGGTGGGAAGGGTCTGGAGACGGGAACAGATTCCCAGAGTCCCGGGACCGCCCACGCCCTTTGTCCCAGGATCCTGAGAAAGGCCAGGCTGATAAGGCTGTGGGTGGCCAGATGACAACATTCTTGGGACTCCAATGAGGTGGGAGGGGCCCAGGGGGCCACAGCCTGGGCCCCCG
>gene=hg18_chr17_16864826_16865871_+; species=SPECIES_3; score=458.63; 
CTCAAGCGTGAGGGGAGATATTGAGGAGGAGAGAGAGTCTGAAGACATTCCCAGAATCCTGGAGTCCTGAGAACACCCACACCCCTTGTCCCAGAATCCTGAGAAAGGCCAAGCTGATAAGGCTGTGGGTGGCCCGATGACAACATTCTTGGGACTTGGATGAAGTGGGAGGGGCCTGGGGGGACAGGAACCAGGCCACAG
>gene=hg18_chr17_16864826_16865871_+; species=SPECIES_4; score=458.63; 
CTCAGGCGTCAGTTTCCCCACTGAGGGGTGGAGAGGGTCTGAAGACATTCCCAGAATCCCAGAGTCCTGAGAACACCCACGCCCTTTGTCCCAGAATCCTGAGAAAGGCCAAGCTGATAAGGCTGTGGGTGGCCAGATGACAACATTCTTGGGACTCAGATGAAGTGGGAGGGCCCCAGGGGGCCGGCGACTGGTCCACGG
>gene=hg18_chr3_107331832_107332920_+; species=SPECIES_0; score=398.23; 
TCTTTAAGGATACTTTTAAACAAATCTTGAAATAAAACTTTTGCTTAAAATTTTCTATTAAATTATGATGGTAATTCTTATATAAGTGAGAGACTGTAACTATTTTTTAATTGACTAGATTTCCAGGAAATGTCAGTCCATCGTCTTCTCATTTGTCAGTCTGACCTACATTAGATTCTTTAAATATTCATCTGCTTAAAATGTTAAGAAAATTACTCATGGTTTCTTGGAAAGCTTCCCCACCCCTCCCATTCTCATCAGATATAGCAGGAAT
>gene=hg18_chr3_107331832_107332920_+; species=SPECIES_1; score=398.23; 
TCTTTAAGGATACTTTTAACCAAATCTTGAAATAAAACTTTTGCTTAAAATTTTCTATTAATTGATGATGGCAATTGTCATATAAGTGAGGGACTGTAACTATTTTTTAATTGACTAGATTTCCAGGAAATGTCAGTCCATCGTCTTCTCATTTATCAGTCTGACCTAGGTTAGATTGTTTAAATATTCATCTGCTTAAAATGTTAAGAAAATTACTCATAGCTTCTTGGAAAGCTTCCCCACCCCTCCCATTCTTTTCAGATATAGCAGGAAT
>gene=hg18_chr3_107331832_107332920_+; species=SPECIES_2; score=398.23; 
TCTCTAAGGACACATTTCAACAAACTTTGAACTAAAACTTTTGCTTAAAATTTTCTATTAAATTCTGATGGCGATTTTCACATAAGTGAGAGGTTGTAACAGTTTTTTAATTGACAAGATTTCCAGGAAATGTCAGGCCTCTGTCCTCTCATTTGTTAGTCTGCCCCAGGGTAGATGCTTTAAATATTCATTAGCTGAAAATGTTTAAAAAGTTACTCATAACTTCTTGGAAAGTTTCTTTTTCCCGGCCATTCTCATCAGATACTGCAGGAAT
>gene=hg18_chr3_107331832_107332920_+; species=SPECIES_3; score=398.23; 
TCCTTAAGGATACTTTTTAACAAATTTTGAACCAAAACTTTTTCTTAAAATTTTCTTTTACATTATGATGGCAATTTTCATGTAGGTGAGAGATTGTAACTATTTTTTAATTGACAAGATTTCCAGGAAATGTCAAACCTTTGTCCTCTCATTTTTCAGTCTGCCCCAGGGTAGATTTTTAAAATACTCATTGGCTTAAAATGTTAAGAAAATTACTCATAGCTTCTTGGAAAATTTCTTTTTCCCTCCCGTTCTCATCTGATACAGCAAGATT
>gene=hg18_chr3_107331832_107332920_+; species=SPECIES_4; score=398.23; 
TCTTTATGGATACTTTTCAACACACTTTGAACTAAAACTTTTGCTTAAAATTTTCTATGAAATTATGATGGCGATTTTCATATAAGCGAGAGAGTGTAACTATTTTTTCATTGACCAGATTTCCAGGAAATGTCAGGCCTTTGTCCTCTCATCTGCAAGTCTGCCCCAAGCTAGATTCTTTAAATATTCATCAGCTTAAAATGTTAAGAAAATTACTCACAGCTTCTTGGAAAGTTTCTCTTTCCCCCCCATTTTCATCACATACAGCAGGAAT
>gene=hg18_chr16_48836154_48837569_+; species=SPECIES_0; score=504.20; 
CCCCTCTCAGTGAAGTGGGAATTCCTGGGTTTCAGGTCTGCGGTGAAATGCCCTCGTCTTGATTACTCCTGCACGACCTCTGCCCCTCCCAGGGTGACTCAGGAGGCTTTCTTGCTCACCCTGTCTGAGTTTCTTGGAAACAGACAGATTTTTTTCTGCCAACACTGGGGCCCCACCCTGGGTTGCAGGGATCACAACGAGGTTACACACCTACTTTCTGAGGACACCTACAGGGG
>gene=hg18_chr16_48836154_48837569_+; species=SPECIES_1; score=504.20; 
CTCCTCTCAGTGAAGTGGGAGTTCCTGGGTCTCAGGTCTGCGGTGAAATGCCCTCGTCTTGATTACTCCCGCACGGTCTCTGCCCCTCCCAGGGTGACTCAGGAGGCTTTCTTGCTCACCCTGTCTGAGTTTCTTGGAAACAGGCAGATTTTTTTCTGCCAACACTGGGGCCCCACCCTGAGCTGCAGGGATCACAACGAGATTACACACTTACTTTCTGATGACACCTACAGGGG
>gene=hg18_chr16_48836154_48837569_+; species=SPECIES_2; score=504.20; 
TTCCTCTCAGCAAAACGGGAGTTAGTGGGCCTCAGGTCTATGGCTAAATGCCCTCCTCTTGATTACCCCTTCTCAGTTTCTGTCCCTCCCAGCGTGACTCAGGAGGTTTTCTTGCTCTTCCAGCCTTGGTGCTTCGGAAACAGGCGGTTTTTTTGCTGCCAGTTCTGGGGCCCCACCCTGGGTTGCAGGGGTCATGACAGGGTTACACACCTACTTTCTGAGGACAACTACAGGCT
>gene=hg18_chr16_48836154_48837569_+; species=SPECIES_3; score=504.20; 
CCCTTCCCCGCAAAGCCGTCCTTCATGGGCCTCAGGTCCACGCTGCGCTGCGCTGCTCTGGGTTTCCCCTCTGTCGTCTCTGTCCCTCCCAGTGTGACTCAGGAGGCTTTCTTGCTCACCCAGCCCGGGTGCCTCGGAGACAGGCAGATGTTTGGCTGCCAATTCTGGGGCCCCACCCTGGGCCGCAGGGGTCACGACGGGGTTAGGCACCTACTTTCTGAGGATACCTGCGGGCT
>gene=hg18_chr16_48836154_48837569_+; species=SPECIES_4; score=504.20; 
CCCCTCCCAGCAAAGTGGGGATTCATGGGCCTCAGTCCTGTGGTTAAATGCCCTCCTCTTGATTACTCCTTCTTGGTCTCTGTCCCTCCCAGGGTGACTCAGGAGGTTTTCTTGCTCATCCAGCCTGGGTGCCTCGGAAACAGGCGGATTTTTTGCTGCCAGCTCCGGGGCCCCACCCTGCGTTGCAGGGGTCACGACCAGGTTAGGCCCCTATCTTCGGAGGATACCTGCAGGCT
>gene=hg18_chr7_75761448_75762546_+; species=SPECIES_0; score=471.79; 
GGTGGCATGGCCCCCAGTCCAGCCAGAAGTCCAGGGTGGGGCAGGCTGGAGGCGGACTCCCAGAGAGACAGTGTCTAGACGTTTCCAGAAAGACCCAGCGTCCCCCACCCCCGTCTGATTACTGTCGTCCATATTTTCAATTCCCAGCAGGCCCGGGGGCTGGCGATCCATCAGCTGTCAGGCCTCTCCAGGGAGCTCGGGCAGCTGCCTGGAGACTCTGGCACTTTCTCTGAGGGGGGCCAGTGAAGGCGGGGCTG
>gene=hg18_chr7_75761448_75762546_+; species=SPECIES_1; score=471.79; 
GGTGGCGTGGCCCCCAGTCCAGCCAGAAGTCCAGGGTGGGGCAGGCTGGAGGTGAACTCCCAGAGAGGCAGTGTCTGGATGTTTCCAGAAAGACCCAGCATCCCCCACCCCCGTCTGATTACTGTTGTCCACATTTTCAATTCCAAGCAGGCCCGGGGGCTGGAGATCCATCAGCTGTCAGGTCTCTCTGGGGAGCTCAGGCAGCTGCCTGGAGATTCTGGCACTTTCTCTGAGGCAGGCCAGCGAAGGCGGGGCTG
>gene=hg18_chr7_75761448_75762546_+; species=SPECIES_2; score=471.79; 
GATGAGATGACCCCCAGGCCAGCCAGAAGCTCAGTGAGCTGGGTTGTGGAAATGAACTCCTGCAGGAGAAGTATCTAGATGCTTCCAGAGAGACCCAGTGCCTCCCACCCCCATCTAATTACGGCTGCCCACATTTTTAGTTCCCAGCAGGCCCAGCGACTGGCAATTCATCAGCTGTCAGGCCTCTCCTGGGAGCTCCGGTAGCTGCCTGAACACTCTCGAGCTTTCTCTGAGGTGGGCCAGGGAAGGAGGGGCTG
>gene=hg18_chr7_75761448_75762546_+; species=SPECIES_3; score=471.79; 
AGTGAGATGACCCCAAGGCTAGCCAGAAGCTTAGTGATGTGCAGGCCAGAGAGGGACTCCCAGAGAGGCAGTGTCTAGATGCTTCCAGAAAGATCCGGTGCCCCCCACCCCCATCTAATTACTTCTGCCCACATTTTTAATTCCCAGTAAGCCCACTGACTGGCAATCCATCAGCTGTCAGGTCTCTCCAGGGAGCTCCAGCAGCTGCCTGAAGGCTCTCGCGCTTTCTCTGAGGTAAGCCAGGGAGGGAGGGGCTG
>gene=hg18_chr7_75761448_75762546_+; species=SPECIES_4; score=471.79; 
GGCAAGGTGATCCCAAGGCCAGCCAGAAGCCTAGGATTAAGCAAACTGGAGATGGACTCCCCGAGGGGCAGTGTCTAGATGCTTCCAGAAAGACCTGGTGCCCCCCACCCCCATCTAATTACTGCTGCCCACGTTTTTAGTTCCCAGCAGGCCCAGCGACTGGCAATCCATCAGCTGTCAGGCCTCTCTGGGGAGCTGGGGCAGTTGCCTGAAGACTCTCCCACTTTCTTTGAGGTGGGGCAGTGAGGCAGGGACCG
>gene=hg18_chr9_136734374_136735330_+; species=SPECIES_0; score=446.84; 
CGCGAGAATGATCAGAGCGTGGAATGAGTGGGCCGTTAGAAGAAGGTGGGGAGATTCTGCTGAACGTGCATTGGCTGGGTCAGTTTCCAGGAGCTGTAGCGGGTAGAGCAGGGCGGTGCTTGGATCCTGCTGGCACAGCCAGATTTGCAAGCTATTGAGACACACCCTCTGAACAGACCTGCCTAGGCGCCTGGAAGGAACTGCGGCCAGAGCCGTCCTAGGCAGGAG
>gene=hg18_chr9_136734374_136735330_+; species=SPECIES_1; score=446.84; 
AGCGAGAATGATCAGAGCGCGGAACGAGTGGGCCGTTAGAAGAAGCTGGGAAGATTCTGCTGAACCTGCATTGGCTGCGTCAGTTTCCAGGAGCTGTAGCGAGTAGAGTAGGGCGGTGCTTGGGTCCTGCTGGCACAGCCAGATTTGCAAGTTATTGAGACACACCCTCTGACCAGACCTGCCTAGATGCCTGGAAGGAACTGCGGCCAGAGCCGTCCTAGGCAGGAG
>gene=hg18_chr9_136734374_136735330_+; species=SPECIES_2; score=446.84; 
AGCAAGGAAAATCAGAAGGTGGAAGCAGTGGGGACCAGTGTGAAGGTAGGCGCGTCCTGCTGAACTTGCCTTCTGCAGAGCACTGTCCAGGCGCCACAGCGTGGACCACAGGGTGGCTCCTGGGTCCGGCTGGCGCTGCCAGATTGGGGCGTGATGAGGATACGCCCTCTGACCTCACTTGCCCAGAGACCCGGGATGAACTGCGGGCTGGGCTGACCCAGGCCTGAG
>gene=hg18_chr9_136734374_136735330_+; species=SPECIES_3; score=446.84; 
AGAAAGGAGGATCAGAACCTGAAAACAGTGAGACGCAAAGAGAAGGCTGGGAGCTGGTGCTGAAGGTGGTGTCTCCAGTGGGCAGGCCTGGCGCCTCGGTGTGGGATGCAGGGCGGAGCCCGGAACCTGCTGGGGCTGCCATGTCTGCAAGTTCTACAGATCCTCCCTCTGACCAGACTTGCCCAGAAACCTGGGATGAATTGCGGGTTGGGCTGTGAAAGACCTGGG
>gene=hg18_chr9_136734374_136735330_+; species=SPECIES_4; score=446.84; 
AGCAAGAGAGATCAGAAGGTGGGAGCAGCGGGCCATTAGGAGAAGGGGGGTGGGTCCTGCCGAACCGGCATTGTGCGGAGCAGTTTCCAGACGCTGCAGCGTGGACAGCGGGAGGGCGCCTGCATCCTGCTGCCACTGCACCATTTGCAAGTTATGGAGACGCACCCTCTGACCACACTTGCCCAGAGACCCGGGATGAACTGTGGCTCGGGCTGTCCTTGGCAGGAG
>gene=hg18_chr10_102057173_102058201_+; species=SPECIES_0; score=751.30; 
CAAGGATTGTCATCTGAGGCTCACATGGGGTTCTCCTTTCTGTAAGATACAGTAAAAGAGTGGAATTGCCCTATTTCATAAGGTACACTAGACCAGGTGGGGAATGAGTCAGGATTTGTCAGTATGTCAAATGCCAGCGTCACTACATTTTAAGGCAGAAATGGGCTCATTCCAGGAAATCTTTGGAGACTGGATGATAACTACATGAGAATGTGCGAAGGGGTTTCAAGACTAGGTGATGTC
>gene=hg18_chr10_102057173_102058201_+; species=SPECIES_1; score=751.30; 
CAAGGATTGTCATCTGAGGCTCACATGGGGTTCTCCTTCCTGTAAGATACAGTGAAAGAGTGCAATTGCCCTATTTCATAAGGTACACTAGACCAGGGGGGGAATGAGTCAGGATTTGTCAGTATGTCAAATGCCAGTGTCACTACATTTTGAGGCAGAAATGGGCTCATTCCAGGAGATCTTTGGAGACTGGATGATAACTACATGAGAATGTGTGAAGGGGATTCAAGACTAGGTGATGTC
>gene=hg18_chr10_102057173_102058201_+; species=SPECIES_2; score=751.30; 
CAAGGACCACGTTCTGAGGATCACATGGGGTTCACCTTCCTTTAAGATCCAGTGAAGGACCGGAACGGCCTCGTTTCAAAAGATACACTAGGGCAGGAAGGGGAGGAATTCGAATTTGTCAGTATGTCAAATGTCAGTGCTACCACTGTCTGGTGTAGTGAGGGCCTCATTCCAGGAAATTTTCAGATACTGGACAATGACTGCATGAGAATGTATGAAAGGGATTTAAGACCAGGTGGCATC
>gene=hg18_chr10_102057173_102058201_+; species=SPECIES_3; score=751.30; 
CAAGGACTACCCACTCAGGATCACATGGGGCTCATCTTCCTTTAAGATCCAGTGAAGGAATAGAAGTGCTCCATTTCAAAAAGCACACTAGACCAGGTGGAGAAGGAATCAGAATTTGTGAGTACATGGAATGTCCATGCCACTACTTTTTAATGTAGTGAAGGCCTCATTGCAGGAAGTTTTCAGACAGTAGACAATGACTGCATGAGAATGTATGAAGAAGATTCAAGACCAGGTGTTATC
>gene=hg18_chr10_102057173_102058201_+; species=SPECIES_4; score=751.30; 
CAAGGTCTTCCAGCTGAGGATCACGTGGCAATCACCTTCCTTTAAGATCTAGTCAAGGCGTGAAAGTGCTCTGTTTCAAAAGGTACATTAGACCAGGTGGGGAAGGAGCCAGAATTTGTCAGTATAGCAAATGTCAGTGTCAGTACTTTTTGATGGAGTGAGGGCCTCATCCCAGGAAATTTTCAGACATGCGATAATGACTACATAAGAATGTCTGAAGGGGATTCAAGACCAGGTGATGTC
>gene=hg18_chr17_1467596_1468464_+; species=SPECIES_0; score=409.64; 
ACACAAAGTGCTGCTGAAGATGGGAGGGTGGGGACGGGCTGGGAACGTGGCTGAGGAGCTCTCCTGGCCGGGACTGCTAGTTAGAGATGCTGACTAATCCTGCAACAGGAGCCGACTTTGATTAGACATGAGGTCACGCTGGGAGAGTCAAGGAAACGCTCTTCTTCCGGTAACTGCTGCCTTCCAATTGCAGCCCTCTGGCGCCAGGGCTGTAGCGCCGAGGTTTGCAAAGCTTGCTCAGGCCTCTCGGGGTTCTCCAAGGTTACTGGA
>gene=hg18_chr17_1467596_1468464_+; species=SPECIES_1; score=409.64; 
ACACAAAGTGCTGCTGAACACCGGAGGGTGGGGACGGGCTGGGAACGTGGCTGAGGAGCTCTCCTGGCCGGGACTGCTAGTTAGAGATGCTGACTAATCCTGCAACAGGAGCAGACTTTGATTAGACGCGAGGTCACACTGGGAGAGTCAAGGAAACGCTTTTCTTCCGATAACTGCTGCCTTCCAGTTGCAGCCCTCTGGCGCCAGGGCTGTAGAGCTGAGGTTTGCAAGGCTTGCCCAGGCCTCTCGGGGCTCTCCAAGGTCACTGGA
>gene=hg18_chr17_1467596_1468464_+; species=SPECIES_2; score=409.64; 
GCAAAAAATGCTGCGAGGGGCGGGAGGGTGGGGACGGGCTGGCACGGTGGGGAACGCGCTCTGCTCCTCGGGACTGCTAGTTAGAGATGCTGACTAATCCTGCAAGAGGAGCAGCCTCTGATTAGATGCGAGGTCATGCCAGGAGACTCAAGGAAATACCTCTCAGCAGATAAGTGCTGTCTCCTGCATGCGGCCCTCCGGCGCCAGGGCCGTAAAGCTGAGGTCGGCAAGGCCTGCCTGGCCCTCTCGGGGGTGGCCAAGGTCATGGAA
>gene=hg18_chr17_1467596_1468464_+; species=SPECIES_3; score=409.64; 
ACAAAAAAAGCAGCTGAAGGCGGGAGGGTGGGCACAGGCCGGAAGTTTGGCAGAGGACCTCTCCTCTCCTGCACTGCTAGTTAGAGATGCTGACTAATCCTACAAGAGAAGCAGCCTCTGATTAGATGCGAGGTCACACTGGGAGAGTCAAGGAAACACCTCTTTCCTGATAACTGCTGCCTCCTGATTGCGGCCCTCTGGCGCCAAGGCTGTAAAGCTGAAGTCTGCAAGGCCTGCCCAGGCTTCTCAGGGCTGCCCAAGGTCATGGAA
>gene=hg18_chr17_1467596_1468464_+; species=SPECIES_4; score=409.64; 
ACAGAAAGGGCTGCTGAGGGCGGGAGGGTGGGGACAGGCTGGGAATGAGGCTGAGGATCTCTCCTCTCTGGGACTGCTAGTTAGAGATGCTGACTAATCCTGCAAGAGGAGCGGCCTCTGATTAGATGCGAGGTCACACCGGGAGAGTCAAGGAAATACCTCTCTTCAGATAACCGCTGCCTCTGGACTGCAGCCCTCTGGCGCCAGGGCTGTAAAGCTGAGGTCTGCAAGGCCTGCCGGGGCCTCTCAGGGCTGCCCAACGTCACAGAA
>gene=hg18_chr12_2775015_2776445_+; species=SPECIES_0; score=387.02; 
CATCCGCTGCTGCTCCTCATCCTGGCTTCCCACCGCTGAGCCCGCGTGTGCGGCACCCACCTCAGGGGGCCTTTACCTGGTCCAGAAGTGCATCTGTCTGCTCTCCTGTGGCATGTGACTTTCCAGCGAGAAGCTCATTTCCCCTTTGATCCATCATTCCTCCCTTTTCTACTCCTCAAGCCCCTGTCTATTCTTCGTGGAAG
>gene=hg18_chr12_2775015_2776445_+; species=SPECIES_1; score=387.02; 
CATCCGCTGCTCCTCCTCATCCTGGCTTCCCACCGCTGAGCCCGCGTGTGTGGCACCCGCCTCAGGGGGCCTTTAGCTGGTCCAGAAGTGCATCTGTCTGCTCTCCTGTGGCATGTGGCTTTCCAGCGAGAGGGTCATTTCCCCTTTGATCCGCCATTCCTCCCTTTTCTACTCCTCCAGACCCTGTCCATTCTCCATGGAAG
>gene=hg18_chr12_2775015_2776445_+; species=SPECIES_2; score=387.02; 
CACCCAGTCTTTCTGCTTCTCCTGGCTTCCCGCAGCTCAGCCCACGTGTGCGGTGGCCACCTCGGCGAGCTTTTAGCCGTTTCAGAAACGCACCTGGCTGCTCTCCAGTGGCACGCGGGCTTCCAGGGAGACCCCCATTTCCCCTTTTATTCTCCACACCACCTTTTTCTGTTTCTCAAGTCCATGTGCTTGCATCGTGGGAG
>gene=hg18_chr12_2775015_2776445_+; species=SPECIES_3; score=387.02; 
CATGCAGTGTTTCTTTTCATCCTGGCTTCCCACTGCTTAGTGCGTGAGAGAGGCGACCTCCTCAGGGAACCCTAAACTGGTCCAGAAACGGTCCTGGTTGTTCTCCAGTGGCATGTGGCTTTCCAGCAAGTGGGTCCTTTGCCCTTTTCTCTTCCACTCCCCCCTTTTGTACTCTTCAAGCTTCTGCCCATTCTTTATGCAGG
>gene=hg18_chr12_2775015_2776445_+; species=SPECIES_4; score=387.02; 
CATCCAATGTTTCTCCTTGTCCTGGCTTCCCACTGCTCAGCCCACGTGTGTGGTGATCTCTTCGGGGAGCCCTTACCTGGTCTAGAAATGCAGCTGGCTGCTGTCCAGTGGCATGCAGCTTTCCAGCGAGAGGGTCATTTCCCCTTTTATCCTTCACTCCTCCTCTTTCTACTTCTCAAGTCTTGGTCCATTCTTCATGCAAG
>gene=hg18_chr16_67369522_67370545_+; species=SPECIES_0; score=412.54; 
AGTGATTCCACGTGGTCCTGCCCTATGTGTGCCTTGGTTTGCAGCCTTCCCAGAAACAGAAATGCTTCTGGGAAACCACAGCTCCCTACCTGCTGAAGGAAATGGACACCTAGATAAGCTGAATGTGTAATCAGAAGGCAGGCTTTTCCAGATGAGCCTAAGCTAATGGCTTAAAAGGGTGTTTAAAAGAGAAAGCAGTGGTCTGAACTCCTGCCCTGTCAGCAGAAACGGTGCAGTCA
>gene=hg18_chr16_67369522_67370545_+; species=SPECIES_1; score=412.54; 
ACTGATTCCACGTGGTCCTGCCCTCTGAGCGCCGTGGTTTGCAGCCTTCCCAGAAACAGAAAGGCTTCTGGGAAACCACAGCTCCCTACCTGCTGAAGGAAATGGACACCCAGATAAGCTGGATGTGTAATCAAAAGGCAGGCTTTTCCAGATGAGCCTAAGCTAATGGCTTAAAAGGGTGTTTGAAAGAGAAAGCAGTGGTCTGAACTCCTGCCCTGTCAGCAGAAACGGTGCATTCA
>gene=hg18_chr16_67369522_67370545_+; species=SPECIES_2; score=412.54; 
GGTGGGTCTGCACCACCCTGCTCTCTGAGAACCTTGGTTCACAGGCTTCACATAAACAGAAGGGATTCCAGGAAGCCATAGCCACCTATCTGCCCAGGAAAATGGATACTCAGATAAGTTTGATGTGTAATCAAAAGGCAGGCCTTTCCAGATGAGCCTAAGCTAATGGCTTAAAAGGGTGTTTAGAAGAGAAAGCTGTTCTCCAACCTCCTGCCCAGTCAGCAGAAATGGCGCATTAA
>gene=hg18_chr16_67369522_67370545_+; species=SPECIES_3; score=412.54; 
TTTCATTCCATAAGGCCCCATCCCCCAAGAACCTTGGTTTGCAGGCTTCTCATAAACAGAAGGGATTCTGGGAAACCACAACCACATACCTGCCGAAGGAAATGAACACCCAGATAAGTTTGATGTATAATCAAAAAGCAGGCGTCTCCAGATGAGCCTAAGCTAATGGCTTAAAAGGGTGTTTAAAATGGCATCCTGTGGTCTGAACTCCTGCCCAGTCAGCAGAAGTGGAGCATTAA
>gene=hg18_chr16_67369522_67370545_+; species=SPECIES_4; score=412.54; 
GGTGATTCCACATGGTCCCACCCTCTGAGAATCTTGGTTTGCAGCTTTCCCATAAACAGAAGGGATTCTGGGAAACCACAGCCACCTACCTGCCGAAGAACATGGACCCCCAGATAATTCTGATGTGTAATCAAAAAGCCAGCCTTTCCAGATGAGCCTAAGCTAATGGCTTAAAAGGGTGTTTAAAAGAGAAAGCTGTGGTCTGAACTGCTGCCCAGTCAGCGGAAAGGGCGCATTAA
>gene=hg18_chr15_57429108_57430518_+; species=SPECIES_0; score=428.79; 
AGTAATTTGTCTACTCAGTTCCAGGAAACAATGTGGGGCTCCTTCCTGATCACCAGGCCTGCCTTTCCTCAGGGTGGAAGAGATCCACTGCTGCTGTCTGCTGACTACCTTCACACTTAGAGGATACACTGACTCAGTTTCATTACCTTCTATTACCATAGTCGTAGACTCAGAAATGGAGTTCCAAGAACTGAGCAGAAGGAAAAGAATGTAGATGAAATTGAAAAGGATAAAGTACAGCCTCTATCATTGAATAAAC
>gene=hg18_chr15_57429108_57430518_+; species=SPECIES_1; score=428.79; 
AGTAATTTGTCTACTCAGTTCCAGGAAACAATGTAGGGCTCCTTCCTGATCACCAGGCCAGCCTTTCCTCAGGGTGGAAGAGATCCACTGCTGCTGTCTGCTGACTACCTTCACACTTACAGGATACATTGACTCAGTTTCATTACTTTCTATTACCATACTCGTAGACTCAGAAACAGAGTTCCAAGAATTGAGCAGAAGGAAAAGAATGTAGATAAAATTGAAAAGGACAAAGTACAGCCTCTATCATTCAATAAAC
>gene=hg18_chr15_57429108_57430518_+; species=SPECIES_2; score=428.79; 
GTTAAGTTGTGTCCTCAGTGCCAGGAAACAATGAGGGGCTCTTTCCTGATCACCAGGCCTGCCTTGGCTCAGGGTGGAACAAATCTACTACAGTTGCCTCCTGAGTACCTCCACACCGAGGGGACACACTGAGTCAGTGGCATTAACTGCTAGAAGCATACTTGAGGTATGAAAACTGGAGTTTTAAGAACTGAGCAGAAGAAAAAGAAGGGACACAAAATCAAAAAGGACAAAGCATAGCATCCATCAGTCAAAAAAC
>gene=hg18_chr15_57429108_57430518_+; species=SPECIES_3; score=428.79; 
AATACTTTGTTTACTTAGTTCCAGGAAACATAAGGGGGCTCTTTCCCCATCACCAGACCTGCCTCCTCTCAGAGTGGAACAGGTCCACTACTGCTGCCTCCTGACTACATTCACATAAGGAAGATTCATGGAGTCAATGGCATTGACTTTTATTACTATACTTGGATTAGGAGAAGTGGAGTTCCATGGACTCAGCAGAATGAAAAAGAGGGACATAAAATTCAGAAGGACAAAGTATAGCATCCATCATTCAACAAAC
>gene=hg18_chr15_57429108_57430518_+; species=SPECIES_4; score=428.79; 
AATAATTTGTCTACTCAGTTCCAGGAAACAATGAGGTGATCTTTTCTGATCACCAGGCCTGCCTTTCTTCAGGGTGGAACAGATCTACCACTGCTGTCTCCTGACTACCTTCACACCTGGAGGATACACTGAGTCAGGAGCGTTAACTTTCATTACTATACTGGCAGCAGGAGAAATGGAGTTCTAAGAACTGGGCAGAAGGAAAAGAAGGGAGACAAAATTCAAAAGGACAAAGTACAGCATCCATCATTCAGCAAAC
>gene=hg18_chr3_50613196_50614294_+; species=SPECIES_0; score=375.61; 
CCACTTCTGAGCTGGCACCAGGCCTGCGCCGCCTGGGACCTGCCAGATCACGTTGAGCAACCAGTTCCTGAGAAGCGTTGAAGGCAGTGTGGTTTAAAATTAACTCCCCCGCTCCCCCTCCCGCCTGCGGCCTCCTCTGAGTTCTTGGAAGCGGCGCTCTGCTCTTCCTGGGAAGAGGCCTCCAGCCCCAGCTGCTGCAATTCTGGCGAAAACACCTCACCCAGGCTGGGGGTGGGGGTGCCACGCCAGCCTTCTCTGCCCTACACAAGGCCCAGGGATCCTCTGGAAGCTA
>gene=hg18_chr3_50613196_50614294_+; species=SPECIES_1; score=375.61; 
CCACCTCTGAGCTGGCACCAGGCCTGCGCTGCCTGGGACCTGCCAGATCACGTTGAGCAACCAGTTCCTGAGAAGCGTTGAAGGCAGTGTGGTTTAAAATTAACTCCCCCGCTTCCCCTCCCGCCTGCGGCCTCCTCTGAGTTCTTGGAAGAGGCGCTCTGCTCTTCCTGGGAAGAGGCCTCCAGCCGCAGCTGCTGCAATTCTGGCGAAAACACCTCACCCAGGCTGGGGGTGGGGGTGCCACGCCAGCCTTCTCTGCCCTCCGCAAGGCCCAGGGGTCCTCTGGAAGCTA
>gene=hg18_chr3_50613196_50614294_+; species=SPECIES_2; score=375.61; 
CCACCTCTGAGCTGGCGACAGGCCTGCCCCGCCTGGGACCTGCCAGATCACGTTGAGCAACCAGTTCCTGAGAAGCGTTGAAGGCTGTTTGGTTTAAAATTAACTCCCCCGCTCCCCCTCCCGCCTGCGGCCTCCTCCGAGTTCTTGGAAGAGGCGCTCTGCTCTTCCTGGGAAGAGGCCTCTAGCCGCAGCTGCTGCAATTCTAGCAAAAACACCTCACCCAGGGTGGGGGTGGGGGTACCATGCCCGCCTTCTCTGCCCTCTGTGAGACCCAGGGATCCTCTGGAGCCTA
>gene=hg18_chr3_50613196_50614294_+; species=SPECIES_3; score=375.61; 
CCCCCGCTGAGCTGGCACCCTGCCTGGCCCGCCTGGGACCTGCCAGATCACGTTGAGCAACCAGTTCCTGAGAAGCGTTGAAGGCTGTTTGGTTTAAAATTAACTCCCCCACTCCCCCTCCCGCCTGTGGCCTCCTCTGAGTTCTTGGAAGAGGCGCTCTGCTCTTCCTGGGAAGAGGCCTCCAGCCGCAGCTGCTCCGATTCTAGTGAAAACACCTCACCCCGGGTGGGGGCGGGGGTGCGACACCAGCCTTCTCCGCCCTCTGAAAGGCCCAGGGATCCTCTGGAGCCTA
>gene=hg18_chr3_50613196_50614294_+; species=SPECIES_4; score=375.61; 
CCACCTCTGAGCTGGCACCAGGCCTGCCCCGCCTGGGACCTGCCAGATCACGTTGAGCAACCAGTTCCTGAGAAGCGTTGAAGGCTGTTTGGTTTAAAATTAACTCCCCCGCTTCCCCTCCCGCCTGTGGCCTCCTCCGAGTTCTTGGAAGAGGCACTCTGCTCTTCCTGGGAAGAGGCCTCTAGCCGCAGCTGCTGCAATTCTAGTGAAAACACCTCACCCAGGGTGGGGGCGGGGGTGCCACACCTGCCTTCTCTGCCCTCTGCAAGGCCCAGGAATCCTCTGGAGTCTA
>gene=hg18_chr2_28178526_28179490_+; species=SPECIES_0; score=494.40; 
GGAAAGGGCTAAGCTACAACTTGGTCATTCTCCAGATCCAAGAGGAAATGGATTGGAGCAGTTGTGCCTTTGTAGAGCAGATGTTTTGGTTGGAAAGGCTATCAGCCATCTGACTCATAATAAATTCTCAATTCCAGTAAATTCCCAGTTTTCAGTTACAGTAGGTAGGATGCAGGAAAACAGTGTCTTCCACTTTGGGGTCTTTGAACTTATTTCACATGTTACCACTGTTCCTTGTGCATTACAATGTGCGAACAGACAAAATACTAGGGGAGGTTAGAGCAATTCCAGGAATAGA
>gene=hg18_chr2_28178526_28179490_+; species=SPECIES_1; score=494.40; 
GGAAAGGGCTAAGCTACAACTTGGTCATTCTCCAGATCCAAGAGGAAATGGATTGGAGCAGTTGTGCCTTTGTAGAGCAGATGTTTTGGTTGGAAAGGCTATCAGCCATCTGACTCATAATAAATCCTCAATTCCAGTAAATTCCCAGTTTTCAGTTACAGTAGGTAGGATGCAGGAAAACAGTGTCTTCCACTTTGGGGTCTTTGAACTTGTTTCACATGTTACCACTGTTCCTTGTGCATTACAATGTGCGAACGGACAAAATACTAGGGGAGGTTAGAGCAATTCCAGGAATAGA
>gene=hg18_chr2_28178526_28179490_+; species=SPECIES_2; score=494.40; 
GGAGCGGGCTAAGCTACAACTTGGTCCTTCTCCAGATCCAAGAGGAAATGGGTTGTAGCAGTTGTGCCTTTGTAGAGCAGATGTTTTGGTTGGAAAGACTGTCAGCCATCTGACTCATAATAAATCCTCAATTCCAGTAAATTCCCAGTTTTCAGTTACAGTAGGTAGGATGCAAGAAAACAATGTCTTCCACTTTGGGAACTTTGAGCTTGTTTCACATATTACCACTACCCCCTGTGCATTATTGTGTGTGAAAGGATGAAATACTAGGGGAGGTTAGAGCAATTCCAGGAATAGA
>gene=hg18_chr2_28178526_28179490_+; species=SPECIES_3; score=494.40; 
GGAAAGGGCCAAGCTACAACTTGGTCATTCTCCAGATCCAAGAGGAAATGGATTGTAGCAGTTGTGCCTTTGTAGAGCAGATGTTTTGGTTGGAAAGGCCATCAACCAGCTGACTCATAATAAATCCTCAATTCCAGTAAATTCCCAGTTTTTAGTTACAGTAGGTAGGATGCAGGAAAACAATGTCTTCCACTTTGGGATCTTTGAACTTGTCTCAGATATTACCACTATTCCCCGTGCATCACAGTGTGTGAAAGAATGAAATGCTCAGGGAGGTTAGAACAATTCCAGGAATAGG
>gene=hg18_chr2_28178526_28179490_+; species=SPECIES_4; score=494.40; 
GGAAAGGGCTAAACTACGACTTGGTCATTCTCCAGATCCAAGAGGAAATGGATTGTAGCAGTTGTGCCTTTGTAGAGCAGATGTTTTGGTTGGAAAGGCTATCAACCATCTGACTCATAATAAATCCTCAATTCCAGTAAATTCCCAGTTTTCAGTTACAGTAGGTAGGATGCAGAAAAACAATGTCTTCCACTTTGGGATCTTTGAACTTGTTTTACATATTACCACTGTTCCCTGTGCATTACTGTATGTGAAAGGATGAAATACTAGGGGAGGTTAGAGCAATTCCAGGAATAGA
>gene=hg18_chr6_31910053_31911122_+; species=SPECIES_0; score=375.99; 
CCAGACAGATCCCTGTTTTTTGTTTTTCAAAATTCAGAAAGCATCTCCGAATATTTGCCCAGAGGAGTGTGAAACATACTTTCCTGTCTTTCTTTCACTTTGTTTATTTCTGTGTGGACAAAGGGGAAAATGCCGCGGTCTAGCCAGGCAATAAGAAAACAACTATACCCGTCAGGCCCCACCCGGCGCCGCATAAATGGCCCCGGCCGCCATTTTAGTTCTTTTTGCGAAGTGGGCTGTTGTAATAG
>gene=hg18_chr6_31910053_31911122_+; species=SPECIES_1; score=375.99; 
CCAGACAGGTCCCTGTTTTTTGTTTTTCAAAATTCAGAAAGCATCTCCGAATGTTTGCCCAGAAGGGGGTGAAACATACTTTCCTGCCTTTCTTTCACTTTGTTGAGTTCTATGTGGATGAAGGGGAAAATGCCGCGGTTTAGCCAGGCAATAAGAAAACAGCCATACCCATCAGGCCCCACCCGGCGCCGCATAAATAGACCCGGCCACCATTTTAGTTTTCTCTGCGGCGTGGGCTGCTGTGATAG
>gene=hg18_chr6_31910053_31911122_+; species=SPECIES_2; score=375.99; 
CCAGTCAGGTCCCTGTCCTTTGAATTTAAAAATTCACAAAACGTCTCCGAATCTTTACCCAGAAGAATGTGAAACATTCTCTCGTGCCTCTCTTTCACATTGCTTAGTCTTGTATGGACGAGGAGGGACATTCTGCGGTCGAGACAGGCACTCAGAAGACAGCTATGCCCGTCAGGCCCCAAGCCGCGCCGCATAAATAGCCCTGGCAGCCCCTGCAGTTCTCTTTGTTCGGCGAACACCTCGGCGAG
>gene=hg18_chr6_31910053_31911122_+; species=SPECIES_3; score=375.99; 
CGAGAGACGTCTCTCTTTTTTGTTTTTCAAAATTAACAAAATACGTGCGAATATTTGCCCGGAAGAGTGTGAGACATTCACGGCTGCCTCTCTTTCACTTGGCCTGTTCTCTTTCGGACGAAGAGGACGGTGCGGTGGTCGAGCCAGGCACTGCGAAGACAGCCCTACATGTCAGGCCCCAGCACATGCCGCATAAATAGGCGGGGCCGCGAAGGCCGCTCCCTTTGTGCGGTGGTCGGTCCGGCTTG
>gene=hg18_chr6_31910053_31911122_+; species=SPECIES_4; score=375.99; 
CCAGTCAGGTTCCTGGGTTTTGATTTTCAAAATTCACAAAACATTTCCGAATATTTACCCAGAAGAGTGTGAAACATTCACTCATGCCTCTCTTTCACTTTGCTTATTCTCCTTTGGACGAAGGGGAAAATTCTGCGATCGAGTCAGGCACTAAGAAGGCAGCCATGCTCGTCAGGCCCCACCCCACGCCTCATAAATAGCCCTAGTGGACATTTTTATTCTTTCTGTGAGATTAACTGCTCTGCAAG
>gene=hg18_chr11_64520432_64521767_+; species=SPECIES_0; score=711.29; 
ACAGAGGTGCATGGTAGGCGGGGGAGCAGAGTGGTCCCTCAGCAGCTGTGACTTCCCAGTGCCCTCTGGAGGCCTAAGGAAGTGGCAGCTCTTTAAATCCCCAGTGGCCACTCCGCCCCCAGAGGGCCAAGTTTCAGTTTCTCCTAAAGCCACCAGCTGCTCAGAATCCCTGGCTCAGGCTTGCTCACGTGGCTAGAATTTCCTAACATGAACTGGCCTTCCGGTTGGGCCCCTTCTCTGGAAAGAGGATGGTGGAGAGGAGGGAGCCAAAGGCCAGGTATG
>gene=hg18_chr11_64520432_64521767_+; species=SPECIES_1; score=711.29; 
GCAGAGGTGCATGGTAGGCAGGGAAGCAGAGTCGTCCCTCAGCAGCTGTGACTTCTCAGTGCCCTCTGGAGGCCTAAGGAACTGGTGGCTCTTTAAATCCCCAGTGGCCACTCCGCCCCCAGAGGGCCAAGTTTCAGTTTCTCCTAAAGCCACCAGTTGCTCAGAATCCCTGGCTCAGGCTTGTTCACGTGGCTAGAATTTCCTAACATGAACTGGTCTTCCGGTTGGGCCCCTTCTCTGGAAAGAGGATGGTGGAGAGGAGGGAGCCAAAGGCCAGGTGTG
>gene=hg18_chr11_64520432_64521767_+; species=SPECIES_2; score=711.29; 
GCAGAGGTGCATGGTGGGGAGGAGAACCCGGGCGTCCCTCAGCTGCTGTGACCTCCCAGTGCCCTCTTGGGGCCCAAGGAAGTGGCAGCTCTTTAAATCCCCGGTGACCACTCCGCCCCCAACAAGCCAAGTTTCAGTTTCTCCTAAAGCCACCGGCTGCTCAGAATCCCAGGCTCGGCTTGGCTCACGTGGCTGGAATTTCCTCACACGAACGGGCCTTCCGGTTGGGCCCCTTCTCTGGGATGAGGACGGTGGAGAGGAGGGGGCTGAAGGCCAGGTGTG
>gene=hg18_chr11_64520432_64521767_+; species=SPECIES_3; score=711.29; 
GCAGAGGTGCATGGCAGGCAGGGGGGCAGAGGTATCCCTCTGTCACTGTGACCTCCCAGTGCCCTCTGGGGGCCCAAGGAAGTGGCAGCTCTTTAAATCCCTGGTGACCACTCCGCCCCCAGCAAACCCAGTTTCAGTTTCTTCTAAAGCCACTGGCTGCTCAGAATCCCTGGCTCGGGTTGGCTCACGTGGCTGGAATTTCCTAACACGAACTGGCCTTCCGGTTGGGCCCCTTCTCTGAAAGGAGAACAATGGAGAGGAGGCAGCCAAAATCCTGTTACC
>gene=hg18_chr11_64520432_64521767_+; species=SPECIES_4; score=711.29; 
GCAGAGACGCATGGTGGGCAGGGGTGCAGAGGTGTTCCTCGTCCGCTGTGACCTCCCAGTGCCCTCTGGGGGCCCAAGGAAGTGGAAGCTCTTTAAATCACCAGTGACCACTCCGCCCCCGGCACGCCAAGTTTCAGTTTCTCCTAAAGCCACCGGCTGCTCAGAATCCCTGGCTAGGGTTGGCTCACGTGGCTGGAATTTCCTAACATGAACTGGCCTTCCGGTTGGGCCCCTTCTCTGGGAGGAGGAGGGTGGGGAGGACGGAGCCTATGGCCAGGTGTG
>gene=hg18_chr6_42477271_42478871_+; species=SPECIES_0; score=370.69; 
ACCATAAATTCTATGTCTTTTTAGACCCCTGAGGCTGGGTTGCCTGATTGCAGAGGGCCCTGTCAGTCCCAACTGGCTGCATCTGCCGGGCATCTGAAAGCTTTACAGTAAATGGTGACTCATCTATTGCAGCCACCATAGGTACCGCTAATGTAATAAGCTGAAGTTTGTTCCATCCACATGAAAGAGAAACACCGGGTGCAGGGGTGAGCCTGACTAAAACTGAGACCCCTGTTCACCGCTACTCGTCAGCATCTAGCTGCAACTCAAACTGTAATTACCCAGCT
>gene=hg18_chr6_42477271_42478871_+; species=SPECIES_1; score=370.69; 
GCCACAAATTCTGTGTCTTTTTAGACCCCTGAGGCTGGGTTGCCTGATTGCAGAGGGCCCTGTCAGTCCCAACTGGCTGCATCTGCCGGGCATCTGAAAGCTTTACAGTAAATGGTGACTCATCTACTGCAGCCACCATATGTACTGCTAATGTAATAAGCCGAAGTTTGTTCCATCCACATGAAAGAGAAACACTGGGTGCAGGGGTGAGTCTGACTCAAACTGAGACCCCTGTTCACCGCTACTCGTCAGCATCTAGCTGCAATTCAAACTGTAATTACCCAGCT
>gene=hg18_chr6_42477271_42478871_+; species=SPECIES_2; score=370.69; 
CCCACAAGTTCTCCCCCTTGTTATATGCTCGTGGCTGGGGTGCCTGATCGCAGAAGGCCCTCTCACTCCTGACTGGTTACGTCTGCCGGGCATCTGAAAGCTTTACAGTAAATGGTGACTCATCTATTGCAGCCACCATAGGTACCGCGAATGTAAAAAGCCAGAGTTTGTTCCATCCACATGAAAGAGAAACAGCAGGTATGGAGCTGAGCCTGACTCAAACTGCGACCCCCGTTCACCGCCACTTGTCAGCATTTAGCTGAAACTCAAAATGCAATTACCCAGCT
>gene=hg18_chr6_42477271_42478871_+; species=SPECIES_3; score=370.69; 
ACCGCAACTTCTTTCTCTCTTTAGATACTGATGGCAGGGTTGCCTGATGGCAGAAGGCCCTCTCACTCCCAACTGGCTGGGCCTGCCGGGCATCTGAAAGCTTTACAGTAAATGGTGACTCATCTACTGCAGCCACCATAGGTACCGCTAATGTAATAAGCCGAAGTTTGTTCCATCCACATGAAAGAGAAACACTGGGTACAGGGGTGAGCCTGACTCAAACTGTGACCCCCGTTCACCGCCACTCGTCAGCATTTAGCTGAAACTCAAAATGTAATTACCCAGCT
>gene=hg18_chr6_42477271_42478871_+; species=SPECIES_4; score=370.69; 
GCCACAGGTTCTCTCTCTCTTTAGACACTCATGGCTGGGTTGCCTGACTGCAGAAGACCCTGTCGCTCCCGACTGGCTGTGTCTGCCGGGCACCCGAAAGCTTTACAGTAAACGGTGACTCATGCACTGCAGCCACCATTAGTACCGCTAATGTAATAAGCCAAAGTTTGTTCCATCCACATGAAAGAGAAACGCTGGGTGCAGGGGTGAGCCTGACTCAAACTGTGACCCCCGTTCACCGCCACTCGTCAGCATTTAGCTGAAACGCACACTCTAATTACCCAGAT
>gene=hg18_chr10_11956297_11957335_+; species=SPECIES_0; score=684.05; 
GCTCACCTGGAGAGGTTTGTGTTTTCATTGAAAGGACAAGTCACCAAACAGGTTTTGTGTCTTCTCTTCACAAGGCTCCCCTGCTTTTAAGTAGGGGACAAGTTCCATCTCCTTTTCTAATCTGCTAGTTGGACAAGCCCTGCTTTCAAATAGTTGAGGAAAGAAGACAGAGCTGCAAGCTTTCCTGGGAAATCACGTGTTGAATTAGGGACCCAGCTCACTGGCCACTCCCCCGCCTGGCTCTCCC
>gene=hg18_chr10_11956297_11957335_+; species=SPECIES_1; score=684.05; 
GCTCACCTGGAGAGGTTTGTGTTTTCATTGAAACGACAAGTCACCAAACAGGTTTTGTGTCTTCTCTTCACAAGGCTCCCCTGCTTTTCAGTAGGGGACAAGTCCCATCTCCTTTTCTAATCTGCTAGTTGGACAAGCCCTGCTTTCAAATAGCTGAGGAAAGAAGACAGAGCTGCAAGCCGCTCTGGGAAATCACGTGTTGAATGAGGGAGCCAACTCACTGGTCACTCCCCCGCCTGGCTCTCCC
>gene=hg18_chr10_11956297_11957335_+; species=SPECIES_2; score=684.05; 
GCTCACCTGGAGAGGCTTATGTTTTCATTGAAATGACAAGTCACCAAACAGGTTTTGTTTCTTCTCTTCAGAAGGCTTCCCTGCTTCAAAATATGGGACAAGTTCCATATCCTTTCCTAATCTACTCGCTGGACAAGCCTGGCTTTCAGATATCCGAGAAAAGAAAGCAGGGCTGTCAGCTGGCCTGGGGAAGTTGGAGCTGGCCGAGAACGCCTGCTCACTGACCACGACCGCTCCTCACGCTCTC
>gene=hg18_chr10_11956297_11957335_+; species=SPECIES_3; score=684.05; 
GCTCACCTGGAAAGGTTCGTGTTGTCACCGCAATGACAAGCCACCAAACAGGTTCTGTTTGTTCTTTTCACGAGGCTCTCCGGCTTTCAAGTATGGGACAAGTTGCATATCCTTTTCTAATCTGCTCCCTGGACAAGCCCTGCTTTCAGATACCTGAGAAAAGAAGGCAGGGCCGTAAGCCGTCCTGGGAAGACGGGGACTGACTTAGGCATCCACCTCCCTAGCTACTGTCCCTCATGGCTCCCTG
>gene=hg18_chr10_11956297_11957335_+; species=SPECIES_4; score=684.05; 
GCTCACCTGGAAAGGTTCGTGTTTTCACTGAAATGACAAGTCACCAAACAGGTTTTGTTTCTTCTCTTCACAAGGCACCCCTGCTTTAAAGTATGGGACAAGTTCCATATCCTTTCCTAATCTGCTCGCTGGACAAGCCTTGCTTTCAGATATCCGAGAAAAGAAGGCAGGGCTGGCAGCCGTCCTGGGAACTCTGGAACTGAGTAAGCAACCCACTGCTCTGGCCACGCCCCCTCCACACCCCCTC
>gene=hg18_chr18_8880524_8881509_+; species=SPECIES_0; score=381.31; 
TCATGGGTAATTTGTTTTTATAATAATCTTAGAAAAGGAAGTGCTTTCTATGTATGAAACAAAATCCAGAATCTGTATCCTGAGTAATAAAGAATTGGGCTTTCCCTTTCCTGTGAGTTAATCTCTAACTTCTTGGAATTTCTGGGTGATAGGAATGTCTTTTATTCATGGTATGCCCTCATAGTTTATTCTAATAAGATGACTCAGACAGAGGCTGGCAGAGAGAGAGACCAATAG
>gene=hg18_chr18_8880524_8881509_+; species=SPECIES_1; score=381.31; 
TCATGGGTAATTTGTTTTTGTAATAATCTTAGAAAAGGAAGAGCTTTCTATGTGTGATACCAAATCCAGAGTCTGTATCATGTGTAATAAAGAATAGGGCTTTCCCTTTCCTGGGAGTTAATATCTAACTTCTTGGAATTTTTGGGTGATAGGAATGTCTTTTATTCATGGTATGCCCTGATAGTTTATTCTAATAAGATGACTCAGACAGGGGCTGGCGGACAGAAAGACCAATAG
>gene=hg18_chr18_8880524_8881509_+; species=SPECIES_2; score=381.31; 
TCATGAGCAATTTGTTTTTGTAATAATCTTAGGAAAGAAAAAACCTTCTATATAGACTACAAATCCTAGAATCTGTATCCTGGGTGATAAAGAGTTGGCCTGTCTCCTTCCTGGGAGGTAACCTTTCAATACTTGAAATTTTCCAGTGATAAGAATGTCTGTCATTCTTAGTGGACCCCAAAAGTTTATACTAAGGAGATGACTCAACTCAGGGCTTCCAAACAGGAAGACCAGCAG
>gene=hg18_chr18_8880524_8881509_+; species=SPECIES_3; score=381.31; 
TTCTGAGCAATTTAGTTTTGTAATAATCTTTAAAAAGGAAGAACTTTCTACGTATGATACAAAATCCAGAATCTGTATCCTGGGTGATGAGGAATTGGTCTTTCTCTTTCCTGGGAAATAAGCTCTAAAACCTTGGAGATTCCAAATAATAAGAATGTCTCTTATTCATGGTGGACTCTGAGGGTTTATAGTAAGGACATGACTCTGAGGGGAGCTGGTATATAGGAAGACCAGTAG
>gene=hg18_chr18_8880524_8881509_+; species=SPECIES_4; score=381.31; 
TCCTTGGCAATTTATTTTTGCAATGATCTTAGAAAAGGAAGAACTTTCTATATATGGTACAAAATCCAGAATCTGTACTTTGCATAATAAAGAATTGACCTTTCTCTTTCCCACGAGGTAACTTCTAAATCACTGGAATTTTGGGGTGATAAGAATGCCTTTCATTCAGGGTGGACCCTGAGAGTTTGCTCTGAGGAGATTACTCAGATGGGGACTGGCACATAGGAAGACCAGCAG
>gene=hg18_chr9_128968024_128969555_+; species=SPECIES_0; score=396.58; 
AGCAGATTCGGGGACTCATTGTTCTGACTCTGCTGTCTCCATGGCCTCAAATCCTCCACTGAGCTGGCAGGTGCAGGAAGAGAGAACCATATATTGGGTTTTATGGTCCAGGCTTGCAAGGTGCAGGCTTTTGCTGGCTAGGAATATAATCTAGCTGTGGGCCTGGGAGAAGGGAAATGATGTGGTAAGACTGGCCACACTCTGCTGCACGTGGCCAAATCCACAGTGTGCCTGTA
>gene=hg18_chr9_128968024_128969555_+; species=SPECIES_1; score=396.58; 
AGCAGATTCGGGGACTCTTTCTTCTGACTCTGCCATCTCCATGGCCTCAAATCCTCCACTGAGCTGGCAGGTGCAGGAAGAGAGAACAATACAATGGGTTTTATGGGCCAGGGTTTTAGTGTGCAGGCTTTTGCTGGCTAGGAATATAATCTAGCTGTGGGCCTAGGAGAAGGGAATCGATGTAGTAAGACTGGCCACACTCTGCTGCACGTGGCCAGATCCACAGTGTGCCTGTA
>gene=hg18_chr9_128968024_128969555_+; species=SPECIES_2; score=396.58; 
AGCAGATTCTGGGGCTCTATCATGTGGTTCCACCATGTCCACGGTGCCAAGTCCTCCACGGAGCTGGCAGATGCAGAAAGAGAGAATCATGTAATGGGACTTCTGGGTCAGACTTGCACAGCACTCATTGCTTCTGGGTAGGAATGCAACATAGCTGTGGGCCTAGGAAAAGAGCATTGACTTGGTCAAACTAGCCAGGCTCTCCCACAGGTGACCAAATCCAAAGGGTGACCCTG
>gene=hg18_chr9_128968024_128969555_+; species=SPECIES_3; score=396.58; 
AGAGGATTCAGGGACTCCTCCATGTGGCGCCACCATATCCATGGCCTCAAGTCCTCTAGTGAGCCAGCAGGTGCAGGAAGAGAGAAGCATACAATAGGTTTTATGGGCCAGATTTGTACAGTGCTCATTTTTGCTGGCTAGGAATGTAATCTAGCTGTGGGCCTAGAAAAAAGGAGATGACTTGGTAAAACTGGCCACACTCTGCTACACATGACCAGATCCAAAGTATGACTCAG
>gene=hg18_chr9_128968024_128969555_+; species=SPECIES_4; score=396.58; 
AGCACATTCAGGGCCTCCTTCATCAGGCTCAGCCACGTCCATGGCCTCAAGTCCTCCACTGGGCTGGCAGATGGAGGAAGAAAGAATCATACAATGGGTTTTCTGGGCCAGACTTGCCAGGCGCATGTATCTGCCGGCTGGGAATGTGATCTAGCTATGAGTCTAGGAAAGGGGAGATGACTGGGTAAAACCAGCCAGGCTCTGCTACACATGACCAGATCCAAAGTGGGACTCTG
>gene=hg18_chr6_6627267_6628071_+; species=SPECIES_0; score=657.14; 
GCCGCTCACTCCCAGTGGCTCCCTCCCTTTCTTGGGCACACCAGCTACAGTATTCTCCTGCCTGCCCCAAATACAAGCCTCCACGCAGGGCATGCAGATGCAAACCTCTGCCTTCCAGGAAACCCACAAAACTTCCTCCTTGGAGTTGGTTCCAGTAAAAGGTGGAGCTCACCCACAGTGGGCAGGAAGTTGAAAACACAATCCAAACTCAGCAGCGACTTTCTTCTGAGGCCCTGGTAGCTAGTTAATCATTTCACCTTGGTTTTCCATCTTTCTAATGGGAGT
>gene=hg18_chr6_6627267_6628071_+; species=SPECIES_1; score=657.14; 
GCCGATCACTCCCAGTGGCTCCCTCCCTTTCTCGGGCACACCAGCTGCAGCATTCTCCTGCCTGCCCCAAATACAAGCCTCCACGCAGGGCGTGCAGATGCAAACCTCTGCCTTCCAGGAAACCCACAAACCTTCCTCCTTGGAGTTGGTTCCAGTAAAAGGTGGAGCTCACCCACAGTGGGCAGGAAGCTGAAAACACAATCCAAACTCAGCAGTGACTTTCTTTTGAGGACCTGCTAGCTAGTTAACCATTTCACCTTGGTTTTCCATCTTTCTAATGGGAGT
>gene=hg18_chr6_6627267_6628071_+; species=SPECIES_2; score=657.14; 
GCGGGCCGCTCGGAACGGCGCCCTCCCGTTCCCAGACCCGCCTCCCGCAGCATCCTCCCGGCCACGCCAGGCAAGGGCCCCGGCGCAGGGCGTGCCAATACCAAACTCTGCCTTCCAGGAACCTCACAAACCTCCTTCCCTGAGCTCGGTTCCAGTCAAAGGTGGGGCTTGGCTGCAGCGGGCAGGAAGCCCAAAAGGTAATCTGAACTCAGCACTGACTGTCGGTCATGGCCCTGGGAGCTGGGGAATCCCTTTGCCTTGGTTTCCTGTCCCCATAATGAGAGC
>gene=hg18_chr6_6627267_6628071_+; species=SPECIES_3; score=657.14; 
GCCGCTTGCTCAGAACATCTCCCTCCCTTTCCTAGGCGTACCAACTGCAACGTTGTTCTGGCTACACCAGTCAAAAACCCCAGCACAGGGCATGCAAATGCAAACCTCTGCCTTCCAGGAAACACACAAACCTTCTTCCCTGGGGTTGGTTTCAGTAAAAGGTGGGGCTCAGCTGCAATGGGAAGGAAACCCAAAACATAATCCAAACTCAGCAGTGGCTTTCTTTTATGGCTTTGGGTGATAATTAATCACTTTGCCTTGGTTTCCCATCTGTATAATGAGAAT
>gene=hg18_chr6_6627267_6628071_+; species=SPECIES_4; score=657.14; 
GCTGCTGGCTCTGAATGGCTCCCTCCCTTTCCCAGGCACACCAACTGCGACAGGCTCCTGGCTGCGCCACATAGAAGCCCCAGCACAGGGCATGCAAATGCAAACCTCTGCCTTCCAGGAAACTCACAAACCTTCTTCCCTGAGGTTGGTTCCAGTCAAAGGTGGGGCTCAACTGCAGCGGGCGGGAAGCCCAACACGCAATCCAAACTCAGCGATGGCGTTCTTTCATGCCTTTGGGAGACAATTATTCACTTCGCCTTGGTTCCCCATCCTTATAGTGAGAAT
>gene=hg18_chr2_223492727_223493689_+; species=SPECIES_0; score=449.57; 
GATGACACAAGATTTAATTTCCAGGTGTTGGAGAAGGGTGCTGTGCATTGAAGGAGTGAAGGGCTGATTTGGAAGTAAAGACTTCAGTGTAAACATTATTTAAGAAATGTATCTTGACTGACAGAGGAAGTTCAGTACATTTAAAATTTTCACACTCATTTAAAGTTCACATGTAGAGTAGTCTGGGAGTGGTTCAGACAATGCCAACCATGACCATTTCTCTGTTCTTCT
>gene=hg18_chr2_223492727_223493689_+; species=SPECIES_1; score=449.57; 
GATGACACAAGATGTAGTTTCCAGGTGTTGGAGAAGGGTGCTGTGGATTGAAGGAGTGAAGGGCTGATTTGGAAGTAAAGACTTTAGTGTAAATATTATTTAAGAAATATATCTTGACTGACAGAGGAAGTTCAGTACGTTTAAAATTTTCACACTCATTTAAAGTCCACATGTAGAGTATTCTGGGAGTGGTTCAGATAATGCCAACCACGACCGTTTCTCTGTTCTTCT
>gene=hg18_chr2_223492727_223493689_+; species=SPECIES_2; score=449.57; 
AGTGACGCAGGACTCAGTTTCTAGGTGGTGGAGAATGGTACCATGGGACAGAGGAGTGAATGGCAGGTTAGGAAGCAAGAACTTGAGTAATAACAGTTGTCAAGAAATACATCTTGACAGGTAGAGCAAGCGCAACAAGTTTAAAATGTTCCTGTTTACTGAAAGACCACGTTTAGGGTAGTCCAAGATTAATTCAGGCGGTGCTGCCCGTGACAACTTCTCTGTCTTTCT
>gene=hg18_chr2_223492727_223493689_+; species=SPECIES_3; score=449.57; 
GGTGAGGCAGGATTCAGCTTCTAGGGGGTGGAGAGTGGTGCCTTGGGACGAGGGACTGAATGCTAGGCTAGGAGGACAGGACGGGAATGGAGACCATTGTCATGAAATACATCTGCGCATATAAGGGAAGCTCAGCACATTTAAAATGGTCCCACTTCTTTAAAGTCCACATTTGGAGAAGTCCCAGATTAATTCGGGCGGTGCCCTCCCTGACCACACTTCTGCCTTCCT
>gene=hg18_chr2_223492727_223493689_+; species=SPECIES_4; score=449.57; 
GGTGAGCCAGGAGTCAGTTTCCAGGTGGTGGGGAATGGTGCCGTGGGACGAAGGCGTGAATGGCAGATTAGGAAGTAAGGACTTGAATGATAACAGTTGTCAAGAAATATGTCTGGGCAGGTAGAGAAAGCACAATGTTTTTACAGTTTTCCTCCTTATGTAAAGTCCACTTTGAGGGTAGTCCATGATTAATTCAGGCAGTGCCTTCCATGACCACTTCTCTGTCTTTCC
>gene=hg18_chr1_32484759_32485968_+; species=SPECIES_0; score=667.19; 
AGGGCCAAGACTCTGGTATGAATGATGCTTTTCTCATCCTGGAGCAACTTCCTTTCTGGGAATTGGGTGTCTCCTTCTGGGCAAAGACAATAAAATTCATCCAAAGGGCCAGAGGAGCAGGGTTCCTCCCCCACCCAGATGGGCATCACGTGGCTCCCAAGTTAGCAGTCCAGGAAAATTCCAGCCCTTGCATACTTGGCCTCACACACCCATCTGCTCACCCTGGCACATTCAGCCCCCCTAACCCACCTTGAACATTGACCACCACACACTCCCTGGCACGCTCTTCT
>gene=hg18_chr1_32484759_32485968_+; species=SPECIES_1; score=667.19; 
AGGGCCAAGATTCTGGTATGAATGATGCTTTTCTCATCCTGGAGTAACTTCCTTTCTGGGAACTGGGTGTCTCCTTCTGGGCAAAGACAATAAAATTCATCCAAAGGGCCAGAGGAGCAGGGTTCCTCCCCCACCCAGATGGGCATCACGTGGCTCTCAAGTTAGCAGTCCAGGAAAATTCCAGCCCTTGCATACTTGGCCTCACACAACCATCTGCTCACCTTGGCACACTCAGCCCCCCTAACCCACCTTCAACATTGACCACCGCACACTCCCTGGCACGCTCTTCT
>gene=hg18_chr1_32484759_32485968_+; species=SPECIES_2; score=667.19; 
AGGGCCAAGACTCTAGTGTGGACGATGCTTTTCTTATCCTGGAGCAACTTCCTTTCTGGGAACTGGGTGTCTCCTTTTGGGCAAAGACAATAAATTTCATCCAAGGGGCCAGAGGCGCAGGGCTCCTCCCCCACCCGGATGGGCATCACGTGGCTCCTGGGATAGCAGTCCAGGAAAATCCCAGCCCTTGCACACTCAGCCTCCTACACCCATCTGCTTACCCTGACACACTCAGCCTCCCTGACCCACCTTGAACATTCACCATCGCACACTCCCTGGCACATTTCTTT
>gene=hg18_chr1_32484759_32485968_+; species=SPECIES_3; score=667.19; 
AAGGCCAAGACTTTAGTGTGGATGATGCTTTTCTCATCCTGGAGCAACTTCCTTTCTGGGAACAGGGTGTCTCCTTCTGGGCAAAGACAATAAAATTCATCCAAGGGGCAGGAGGAGCCCTGCTCCTCCGCCATCCGGATGGGCGTCACGTGGCTCCCCAGATTGCAGGCCAGGAAAATCCCAGCTCTTGCACACTCGGCCTTCCATACCCCTCTACCCTCCCTGACACACTCAGCCTCTCTGACCCACCTTGAACATTCACCATCACACACTCCCTGGAACAGCTCTGT
>gene=hg18_chr1_32484759_32485968_+; species=SPECIES_4; score=667.19; 
AAGGCCAAGACTCTGGTGTGAATGATGCTTTCCTTATCCTGGAGCAACTTCCTTTCTGGGAACTGGGTGTCTCCTTCTGGGCAAAGACAATGAAATTCATCCCAGGGGCCAGAGGACCAGGGCTCCTCCCCCACCCGGATGGGCATCACGTGGCTCCCGGGTTAGCAGTTCAGGAAAATCCCAGCCCTTGCACACTCAGCCTCCCACACTCATCTACCCACCCTGACACACTCAGCCTCCGGGACCCACCTTGAACATTCACCATCATACACTCCTTGGCACACTTCTTT
>gene=hg18_chr1_219340263_219341175_+; species=SPECIES_0; score=371.30; 
GTTGCAGTTCTGTACATGTGAAAGTCAAAAAGTGGCTAAGAAAGATGCTCCCTGCCACTAACGTTTGCCATAAGCCACCATGACTCAGAGTTCACAGATGGGAAAAACAGATAAATTAGAGAAGTTCCTGAAAATGTTCTGTGACTGATACTGCTTCCTGTAAGTGACTGGAAAGAGCTAGTGCTGATTTGAGTAGACATTGGTTCTTCTAGAAGAGCCAGAAGGTTTCACATGGATTTTTTAATGTTGGAAAAACCAGGCAGGAGAACAA
>gene=hg18_chr1_219340263_219341175_+; species=SPECIES_1; score=371.30; 
TTTGCAGTTCTGTACATGTGAAAGTCAAAAAGATGCTAAGAAAGATGTTCCCCGCCACTAACGTTTGCCATAAGACATCATGACTCAGAGTTCATCGATGGGAAAAACAGATAAATTACAGAAGTTCCTGAAAGTGTTCTGTGACTGATACTGCTTCCTATAAGCAACTGGAAAGAGCTAGTGTTGATTTGAGTAGACGTTGGTTCTTCTAGAAGAACCAGAAGGTTTCACATGGATTTTTTAATGTTGGAAAAACCAGGCAGGAGAAAAA
>gene=hg18_chr1_219340263_219341175_+; species=SPECIES_2; score=371.30; 
GCTGCAGTTCTGAATATGTGAAAATAAAAAAGAGGTGAAGTAGCTTCTTCCCACCCGCCCAACTTTGTCATAAGCCACCACGGCTCAGAGTTCACAGACAGGAAAAACAGATCAATTGGAGGAGTTCCTGAAAGTGCCCCGTGACTGACACTGGTTCCTATTGGTAGCTGTTGAGAGCCAGTGCTGGGTAAAGCTGGCATTGGTTCTTCCAGAAGAGCCAGAAGGTTTCACATGAATTTTTTAAAGTTGGAAAAACCAGTCAGGAGAAAAA
>gene=hg18_chr1_219340263_219341175_+; species=SPECIES_3; score=371.30; 
GTTGCGGTTCTCTATACGTGAAAGTCAAAAAGAAGCTAAGAAGGATGTTCCCCCCCACCCATGTTTGCTATAAGCCACCAAGGCTCAGAGCTCACAGATGGGAAAAACAGATAAATCAGAGAAGTTCCTGAAAGTGCCCTGTGACTAACACTGTTTCCTACTGGTGCCTGTAAAGCGCTAGTGCCAGCTCGAGCCGGCCTTGGTTCTTCCAGAAGAGTCAGAGGGTTTCACATGAATTTTTTAATGTTGGAAAAACCAGTCAGAAGAAGAA
>gene=hg18_chr1_219340263_219341175_+; species=SPECIES_4; score=371.30; 
TTTGTAGTTCCATATATATGAAAGTCAAAAAGAGGCTAAGAAATACGTTCCCACCCACCAATGTTTGCTGAAAGCCACCATGGCTCGGAGTTCACAGACGGGAAAAGTAGATAAGTGAGAGAAGTTCCTGAAGGTGTCCTGTGACAGACATTGTCTCCTACTGGTGACTGTCAAGAGCTAGTGCCGACCTGAGCTGGCACTAGTTCTTCCAGAAGAGTCAGAAGAGTTCACTTAGATTTTTTAATGTTGGAAAAACCAGTCAGGAGAAAAA
>gene=hg18_chr20_48100357_48101238_+; species=SPECIES_0; score=465.54; 
CCCTAGGAACAGGCCCATGATGTGGCCGGGGCTTCCACTGTCCTCCAGGGGATGGATCAGGTGTCAGTTGGGCAATGGCCTTGGGCCTGTTCAGTCCTGTGACCAGCCAGGCCCTTCTGGGAATGGACCACACCCCAAGGCGATGACGTCCCACCAGGGTGTTCCCACACAGTTCCCACCAGCCCCAGATGAAAACAACTCAATGGCATCCAAGGCCTCA
>gene=hg18_chr20_48100357_48101238_+; species=SPECIES_1; score=465.54; 
CCCTAGAAACAGGCCCACGATGTGGCCGGGGCCTCCACCGTCCTCCAGGGCATGGATCAGGCGTCAGTTGGGCAATGGCCTTGGGCCTGTTCAGTCCTGTGACCAGCCAGGCCCTTCTGGGAATGGACCACACCCCAAGGCGATGACGTCCCACCAGGGTGTTCCCACACAGTTCCCACCAGCCCCAGATGAAAACAGCCCAATGGCATCCAAGGCCTCG
>gene=hg18_chr20_48100357_48101238_+; species=SPECIES_2; score=465.54; 
CCCCGGAAATAGGCCCAGGATGTGGCAGAGGATTCCTCCCTTCTTCTGGGGACCGATCAGGCATCAGTTGGGCAGTGGCCCTTGGCCGGCTCACTCCTGTGTCTGGCCAGGCACTTCCGAGATGGGGCCTCCCCGCAGGTGGGTGACGTCCCACGAGGCTGTTCACGCACATTTAGCACCAGCCCAAGATGGAGATAAGGCAATGGCACTCCAGTACTCT
>gene=hg18_chr20_48100357_48101238_+; species=SPECIES_3; score=465.54; 
CCCTGGAATCAGGCCTGGGATGTGGCTGAGGCTTCCCCTGTCCTCCCGGGGACCGATCAGGCGTCAGTTGGGCAATGGTCCTAGGCCAGCTAACCCCTGTGACGGGCCAGGCCCTTTGGGGAAAGGAACCCCCCCAAAGCAGATGACGTCCCACCAGAGTGTTTGCACACAGTAGGCACCAGCCCAAGATGAAAACAATCCCATGGCATCGGAGGCCTCA
>gene=hg18_chr20_48100357_48101238_+; species=SPECIES_4; score=465.54; 
CCCTGGAAACCCGCCCAGGATGTGGCTGAGGCTTCCTCCCCCCTCCAGGGGACTGATCAGGCGTCAGCTGGGAAGTGGCCCTCGGCCTGCCCACCCCTCTGACTGGCCAGACCCTTCTGGGAATGGACCCCCCCCCAAGCGAGTGACGTCCCAGTGGGCTGTTCACGCACAGTGGGCACCAGCCCGGGGTGCACACAATCCAGTGGCATCCGGGGCCTCC
>gene=hg18_chr1_17967387_17968288_+; species=SPECIES_0; score=500.44; 
TGGGCTCAGAGTGCATCCCAGGTCTGGGGAAGTTTTGGACCAGTGCTGGGTTAGGAATGGAGCTCTGAGTCAGGCTCACTGCAGGGGCGAAGGCCTGGAGGCTGGTTTGGTGGAGGTGGCGAGTTGCTGACTCACTGCTAGGGAGTGGGGAGTGAGGCTGGAGCTGCAGGCTGAAGATGTTTTGGACACCAGGCTGAAGTCTTGGGAGGTAATTGTGTCAGGAAGAGAGCG
>gene=hg18_chr1_17967387_17968288_+; species=SPECIES_1; score=500.44; 
TGAGCTCAGAGTGCATCCCGGGTCTGGGGAAGTTTTGGACCGCTGCTGGGTTAGGAGTGGAGCTCCGAGTCAGGCTTAGTGCAAGGGCAAAGGCCTGGAGGCTGGTTTGGTGGAGGTGCCGAGATGCTGATTCACTGCTAGGGAGTGGGGAGTGAGGCTGGAGCTGCAGGCTGAAGGTGTTTTGGACACCAGGCTGAAGTCTTGGGAGGTGACTGTGTCAGGAAGAGAGCG
>gene=hg18_chr1_17967387_17968288_+; species=SPECIES_2; score=500.44; 
AGAGGTCAGGGTGGATTGAGGGTCCGGGGAGGTTGTGGAACCCTTCTGGGTGGCGAACGGTGTTCTGAGCCAGGCTCACCGCTTGGGTTGAGGGTGAGCTGCTGGTTTAGTGCAGGCGGCCAGCTGGTGAGTCACTGGTGGGGAGCGGGGAGCGTGGCTGGAGCTGCAGGTGGAGGGTGGACTGATCAGCAGGCTGAAGTTTTGAGAGGTGACTGGTTATGGGGGAGACAG
>gene=hg18_chr1_17967387_17968288_+; species=SPECIES_3; score=500.44; 
GGAGTTCGGAGTGGCTTCCGGGCCAGGGGAGGTTGCAGCGCGCTGCCGGGGGAGGAGGGCTACTCCTTGTGAGGCTCCCTGCTCGAGGAGAGGGCTGGCTGCTGGTTTCGTGGAGGTGAGCTGCTGGTGAGTCACTGGTAGGGAGTGGGGAGTGCTGCTGGAGCCACAGGCCGAGTGTGGGCTGAACCCGGGTCGGAAGACTTAGGAGGTGGCTGCGTCTGGAAGGGGGTG
>gene=hg18_chr1_17967387_17968288_+; species=SPECIES_4; score=500.44; 
TGCGCTCAGAGCGGGTCCCGGGTCTGGGGAGGTGGGGGAACTCTGCTGGGGGAGGGCCGGTGCTCTGAGTGAGGCTCCCTGCGTGGCCAGAGGCCTGGCCGCTGGTTTTGTCGGGGTGACGGGCTAGTGATTCACGGGTGGGGTGCTGGGAATGTGGCTGGAGCTGCGGGCTGAGGATGAACTGAATGCTAGGCAGAAGACTCGGGAGGTGGCTGTGTCTGGAAGAGAGTT
>gene=hg18_chrX_39672872_39674092_+; species=SPECIES_0; score=772.29; 
AGGAAATGAGGCCAGCAGGACACCTTATGCCCGGGGTATGGAATCTGTGGGTGTGCAAAGAGCAGGGTGCAGAGGCATGGGCGGGGCCCCTGACGCAAAGGACCCCTCTCCAGTTCTCGATTAGCTGGGTTCAAGCAAGGCCTGAGGGCTAAGGCAAGCTGATTCAGAGTAATTGCCAGTTATATATTTCTCGATTGACTGAAAAACAAATGAATGAATTCATGACTAAACA
>gene=hg18_chrX_39672872_39674092_+; species=SPECIES_1; score=772.29; 
AGGAAATGAGGCCAGCAGGACACCTTACACCCGGAGTACGGAATCTGTGGGTGTGCAAAGAGCAGGGTGCAGAGGCAAGGGTGGGGCCCCTGACGCAAAGGACCCCTCTCCAGTTCGCGATTAGCTGGGTTCAAGCAAGGCCTGAGGGCTAAGGCAAGCTGATTCAAAGTAATTGCCAGTTATATATTTCTCGATTGACTGAAAAACAAATGAATGAATTCATGACTAAACA
>gene=hg18_chrX_39672872_39674092_+; species=SPECIES_2; score=772.29; 
GGGAAACAAGGCCAGTAAGACTCCTTATGCCCTGGGCAAGGAGTCTGCTGGTGTGTGAAGAGCAGAGGGGTGAGGGATGGGCAGGACCCCTGGCATGAAGGACCCCCTCCTGTTTTGCGTTTGGCTGGCTCCGGGTGAGGCATTAGCTCTAAGACAGGCGGATCCTTAGTAATGACCAGTTGCATAGGTCTCGATCGACTAAAAAGTCAATGAATGAATACACGGCTTAACA
>gene=hg18_chrX_39672872_39674092_+; species=SPECIES_3; score=772.29; 
GGGCAACCAGGCAAACAGAAGGCCTTGGGCCCGGGGTGAGCAATCCGTTGGTGCGCACACAGCAGGGTGGTGAGGGATGAGCCGGGCCCCTGGTTCAAAGGACCCCTTTCTCGTACGCGACTGGCTGGCTCCGGGCGAAGCATGAGCTCTAGGACAGGCTCATCCGGAGTAATGGCCAGTTACATATGTCTCGATCGACGGAAAACAAAATGAAGGAATCCATGGCTTAAAG
>gene=hg18_chrX_39672872_39674092_+; species=SPECIES_4; score=772.29; 
GGGGATCCAGGTCAGTAGAACACCTTATGCCCGGGGCAAGGAGTCTGTTGGCGTGCAAAAAGCAGGGTGGTGAGGGATGGGCAGGGCCCCTGGCACGAAGGCCCCCTTTCTGATTTGTAATTGGCTGGCTTCGGGCGAGGTGTGAGCCCTGACGCAGGCTGAGCTGGCGTAATTGCCAGTTAAATATGTCTCTATTGACCAAAAAGCAAGTGAATAAATTCATGGCTTAACA
>gene=hg18_chr3_57764076_57765092_+; species=SPECIES_0; score=404.23; 
CTCTCTTCTGTCTGACAAACTCTGGAGGCACAAATCCAACATGGGTTTTTTTCTTTTTGGGCCAGAGAGCGCATGCGTTTTGAATCCTGCTTTTCTAGCTCGCCTAAATCCTGAATCCAGTTGTTCTTTAATCCAATGACTCACACCTTGGGAGTTCACCCCACTCCAAGAAAATGCAATTAACTTTTCCATTTCAAGTAATTCTGTCACGTGCTTTCTACTCTTTACCGATTTTGCTTTAGGTGCTCATCTGAAATATGCTTCCT
>gene=hg18_chr3_57764076_57765092_+; species=SPECIES_1; score=404.23; 
CTGTCTTCTGTCTGACAAACTCTGGAGGCACATATCCAACATGGGTTTTTTTCTTTTTGGGCCGGAGAGCGCATGCGTTCTGAATCCTGCTTGTCTAGCTCGCCTAAATCCTGAATCCAGTTGTTCTTTAATCCAGTGACTCACACCTTGGGAGTGCACCCCACTCCAAGAAAATGCAATTAACTTTTCCATTTCAAGTAATTCTGTCATGTCCTTTCTACTCTTTACTGATTTTGCTTTAAGTGCTCATCTGAAATATGCTTCCT
>gene=hg18_chr3_57764076_57765092_+; species=SPECIES_2; score=404.23; 
GTGTCTCGTGATTCACAGACTCTGCAGATGCTAACCCAACTCAGCTTTTTTCCTCTCTAGCCTAGAGAGCGCATACGATCCGAATCCTGCTTTTCCAGCTTGGCTAAATCCTGAATCTGATTGTTCTTTAATCCTATGACTCACATCTTGGGAGTCCATCCCACTCCAAGAAAATGGTTTTAACTTTCTCATTGCAAGTAATTCTGTCACATCTTTTCTATGCTTTAATGATTTTGTGTTAGATGCTCATCTGAAATATGCTTCCG
>gene=hg18_chr3_57764076_57765092_+; species=SPECIES_3; score=404.23; 
CTGTGTTGTGACTCACAAACTCCTGAGACACTAACCCAATGCAGCTTTTTTTCTTTCTGGCCCAGAGAGCGCATGTAGTGTGAATCCTGCTTTTACAGCTTGGGTAAATCCTGGATCCAGGTGTTCTTTAATCCAGTGATTCACACCTTGGGAGTCTACCCCGTTCCAAGAAAATGCTATTAACTTTCCCATTTGGAGTAAATCTGTCTCATTCTTTCTACATTTTGCTGATTTTGCTTTAGGCACTCATATGAAATATGCTTCCT
>gene=hg18_chr3_57764076_57765092_+; species=SPECIES_4; score=404.23; 
CTATCTCGTGACTCACAAACTCTGGCGGCACTAACCCAACTAGGCTTTTTTTCTTTCTGGCCTAGAGAGCGCGTGTGTTCTAAATCCTGCATTTCCGGTTCGGCTAAATCCTGGATCCAGTGGTTCTTTAATCCAATGACTCACACCTTGGGAGTCCACCCCACTCCAAGAAAATACTATTAACTTTCCCATTTTGCGTAATTCTGTCATGTCCTTTCTGTGCTTTGCTGATTTTGCTTTAGGCACTCATCTGAAATATGTTTTCT
>gene=hg18_chr1_165499360_165500638_+; species=SPECIES_0; score=650.49; 
GGTATGATGGTAAGTGAAACAAAAGTGATCCCTTTATCCTTGGTCTTAGAGACAAATATTAACCACTATATATAGAAACCAATGTTGCAATTACAAATTGGATGGCAAGGAAAAGTACTTGAGTACTTTAAGA
>gene=hg18_chr1_165499360_165500638_+; species=SPECIES_1; score=650.49; 
GGTATGATGGTAAGTGAAACAAAAGTGATCCCTTTATCCTTGGTCTTAGAGACAAATATTAACCACTATATATAGAAACCAATGTTGGAATTACAAATTGGATAGCAAGGAAAACTACTTGAGTACTTTAAGA
>gene=hg18_chr1_165499360_165500638_+; species=SPECIES_2; score=650.49; 
GGCACGATGGTGAGTGGAGCAGAAGTGTTCCCTTTATGCCTGTCTCAAGAGACAAACATTAAGTGTTAGGTACATAAGCCAATATTATGACCACTGGTGAGGTGACGAGGACAAGTACTTGGGTACTTTGAGA
>gene=hg18_chr1_165499360_165500638_+; species=SPECIES_3; score=650.49; 
GGCATGTTTGTTGTTTTAGAAGCCCTGTTCCCAGCAGGCCTAGCTCAAGAGAAAAAGCAGAAGTACTTGGGATCTAATTAAATTTTTGCTCCTTTGGTCAGGTCACTGGGACGAGTCCTGGGGCCCTCTAAGG
>gene=hg18_chr1_165499360_165500638_+; species=SPECIES_4; score=650.49; 
GGCGCAATGGTAAGTGAAGCAGAAGTGGCCCCCTTATGCCTATCTCAAGAGACAAACGTTAACCACTAGGTGCATAAACCAATGTTATGGTTCCTAACGAGGTGGCAAGGAGAAGTACTCGGATGCTTTGAGA
>gene=hg18_chr16_71673976_71674415_+; species=SPECIES_0; score=425.57; 
GAATACTGGAAGACTAAGCTCCCTAGGCACGAGGGAAGTGGTGTGCCTGGGCAGATCTCAGCAGTCCCAATTGTTTCTCTTAGTCACTGCTCATAAAAATCAGCTCCTTAGAATAAAAGCAGTCTTTGAAATGCAGTGTGATGAAATCACAGAAAGGATGACACAGTTTCTGAAACATCACAACATTACTGGAATCTGTAGTAATGGCCAAAGAGACACAGGAAACAGTATTTCAAAAAAAACCTGGCGTGGCTCATGCTGTAATCTTAGACTTTGGG
>gene=hg18_chr16_71673976_71674415_+; species=SPECIES_1; score=425.57; 
GAATACTGGACGACTAAGCTCCCTAGGCATGAGGGAAGTGGTGTGCCTGGGCAGATCCCAACAGTCCCAGTTGTTTCTGTTAGTCACTGCTCGTAAAAATCAGCTCCTTAGAATAAAAGCAGTCTTTGAAATGCAGTGTGATGAAATCACAGAAAGGATGACACAGTTTCTGAAACATCACAACATTACTGGAATCTGTAGTAATGGCCAAAGAGACACAGGAAACAGTACTTCAAAAAAAACCCGGCGTGGCTCATGCTGTAATCTCAAATTTTGGG
>gene=hg18_chr16_71673976_71674415_+; species=SPECIES_2; score=425.57; 
GAATATTGGGAGACTATGCTTCTTAGACATGAAGGAAGCAGTGGGCCTGGACAGATCTCCACAGGTCTAGTTCTTTCTCTTAGTTGCTGGTCATTCAAATGAGCTTGTTAGAATAAAGGCCTTCTTTGAAATGAAGTGTGTTGAAAACACAGAAATGATGACACAGTTTCTGAAGCATCGCAGATTTACTAGAATCTGTGGCAATGGCCAAGGAGACACAGGAAAGGGCGTTTCAGAAAACCCTTGGCGCATAACAAGCTGATAAAGCTTCTTATGGG
>gene=hg18_chr16_71673976_71674415_+; species=SPECIES_3; score=425.57; 
GAATACTAGGAGACTCTGCTTCTTAGGCATGAAGGAAGTGGTGTGCCTGGACAGATCTCCACAGGCCCAATTATTTCTTTTAGTCACTGCCCATTCAAATGAGCTTGTTAGAATAAAGGCATTCTTTGAGATGAAGTGTGATGAAAACACAGAAATGATGACACAGTTTCTAAAACATTACCACTTTACTAGAATCTGTGGCAATGACCAAAGAGACACAGGAAAGTGCATTTCAGAAAAATCTTGGCGTTGGTGAAACAGCCAACTCTTGATTTCAG
>gene=hg18_chr16_71673976_71674415_+; species=SPECIES_4; score=425.57; 
GAATATAGGGAGACTCTACTTCCTAGGCATGAAAGAAGTGGTGTGCCTGGACAGATGTCTACAGGTGCAATTGTTTCTGTTAGTCACTGCTCATTCAAATGAGCTTGTTAGAGTAAAGGCATTCTTTGAAACGAAGTGTGATGAAAACACAGGAATGATGACACAGTTTCTGAAACATCACAACTTTACCAGAATCTTTGTCAATGGCCAAATAGACGTAGGAAACAGCATTTCAGAAAAACGTTGGCGCATAACATGCAAACAAAGTTTATTAGGGG
>gene=hg18_chr1_228315656_228316873_+; species=SPECIES_0; score=628.44; 
AGCTTGTTTGCACCTGATCAGAAAGAGGTCATGATCTCTAAGGTCTTTTCGGGGGGGTCACTGGCCCCAAATGTGGGAAGCGAGGCCTCTTCCCAGTTCTCTGTGACTCATGGCTGTGGCTCAGGGCAAGTCATTGGTTGTTTTTTGCAGAATAACGTCAGCATGTGCTGAGCTCTGACTCACGGGGGAGGCAGTGATGAAGGACTTTCTCCGTGAAGTGCTTGACGTGATACCCAGTGT
>gene=hg18_chr1_228315656_228316873_+; species=SPECIES_1; score=628.44; 
AGCTTATGTGCACCTGATTAGAAAGAGGTCATGATCTCTAAGGTCTTTTCGGGGGGGTCACTGGCCCCACATGTGGGAAGCGAGGCCTCTTCCCAGTTCTCTGTGACTCGTGGCTGTGGCTCAGGGCAAGTCATTGGTTTTTTTTCCCAGAATAACGTCAGCATGTGCTGAGCTCTGACTCACAGGGGAGGCAGTGATGAAGGACTTTCTCCGTGCAGTGCTTGACGTCATGCCCAGTGT
>gene=hg18_chr1_228315656_228316873_+; species=SPECIES_2; score=628.44; 
CGAGTCTTTGTGTCTGATGAGGCAGGCATCACCTTCTCCGAGGACTTCTGGGGGAGGGGCCGTGTGCCTGATTTGGGAGCTGGGGCCTCTTCCCCATGCTCTGGGACTCTTCACCATGGTGCAGGGCTGGTCACTGATTCTTTTTTGCAGAGTAATGTTCACGTGCGCTGTGTGCTGGCACCCAGGGGAGGTAGTCGTGGAGGACTGTGGCTGTGCAGCACTCAGTGTGACGCCCAGCGT
>gene=hg18_chr1_228315656_228316873_+; species=SPECIES_3; score=628.44; 
GGCCTGTTTGTGCCTGAGTGGTAAGGGGTCATGGTCTCAAAGGTCTTTCAGGGGAGGGTCAGGGTGCCCCATTTGGGAGGTGGGGGCTCTTCCCTGTGCTTGGTGACATGTCGCCGTGGCCGAGGGCGAGCCACTGGTTCTTTCTTGCGGACTCGACTCAACATGTGCTGATCTCTGACATACAGGGGAGGCAGTTATGAAGGACTTTCTCTGTGCAGCGCTTGATGTGATAACAAGTGT
>gene=hg18_chr1_228315656_228316873_+; species=SPECIES_4; score=628.44; 
ACCTTATTTGTGCCTGATTAGAAAGAGGTCATGTTCCCTAAGGTCTTTTAGGGGAGGGCCCTGGTGCCTGATTTGGGAGGTGAGGCCTCTTCCCGGTGCCCTGTGACTCATCACTATGGCCAAGGGCAAGTCACTGATTCTTTTTTGTAGACTAATGTCAACGTGTGCTGTGTTCTGGTGCACAGGGGAGGCAGTGGCGAAGGCCTCTCTCCATGCAGCACTTGACATGACAACAGGGGT
>gene=hg18_chr5_33110055_33111384_+; species=SPECIES_0; score=621.88; 
GTCTGGCTAGCTGGGGTGACAGGATAGTGGGGCAGGCACAACCAAGAATTGCATTTCAGTGACTCATGCTCCTACAAAAACGGTGGCTTCTGAGAAATACAATTTAGAAGAAAATATCTATAATAAAATGTGAGGGCCATACCAAAAATAACATTTACTTAGGGGGGAAACCCTCAATTAATTGCCCTTTGAAAACGGAACTTGAAATCACTGAGAATCTACCTGAAGATCTCAGGAAGTTTGATCATTATTGGTTCATTCATTCACTCAT
>gene=hg18_chr5_33110055_33111384_+; species=SPECIES_1; score=621.88; 
GTCTGGCTAGCTGGGGGGACAGGATGGTGGGGCAGGCACAGCCAAGAATTGCATTTCAGTGACTCATGCTCCTACAAAAACGGTGGCTTCTGAGAAATACAATTTAGAAGAAAATATCTATAATAAAATGTGAGGGCCATACCAAAAATAACATTCACTTAGGGGGGAAACCCTCAATTAATTGCCCTTAGAAAACAGAACTTGACATCACTGAGAATCTACCTGAAGATCTCAGGAAGTTTGTTCATTATTGGTTCATTCATTCACTCAT
>gene=hg18_chr5_33110055_33111384_+; species=SPECIES_2; score=621.88; 
GTCTGGCTAGCTGGGGGAACAGGGTGGTGGGGGAGGCACCGCCAAGAATTGCATTTCTGTGACTCATGCTCCTACAAAAATGGTGGCTTCTGAGAAATTTAATTTAGAAGAAAATACCTATAATAAATTGTGTGGGCCATACCAAAAATAACATTCACTTCAGGGGGAAGCCCTCAATTAATTTCACTTAGAAAACAAAACTTGAAATCATTGAGAATCGACCTGAAGATCTCAGGAGATCTGTTCATTATTGGTTCACTCATTCACTTAT
>gene=hg18_chr5_33110055_33111384_+; species=SPECIES_3; score=621.88; 
GTCTGGCTAGCTGGGGGGACAGGATGGTGGGGAAGGCACAGCCAAGAATTGCATTTTTGTGACTCATGCTCCTACAAAAACGGTGGCTTCTGAGAAATACAATTTAGAAGAAAATACCTATAATAAAACGTGTGGGCCATACCAAAAACAACACTCACTTACGGGGGAAGCCCTCAATTAATTTTACTTAGAAAACAGAACTTGAAATCACTGAGAATCTACCTAAAGATTTCAGGAGGTTTGTTCATTATTGGTTCATTCATTTGTTCAT
>gene=hg18_chr5_33110055_33111384_+; species=SPECIES_4; score=621.88; 
GTCTGGCTAGCTGGGGGGACGGGATGGTGGGGGAGGCACAGCCAAAAATTGCATTTCTGTGACTCATGCTCCTACAAAAACGGTGGCTTCTGAGAAATATGATTTAGAAGAAAATACCTATAATAAAATGTGTGGACCATACCAAAAATATCATTCGCTTAGGGGGGAAGCCCTCAATTAATTTCACTTGGAAAATGGAACTTGAAATCACCGAGAATCTACCTGATAATCTCAGGAAGTTTGTTTGTTATTGCTTCATTCACTCACTCAT
>gene=hg18_chr20_47797348_47798530_+; species=SPECIES_0; score=649.59; 
TGAGTCTTCCTCCCTGGCTGGTGTGCTGAGTGATAAGAAGATAACAGCAAGACAGACAGGTGAGAGCGACAGGCTGACTTACGTAACCTGGTGGAAAGGATACAGCAGATTCGCTGATGGGAAACAAACAGGAGTCAGGCAGAGCTTCCTGGAATCCAGGTCTAGGAGCTGCCAAAAACAGGCCTCCTCTCTTAGGAACAATTGAATGTCACTGCAGTAACCGAACACTGCTGGAGAGAGGCCTCCTGCCCACAGCCTCACAGAGCGGCCTGTGTGAGCCAGG
>gene=hg18_chr20_47797348_47798530_+; species=SPECIES_1; score=649.59; 
TGAGTCTTCCTCCCTGACTGGTGTGCTGAGTGATAAGGAGATAACAGCAAGACAGACAGGTGAGAGCAACAGGCTGACTTACGTAACCTGGTGGAAAGGATACAGCAGATTCGCTGATGGGAAACAAACAGGAGTCAGGCAGAGCTTCCTGGAATCCAGGTCTAGGAGCTGCCAAAAACAGGCCTCCTCTCTTAGGAACAATTGAATGTCACTGCAGTAACCAAACACTGCTGGAGAGAGGCCTCCTGCCCACAGCCTCACAGAGCAGCCTGTGTGAGCCAGG
>gene=hg18_chr20_47797348_47798530_+; species=SPECIES_2; score=649.59; 
CAGGTCTTCCTCCCCGACCAGCGAGCTGGATGACATAAAGATGATAGCAAGAGAGAGACGCGAGAGTGGCAGGCAGACTTACGCAACCCGGTGGAAAGCATACAGCCGACTTGCTGATTGGAAACAAACAGGAGTCAGGCAGAGTTTCCTGGAATCCAGGTCTAGGAGCTGCCAAACGCGGGCCTCCTCTCCCAGGAACAATTGAATGTCACTGGGGTAACTGAACACTGCTAGAGACAGGCCGCCTGCCCACAGCCTCACAGAGCAGCCTGTGTGAGCCAGG
>gene=hg18_chr20_47797348_47798530_+; species=SPECIES_3; score=649.59; 
TGCGTCTTCCTCCCAGGCTGGTGAGCTGAGCAGTTGGGAGACAACAGCAAGAGAGAGAGGTGTGAGCAGTGGGCGGACTTACGCAACGCAGTGGAAAGGATATAGCCGACTGGCTGATTGGAAACAAACAGGAGTCAGGCAGAGCTTCCTGGAATCCAGGTCTAGGAGCTGCCAAAAACAGGCCTCTTCTCTTAGGAACAATTGAATGTCACTGGGGTAACTGAACACTCCTGGAGAGAGGCCTCCTGCCCACAGCCTCACAGAGCGGCCTGTGTGAGCTAGG
>gene=hg18_chr20_47797348_47798530_+; species=SPECIES_4; score=649.59; 
CGTGTCCTCCTCCCTGGCCGGTGAGCCGAGTGGTAAGGAGATGCCGGCAGGAGAGGGAGAGGAGAGCAGCCCTGGGACTCATGCAACCCGGTGGAAAGGATACAGCAGACTCGCGGACTGGAAACAAACAGGAGTCAGGCAGCACTTCCTGGAATCCAGGTCTAGGAGCTGCCAAAAACAGGCCTCCTCTCTTAGGAACAATTGAATGTCACTGGGGTAACCAAGTTCTGCCGAGGAGAGGCCTCCTGCCCACAGCCTCACAGAGCAGCCTGTGTGAGCCAGG
>gene=hg18_chr18_3806493_3807572_+; species=SPECIES_0; score=390.12; 
ACATTTGATACACTTGTCATTTATTAATTATGCTAGTAACAATGTAATGTTTTTACTTTTGTAGGTAAAAGCATCAAAATCACCACAGCAACAAGATTTCTCAGGAAATTATAAATGCTGAGAACAGTCTTGTTTTCCTTGCATTGGCAGGTGACTCACTGCATAGATATGATCATCTTCAGAGCCTCATTATAGGTTTAGCAATTACATTTTAAAAATTAACTTGGTACAGCTGAGGGTCATAGATGACGCACACCACACTTCTATTTCTCAATCCTGATGTGAAGTTCATAAGC
>gene=hg18_chr18_3806493_3807572_+; species=SPECIES_1; score=390.12; 
ACATTTGATACACTTGCCATTTATTAATTATGCTAGTAACAATGTCATGTTTTTACTTTTTTAGGTAAAAGCATCAAAATCACCACAGCAACAAGATTTCTCAGGAAATTGTAAATGCTGAGAACAGTCTTGTTTTCCTTGCATTGGCAGGTGACTCACTGCATAGATAGGATCACGTTCAGAGCCTCATTACAGGCTTAGCAATTGCATTTTAAAAATTAACTTGGTACAGCTGAGGGTCATAGATGATGCACCCCACACTTCTATTTCTCAATATTGGTGTGAAGTTCATAAGC
>gene=hg18_chr18_3806493_3807572_+; species=SPECIES_2; score=390.12; 
ATGCCTGATCCATTTGCCATTTATCAATTATGGTAGTAACAATGTAGAGTTCTTGCTTTTTTAGCTAAAAGCATCAACATCACCATGGCAACAAGGCTTCTTAGGAAATTATAAACGTTGAGAACAGTCTTGTTTTCCTTCTTTTGGCAGGTGAGTCACTGCAGAGATACGATCATATTCAGTACCTCATTGTTGGCTCAGTAATTACATTTTATAAATTAAGTTGGTACAGCTGAGGGTCATAGAGGATGCAGCCGACACTTCAGTTTCTCAGCACTGATGCACAGCTTGTAAGC
>gene=hg18_chr18_3806493_3807572_+; species=SPECIES_3; score=390.12; 
CCATCTGATCCATTTGTCGTTTGTTAGCCATGGTAGTAACAGTGTAGAGTTTTAACTTTTTTAGCTAAAAGCATCAAAATCACTACAGCAACAAGATTTCTTAGGAAATTATAAATGTTTAGAACAGTCTTGTTTTCCTTCAGTTGCAAGGTGACTCACTGCAAAGATATGATCATGTTCAGAACCTCATTATTGGCTTAGCAGTTACATTTTATAAATTAAGTTGGTACAGTTGAGGGTCATAGACGATGCATTTGGCACTTCCATTTCTCAGTACTGATGCACAGTTCATAAGC
>gene=hg18_chr18_3806493_3807572_+; species=SPECIES_4; score=390.12; 
ACATCTGATCGGTTTGCCATTTATTAATTATGGTAGTAACAATGTAGAATTTTTACTTTTGTAGCTAAAAGCATCAAAATCACCATAGCAACAAGATTTTTTAGGAAATTATAAATGTTGAGAACAGCGTTGTTTTCCTTCAATTGGCAGGTGACTCACTGCAATCATATGATCATGTTCAGGACCTTATTATTGGCTTAGCAATCACATTTTATAAATTAAGTTGGTACAGCTGAGGGTCATAGATGACACATATAACACTTCTACTTCTCAGGACTGATGCACAGTTCATAAGC
>gene=hg18_chr10_71696841_71697975_+; species=SPECIES_0; score=721.12; 
TGACTTGCTCAAGGTCCTCAATGATGCTGCAGCACAGCTGGCCCTGCTGTGTGTCTGTAATTAGGACCAGGCTTTGGTGTGTGTTTCCCCAGGCTTGCTTCAAGTGTCCAACCACAGCTCTTCTGGGAAGTCATTAGTTGGGGTGACTCATGATGTTGTGTCATAAACTTTCCTGAGGCCTATTCAGGGGATGAAGAGTCCCTGTGGAATTTCTGTCACACCGAGAACTCAGCCACTGGCCTGGAGGGAGGCTGGGGGCCTGAGGTTA
>gene=hg18_chr10_71696841_71697975_+; species=SPECIES_1; score=721.12; 
TGACTTGCTCAAGGTCCCAGATGATGCTGCAGCAGAGCTGGCCCTGCTGTGTGTCTGTAATTAGGACCAGGCTTTGGTGTGTGTTTCCCCAGGCTTGCTTCAAGTGTCCAACCACAGCTCTTCTGGGAAGTCATTAGTTGGGGTGACTCATGATGTTGTCTCATAAACTCTCCTGAGGCCTGTTCAGGGGATGAAGAGTCCCTACGGAATTTCTGTCACACCCAGAACTCAGCCACTGGCCTGGAGGGAGGCTGGGGGCCTGAGGCTA
>gene=hg18_chr10_71696841_71697975_+; species=SPECIES_2; score=721.12; 
AGACTTGCTCAAGAGAACACTAATCTCTGCAGCTGAGTTGCCATGGTTCTGTGTCTCTAATGTGCCTCAGGCTTCAGTGTGTGTTTCTCCAGGCACCTTTGAAGTGTCCAACCACAAATCTTCTGGGAAGTCATTAGTTGTGGTGACTCATGATATTGTCTTGTAAACTCTCCTGGGGCCTGTTCAGGAGATGAGGAGTCACTGGGGAGTTTCTGTTGCATATAGAGCTCAGCCACTGGCCTGGAGGGAGCCTTGGGACCAGAGACTA
>gene=hg18_chr10_71696841_71697975_+; species=SPECIES_3; score=721.12; 
TGACATTCCCCAGGTGGCTCAGGAGTATGTAGCAGAGGTGGTCCTGCTGTGCATCTCTAATCAGTTCCAGGCTTCAGCGTGTGCTTCCCCAGCCACCTTTGAAGTGTCCAACCACAGCTCCTCTGGGAAGCCATTAGTTGTGGTGACTCATGATGTTGTCTCATAAACTCTCCTGTGGTCTGTTCAGGGGATGAAGAGTCTTTGGGGAATTTCTGTCACATCCAGAGCTCAGCCACTAGCCTGGAGGGAGGCTTGGGATCTGAGGCTA
>gene=hg18_chr10_71696841_71697975_+; species=SPECIES_4; score=721.12; 
TGACTGGCTCAAGGTAGCAGAGGAGTATGCGGCAGAGTTGGCCCTGCTGTGTGTCTCTAATCAGTCCGGGGCTTTATTGTGTGTTTCTCCAGCCTCGTTTGAAGTGTCCCACCACAGCTCCTCTGGGAAGTCATTAGGTGTGGTGACTCACAGTGTTGTCTTGTAAACGCTCCTGTGGCCTGTTCAGGGGATGAACAGTCTTTGGGGAGTTTCTGTTGCATCCCAAGCTCAGCCACTGGCCTGGAGGGAGGCTTGGGACCTGAGCCTA
>gene=hg18_chr20_48699290_48700181_+; species=SPECIES_0; score=906.13; 
GCAGCCCTCAGGCTTTATTCTTTTCCTGCTTAATGAGGTGAGGTTGCTCGCCCAGTGGCAATTCCTGTAAAAATGACCCAATGGGGTGAGTTTACAGGGAAGCCTCCCTGAGGGCTAGGCTGGCTGGAAGCAATACTTTGCCCCTTCCAAGGACGGTAATGAGGTTTGAGGCTCCAATGGGGGCAGGGGTGATCTGGGCGCCAAAAGCCCTGGCCTGGGGTCAGGGCTCCAGCCCCAGCCGGGCTAACTAGGCACCTGTCT
>gene=hg18_chr20_48699290_48700181_+; species=SPECIES_1; score=906.13; 
GCAGCCCTTGGGCTTTATTCTTTTCCTGCTTAATGAGGTGAGGTTGCTCGCCCACAGGCAATTCCTGTAAAAATGACCCAATGGGGTGAGTTTACAGGGAAGTCTCCCCGAGGGCTAGGCTGGCTGGAAGCAATACTTTGCCCCTTCCAAGGATGGTAATGAGGTTTGAGGCTCCAGTGGGGGCAGGGGTGCTCTAGGCGCCAAAAGCCCTGGCCTGGGGTCAGGGCTCCAGGCCCAGCCAGGCTAGCTAGGCACCTGTCT
>gene=hg18_chr20_48699290_48700181_+; species=SPECIES_2; score=906.13; 
GCGCCCCTCAGTCTTGCCTGCTTTCCTGCCTAATGAGGTGAGCTTACCCGCCCAGGGGCAGTTCCTGTAAACATGACCCAACGGGGTGAGTGTGCAGGGAAGCCTCCCCGAGGGCTGGGCTGGCTGGAAACAATGCTTCATCCTTTCCAAGGACAGTAATGAGGTCTGAGGGTCTGATGGCGGCGGGGGAGCTGTGGGTGCCAAGGGCCCTGGCTTGGGGTCAGGGCTCCAGCCCCAGACACGCTAACGAGGCACATCTCT
>gene=hg18_chr20_48699290_48700181_+; species=SPECIES_3; score=906.13; 
GCACCCTTCAGGCTTTATTGTTTTCCTGCTAAATGAGGTGAGGTTGCCCGCCCAGTGGCAATTCCTGTAAAAATGACCCAGTGTGGCAAGTTTACAGGGAAGCCTCCCTGAAGGCTGGGCTGGTTGGAAATAATGCTTCACCCCTTCCAAGGATGGTGATGAAGTCTGAGGATCTAATGGGGGCAGGGATACTGTGGGCGCCAGGAGCCCTGGGCTGGGGTCAGGACTTCAGCCCTCGCTGGGCTAGGTAGGCGCCTCTCT
>gene=hg18_chr20_48699290_48700181_+; species=SPECIES_4; score=906.13; 
GCACCCCTCACGCCTTATTGTTTTCCTGCTTAATGAGGTGAGGTTGCCCGGCCAGTGGTGATTCCTGTAAAAATGACCCGATGCGGCGAGCTGACAGGGAAACCTCCCAGAGGGCTGGGCTGGCTGGAAAAGAAGCATCGCCCCTTCCAAGGACGGCGATGAGATCTGGGGCTCTAATGGGAGCAGAGGCACTGTGGGCACCAACAGCCCTGGGCCGGGGTCAGGACGCCAGCCCCGGCCGGGCTAACTAGACATGCCTCT
>gene=hg18_chr5_138841751_138842729_+; species=SPECIES_0; score=371.57; 
AACGATTGGTTTCCACAACACTCTAGCCCTGGCGTTTCTCCAAACCGCAGCTTACTGAAGGAGGGTATTTCCTGTTCCTCAGGAGAGGAGGATGAGCTGGGCCTGTCCTGGGGTCAGGGGTGAGGTTTGAGAAAGCCTCCATTCCATTGCCCTTTGCTACCACTTAGAAACCACCGCAGTCACAGCTCTGAACACTCAAGCCACCACGTCAAACACACTGTACCAACACTG
>gene=hg18_chr5_138841751_138842729_+; species=SPECIES_1; score=371.57; 
AACGATTGATTTCCACAACACTCTAGCCCTGGCGTCTCTCCAAACCACAGCTTAGTGAAGGAGGGTATTTCCTCTTCCTGGGGAGAGGAGGATGAGCTGGACCTGTCCTGGGGTCAGGGGTGAGGTTTGAGAAAGACTCCGTTCCATTGCCCTATGCTACCACTTAGAAACCACCACAGTCACAGCTCTGAACACTCAAGCCACCACGTCAAACACACTGTGCCAACACTG
>gene=hg18_chr5_138841751_138842729_+; species=SPECIES_2; score=371.57; 
AACTGCTGCTTTCCACAGCACTCCAGCGCTGGCATCTCACCAGACCACAGCCTACTGGAGGAGGTTATTTCCTGCCTCCCAGGGCATTCTGGTCAGCCACGCCTGCCTTGGGGTGAGGGAGAAAGCATGAGAAGGCCCCTGTTCCATTGTCCACCCCTCAAATTCAGAAACCTTCACAGCCACAGCCCTGAACACTCAAGCCCCCCAGTCAAACACACTCTACCAACACCT
>gene=hg18_chr5_138841751_138842729_+; species=SPECIES_3; score=371.57; 
TATCAAAACTTTCCACAACACTCTAGCCCTGGTGTCTCACCAGACCACAGCTTATAGGAGGAGGGTAGTTCCTGCTCCCCGGGGGAGGAAGGCGAGCCATGCCTATCTTGGTATGGGGAGGGAGGCTTGAGAAAGCCCTTGTTCCAATGCCATTTGCTCCACCTCATAATCCCCTGCAGCCACAATCCTGAACACTCAAGCCCCCATGTCAAACACAGTCTACCAACACCA
>gene=hg18_chr5_138841751_138842729_+; species=SPECIES_4; score=371.57; 
AATTGAAGTTTTCTACCACATTCCAGCCCTGGCAGCTCACCGGACCGCAGCTTAGAGGAGGAAGAGATTTCTTGCACCGCAGGGCAGGAGGATGCGCCACGCCCGTCTTAGGGTGGGGGTGAAAGCTTGAGAAGGTCCCCATTCCACTGCCCTTTGCTACGAGTCAGAAACCCCTGCAGCCCCAACCCGGAACACTCAAGCCCCCGTGTGAAACACACTCCACCAAAACCA
>gene=hg18_chrX_129689614_129690521_+; species=SPECIES_0; score=387.62; 
CAGCAGCTTCTCCCAGTACCCCTCAGTTTCATGGTGGGGTGCCTATTGTGAGATACCTCTCTGTGACCAGCTTTCCCTGACACTATAGAGGGTGGATTTCCCAGAAGTTCCACAGGGCAGAATTCCAGCAAGTTCTGCTGATGTAGTACCACAGCAATTCTCTGCTATTTAATGAGTCATGACTGTGCCCTTTCCTGCAAGATATGGATCTAGCCCTGGGGAAGGTTCTCTCCTGGGTGCCCTAGTTCAGCTCTAGTGTAGGGGCTGCTCCTTATATTTGTTAG
>gene=hg18_chrX_129689614_129690521_+; species=SPECIES_1; score=387.62; 
CAGCAGCTTCTCCCAGTACCCCTCAGTTTCGTGGTAGAGTGCCTATTGTGAGATACCTCTCTGTGACCAGCTTTCCCTGACACTATAGAGGGTGGATTTCTCAGAAGTTCCACAGGGCAGAATTCCAGCAAGTTCTGCTGATGTAGTACCACAGCAATTCTCTGCTATTTAATGAGGTATGACTGTGCCCTTTCCTACAAGATATGGATCTAGCCCTGGGGAAGGTTCTTTCCTGGGTGCCCTAGTTCAGCTGTAGTATAGGGGCTGCTCCTTATATTTGTTAG
>gene=hg18_chrX_129689614_129690521_+; species=SPECIES_2; score=387.62; 
CAGCAACTTGGCACAGTACCCCTCAGTTTTGTAGTGAAGTGCCTATTCGGAGATACCTTTCTGTGAACAGCACTCCCTGGCACTGTAGAGGGTAGATTTTCCAAAAGTTCCACTGGGCAGAATTCCACCAAGTTCTGCCACCATAGCCCCACAGCCATTCTCTGCTATCCACTGAACCACAACTGTGCCTTCTCCTACAAGGTCTGGATCTATCCCTTTGGAAGGTTCTCCCTTGGGCGCTCTAATTCAGTCATAGTGTAGTGGCTGCTCCTAATATTTGCTAC
>gene=hg18_chrX_129689614_129690521_+; species=SPECIES_3; score=387.62; 
CAACAGCATCTCCCAGTATCCCTCACTTTTGTAGTGGAGTGCCTTTGCTAAGATGCTTCCCTGAGAGCAGCTTTCCCTGGCACTGTAGAGAATAGATCTCCCGGAAGTTCCCTAAGGCAGAATTCCAGCAAGTTCTGCTGGCACAGTACCACAGCAATTCCCTGGTATCCAGTGAGCCACAACTGTGCCCTTTACTATAAGGTCTGGATCTACCCTTGGGGGACATTGTACCTTGGTTGCTCTAAATTAGCAGTAGTATAGTGGAGGCTCTTTAAAGCTGCTAT
>gene=hg18_chrX_129689614_129690521_+; species=SPECIES_4; score=387.62; 
CAGCAGCTTCTCCCAGTAGCCCTTAGCTTTGTAGTGGAGTGCCTATGCTGAGATACCTCCTTGTGAACAGCTTTCACTGGCACTGTAGAGGGTGGATTTCTCACAAATCCCACAGGGCAGAATTCCAGCAAGTTCTGCCAGCACAGCACCACAGCAATTTTCTGCTATCCAGTGAGCCACAACTGTGCTCTTTCCTACTAGGTCTGGATCTATGACTCGGGAAGGTTGTCCTTTGGGCGCTCTAACTCAGCCCTAAGGTAGTGGATGCTCCTTATATCTGCTAT
>gene=hg18_chr7_84142462_84143422_+; species=SPECIES_0; score=639.54; 
TTTGGACAATTTGTAATTTCCAGTCATTCATTGCACTTTTAAAGTTATGAGAATCTTGAGTGTTAAGGCTTGTGACGAAAATCAATCCTAATGGGAAATTGGTGAGTTCATTTATAATCAGGAAACCATTAAGGAAATTATGTTTCAAGAAATCCCATTTGGTCATACGTTAGTGACTAGGCCAGTAATTAAATCACCCTTTACGTAACTATCAGAAAAAATAACTTGCTTTCATATACTCATGGCCCACTGCCACCGTACCCCAGCTTAATCTTATCAGCCCTTG
>gene=hg18_chr7_84142462_84143422_+; species=SPECIES_1; score=639.54; 
TTTGGACAATTTGTAATTTCCAGTCATTCATTGCACTTTAAAAGTTATGAGAATCTTGAGTGTTAAGGCTTGTGACGAAAGTTAATCCTAATGGGAAACTGGTGAGTTCATTTACAATCAGGAAACCATTAAGGAAATTCTGTTTCAAGAAATCCCATTTGGTCATACATTAGTGACTAGTCCAGTGATTAAATCATCCTTTACGTAACTATTAGAAAAAATAACTTGCTTTCATATACTCATGGCCCACTGCCACCGTACCCCAGCTTAATCTTATCAACCCTTG
>gene=hg18_chr7_84142462_84143422_+; species=SPECIES_2; score=639.54; 
TTTGGTCAGTTTGTCATTTCCACTCTTTCACAGAACATAAAAAATTATGAGGATCTTGAGTGTTAAAGCTTGTGACGAAAATCAATCCTAATGGGAAATTGGTGAGTTCATTTACAACCAGGAAACCATTAAGGAAATTCTGTTTCAAGAAATCCTAATTGGTCATATGTTAGTGACCAGTCCAGTGATTAAATCATCCTTTATGTAATTATTAGGGAAAAAAACATACTTTTATATATTCATGGCCCAGAGCCACTACACCCCAGCTTGATCTTATCAGCCTTTG
>gene=hg18_chr7_84142462_84143422_+; species=SPECIES_3; score=639.54; 
TTTGGGCAATTTGTAATTTCCACTTTTTCACAGCACATTTAAATTTATGAGGATCTTGAGTGTTAAGGCTTGTGACGAAAATCAACCCTGATAGGAAATTGGTGAGTTCATTTACAACCAGGAAACCATTAAGGAAACTCTGTTTCAAGAAATCCCATTTAGTCATATGTTAGTGAGCAGTCCAGTGATTAAATCACCCTTTATGTAATTATCAGAAAAAATAACATGCTTTTATATATTCATGGCCCTCTGCCACTGCACCTCCGCTTGATCTTATCACCCACTG
>gene=hg18_chr7_84142462_84143422_+; species=SPECIES_4; score=639.54; 
TTTGGACAGTTTGTGATTTCCACTCTTTCACAGCACATTTAAAATTATGAGGATCTTGAGTGTTAAGGCTTGTGAGGAAAATTAATCCTAATGGGAAATTGGTGAGTTCATTTACAACCAGAAAACCATTAAGGATATTCCGTTTCAAGAAATCCCATTTGGTCATATGTTAGTGACCAGTCCAGTGATTAAATCACCACTTACGTAACTATCAGTAAAAATGACATGTTTTTATATATTCATGACCCACTGTGGCTGCACCCCAGCTTGATCTTATCATCTCTTG
>gene=hg18_chr2_64238183_64239100_+; species=SPECIES_0; score=449.19; 
GGGCCAGATGTGACTGAGATTTGGGAATGGTGTGAGTCATTATTAGTGTCTGCTATGTTGCAATCACTGAGCAAATGCCAAATGCCTTCTGGGAAAATACTGCAAGAATTCCCTCACCCCCAAGCTGTCTTCCATTGTGTGGGAAAGTTTGGCCAACCAACCTAACAATGTAATTCAAGCCCTAGATTGCTTGGGAAC
>gene=hg18_chr2_64238183_64239100_+; species=SPECIES_1; score=449.19; 
GGGCCAGATGTGATTGAGATTTGGGAATGGTGTGAGTCATTATTAGTGTCTGCTATGTTGCAATCACTGAGCAAATGCCAAATGCCTTCTGGGAAGATACTGCAAGAATTCCCTCACCCCCAAGCTGTCTTCCATTGTGTGGGAAAGTTTGGCCAACCAGCCTAACAATGTGGTTCAAGCCCTAGATTGCTTGGGAAC
>gene=hg18_chr2_64238183_64239100_+; species=SPECIES_2; score=449.19; 
TGGTCTGACGTGACCCAGATTTGGGAATGGTCTGAATCATTGTTAATACCTGCTATGTTGGAATCACTGAGCATTTGCCAAATGCTTTCTGGGATGATCCTTCAGGAATACCCCCTCCTTCAAGCTCTTATCTGCTCTGTAGGAAAGTTTGGCCAACCAACCTAACAATGTGGTTCAAGTCCTCAATCACATGGAAAC
>gene=hg18_chr2_64238183_64239100_+; species=SPECIES_3; score=449.19; 
TTGCCTGTTGTGACCTGGCTATTGATATGGTTGGAAGCATGAATAGAAGCATAAACATTTCTATACCTGAACTCAGGCAAAGTGGTTACTTAGAAGAAACTTCAAGTCTATATTTACAAACAAAATGGAATCAAAACAGGAAGAAAAAAAGGGAAAAAAAGATAACTATATGGTAAAAATCCCAATTATCTTGGGATC
>gene=hg18_chr2_64238183_64239100_+; species=SPECIES_4; score=449.19; 
GAGCCTGATGTGATTGAGATTTGGGAATGGTCTGAGTTATTGTTAATATCTGCTATGTTGCAATCGCTGAGCAAATGCCAAATGCCTTCTGGGATAATCCTGCAAGAATACCCCCCCCCTCAAGCTCTCATCTTCTCTGTGGGAAAGCTTGGCCAACCAACCTAACAATGTGGTTCAAGTCCTAGATGGCTTGGGAAC
>gene=hg18_chr1_56438470_56439334_+; species=SPECIES_0; score=460.11; 
CTGGGATGAGAGTGCAGTTCCTTTACTACCAGCTCTAGCCCTCTAGACAATGTCAGGTCGTCATACAACTTGGAGCTACAGGAATGGGCTCACCTTACTCCCCCAGGATCAAGCTGTCTTTGATCTTGTTTATTTATTCATTTAATGAACATTTATAGCCACGCATTTCCCAGAAGAGAGGTCCGAGGATTCCCAACGTTCTGGGAGCCTGACAATACTGTCAACACTGCTGCACGAGACCAGGGAGCCTCAGGGCAGGTTCTCTTGCTGTGAGTC
>gene=hg18_chr1_56438470_56439334_+; species=SPECIES_1; score=460.11; 
CGGGGATGAGAGCGCAGTTCCTTTACCACCAGCTCCAGCCCCCTAGACAATATCAGGTCGTCATACAACTTGGAGCTACAGGAATGGGCTCACCTCACTCCCCCAGGATCAAGCTGTCTTTGATCTTGTTTATTTATTCAGTTAATGAACATTTATAGCCACACATTTCCCAGAAGAGAGGTCCGAGGATTCCCATCGCTCTGGGAGCCTGACAATCCTGTCAGCACTGCTGCACGAGACCAGAAAGCCTCAGGGCAGGTTCTCTTGCTGTGAGTC
>gene=hg18_chr1_56438470_56439334_+; species=SPECIES_2; score=460.11; 
CTGGGGCTGGAGTCCAGTCTCCTGACCACCATCTCCAGGACTCTAGACAGCTTCAGGACATTGTGTAACTCAGAGTTACAGGAATGAGCTCACCTCACTCCTCAAGGATCAAGCAGTCTTTGATCTCGTTTGTGTATTCATTAAATGTACATTTATAACTGTGCATTTCCCAGAAGAGAGGTCAGAGGATTTCCATCGCTCTGGGAGTTTGATAACAGCCTCAGCACGGCTGCACAAGACCCCAGTGCCTCACGACAGGCTCTCTCCCTGTGAGTC
>gene=hg18_chr1_56438470_56439334_+; species=SPECIES_3; score=460.11; 
CGGGGCCTGGAGACCAGTGTGCAGAGCACCATCTCTAGCCGTCCACGCAGCATGGGGCCCTTGTGTAACCCAGAGCTAGAGGAGGGCACTCACCTCATTCCCCAGGGATCGGGCAGTCTTTGATCCTGTTTATGTATTCATTAAATGCACATTTATAGCTGTTCATTTCCCAGCAGCGAGGTCTGAGGATTCCTGTCGCTCTGGGACTCCGATAACAGTCTCAGCCCTGCCACACGAGACCCCAGTGCCTCATGAAAGGCTCTCTCCCTGTGAGTC
>gene=hg18_chr1_56438470_56439334_+; species=SPECIES_4; score=460.11; 
CTGGGGCTGGAGTCCAGTCTCTGAACCATGGTGTCTAGCCCTCCAGACAGCGTCAGGCCATTATGTAAGCCAGAGTTACAGGAATGGGTTCACCTCACTCCTCCAGGATTAGCCGGTCTTTGATCTTGTTTGTGTATTCATTAAATGCACATTTATCGCCGTGCATTTCCCAGAAGAGAGGTCAGAGGATTCCCATCGCTCTGGGAGTCTGAAAACAGCCTCAGCACTGCTGCACGAGATCCCAGTGCCTTACGACAGGCTCGCTCCCTGTGAGTC
>gene=hg18_chrX_42166887_42167858_+; species=SPECIES_0; score=410.67; 
CATCAGACCCTGTGCTCCATAGGGAGGCATATAGGACAATTGCCAAGCGCAACACATGGTGTATAACATCAGGTTGAACCTAAGGGCAGGATTTATGGTAAGTACATGCTCTTATCAAGACAATAAACTGGAAATCTTAGGGCTTCTACTGAAGTTAATCAGAGGTCAGCATGTGGATTAGCATCCAAGATGGAGTTGCTTTAGCCCTGCAATATGTTTACCAAAAGACATGTTTTAGAACGTTCATAGCAGA
>gene=hg18_chrX_42166887_42167858_+; species=SPECIES_1; score=410.67; 
CATCAGACCCTGTGCTCCATAGGGAGGCATATAGGACAATTGCCAAGGGCAACACATGGTGTATAACATCAGGCTGAACCTAAGGGCAGGATTTACAGTAAGTACATGCTCTTATTAAGGCAATAAACTGGAAATCTGAGGGCTTCTACTGGAGTTAATCAGAGGTCAGCGTATGGATTAGCATCCAAGATGGAGTTGCTCTAGCCCTGCAATATGTTAACCAAAAGACATGTTTTAGAATGTTCATAGCAGC
>gene=hg18_chrX_42166887_42167858_+; species=SPECIES_2; score=410.67; 
CTGAACCCCCCCTCCCACCTCCCTCCCCATATAAGACTGTTGGGAAGGGTTCCACATGGTGCCTAGCTGCGGAAAAGCTGTAAGGGGAGAAATCTTTGTGAATGGCAGTTTGCATCAAGACTATATTCTACAACTCTGACAGTATCTACTGAAGCTGAACATATGCTGTCTTTCGACCTAGTATCCCAGGTACATATCCAACAGAAGTGTAATATGTTCACCAAAAGACATGTACTAGAATGTTCATAGCAGT
>gene=hg18_chrX_42166887_42167858_+; species=SPECIES_3; score=410.67; 
AAGAAATCGCTTTTTGATCTACCTAGGCAAATAATACTGTTAGGAAAGGTTCCACTTGGAGTCTATGCTATGAGAGACCGTAAGGGCAGGAATCTTTGTGAATGGCAGTTTTCATCAAGACTATATTCTACAACTCTGACAGTATCTACTGAAGCTGAACATATGCCGTCTTTTGATCTAGCATCCTAGGTACATATCCAACAGAAGTGTAATATGTTCAACAAAAGACATGTACTAGAATGTTCATAGCAGC
>gene=hg18_chrX_42166887_42167858_+; species=SPECIES_4; score=410.67; 
AAGAAACCACTTTTTGGCCTACATAGGCAAATAATACTCTTGGGAAGGGTTTCTCACGGGGTCTATGCTGTGAAAAGTTGTAAGGGGACGAACCTTTGTGAATGGTGGTTTTCATCAAGACTATATTCTACAACTCTGACGGTATCTACTAAAGCTGAACATATGCCATCTTTCGATCTAGCATCTTAGGTACATATCCAACAGGAGTGTAATATGTTCACCAAAAGACATGTACTAGAATGTTCATAGCAGC
>gene=hg18_chr2_27811070_27812677_+; species=SPECIES_0; score=570.55; 
GCAGACCCAGACCCAGGGCTGGAAAGTGCCCCCTGGAGGGTTTACTGGGAAGTGCCAAGAGAAAGAAAGGGGTTGTGCGGGAGCTTGTTCACGCCCTTTCCCAGGAACAGCTCAGGAGGGCGGGATGTGTCCCCAAGCACTTCCCATCGCACCGAGGGCTCCGCCAACCCGAGCCGCCCGGGAAAGGCTGCAGCGCGTCGCCGGGATATCCGGG
>gene=hg18_chr2_27811070_27812677_+; species=SPECIES_1; score=570.55; 
GCAGACCCGGACCCAGGGCTTGAAAGTGCCCCCTGGAGGGTTTACTGGGAAGTGCCAAGAGAAAGAAAGGGGTTGTGCGGGGGCTTGTCCACACCCTTTCCCAGGAACAGCTCAGGAGGGCGGGATGTGTCCCCAGGCACTTCCCATCGCACCGAGGGCTCCGCCGACCCGAGCCGCCCGGGAAAGGCTGCAGCGCGTCGCCGGGATATCCGGG
>gene=hg18_chr2_27811070_27812677_+; species=SPECIES_2; score=570.55; 
CCAGAGGAGGAACCTGGGCTGCCAGCTTCCCCTTGGCGGATTTACTGGTAAGTGCCCCGAGAACGACAGAGGCTCTGTGGGGGCTTGTCCTCACCCTTTCCCAGGAACAGCCAAGAAGAACAAGGTGTGTCTCGAAGTGCTTCCCGTTGTACTGAGGGCTCCACCAGCCCGCCCCGCCTGGGAAAGGCAGCAGAGAGACGTCGGGATGTCCGGG
>gene=hg18_chr2_27811070_27812677_+; species=SPECIES_3; score=570.55; 
TCAGACCTGGACGCAGGGATGGAAAATTCCTCCTGGAGGATCTGCTGGGAAGTGCCTCAGGAAAGAAAGAGGCTTTGTGGGGGGTTTTCCTCAGCCTTCCGAAGGAGCACCTGAGAAGGGAGGGATATGACTCCATGTGCTTCCCATGGCACTCAGGGCTCCACCAGTCTGCCCAGCCTGAAAAAGACTGCAGTGGGACACCAGCACGTCCGGG
>gene=hg18_chr2_27811070_27812677_+; species=SPECIES_4; score=570.55; 
TCAGACCTGGACCCAGGGCTGGAAAATTCCTCCTGGAGGATTTCCTGGGAAGTGCCACAAGAAAGAAAGAGGCTCTCTGGGGGCTCTTCCACACCCTTTCTCAGGAACAGCTAAGAAGAGTGAGGTGTGTCTCGAAGTGCTTCCCGGTGCGCTGAGGGCTCCGCCAGGCTTCCCCGCCTGGGAAAGGCTGCAGAGAGACATCAGGATGTCCGGG
>gene=hg18_chr1_216620221_216621193_+; species=SPECIES_0; score=423.24; 
CGGGTGCCAAGAAGCAACTGCACTCCGCTGGGATGCCAAGCATTCCAGACCTGTTACCTTGTAAGTGTAATATTTACCAGATTTTTGCTTCATCTGGAGATGAAGAGCAGAGATGAATAGAGTGGGGGTGGGTCAGGCTGCTGGGAAGGGAGCTCAGTGTTGAGAGGAATCCCTGAATGAGTAGGTAGCTGGGAAGGGAACAGAGATTTGCCAGAAAAAGCCCTTTTGCTGGCAACTTGGAATCTAGGAAAAAATAACAGAGCTAACATGCTGGGGTGCTTACCATGTGCCAGGCA
>gene=hg18_chr1_216620221_216621193_+; species=SPECIES_1; score=423.24; 
CGGGTGCCAAGAAGCAACTGCACTCCGCTGGGATGCCAAGCATTCCAGACCTGTTACCTTGTAAGTGTAATATTTACCAGATTTTTGCTTCATCTGGAGATGAAGAGCAGAGATGAATAGAGTGGGGGTGGGTCAGGCTGCTGGGAAGGGAGCTCAGTGTTGAGAGGAATCCCTGAATGAGTAGGTAGCTGGGAAGGGAGCAGAGATTTGCCAGAAAAAGCCCTTTTGCTGGCAACTTGGAATCTAGGAAAAAATAACAGAGCTAACATGCTGGGGTGCTTACCATGTGCCAGGCA
>gene=hg18_chr1_216620221_216621193_+; species=SPECIES_2; score=423.24; 
TGGATGCCAAGAAGCAACTGTGCTCCGCTGGGATGCCGAGCATTCCAGACCTGTTACCTTGTAAGTGTAATATTTACCAGATTTTCGCTTCATCTGGAGATGAAGAGCAGAGCTGCCCAGAGTGGGGGCGGGCCTGGCTGCTGGGAAGGGAGCTCCGTGTGCAGAGGCATCCCCGAATGAGCAGGGAGCTGGGGAGGGAGCGCAGATCTGCCAGAAACAAGCCTTTTCCTGGCAACCAGGAATCTAGGAAAAAATAACAGACCTTACGTGTTGGGGTGCCCAGCAACTCATAGGAC
>gene=hg18_chr1_216620221_216621193_+; species=SPECIES_3; score=423.24; 
TGGGTGCCAAGAAGCAATTGCGCTCCGCTGAGATGCCAAGCATTCCAGACCTGTTACCTTGTAAGTGTAATATTTACCAGATTTTTGCTTCATCTGGAGATGAAGAGCAGAGCTGAGCAGAGTGGGGGCGGGTCAGGCCGCTGCGAAGGGAGCTCAGTGTTCAGAGTAATCTCTGAATGAGTAGGTAGCTGGGAAGGGAACAGACATTTGCCAGAAACAACCCCTTTGCTGGCAACGTGGAATCCAGGAGGAAATAGCAGAGCCAACATGTTGGGGTGCTCGCCGTGTGCTAGGCA
>gene=hg18_chr1_216620221_216621193_+; species=SPECIES_4; score=423.24; 
TGGATGCCAAGAAGCAACTGTGCTCCGCTGGGATGCCAAGCATTCCAGACCTGTTACCTTGTAAGTGTAATATTTACCAGATTTTTGCTTCATCTGGAGATGAGGAGCAGAGCTGAACAGAGTGGGGGTGGGTCAGGCTGCTGGGAAGGGAGCTCAGTGTTCAGAGGAATCCCTGAATGACTAGGTAGCTGGGAAGGGAACAAAGATTTGCCAGAAACAGCCCTTTTGCTGGGAACTTGGAATCTAGGAAAAAATAATAGAGCTAACGCGTTAGGGTGCTTAGCATGTGCCAGGCA
>gene=hg18_chr5_83348911_83350049_+; species=SPECIES_0; score=487.51; 
TAAATCCAGAGGAACAAATAACACTCTCCCAATGACTTGTTTTACTCCACAGTGAGTCATCATGGACATGACCTTTCGCCATCGTATGAAAAGATGTGCAGATATTGGC
>gene=hg18_chr5_83348911_83350049_+; species=SPECIES_1; score=487.51; 
TAAACCCAGAGGAACAAATAACACTTGCCCAAAGACTTGTTTTACTCCACAGTGAGTCATCATGGACGTCACCTTTCACCATCATATGAAAAGATGTGCACATATTGAC
>gene=hg18_chr5_83348911_83350049_+; species=SPECIES_2; score=487.51; 
TAAATCCAGAGGAACAAATAACACATTCTCAAAGATTTGTTTTACTCCATTCTGAGTCACCATAGACATCATCTTTGACCATCATATGAAAAGCTGTGCATATATTAGC
>gene=hg18_chr5_83348911_83350049_+; species=SPECIES_3; score=487.51; 
TGAATCCAGAGGAATAAATAACACATTCCCAAAGATCTGTTTTATTTCATTTTGAGTCATCATAGATGTCACTTTTGACCATCATGTGAAAAGTTGTGCATATATTGGC
>gene=hg18_chr5_83348911_83350049_+; species=SPECIES_4; score=487.51; 
TAAATCCAGAGGAACAAATAACCCATTCCCAAAGCCTTGTTTTATTCCACTCTGAGTCATCACAGATGTCACTTTTGACCGTCATTTGAAACATAGTGCATATATTGGT
>gene=hg18_chr13_86574222_86575049_+; species=SPECIES_0; score=561.94; 
GGGAAGCTGTGCCTCACTGAGCACTTGCTGCGTTTCTCCTGCCTGCTGCGTGCTGGTGGTTTCCCTCCTCACCTCACCATATCGCAGCTGTCATCCTGCTGTCATCTGTCTTCGTGGGTTTCTTCCCCAGCAGCTCTGACAATGTGCATCGCCTCATTGCTCAGAAATCGGCTGTGATCCAAGAACTTAAATGTGGCAATCTTTATAAATAAAAGCTTTTGCCAATGCTCTTATTCATTATAAGTATATTGAAATTGTATATGCAGGGCAGAGATGAGTTTCATACCTGCCCAC
>gene=hg18_chr13_86574222_86575049_+; species=SPECIES_1; score=561.94; 
GGGAAGCTGTGCCTCACTGAGCATTTGCTGTGTTTCTCCTGCTTGCTGTGTGCTGGTGGTTTCCCTCCTCACCTCACCATATCGCAGCTGTCATCCTGCTGTCATCTGTCTTCGTGGATTTCTTTCCCAGCAGCTCTGACAATGTGCATCGCCTCACTGCTCAGAAATCGGCTGTGATCCAAGAACTTAAATGTGGCAATCCTTACAAACAAAAGTTTTTGCCAACGCTCTTATTCGTCGTAAGTATATTGAAATTGTATATGCAGGGCAGAGATCAGTTTTATACCTCCCGAT
>gene=hg18_chr13_86574222_86575049_+; species=SPECIES_2; score=561.94; 
GTGAAGCTGTGCCTCAGTGAGCGCTTGCAGCATTTCTCCTGCACTCTGTGCACTGGTGGTTTCCCTCCTCACCTCACCATATCGCAGCTGTCATCTCGGTGTCATCTGTCTTGCTGGATGTCTTCCCCAGCAGCTGTGACAATATGCATTGCCTCATTGCTTAGGATCTGGCCGGGATCCAGGAACTCAGATTTGGCAATCCTTATGAATGAAAGCTTCTGCCAGTGAGCTTACTCATTGGAAGTAGATGGAAATTTTGCATGCAGGACACAGATAAATTTTATTCAGGCCTAC
>gene=hg18_chr13_86574222_86575049_+; species=SPECIES_3; score=561.94; 
GTGAGGCTGTGTCTCAGCGAGTGCTTGCAACGTTTCTCCTGCATGCTGTGCACTGGTGGTTTCCCTCCTCACCTCACCACATCGCAGCTGTCATCCTGCTGTCATCTGTTTTCTGGGATGTCTTCCCCAGTAGCTGTGACAACGGGCATCGTCTCATTGCTTAGGATTTGGCTGGGGTCCAGTAACTTGCATTTGGCAGTCCTTATGAATGAAAGCTTTTGCCAGTGCACTTGCTCATTGTAAGTATATTGAGATTTTACAGGCAGGTCAGAGATAAATTTTATGCATGCCTGA
>gene=hg18_chr13_86574222_86575049_+; species=SPECIES_4; score=561.94; 
GTGAAGTTCTGCCTCAGTGAGCGCTTGCAGCATCTCTCTGGCTTGCTGTGCGCTGGTAGTTTCCCTCCTTACCTCACCATATCTCAGCTGTCATCCTGCTGTCGTCTGTCTTCGCGGATGTTTTCCCCAGTAGCTGGGGAAATATGCATTGCCTCATTGCTTAGGATTTGGCTGGGATCCAGGAACTTGAATTTGGCAATCCTTGTGAATGAAGACTTTTGCCAGTTCGCTTACTCACTGTTAATACATTGAAAATTTACATGCAAGACAGAGATAAATTTTATGCATGACTAC
>gene=hg18_chr1_184277770_184278717_+; species=SPECIES_0; score=369.73; 
TTCATCAATCAAGTATGTAACACAATAGTTCTTCAGTCATTAGGAAGCAAGTAGAGGGATGACGTTGGTATTGACTGGGTTTTAGTCACCACAGAAATCTGAATGGACTCCTTACATTTCTACACTGGCTAGCGTCAAGGGTGAACCTGGGAGATGATAAAGAGTTGATATTTTCCAGGAATTACAGAAACAGCATCACTGTTCCTTATCAGTTGCTAAATACTTCTATACTACTTTCTTAGGCTGAAAATCAGGATCTGTCAAATGGCTAG
>gene=hg18_chr1_184277770_184278717_+; species=SPECIES_1; score=369.73; 
TTCATTAATCAAGTGTGTAACACAGTAGTTCTTCAGTCATTAGGAAGCAAGCAGAGGGGTGACATTGGTCTTGACAGGGTTTTAGTCAACACAGAAATCTGAATGGTCTCCTTACATTTCTACACTGGCTAGTGTCAAGAATGAACCTGGGAGATGATAAGGAGTTGATATTTTCCAGGAATTACAGAAACAGCATCACTATTCCTTATCATTTGCTAAATACTTCTATACTACTTTCTTAGGCTGAAAATCAGTATCTGTCAAGTGGCTAG
>gene=hg18_chr1_184277770_184278717_+; species=SPECIES_2; score=369.73; 
TTCATCAGTTAAGTTTGTAACACAATAGTCCTTCAGTCATGAGCAAGCCAGCCCAGGATTGCCGTTGGTATTCACTAGGTTTTAGTCAACACTGAAATCTGGCTTGGCTTTTTCCATTTCTGCATTGATTCATGTCAAAAGTGGACCTGAGAGGTGATAGAGAGTTGATGTTTTCCAGGAGTTATGAAGATGGCATGACTATTCTTTAAGATTTGTTAAATACTCTCATACAAGTCTTTTAGTCCAAAAACCAGACTCTGTCAAGAGGCTAG
>gene=hg18_chr1_184277770_184278717_+; species=SPECIES_3; score=369.73; 
TTCATCAATCAAGAACGTGATACAAAATTCCTTCAATTATTATCAAACAAGCAGAGGGTCGACATGAATATTTTCTGGGTTTCAGTCAGCAGTGAAATCTGGATTGGCTCCTTCTGTTTCTACATGGGTTAGCATCAAAAGTATACCAGAGAGACAATAGAGAGTTGATATTTTCCAGGAGCCATAAAAATAACATCATTATTTTTTATCATTTGCCAAGCATTTCCGTACCACCCTTTTGGTCTGAAAAGTGGGATCTATCAGATGGCTAG
>gene=hg18_chr1_184277770_184278717_+; species=SPECIES_4; score=369.73; 
TTCATCAACCAAGTATGTGACACAATAATTGTTCAGTCATTAGCAAGCAAGCAGAGAGGGGACATTGGTATTCACGGGGTTTTAGTCAGCAGTGAAATCTGGATTGACTCCTTCCATTTCTATGTTGGTTAGTGTCAAAAGTGGACGTGGGACGTGATAGAGAGTTGATATTTTCCAGGACTTATAAAGAGGGCATCACTATTCTTTATCGTTTGCTAAATATGTCCATACTACCCTTTTAGTCTGAAAACCAGGATCTGTCAAATGGCTAG
>gene=hg18_chr18_40435237_40435979_+; species=SPECIES_0; score=496.15; 
TGTTGGTTTAATTTTTGTGTATCATAGAGACTTAGAGATGTGATGAATTGACAGCAGCTGAGTCAAAGACAAAGCCTTCTGGGAAAGAAAGATTTTTTCTTCAGGACTTGAAAGGAGCCTATTTGGCAACTTGCCATCTCAACAGCATGACTGTGTGGCATCCAGTCCTACAAATATAGATGGAATTCCCATAAAACAAAGTTTTACAGTAACAACAAGCTCTGATTCAAAGAATACTACATTAAGTGTCTTGTTATGTTAAACTTTTAAG
>gene=hg18_chr18_40435237_40435979_+; species=SPECIES_1; score=496.15; 
TGTTGGTTTAATTTTTCCGTATCGTAGAGACTTAGAGATATGATGAATTGACAGCAGCTGAGTCAAAGACAAAGCCTTCTGGGGAAGAAAGATTTTTTCTTCAGGACTTGAAAGGAGCCTATTTGGCAACCTGCCATCTCAACAGCATGACTGTGTGGCATCCAGTCCTACAAATGTAGATGGAATTCCCATAAAACAAAGTTTTACAGTAACAACAAGCTCTGATTCAAAGAATACTACATAAAGTGTCTTGTTATGTTAAACTTTTAAG
>gene=hg18_chr18_40435237_40435979_+; species=SPECIES_2; score=496.15; 
TGTTGGTTTAATCTTTCTGCATCATAGAAATTTAAATATATAATTAATTGACTATACCTGAGTCAAAGACAAAGTTTTCTGAGAAAGCTAGATATTTTCTCCAGAATTTGAACAAAACTTATTTGTTAGCTTTCCATTTCAACAGCATGGCTGTGTGATATCTAGTCCTAAAAATGTAGATGAAATTCTTGTAAAATAAAGTTTTATAGTGATTACAAATTCTGATTTAAAGTACATTACATAAAATGCCTTATTATTTTAAATTCTTAAG
>gene=hg18_chr18_40435237_40435979_+; species=SPECIES_3; score=496.15; 
TGTTGGTTTAATCTTTCTGCATCATAGAGACTTAGCAATGTGATGAATTGACAACAGCTGAGTCAAAGACAAAGTCTTTCCAGAAAGCTGTATTTTTTCTTCAGAATCTGAAAGAAACTTATTTGGCAACTTGCCATTACAATAGCATAACTGTGTGACATCCGATCCTGAACATGTAGATGAAATTCTTGTAAAATAAAGTTTTACAGTGACAATTAACTCTGATTTGAAGCATACTACATGAAGAATCTTACTATGTTAAACCCTCGAG
>gene=hg18_chr18_40435237_40435979_+; species=SPECIES_4; score=496.15; 
TGTTGGTTTAATCTCTCTGCATCACCGAGACTTAGATATGTGATGAACTGACAGCCGCTGAGTCAAAAACAAAGCCTTCTGGGAAAGCTAGATTTTTTCTTCAGAATCTGAAAGGAACCTATTTGGCAACTTGCCATTCCAACAGCATGACTGTGTGGCATCCAGTGCTAAAAATGTAGATGAGGTTCTTGTAAAATAAAGTCTTACAATGACAACACACTCTAATTTGAAGGATACTACATCAAGTGTCTTATTATGTTAAACTCTTAAG
>gene=hg18_chr7_2962545_2963613_+; species=SPECIES_0; score=493.62; 
ATCTATGGAGAGTGTAGCTAGCCTCAAAGAAAAAAAATCTCAGACGCAATTCGAAAACACTTCCCTCTAACTCAGCACCTCATCACGGGGATGAACCCAGTGACTCTGTCAAGCTCTGGGCTTTCTGAAGGCAGTATGTGCCCAGAGGAGCATGGCAGGTTGGATGGCCCCCCTACCAAGGCTGGAGCTAACTCAAACCCAACCTTTG
>gene=hg18_chr7_2962545_2963613_+; species=SPECIES_1; score=493.62; 
ATCTATGGAGAGTGTAGCCAGCCTCAAAGAAAAAAAATCTCAGACACAATTCGAAAGCACTTCTCTCTAACTCAGCCCCTCATCACTGGGACGAACCCGGCGGCTCTGTCAAGCTCTGGGCTTTCTGAAGGCAGTATGCTCCCGGAGGAGCCTTGCAGGTTGGATGGCCCCCCTACCAAGGCCAGAGCTAGCTCGGACCCAACCTTCG
>gene=hg18_chr7_2962545_2963613_+; species=SPECIES_2; score=493.62; 
AAGTATGTGAAGTCTTTATGACCTGGAACAGGAAGTCTGCTGGGGGGAAATTCGGAACACAAGGAAGGGATACAGTCCTTGAGCACGGGGTGCTGGCTGTGAAGTGTGTGTGACTCTGGGATTGCTGCAGCCATCATGTGACCTGAGGACTCCTCTAAGGACAAAACTAACACCCCACGATGCAGAGCAAGAAGTGGAAAGACCCTGG
>gene=hg18_chr7_2962545_2963613_+; species=SPECIES_3; score=493.62; 
AACTATGGATAGTGTAGCTAGCCTCGAAGGAAAACCATTTTGGACACAATTTCGACACACTTGGCTGTGACTCCGCCCCTGGTCTTTGGGATCAATCTGGCAACGGTGTCCAGCTCGGGGCTTTCTGGAAACAATTCGCGCCCACAGAAGTCTACAGAGCTGGATGATCGGTCCCCCCCCCCCACGGTCAGCTGTGCCCCAACCCCCA
>gene=hg18_chr7_2962545_2963613_+; species=SPECIES_4; score=493.62; 
AACTATTCGTAGTGTAGCTAGCTTGGAAGAAAAAAAATCTTGGACACAGTTTCGAAACACTTTGCTGTAACCCGGCCTCCCGTCGCTGGGCCAAAGCAGGCGGCAGTATCCAGCTCTGGGCTTTCTGAAAACAACACGTGCTCTTAGCAGCCTACCGTGCTGGGGCGTCCCTCTCCCCACGCCAGAGCCAACTCTGACCCAACCTTCA
>gene=hg18_chr2_165474606_165475801_+; species=SPECIES_0; score=460.14; 
GGCAGTTTACTAGCAACCACGTGAGAATGCACCATCTGTTACTGCTGATCTAGAGATTAGATTTGAACCTACGTACTGAGCAGAAGCTAAAATAATACCATGTCCTCATCTGCTCTTAAATTAAAATAGTTAGTCTATTTCTCCTTATAGTCAAGGTAGAGAACTGGCCTGTGAGTTATACATGTGTGAGGGAGAGAAGTGCTAGTTGTAAAGGACATACACAGTGCTAAACATTTCCCTTTCTGTTTCCCC
>gene=hg18_chr2_165474606_165475801_+; species=SPECIES_1; score=460.14; 
GGGAGTTTACCAGCAACCATGTGAGAATGCACCATCTGTTACTGTTGATCTAGAGATCAAATTTGAACCTACATACTGGGCAGAAGCTAAAATAATACCATTTCCTAAACTACTCTTAAATTAAAATAGTTAGTCTATTTCTCCTTATAGTCAAGGTAGAGAACTGGCCTGTGAGTTGTACACGTGTGAGGGAGAGAAGTACTAGTTGTAAAGGACATACACAGTGCTGAACATTTCCCTTTCTGCTTCCCT
>gene=hg18_chr2_165474606_165475801_+; species=SPECIES_2; score=460.14; 
AGCAGCTCACCAGAAACCACATGAGAATAAGCCATCTGTCACTGCTGATCAAGAGATCAGATGTGAACCTAAGTATTGGGTAGAAACTAAAATAAAACCATTTCCTCATCCACTCTTTGATTTAAATAGTTAATCTACTGTTCCCTGTATTCAAGGAGGTGAGCTGGCCTATGGGTTATATATTTGTAAGTGAGACAAATGCTAACTGTAAGGGACATACGTAGCACTGACCGTGTCTTCTTCCTTTCCCCT
>gene=hg18_chr2_165474606_165475801_+; species=SPECIES_3; score=460.14; 
AGCAGTTCACCAGAAACCACATGAGAATGTACCACCTGTTACCACTGATCTACAGATCACACTTGAACCCAAATACTGGGCAGAGGCTAAAATAAAACTATTTCCTCATCTGTTCTTAGATTGAAATAGTTAGTCTACTTCTCCCTATATTGAAGGTGGAGAACTGGCCTGTGGGTTACACATTTGTAGGTGAGACAAGTGCTAATTCTAAAGGATATACACAGGGCCCAACACTTCCTTTTCCCTTCCACT
>gene=hg18_chr2_165474606_165475801_+; species=SPECIES_4; score=460.14; 
AGCAGTTCACCAGAAACCGCAGGAGGACGAGCCATCTGTTACTGCTGATCTAGAGATCAGATCGGAACCCAAACACTGGGCAGAAGCTAAAATAAAACCATTTCCTCATCCACCCTTAGATTAAAATAGTTAGTTTACTTCTCCCTATAGTCGAGGTGGAGAACTTTCCTGTGAGTTGCACATTTCTAAGTGAGACAAATGCTAATTGTAAAGGCCATACACAGTGCTGAGCATTTCCTTTTCCATTTCCCT
>gene=hg18_chr3_183051191_183052373_+; species=SPECIES_0; score=374.53; 
CATGCAAACAGAGTCTAAGTACTGATAAGAATCCTAAAGGTAAACAATGAATTCCTACTAATGGCTAAGTCACTAAGGTAAGATCCAGTCTAAATACACACCCTTGGTTAAATAGGGTTTCATTAGCTCAGGTTACAGTGGCTCGGGGAAATTTTTCCTTTATGCTTGTCAAGTGAAATTAATTATATATCATCCATCAATCATTGCTGCCAAAGAAGTTATAGGTGAATACTAAAGAATCCACAGCAGCTCCCCACTGGGCCCCCACCCCCTACTCCTTTGGAGCCCTC
>gene=hg18_chr3_183051191_183052373_+; species=SPECIES_1; score=374.53; 
CATGCAAACAGAGTCTAAGTACTGATAAGAATCCTAAAGGTAAACAATGAATTCCTACTAATGGCTAAGTCACTAAGGTAAGATCCAGTCTAAATACACACCCTTGGTTAAATAGGGTTTCATTAGCTCAGGTTACAGTGGCTCAGGGAAATTTTTCCTTTATGCTTGTCAAGTGAAATTAATTATATATCATCCATCAATCATTGCTGCCAAAGAAGTTCTAGGTGCATATTAAGGAATCCACAGCAGCTCCCCACTGGACCCCCACCCCCTACTCCTTTGGAGCCCTC
>gene=hg18_chr3_183051191_183052373_+; species=SPECIES_2; score=374.53; 
CATGCAAACAGAGTCTAAGTCCTGATAAGAATCCTAAAGGTAAACAGTGAATTCCTACTAATGGCTAAGTCACTAAGGTAAGATCCAGTCTAAATACACACCCTTGGTTAAATAGGGTTTCATTAGCTCAGGTTACAGTGGTTCAGGAAAATTTTTCTTTTATGCTTGTCAAGTGAAATTAATTATATATCATCCATCAATCATTCCTGCCATAGAAGGTCTATGGGAATATTAAGGATTCCACAGAGCCTCCCCAACCTGGCCCCACCTCCCACCCTACCGCAGCACTC
>gene=hg18_chr3_183051191_183052373_+; species=SPECIES_3; score=374.53; 
CATGCAAACAGAGTCTAAGTACTGATAAGAATCCTAAAAGTAAACAATGAATTCCTACTAATGGCTAAGTCACTAAGGTAAGATCCAGTCTAAATACACACCCTTGGTTAAATAGGGTTTCATTAGCTCAGGTTACAGTGGCTCAGGGAAATTTTTCCTTTATGCTTGTCAAATGAAATTAATTATATATCATCCATCAATCATTCCTGCCTCAGAAATTCTGTGGGAATATTAAGGATTCCACAGTGTCTCCCGACTCAGTCCCCACCCCCCACCCCACCGGAACACTC
>gene=hg18_chr3_183051191_183052373_+; species=SPECIES_4; score=374.53; 
CAGGCAAACAGAGTCTAAGTACTGATAAGAATCCTAAAGGTAAACAATGAATTCCTCCTAATGGCTAAGTCACTAAGGTAAGATCCAGTCTAAATACACACCCTTGGTTAAATAGGGTTTCATTAGCTCAGGTTACAGTGGTTCAGGGAGATTTTTCCTTTATGCTTGTCAAGTGAAATTAATTATATATCATCCATCAATCATTCCTGCCATAGAAGTTCCATGGGAATATTAAGGATTCCGCAGTGCCTCCCCACTCAGCCCCCACCCCTCGCCCCGCCGGAGCACCC
>gene=hg18_chr22_37989641_37990466_+; species=SPECIES_0; score=370.17; 
CCAAGGCACCCTCCTCTCTCATACCCACAATCATTTTTCCTGGAAGATCTCAGACTGACTCAGCTTCAGGCCCCTAGTCCCTACCCAGAGGGTTTGAGAATAAATGGTTACTGCCCATGAGGCGTGCCTGCACATAGCAAGT
>gene=hg18_chr22_37989641_37990466_+; species=SPECIES_1; score=370.17; 
CCGAGGCACCCTCCTCCCTCATCCCCACAATCATTTTTCCTGGAAGATCTCAGACTGACTCAGCTTCAGGCCCCTAGTGCCTGCCCAGAGGGTTTGAGAATAAATGGTTACTGCCCATGAGGCGTGCCTGCACATGGCAAGT
>gene=hg18_chr22_37989641_37990466_+; species=SPECIES_2; score=370.17; 
CTAAGGGATATCACTATTTCATGTTCTTAATCACTTTTCCTTACAGATCTCAGAATGATTCAGCTTCAGGCCCCCAGGCCCTGCCCATGGCATTTCAGAATAAATGGTAACTGCCCACGGGATGTGCCTGCATATAGTGAAT
>gene=hg18_chr22_37989641_37990466_+; species=SPECIES_3; score=370.17; 
CCCAGGCACAGTCATATTTTATTTTCCTAATCATTTTTCCTTAAAGGTCCCAGATGAATTCAGCTTCAGGCCTCCAGGCCCTGCCCACAGGATTTCAGAATAAATAACTACTGCCACAGAGTGGTGCCTGTACCTAGTGAGT
>gene=hg18_chr22_37989641_37990466_+; species=SPECIES_4; score=370.17; 
GCAAGGCCCCATCCTCTTTCACGCTCCTAATCGTTTTCCCTTAAGGATCCCAGATTGATTCAGCGTCAGGCCCCGAGGGCCGGCCCAAAGGACTTCAGAATAAACGGTCACTGCCCGTGGGACATGCCTGCACGTGGCGAGT
>gene=hg18_chr2_209955754_209956842_+; species=SPECIES_0; score=613.98; 
AGTGAGAAAGGAAATAAACTCATTCTTCTCTCTTCAGTTCATTGCCACAGGTAAACATTTTACATCTCCTTCTCTGTAATTTCTATAGCCTCCCCACAGACAAAAGAGCTTCCATAGATACTCAAGACAGGTGCACAATGAGTTCCTGATGAAACCTTTCTGCTTGGCTTTGTAAACAGATTTGACAACAGTTTCCAGGAAATTGCATTTGATGTTTCAAGGTTAGATCTGGCTGTCAAGCATGCTGAGTCATATCCATTGAGTCAGAGAGTGCTATGCTGT
>gene=hg18_chr2_209955754_209956842_+; species=SPECIES_1; score=613.98; 
AGTGAGAAAGGAAATAAACTCATTCTTCTCTATTCAGTTCATTGCCACAGGTAAACATTTTACATCTCCTTCTCTGTAATTTCTATAGCCTCCCTACAGATAAAAGAGCTTCCACAGATACTCAAGACAGGTGTACAATGAGTTCCTGATGAAACCTTTCTGCTTGGCTTTGTAAACAGATTTGACAACAGTTTCCAGGAAATTGCATTTGATGTTTCAAGGCTAGATCTGGCTGTCAAGTATGCTGAGTCATATCCATTGAGTCAGAGAGTGCTATGCTGT
>gene=hg18_chr2_209955754_209956842_+; species=SPECIES_2; score=613.98; 
AGTGAGAAAGGCAATAAACTCATTTTTCCCTTTTCAGTGTACTGCCACAGGTAAGCACTTCACAGCTCCTTCCGTGTAATTTCTATTGCCTCGCTGCAGATAAAGAAGCTTCTATAGATACCCAAGACAGGTGCACAATGAGCTCCTGATGAAACTTTTCTGCTTGGCTTTGTAAATAGATTTGACAACAGTTTCCAGGAAACTGCGCCTGATGTTTCAAGGCTAGACCTGGCTGTCAAGCATGCTGAGTCATAATCACTGAGTCAGAGAGTTTCATGCTGT
>gene=hg18_chr2_209955754_209956842_+; species=SPECIES_3; score=613.98; 
AATGAGAAAGCAAATAAACTCATTGTTCCTGTTTCAGTTTATTGCTGCAGGTAAATACTTCACAACTCCTTCCATGGGATTTCCATAGCCTCACTGCAGGTAAAGGAGCTTCCATCGATACCCGGGACAGGTGTACAATGAGTTCCTGATGAAACTTTCCTGCTTGGCTTTGTAAATAGATTTGACAACAGCTTCCAGGAAATTGCATCTGATGTTTCAAGGCTAGACCTGGCTGTCAAGCTTGCTGAGTCATATCCATTGAGTCAGAGAGTGTGAGGCTGT
>gene=hg18_chr2_209955754_209956842_+; species=SPECIES_4; score=613.98; 
AGTGAGAGAGCAAGTAAACTCATTGTTCCCATTCCAGTTTATCGCGGCAGGTAAACGCTTCACAGCTCCTTCTGTGTAATTTCTCCAGCCTCGCAGCATGCAAAGGAGCTTCCATAGATCCCCAAGACAGCTGTACGATGAGTTTCTGATGAAACTTTTCTGCCTGCCTTTGTAAACAGATTTGACAACAGCTTCCAGGAAACTGTGCCTGATGTTTCAGGGCTAGACCTGGCTGTCAAGCATGCTGAGTCACAGCCACTGAGTCAGAGAGTGCTATGCCGT
>gene=hg18_chr18_17940187_17941127_+; species=SPECIES_0; score=585.15; 
TCTGCCAAATTCCAGCTTGTCTTGTTGTCCTTGTATATGTCTCTGCTGCCCGCGCTGAGACCAGGAAAACCTGATTTATTTGTATGTCATTGCCTCATAGTAAGCCTTCAGTGTTTTGATAGAACTCCAGGAATGTTATCAGCTGGCTCTCCTGGACTTGTGGGCTGGGCGTGTTTAATACTTGGCTAATTTGTGAGTCTGGAAGCTGAGCCATAGACGGGTAAGTGAGTCAGCATTCCAG
>gene=hg18_chr18_17940187_17941127_+; species=SPECIES_1; score=585.15; 
TCTGTCAAATTCCAGCTTGTCTTGTTGTCCTTGTGCACGTCTCTGCTGCCCGCGCTGAGACCAGGAAAACCTGATTTATTTGTATGTCATTGCCTCATAGTAAGCCTTCAGTGTTTTGATAGAATTCCAGGAATGTTATCAGCTGGCTCTCCTGGACTTGTGGGCTGGGCGTGATTAATACTTGGCTAATTTGTGAGTCTGGAAGCTGAGCCATAGACTGGCAAGTGAGTCAGCATTCCAG
>gene=hg18_chr18_17940187_17941127_+; species=SPECIES_2; score=585.15; 
GTCACCAAACTCTAGCTTGTGTTATTGTCCTCATGTCTGTATTTGCTGCTTGCTCTGAAACCAGGAATACTCCATTTCTTTGTGGGTCCTCGTTTCACAATAAGTCTTCAGTGCTGTGATAGAACTCCAGGAATGTTATCGGCAGGCACTCCTGGACTTGTGGGGCAGGCGTGACTAATACTTGGTGAGTCTGTGAGTGAGAAAGCTGAGCCGTAGAGGGGCAAGTGAGTGAGCATTCCAG
>gene=hg18_chr18_17940187_17941127_+; species=SPECIES_3; score=585.15; 
TTCACCAAACTCTGTCTTGAGTTATTGTCCTAGTGTATGTCTCTGCTTCTCACGCTGAGATCGGGAAGGGTTGATATATTTGTATGTCCTTACCTCGTAGCAAGTCCTCAGTGCTGTGACGGAACTCCAGAAATGTTATCAGCTGGCTCTCCTGGCCTTGTGGCGTGGGCGTGACTAATGCTTGGCTAATTTGTGAGCATGGAAGCTGAGGCAAAGAGGGGGAAGTGAGTCAGCGTTCCAG
>gene=hg18_chr18_17940187_17941127_+; species=SPECIES_4; score=585.15; 
CTCACCAGATTCTAGCTTCTGTCACTGTCCTTGTGTTTGTCTCTGCCACCCACGCTGATGCCAGGAAAAGTTGGCTTATCTGTGTGTCCTGGTCTCCTGCTGAGTCCTCAGTGCTCTGACACAACTCCAGGGATGTTATCAACAGGACCTGCTGGCCTTGTGGGGTGGGCGTGACTAATACCTGGCTAATTTGTAAGCATGGAAACTGAGCCATAAATGGGCAAGTGAGTCAGCATTCCAG
>gene=hg18_chr2_71823276_71824327_+; species=SPECIES_0; score=372.75; 
AGCCCAGAGCAGTGAACTCCTTGCCAAGGCCTGTGACTCATCTCCAAGTCATAAATAACGGGTCCCTCATGACAAAGCAGAGAAGGGAGCCGGGCCCAGGGCCACGTATTTATTAGAAAAGAGAGTGGAACCATTAGTCGGGGGCTTGGTTTCCAGGAAACTCAAACCACACCACAGTAGAGAAGGTCAGGAGGCCCTTCCACAGGAATTCAGACCTGACATTTTTTTCATATTCTCAAACTTTCATGTGGGGAGGAGACCCCTGCTACATCCACCAGAGGCATCCCCGGCCACCCA
>gene=hg18_chr2_71823276_71824327_+; species=SPECIES_1; score=372.75; 
GGCCCAGAGCAGTGAGCTCCTTGCCAAGGCCTGTGACTCATCCCCAAGTCGTAAATAACGGGTCCCTCATGACAAAGCAGAGAAGGGAGCCGGGCCCAGGGCCACGTATTTATTAGAAAAGAGAGTGGAACCGTTAGTCGGGGGCTTGGTTTCCGGAAAACTCAAACCACACCACATTAGAGAAGGTCAGGAGGCCCTTCCACAGGAATTCAGACCTGACATTTTTTTCATATTCTCAACCTTTCATGTGGGGAGGACACCCCTGCTACATCCACCAGAGGCATCCCCGGCCACCCA
>gene=hg18_chr2_71823276_71824327_+; species=SPECIES_2; score=372.75; 
GGCCCAGAGCTGTGAGTTCCTTGCCAAGGCCTGTGACTCATCCTCAAGTCATAAATAACGGGTCCCTCATGACAAAGCAGAGAAGAGAGCTGGGCCCAGGGCCACATATTTATTAGAAAAGAGAGTAGAACCATTATTTGGGGGCTTGGCTTCCGGAAAACTCAAACCACGTCACATTAGAAAAGGTCAGGAGGCATTTCCACAGGGATGCAGACCTGACATTTTTTTCATGTTCTCAACCTTTCATCTGGAGCAGAGACCCCTGCTGCATCCACCAGAGGCATCCCTGGCCACCTA
>gene=hg18_chr2_71823276_71824327_+; species=SPECIES_3; score=372.75; 
GGCCCAGAGCCGTGAGCTCCTTGCCAAGGCCTGTGACTCATCCCTAAGTCATAAATAACGGGTCCCTCATGACAAAGCAGAGAAGGGAGCCGGGCCCAGGGCCACATATTTATTAGAAAAGAGAGTAGAACCATTAGTTGGGGGCTTGGTTTCCGGAAAACTCAAACCACACCATGTTAGAGAAGGTCAGGAGGCACTTCCACAGGAATTTAGACCTGACTTTTTTTTCATATTCTCAACCTTTCATATGGGCTAGAGACCCTTGGTGCGTCCACCGGAGGCATCCCTAACCACACA
>gene=hg18_chr2_71823276_71824327_+; species=SPECIES_4; score=372.75; 
AGCCCAGAGCCGTGAGCTCCTTGCCAAGGCCCGTGACTCATCTCCAAGTCATAAATAATGGGTCCCTCATGACAAAGCAGAGAAGGGAGTCGGGCCCAGGGCCACGTATTTATTAGAAAAGAGAGTGGAATCATTAGTTGGGGGCTTGGTTTCCGGAAAACTCAAACCACACCATGTTAGAGAAGGTCAGGAGGCACGTCCACAGGAATTCAGACCTGACATTTTTTTCATATTCTCAACCTTTCCTCTGGGGTAGAGACCCCTGATGCATCCACCAGAGGCATCCCCTGCCACCCA
>gene=hg18_chr10_28448657_28449638_+; species=SPECIES_0; score=412.46; 
AAACCCACAGGATAAATTCTAAGGCAAGGTTTTATAGCATATTTTATCACATCAATGCCAGAATGATATTTTGCAGAGAACAAAAGGTCAGCTGGAGAAAAGCCATTATTATGTACCAGCAGCTCACCTTTCCTGGAAATGCTTTGAGGGGATCAAGCCTGCCCTGGGGTTGGCATCAGCTTCGTGTTTCGCTTGCCACCAAGTTGCATCATCTTGGCTCATAATCTGAAGAATATCTCCCTTTTTGAAAGAAAGCCCAGCTTCCTTACATGGAATTGCCTTATCCTCATTAGGA
>gene=hg18_chr10_28448657_28449638_+; species=SPECIES_1; score=412.46; 
AAACCCAAGGGATAAATTCTAAGGCAAGGTTTTATAGCATATTTTATCACATCAATGTTAGAATGATATTTTGCAGAGAACAAAAGGTCAGCTGGAGAAAAGCCATTATTATGTACCAGCAGCTCACCTTTCCTGGAAATGCTTTGAGGGGATCAAGCCTGCCCTGGGGTTGGCATCACCTTCGTGTTTCGCTTGCCACCAAGTTGCATCATCTTGGCTCATAATCTGAAGAATATCTCCCTTTTTGAAAGAAAGCCCAGCTTCCTTACATGGAATTGCCTTATCCTCATTAGGA
>gene=hg18_chr10_28448657_28449638_+; species=SPECIES_2; score=412.46; 
AAACCTGAGGGATGGCTTCGAAGGCAAGGTTTCAGGGCTTATTTTATCACAACTATGCTGAAATGGTATTTTGCAGGGAACAAAAGGTCAGCTGCAGACAGGCCATGATTCTGCGCCAGGAACTCACCTTTCCTGGAAATGCTTAGAGGGAATCAGTCCTGCTCTGGGGTTGGCATCTCCTTCATGCTTTGCTTGCCACCACGTTGCATCATCTTGGCTCATAATCTGAAGAATATCTCCCTTTTTGAAAGAAAGCCCGGCTTCCTTACATGGAATTGCTTTATCCTCATTAGGG
>gene=hg18_chr10_28448657_28449638_+; species=SPECIES_3; score=412.46; 
AAACCTGAGGGATGGATTCTAGAGCAAGGCTTTAGTGCTTATTTTATCACAACTATCCTCGAGTGATATTTTGCAGAGAACAAAAGGTCATTTGAAGAGAGACCATTACTGCATGCCAGTAGCTCACCTTTCCTGGAAATGCTTTGAGGGAATCAAACCTGCCCTGGGATTGGCATCACCTGCATGCTTTGCTTGCCACCATGTTGCATCATCTTGGCTCATAATCTGAAGAATATCTCCCTTTTTGAAAGAAAGCCCAGCTTCCTTACATGGAATTGCTTTATCCTCATTAGGG
>gene=hg18_chr10_28448657_28449638_+; species=SPECIES_4; score=412.46; 
AAACCTGAGGGATGGATTCTAAGGCAAGGTTTTAGTTCTTATTTTATCACAGATATGCTGGACTGATATTTTGCAGAGAACAAAAGGTCAGTTGAAGAAAGGCCATTAAGATGCGCCAGTAGCTCACCTTTCCTGGAAATGCTTTGAAGGGATCAAGCCTGCTCTGGGATTGGCATCGCCTTCATGCTTCGCTTGCCACCACGTTGCATCATCTTGGCTCATAATCTGAAGAATATCTCCCTTTTTGAAAGCAAGCCCAGCTTCCTTACATGGAATGGCTTTATCCTCATTAGGG
>gene=hg18_chr6_134798841_134800308_+; species=SPECIES_0; score=465.16; 
TATGCATCGTTCCACCCTAGTTACTCTTAACGGCATGTTTTGAGTCACCACGTGCGTCCTGCTCAGCCGCCCAGGCAACTGTGAACGACAGCCCTTTCCAGAGGACCCATGACAGGGCATGTACAGCACCTTCCTTTCTTCCAAGAAATGCCAGGTCACAGGGGGTGTTCACTTATTCTCAAGTGACATTCTTGTCCTTAAAATATTTTTCCTCCATTATGGTTGTGACAATTGTTAGATAAATATTAGCCTGAAAGAAGGACAATTCTTATAAGCCCAAATTG
>gene=hg18_chr6_134798841_134800308_+; species=SPECIES_1; score=465.16; 
CATGCATCGTTCCACCCTAGTTACTCTTACCTGCATGTTTTGAGTCACCACATGTGTCCTGCTCAGGCGCCCAGGCAACTGTGAATGACAGCCCTTTCCAGAGAACCCGTGAGAGGGCATTTACACCACCTTCCTTTCTTCCAAAAAATACCAGGTCACAAGCGGTGTTCACTTATTCTCAAGAAACATTCTTGTCCTTAAAATCTTTTTCCTCTATTATAGTTGTGAACATTGTTAGATAAATATGAGCCTGAAAGAAGGACAATTCTTATAAGTCCAAATTG
>gene=hg18_chr6_134798841_134800308_+; species=SPECIES_2; score=465.16; 
AACGCCTTGTTCAGTCCCAGTGATTCTTTCCTGTGTGATCTTTGTCACAGTATGTGTCTTGCTCCAGCGTCCAGGTAACTGTGAATGACAGCCCTCCCCAGAGAAGCGATGAGAGGGCATCTACACCACTCTCCTATCTTCAAAGAAATGGCAGGCCACAGGGAGCATTCATATAGTCTCATGTAACAATCTTGCCTTTAAAATCCTATCCTCCTATTACAGATGTAACAGCAGTTAGCCAGATATGAGCCTGAAGGAAGAGAAACTCTTAAAAATCCAAATTA
>gene=hg18_chr6_134798841_134800308_+; species=SPECIES_3; score=465.16;
[truncated: 173,894 more chars]
