# Supplementary material for: Detecting and correcting the binding-affinity bias in ChIP-seq data using inter-species information
Source: BMC Genomics. 2016 May 10;17:347. doi: 10.1186/s12864-016-2682-6 (PMC4862171; doi:10.1186/s12864-016-2682-6)
Supplement: Additional file 2 — Sequence data. This archive contains data files of gap-free alignments of the ChIP-seq positive regions for each of the transcription factors CTCF, GABP, NRSF, SRF, and STAT1 in FASTA format. (ZIP 645 kb) [file 12864_2016_2682_MOESM2_ESM.zip › CTCF.dat]

>gene=hg18_chr2_7154906_7155100_+; species=SPECIES_0
GAGGATCCTAGTGCCGCTTGGTGGGGATAAGTGCGCAACGAACGGCCAGCATGCAGCGCCACGATTCGTCAGCAGGTGGCGCGCGAGCACCGCGTTTAACCAGTTTCGGTCTTTTGTTACTT
>gene=hg18_chr2_7154906_7155100_+; species=SPECIES_1
GAGGATCCTAGTGCCGCTTTGCGGGGACAAGTGCGCAACGGACGGCCAGCATGCAGCGCCACAGGTGGTCAGCAGGTGGCGCGCGAGCACCGCGTTTAACTAGTGCCGGTCTTTTGTTACTT
>gene=hg18_chr2_7154906_7155100_+; species=SPECIES_2
GGGGAAAGAAAAGGTGGGAGCGGGGCAAAGGTTTGAGTCCTTCGACCAGCATGCAGTGCCAAGGGACACCAGGAGGTGGCGCTGCAGCGCTTCATTTATCCAGTTCCGGTCTTTTGTTATTT
>gene=hg18_chr2_7154906_7155100_+; species=SPECIES_3
GGGGACCCCAGATGTGCGAGGTCGGCACAGGGCTGTGGCGGCAGGCCAGCACGCAGTGCCCAGAGGCGCCAGCAGGTGGCACGCGAGGACTTCATGTCTCCAGTTCCGGCCTTTTGGTCCTT
>gene=hg18_chr2_7154906_7155100_+; species=SPECIES_4
GAGAAGCCTAGATCTGCTTGCTGGGGTTATGTCTGTGTACGCCAGCCAACATGCACTGCCAGGAGGTGCCAGCAGGTGGCACTCGAACACTTCATTTATCCAGTTTCGGTCTTTTGTTATTT
>gene=hg18_chr19_3772922_3773238_+; species=SPECIES_0
CAGACGTTGAAACCCAGAAAACACCCCCCTCTTAAGTTCGTCGGCGAAGGCCCCACAGGCCTGCGCCCGCCGCTAGCAAGCCCGACGGCCCCTGCTGCACCCGGTACTGCAGCCGGTGCCGCCGCCCCCTCACGTGCAGGTCCTTCGCGTTAAGGTCGTTGAAACTGCACTCGCACAGCTTGCAGTGGAAGCGAAGCACTCGCCCTTCGTCGCTGAACACCTGAGACACAGGCCG
>gene=hg18_chr19_3772922_3773238_+; species=SPECIES_1
CAGGCTTGAGCACCCCCGGCTCACCCCCCTCTTAAATTCATGGGCAAAGGCCACAGAGGCCTGCGCCCGCCCCGAGCAACCCCGACGGCCCCTGCTGCACCCGGTACTGCAGCCGGTGCCGCCGTCCCCTCACGTGCAGGTCCTTGGCGTTAAGGTCGTTGAAACTGCACTCGCACAGCTTACACTGGAAGCGAAGCACTCGCCCTTCCTCGCTGCACACCTGAGACACAAGCTG
>gene=hg18_chr19_3772922_3773238_+; species=SPECIES_2
CTGGCAACTGAGCCCTGGTTGAGCCCGGTGCTGAAGGCCCAGGTCAAAGGCACCTGAGACGTGGGCCAGGGCAGAGCATGCCCCCCGGCCCCTGCAGCACCTTGTACTGCAGCCGGTGCCGCCGTCCCCGCACGTGCATGTCCCTGGCGTTGGGGTCATTGAAGCTGCACTCACACAGCTTGCAGTGGAAGCGGATCACCCGGCCCTCCTCGTTGCACACCTGAGACACAACCTG
>gene=hg18_chr19_3772922_3773238_+; species=SPECIES_3
CAGGCAGCGGAACGGTGGACATGCCTGAGGCTCATGGGCCTGGTCCAGGGCTCCTCAGGCGGGAGCCAGGGCGGGGTGAGCCTGTCAGTCAATCCAATACCTTGTACTGCAGCCGATGTCGCCGTCCCCGCACATGCGTGTCCCTGGCCGTGGGGTCGCCAAAACTGCACTCACACAGCCTGCAGTGGAACCGGATCACCTTGCCTTCCTCATTGCACACCTGAGACACAGGCTG
>gene=hg18_chr19_3772922_3773238_+; species=SPECIES_4
GAGGCAGCGGACTGCTGGATGCGCCTGAGGCCCACGGGCCTGGTCAAAGGCAACTCAGACGGGACCCAGAAAATGGCGAGCCCCCCTGGGCGACCCCCACCTTGTACTGCAGCCGGTGCCGCCGTCCCCGCAGGTGCAGGTCCCTGGCGTTGGCGTCGTTGAAGCTGCACTCGCACAGCCGGCAGCGGAAGCAGGTCACCTTGCCCTCGTCGTCACACACCTGTGACACGGGCTG
>gene=hg18_chr12_8152591_8152968_+; species=SPECIES_0
ATTGTCCATTGTGACTTCAGTTCTGCCCATCAATCAATAACATCATCCCAATTAAACAAAATATGCTTAAGACCCACTATGGATTACTTGCTTTTCAACATTTTACTATTTGTATTCTGCCAACGTACCTATTATTGGAAAAAACATTGAAGCACTTTGTGTCAGTGCTGCATCTGGCTGCATATTAGCATGCGACCACTAGAGGGCAATAGTTGTAGGAATTTGCTCAGACTCCTGGTG
>gene=hg18_chr12_8152591_8152968_+; species=SPECIES_1
ATTGTCCATTGTGACTTCAGTTCTGCCTATCAATCAATAACATCATCTCAATTAAACAAAATATGCTTAAGACCCGCTATGGATTGCTTGCTTGTCAACATTTTATTATGTGTATTCTGCCAACGTACCTATTACTGGAAAAACCATTGAAGCACTTAGTGTCAGTGCTGCATCTGGCTGCATATTAACATGGGACCACTAGAGGGCAATAGTTGTAGGCATTTGCTCAGACTCCTGGTG
>gene=hg18_chr12_8152591_8152968_+; species=SPECIES_2
ATTATCTATTTTATATTTAGTAGTGTGTATATGTCAATCCCAATCTCCCAGTTTATCCCTCTCTCCTACCCCCCCATTATCATAAGTTTGCTTTTTAATTTTTTCTTACGTGTGTTCTGCCATGGCACCTGTTACAGGAAAAAACATTGAAGCGATTTCTGTAAATGCTTTATCTGGCTGCATAGCAGCATGGGACCACTAGAGGGTGGCTGTTCTAGGAACTTGCTCAGATTCCTAGTG
>gene=hg18_chr12_8152591_8152968_+; species=SPECIES_3
ATTGTCCAGAGTGACCTCTGTTCTGCCCCTCAGCCGATCGTGTTATCCCAATTAAATACAGTATGGTTAAGACCCATTATGGGTTACTTGCTTTTTAATATTTTCTTACGTGGGCCCTGCCACTGAACCTGTAATAGGAAAGAACGTTGGAGCACTTTCTGTGAATGCTGAATCTGGCTGCATATCAGCATGGGACCACTAGAGGGCGACAGCTGTAGGAAATTGCTCAGACACCTGGTG
>gene=hg18_chr12_8152591_8152968_+; species=SPECIES_4
ATTTTCCATTGTGACCTCAGTTCTGCCCGTCAGTCAATAGCATCATCCCAGTTAGGCACGGTATGCTTAAGACCCATCATGGAGTGTTTGCTTTTTAATATTTTTTTCCGTGTGCTCTGCCACTGAACCTATAACAGGAAAGAATGTTGAAATACTTTCTGTGAATGCTTCACCTGGCTGCATATCAGCATGGGGCCACTAGAGGGCGCCAACTCGAGGAAATTGCTCAGACTTCTGGTG
>gene=hg18_chr18_829430_829613_+; species=SPECIES_0
GCTGCCCTATCGAGCTCCCTAGGGCTGGAGTTGAGTGTGCAGCGTCTGTGGAGCTTGCGGGCGCCACCTGGTGGTCAAAACTGGCAGTGCCGTTAGCGGGCTCAGCGGGACGTGACCCAGGATGCTAGATGGGCTTCTATTAATAGAGAAC
>gene=hg18_chr18_829430_829613_+; species=SPECIES_1
GCTGCCCTATTGAGCTCCCTAGGGCTGGAGTGGAGTGTGCAGCGTCTGTGGAGCTTGCGGGCGCCACCTTGTGGTCAAAACTGGCAGTGCTGTTAGCGGGCTCAGCGGGACGTGGCCCAGGATGCCAGATGAGCTTCTATTAATAGAGAAC
>gene=hg18_chr18_829430_829613_+; species=SPECIES_2
GGGGCACTCTCCACGTCGCGGAGGCTGGGATTCAGCGCGCAGCGCCTTTCGAGGTCGCGGGCGCCACCTTGTGGTAGAAATGGATAATGCCATCAACAGGCTCGGCGAGACAACACGCAGGTTTCTAGATGGATTTTTATTAATACAGAAA
>gene=hg18_chr18_829430_829613_+; species=SPECIES_3
GCAGCACTATCAACCTGGAAAGGGCTGGGATTCAGCGCACGGCGCCTACGGAGGTTGTGGGCACCACCTGGTGGTAGAAAGGGATCGTGCTGTCCACTGGCTTGGTCAGACTCCACCCAGGTTACTCCGTGGGCTTTTATTAACACAGAAA
>gene=hg18_chr18_829430_829613_+; species=SPECIES_4
GCTGCACTATCGAGCTCGCCAGGGCTGGGGTTCGGCGGGCAGCGCCTGTGGAGGTTGCGGGCGCCACCTAGTGGTAGAAATGGATGGTGCTGTTACAGGGCTCGGCGAGACTGAACCCAGGATTCCACATGGGCTTTCATTAAGAGAGAAA
>gene=hg18_chr10_70838367_70838861_+; species=SPECIES_0
CAGTTCCAAGCTTCTCCCGGGCGCCCTCTTGCGGACCAGACCGTTCCGGCCCCGCCCCGGCCCCGCCGCGCCCACCTTCTTCATGGCCTGCAGGTGGCGCAGGTTGGCACCGTGCGCCTGATGTCCGGGCACTGCGCGCCTCCAGAGCGTGAGG
>gene=hg18_chr10_70838367_70838861_+; species=SPECIES_1
CAGTTCCAAGCTTCTCCCGGGCGCCCTCTTGCGGACCAGACCTCACCAGCCCCGCCCCGGCCCCGCCGCTCCCACCTTCTTCTTGGCCTGCAGGTGGCGCAAGTTGGCACCGTGGGTCTGCTGTCCGGGCACTGCGCGCCTCCAGAGCGTGAGG
>gene=hg18_chr10_70838367_70838861_+; species=SPECIES_2
CAAATGGAGTCTACTCCGCGGCGCCCTTTTGGGGGTGGGTCCGGTCCGGCCCCGCCCTGACCCCGTCGAGTTCACCTTCTTCTTGGCCTGCAGGTGGCGCAAGTTGGCACCATGAGCCTGGTGCCCCGGGACAGAGCGTCTCCAGAGCGTGAGT
>gene=hg18_chr10_70838367_70838861_+; species=SPECIES_3
CAAGGGGGATCTTCTCAACAGCTCCCCCTTAGGGGCGGGTCCGGTCCGGCCCCGCCCCAGCCCCGCCGCGCCCACCTTCTTCTTGGCTCGCAGGTGGCGCAGGCTGGCGCCGTGCACCTGGTGCCTGGGAACCTCGCGTCTCCAGAGAGTGAGG
>gene=hg18_chr10_70838367_70838861_+; species=SPECIES_4
CAAGAGGAAGCTGTTCCGCAACCTCCCCTCGACCGCGAGCCCGGTCCGGCCCCGGCCCGGCCCCGCCGCGCCCACCTTCTTCTTGGCCCGCAGGTGGCGCCGGTTGGCGCCGTGCGCCGGGTGCCCGGGGACCGCGCGTCTCCAGAGCGTGAGC
>gene=hg18_chr16_67101556_67101904_+; species=SPECIES_0
GTTGCGAGGCTGCGCTACGTCCAGCCGCCCGCCTAGATCTGGAGTTCTCCGCCCGGACACCCACGAGCCCCGGGCGCCCCCTGCAGGTTGTACGGGCCTCAGCTGCGCAGCGCAGACGGAGGAGGGCGCTGGCGGTAAGAACCTACTTGTCAACCGGAAAAACATCCCCCATAAAAACGGTCAAAGGGCCGCAGAAGCAT
>gene=hg18_chr16_67101556_67101904_+; species=SPECIES_1
GTTGCGAGGCTGCGCTACATCCAGCCGCCCGCCTAGATCTGCAATTCTCCGCCCGGACACCCACGAGCCCCGGGCGCCCCCTGGAGGTTGTATGGGCCTCAGCCACGCAGCGCAGACGGAGGAGGGCGCTGGCGTTAAGAACCTGCTGGGCCGGGCGCGGTGGCTCACACCTAATCCCAGTCTTTGGGAAGCCGAGGCGG
>gene=hg18_chr16_67101556_67101904_+; species=SPECIES_2
CCTGCTAAGGAGCGCTACTACTAGCCAGGCTGCCAGCTCCGGAGTTCTGTGCCCCAGTGCCAGTGGGACCCGGGCGCCCTCTGGAGGCGGTGCGAGCCCTGAATGTGCAGCACACACCCAGGAGGGCACTGGCTTAAAGAGCCTGCCCGTCAATTAGAAAAAGTACCCCCATAAATATGGTCAAAGGACAGCAGAGACAT
>gene=hg18_chr16_67101556_67101904_+; species=SPECIES_3
GATGCGAGGCAGCGCTGCCCCCAGCCGCCCGCCCAGCTCCAGAGCTGTCTGCCCAGACGTTCGCGGGCCCCGGACGCCCCCTGGAGGCTCTGCGGGCTGCGGGCGCGAGGCCCAGACCCGGGAGGCTGCTCCCACGTGGAACCTGCTCTTCAGCTGGAAAAATTACCCCCATAAAAGTGGACAAAGGACAGCAGAAACAT
>gene=hg18_chr16_67101556_67101904_+; species=SPECIES_4
GGTCCAAGGCTGCGCTACGTCCACCCGCCCTACCAGCTTTGCAGTCCTCTGCCCCGAGGCCCGCGGGCCCCGGGCGCCCCCTGGAGGCTGTGCGGGCTGCGGGCGCGCAGCGCAGAACCAGGAGGGCGCTCCCGTCGAGAGCCTGCCTGTCAACTAGAAAAATAACCCCCATAAAAATGGACAAAGGACAGCAAAGACAT
>gene=hg18_chr22_16692837_16693040_+; species=SPECIES_0
AAATGTCCTCAAATCTTCCTGGTACTGGCGCTGGCCTTGCAGTTCTGTGTCCCAGGGCAGTACTCCCCTTCTGCGGGAGCATCAGCGCTAAGCAGAAGGGGGTGTCCAGCTC
>gene=hg18_chr22_16692837_16693040_+; species=SPECIES_1
CAATGTCCTCAAATCTTCCTGGTACTGGCGCCGGCCTTGCAGTGGTGTGTCCCAGGGCAGTACTCCCCTTCTGCGGGAGCATCAGGGGTAAGTAGAAGGGGGTGTCCAGCTC
>gene=hg18_chr22_16692837_16693040_+; species=SPECIES_2
ACCTGCACTCAGGTCCTCCCCCTGTAGGAGCTGGCCTTGCCATTCTTTGTCCCAGGGCAGTACTCTCCTTCTGCGGGAGCACCATGGGCACAGAGGACAGGCCCCCCGGTTC
>gene=hg18_chr22_16692837_16693040_+; species=SPECIES_3
ACGTGTACCCGTAGTTTCCTGCTGCCGGAGCTGGCCTTGTAGTTCTCTGTCCCAGGGCAATACTCCCCTTCTGCGGGGGCATCACGGGTAAGGAGAACAGGTCATCCTGTCC
>gene=hg18_chr22_16692837_16693040_+; species=SPECIES_4
ACATGTACCCGTGTCTTCTTGATGCTGGAGCTGGCCTTGCAGTTCTCTGTCCCAGGGCAATACTCCCCTTCTGCGGGAGCATCGTGGGTAAGAAGAATAGGTCATCCTGCTC
>gene=hg18_chr16_65746705_65747052_+; species=SPECIES_0
TGAGGATGCAACTCAAACAGCGCTCCTCGTCCGCCAGCAAAGCGTCCAGCCGCTCGGCGCCGGCGCGCAGCTCCAGTTGCAGCGGCACCGAGTGCTGGGCGAGCGCGGCCGCCAGGCTCCTCTGCAGCGCGGCGCGCAGCGCCCCCTCGCGGTAGGCGCGGAGGAAGCGGCCACAGGGCTGCCGCCCGCAGAATCGCAGCTGCACGATCAGCTGCGGGTCGCTGCGGTGGATCTTCAGC
>gene=hg18_chr16_65746705_65747052_+; species=SPECIES_1
TGAGGATACAACTCAAACAGCGCTCCTCGTCCGCCAGCAAAGCGTCCAGCCGCTCAGCGCCGGCGCGCAGCTCCAGTTGCAGCGCCACGGAACGCTGGGCGAGTGCGGCCGCCAGGGTCCTCTGCAGCGCGGCGCGCAGCGCCCCCTCGCGGTAGGCGCGGAGGAAGCGGCCGCAGGGCTGCCGCCCGCAGAATCGCAGCTGCACGATCAGCTGCGGGTCGCTGCGGTGGATCTTCAGC
>gene=hg18_chr16_65746705_65747052_+; species=SPECIES_2
TGCATATGCAGTTCAAACAGCGCTCCTCGTTGGTCAGCAAGGCATCCAGCTGCTCGGCGCCAGCGCGCAGCTCCAGTTGCAGTGGCACCGAGTTCAGGGCCAGTGCCCGAGCCAGGCACCCTTGCAGCGTGGCTCTTAGCGCCCCCTCGCGGTAGGCGCGGAGGAAGCGGCTGCACGCCTGGCGCCCGCTGAAACGCAGTTGCACGATCAGCTGCGGATCGCTGCGGTGGATCTTGAGC
>gene=hg18_chr16_65746705_65747052_+; species=SPECIES_3
TGAAGATGCAACTCAAGCAGCGCTCCTCATCCGTCAGCAAGGTGTCCAGCCGCTCCGCGCCGGCGCGCAGCTCCAGTTGCAAAGGCATGGAGCGCTGGGCGAGAGCCGCCGCCAGGCACGCTTGCAGCGCGGCGCGCAGCGACCCCTCGCGGTAAGCGCGGAGGAAGCGGCTGCAGGGCTGGCGCCCGCAGAAGCGCAACTGCACAATCAGCTGCGGCTCACTGCGGTGGATCTTGAGC
>gene=hg18_chr16_65746705_65747052_+; species=SPECIES_4
TGAAGATTCAACTCAAACAGCGCTCCTTGTCGGTCAGCAAAGTGTCCAGCCGCTCTGCGGCAGCGCGCAGCTCCAGTTTCAACGACAAGGACTGCAGGGTGAGCGCCGCCTCCAGGCAACCCTGCAGCGCGGCGCGCAGCGCTCCCTCGCGGTAGGCGCGGAGGTAGCGGCCGCAGGCTTGGCGCCCGCAGAAACGCAGTTGCACTATCAGCTGCGGATCGCTACGGTGGATCTTGAGC
>gene=hg18_chr4_71501810_71502098_+; species=SPECIES_0
CCAGTCTGCTGCTGCAACCACCAACCAGGCCACAGCACTGAAAGAAGCACTTCAGCCTCCAATTCACCTGGGACATCTGCCCTTGCAGGAAGGAGAACTGCCTCTGGTTCAGCAGCAGGTGGCACCATCAGATAAGCCACCAAAGCCTGAGGTACTTCTCTGAAGTCAGATCAGAATCACCAGCTAACTAATAGAAGAAAACGAATTTGCAGGGCACTTTTAAATAATCGTAGCCTTCAGCTAATACGTGATATAAATATATTCTTAAAGTTTCC
>gene=hg18_chr4_71501810_71502098_+; species=SPECIES_1
CCAGGCCGCTGCTGCAACCGCCGACGAGGCCACAGCACAGAAAGAAGCACTTCGGCCTCCAATTCACCTGGGACAGCTGCTCTTGCAGGAAGGAGAACTGCCTCTGGTTCAGCAGCAGGTGGCACCATCAGATAAGCCACCAAAGCCTGAGGTACTTCTCTGAAGTCAGATCAGAATCACCAGCTAACTAATAGAAGAAAACTAATTTGCAGGGCACTTTTAAATAATCGTAGCCTTCAGCTAATACATGATATAAATATATTCTTAAAGTTTCC
>gene=hg18_chr4_71501810_71502098_+; species=SPECIES_2
CCAGCCCACCGTTGTCACCTCCATGCAGAACGCAGTCCAGAAGGGCGTACCTCAGCCTCCGATTTACCAGGGACATCCGCCCTTGCAGCAAGCAGAGGGGCCGATGGTTGAACAGCAGGTGGCGCCATCAGAAAAGCCACCAACGACCGAGGTACCTCTCTGAAGTCCTGTCAGGATCATCCATTAACTAGTGAACGAAAACCGATTTGCAGAGCACATTTAAATACTCAGAGCTTTGGGTTAATGAACGATACAAATATGTGTCCAAAATTGAC
>gene=hg18_chr4_71501810_71502098_+; species=SPECIES_3
CCAGTCTGCTATTGTAACTGACATCCAGGACACCGCCCAGAAGAGGGGAACTCAGCCTCCAGTTTACCAAGGACAACCGCCCTTGCAGCAAACAGAGGGGCCAATGCTTGAACAGCAGGTGGCACCATCAGATAAGCCACCGAAGGCGGAGGTAAGTCTCTCAAGTCAAATTGGTGTTACCCACTAACCAATGAAGGAAAACTGATTTGCAGAGCACATTTAAATAATCAGAACTCTCAGCTAATATATGATACAAATATGTTTTCAGAGTTGAC
>gene=hg18_chr4_71501810_71502098_+; species=SPECIES_4
CCAGCCCACCATTGTAACCTCGATCCAGGACACCATCCAGAAGGGAGGACATCAGCCTCCGGTTTACCAGAGACAGCCGCCCTTGCAGCAGTCAGAGGGGCCAATGGTTCAACAGCAGGTGGCACCATCAGATAAGCCACCAAAGGCCGAGGTAATTCCCTGAAGTCAGACCAGGATCACCCACTAACTAATGAAAGAAATCCCATCTGCAGAGCACATTTAAATAATCAGAGCTTTGGGCAAATGCACAATACAAATATGTTTTTAGAGTTGAC
>gene=hg18_chr11_117219916_117220329_+; species=SPECIES_0
GCCTGAACCCTGGACATCGTCCAGTCCAAGACCCTGATTGCCCCCAGCACTCCTCGGCCGAGCAAGCAGCCGCACTGCACTTCACCTCTCGGCCACCAGGGGTCAGAACGACTGCATCCACAACGGCCCAAACCTTTTCAAGCCTTTATCAAAAGGTGGTAATTTGCTTTCAATGCTGCTCATTTCACACTTGTATTTCCTTTGAATGCTACACTGTATATATGTATAAAAATATATGTAACACACATAATGAGGCAG
>gene=hg18_chr11_117219916_117220329_+; species=SPECIES_1
GCCTGAACCCTGGACATCACCCAGTCCAGGACCCTGATTGCCCCCAGCACTCCTCGGCCGAGCAAGCAGCCACACTGCACTTCACCTCTCGGCCACCAGGGGTCAGAACGACTGCATCCATAACGGCCCAAACCTTTTCAAGCCTTTATGAAAAGGCGGTAATTTGCTTTTAATGCTACTCATTTCACATTTGTATTTCCTTTGAATGCTACACTGTATATATGTATAAAAATATATGTAACACACATAATGAGGCAG
>gene=hg18_chr11_117219916_117220329_+; species=SPECIES_2
GTCAGACTCCTGCACATTCTCTAGCCCAGGACCACACGTGCTGGGAGCATTCCTCGGCCCAGCCCGCAGCCCCACTGCCCTTCACCTCCCGGCCAGCAGAGGTCAGAATAGCTCCATCCAAAACGGCAGTGACCCTTTCAAGCATTTCTCGTAAGGCAGTTATTTGCTTTTAATGCTATTCACTTAATATTTGTATTTCTTTTAAACTTCACATTATACATAAGTATAAAAACATATGTAACACACATAATGAAACAG
>gene=hg18_chr11_117219916_117220329_+; species=SPECIES_3
GCCTGCACCCTGGACTGTATCGAGTCCAGGACCATGCTGGCTCCGAGCATTCCTCGGCCAAGCAAGCAGCCCCACTGCCCTTCACCTCTCAGCCACCAGAGGTCAGAACAACTGCATCCAGCTCCGCGGGGCCCATCCCAAGTGTTTACCAAAAGGCAGTAATTTGCTTCTAATGCCATTCATCTAAGATTTGCAATTCTTTTCAATTTTATATGTTCTGTATCTATAAAAGTGCATGTAGCACGCATAATGAAGCAG
>gene=hg18_chr11_117219916_117220329_+; species=SPECIES_4
GCCTGCCCCCTGCGCCTTGTCTGGTCCGGGAGCATGCCAGCACTGAGCACTCCTCGCCCGAGCGAGCAGCCCCACGGCCCTTTGCCTCTCGGCCACCAGAGGTCAGAACGACTGCATCCAGATCCGCACAGACCCTTTCAAGCGTTAATCAAGAGGCAGAAATTTTCTTTTACTGCTTCTCATTTAATACTGTTATTTCTTTTAAATTTTACATTATATATATGTATAAAAATATATGTAACACACATAATGAAGCAG
>gene=hg18_chr15_32446888_32447457_+; species=SPECIES_0
GATCGGGTGAGGCTGTTGGTAGGCAGGGAGGGAAGGGATGCAGGGCGGCAGTCGCGGGTGAGGCGGCGCTCCTTGGCCCGGTCCCGCAGGCGGACCACCTCCCCCGGTCCGTGGGGCGCCATCGAGCACTTGCGTCCTCTGGCGGCTGCATGGCCCCGACTCTCCCGCGTCCTGCCTGTGCTAGCAGGGCGCCTTTCTGGTGTGAGGGTTGCTTGA
>gene=hg18_chr15_32446888_32447457_+; species=SPECIES_1
GATCAGGTGAGGCTGTTGCTATGCAGGGAGGGAAGGGATGCGGGCCGACGGTCGGGGGTGAGGCGGCGCTCCTTGGCCGGGTCCCGCAGGCGGACCACCTCCCCCGGTCCGGGGGACGCCATCGAGCACTTGCGTCCTCTGGCGGCTGCATGGCCCCGACTCTCCCGCGTCCTGCCTGTGCGAGCAGGGCGCCTTTTTGGTGTGAGGGTTGCTTGA
>gene=hg18_chr15_32446888_32447457_+; species=SPECIES_2
GATAGGGTGGGGCCGCGGATGTGCATGGAAGGGGGGTGTGCGGGGCGGCAGTCCCGGGCGATGCGGGGCTCCCGGGCCCCATCCCGGAGGCCGACCACCTCCCCTGGTCGTGTCGACGCCATCGAGCGCTCGCGCCCTCTGGCGACCGCCTTGTCTCAGCTCGTCCGCGTACTGCCTGCGTTGGCAGGGCGCCTATCGGTTGTAAGGACTCCTTGA
>gene=hg18_chr15_32446888_32447457_+; species=SPECIES_3
GGCCGGGTGGCGCCGCGCCGGGGCTCGGCTGGGGGGCGAGCGGGGCCGCTGTCCCGGTTCCGCCCGCGATCCGGCCACCCCTCCCCGCGGCCCGCCACCTCCACCGGTCGCGGCGTCGCCGTGCGGCGCTCGTGCCCTCTGGCGGCCGCGGGGGCTCACCTCGCCCCCGCCCTCCCCGCCCCCGCCGGGGGCTTCCCCGAACCCGCGACGCCTGGC
>gene=hg18_chr15_32446888_32447457_+; species=SPECIES_4
GATCGGGTGGGGCAGCGGATGGGAATGGAAGGGGGGTGCGCCGGGCGGCAGTCGGGGCAAAGGCGGGGCCCCGGTGACCCCTTCGGGGGGGCGACCACCTCCCCTGGCCCAGGCGACGCCATCCAGCGCTCGCGCCTTCTGCCGGCGGATTAGCCTCATCTGGCCCGCGTCGTGGCTGCGCTGGCCGGGCGCCTCTCTGATGTGAGCACTCCTCAC
>gene=hg18_chr4_83602614_83602841_+; species=SPECIES_0
ACATTTCTGGGTAGCAGGACTTCTTTTTGGTCTGGAAAGCGGGTTTTAGTTGCTACGCAGAATAATGGCTTATTGCCAGGGCATGCACGGCAGCTTTCCCAGCAGATGGTGCTGTTTCTCCAGACTTTATGAAGTGTGCGT
>gene=hg18_chr4_83602614_83602841_+; species=SPECIES_1
ACATTTCTGGGTAGCAGGACTTCCTTTTGGTCTGGAAAGCTGGTTTTCGTTGCTACGCAGAACAATGGCTTCTTGCCAGGGCATGCACGGCAGCTTTCCCAGCAGGTGGTGCTGTTTCTCCAGACTTTATCAAGTATGAGC
>gene=hg18_chr4_83602614_83602841_+; species=SPECIES_2
GCACTTCTGGGTAGCAGGGCTTCCGTTTGGCCTGCAAGGCTGGCTTGAGTTGCTAAGCTTAACAGTGACTTTTCACCAAGACATGCATGGCAGCTTTGCCAGCAGATGGTGCTGTTTCTCTGGGGACTAGCAAGTGTGAAG
>gene=hg18_chr4_83602614_83602841_+; species=SPECIES_3
GCATTTCTGGGTAGCAGGGCTTCCGTTAGGCCTGGAAGACTAGCCTTAGTTGCTAACCCTAACAATGGCGTGTTGCCAAAACTTGCACAGCAGCTTTGCCAGCAGATGGTGCTGTTTCTCCAGAGACTATCAAGGGTGAGG
>gene=hg18_chr4_83602614_83602841_+; species=SPECIES_4
GCACTCCTGGGTACCAGGGCTTCCGCTTGGCCTGGAAGGCTGGCCTTAGTTGCGAAGTCTAACAGTGGCCTATTGCCAAGACATGCACAGCAGCTTTGCCAGCAGATGGTGCTGTTTCTCCAGAGACTATCAAGTGTGAGG
>gene=hg18_chr5_139722948_139723356_+; species=SPECIES_0
GACTGAACCGCTAGGGGGCAGTCCAGACTGGTTGGAGATCCTCAGCCAACCTGGGTTCCCCTCCTCAGGCTTCCCTCGCAACAGCGGG
>gene=hg18_chr5_139722948_139723356_+; species=SPECIES_1
GACTGAACCGCCAGGGGGCAGTCCGGACCGGTTGGAGATCCTTAGCCAACCTCGGTTCCCCTCCTCAGGCTTCCCTCGCAACAGCGGG
>gene=hg18_chr5_139722948_139723356_+; species=SPECIES_2
GACTGAGTCGCCAGGGGGCGGTCCGGTCTGGTAGCAGAGCCTTAGCCAACTCGGGTTCCCCTGGTCAGGCTCCCTTCGCAATTGCGGG
>gene=hg18_chr5_139722948_139723356_+; species=SPECIES_3
GACCGAGTCACCAGGGGGCAGTCTGTTCTGGTTGGAGAACTTCAGGCAACCTGTGTTCCCCTTCTCAGGCTCTTCTCACAACTTAGGG
>gene=hg18_chr5_139722948_139723356_+; species=SPECIES_4
GACTGAACCTCCAGGGGGCAGTTCGCACTGGTTGGAGGTCCTGAGCCAACCTGGGTTCCCCTTCTCAGGCTCGCCTCGCAGCTGCGGG
>gene=hg18_chr22_38750713_38751092_+; species=SPECIES_0
ATTGCTTGATAAGGAGTATATAGTTGTCAAACAGCATGCAAATTTTGCAAACCCAGGTGTGGCCCTTGGGAGAACCTTAGGGAATTGCTTCCGGCTGGGGATCCAGCTGGGGGTGCCCAGCGGTTTCAAGGCTCACGGCGCACTCTAGTGGCAGAAGCAGGCGCCTCTTCTACGTCCCTCTCCTGCTGGGGGTTCATCCCTCTGGAGCTTCGTGCCCTCCGCCTCCCTGGGTCAGGGACCCCAACTCACAGAG
>gene=hg18_chr22_38750713_38751092_+; species=SPECIES_1
ATTGCTTGATAAGGAGTATATAGTTGTCAAACAGCATGCAAATTTTGCAAACCCAGGTGTGGCCTTCGGGAGAACCTTAGGGAATTGCTTGGGGCTGGGGATCCAGCTGCGGGTGCCCAGCGGTTTCAAGGTTCACGGCGCCCTCAAATGGCAGAAGCAGGCACCTCTTCTGCATCCCTCACCTGCTGGGGGCTCATGTCTCTGGAGCTTCGTGCCCTCCGCCTGCCTGGGTCAGGGACCCCACCTCACAGAG
>gene=hg18_chr22_38750713_38751092_+; species=SPECIES_2
ACTGCTTGATAAGAAGTATACAATTGTCAAACAGCGTGCAGAGTTTGCACACCCAAGTGCGGCCCCCGGGAGAGCCTTCTGAAATCCCTCGGGTCTGGCGGTCTGGCTGCGGGGGCCAGGTGGTTTGAAGGTCCACAGCTCCCTCTACTGGTGGGAGCAAGCGCCCTTTCCGGTTTCCTTCCCTGCTTGGGTGTCAGCATCCCTGAGCCGCGCGCTATCCAGGATTCTGGGGCAGAGACCCCACCTCAGGGGA
>gene=hg18_chr22_38750713_38751092_+; species=SPECIES_3
ATTGCTCGATAAGAAGTATATAGTTGTCAAGCAGTATGCAAATTTTGCAGGTCCAAGTGTGGCCCTTGGGAGAACCTTTGGAAATCCCTTAGGTCTTGGGATGCAGGTTGGTGTGCCTGGTGGTTTGAAGGCTCACTGCCCCCTCTACTGGTGGAAGCGAGCTCCTTTTCCGGTTTCCTTTTCTGCTGGTGACTTAACACTCCCAAGCCTCATGCCACCCAGCCCTCTGGGACAGAGATCCAATCTCAGGGAG
>gene=hg18_chr22_38750713_38751092_+; species=SPECIES_4
ATTGCTTGATAAGAAGTATATAGTTGTCAAACAGCGTGCAAATTTTGCAAACCCAAGTGTGGCCCTTGGGAGAACCTTCGGAAATCCCTTAGGTTTGGAGATCCAGCCAGGGGCGCCTCGTGGTTTGAAGGCTCACAGCCCCCTCTACTGGCGGAGGCGAGCACCTTTTCTGGATTCCTTTCCTGCTGGGGGCTCAGCACCCCCGAGCCTCACACCATCCAGCCCTCTGGGGTGGAGATCCCACCTCAGGGAA
>gene=hg18_chr14_98951824_98952114_+; species=SPECIES_0
TACACACTGTACATAAATCTGGTTAAAAAAAGATTCTGCCAACACATGCACTTAACAGACTAAAGCAAATGTGACACTAGGAGAAAGGAAATAACTCTCTCCACAGAGCTCTCATTACTGTGACACTACTGCCACCTTCTGGCAACTTGGGAGAGTAGATTACAGTCGCAGAGTTCTGATATTTCCCAGGGCAAGGCCTTTAAAGCAACTTACTGTAAACCAAATGGGCTTATCAAAAACAGCTACTACTTCAGCTTTACCCAACTAAGATTTGGT
>gene=hg18_chr14_98951824_98952114_+; species=SPECIES_1
TACACAGTGTACATAATTCTGGTTAAAAAAAGATTCTGCCAACACATGCACTTAACAGACTGAAGCAAATGTGACACTAGGAGAAAGGAAATAACTTTCTCCACAGAGCTCTCACTACTGTGACACTACCGCCACCTACTGGCATCTTGGGAGAGTAGACTACAGTCACAGAGTTCTGGTATTTCCCAGCGCAAGGCCTTTAAAGCAACTTACTGTAAACCAAATGGGCTTATCAAAAACAGCTACTACTTCAGCTTTACCCAAGTAAAATTTGGT
>gene=hg18_chr14_98951824_98952114_+; species=SPECIES_2
TGCCCACTGTACATAATTCTGATTTAAAAAATATTCTGCCAACACGTTCACTTAACAGACTGAAATGGATTTGAGGCTTAGAGAAATGAAGTAACTGTGTCAATGGGGCTCTCACTACTGTGACACCAGTGCCACCTACTGGCATCATAGTGGAATACATTAGAGCTGCAGGGTTCTGATAACAGTCAGGGTGAGGCCTTCAGAGAAACTTACCCTAAACCCAATGGGTTTATCCAGAGTGGTTACTAGCTCAGCTTCGCTCAAGAGAAATTTGGT
>gene=hg18_chr14_98951824_98952114_+; species=SPECIES_3
TGCCCACTGTACATAATTCTGGTATAAAAGCTATTCTGCCAACACATGCACTTAACAGACTGAAGCAAATTTGACACTTGGAGAAAGGAAATACCTTTTTCAGCAGGGCTCTCAGCACCGTGGCACTACCGCCACCTACTGGCCTCACGGTAGAACAGGTTCGAGCCGCAGAGTTCTGATCCTTCCCAGGGTAAGGCCTGCAGAGCAACTTAGGGTAAACCCAACGGGTTTATCTAGAATAGCTACTGTTTCAGCTCTACTGAAGCAAAATTTGGC
>gene=hg18_chr14_98951824_98952114_+; species=SPECIES_4
TGCCTACTGTACGTAGTTCTGGTATAAAAGCTATCCTGCCAACACATGCACTTAACAGAGTGAAGAAAATCTGACACCTGGAGGAAGGAAATAATTTTTTCAACGGGGTTCTCACTACTGTGACACTGTCGCCACCTACTGGCTTCATGGTAGAAAGGGCTCCCGTCACCGGGGTCTACTATCTCACAGGGCAAGGCCTTCACAGCAAATTACTGTCAACCCAACGGCTCTATCTAGAGTGGCTACTGTTTCAGCTTTACTTAAGCGAAATCTGGT
>gene=hg18_chr6_143938254_143938570_+; species=SPECIES_0
TATTCTTGATGATGAACTATCAAAAGGCTTTCAGAAAGATGGACTTGGAGAAAAAGCGCTCCCTAGCTGCTGTTTTCCGTGTGGACACTAGATGGTGCAGTGGTCATACTGATCAGCCAAATACTGTTGGTGTTAATAGTTCCATTGAAAAGACAGATGTACCTATAAATGTGTTTGAATAGTTCTCTCTCGTGAAGTACTAAAGTCCTTGGAAGCAATATGAGATAAATTACTTTTGTTTTTAACTA
>gene=hg18_chr6_143938254_143938570_+; species=SPECIES_1
TATTCTTGATGATGAACTATCAAAAGGCATTCAGAAAGACAGACTTGGAGAAAAAGTGCTCCCTAGCTGCTGTTTTCAGCGTGGACACTAGATGGTGCAGTGGTCATACTGATCAGCCAACTATTGTTTGTGTTAATAGTTCCATTGAAAAGACATATGTACCTATAAATGTGTTTAAATAGTTCTCTCTCGTAAAGTACTAAAGTCCTTGGAAGCAGTATGAGATAAATTACGTTTGTTTTTAACTA
>gene=hg18_chr6_143938254_143938570_+; species=SPECIES_2
TATTCTTAGTAATAAACTTTCAAAAGGCATTCAGATAGATGGGCTTGCAGAAAAATCTCTCCTTAGTTGCTGTTTGAAGTTTAGCCACTAGATGGCATAATGGTTATACGGATCAGCAAATAACTATTTGCATTAATAGTTCTATTGAAAAGACAGATGTACCTGTAAATGTCTTTGAGTTTTCTCCTCTTGCAACATACTATCGTCTTTGGAACCAATATTAGATGAGTGACTTTTGTTTTTAACGA
>gene=hg18_chr6_143938254_143938570_+; species=SPECIES_3
TATTCTTTGTAGTAAACTTTCCAAAGGCATTCAGAGAGATGGGCTTGCTGAAAAATCTCTCCTTAGCTGTTGTTTGTAGTTTGGACACTAGATGGAGTAGTGGTAATACTGATCAGAAAATAACTATTTGCATTAATAGTTCTATTGAAAAGACAGATGTACCTATAAATGTGTTTGAATTTTTTTCTCTTGTAAAGCACTGTAGTCCCTGGAAACAATATTAGATGAATTACTTTTATTTGTAACTA
>gene=hg18_chr6_143938254_143938570_+; species=SPECIES_4
TTTTCTTGGTAATAAACTTTCAAAAGGCATTCAGAAAGGTGGACTTGGAGAAAAATCTCTCCCCAGCTGCTGTTTGCAGTTTGGGCACTAGATGGCGGAGTGGTCATGCTGATCAGCAAATTGCTATTTGCATGAATAATTCTATTCAAAAGACGGATGTACCTATAAATGTGTTTCAATTTTTTTCTCTTGTGAAGTACTGTAGTCTTTGGAAGCAATAGTAGATTAATTACTTTTGTTTTTAACTA
>gene=hg18_chr20_33355019_33355353_+; species=SPECIES_0
GATGCTGTTCAGAGGTCAGTTCAGGCCACTTTCTGCAGGGTCCTGGACCAACAGGCACTTCTCTCCTGGAGGTTCCTCGAAGCCAGCTGGCGGGCCGTGCGGAGGGCCCAGCCCATCAAAGTCCCTCGTCGTTGTAAGTCGGAGAATGGGGCTTCAGGATGCTCTGAGGATTCTTCTCCACTAGAGGGCGCCAGCTCACCTCCCCTGTCAGAAGCAGATCCTCCCCGTTCATGGAGTCCAGGTACTGTATCTGCAACGGGAGGAAGCGACAGAGGCAGGGCAGAG
>gene=hg18_chr20_33355019_33355353_+; species=SPECIES_1
GATGCTGTTCAGAGGTCAGTTCAGGCCACTTTCTGCGGGGTCCTGGACCAACAGGCACGTCTCTCCTGGAGGTTCCTCGAAGCCAGCTGGCCAGCCGTGCAGAGGGCCCAGCCCATCAAAGTCCCTCGTCGTTGTAAGTGGGAGAATGGGGCTTCAGGATGCTCTGAGGATTCTTCTCCACTAGAGGGCGCCAGCTCACCTCCCCTGTCAGAAGCAGATCCTCCCCGTTCATGGAATCCAGGTACTGCATCTGCAACAGGAGGAAGCAACAGAGGCAGGACAGAC
>gene=hg18_chr20_33355019_33355353_+; species=SPECIES_2
GATGCTGTTCAAAGGTCAGTTCAGGCCACTTCCTGCAGGATCCTGAGCCAACAGGCACCTCTCTTCTGGCAGTTCCTCAAAGCTAGCTGGCCAGCTGTTCGGAGGGACCAGCCCATCAAAGACCCTCGTCGTTATAAGTTGGGGAATGAGGCTTCAGGATGCTCTGAGGATTCTTCTCCACTAGAGGGCGCCAGCTCACCTCCCCTGTCAGAAGCAGATCCTCACCATTCATGGAGTCCAGGTACTGTATCTGCAACACGAGAAAGTCACAAGAGCAGGACAGAC
>gene=hg18_chr20_33355019_33355353_+; species=SPECIES_3
GATGCTGTTTGAAGGTCAGTTCAGGCCACTTTCTGCAGGGTTCTGGGCCAACAAGCACCTCTCTCCTGGCAGTTCCTCAAAGCCAGCTGGCCAGCTGTTCAGAGGCATCAGCCCATCAAAGACCCTCGTCGTTATAAGTTGGGGAATGGGGCTTCAGGATGCTCTGAGGATTCTTCTCCACGAGAGGGCGCCAGCTCACCTCCCCTGTCAGAAGCAGATCCTCCCCATTCATGGAGTCCAGGTACTGCATCTGCAACGAGAGGAAGGGACAAGGGCAGGAGAGAC
>gene=hg18_chr20_33355019_33355353_+; species=SPECIES_4
GATGCTGTTCAAAGGTCAGTTCAGGCCACTTTCTGCACAGTCCTGGGCCAACAGGCACCTCTCTCCTGGCAGTTCCTCAAGTCCAGATGAGCAGCTGTTTGGAGGGACCAGCCCATCAAAGACCTTCGTCATTATAAATTGGGGCATGGGGCTTCAGGATGCTCTGAGGATTCTTCTCCACTAGAGGGCGCCAGCTCACCTCCCCTGTCAGAAGCAGATCCTCACCATTCATGGAGTCCAGGTACTGCATCTGCAAGCAGAGGGAGGGACAAGGGCAGGACTGAC
>gene=hg18_chr17_27834698_27834894_+; species=SPECIES_0
GTGTTAATGTGGAGTTGGGAGCAGAGGCTCTGGTCCCCTGCTGTGTGCTAGTTATGTAATCTGTGCTGCTCAGAAGGGCCACTAGATGCTGCTCTGTGATCCCTGAAAGAACAAAGCGACTTCCTCAGGAGTAAGGGCTCAGGCCTGCTCTATTGGAACCCTTCTTGAAGCTACTGGCCCCC
>gene=hg18_chr17_27834698_27834894_+; species=SPECIES_1
GTGTTAATATGGAGTTGGGAGCAGAGGCTCTGGTCCCCTGCTGTGTGCTAGTTATGTAATCTGTGCTGCCCAGAAGGGCCACTAGATGCTGCTCTGTGATCCCTGAAAGAACAAAGCGACTTCCTCAGGAGTAAGGGCTCAGGCCTGCTCTATTGGAACCCTTCCTGAAGCTACTGGCCCCT
>gene=hg18_chr17_27834698_27834894_+; species=SPECIES_2
GTGTTCATGTGGCGTTGGGAGCGGCGGCTCTGAAACCCTGCTGCAGGCTAGTTATGTAATCTGTGCTGCCCAGAAGGGCCACTAGATGCTGCTCTGTGATGCCTGAGAGAACAAAGCTACTTCCTTAGGAGCCAGGGCTCAGCCTGGCTTTACTGGAACCCTTTCGGGGGCTGCTGACTGGG
>gene=hg18_chr17_27834698_27834894_+; species=SPECIES_3
GTGCTAATGTGGTGTTGGGAGGAGAGGCTCTGGAGCACTGCTGCGTACTAGTTATATAATCTGTGCTGCCCAGAAGGGCCACTAGATGCTGCTCTGTGATCCCTGAAGGAACAAAGCGGCTTCCTCAGAAGCCAGGGCTTAGCCTAGCTTTATTGGAGCCCTTTCTGAGGGTACTGGCTGGG
>gene=hg18_chr17_27834698_27834894_+; species=SPECIES_4
GTGTTAATGTGGTGTTGGGAGCAGAGGCTGTGGAGGCCTGCTGTGTGCTGGTTATGTAATCTGTGCTGCCCAGAAGGGCCACTAGATGTTGCTCTGTGATCCCTGAAAGAACAAAGCGACTTCCTCAGGAGCCAGGGCTCGGCCCTGCTTTATTGGAACACTGTCTGAAGCTACTGGCTGGG
>gene=hg18_chr11_64634397_64634639_+; species=SPECIES_0
ATGCGGGCCCTACCCTGATCCTTGTGACTTGAGTCTGACTTAGGGCATCCTCGATGGGCGGTTCCCCTGACTCGGGCCTCCTTGCAGTACCTCTTTTTACCACCAGGTGGGGCTCCTGTACGAAGAGGGTGTTCGCAAGGCCCAGAGCAGCGACTCCAGCAAGAGGACTTTCTCCGTGTACAGCAGCTCTCGGCAGCAGGGCCGCTACGCCCCCAG
>gene=hg18_chr11_64634397_64634639_+; species=SPECIES_1
GTCCGCGCCCTACCCTGATTCTTGTAACTTGAGTCTGACTTAGGGCATCCTCGATGGGCGGTTCCCCTGGCTCTGGCCTCCTTACAGTACCCCTTTTTACCACCAGGTGGGGCTTCTGTACGAAGAGGGTGTTCGCAAGGCCCAGAGCAGCGACTCCAGCAAGAGGACCTTCTCCGTGTACAGCAGCTCTCGGCAGCAGGGCCGCTACGCCCCCAG
>gene=hg18_chr11_64634397_64634639_+; species=SPECIES_2
GTCTGGGCCCCACCCTGATTCTTGTAACATGAGTGTAACTTAGAGCATCCTTGATGGGCAGTTCCCCATGCTTTGGCCTCCTTGCAGTTCCTCCTTCTGCCACCAGGTGGGGCTCCTGTATGAGGAGGGCGTTCGGAAGGCCCAGAGCAGCGACTCCAGCAAGAGGACCTTCTCGGTTTACAGCAGCTCCCGGCAGCAGGGCCGCTACGCACCCAG
>gene=hg18_chr11_64634397_64634639_+; species=SPECIES_3
TTCCAGGTCCTATCCTGATTCTTGTCAAATGGGTGTAATTTAGCATGTCCTTTGTGGGCAGGCCCCCTTGCTCTGGCCTCCTTGCAGTGCTTTCTTCCACTACCAGGTGGGTCTTCTGTATGAAGAGGGTGTCCGCAAGGCTCAGAGCAGTGACTCCAGCAAAAGGACCTTCTCTGTGTATAGCAGCTCTCGCCAGCAGGGCCGCTATGCACCCAG
>gene=hg18_chr11_64634397_64634639_+; species=SPECIES_4
GTTCAGGCCATACCCTGATTCTTGTAAAATGAGTGTAACTTAGGGCATCCTTCATGGGCGGATCCCCATGCTGTGGCCTCCTTGCAGTGCCTGCTTCCACCACCAGGTGGGGCTCCTGTATGAAGAGGGTGTTCGCAAGGCCCAGAGCAGCGACTCGAGCAAGAGGACCTTCTCCGTGTACAGCAGCTCTCGGCAGCAGGGCCGCTATGCACCCAG
>gene=hg18_chr1_87370043_87370281_+; species=SPECIES_0
TGTGGAAGGGCATCACTCGTCCACAGAGCCAGTCTGAGGTTCCAGGGCTGTCGCCAGGCGTTGTCTGCACCTCCGACACTAGGTGGCGCCATAGGAACATCCTCGCGGCCCGAGGCGCGGTCGCAGCCGGGAGCACTCGCCACGGTGCTGTGTTCTCTGGTTTTTCACGC
>gene=hg18_chr1_87370043_87370281_+; species=SPECIES_1
TGGGGAAAGGCATCACTGGTCCACAGAGCCAGTCTGAAGTCCCAGGGCTGTCGCCAGGCGTTGTCTGCACCTCGGACACTAGGTGGCGCCACAGGAACATCCTCGCGGCCCGAGGCGCGGTCGCAGCCGGGAGCACTCACCGCGGTGCTGTGTTTTCTGTTTTTTCACGC
>gene=hg18_chr1_87370043_87370281_+; species=SPECIES_2
CAGCAGAGGATATTACTGGTCCACAGAGCCAGGATGAAATCCCAGGACTGTCGCCAGGCGTTGTCTCCGCCTCAGACACTAGGTGGCGCCAAAGACACATCCTCGCGGAGCGAGGCGCGGTCGCAGCCGGGAGGACTCGCCTTGGCGCCGCGTTCTCCGGGTTTCCACGC
>gene=hg18_chr1_87370043_87370281_+; species=SPECIES_3
CGGAGGAGGGTGTTACCGGTCCGCGGGTTCAGGGCGAGGTCCCCGGGCTCCCGCCGGGCGCTGTCTGCGCCTCGGACACTAGGTGGCGCCACAGGCACATCCTCGCGGCCCGAGGCGCGGTCGCAGGCGGCAGGACCGGCCGCCGAGCCGGGTTCTGGGGCTTTCCACGC
>gene=hg18_chr1_87370043_87370281_+; species=SPECIES_4
CGGCGAAGGGTGTCACTGGTCCACAGAGCCAGTCTGAGGTCCCAGGATTGTCGCCAGGCGTTGTCTGCGCCTCGGACACTAGGTGGCGCCACAGGAACATCCTCGCGGCCCGAAGCGCGGTCGCAGCCGGGAGGACTCGTCGCAGCGCCGCGTTGTCGGGTTTAGGACGC
>gene=hg18_chr15_65026160_65026500_+; species=SPECIES_0
ATGAGATGACCTCTGAGGACATCTACATTAGAAGAAACCAGGTGTCAGACCCCCTTGGACCTTCGTGCTGCATTGTGCCTGAATAACCACACGAGGGCGCCCTCGCACCAACAAAGACATGCCTTCAAACGTTCTCCCAAAGCTAGAGCGAAGGCCTTTCACTTTTTGTTACCTTTAAGTTTTAATTTTTTCATTTTGAAATAATGTCATACATGCAGAAAAGTTGTAAGTACCAAGTAATTCTCCCCCGAACCATTAAGAGTAACTTGCTGAA
>gene=hg18_chr15_65026160_65026500_+; species=SPECIES_1
ATGAGATGACCTCTGAGGACATCTACATTAGAGGAAACCCAGTGTCAGACCCCCTTGGGGCAGCGTGCTACATTGTGCCTTAATAAGCACAAGAGGGCGCCCTCGCACCAACAAAGACATGTCTTGACACGTTCTCCCAAAGCTAAAGCAAAGGCCGTTCACTTTTTGTTACCTTTAAGTTTTAATTTTTTCTTTTTGAAACAATGTCATACATGCAGAAAAGTTGCACGTATCAAGTAATTCTCCCCCCAACCATTAAGAGTAACTTGCTGAA
>gene=hg18_chr15_65026160_65026500_+; species=SPECIES_2
ATAAGACGACCTTTGAGGACATCTAAATGGGAACAAGCAAAATCCCAGACCCACCTGGTGCTAGGTGCCGCATTGTACTACAAAAACCACAAGAGGGCGCCCTCGCACCAACGAAGAGCTGCCTTAAACCGTTCTCCCACAGCTTGAGCCAAGGCCTATCACTTTTTGTTACTTTTCGCTTTTAATTTTTTCATTTTGAAGCAATGTCCTATATAAACCAAAGTTGCAAATACAAAGTCGTTTTTCCCCGAACCATTAAGAATAAGCTGCTGAA
>gene=hg18_chr15_65026160_65026500_+; species=SPECIES_3
TTGAGATGTCCTCCGAGGACGCTGACCTGGGAAGAAAGGAGCTCCCAGAGCCGCTGGGTTGTGCGTGCCGCACTGTGCTATGAACACCACAAGAGAGCGCCCTTGCACCAAAAAAGACGTGCCTTCAAAATTTCTCCCAAAGCCAGAGCCGAGGCCTTTCACGTTCCGTTGTCTTTCTTTTTAAATTTTTTCATTTTGAAACAGCAGCATACATAAATGAACTGTGCACGTGACAGGGAATTTTTGCCCGAACCATGAAGAGTAAGCTGCTGAA
>gene=hg18_chr15_65026160_65026500_+; species=SPECIES_4
ATGAGATGACCTCTGATGACAATTACATGGGAAGAAAGCAAGTCCCAGACCCCTCTGGTGCCGAGTGCTGCATTGTGCAGTGAAGACCACAAGAGGGCGCCTTCGCACCAACAAAGAGATGCCTTGCCCGGTTCTTCCGAAGATAGAGCCAAGGTCTCTCACTTTTGGTGAATTTTCATTTTTATTTTTTTCATTTTGAAACAATGTCACACATAAAGAAAAGGTGCAAGTGCCCAGTACTTTTTTCCTGCACCCTTAAGAGTATGTTGCTGAA
>gene=hg18_chr17_37147807_37148055_+; species=SPECIES_0
GGAGAGTTTGAGGGGAAGAAGGCATGGGATGGAGAAGACAGAGATAAGGAGACCCTGAAAGCTCCCAGCTGACCACACCCTCTAGGTCAGCGCACTGGCAGCCAGCAACTCTGGCTACGGCCACCAGAGGGCAGTGTCAGCCCGTATACCGTGGCTTCCTCACCTACAGGCTCAGTCGCCCCACAGAAAGTGGAGTAGGGACAGAGACTCCATTTTACAAATGGAGA
>gene=hg18_chr17_37147807_37148055_+; species=SPECIES_1
GGAGAGTTTGAGGGGAAGAAGGCATGGGATGGAGAAGACAGAGATAAGGAGACCCTGAAAGCTCCCAGCTGACCACACCCCCTAGGTCAGTGCACTGGCAGCCAGCAACTCTGGCTACGGCCACCAGAGGGCAGTGCCAGCTCGCATACCGTGGCTTCCTCACCTACACGCTCAGTCGCCCCACAGCAGGTGGAGTAGGGACGGTGACTCCATTTTACAGATGGAGA
>gene=hg18_chr17_37147807_37148055_+; species=SPECIES_2
GGGAGGTTTGGGGTGAAGAAGAAATAGGATGGAGAAGATAGAGATAAGGGTACCCATCAAGCTCCCAGGTGACAGCACGGTCTAGGTCCAGACATTGGTGCCTGGCAACTCTCACTGTGACCACCAGAGGGCAGTGCCAGTCCACATACCCCAGCTCTCTCCCCTGCAGGTTCAATCGCCCCACAAGAGGCAGTGCAGGAAAGGTGACTCCATTTTTCAGATGGAAA
>gene=hg18_chr17_37147807_37148055_+; species=SPECIES_3
GGGAAGTTTGAGGTGAAGAAGAAATGGAGTGGAGAAGACAGACATGAGGGGACCCTGCAGGCTCCCAGGACACTGCACCCTCTAGGTCTGGACACCCGTGCAGAGTAACTCTAGCTACAGCCACCAGGGGGCAGTGCCAGCCCACATATCCAGGCGCCCTCACCTGTGGGATCAGTGACCCCACAAGAGGCAGAGTAAGGATGGTGACTTCATTTTGCAGATGGAGA
>gene=hg18_chr17_37147807_37148055_+; species=SPECIES_4
GGGAAGTATGGGGTGAAGAAGAAGTGGGATGGAGAAGACAGAGACACGGGAACCCTGCAGGCTCCCAATTGACCCCACCCTCTGGGTCCTGGTTCCCGCGCCCAGCAACTCTCACAGCAGCCAGCAGAGGGCAGTGCTAGTCTACGTCCCCAAGCTAGCTCACCAGCAGGGAAACTCACCCCACAAGAGACAGTGTTTGGATAGTGACTCCATTTTACAGATGGGGG
>gene=hg18_chr11_112681661_112681930_+; species=SPECIES_0
GAGAAGTGATCACAGCAGCAAGAGGCAGCTAGCCAGGTACGAGACACATAGTAGGTGCTCAGCAAACATTAAATAAATGCATGGGCTGCTCGTGGGTCCCAGCCTCTCTGCCACAGTGGTTGTCCAGGTGCAGCCAGTCTGCCAGGTGGCAGTGCTCCACACTAGGCAGGCTTTGGCTTCCACCTGGAATGCCCAGTGTTTTCTTTTTCAGCAGAGAAGTCCTACGATCCCC
>gene=hg18_chr11_112681661_112681930_+; species=SPECIES_1
GAGAAGCAATCACAGCAGCAAGAGGCGGCTAGCCAAGTACGGGACACATAGTAGGTGCTCAGCAAACATTAAATAAATGCATGGGCTGCTCATGGGTCCCAGCCTCTCTGCCACGATGGTTGTCCAGGAGCAGCCAGTGTGCCAGGTGGCAGTGCTCCACACTAGGCAGGGTTTGGCTTCCCCCTGAAATGCTCAATGTTTTCCTTTTCAGCAGAGAAGTCCTACGATCCCC
>gene=hg18_chr11_112681661_112681930_+; species=SPECIES_2
GAGAAGGAATCACAGCAGCAATAGGAGCTGACCTGAGTTCATGATAGTCGGTAGGTGCTCAGCCAACATTAAATACATGTCTGAGCTGCTCAGGGGTCCCCAACTCTCTGCCACTGTGTTTGTCCAGCCATAGGCAGTCTGTCAGGAGACAGTGATCAAGACCATGCAAGAAAAGATTGCAAAAAGAAATGGTTTCTGAGAGGCCTTACAGCTGAGAAAAGAAGACAAGCAA
>gene=hg18_chr11_112681661_112681930_+; species=SPECIES_3
GAGAAGGAAACTCAGCAGCAACAGGCGCCTAGCCAAGTCCATGATTGCTAGTAGGTGCTCAACAAGCACTAAATAAATGCATGGGCTTCTGTGGGGTTGTCGTCTCTTGGCCAGCACGGTGCTCCCAGCATAGCGGGTCTGCCAGGTGGCAGTGCTCCACACTAGGCAGAGTGAGACTTCCACCTGAAATGCCTACGCCCATCCTTTCCAGCAGAGGAGTGCAGAGAACCAC
>gene=hg18_chr11_112681661_112681930_+; species=SPECIES_4
GAGACGGAATCTCAGCAGCAACAGGAGCCTGGCCAAGTACGTGACACACAGTAGGTGCTCAACAAACCTTAAATAAATACCTGGGCAGCTTATGAGTCCCCGCCTCTCTGCCTCCACGGTTGTCCAGGTGCAGCCAGTCTGCCAGGTGGCAGTGCTCCACACTAGGTAGAGTTTGGCTTCTACCTGAGATGCCCACTGCCTTCCTTCTCAGTGGAAAAGTCCTGTGATGCAC
>gene=hg18_chr12_47584042_47584265_+; species=SPECIES_0
TTAAGGACCCTCTCAAAAACCGACCGCGGTCCTCCACTGGGTAGGGGGCGCTCCAAGAGGGATCTTCTAGCCGTTGCCTCTCCATGTTAGCGATATCCTCGTTGCTAGGAGACTAGACGCGTCTTACAGTGGGAGAGCTCAGCCTCACTGATAGCCGGGGATCTCTCCTGTTCGAGGGCTGAGATCTCCGGTCCCAC
>gene=hg18_chr12_47584042_47584265_+; species=SPECIES_1
GTAAGGACCCTCTCAAAAATCGACCGCGGTCCTCCACTGGGTAGGGGGCGCTCCAAGATGGATCTTCTAGCCGTTGCCTCTCTATATTAGCGAGATCCTCGTTGCTAGGAGACTAGACGCGTCTTACCGTGGGAGAGCTCAGCCTCACTGATAGTCCGGGGTCTCTCTAGTGCGAGAGCTGAGATCTCAGGTCCCAC
>gene=hg18_chr12_47584042_47584265_+; species=SPECIES_2
GAAACGACCCTCTCAGAAACTGACTGAGGTCCTCCAGCGAGCAGAGGGCGCTCCAAGGGGCGCCTTTTAGCTGCTACAGCGCCATCTTAGTGAGATCTCCGTTGCTAGGAGACGAGAAGCGTCCTTTGGCTTGGGAACCCTGCCACACCGCTCTCCCAAGTTTTCTCTAGCCTGAGGTCTGAGATCTAAGGTCACAT
>gene=hg18_chr12_47584042_47584265_+; species=SPECIES_3
CAAACCACGCTCTCCAAAACTGAGTGCGGTCCTCCGGGCAGCAGAGGGCGCCCCAAGAGGGTTCTCCCAGCCGCCACAGCGCTAGCTTAGCGACATCCCCGTTGCTAGGAGACTAGACGCGTCTTTTGGCTCCAGACCCCAGCCTCGTCGCTATCTCAGGCTCTCTGTCGTGCGAGGACAAGGATCTAAGGTCCCAC
>gene=hg18_chr12_47584042_47584265_+; species=SPECIES_4
GTAACGACCCTCTCAAAAACTGACTGCCGTCCTCCAGCCGGCAGAGGGCGCTCCAAGGAGGGTCCCCTAGCCCACACAGCGCCATCTTAGCGAGATCCCCGTTGCTAGGAGACGAGATGCGTCTTTAGGCTTGAAAGCTCTACCTCATTGCTATCTCAGGCTCTCTCTTGCCCGAGGACTGAGATCTAAGCTTCCAG
>gene=hg18_chr1_16208153_16208412_+; species=SPECIES_0
GTACAATCTGGTCATACATTCTACTCTCCTGAAGGCCCCAAGGACAAGCTGCAAGGGAGTTTGAACCCTAAGGGAAAGGTGGCTGCACATCCGGCTTTTCACCAGCAGGTGTCGCCCTCTCATCAGACTGGCGTCCAGGCTGGCCAGCGGGTCTGTTTTTCAGAAGCCAGACATT
>gene=hg18_chr1_16208153_16208412_+; species=SPECIES_1
GTCCAATCTGGGCATACATTCCACTCTCCTGAAGGCCCCAAGGACAAGCTGCAAGGGAGTTTGAACCTTAAGGGAAAGGTGGCTGCACATCCAGCTTTTCACCAGCAGGTGTCACCCTCTCATCAGACTGGCGTCCAGGCTGGCCAGCGGGTCTGTTTTTCAGAAGCCAAACATT
>gene=hg18_chr1_16208153_16208412_+; species=SPECIES_2
GAGGAGTCTGGACATCCCCTCCTCTGTCCTGCAGAGCCCAGAGACAAGCTGGAAGGGAGTCAGAGCCCTCAGAAGAGGGGGGCTGCAGGCCTAGCTTCCTGCCAGCAGGTGTCGCCCCAGCATCAGACTGGCGGCCCCGCCGGGCTGGGAGGCCGGCTTTCAGAAGCCCCGTACT
>gene=hg18_chr1_16208153_16208412_+; species=SPECIES_3
GAGTAATCTGGACATCCCCTCCTCCCTCCTGAAGAACCCAAAGACGAGCTGCAAGGGAGTTAGAGCTCTCAGGAGAGGGTGGCTGCACGTCCAGTTTTGTAACAGCAGGTGTCACCCTATCATCAGACTGGCGTCCTGGCCGGGCTGCGGGTCCAGTTTCCAGAAGCCAAATAGT
>gene=hg18_chr1_16208153_16208412_+; species=SPECIES_4
GCATAATCCAGACGTGCCCTCCACTTTCCTGAAGAGCCCAAGGACAACCCGCAAGGGAGTCTGAACCCTAGGGAAAGGGTGGCTGCACATCTAGCTTTGCACCAGCAGGTGTCGCCCTACCACCAGACTGGCGTTGTGGCCGGCCAGGCAGGCCGGTTTTCAGAAACCAAATGCT
>gene=hg18_chr2_9857239_9857623_+; species=SPECIES_0
CTCCCTAGGTCTCCAGCTCAGTGTCTTGCACACAGTGGGTGGTGAACTGACTTGCTCCTGCAGTGACAACGCTTCCAGATCTTGCCACCAGAGGGCAGGAGCGCACAGCAGCCGAGGCGGCAGAGAGCAGGTCGGGTGGGTGGGTCCCTGGACATCCAGCGCAGGGCAGGGAAGGTGAGGATCTCTTC
>gene=hg18_chr2_9857239_9857623_+; species=SPECIES_1
CTCCCTAGGTCTCCAGCTCAGCGTCCGGCACACAGTGGGTACTGAACTGACTTGCTCCTGCAGTGACAACGCTTCCGGATTTTGCCACCAGAGGGCAGGCGCGCACAGCAGCCGAGGCGGAAGAGAGCAGGTGGGGTGGGAGGGTCCCTGGACATCCAGCGCAGGGCAGGGAAGGTGAGGATCTCTTC
>gene=hg18_chr2_9857239_9857623_+; species=SPECIES_2
TTTCTCTCATTTCCAGCTCTGCCTCTGGGGTACCATAGGTGCCGAACTGAGTTGCATCCGCAGGGGTGACGTTTGCAGATCCTGCCACCAGAGGGCAGGCACACCCAGCAGCAGAGGCCACAGGGAGACGGCGGGGTGGGTGGATCCCTGAGCGCCCAGATCTGGACAGGAGAGGCCAGCATCTCTGC
>gene=hg18_chr2_9857239_9857623_+; species=SPECIES_3
TTTCTTGGATCCCCAGCTCAGGTCCTGGCACACAGAAGCTGCTGGACCGACCTGCATCCGCAGCGGTGACGATTCCAGATCTTGCCACCAGAGGGCAGGGGCACACAGCAGCTGAGGCAGCCGGGCCTCCGTGGGGGGGAGGGGTGCCTCAGACCCCAGGGGCGGGCTGGGGCGGGGAGCCTCTCTGC
>gene=hg18_chr2_9857239_9857623_+; species=SPECIES_4
GTTCTCTGATCTCCAGCTCAGTGCTTGGCGCACAGTAGGTCCTGAACCCACCTGCCTCCGCAGGGGCGACGTTTCCAGATCTTGCCACCAGAGGGCAGGCGAGCACAGCAGCTTAGGATGCAGAGAGAAGGTGGGGTGGGCGGGTCCCTGGGCGCCCAGGTGGGGACAGGGGAAGCCAGCACCTTTGC
>gene=hg18_chr9_33456692_33456985_+; species=SPECIES_0
CACCTGTGCTGGAGGTCTGAGAGGGAGAAGACGGTCAGGAGGCTGGACCCTACAGAAGGCCAGCTTCACCTGGATTCTGCCCCAGCTCGGCTGCAGAGAGCCAGCACCCGCCTGCTGGACATGCCAGGAAGTGCAAGCTGGCCAAGGCTGAGCTCTCCAGACTCTACAATCACGCCTTGACCCCAAGACCCTTACCTCTTTCAGGCCTTGGATAAGTGCATCCAGGGGGCCCCCCACATAGTGGACACAGGTTTCTGGGATGTCAGCATGG
>gene=hg18_chr9_33456692_33456985_+; species=SPECIES_1
CGCCTGTGCTGGAGGTCTGAGAGGGAGAAGACGGTCAGGAGGTTGGACTCTACAGAAGGCCAGCTTCACCTGGATTCTGCCCCAGCTCGGCTGCAGAGAGCCAGCACCCGCCTGCTGGACACGCCAGGAAGTGCAAGCTGGCTGAGGCGGAACTCTCCAGACTCTACAATCACGCCTTGACCCCAAGACCCTTACCTGTTTCAGGCCTTGGATAAGTGCATCCAGGGGGCCCCCCACATAGTGGACACAGGTTTCTGGGATGTCGGTATGG
>gene=hg18_chr9_33456692_33456985_+; species=SPECIES_2
CACCGGTGCTGGAGGTCTGAGGGGGAAAAGACAATCAGGAGGCAGGACCTTACAGGAGAGCCGGACCAACTGGATACAGCCTTGGCTCGGCTGCTGAGAGCCAGAGGGCCCCTGCTGGACACTCAGGGAAGTGCAGCCTGGCTAAGGTGGTGCTGTCCACACTCGCCAATCCCGCCTTGACCCCAGGGCCCTCACCTCTTTCAGGCCTTGGATCAATGCGTCCAGGAGGCCCCCCGTATAGTGGACACAGGTATCTGGAATGTCAGCGTGG
>gene=hg18_chr9_33456692_33456985_+; species=SPECIES_3
CACCTGTGCTGGAGGTCTGAGAAGGAGAACATGGTCAGGGAGCAGGATGCTATAGAACACCACCACCACCTGGACTGTGCCACAGCCCGGCTGCATAGAGCCAGCACCCCTCTGTTGGACACTATGGGAAGTGCAGTCAGGCTGAGGTTGCACTCTCCCCAAGCTGCAACCCCGGCTTGATCCTAAGACCCTTACCTCTTTTGGGCTTTGGATCAATGCGTCCAGAAGGCCCCCCACATAGTGGACACAGGTATCTGGGATGTTGGCATGG
>gene=hg18_chr9_33456692_33456985_+; species=SPECIES_4
CACCTGTGCTGGAGGTCTGAGAGGGAGAAGACAGTCAGCAGGCAGGACCCCACAGAACTCCATCACCACCAGGATTCTGCCCTGGCTCGGCTGCTGAGAGAGCGTGCCCCTCTGCTGGACACTCCAGGAAGCACAACCTGGCTGAGATGGACTTCTCCACACTCTACAATCCCGGCTTGACCCCAGCGCCCTTACCTCTTTCAGGCCTTGCATTAGCACGTCCAAGAGGCCCCCCATATAGTGGACACAGGTATCTGGGATGTCAGCATGG
>gene=hg18_chr7_4804262_4804570_+; species=SPECIES_0
ATATCAAATATATACAAACTATATATATATATATTTTATCCAGTATTTTGGTCCGCAATGCAGCCGACAGAACTGGGCCGCTGCAGCCTAGCCACACCAGGGGCAGCGTGGAGCTAGGCCCAGGCCTGGGACAGACCCACAGACTGTCCCAGTGGTGCATCACGCCGGGACCTC
>gene=hg18_chr7_4804262_4804570_+; species=SPECIES_1
ACATCAAATATATACATACTATATATATATATATTTTATCCAGTATTTTGGTCCTCAATGGTGCCGACAGAACTGGGCCGCTGCAGCATAGTCACACCAGGGGCAGCGTGGGGCTAGGCCCAGGCCTGGGACGGACCCACGGACTGTCCCCGTGAAGCATCACACCGGGACCTC
>gene=hg18_chr7_4804262_4804570_+; species=SPECIES_2
AGACCGAGCACAGCCAAACAATTCAGAAATGCATCTCATCCAGCACCTGGGCCTGGAATCCTGCCGACACAGCAGGGCCGCACCCGCTCTGCCTAACCAGGGGCGGCAGGGAGTTAGGCCTTGGCCTGGGACCCACCTGGAGACTTTCCACGTCGTGTGTCGTGCCAGGACCCC
>gene=hg18_chr7_4804262_4804570_+; species=SPECIES_3
GGTTCAAGTACATTTAAAGAATTTTTAAATACACATCATCCAGCAGTTTAGCGCGCAAGCCTGGCCACCTGGCGGGGCTGCAGGCGCCCTACCTCGCCAGAGGCAGCATGGAGCTAAGCCCAGGCATGGGCCCGACCTAGACACTCTCCCTGGGGGGGCGCGTGCCAGCCCCTT
>gene=hg18_chr7_4804262_4804570_+; species=SPECIES_4
AGTTCAAATATGTTCAAAAACTTTTTAGATGCATTTTATCCAGCATTTTGGTCTGCAATCTTGCCTAGTGGACTAGGCCGCAGGTGCTCAGCGTGAGCAGGGGCAGCACCGAGCTAGGTCCAGGCTTGGGACAGAACTCGAGGCTTTCCACGTGGTGCGTCGCGCCGGGACCCC
>gene=hg18_chr2_97680250_97680583_+; species=SPECIES_0
GCCTCTGGTAGAGAAAGAGTGAAAATGTGTTCCCGTGTCAGGTCTACCATTGCTGCAGCTCTGTGGAAGACCAAGCCAAGCGCGCCCCCTGGTGGATAACTCCATGCTCGCCAGGGCTTTCTGTCTGTGGCTATTAATCTGAGTCGGATTTGACATGTTGCATTTCAAAAGTCAAGTAATTATCAGTCTTATTAAATTGGGAGTTTTCTCTCTTTTCTAAGCCAAGTTGAATAAGGAACACTCTTGGAATACCTAAACTTCATGAGACTGTTATCAACA
>gene=hg18_chr2_97680250_97680583_+; species=SPECIES_1
GCCTCCGGTGGAGAAAGAGTGAAAATGTGTTCCCGTGTCAGGTCTACCATTGCTACAGCTCTGTGGAAGAGCAAGCCGAGCGCGCCCCCTAGTGGATAACTCGATGCTCGCCAGGGCTTTCTGTCTGCAGCTGTTAGTCGGATTCCGATTTGACATGTTTCATTTCAAAAGTCAAGTAATTATCAGTCTTATTAAAGTGGGAGTTTTCTCTCTTTTCTAAGCCAAGTTGAAGAAGGAACACTCTTGGAATAACTAAACTTCATGAGACGGTTATCAACG
>gene=hg18_chr2_97680250_97680583_+; species=SPECIES_2
GTTTGTGTTAGAGACGGTGTCAAAATGTGTTTAAGTGGCAAGTCCATCTTTTTTACAACGCTATGGAAGAGCAAGGCAAACACACCCCTTAGTAGATAAATCTATGTTATCCAGAGTTTTCTGTCTGTAGTGGTTAATTCAACTCTGATTGGACAAGTGGCATTTCCAAAGTCAAGTAATTACCAGTCATATCAATCTGCACATTTTCTCTCTTTTCTAAGCCAAATTGAATAAAGAACATTCTTGAAATAATTTAACCACGTGAGGCTGTTATCAATA
>gene=hg18_chr2_97680250_97680583_+; species=SPECIES_3
GTTTGTGATAGTGGCGGAGTAAAAATGTGTTCAAGTGATAAGTCTATCTTTTTCACACCTGTATGAAAGAGCAAGGCCAATGTACCCCTTAGTGGATAACTCTATATTGTCCAGAGTTTTCTGTCTGTGATTGTTAATCTGACTCTGATTTGACAAGTGGCATTTTCAAAATCAGGTAATTAAGACTCATGTTAAGTTGCAAGTTTTCTCTCAAGTCTCAGATAAAGTGAATAAAGATAGCCAGTGGCAGAGTTAGATCTTATATTTCTGTTTTCAATC
>gene=hg18_chr2_97680250_97680583_+; species=SPECIES_4
GTCTGTGGTAGAGACGGAGTAAAAATGTGTGCAAGTGACAAGTCTATCTTTTTTACAACTTTACGAAAGAGCAAGGCAAACACACCCCTAAGTGTTTAACTCTATGTTATCCAGAGATTTCTGTCTGTGGCTGTTACTCTGACTCTGATTTGACAAGTGGCATTTCCAAAGTTGAGTAATTATGACTCACATTAACTTGGGAGTTTTCTCTCTTTTCTAAGCCAAAGTGAATAAGGAACGTTCTTGAAATAATTAGATCTCATGAGGCTGTTATCAATA
>gene=hg18_chr2_33554258_33554616_+; species=SPECIES_0
GTGGGAACATCAGCTCAGGTGAGATGAATTCAACAAAACATCAGGATGGTTTGCCACGTTTGCGAGCAGCACAGAAAACAGTTTGCTCCAAGTTCCCAGCACCAAAGGGGGCAGTAGTGCGTCTGTAAAGCGCGTTGTCAACTTGGTGATAATTTCTGTTTGCATTCACACCTGATAATCTCAGCTGATGCAATTCAACAGATAACAATGCGGAAGTTTGGTCTAAAGTACCTGAAATCACTTCCAAGAGCTCTTCAGATAAAGCTGCCTTT
>gene=hg18_chr2_33554258_33554616_+; species=SPECIES_1
GTAGGAACATCAGCTCAGGTGAGATGAATTCAACGAAACATCAGGATGGTTTGTCATGTTTGCGAGCAGCACAGAAAACAGTTTGCTCCAAGTTCCCAGCACCAAAGGGGGCAGCAGCGCGTCTGTAAAGTGCGTTGTCGACTTGGTGATAATTTCTGTTTGCATTCACACCTGATAATCTCAACTGAGGCAATTCAACAGATAACAATGCGGAAGTTTGGTCTAAAGCACCTGAAATAACTTCCACGAGCTCTTCTGATAAAGCTGCCTTT
>gene=hg18_chr2_33554258_33554616_+; species=SPECIES_2
GTGGGAAAATCAGCACAGGTGAGATGAATTCAGCAAAGCACTCAGATGGTTTGCCACTTTTGTGAGCAACACAGGAAACAGGCTGGTCCCATTTCCTGGCACCAAAGAGGGCAGCGGCACATCTGCAAAGTGCTTTGTGAATTTTATGATTACTTCTGTTTCCACTCTCATCTGATAATCTCAACAGACACAATCCAATAGATAACTATGCGGAAGTTTGGTCTCAAGTGCCTGAAATCATTTCCATTCGCTCTTTAGATAAAGCTGCATTT
>gene=hg18_chr2_33554258_33554616_+; species=SPECIES_3
GTGAGAAAATCAGCTAAGGTGAGATGAATCCAACAATGCACCCAGATGGTCCGCCACCTTTGTGAGCAGCACAGGAAACAGGTTCGTTCAACTTCCTAGCAGCAAAGCAGGCAGCAGCACATCTGTAAAGTGGCTTGTAAATCTTGTGATAATTTCTGTTTCCACTCTGATCTGATAGTCCCAGTGGATACAATCCAACAGATAACTATGCCTAAATTTGGTCTTAAGTACCTGAAGTCATTTCCATGAGCTCTCTAGGCGAAGTTGCATCT
>gene=hg18_chr2_33554258_33554616_+; species=SPECIES_4
GTGGGAAAATCAGCTCAGGTGAGATGAATTCACCAAAGCATCCAGATGGTTTGCCACCTTTGTGAGCAGCACGGGAAACAGGTTGGTCCAACTTCCTAGCACCAAAGGGGGCAGCAGTGCATCTGTAAAATGCTTTGTAAATTTTGTGATAATTTCTGTTTCTACTCTCGTTTGATAATCTCAAGTGACACAATCCAACAGACAGCTATGCGGAAGTTTGCTTGTTAGTACCCGAAATCATTTCCATTAGCTCTTTACATAAAGCCGCATTT
>gene=hg18_chr5_156672064_156672304_+; species=SPECIES_0
CACAAGCAACGTACCTGAAATGGGGACTGACAAGCAGGTG
>gene=hg18_chr5_156672064_156672304_+; species=SPECIES_1
CACAAGCAACGTACCTGAAATGTGGACTGACAAGCAGGTG
>gene=hg18_chr5_156672064_156672304_+; species=SPECIES_2
CAAAGGCAACACATCTGAAATGAGAGCAAACAAGCAGATG
>gene=hg18_chr5_156672064_156672304_+; species=SPECIES_3
CAAAGGCAGCATATTTGAAATGAGGACAGACAGGCACATG
>gene=hg18_chr5_156672064_156672304_+; species=SPECIES_4
CAACGGCAACATGTTTGAAATGAAGACAGACAAGCAGGTG
>gene=hg18_chr11_17577175_17577347_+; species=SPECIES_0
GTCCCAGGGTGTGGTGCTGGGGATGACCACTAGAGGGCAAGCTGAGCTCACGCTTGGGGAGCTTCTCACAGCCTGGTGGATGCAGGGGCTTGAGCCGGGG
>gene=hg18_chr11_17577175_17577347_+; species=SPECIES_1
GTCCCGGGGTGTGGTGCTGGAGATGACCACTAGAGGGCGCGCTGAGCCCACGCTTGAGGAGCTTCTTACAGCCTGGTGGATGCAGCGGCTTGAGCCGGTG
>gene=hg18_chr11_17577175_17577347_+; species=SPECIES_2
GAACCCAGCTGTGGTGCTGTGCTGAGCCACTAGAGGGCATATGGAGCACATATTTGAGGAGCTCATCAAAGCCTGATGGAAACTGCGCCCTTGGCCTTGG
>gene=hg18_chr11_17577175_17577347_+; species=SPECIES_3
GTACCTAGCTGCGGTGCTGGGCCAGACCACTAGAGGGTGCACTGAGCACACACTTGAGGAGCTTGTCACCTCCTGCTGGATACAGAGGCCTGAGCCTTGG
>gene=hg18_chr11_17577175_17577347_+; species=SPECIES_4
GACCCCAGCTGTGGTGCTGGGCTGGGCCACTAGAGGGCAAGCTGAGCACACGCTTGAGGAGCTTGTCCGAGCCTGATGGATGCAGGGGCCTGAGTCTTGG
>gene=hg18_chr8_20337056_20337384_+; species=SPECIES_0
CGGTCAAGTTCCCTGAGAACACTGAAGCTCCTGGTAGTCTTTGCTTTTAGGACCTTTTGGGGTTGAAAAGAGCTTTTTTCTCCTTTTAAAAAGGGGAAGGCAGGCCTGGAGTGGGGAGGGTTTATGCCTTATGGCCACTAGATGGCAATAGCCAAACGTGCGCAAAGCAAGCAGCCCCGGCAGCCCTCCCGCATCTCTTCCACGGAAGGCCTGGTGGGGAGGGTGGCGAAAGAAGAGGCAG
>gene=hg18_chr8_20337056_20337384_+; species=SPECIES_1
CGGTCAAGTTCCCTGAGAATGCTGAAGCTCCTGGCGGTCTTTGCTTTTAGGACCTTTTGGGGTTGAAAAGAGCTTTTTTCTCCTTTTAAAAAGGGGATGGCAGGCCTGGAGTGGAGAGGGTTTATGCCTTATGGCCACTAGATGGCAATAGCCAAACGTGCAAAAAGCAAGCAGCCCCGGCTACCCTCCCGCAACTCTCCCTTGGAAGGCCTGGTGGGGAGGGTGGTGAAAGAAGAGGCAG
>gene=hg18_chr8_20337056_20337384_+; species=SPECIES_2
TGTTCAAGCTTCCTGAGGATACTGAAGCTTCTGATGATCTTTGATTTTAGGACCTCTGGGGGTTGAAAGGAGCCCTTTTCTCCTCCTAAAAATGGGAAGGGGGGGATGGAGGGGATTTGGTGTCTGTCACGTGGCCACTAGATGGCAGTAGTCAAACATGTAAAAAGTAAGCACACAACTCCATCCGCCCGCGTTTCTCCCGTAGTAGTAAGGGTGGGGAGGGTGTGGAGAGAAGGCACAG
>gene=hg18_chr8_20337056_20337384_+; species=SPECIES_3
TGTTCAAGTTTCCTGAGAATACTGAAGCTCCGGGCAATCTTTGATTTTAGGACCTTTTAGGGTTGAAAGGAGTTCTTTTCTCCTCAAAAAAAGGTGAAGTGGGGGATGGGGGAGAGTTAGTTTATGCCATATGGCCACTAGATGGCAATAGTCAAACATGCAAAAAGTAAGCAGCCCAGGCCTCCCTCCAGCATTTCTCCTGTAGTAGGAAGGGTGAGGAGGGTATTGAGAACAGAGGCAG
>gene=hg18_chr8_20337056_20337384_+; species=SPECIES_4
TGTTCAAGTTTCCTGAGAATACTTAAGATCCTGGAGGTCTTTGATTTTAGGACCTTTTGGGGCTGAAAAGAGCTCTTTACTCCTCCAAAAAAGGGGACGGCGGGAATGGAGGGGAGTTGGTTTATGCCACACGGCCACTAGATGGCAGTAGTCAAACGTGCAAGAAGTCAGCACCAGCGGCCGGGCTCCCGCGTTTCTCCTGCGGAAGGAAGGGTGGGGAGGGCGTCGAGGGAAGAGTCAG
>gene=hg18_chr5_171548240_171548647_+; species=SPECIES_0
TTCGCCCCTCGCCCCCACTTTTCCGAGGGACGCCGCAGGCGAGGCTCGCCCACACACGCTGGCTGCCCGGCGCGGTGCTGCCTCCTAGTGTGCGACGGGCAACGCCGGTGCCAGCCCTGCAGGGCCCGGCTTCCCGGCGCTCCTTTCCAGCTCCCCACGATCCTGCCAGGATTAGAGGGCTGGGAGAAAGAGCTCCTTT
>gene=hg18_chr5_171548240_171548647_+; species=SPECIES_1
TCCGCCCCTCGCCCCCACTTTTACTAGGGACGCCCCAGGCGAGGCTCGCCCACACACGCTGGCTGCTCGGCGCGGTGCTGCCTCCTAGTGTGCGACGGGCAGCGCCTGTGCCAGCCCTGCAGGCCCCGGCTTCCTGGCGCTCCTTTCCACCTCCCCGCGATCCTGCCATGATTAAAGAGCTGGAAGAAAGAGCTCCTTT
>gene=hg18_chr5_171548240_171548647_+; species=SPECIES_2
CCGGCCTCTGCCGCTCACTTTTCAGGGGGGCGCCGCGGGCTAGGCCAGCCCACACATCTTGGCTGAGCGGCGCGGTGCTGCCTCCTAGCGCGGGAGATGCCCGGTCCTTGTCAGCCCTGGAGACCCAGGCTCCCCGGCTCTCCCTCCCAGCTCTGCGAGATCCGGCCAGGATTACAGGGCTAGGAGAAAGAGCTCCTTG
>gene=hg18_chr5_171548240_171548647_+; species=SPECIES_3
CCCGCCCTGGCCGCCCACTTCTCTGGGCGACCCCCTGGGCGAGGCCAGGCCGCACCTCCGGGGGGATCGGCGTGGTGCTGCCTCCTAGCGCACGAAATGCGGCGCCCTTCTTAGCCCCGGTGGCCGGGACTCCCCGGCTCTCCTTCCCAGCTCTCCGCGATCCGGCCAGCAAGAGAGCCCTGGGAGAAAGAACTCCTTG
>gene=hg18_chr5_171548240_171548647_+; species=SPECIES_4
CCCCCCCCTCCCACGAGCCACTCAGAGAGAGGCAGTTGGTGAGGGTTGTCCACCAATATCGATTAACTTTCTTATTCCTTCCTCCCACCGCAAAACGGGAGAGGTTCTAATGAGCCTTAGTTGACGGCGTTTCCAGACTCTATTAAACAGCTCTCCGACAGCCGCACAGCATCACAGGGCTGGGAGAGAGAGCTCCCTT
>gene=hg18_chr8_22475300_22475696_+; species=SPECIES_0
AGACCTGCCCACAGGCCCGGCCCGGCAACATCTTCCAGTGGGTGAGCACAGTGGGGCGGGGCCGAGGGCTGCGGAGGGGCGCGGCCCGCGAGGGGACGGGCGCCCCCTCGTGACCACAGCCGGCACAGCCTCGGAGCCCAGCTCACTCCCCTGTCCCATCTCTGGGTCTCCACCCCATAGACTCTCTTACAGGGTCAAGGGGGAAGACCTCACCCGCTCCTGGCCAGGAACGCCTGT
>gene=hg18_chr8_22475300_22475696_+; species=SPECIES_1
AGACCTGCCCACAGGCCCGGCCCGGCAGCATCTTCCAGTGGGTGAGCATAGTGGGGAGGGGCCGAGGGCTGCGGAGAGGCGCGGCCCGTGAGGGGATGGGCGCCCCCTCGTGGCCACAGCCGGCACAGCCTCGGAGCCCGGCTGACTCCCCTGTCCCATCTCTGGGTCTCCACCCCATAGACTCTCTTACAGGGCCAAAGGGGATGACCTCACCCGCTCCTGGTCAGGAACACCTGT
>gene=hg18_chr8_22475300_22475696_+; species=SPECIES_2
AGACCACCTGCCAGGCCAAACCAGATGTCGCCTCTGAGCGGGTGAGCATCAAGGGGAGGGCCCCAGAGCTTCAGAGGGGTGCGGCCCTTGAGGGGACTGGCACCCCCTGGTGGCCACAGCTGGCACAGTCTCGCACCCCAGCAGGCTCCCTTGCCCCTTCTTAGCGTTCCCACTCTTGAGATCCTCCACCAGAGCCGAAGGGGATGACCTCTGCTGTTTGTGGTCAGGACCACCTGG
>gene=hg18_chr8_22475300_22475696_+; species=SPECIES_3
AGACCAGTTGCCAGGCCGGGCCAGGCCTCTTCTCTGAGTGGGTGAGCATCCTGGGAAAGGGCCCACAGCTGCAGAGGGGCCCGGCCCTGGAGGGGACTGGCACCCCCTGGTGGCCAAAGCCAGTGCAGCCTTTCCCCCCACCATTCACAGCTGCTCCTTCTTAGGGTCCCTACCCTAGATACTCTCTTCCAGGGCCAAAGGGGATGACTTCACCCCTTTCCAGTCAGGAATGCCTCT
>gene=hg18_chr8_22475300_22475696_+; species=SPECIES_4
AGACCTGCTACCAGGCCAGGCCAAGCTTCGTGTCTGAGCGGGTGAGCATGGCGGAGAAGGGCCCAGGGCTGCAGAGGGGTGCGGCCCTTGTGGAGACTGGCACCCCCTGGTGGGCATGGCCGGCACAGACTCGGAGCCCAGCTGACTCCCCTGCCCTTTCTCAGGCGCCCCACCCCAGATACTCTCTGACAGGGGGGATGGGGGTGGCTCCACCCACTCCTGGTCAGAAATGTTTGC
>gene=hg18_chr10_104667146_104667572_+; species=SPECIES_0
TCGCAATAATATGTAGGGGTTCTGACTAGGAAATTTGGGAACTGTCCAACTCTGCACACCTTTTGGGGTACGCCGACCTGGAAAGCGTTGCAGGGCGCTCATGCTGCCCGCAGGTGGCGCCACGTGATCGCGAGCCGCAGAGAGCCCGTACCCTAGGAGTCTCGAGGCGCGAGGACTCTGGTCCGCAGCTGCGGGGCCACCGACGCCGCTTACCCCGGCGGAGCGCCGCGCAGGTGGAGTTGGGGACAGCGGCCGGTGCCCCGG
>gene=hg18_chr10_104667146_104667572_+; species=SPECIES_1
TTGTAATAATATGTAGGGGTTCTGACTAGCAAATTTGGGAACTGGCCAACTCTGTACACCTTTCGGGGTATGCCGACCTGGAAAGCGTTGCAGGGCGCTCCTGCGGCCCGCAGGTGGCGCCATGTGATCGCGAGCCGCAGAGAGCGCGTACCCTAGGAGTCTTGAGGCGCGAGGACTCTGGTCGGCAGCTGCGGGGCCACCGACGCCGCTTACCCCAGCGGAGCGCCGCGCACGTAGAGTTGGGGACAGCGGCCGGTGCCCCGG
>gene=hg18_chr10_104667146_104667572_+; species=SPECIES_2
TTGTAAGAAAGTGAAGGGATTCAAACTTGGAAGATGGGGAACTGCCCACCTCTGAACACCTTTTTGGGTTTGCATACCTGGAAAGCATTGCAGGGAGCCTGTGCTACCGGCAGGTGGCGCTACCTGACCGTGAGCTGCAGAGGGCCTGTCCCTTAGGACAAGTGAGGCTCCAGCGGACGCGTAGGTGGGTGTGGGGCCCACGCCACTGCTCATCCGAGCGGAGAGGCGCACAGGTAAAGAAGCGGGGCGCAGCCGGTGGCTCAG
>gene=hg18_chr10_104667146_104667572_+; species=SPECIES_3
TTGTGGTATAGTGAGGGGATTCTGACTTGGAAGGTGGGGAACTGCTCACCTCCGCAAAGCTTTTGGGGATTGCAGACCTGGAAAGCATTGCAGGGTGCCAACGTAACCGGCAGGTGGCGCCACGCGACCGCAAGCTGCGGCGTGAGCATCCCGTTGGAGAAGTGAGGCTCCAGAAGACAGGTCGCTAGGTGTGGGGCCACCGTCGCCGCTAATCCGGGCGGAGCGGCGCCGACGTAGAGGAGGGTGGCGCAGCAGGTGTCCCGG
>gene=hg18_chr10_104667146_104667572_+; species=SPECIES_4
TTGCAGGAATACGAGGGGATTCTGACTAGGAGCTTTGGGAACTGCCCACCCCAGCACACCTTTTGGAGTTTGGGGACCTGGAAAGCGTTGCAGGGCGCCCATGCAGCCGGAAGGTGGCGCCACCTGACCGCGAGCTGCAGAGAGCGCCTCTCCTAGGAGAAGTGAGGCTGCAGACGACCGGTCGGTGGCTGCGGGGTCACCGGCCTCGCTTATCCAGCCGGAGCGGCCCGCACATAGAGGAGAGTGGCGTGGCCAGTGCCCTGG
>gene=hg18_chr3_50272357_50272721_+; species=SPECIES_0
CGCGCGTTTCTGGGGAAGGGAATTGCAGATGGCAAGGCGTGATGCTTTGGGGGGGCCTGAGTGCCATCGAGGCGCCTGGACCTTCTCAGCCGCCTGAACGTGTGGCCTCGACTGGGTGGGGCTCGGCGTGGCGCATCCGCCTCCGGCCGCCAGGGGGCGCCGCCGCCCGTGCTCTGCCCTGCCTGGCTGGTCACAGAGGCTGACGTCAGCGGGTCCCGCGGAGGCCGCTGGACACAAAGGCAGCTTTGTGAGGCGGC
>gene=hg18_chr3_50272357_50272721_+; species=SPECIES_1
CGCGCGTTGCTGGGGAAGGGAACTGCAGATGACAAGGCGTGATGCTTTGGGGGGGCCTGAGTGCCATCGAGGCGCCTAGACCTTCTCAGCCGCCTGAACGTGTGGCCTCCACAGGGTGGGGCTCGGGGTAACGCCTCCGCCTCCGGCCGCCAGGGGGCGCCGCCGCCCGCGTTCGGCCCTGTCTGGCTGGTCACGGAGGCTGACGTCAGCGGGTCCCGCGGAGGCCGCTGGACACAAAGGCAGCTTTGTGAGGAGGC
>gene=hg18_chr3_50272357_50272721_+; species=SPECIES_2
CGTGCGTTGCTGGAGGAGGGAGCGGCAGATCACGGTGATCAGTGGCTTGGGTGAGCCCGAGAGCCAGCAGGGTCCCTGGACTTTTTCAGCCGGAGACTGCTGACCCCTCTGCCGGGCGGGGCTCTAGAGAGCTCTTCCACCTTCGGCCGCCAGAGGGCGCGGCAGTCCGTGCTTGGCCCCGCCGGGCTGGTCACGGAGGCTGACGTCATCGGGTCCTGCGGAGGCCGCGGGCCACAAAGGCAGCTTTGTAGGGTGGC
>gene=hg18_chr3_50272357_50272721_+; species=SPECIES_3
CGCACGCCGCTGGAGGAGACGACGGCAAATGACAAGGCGGGGTGCCTTGGGAGGGCCTGAGCGCCGGCAAGGCGCCTGGACTTTGTCGGCTGCCTCCGGCAAAGGGCTCGGCTGGGCGGGGCTCGGGGACGCGCTGCCCCCTCCGGCCGCCAGGGGGCGCCGCAGTCCGCGCCCGGCCCCGCCGGCCTGGTCACGGAGGCTGACGTCAGCGGGTCCCGCGGAGGCCGCGGGGCACAAAGGCAGCTTTGTGGGGCAGC
>gene=hg18_chr3_50272357_50272721_+; species=SPECIES_4
TGTGCGTTGCTGGAGAAGGGACAGGCAGGTGACAAAGCCGGGTGCCTTGGGAGGACCTGAGCGCCAGCAAGGCGCCTGCACTTTGTCGGCTGGCTGAGCCTGTGGCGTCTCCCCGGCTGGGCTCGGAGGAGCGCTTCCGCCTACGACCGCCAGAGGGCGCCGCAGCCCGTGCTCGGCCCCTCCGGGCTGGTCACGGAGGCTGACGTCATCGGGTCCTGTGCAGGCCGCGGGGCACAAAAGCAGCTTTGTGGGGCGGC
>gene=hg18_chr7_140358426_140358656_+; species=SPECIES_0
AGCACTGATCAACCATCAGAACACCAACCAAGTGGGCAATAGTGCCACCTGAAGGCTGGCAACGGTAGAACTGTCAGATCCAACGTCCACCCCTCCCTCACCATCTGGCCTGTCCATTCAGCATTCTGTTTC
>gene=hg18_chr7_140358426_140358656_+; species=SPECIES_1
AGCACTGATCAACCATCAGAACACCCACCAAGTCGGCAATAGTGCCACCTGAAGGCTGGCAATGGTAGAACTGTCAGATCCAACGCCCACCCCTCCCTCACCATCTGGCCTGTCCATTCAGCATTCTGTTTC
>gene=hg18_chr7_140358426_140358656_+; species=SPECIES_2
ATCTCTAACCAGTTATCTGAAAACCAACCAAGTGGGCAACAGTGCCACCTGAAGGCCAGCAATGGGAGAACGGTCAGGTCCACGGTCCAGCCCTCTCCCTCCATCTGGCCTACTCTTTCAGCACTCTGTTGC
>gene=hg18_chr7_140358426_140358656_+; species=SPECIES_3
AACACTGACCAACTATCTGAACACCAACCAAATGAGCAATAGTGCCATCTGAAGGCCAGCAATGGGAAAACTGTCGGATCCAGGGTTCTTCCCTGTCCTCCAAACTGGCCTGCTCTTTCAGCACTCCCATTC
>gene=hg18_chr7_140358426_140358656_+; species=SPECIES_4
AGCACCGACCAACTATCTCAACACCAACCAAGTGGGCAATACTGCCACCTGAAGGCCAGCGATGGGAGAACTGTCAGATCCAAGTGTCTTCCCTCCCCCCCAACCTGGCCTGCTCTTTTAGCGCTCTGTTCC
>gene=hg18_chr1_11625131_11625379_+; species=SPECIES_0
AGCCAGGCTCAGCCCCTCCTCCGCAGAGAAATGGGCAGGACACAGCTTGGGGACAGCCTTGACAATGCTGACACCTAGTGGTACTTGGAGGAACTGGCCCTTCCTCCTATGTGCAATTGCACAACGAGAAACCAGAAGG
>gene=hg18_chr1_11625131_11625379_+; species=SPECIES_1
ACCCAGGCTCAGCCCCTCCTCCGTAGAGAAATGGGCAGGACCCAGCTTGGGGCCAGCCTTGACAATGCTGACACCTAGTGGTACTTGGAGGAACTGGCCCTTCTTCCTGTGTGCAACTGCACAACGAGAAATCAGAAGG
>gene=hg18_chr1_11625131_11625379_+; species=SPECIES_2
ACCCAGATTCAATCCGTCCTCTGCAGATAACTGGCCAGAACCCCGCCTGGGGACTCCCTTGACAATGCTGACACCTAGCGGTGCTTAGAGGAACTGGCGCTTCCTCCTACATCCAAGCGTACAAAAATAAATCAGAAGA
>gene=hg18_chr1_11625131_11625379_+; species=SPECIES_3
CGCCGTCCTCCGTCCGTCCTCCGCAGAGAAGGGGGCAGGACCCAGCCCGGGGACTCCCGAGACGAGGCCGACACCTAGTGGTGACGCGGGGACCTGGGCCTTCCTCCTACAGCCGGGCGGACAAAGATAAATCGGAAGA
>gene=hg18_chr1_11625131_11625379_+; species=SPECIES_4
ACCCAGACAGAGCCTCTTCTCTGCAGAGAACCGGGCAGGACCCCGCCTGGGGACTCCCTTGACAATGCTGACACCTAGTGGTGATTGGAGGCACTGGTCCTTCCTCCTATGTCTAATTGTACAAAAATAAATCAGAAGG
>gene=hg18_chr11_2283209_2283514_+; species=SPECIES_0
CACCTGGATGGAAGAAAAGGTGCAGGGCCAGGCCCAGAAGAACGCGCTGGCTGAGTACGTCCACCAGGGGGTGCCATGGTGCTGGGCTTGGCCAGCTGGGGGCTCCTGCTTCCCACCACCACACTCATGCCAGGCGGCAGGCTGTCATTCTTGTCCCA
>gene=hg18_chr11_2283209_2283514_+; species=SPECIES_1
CACCTGGATGGAAGGAAAGGTGCAGGGCCTGGCCCAGAAGAACGCACTGGCTGAGCACATCCACCAGGGGGCGCCATGGTGCTGGGCCTGGCCAGCTGGGGGGTCCTGCTTCCCACCACCACACTGATGCCAGGCGGCAGCCTGTCGTTCTTGTCCCA
>gene=hg18_chr11_2283209_2283514_+; species=SPECIES_2
CTCACTGCTGGAGGTCAAGGTGCGGGGCCAGACCCGGAGGTCCGCGGCGTCTGCGCGCCGCCGCCAGGGGGCGCCATGGTGTTAGGCGCAGGCCTCTGCTGACTCCAGGTTCCCAGCCCCACGCTGCTGGCAGGGACCCGGCAGCCCTTCTCTTCCCT
>gene=hg18_chr11_2283209_2283514_+; species=SPECIES_3
CGCAGGGCTGGCAGGCAAGGTGCAGGGCCAGGCCTGCAGGTCCGCGTTGGCGGGGTGTCGCCACCAGGGGACGCCGTGGTGCTGGGCCCAGGCTGCTCCAGCCGGAAGTGTCCCATCCCTCCACGGCTGCCTGGCTCCCGCCTGGCCTTCCCAGCCCA
>gene=hg18_chr11_2283209_2283514_+; species=SPECIES_4
TGCATGGCTGGAGGACAAGGTGCAGGGCCAGGCCTCGAGGGTCGCGCGGGCTTGGGGCAGCCGCCAGGGGGCGCCATGGAGCTGGGCTTAGGCAGATGCTTGCTCTAGTTTCCCAGCGCCTCTCTGATGGCAGGGGCCAGGCAGTCGTTCCCATCCCA
>gene=hg18_chr2_239621888_239622187_+; species=SPECIES_0
CTTCCCAGGGAGTCTTTGTCAGTTTCCCGAAATTGGGGAATGGGACGCCTGGTGTCCCTCCCAGGGCTGGGGGCACTGGGTGGGCCTCCGGATGAGGCCGCGGCCAGGCCACCAGGTGGCGATGGAGTCCGAGCCTCCCCGGTGGGGCAGGTGGGGGTCCCC
>gene=hg18_chr2_239621888_239622187_+; species=SPECIES_1
CCTCCCGTGGAGTCTTCGTCAGTTTCACGAAATTGGGGAATGGGACGCCTGGTGTCCCTCCCAGGGCTGGGGGCACCGGGTGGGCCTCCGGATGAGGCCAGGGCCGGGCCACCAGGTGGCGATGGAGTCCAGGCCTCCCCGGTGGGGCAGGTGGGGGTCCTC
>gene=hg18_chr2_239621888_239622187_+; species=SPECIES_2
CCCACCATGAAGTCTTGCTAAGTCTCCCGGAAGTGGGGGTGGCCATGTCTGATGTCCCCCCCAGGCCTTGGGGGTGAGGGTGGGGGTGGGGATGTGGACAAGGCTGGGGATCTGCCTGGGGCTGCAGTCCAGGAATCACCGCTCCCCCGGGTGGGGGGCTGC
>gene=hg18_chr2_239621888_239622187_+; species=SPECIES_3
CACCCCCGCGCGTCTCCTACAGTTTCCCGATTTTGGGGAATCGGATGCCTGGTGTTGGAGCCAGGGCTGGGGACCCAGGGCGGGCCTGCGGACGTGGCTGCAGCCGGGCCACCAGGTGGCACTGGGGTGCAGGCCTCCCCGGTCCAGCCCCCAGCGGCCCCA
>gene=hg18_chr2_239621888_239622187_+; species=SPECIES_4
CTTCCCAGCAAGTCTTCTTAAGTTTTGTGGGATTGGGGAGTTGGATGTCTGATGTCCCTCCCAGGGCTGGGGACTGAGGGTGGGCATCTGGATATGGCCGCAGCTGGGCCACCAGGTGGCGCTGAAATGCCGGCCTCCCCGTCCCAGCGGGTGGGGGGCTCC
>gene=hg18_chr1_13864820_13865087_+; species=SPECIES_0
ACCTAGGTCAACTGATTGTGCGTCTTAAAACTTGGAGACTTGCAAATTAACTGCAACTCTTCTGATGCCCACCAGAGGGCTCCTCCCCTGCGCCCAAAGGAACGCTTCCGGACTAGGCATCAAGTTAAGAGGCTTGACAGTCACTGCCCAGCAGAAGAGAAGAGGTACGTCAATGTCATTTCTGCCTCTG
>gene=hg18_chr1_13864820_13865087_+; species=SPECIES_1
ACCTAGGTCAACTGATTGTGCGTCTTAAAACTTGGAGACTTGCAAATTAACTGCAATGCTTCTGATGACCAGCAGAGGGCTCCTCCCCTGCGCCCAAAGGAACGATTCCGGATTAGGCATCAAGTGAAGAGGCTTGATGGTCACTGCCCAGCAGAAGAGAAGATGTACATCAATGTCACTTCTGCCTCTG
>gene=hg18_chr1_13864820_13865087_+; species=SPECIES_2
ATCTCCTTCCAAAGAATACGCATCTTTTAACCTGGAGAGACGGAAATTAGCTGCAACTCTATAGCTGGCCACGAGGGGGCGTAGCTTCTGCATACAAAGGAAGGGTTCCAGGTTAGGGATCAAGTTCAAAGGCTCGTCAGTGAGTGCCTAGGGGTAGAAATTTTTCAAGTCAGTATCATTTCTGCCTCTT
>gene=hg18_chr1_13864820_13865087_+; species=SPECIES_3
ACCCCCGTCCGGCGCTTTTGCGTCTCAAAAGCTGGAGACCCGGGGATTAGCCGCAAGTGTGCGGCGGGTCACGAGGGGGCGGGTCTCCCACATGGGGGGGAGGGGGTCCAGCCCAGGGAGGCGGTGCAGGGGTTGGGCGGTGGGTCACCAGGGGGCGACATGGGGCCAGCCAGGGGGAGGGGTGCAGGTC
>gene=hg18_chr1_13864820_13865087_+; species=SPECIES_4
CTCTAAGTTAAGAGATTTTGCATCTTAAAGTTTGGAGAGACGGAAATTAACTGCAACTCTCCGGCCGGCCACCAGGGGGCGTGCCTCCCGCGTAAAGAGGAAGGGTTCGGGGTTAGTGATCAAGTTAAAAGGCTAGTCACTCACTGCCGAGGGGTAGAAATTTGTCAAGTCAATGTCATTTCTGCCCCTT
>gene=hg18_chr12_6851878_6852087_+; species=SPECIES_0
GGGGCTCCGGGCCCCTTGCTCTGATGGTACAGCTTCCCCCGCCCGATGTCCCAGCCCCACGACTCGCTGTTGCTGCCCAGCAGCGCCGCGTAGTGGTCAGTCTGCAGCGGGGCGAGGGCCGTGGCCACGCCCACCACGGCATGCGTGCCCCTCTGCTCTAGGGGCCAGCTGATCTCCCAGGCGTGCAGGCCCCTTGAATAGCCCCTCTTA
>gene=hg18_chr12_6851878_6852087_+; species=SPECIES_1
GGCGCTCCGGGCCCCTTGGTCTGATGGTACAGCTTCCCCCGCCCGATGTCCCAGCCCCACGACTCGCTGTTGCTGCCCAGCAGCGCCGCGTAGTGCTTAGTCGGCAGCGGGGCGCGGGCCGTGGCCACGCCCACCACGGCATACGGGCCCCTCTGCTCTAGGGGCCAGCTGATCTCCCAGGCGTGCAGGCCTCTTGAATAGCCCCTCTTA
>gene=hg18_chr12_6851878_6852087_+; species=SPECIES_2
GGGGCCCCAGGCCCCTTGCTCTGATGGTACAGTTTCCCCCGCCCAATGTCCCAGCCCCACGACTCGCTGTTGCTACCCAGCAGCGCCGCATAGTGGTCAGCCTGCAGCGGGGCGCGGGCTGTGGCCACGCCCACCACGGCGTGGGTGCCCCTCTGTTCCCGGGGCCAGCTGATCTCCCAGGCGTGCAGGCCCCTCGAGTAGCCCCTCTTC
>gene=hg18_chr12_6851878_6852087_+; species=SPECIES_3
GGGGCCCCAGGCCCCTTGCTCTGATGGTACAGCTTCCCTCGCCCAATGTCCCAGCCCCACGACTCGCTGTTGCTGCCCAGCAGCGCCGCATAGTGGTCAGCCTGCAGCGGGGCGAGGGCCGTGGCCACGCCCACCACGGCGTGGGTACCCCTCTGCTCCCGGGGCCAGCAGATCTCCCAGGCGTGCAGGCCCCTCGAGTAGCCCTTCTTA
>gene=hg18_chr12_6851878_6852087_+; species=SPECIES_4
GCCACCCCGGGCCTCTTGCCGTCGTGGTAGAGGCGGCTGCGGCCCAGGTCCCAGCCCCACGACTCGGCATCACTGCCCACCAGCGCGGTGTAGCCCACCGAGTGCAGCGGCGCGCGGGCGGTGGCCACACCCACGACGGCGTGCGTGCCGCGCTGCCGGGCCGGCCAGAGGATCTGCCAGGCGTGCAGGCCGCGCGCGTGGCCCACCTTG
>gene=hg18_chr17_7405076_7405417_+; species=SPECIES_0
GGAAGGGGGGAGGGCGCCAGGCATTGTCCAGACCTGGTCGGGGCCCACTGGAAGCATCCAGAACAGCACCACCATCTAGCGGCCGCTCGAGGGAAGCACCGGTTGGCCGAAGTCCACGAAGCCGCCCTCTGCTAAAACTCTCCATTCTCAGGTGCCCTCTGCCTCTTCACCCCACAAGAAGCCTTATCCTACGTCTCTCTCCATCTATCGGACCCCAGTTTCCATCACTATCTCCAGAGATGTTGCGCCC
>gene=hg18_chr17_7405076_7405417_+; species=SPECIES_1
GGAAGGGGGGAGGGCGCCAGGCATTGTCCAGACCTGGTCGGGGACCACTGGAAGCATCCGGAACAGCACCACCATCTAGCGGCCGCTCGAGGGAAGCACCGGTTGGCCGAAGTCCACGAAGCCGCCCTCTGCTAAAACTCTCCATTCTCAGGTGCCCTCTGCCTCTTCACCCCACAAGAAGCCCTATCCTACGTCTCTCTCCAAATATCGGACCCCAGTTTCCATCACTATCTCCAAAGATGTTGCGCCC
>gene=hg18_chr17_7405076_7405417_+; species=SPECIES_2
GGGAGGGGGGTGGAAGCCAGGCTTTGTCTAGACTTGCTCTGGTCCCACTGGAAGCTTCCAGAACAGCACCACCATCTAGCGGCGGTTTGAGACAACCACCTGTTGGCAAATGTCCACGAGTTCTTCCTCCGCTCAAACTCCTGGTTCTTAGGTACCCTCTGCCTCTCCACCCCACAAGAAGCCCCATCCTACTTCTCTCTCCATCTACTGGGCTCCAGTTTCCATCACTATCTCCAGAGGTGTGGCGCCG
>gene=hg18_chr17_7405076_7405417_+; species=SPECIES_3
GGGAGGGGGGCGGCAGCCAGGCCGTGTCTAGACCCACTTTGGTCCCACTGGAAGCTTCCAGAACAGCACCACCACCTAGCGGCAGCCTGGGAGAGTCCCCTGCTGGCAGACGTCCACGCAGCCTCCCTCCACTCAGACTCCCCAGTCCCAGGTACCCGCTGCCTCCTCGCCGCACAAGCAGCCTCACCCCACTCCCCTCCCCGGCTGTGGGGCCCCGGTTTCCACCACGATCTCCGGGGGAGGGGTGCTT
>gene=hg18_chr17_7405076_7405417_+; species=SPECIES_4
GTGAGGGGGGAGGGAGCCAAGCATTGTCTAGACCTGCTCTGGTCCCACTGGAAGCTTCCAGAACAGCACCACCATCTAGCGGCAGTTTGAGAGAATCACCTGTTGGCAGAAGTCCATGAAGCCTCCCTCCACTCAAACTCCCTATTCTCAGGTACCCTCTGCGTCATCGCCCCACAGGAAGCCTCATCCTACTTCTCTCTCCATCTACTGGGCCTCAGTTTCCATCACTATCTCCAGAGGTGTTGCGCCC
>gene=hg18_chr5_35960726_35961193_+; species=SPECIES_0
CAGTGCACGTGTCTGTAGAAGACTGAACGTGGTGACAACGGAGCTCCCTAGGCTCCGACTGGCCGCAGCGCCACCACGTGTTCTCAGCGTCTGCACATTCCGGCCAGGCATCGGTTCAGTCTGCCCACACGGTCTGCAAGCACTGTGCTAGGGTAGAAAGCAGGACACAACTTAGCCTGGG
>gene=hg18_chr5_35960726_35961193_+; species=SPECIES_1
CAGTACACGTGTCTGCAGAAGACTGAACGTGGTGACAACGGAGCTCCCTAGGCTCCGACTGGCCGCAGCGCCACCACGTGTTCTCAGCGTCTGCGCAGTCCGGCCAGGCGTCGGTTCAGTCTGCCCACGCGGTCTACAAGCAGTGTGCCAGGGTATAAAGCGGGACACAACTTAGCCTGGG
>gene=hg18_chr5_35960726_35961193_+; species=SPECIES_2
CACTGAACGCGTCTCCAGACGTCCCAGCGTGGGGACAACAGAGCTCCATGGGGTCCGAATGGCTGCAGCGCCACCTTGTGTTCACTGCGTCTGCGCAGGTGGGTGAGGCGCCAGTTCTGTCTTCCAACAACATCTAAAAGCACTGGGCTAGGGTCCGAAGTGGGAAACAGCTGAACAAGGG
>gene=hg18_chr5_35960726_35961193_+; species=SPECIES_3
CCGTGCACGCGGCCGCAGCGCCCCTGGCATCGCGTCTGCGCAGCTCCCCGGGGTCCCGATGACCCCACCCCCACCACCACCCCCCCGCCTCCGCAAAGGTCACTAAGGACTCAGTTCCGAGTGGGAAGCGGAACCGAAAGCACAGTGCTCTGGAGGGGAGAGCAACCCACCTGAGCGCCAC
>gene=hg18_chr5_35960726_35961193_+; species=SPECIES_4
CACTGCAAGCATCCCCAGAAGACCGAGCGTGGTGACAGCGGAGCTCCAGGGTCTCCGATTGGCCGCAGCGCCACCTTGTGTTCATCGCGTCAGCGCGTTCCGGCCAGACGCGCGTTGGGTCTTCCAACAATGTCTGCACGTGTAGGGCTAGGACGGAAAGAGGGAAACAGCTTAGGTAGGG
>gene=hg18_chr11_44914626_44914889_+; species=SPECIES_0
GAGGCTGGGCCTGGGCTTCCTCCATCTCTGTACCACAACGCCCCATGGTGGCGACTGCAGCCCAACCCACTGGGTGTATTCCACCAATGGCCACAAGATGGCAGCACATCCCCAGCAGAGGCTTCATCACAGATCTGGCCGGGAAGGGGCCCCGGCTCTCCTCAGCCCCGGGGTCCAGCT
>gene=hg18_chr11_44914626_44914889_+; species=SPECIES_1
GAGGCTGGGCCTGGGCCGCCTCCATCTCTGCACCACAACGCCCCAAGGTGGCAACGGCAGTCCAACCCACTGGGTATATTCCACCAATGGCCACAAGATGGCAGCACATCCCCAGCAGAGGATTCATCACAGATCTGCCCGGGAAGGGGCCCCGGCTCTCCTCAGCCCCGGGGTCCAGCT
>gene=hg18_chr11_44914626_44914889_+; species=SPECIES_2
GAGGCGGAGCCTGGGCTGCCTTCATCTCTCTATCCCAGTGCCCCACGATGGTTAAGAAAGCCCAAACTACAGGCGATGCTCCACCAGTGGCCGCAAGATGGTAGCACACACCCAGCAGAGGACTCGGCACTGAAGGGGAAGGGAGCCCGCACAAGAAAAGAAAGGCCCCCTGGTCCAGTT
>gene=hg18_chr11_44914626_44914889_+; species=SPECIES_3
GAGGCAGGGCCCGAGCCCCATTCATCTCTGTCCCCCAGTGACCCAGGATGGCAGAGACAGCCCAGTCCACTGGGTGCATTCCAGCAGCGGCCACAAGATGGCAGCACACCCCCAGGAGAAGACTCATCCCCAAGGGGGGTGGGAAGGGTCCCCAGCTCCTCTTGGTCCCCTGGTCCAGCT
>gene=hg18_chr11_44914626_44914889_+; species=SPECIES_4
GAGGCAGGGCCCGGGTCTCATTCATCTCTCTATCCCAGTGCCCCAAGACAGCAAAGGCAGCCCAGTCCACTGGGTGCGTTCCGCCCATGGCCACAAGATGGCGGCACACACCCGGCAGAGAGCTCGCCGCAGATGGGGCTGGGAAGGGGCCCCGGCACGAGGGAGGCTCCCGGCCCGGCT
>gene=hg18_chr8_57085788_57085997_+; species=SPECIES_0
CAAATCTGGACTGTTAAACATTTTCTTCTATGAACACTGCTCAGACCTGCATGCCAGGACTCTCTTCCAGCAGGAGGAGCCCGTGAGCAGCCCTGTCTGCTCACCCGGCCCGGGCTACTGGCTCCCAGGAAAGGGAGCCTCAGAAACTGCTCTGTGTTT
>gene=hg18_chr8_57085788_57085997_+; species=SPECIES_1
CAAATCTGGATTGTTAAACATTTTCTCCCATGAACACTGCTCAGACCTGCATGCCAGGAGTCTCTTCCAGCAAGAAGAGCCCGTGAGCAGCCGTGCCTGTGCACCCGGCCTGGGCTACTGGCTCCCAGGAAAGGGAGCCTCAGAAACTGCTCTGTGTTT
>gene=hg18_chr8_57085788_57085997_+; species=SPECIES_2
AAAATCTGGACTGGAGATCACTTCCTTCCACGGAGATCACTCAGAACCCCCTGGCAGGAATCTCTTTCTTGAAGTGTCATCAGCAAGCAACCGTGTTTGCGGACCCCCCCAGGTTTCCCAGCTCCCCTGGAAGGGAGCTTCAGGAACTGCTCTGCCAAT
>gene=hg18_chr8_57085788_57085997_+; species=SPECIES_3
CGAATCTGGACTGTCAAACATTTCCTTCCATGGAGACTGCTCCGAACCCCATGACAGCAACCTGTTTCTGTAAATGTCCTCTGTGAGCTGCTGTGTGCATAGACCCTGCCAGGGCTGCCAGCTCTGAGGAAAGGGAGCCTCAGGAACTCCTCTACCCCA
>gene=hg18_chr8_57085788_57085997_+; species=SPECIES_4
CAAGTCTGGACTGTTAAACATTTCCTTCCTTGGAGGCTGCTTGGAACCCCATGGAAGCAGTCTCTTCCTGTCCGCGTCACTTGTGAGCCGCTGCGTTTGTGGACCCCGCCGGGCCCACCAGCCCCCGGGAAAGAGAGCCTCAGAAACTGCTCTCTCTTC
>gene=hg18_chr1_19781256_19781641_+; species=SPECIES_0
TCTCAGAGCCACTGCTTGAGCGCTTATGCATCCCATGGTGTGGTAACTGGGGTTGAAAATGGGACTCAAAACCAACCCAACAGAAGGGCAGGGGAAGGTCTGTCTTTTGGTGCCCTTGGGTCAGGTCTACCTGGCTCAACCTCTCCAAGCTCGATACCAGTATTACAAGGTCAAGGAGGTCGGTGAATGTGGGCGCCACTGCCCTCTGCTGGAGGGACTGGCATCCTCCCAAGACCTGTATTTGGCTCCTGGTCAAGTCTTTACCTTCTTTG
>gene=hg18_chr1_19781256_19781641_+; species=SPECIES_1
TCTCAGAGCCACTGCTTGAGCGCTTATGCATCCCATGGTGTGGTAACTGGGGTTAAACATGAGATTCAAAACCAACCCAACAGAAGGGCAGGGGAAGGTCTGTCTTTTGGTGCCCTTGGGTCAGGTCTACCCAGCTCAACCTCTCCAAGCTCGATACCAGTATTACAAGGTCAAGGAGGTCGCTGAATGTGAGCGCCACTGCCCTCTGCTGGAGGGACTGGCATCCTCCCAAGACCTGTATTTGGCTCCTGGTCAAGTCTTTACCTTCTTTG
>gene=hg18_chr1_19781256_19781641_+; species=SPECIES_2
CTCCAGAGACTCTGCTTGAGAGCTTCTGTGCTTCATGATGTGGTAGCTGGGGTTGGAAATGGGATTGAAAACCAACCCAACAGAAGAGCAGGGAAAAGCTGGTCTTTTGGTGCTCTTGGGTCAGCCCTACCTGGCTCAGCCTCTCCCATCTCGACACAAATGTTGTGAGGTCAAGGAGGTCAGTGAATGTGGGAGCCACCACCCTTTGCTGGAGGGACTGGCCTCATCCCAGGACCTGTATTTGGCTCCATGTCAATTCTTAACCTTCTTTG
>gene=hg18_chr1_19781256_19781641_+; species=SPECIES_3
CCCCAGAGCCGCTATTTGAGAACTCACACATCCCATGATGTGGCACCTGGTGTTGGAAATGGGATTCAAAACCGACCCAACAGAAGAACAGGGGAAGCTCGGTGTTCTGGTGCTCTTAGGTCAGGCCTACCTGGCTCAACCACTAGGATCTCGACACCAGTGTTGTAAGGTCAAGAAGGTCAGCGACTGTGGGTGCCACTGCCCTCTGCTGGAGGGACTGGAGTCCTCCCAAGGCCTGTATTTGGCTCCAGGTCCACCATTAACCTTCTTCG
>gene=hg18_chr1_19781256_19781641_+; species=SPECIES_4
CCCCAGAGCCACTGCTTGAGAGCTTGCACATCCCATGACGTGGCAACCGGGGTTGGAAATGGCATTCAAAACCAACCCAAAAGAAGAACAGGGGAAGGTTTGTCTTCTGGTGCCCTTGGGTCAGGTCTACCTGGCTCAACCTCTTAGATCTCAATACCAATGTTGTAAGATCAAGGAGGTCAATGAATATGGGCGCCACTGCCCTCTGCTGGAGGGACTGGCATCCTCCCAAGACCTGTACTTGGTTCCAGGTCAATTCTTAAACTTCTTTG
>gene=hg18_chr1_25702976_25703165_+; species=SPECIES_0
CCCAAGTGAGGCGGGCCCACCTTGAGAACCACTGGTGAGCGTGAGGGCTGACAGCCCTGCAAAGCCACCCCCCAGCTGCCACCAGAGGGCACATGCAACCTGAGCCAGAGGTCTTGTTTCACCTCCAGTGCCACCGCCCCAGCAGAGGTTCTTTCCAAAAGATTTCTTTC
>gene=hg18_chr1_25702976_25703165_+; species=SPECIES_1
CCCAAGTGAGGCGGTCCCACCTTGGGAACCCCTGGTGAGCTTGAGGGCTGAGAGCCCTGCGAAGCCACGCCCCAGCTGCCACCAGAGGGCACATGCAGCCTGAGCCAGAGGTCTCGTGTCACCTCCAGTGCCACCACCCCAGCAGAGGTTCTTTCCGAAAGATTTCTTTT
>gene=hg18_chr1_25702976_25703165_+; species=SPECIES_2
CCCAGGTGATCCGGGCCCACTTTGAGAACCACTGATGAGAGCAAGGGCGGGCAGCCCTGTGACGCCACCCTCCAGCTGCCACCAGGGGGCACATGCGAGCCTAGCGAGAGGGCTTCTTTGCCCTCCAGAGCCACCATCACAGCAGAAGTTCTGCCCTAAAGATTTCTTTC
>gene=hg18_chr1_25702976_25703165_+; species=SPECIES_3
CCCAATTGAGGTGGGCCCACCCTGGGAACCACTGATAAGAGCAAAGACTGGCAGCCCTGCGAAGCCACCCTCCAGCTGCCACCAGGGGGCACCTGTGGCCTTAGCAAGGGGTCTTTCCTCGCCTCCAGAGCCATCTCCGCAGCTGAGGTTCTTCCCTGAAGATTTCTTTC
>gene=hg18_chr1_25702976_25703165_+; species=SPECIES_4
CCCAAGTGAGGTGGGCCCCCCTTGAGAACCGCTGATGAGAGCGAGGGCTGGAAGCCCTGCGGAGCCACCCTCCAGCTGCCACCAGAGGGCACATGCGGCCTTGGTGAGAGGTCTTTTCTCACCTCCAGTGCTGCCTCCACAGCCAAGGTCCTTCCCTAAGGATCTCTTTG
>gene=hg18_chr20_5717012_5717332_+; species=SPECIES_0
GTGACCCTGACTAACACCATTTTAGAAGTTGAGTTTGAGGAAAAATGGTTAAAATAATATTGCATGTTTTCAGCCAATAATACCAGAGCTGCTCTGAGCCTAGGCCTGGAGGTGCCTGGCGAGTTCTTGTATCAGACAGTGTTTGAGTCTACTGCCCTCTGGTGGCTACTTGTTACACTTTCCTGAGCCTTACTGAGAAAAAGAATTTAAACCTTTTGTTCTTTGCAACTCGAGGTAGAATTAAAAG
>gene=hg18_chr20_5717012_5717332_+; species=SPECIES_1
ATGACCCAGACCAACACCATTTTAGAAGTAGAGTTTGAGGAAAAATGGTTAAAATAATATTGCATGTTTTTAGCCAATAATACAAGAGCTGCTCTGAGCCTAGGCCTGGAGGTGCCTGGCAATTTCTTGAATCAGGCAGTGTTTGAGTCTACTGCCCTCTGGTGGCTACCTTTTATACTTTCCTGCGCCATACTGAGAAAAAGAATTTAAACCTTTTATTCTTTGCAACTTGAGCTAGAATTAAAAG
>gene=hg18_chr20_5717012_5717332_+; species=SPECIES_2
GTTATCTAGTGCAATGCCATTTTAGTAGTAGAGTTTGGGGAAGAATGGTTAAAATAGTATCCCATGGTTTTAGCCAGTAAGGTTTAAGCTGCTCTAGTTCTGGGCTTGGCATAGCCCAGCAAGCTCTTGTGTGGGGCAGAGTTTGGGTCTTCTGCCCTCTAGTGGCTAATTTTTTTATGTTTCTGACCCTTGCAGAGAAAAAGAATTTAAACCTACCTGTCAATGCAAGTAGACATAAAGTGAGAAG
>gene=hg18_chr20_5717012_5717332_+; species=SPECIES_3
GTTACCCAAGCCAGTGCCATTTTAGAAGTCAAGTTTGAGGAAGAATGGTTAAAATAATATTCCATGTTTTTAGCCAGTAAAAACTAAGCTGTTCTCAGTCTACATCTGGAGGTGCCCGGCAATTGCTTGTTTGGGGCAGTGTTTGAGTCTGCTGCCCTCTAGTGACAACTTTTTACAGATTCCTGAACCTTACCAAGAACAAGAATTTAAGCCTTTCATTCTTTGCAACTAGAGATAAAGCTTCAAA
>gene=hg18_chr20_5717012_5717332_+; species=SPECIES_4
GTTACCCAGGCCAATGCCATTTTAGAAGTAAAGTTTGGGGGAGAATGGTGAAAATGATATCCCATGTTTTTATCCAGTAATACCTAAGCTGCTCTGGCTCTGGGCCTGGCTGTGCCCGGCAAGCTCTCGTGTGGGGCAGGGTTTGAGTCTACTGCCCTCTAGTGACTACTTTTTGCATATTCCTCAACCTCGCCAAGAAAAAGAAATTAAGCCTTTCACTCTTTGCAACTAGACATAAAACTTCAAG
>gene=hg18_chr13_50273537_50273824_+; species=SPECIES_0
GAGTGTCACAGCCACATTTTCATTTTTGAGTATCCTTTCTGGCAGAGACCGGTCAACTAATGCATCCAGTGGCAAGAGATTGACGACTCAACACTGACCTCCACTGGTTGGCATGGAAATCCTAATCCCTTTCTTCAAGCCTTGCCGCCCTTGCACTGCACTGGGTTGAGATTTTACATGATTTTAAATTACCTAGGAGCATATGTAGATTCTGGAAAACTCTGA
>gene=hg18_chr13_50273537_50273824_+; species=SPECIES_1
GAGTGCCACAGCCACATTTTCATTTTTGAGTATCCTTTCTGGCAGAGACCGGTCAACGAATGCATCCAGTGGCAAGAGATTGACGACTCAACACTGACCTCCACTGGTTGGCATGGAAATCCTAATCCCTTTCTTCAAGCCTTGCCGCCCTTGCACTGCAATGGGTTGAGATTTTACATGAGTTTAAATTACCTAGGAGCATATATAGATTCTGGAAAACTCTGA
>gene=hg18_chr13_50273537_50273824_+; species=SPECIES_2
GAGTGTCTCGGCCACAGTTTCATCTTGGAGTGTCCTTTCGGGCAAGGGCTTGTTAACTTCTGTATGCAGTCACGGGAGATCAGTGACTCAACACTGACCTCCACTGGTTGGCGTAGAAATCCTAATCCCTTTCCTCCAGCCTTGACGCCCTCGCGTTTCAATGGATTGAAATTTTCAATGAGTATGGACCTCCTATGGGGATGTGCAAATTCTGAAAACTTCTGG
>gene=hg18_chr13_50273537_50273824_+; species=SPECIES_3
GCGGGTCACAGGCACTGGTCCTGCCCCGGCTGCCCTTCCGGGCAGGAACCCGGGAGGGCCTGCGGCCAGGGGCGCGGGATCGGTGACTCAACACTGACCTCCACTGGCCGCCCGCGGAAGCCTGAGCCCCTCCGCCCAACCGGGACGCCGGCGCGCTTCCCGGGACCGAAGCCGGGCAGGATTGCAGCCCCCCGAGGGGGGTGTGCGGATTCTGGGCCCCCCTGG
>gene=hg18_chr13_50273537_50273824_+; species=SPECIES_4
GAGTGTCACAGCCACATTTTCATCTTTGAGTGTCCTTTCTGGCAAGGACCTGTTAACTTCTGCATCCAGTAACAAGAGATCGGTGACTCAACACTGACCTCCACTGGTTGGCATAAAAATCCTAATCCCTTTCTCCAAACATTGCCGCCCTTGCATTTCACTGGATGGAAATTTTAAATGATTGTAAATCCCCTAGAGGTGTATGTAGATTCTGAAAAACTCTGG
>gene=hg18_chr20_45740098_45740302_+; species=SPECIES_0
TGCGTGCAAGCCAGGAGGAAGTAGCAGCGTGGCCACCAGATGTCGCTGCCACACTCAGCCCACCTCCTGTCTTTCTCCCCTCACGGTTTTCTGACAGAATTGTTCCCAACACC
>gene=hg18_chr20_45740098_45740302_+; species=SPECIES_1
TGCGTGCAAGCCAGGAGGAAGTAGCAGTGTGGCCACCAGATGTCACTGCCACACTCAGCCCACCTCCTGTCTTTCTCCCCTCACGGTTCTCTGACAGAATTGTTCCCAACACC
>gene=hg18_chr20_45740098_45740302_+; species=SPECIES_2
TGCGTACCAGCTGGAGGGCGTCATCACCGTGGCCACTAGATGCCGCTGCCACGCTCAGCTCAACTCCTGTTTTTCTCCCATCACTGTATAGTGAGAGAAAGGCACCCATTGCC
>gene=hg18_chr20_45740098_45740302_+; species=SPECIES_3
TCCCTCCAGGCGGGGAGGGGGCCCCAGGGGGGCCCCCGGGGGGGGTTTCCACCCGGGGTTCCCTTTCCGTTTTGTTCCCTTGACGGGGTTTTGACCGTTTTGTCCCCGACCCC
>gene=hg18_chr20_45740098_45740302_+; species=SPECIES_4
AGGCTGGGAGCCCGTGGGCAGTCACAGGGCGGCCACCAGATGGCGCTGCCGCTGGCGGCTCGCCTCCTGCCCCCTTCCCATCACTGTTTCCTGACAGAACGGTTCCCATCCCC
>gene=hg18_chr22_29117027_29117521_+; species=SPECIES_0
AGTGGTGCTGGCAGAAGATGAAGAGGGCAAATCCACATCTAGAATGCTATTCCGTGAGCATCCTCCATGAGAAGAGGCCAATGTAATCAAGCTGCCACCAGGTGGCAGGCTGGTCCCTGGGGAATGTGGCACATGGGCCCAGTGACTTTGTTTTGTACAAGGGCCTTGAACAGAAATGCCTAACTCATGGAAAGTCACCGTGGGCTTCTGCCCGGACGGCTAGGT
>gene=hg18_chr22_29117027_29117521_+; species=SPECIES_1
AGTGATGCTGGCAGAAGATGAAGAGGGCAAATCCACATCTAGAGTGCTGTTCCGTGAGCATCCTCCATGAGAAGAGGCCAAGGTAATCAAGCTGCCACCAGGTGGCAGGCTGGTCCCTGGGGAATGTGGCACATGGGCCCAGTGGCTTCATTTTGTACAAGGGCCTTGAAAAGAAATGCCTAACTCGACGGAAGTCACCGTGGGCTTCAGCCCGGACGGCCAGGT
>gene=hg18_chr22_29117027_29117521_+; species=SPECIES_2
AGTAGTGCTGGCAGGATATGGAGAGGGCAAATCCATATTCAGAAAGCTGGCCCGTGATCGGCCTCTGTGAGGAGACGGCAATGTGCCGAAGCTACCACTAGGTGGCAGGCTCGTCCCCAGGGGGTGGGGCACATGGGCCAGGTCTCTGCTGTGTTTAGAGGGGCCTTCAGAAGGGCTTCCGCGCACAGTGTAATCCACCAGGAGACGCGGGTTGGATCCCTGGGT
>gene=hg18_chr22_29117027_29117521_+; species=SPECIES_3
AGTGATGCTGGAAGTAGATGAAGAGGGCAAGTCCATATCCAGAATGCTGACCCATGAGCATCCTCCGAGAGAAGAGGCCAATGTAATCAAGCTGCCACCAGGTGGCAAGCTAGTCCCCAGGGAATAGGACACGAGGGCCCAGTCTTTGCTGTTTTTACAAGGGCCTTCAGAAGGGATGCCTAGCTCAGGGGAGCCCACCATGGGTTTCAGATTGGAGAGCTAGGT
>gene=hg18_chr22_29117027_29117521_+; species=SPECIES_4
AGTGGGGCTGGTGGAAGATGACGAGGGCAAATCCGTATTCAGAATGCTGTTCCGTGAGCACCCTCCATGAGAAGAAGCCAACGTGATCAAGCTGCCACGAGGCGACAGGCTAGTTCCCGGGCAGTGGGGCACATGGGCCCAGTCTCTGCTGTTTTTACAAGGGCCTTGAAAAAGAATGCCTGGTTCACAGGAATGCATCCTGGGTTTCAGCCCGGAGGGCTAGGG
>gene=hg18_chr13_24759491_24759931_+; species=SPECIES_0
TAGAAACACTTCCCCAAACCCGCGGCTCCCGGACTCGGGAGACAGAGCGGCTTCTGGTTCGTCCCGGACAGCGCGGATCCCACAGCGCCCCCTGCTGGAGGAGGCCGGACCCGAGGCGGTCTTTGCGCGGGACGCGGGGCGTCGGGGGCAATGGATCCGAGTTGTGGGGTGAGGCAAGAGTTGAAGCATCGCCATACCAC
>gene=hg18_chr13_24759491_24759931_+; species=SPECIES_1
TAGAAACACTTCCCCAAACCTGCGGCTCCCGAACAAGGGGGACAGAGAGGCTTCTGGTTCGTCCCGGACCGCGCGGATCCCACAGCGCCCCCTGCTGGAGGAGGCCGATCCCGAGGCCGTCTTTGCGCGCCACGCGGGGCGTCGGGGGCAATGGATCCCAGTTGTGGGGTGAGGCAAGACTTGGGGCGTCGCCATACCAA
>gene=hg18_chr13_24759491_24759931_+; species=SPECIES_2
TGGAAACACTTCCGCAAACCCGGAGCGCCGGGGCGCGGCGCGCAGAGCGGCAGCGGACTGGCCCGGGGCCCTCCGGGACGCACGGCGCCCCCTACCGGTGTAGGCTCTGGGAAAGCGTGTCCTCTCGCCCACCCTGGACCGTCGTGGGCCGTGCAGAGCATTCGGTGGGTGAGGAGAGACTTGGAGCTTTACCCTATCAG
>gene=hg18_chr13_24759491_24759931_+; species=SPECIES_3
TAGAAACACTTCCTCAAACCGGCGGCGCGGGGGAGCGGACCGCAGAGGGGCGTCCAGTTTTTCCCGGGCCGCCTCGATCCCAGAGCGCCCCCTGCTTGTGGAGGCTCGCCCACAGCAAATCTTTTAGAACATTTTGCAGCTTATTTGGTACTACATACCACTTATCCATTAAAAAAAAAATTGGAGCTTTTTTTTGGCAA
>gene=hg18_chr13_24759491_24759931_+; species=SPECIES_4
TAGAAACACTTCCCCAAACCCGGCGCGCCGGGGGGCGGGGGGCAGAGCGGCGTCTCGTTCCTTCGGAGTCGCCCGTGTCCTACAGCGCCCCCTGCCCGGGGAGGCTCAGACAGAAGGCGTCCTCTAGAAAAGAGCGGAGGGTCCAGAGCAGTGGGTCCCCGTGCTGGTATAAAGAGAGACTCGGAACATTAACCTACCAA
>gene=hg18_chr10_72188910_72189094_+; species=SPECIES_0
GTTCTGACTGGGGTGCCTGGTTTCCTGCCGTCTTCTTCCCAAAGCAAAGGAGATTCCGATTCTGGTTCCAGAAATCTGGCGCCATCTAGAGGCCACTGGCTTTCCATTCTCTGATCTTTCTCGTTCCCCTAAGCCTGCCCCGTCTCTTTCCCTCT
>gene=hg18_chr10_72188910_72189094_+; species=SPECIES_1
GTTCCCAATGGGGTCCCTGGTTTCCTGCCCTTTTCTTCCCAAAGTAAAGGAGACCCTGATTCTGGTGCCGGAGATCTGGCGCCATCTAGAGGCCACTGGCTTTCCATTCTCTGCTCTTTCTCGTTCCCCTAAGCCTGCCCCGTCTCTTTCCCTCT
>gene=hg18_chr10_72188910_72189094_+; species=SPECIES_2
GCTCAAACGGTGGTGCAAGGTTTCCTTTCCTTTCCTCTGGGGAGCGAAGGGGACTCTCACTCTGGTCCTAGAATTCTGGCGCCATCTAGAGGCCACTTGTTTTCCATTCCCTAACATTTCTCGTTCCCCTTAGCCTGCACCCTTTTTCTCCTTCC
>gene=hg18_chr10_72188910_72189094_+; species=SPECIES_3
GTGCCGGCTGCAGTGCCAGGTTTCCTTCCCTTTTCTGCCCTAAGCGAAGATGGCTCGGATTCCCGTCCTGGAATTCTGGTGCCATCTAGAGGCCACTGGCTATCCAATCCCTAATCTCTCTCGTTCCCCTAAACCAGCATCCATTCCATCCCACC
>gene=hg18_chr10_72188910_72189094_+; species=SPECIES_4
GCTCAGGCTGTGGTGCCTGGTTTCCTTCCCTTTTCTCCTGGGAGCGCAGGTGGCTCTGATTCTGGTCCTAGAATTCTGGTGCCATCTAGAGCCCACTGGCTCCCCAGTTTCTAATCTCTCTCATTCCCCTAACCCAGCCCCCCCTTCCTCCCCCC
>gene=hg18_chr19_7312089_7312300_+; species=SPECIES_0
TCCACAAGGTCGGTTTTCCTGTGGTCTTTCTGGCAGGAGAACCATGGGGAAGTGCTGCCCCCACGTGGCCATCTCCATGATAGCAGCTAAGGCTGGAAGAAAAGTTTTGGTTTTGAGATGGACTAGGCTGAGCAGTGGACGATCTTGGCCTATCTCTGGCTCCAG
>gene=hg18_chr19_7312089_7312300_+; species=SPECIES_1
TCCACAATGTCGGTTTTTCTGTGGTCTTTCTGGCAGGCGAACCACGGGGAAGTGCTGCCCCCACGTGGCCATCTCCATGATAGCAGCTACGGCTGGAAGAAAAGTTTTTTTTTTGAGCTGGACTAGGCTGAGCAGTGGTCGATCTTGGCCTATCTCTGGCTCCGG
>gene=hg18_chr19_7312089_7312300_+; species=SPECIES_2
TACCCTGACTGGCTTTCCCTGTGGTCTTATTAGCCCGAGAACCCCAGGAAAGCACTGCCCTCTAGTGGCTAATTCAGTAATAGCACCTACAGCCTGGAGAAAAGCTGTTGTTGTGCCCTGGGCTGGGCGCATGCCAGCCTCACAGCCCACTAGATCCCTCTCTCC
>gene=hg18_chr19_7312089_7312300_+; species=SPECIES_3
TTGGGGGGGAGGGTTCCCCTGCAGTCTTATTGGACGGAGAACCCTGGGGAAGCACTGTCCTCTAGTGGCCACTTCGGTGATGGCAGCTACCGTCGGAAGTACCGCATTGGATAAGGGCAGGCCGGGGGTGAGGGGTGGTTAAAACTCCGCAATATATATACCGGG
>gene=hg18_chr19_7312089_7312300_+; species=SPECIES_4
CCCTCTGGGTGGGTTTTCCCGTGGTCTTATTGACAGGAGAACCCCAGGAAAGCACTGCCCTCTACTGGCCATCACAGTGATAGCGGCTACCCTCCGAAGAAAAGCCTTTTATGAAAGCAGGAAAAGTCTCAGCAGCAGACCCAAAAGAAAAACCAAGGACTCCAG
>gene=hg18_chr10_100217137_100217466_+; species=SPECIES_0
CTTGGGACATGAAATGTGCAGGTCTAGGTATGTGACAGCCCTTCTGGTCTAGTTTCTGGATTGTTAAAGAGAGGGAGGGAAGGGGGAGAGGAGGCTAAGTCCACGTGTTGATGGGCTCGCTTGATTATCCCTTTCCTCCAGTGTGCTTTCCTAGGGCCACTAGAGGTCACTCTTGTCCTACACAATGGTGCCGGAATGCGCC
>gene=hg18_chr10_100217137_100217466_+; species=SPECIES_1
CTTGGGACATGAAGTGTGCAGGTCTAGGTATGTGACAGCCATTCTGGCCTAGTTTCTGGATTGTTAAAGAGAGGGAGGGAAGGGGGAGAGGAGGCTAAGTCCGCGTGTTGATGGGCTCGCCTGGTTATCTCTTTCCTCCAGTGTGCTTTCCTAGGGCCACTAGAGGTCACTCTTGTCCTACACAATGGTACCGGAATACGCC
>gene=hg18_chr10_100217137_100217466_+; species=SPECIES_2
TTCTGAGCATGACACGTGAAGGTCTAGCAATGTCACAGTTGCTCTGGTTTGGTTTCTAGATTGTTCAAGAGAAGGAGGGAAGGGAGAGAGGAGAATAAATCTGAGTGGTGTGGGGCACTGGAGGGCAACCCTTACCGCCAGCGGGCTCGCCCGATGCCACTAGAGGGCACTCTTGCTCTTCACAACGGTGCCGGAGCTCGCC
>gene=hg18_chr10_100217137_100217466_+; species=SPECIES_3
CTTCCAGCATGAACTATGTCGGCCTGGCCCTGTCACAGTCTGTCTGGTCCTGTTCCTGGATCGTTAAACCGTTGGAGGGAAGGGAGAGAGGATAATAAATCTGGGCGTTGTGGGGCGCGGCCTCGGCTCCCTGTGGGCCAGGAGGCGCCCCCTGCGCCACTAGAGGGCGCTCTTGCTCCACACAAGGGCTCCGGAGCGCGCC
>gene=hg18_chr10_100217137_100217466_+; species=SPECIES_4
CTCTGAGCCTGCCATGTGCAGGCCCAGATATGTCACAGTCGCTCTGGTCTGGTTTCTGGATTGTTAAACAGAGGGAGGGAAGGGGGAGAGGAGGACAAATCCGGGCGTTGTAGGGCACGGGAGGTCCTCACTGCACTCCAGGGTGCTTCCCCAACGCCACTAGAGGTCAGTCTTGTTCTACACAACAGTGCCCGAGCGCGGC
>gene=hg18_chr1_232701446_232701738_+; species=SPECIES_0
GTAGAATAAGGAGTGGAATTCGGAACTCTGGCCCTGTGTCTTCCTGGTGATCACTTCCAGAACTTTATCGCCGCAATGGTCCTTCTATGAGGTCTCAATGGGGTAAAAGCCCGGATGGTGCGCCCAATGTCAGCCCGAAGCCACCAGATGGCGCGCGGAACCCGCAATGCACGTGCGCCGCCTCGGTTTTCCCCGCACTGGCCCCAGGCCTTGGGAAATGTGTCTTTCCCCAGCCTTTTTACACTTTAGGAAGCTCTTCTTTAGAGAA
>gene=hg18_chr1_232701446_232701738_+; species=SPECIES_1
GTAGGATAAGGAGTGGAATTTGGAACTCTGGCCCTGTGTCCTCCTGGTGATCACTTCCAGAACTTAAACGCCACAAAGGTCCTTCTATGAAGTCTCAATGGGGTGAAAGCCCGGATGGTGCGCCCAATGCCAGCCCGAAGCCACCAGATGGCGCGCGGAACCCGCAATGCACGCACGCCGCCTTGGTTTTCCCCGCACTGGCCCCAGGCCTTGGGAAATGTGTCTTTCCCCTGCCTTTTTACACTTTAGGAAGCTCATCTTTAGAGAT
>gene=hg18_chr1_232701446_232701738_+; species=SPECIES_2
CTGGGAGATGGTGAAGGACAGGGAAGCCTGGCGTGCTGCAGTCCAAGTGGACACGACTAGCAACTGAACAAAAAAATGCTCCTTCCGTGAAATTTCAATGGTGTAAAAGCCCGGATGGTGCCCGCAATGTCAGCTCCTGGCCACCAGATGGCGCGCGGCATCCACAGTGCACTTGCGCGGCCTCTGCCTCCCCAGCGCTGGCCCGGGGCCCGAGGAAATGTGTCTTACCCCTGCGTTTTTACACTTTAGAAAGCTCATCGGCAAAGGA
>gene=hg18_chr1_232701446_232701738_+; species=SPECIES_3
GTAGAATAAGTAATGGAATTCAGAACCCTGGCCTTGTGTCTTCCTGGTGATCACCTCCAGGACTTCAAAGCCTCTAAGCTCCTTGCGGGAACGACCGATGGGGCGAAAGCGGGGATGGTGCCTGCAATGCAAGCCCGGAGCCACCAGATGGCGCGCGGAACCCGCAGTGCCCGAGCGCCGCCTCTGGTTTCCCGGCGCAGGCCCAAGGCCCTAGGAAATGTGTCTTGCTCCTGGGTTTTCACTCTTTAGAAAGCTCATCTCCAGAGGA
>gene=hg18_chr1_232701446_232701738_+; species=SPECIES_4
GTATTATAAGAAATGGAATTCAGAACCAGGGCCCTGAGTCTTCCCAGTGATCACCTCCAGAATTTTAAAGCCACCATGTTCCTTCTATGAGTTAGCACAGGAATAAAAGCCCGGATGGTGCTCACGATGTCAGCTCCCAGCCACCAGATGGCGCGCGGAATCCACAGTGCACGTGCGCCGCCTTAGTTTTCCCGGCGCTGGCCCAGGGCCCTAGGAAATGTGTCTTACCCCTGCATTTCTGCACTTTAGAAAGCTCATCTATAGAGGA
>gene=hg18_chr14_34952173_34952546_+; species=SPECIES_0
AAAGCACCTCCAGGGCAGGAGGAGGAGTCACAGGGTAAAGAAGAGCAGGAGCGGGGCATGGGAGGGAGGGAGCCGGGGGGAATTTCCCTTCACTGGCGGCAGAACACATGAGGAACTATGCATGGTGCTGTCTGCAGTGACATCTTCTGGCCATTTGTGGAAGAAGTTTTCTGAGGCATCACCGATTCTTGAGAGGAATTTAGGAAGTTGAGTTGAGGAGGTACACCGAGACTGGATATGAAG
>gene=hg18_chr14_34952173_34952546_+; species=SPECIES_1
AAAGCACCTCCAGGGCAGGAGGATGAGTCACAGGGTAAAGAAGAGCAGGAGCGGGGCATGGGAGGGAGGGAGGCAGGGGGAAATTCCCTTCACTGGCGGCAGAACACACGAGGAACTATGCATGGTGCTGTCTGCAGTGACATCTTCTGGCCATTTGTGGAAGAAGTTTTTTGAGGCATCATGGATTCTTGAGAGGAATTTAGGAAGTTGAGTTGAGGATGTGCGCTGAGACTGGATATGAAG
>gene=hg18_chr14_34952173_34952546_+; species=SPECIES_2
GCAGGAGGGAGAGGGAAGGATGAGTGTTCACAGGAGAGAGAGGAGCAGCAGCTGAGTCAGGGGGGTACAGAGCCAAGTGGAATTTTCCTGCTGTGGCTCCAGACAGGATGAGGTGCTATGGATGGTATTGTCTGCAGCGACATCTTCAGGCCATCTGTGGAATAACTTTTCTGAGGAACCACATTTTCTTAAGGGGATTTTGGGCAGTTGGGTGGAAGATGTGCCCAGAGACTGGGTATTTAG
>gene=hg18_chr14_34952173_34952546_+; species=SPECIES_3
ACAGGAGGTACCGGGAAGGACAAGGACGCACAGGAGAAAGAGGGTCAGGAGCTGAGGAGGGGAGTTAGGGAGCCAGGTGGGGGTTTCCTTCAGAGGCTCCTGACCCGCAGAGGTGCTGTGGATGGTACTGTCTCCAGCGACACCTTCAGGCCATCTGTGGAATAACTACTCTCGGGAGCCCAATTTGCTTGAGGGGATTTTAGGAAGTGGGATTAAAGACGTGCACCGAGACTGGATATTTAG
>gene=hg18_chr14_34952173_34952546_+; species=SPECIES_4
GCAGGACGTAGACGGAAGGATGACGATTCACGGGAGAAAGAGGAGCAGGAGTTGAGGAGGGGACCTAGTGGGGCACGAGCACTTTTCCTTCACAGACTCTAGACAGGATGAGGAGCTATGGATGGTACTGTCTGCAGCGACATCTTCAGGTCATCTGTGGAATAACTTCTCCGCGGAATCACATTTTCTTAAGGAGATTTCCTGAATTTGGGCTGAGGATGTGCGCTGAGCCTGGGTGTTTAG
>gene=hg18_chr20_29664322_29664673_+; species=SPECIES_0
GCGCAGCGCTTTCCAGAGCACCTGGTCTCATGCAGTGCAAACGCAGGCGCTGTGCCCCCCCCGTCTTCCTTTGGCCACCAGCGCCCCCTCCCGGGAGAGCCCGGGCTATGCCACCGTGGGCGAGAAAGGCGGCGAGAGGCGGAGGCTGATGCCTTGGTGGCCTCTAGTGGACGCCTTGGGAACTGCAGTCAGAGCTGCAAGCGTGTTGAGAGTCTGCGCACCCTCGCTACCGTCC
>gene=hg18_chr20_29664322_29664673_+; species=SPECIES_1
GCGCAGCGCTCTCCAGAGCAGCTGGTCTCATGCAGTGCAAACGCAGGCGCTGTGCCCCTCCCGTCTTCCTCTGGCCACCAGCGCCCCCTCCCGAGAGAGCCTGGGCTGCGCCACCGTGGGCGAGAAAGGCTGCGAGAGGCGGAGGCTGATGCCTTGGTGACCTCTAGTGGGCGCCTTGGGAACTGCAGCCAGAGCTGTAAGCATATTGAGAGTGTGCCCACCCCCGCTACCGTCC
>gene=hg18_chr20_29664322_29664673_+; species=SPECIES_2
GATCAGTGCGCTCCAGTGCAGCTGAGTTCATGCACAGCGAACCTGGGCGCACTGCCGCTCCAGCCTTCCTCGGACCACTGGCGCCCCCTTCCGGGAGATTTGGAACTGCGCTAGCGCCCGCGAGAAATCCTGAGGGCGGCGAAGGCTGGTGCCTTTGCGGCCTCTAGTGGACTGTCTGGGAACTGCACCCAGGGCTGTGAGTGTCTTAAAAGTGTGTCCGGTAATTCCATGGATC
>gene=hg18_chr20_29664322_29664673_+; species=SPECIES_3
GATGCGAGCACTCCAGCGCAGCTGAGCTCACGCCCGGCTTGCGTGGGGCCGGTCCCGCTTCGGCCTTCCTGGGGTCACTGGCGCCCTCTGCCGGGAGACCCAGAAGTGCGCCAGCGCGGGCGGGAAGCGCTGCGGGCGGCGAAAGCTGGTGCCTTGGCGGCCTCTCGCGGACGGTTTGGGAACTGCAGCTGGAGCCGCGCGCGCGTTAAGAGTGTGTCCGCTCCTGCTATCTTTC
>gene=hg18_chr20_29664322_29664673_+; species=SPECIES_4
GAGCAGCGCGCTCCAGCGCAGCTGAACTCGTGCATAGCAAACGTGGGCGCCGTGCCCCTCCGGCCTTCCTCGGACCGCTGGCACCCCCTCCCGGGAAAGCCGGAGATGCGCCTGCGCAGGCGAGAACCGCGGCGGGCGGCGAAGGCTGGTGCCTTGGCGGCCTCTAGCGGACAATGTGGGAGCTGCAGTCAGAGCTGTGCACTTATTGAGAGTGTGTCTGGTGTTTACACAGTCA
>gene=hg18_chr12_56136249_56136513_+; species=SPECIES_0
CTGGCACTCTTTGCTTGAGGATCTTCCGATGGGGCCAAGGAGGAGGCGCCAAGGGTCCCGCACTCTCCTGGCTGAGCACCACATCACCAACCTGGGCTGGCATACCTTAACTCTGCCCTCTAGTGGCTTGAGGGGTGAGAAGTCTGGTGTCCTGAAACTGCAACTAGACTGCAGACCCCTAGAAGGCAACAGCACAGTTACTGGACGGCTCTTGGACACAGCAGGACACCAGCAGCCCTTCCTAGAGCTTAAGAT
>gene=hg18_chr12_56136249_56136513_+; species=SPECIES_1
CTGGCACTCTTTGCTTGAGGATCTTCCGATGGGGCCAAGGAGGAGGCACCAAAGGTCCCGCACCCTTTTGGCTGAGCACCACATCACCAACCTGGGCTGGCATGCCTTAACTCTGCCCTCTAGTGGCTTGAGGGGTGAGAAGTCTGGTGTCCTGAAACTGCAACTAGACTGCAGACCCCTAGAAGGCAACAGCACAGTTACTGGACGGCTCCTGGACACAGCAGGACACCAGCAGCCCTTCCTAGAGCTTAAGAT
>gene=hg18_chr12_56136249_56136513_+; species=SPECIES_2
CCGGCCCTCTTTCCTTGAGGATTTTCCGATGGGGGGCAGGAGGAGAGGCCGAGGGTCCCGCGTCTTTCTGGCTGAGCACCAGTTGACAACCCCGGGCTGGCACGCCCTAACTCTGCCCTCTAGCGGCTTGAAGCGTGAGGAGTCTGGTGTCTTGAAACTCCGACTGGACTGCAGTCCCCTAGAAGGCAACCGCACTGTCACCCCACAGCTCCTGGACACAGCAGGAGAGCAGCGGCCCTTCCTGGAACTTAAGAC
>gene=hg18_chr12_56136249_56136513_+; species=SPECIES_3
CCGGCTCGCTGTACCTGAGGGTCTTCGGGCGGCGCCCGGGCGGTGGCAGCGGGGGGCGCGCACCCTCCTGGCCGAGCAGCACCTGCCGGCTGCGGGCTGGCACGCCCTCGCTCTGCCCTCTGGTGGCCTGAGGGCTGAGGAGTCCGCCGTCCTGCAACTCCAGCTGAAGTGCAGGCTCCTGCCAGGCAACCGCACCTCTGCCCAGCGGCTCCTGGACACGGCCGGGGACCGGCGGCCCTTCCTGCAGCTCCAGAT
>gene=hg18_chr12_56136249_56136513_+; species=SPECIES_4
CTGGCGCTCTTTACCTGAGGATCTTCCAATGCGGCCCAGGAGGAGGCGCCAAGGGTCCCGCGCCCTCCTAGCTGAGCACCAAATGAAAACCCCGGGCTGGCACGCCCTGACTCTGCCCTCTAGTGGCTTGAGGGGTGAGGAGTCTGGTGTCCTGAAACTCCAACTAGACTGCAGACCCCTAGAAGACAACAGCACAGCTGCCCGACAGCTCTTGGACATGGTGGGAGACCGGCGGCCCTTCCTGGAGCTTAAGAT
>gene=hg18_chr4_178408346_178408563_+; species=SPECIES_0
CTACATATCAGTAACTGGTGCCTCTTCCTCCCGCCGCCTAACAGGCTGCTATTCTGCCATCGCCCTCCTGGGAGCGCTGCTGGACCGTGAGCCCGCTTGAGTTCCTCCGCCCAGGAGCAAGAGTGTCGCTTTACCAGTGCCATAGGCCATGGATTTTACTTC
>gene=hg18_chr4_178408346_178408563_+; species=SPECIES_1
CCACATATCAGTAACCGGTGCCTCTTCCTCCCGCAGCCTAACAGGCTGCTATTCTGCTATTGCCCTCCTGGGAGCGCTGCTGGACCGTGAGCCCGCTCGAGTTCCTCCGCCAAGGAGCAACGGTGTCGCTTTGCCGGTGCTATAGGCCATGGATTTGACTTC
>gene=hg18_chr4_178408346_178408563_+; species=SPECIES_2
TTCAGCATCAGTCCCTGGTTCCTGTTTCTTCTGCGGCCGGATAGGCTGCTACTTTGCTATTGTCCTCCAGGGGGCGCTGCTGGACCGCGAGCCTGCTCGGGTTCCTCCGCCAAGGAGCAATAGCGCCGTTTTACCAGTGCTATAAGCTACGGTTTTTACGTC
>gene=hg18_chr4_178408346_178408563_+; species=SPECIES_3
TCCAGGATGAACCCGGGGGACCTCTGGCTCCTGCGGCCGGAGGGGCTGCTATCTGAGCGCCGGCCTCCAGGGGGCGCTGCCGGACCGCGAGCCCGGCCGGGATGCTCCGCCGAGGAGCCGCGGCGCCGCTCTACCGGGGTTGCAGGCCCTGGTTTTTACTCC
>gene=hg18_chr4_178408346_178408563_+; species=SPECIES_4
CTAAACTTCCATAGCTGGTCCCCGTTCCTCCTGCGGCCTGACAGGCTGCTATTTTGCCATCGCCCTCCAGGGAGCGCTGCTGGACCGTGCGCCTGCTTGGGTTCCTCCGGGAAGGAGCAGCAGCGCCGCTTTACCAGGGCTACAGACCATGGTTTTTACTCC
>gene=hg18_chr11_74668847_74669170_+; species=SPECIES_0
TTGTGCAAGCCTCTCCCACATCCCACAGCACCCTTCCTCTTCCCTGGTCTCAGGTCTTAAGAGGAAAAGGGAGACAGAGAAGCAAGGGAGAAAAGTCCCATCTCCTCACACCAGCCAGGCTGCAGATGCAAATGCAATACACCCTATGCCACCAGGTGGCAAACTCAGCCCACGCCCTAAAAAGCTGCCTCTGGATGCAGCGTCGAGGGCCCACCAGCTATCCAGGAGG
>gene=hg18_chr11_74668847_74669170_+; species=SPECIES_1
TTGTGCAAGCCTCTCCCACATCCCACAGCACCCTTCCTTTTCCCTTGTCTCAGGTCTTAAGAGGAAAAGGGAGACAGAGAAGCAAGGGAGAAAAGTCCCATCTCCCCACACCAGGCAGGCTGCAGATGCAAATGTAATACACCCTATGCCACCAGGTGGCAAACTCAGCCCATGCCCTAAAAAGCTGCCTCTGGATGCAGCGTTGAGGGCCCACCAGCTCTCCAGGAGG
>gene=hg18_chr11_74668847_74669170_+; species=SPECIES_2
TTGCTCAGGCTATTACCAAAACCTACACCGCCCTTCCTTTCTCCTGGTCGCAAATCTTAAGAAGAAACGGGGAACAGAGAAGCAAGGGACAAAGGTCTCATCTCCCTACATTAGCCCAACTGGAGTTGGAGATGCAATGCATCATATACCACCAGGTGGCAAACTCAGCCCACTCCCTAAGAGGATGCAGCAGGACGCAGAGTTGGGGACCCTCCAGCCTTCCAGGAGG
>gene=hg18_chr11_74668847_74669170_+; species=SPECIES_3
TTGCTCAGGCCCCTTCAAAAACCCACGAACCCCTATCTTTCCCCTGGTCTCAGGTCTGAAGAAGAAAAGGAAGACAGAGAAGCCAGGGAGAAGGGTCCCATCTCCCCACACGAGCCTGGCTGGAGATGGAGATGCTATACGTCTTCAGCCGCCAGGTGGCAAACTCAGCCCACTCCCTAAGAAGCCGCCTGGGGAGGCAGAGTGGGGGGCTGACCAGCCTCCCAGAAGA
>gene=hg18_chr11_74668847_74669170_+; species=SPECIES_4
TTGCTCAGGCCTCTCCCACAACCCACAACCCCCTTGTTTTCCCCTGGTCTCAGGTCTTAAGAAGAAGAGAGGGACAGGGAGGACAGAGAGAAGGGTCCCATCTCCCCATGCGAGCCCAGCTGGAGTTGGAGATGCCATACATCTTGTGCCACCAGGTGGCAAACTCAGCCCATTCCCTCAGCAGCTGCCTCAGGAGGCAGCGGTGGGGGCGGACCAGCCTCCCAGGAGG
>gene=hg18_chr17_77705054_77705403_+; species=SPECIES_0
CAGAAGTCCTGCCGGAGTGGGCCCACCGCCCCAGATCCAACGCCGGCAGAGCCACTGCCCCCCGTGGAGCACATCCCCAACTCAGGCCAGTACTGGGGGAAGGTATTTTAGGGTAGAGCTGATGTCAGTAGGGACCCAAAGCCGCGTGGGT
>gene=hg18_chr17_77705054_77705403_+; species=SPECIES_1
CAGAAGTCCTAGCGGAGTGGGTCCACCACCCCAGATCCAGCGCCGGCAGAGCCACTGCCCCCCGTGGAACACATCCCCAACTCCGGCCAGTCCTGGGGGAAGGTGTTTTAGGATGGAGTTGATGGCAGTAGGGAGGCAAAGCCGCGTGGGT
>gene=hg18_chr17_77705054_77705403_+; species=SPECIES_2
CCGAAGCCCTTGGGGAGTGAGAAGCAGTGCGGGCTCCAGTGGGAGGGAGAGCCACTGTCCCCTGGGGTGCGAGTACAGTAGGCGTTTGGGCTCTTTGCAGAGCCGCGGGAGGGAGGGGCCTGGGTGAGCAGAAACCCAGTGTTCCCAGTGT
>gene=hg18_chr17_77705054_77705403_+; species=SPECIES_3
CGGAAGCCCAAGGGGCGTGGGGTCCAATCCTCACGACCCGGGGAGGCAGGACCAGTGATCCCAGGCGTGCTCGGGCCGCAGGGGTTTCAGGACTGGGAGGAGGGGCAGGAGGGTGGGGCCTGGGCCAGGAGGTGCCCAGAGTGCCCAGGGC
>gene=hg18_chr17_77705054_77705403_+; species=SPECIES_4
CTGAAGTACTACCAGAACCGATTCAAATCCTCAGGTCCCGGGCAGGCGGAGCCAGGGGCCTCTGGGGACCACGTCCCCCAGCGGGTTGTGTTCTTGGCAGCCAGGCAGGAGGCTGGGGCCCAGCCCAGGAGGTGGCAAGACCCCCCAGTGT
>gene=hg18_chr10_43487093_43487381_+; species=SPECIES_0
ATCTTTGTGTCATTTGCATGATGACTTCTGGGACTCCTGTGAATTAGTTGCTTCTCCTTCTATATTTCCCCAACCCAGGGCCACTGCTTAAATTGAACAAATGATCACTACAATTCAAAGTCGGGCAATGTATGTTATTGCAACAATTGTCCAGCAGATGGCAGTAAAGTGTCATGAAACAGAGTTGCCTGGTGACCTGTGCTGCACCTTTGAGTTAGCGGTGACCAGGCACTTACT
>gene=hg18_chr10_43487093_43487381_+; species=SPECIES_1
ATCTTTGTGTCATTTGCATGATGACTTCTGGGACTCCTGTGAATTAGTTGCTTCTCCTCCTGTGTTTCTCCAACCGAGGGCCACTGCTTAAATTGAACAAATGATCATTACAATTCAAAGTTGGGCAATGTATATTATTGTAACAGTGGTCCAGCAGATGGCAGTAAAGTGTCATGAAACAGAGTTGCCTGGTGACCTGTGCTGCACCTTTGAGTTCGCAGCGACCAGGCACTTATT
>gene=hg18_chr10_43487093_43487381_+; species=SPECIES_2
ATCTTTTTGTCATTTGTGTGACATTTTCTGGGACTCCTGTGAGTTAGTTGCTTCCCCTTCTATATTTCCCAATCCCAGGGCCACTGCTTAAATTGAACAAATGATCACTTGAATTCTAAATCGGGGGATGTTTATTACTATAATGATTTTCCAGCAGATGGCAGGAAAGTGTCATGAAGAGCAGGCGCCTTCTCATTTGTGCGGCATCTCTGAATTAGCAGTGGATGTGCCCTTGTT
>gene=hg18_chr10_43487093_43487381_+; species=SPECIES_3
ATCTTTTCGTTATTTCTATGATAACTTCTGGAACTCCTACGAGTTAATTGCTTCCCCTTCTGTATTTCTTGAACTCAGGGCCACTGGTTAAATAGAGCAAAGGGACACTCAAATTCATAGTTGGGGGATGTTCATTATTACAACAATTTTCCAATAGATGGCAGAAAAGTGTTGTGAAGAGCAGGTGCCTTGTGATTCGTGCAGGATCTCTGAGTTAGCAGTGGGCCCACACTTAGA
>gene=hg18_chr10_43487093_43487381_+; species=SPECIES_4
ATCTTTTTGTCATTTGCATGACATCTTCCAGCACTCCTGTGAGCTGGTTACTCCCCTTTCTATATTTCCCGAACTGGGGGCCACTGCTTAAATTGAGCAAATGATCACTCCAATTCAAAGTCAGGAGATGTATATTATTGTAGCAGTTTTCCAGCAGGTGGCAGGAAAGTGTCGTGAAGAACAGGTACCTTGTCACTTGTGCGGCATCTCTGAGTTAGCAGTGGGCCTGCCCCTGTT
>gene=hg18_chr1_179378271_179378520_+; species=SPECIES_0
TGACAGACTGCGTAGACCCGCATGGAGTAAAATGGATCCTTTGTCAGCTGGAGTCTGAATTGAAACGTTCTCTGCGGCCCTCCCCAGACCGACCCCAGCGTTTTACAAGGGAGCCTGGCTTGCCTTACGCTGCCCGATGCTGCCCCCTGCAGGCGGCTCGCAGCCCGCTCCGCTGGGTGTGGAGGCTCAGCCTGTCCACACAAATGGGTTTTCATCACCTAGAGTTGTCAGAGCAGCT
>gene=hg18_chr1_179378271_179378520_+; species=SPECIES_1
TAACAGACTGCGTAGACCCGCATGGAGTAAAATAGATCCTTTGTCAGCTGGAGTCTGAATTCAAACGTTCTCTGCAGCCCTTTCCAGACCGACCCCAGCGTTTTACAACGGAGCCTGGCTTGCCTTACGCTGCCCGATGCTGCCCCCTGCAGGCAGCTCGCAGGCGGCTCTGCTGAGCGTGGAGGCTCAGCCTGTGCGCCCAAATGGCTTTTCATCACCTAGAGTTGTCAGAGCAGCT
>gene=hg18_chr1_179378271_179378520_+; species=SPECIES_2
CGGGAGACTGCGTAGACCCACGTGGAGTATCACGGGTCCTTTGTCAGCTGGAGTCTGAATTCCAAGGACCTCTATGGTCCTTCCCAGACCCGTTCCGACGTTTTACGAGCGAGCCGGGCAGACCTTACGCTGCCGGATGCTGCCCCCTGCAGGCTGTTGAGGGCCCTCACATCTGGGCTCGCAGGCTCAGCCTGAGCTACCGAATGGCTTTTCATCACCTAAAGTTGTCAGAGCAGCT
>gene=hg18_chr1_179378271_179378520_+; species=SPECIES_3
CGGGAGGCTGAGTAGACCCTCGTGGCCTCAACTGAGTCCTTTGTCACCTGGAGTCTGAATTCCAGCCTCCTCCTCGGTCCTCCCCAGCCGGGCTCCAGCTGTTTCCAGGGGCGCCGGGCTGGCCTCACGCTGCCCGATGCTGCCCCCTGCAGGCGGTTCTGGGCGCTCACCCCCCTCCCACCCGGCTCGCCCTGAGCTCCCAAAGGGCTTTTCATCACCTAAAGCTGTTAGAGCAGCT
>gene=hg18_chr1_179378271_179378520_+; species=SPECIES_4
TGGGAGGTCGCGTAGACCCACGTTGGGTAAAACAGGTCCTTTGTCAGCTGGAGTCTGAATTCAAACGTGCTCTGGGGTCCTTCCCAGACTCGCTCCAGCGTTTTTCAGGGGAGCCCCGCTTGCCTTACGCTGCCCGATGCTGCCCCCTGCAGGCGGTTCGAGGCCCTCACTCCCGGGCTTGCCAGCTCGGCCTGTGCGCCCAAGTGGCTTTTTATCGCCTAAAGTTGTAAGAGCATCT
>gene=hg18_chr17_44035039_44035213_+; species=SPECIES_0
CGGGGCTCCAGGCGTCGGACCTCTGCAGTGTCGCGGGGCTTGCGGCGCCGAAGCCGCGTGTCTCCGAACGGACGGTAGATGGCAGCAGACCGCATAATTTGGGTCACAGCGAACTAAGGGAGGATTTATAACCCTCCAAGACTACAGGAGAAAAAGACCTTTAGTAT
>gene=hg18_chr17_44035039_44035213_+; species=SPECIES_1
CGGGTCTCCAGGCGTCGGACCGCTGCAGTGTCGCGGGGCTTGCGGCGCCTAAGCCGCTTGTCTCCGAACGGACGGTAGATGGCAGCAAACCGCATAATTTGGGTCACAGCGCACTAAGGGAGGATTTATAACCCTCCAAGACTACAGGAGAAAAAGACCTTTAGTAT
>gene=hg18_chr17_44035039_44035213_+; species=SPECIES_2
GGGGGCTCCGGGCGTGGGGGTTCAGCAGCGTCGCCGAGCTTGCGGCGCCGAAGCCGCATGTCTCCAAACCGACGGTAGATGGCAGCAAACCGCATAATTTGGGTCAGAGCGAACTAAGGGATGATTTATACCCCGGCAAGACTACAGGAGAAAAAGACCTTTAGTCT
>gene=hg18_chr17_44035039_44035213_+; species=SPECIES_3
GGGGGCTCTAGGCACGGCGGTTCAGCAGTGTCGCCGGGCTTGCGGCGCCGAAGCCGCATGTCTCCGAACGGACGGTAGATGGCAGCAAACCGCATAATTTGGGTCAGAGCAAACTAAGGGATGATTTATTCCCCGCCAAGACTACAGGAGAAAAAGACCTTTAGTCT
>gene=hg18_chr17_44035039_44035213_+; species=SPECIES_4
CCGGGCTCCAGGCGTCGGGGTGCAGCAGCGACGCGGGGCTCGCGGCGCGGAAGCCGCATGTCTCCGAACGGACGGTAGATGGCAGCAAACCGCATAATTTGGGTCAGAGCATACTAAGGGATGATTTATACCCCGCAAAGACTCCAGGAGAAAAAGACCTTTAGTCT
>gene=hg18_chr19_51857050_51857440_+; species=SPECIES_0
CCAGGTGCTAGAGGATGTGTGCTCATCATTCTTCATTCCAGGGGCCTTTGTTCTACGTTCTAAGGGGCTTTGTTCTCAGCCTTCTATGATGCTCTATTCTCAACGTTCTCTGGTCCAGGAGTCTGAGCCTGACATTCGTTTCCAAGGCTTCCTGCTGTCTCCAGGCTCCGCAAGCAGGGCTGGGGCACCCTCAGGCGGCCAATCTGTATCACTACGCCGAGCCTGCCTCAAGACCTAGCTCTAATATTCATACTCATCTCTCAGACAGACCTTGGCTCCCTA
>gene=hg18_chr19_51857050_51857440_+; species=SPECIES_1
CCAGGTGCTAGAGGTTGTATGCTCATCATTCTTCATTCCAGGGGCCTTTGTTCTACGTTCTAAGGGGCTTTGTTCTCAGCCTTCTATGATGCTCTATTCTCAACGTTCTCTGGTTCAGGAGTCTGAGCCTGACATTCGTTTCCAAGGCTTCCCACTGTCTCCAGGCTCCGCGAGCAGGACTGGGGCACCCTCAGGCGGCCAACCTGTGTCACTACGCCGAGCCTGCCTCAAGACCTAGCTCTAATATTCACACTCATCTCTCAGACAGACCTTGGCTCCCTA
>gene=hg18_chr19_51857050_51857440_+; species=SPECIES_2
CCAGATGCTGGAGGCTTTGCGCTCACCATTCAAGATTCCAGGGGCCTTTGTACTACGTTCTAAGAGGCTTTGTTCTCGGCCTTCTAAGATGCTCTGTTCTCAGCGCTCTACAGTTCATGAGTCTGAGCCTGACATTCGTTTGCAAGGTTCCCTCCTCCCTCCTGGCTCCTTGAACAGGGCTGAAGCCCCCTCAGGCGGCCAGCCTGTGTCACTACGCTGAATGTGCGTCAAGCTCTAGCTCCAAAATTTATACCCATTTCTCAGACTGACTTTGACTCCCTA
>gene=hg18_chr19_51857050_51857440_+; species=SPECIES_3
CCAGATCGTGGGGGCATAGCGTCCATCATTCGAGATTCCAGGAGCCTTTGTTCGACGTTCTAAGAGGCTTTGTTCTCAGCGTTCTAAGATGCTCTGTTCTCAACGTTCTGTGGTCCAAGAGTCTGAGCCTGACTTTGGTTTCCAAGGTTCCCTTCTGGCTCCTGGCTCCGCAAGCCGGGCTGGCGCCCCCTCAGGTGGCCAGCCCGTGTCACTACGCCGAGTGTGTGTCAAGATCTAGCTCCGACATTCATACCCATTTCTCAGACAGATCTTGACTCCCTA
>gene=hg18_chr19_51857050_51857440_+; species=SPECIES_4
CCCGATGCTCGAGGCTTTGCGCTCACCGTTCTAGATTCCAGGGGCCTTTGTTCTCCGTTCTAAGAGGCTTTGTTCTCAGCCTTCTGAGATGCTCTGTTCTCAACGTTCTGTGGTCCGAGAGTCTGAGCCTGACATTGGTTTCCAAGGTTCCCTCCTCCCTTCTGGCTCCGCGAGCGGGGCTGGCGCCCCCTCAGGCGGCCAGCCTGTGTCACTACGCCGAGTGTGCGTCAAGATGTAGTTCCAATATTCATACCCATTTCTCAGACAGACCTTGACTCTTTA
>gene=hg18_chr3_32313265_32313563_+; species=SPECIES_0
GCCCCTGCCTCCCTCGGGAAGAGCAGTGCCTAATTAACCACAAAGGGAAAACCAGGCGGTGTTATTGTGGTGATGATGCTTGACATGGCCAGTAGAGGGCAGCAGAGCCGTCCACCTGACCTCACATTTTCGGAGCCCTCCCCGTGTGTTTGCTCTCATAGGATGGTTGTTTTTGGAAGGTTTGTGGTCTAGCCATTGACAGAGAAAAACATTAGATG
>gene=hg18_chr3_32313265_32313563_+; species=SPECIES_1
GCCCCTGCCTGCCCTGGGAGGAGCAGTGCCTAATTAACCACAAAGGGAAAACCAGGCAGTGTTATTGTGGTGGTGATGCTTGACCTGGCCAGTAGAGGGCAACAGAGCCATCCACCTGATCTCACATTTTTGCAGCCCTCCCCATGTGTTTGCTCTCCTAGGACGGTTGTTTTTGGAAGGTTTGTGGTCTAGCCATTGACAGAGAAAAACATTAGACG
>gene=hg18_chr3_32313265_32313563_+; species=SPECIES_2
GACCCTGCTTTTCTTGGGAAGAACAGTGGCTAGATCACCACAGAGGCGCAGGAGGGCTGTGTTAGTGTGTTGTTGATCCTTGGCCCCGCCAGTAGAGGGCAGCAGAGCAGCCCGCCTAATGCCACATTTTCTGAGCGTTCCCCATATGTTTGCTCTCAAAAGATGGTTGCTTTTGGAAGATTTGTGTTCTGGCCACTGACAAAGAATAACTTCTTATG
>gene=hg18_chr3_32313265_32313563_+; species=SPECIES_3
GCCCTTGCTTTTTTTAGGAAAAGCAGTGTCTATTTCAACACAGGGGGACAGGAGGGCAGTGTTTGTGTGTTGTTGATCCTGGGCCTAGCCAGTAGAGGGCAGCAGAGCCGCCCACCTAATGTCACATTTTAAGATTTTTTTCTAAGTGGCTCCACACGCAGCATGGAGCCCGGTGGAGGGCTCAAACTCATGACCCTGACTGACATCAACCTGACATG
>gene=hg18_chr3_32313265_32313563_+; species=SPECIES_4
GCCCCTGTCTTTCTTGGGAAGAGCGGTTCCTAATATACCACAGAGGGACAGGAGGGCAATGTTTGTGTGTTGTTCATCCTTGGCCTAGACAGTAGAGGGCAGCAGAGCAGCCCACCTAAGGTTACATTTTAATAACACTCCCTGTGTGTTTGCTCCCCCAAAATGGTTGTTTTTGGAAGATTTCTGGTCTAGCCGCTGACAGAGAAGAACCCCTTATG
>gene=hg18_chr11_72566811_72567104_+; species=SPECIES_0
GAGAAGCAGCTCTGGAATTTGGGGTTTGACAACTTGTACCAGAGCAGAGGCTTAGGGCCTGGCTCCCAACCCTTACTTGGGCTGACAGTGCCACCTGGTGCCCAGTCGGTGGAGTCCCGCTAGAGATGCAACCACAAACCTTCGCTCTCTGTG
>gene=hg18_chr11_72566811_72567104_+; species=SPECIES_1
GAGAAGCAGCTCTGGAATTTGGGGTTTGACAACTTGTACCAGAGCAGAGGCTTAGGGCCTGGCTCCCAACCCTTACTTGGGCTGACATCGCCACCTGGTGTCCAGTTGGTGGAGTCCCTCTAGAGATGCAACCACAAACCTTCACTCGCTGTG
>gene=hg18_chr11_72566811_72567104_+; species=SPECIES_2
GAGAAGCAGCTCTGGAATTTAAGGTTTGACAGCCTGCACCAGGGCAGAGGCTCACAGCTTGGTTCCCAGCTCTTGCCTTGGCTGATAGCGCCACCTGGGGCCCAATCGGCAGAGTCCAACCGGAGCTGCCACTGCCAGCCTTTGCTCATTGAA
>gene=hg18_chr11_72566811_72567104_+; species=SPECIES_3
GAAAAGAAGCTCTGGAATGTAAGGTTTGGCAGCTTGCACCAGAGCTGAGGCTCGGGGCCAGGCTCCCAGCTCTTGCCTGGGCTGACAGCGCCACCTGGGGCCCAATCGGTGGAGTCCCACTGGGGCTCCCAGTATGAGCCTTCACTCAGTGAA
>gene=hg18_chr11_72566811_72567104_+; species=SPECIES_4
GAAAAGAAGCTCTGGAATTTGGGGTTTGACAATTTGCACCACAGCAGAAGCCCGGGGCCTGGCTCCCAGCCTTTGCCTGGGCTGACAGCGCCACCTGGGGCCCAATCTGTGGAGTCCCACTGGGGATGCCACTGCCAGCCTTCACTGGCTGGA
>gene=hg18_chr8_95056623_95056902_+; species=SPECIES_0
ACCATTCTTTCTCCTCTAGCTAACCGCCTCTCTTCCATCAGAGCATTTGGACTTTGTCAGAGCTGAGATGCTGAGACTGGCGTCTGGCGCTAGGCAACACCGCCCCCTTGAGGAGCTCTGCATGCTCTGAGCCAACCAGCTGGCTATCTCCGGATGCTTCAGAACATAACTGATGGCTATTTAGGGATCCTGATAGCCATATCCCAATGATCTCTTCAAATGTTGCCTGCCTCATCTCTCCTCTTTTCT
>gene=hg18_chr8_95056623_95056902_+; species=SPECIES_1
AACATGCTTTCTCCTCTAGCTAACCGCCTCTCTTCCATCAGAGCATCTGGACTTTGTCAGAGCTGAGAGGCTGAGACTGGTGTCTGGCGCTAGGCAACACCGCCCCCTTGAGGAGCTCTGCATGCTCTGAGCCAACCAGCTGGCTATTTCCGGAAGCTTCAGAATGCAACTGATGGATATTTAGGGATCCTGATAACCATATCCCAATGATCTCTTCAAATGTTGCCTGCCGCATCTCTCCCCTTTTCT
>gene=hg18_chr8_95056623_95056902_+; species=SPECIES_2
AACATTCCTTCCCTTCTGGCTCACTGCCTCTCTTCCATCAGAGCATTTGGGCTTTTTCATAGCTGAGGTGTTCAGACTGGTGTTTGGCATTAGGCACTGCTGCCTCCTAGGGGACTCCCATGTGCTCTGAACTAACCAGGCTGCTAACTGGGGATGTTGGGGAAGTTAACTGAAGGATATTCAGGGAATCTGATATCCCTGTCCAAATTATTTCTTCAGATATTGCCTGCTTCCTCTTTCCCCTCTTCT
>gene=hg18_chr8_95056623_95056902_+; species=SPECIES_3
GACACCCCCTCCCTTCGGCCAAGCTGCCTGTCGCCCATCAGAGCCGTCGGGCCTCTTCACATCTGAGCGGTTCAGACGGGTGTCTGGCCTTAGACGACCCCATCCCCTAGAGGACCTGCTTGCACCCTGGGCCAAGCGGGCCCCTAAATCCGGCTGCTTGGGACCCTAATTGATGGCCATTCAGGGACCCTGATAGCCATATCCCAGCCATTTCTTCAGATGTTACCCGCCCCACCTTTCCCCTCCTCT
>gene=hg18_chr8_95056623_95056902_+; species=SPECIES_4
AACACTCTTTCCCCTCTAGCTAACTGCCTCTCTTCCATCAGAGCATTCGGGCTTTCTCAGATCTGAGATGCTCAGACTGGGGTTTGGCATTAGGCAACACTGCCCCCTAGAGGACCTCTGTGTGCTCTGGGTCAACCAGGCAGCTAATTCTAGATGCTTGAGAACTTAACTGATGGATATTCAGGAATCCTGATAGCCAAATCCCAATTATTTCTTCAAATATTGCCTGCTGCATTTCTCCCCTCTTCT
>gene=hg18_chr2_241167887_241168172_+; species=SPECIES_0
CCGCCAAGGTTGTTCAAGTCTCACAGATCCTGGGCTCTCTTTCTTATTCAGCTCAGCTCTGTGGTCTGGCGCCTCCGGAGCCCTGGCTTTGGGAAAGCGTGCCCAGTCCCTGGGGGGAGCAGATGGCAATCTGTCTTGGCTCTGTG
>gene=hg18_chr2_241167887_241168172_+; species=SPECIES_1
CCGCCAAGGTTCTTCAAGTCTCACAAATCCGGGGCTCTCTTTCTTATTCAACTCAGCTCTGTGGTCTGGCGCCTCCGGAGCTCTGCCTTTGGGAAAGCGTGCCCAGTCCCTGGGGGGAGCAGATGGCAATCTGTCCTGGCTCTGTA
>gene=hg18_chr2_241167887_241168172_+; species=SPECIES_2
CTGCCATGGCTGCTCAGGTCTCACAGGTCCTAGGCTCTGTTTCTTGTTCAGCTCAGCCATGTGGTCCCGTCCCTCCCGGGCCCTGACATTGGGAGGGCAAGCCCACGCCCTGGGGTGACGCGGCGGCAGTCCATCCTGGCTCTAAC
>gene=hg18_chr2_241167887_241168172_+; species=SPECIES_3
CGGGCCCAGCTGCCCTGGCCTCTCCGGCCCCGGGCCCTGTCTCAGACTCGCCGCAGCTCTGCGGCCACGGGCCTCCCGGGTCCTGCCATGAGGGGGGCACGGCCACTCCCAGCACTGCCCCGGCGGCAGCCTGGCCTGGCCCCCCG
>gene=hg18_chr2_241167887_241168172_+; species=SPECIES_4
CTGCCAATGCTGTACAAGTCTCACACGGCCTGGGCTCTGTTTCTTGTTCAAGTCGGCACTGTAGTCTCGTGCCCCTCTGTCCCTGACTTTGGGAAAGGACTCCCAGTCCCAGGGGTGCCGAGATTGCAGCCTGTCCTGCGTCTGAT
>gene=hg18_chr9_70804446_70804688_+; species=SPECIES_0
CACTGCCTCTAATCCTGGAAGCTCCTTTATGATCTGGGCTTCCAATGAGTTCCTGCAGCAAGCTCTACTGCCACCTACTGATAACAAGGCAGGAGTGGAGCCCTAGAGTTGAAACGTAAGAGCAAGTGAATGGAGTTCCCACTCCATGTATTGATTAGCCTTTCAGTGTTGTACGTGCA
>gene=hg18_chr9_70804446_70804688_+; species=SPECIES_1
CACTGCGTCTAATCCTGGAAGCTCCTTTATGAACTGGGCTTCGGTTGAGTTCCTGCAGCAAGCTCTACTGCCACCTACTGGTAACAAGGCAGGAGTGGAGCCCCTGAATTGAAACGGAAGAGCAAGTGAATAGACTTCGCACTCCATGTATTTATTAGCCTCGCAGTGTTGTACGTGGA
>gene=hg18_chr9_70804446_70804688_+; species=SPECIES_2
AAATGCATTTGATCTTCCACCTTCATTTATCAACTGGATATGGACTGGGTTCCTACAGCAGGCACTACTGCCACCTCGTGGTAATGCCTCAGGATTGAGGTCCTGGAATTGAAATCTAAGTGCGAGTGGGAGGAGTCTCCACTCCATGTATTTATTAGCCTCTTGGTGCTGTGAACCCA
>gene=hg18_chr9_70804446_70804688_+; species=SPECIES_3
GATGGAAGCAGAGCCCGGAGGCTCCTGCATGAACTGGGTTTTGACGGTGTTCCTGCAGCGAACGCTACTGCCACCTACTGGCAGCACCGCAGGGGAGAAGTCCTTGAACTGAGACCGAGGAGCGAGTGAGTGGAGTTTCCACTCCATGGATGTATCACGCTCTGAATGCTGTGCGTGCA
>gene=hg18_chr9_70804446_70804688_+; species=SPECIES_4
ATTTTACTTTAACCCCGGAGGCTCCGCTATAAATTGGCCTCTGATTGTGTTCCTGCAGCAAACTCTGCTGCCACCTTCTGGTGGCACCTCAGGAGCGAAGTGCTTGAACTGAAAGCTAAGAGCGAGAGAGAGGAGTTTCCCCTCCATGTATTCATCAGCCTCTCAGTGCGGTGTGCGCA
>gene=hg18_chr20_30829913_30830215_+; species=SPECIES_0
CCTGGGCCACACAGGGAGAGCAGAGGTCCAGTTGCCCCATGGGCAGGTGCACTCACCACAGATTGCACCTCTGCCGCCATCATCAGACTGAGCTCACGGTGCCCCCTGGTGGGCGATGCCATGGCGCCAGTGCAGCTGGCTTCTAGAAGGTACCCTGGTAGATGGAGG
>gene=hg18_chr20_30829913_30830215_+; species=SPECIES_1
TCTGGGCCACATGGGGAGAGCAGAGGTCCAGTTGCCCCATGGGCAGGTGCACCCACCACAAATTGCACCTCTGCCGCCAACATCAGACTGGGCTCACGGCGCCCCCTGGTGGGCAGTGCCATGGCGCCAGTGCAGCTGGCTTCTAGAAGGTACCCTGGTAGATGGAGG
>gene=hg18_chr20_30829913_30830215_+; species=SPECIES_2
CCTCTGCCTTGTGGGGAGATCAGAGGTCTACTTATCCAATGGACTGATGCCTCCATAGGACATTGCATACCTGCCGCGAAGTTAACACTGAACCCACAGCGCCCCCTGGTGGGTGCTGGCACATCCCCACTGCAGCTCGCTTCTAGAAGGTACCCTGGGGGCTTGTTG
>gene=hg18_chr20_30829913_30830215_+; species=SPECIES_3
CCTGGACCTTATGGGGAACGCAGAGGTTTAGCTGTCCCATGGACAGGTGGACCAAGGTGACCTCACATATCCACCACCTAGTTTAGACTGAGCCCACATCGCCCCCTGGTGGATGATGCCACATCACCACGGGAGTTGGCTTCTAGAAGGTACCCCGGGGGCTAGTGG
>gene=hg18_chr20_30829913_30830215_+; species=SPECIES_4
CCTGGGCCAAAGGGGGAAAGCAGAAGTCTAGTTGCCCAATGGACAGGTACACCCACGTGACATTGCAAATCCGCCGCAGTCTTCAGACTGAGCCCTTAGCGCCCCCTGGTGGGTGGTGCCACGTCTGCGCTGCAGCAAGCTTCTAGAAGGTACTCTGGGAGCTGGAGG
>gene=hg18_chr1_110551944_110552297_+; species=SPECIES_0
ACGAACCCCATCACAGCCAGAGAGGTCTGGAGCCAGGTGTTCTAGCACCACCAGAGGGCAGCACCCTCACATCCATAGGCTGTGTCACAGTAGCCTGGGCAGGGGCTCTCTCCTTCCCGGCTCTGTGTTTTGAGGGAACACCAAGCCTCACACAAAGAATGAGACAAGTCCCATAGTGCTAACTGCAGCATATCGACTCCCTCAGAGAGGACACGTAACAGGTGAGCC
>gene=hg18_chr1_110551944_110552297_+; species=SPECIES_1
ACGAACCCCATCACAGCCAGAAAGGTCTGGAGCCAGGCATCCTAGCACCACCAGGGGGCAGCACCCTCACATCCATAGGTTGTATCACAGTAGCCTGGGCAGGGGCTCTCTCCTTCTGGGCTCTGCGTTTTGAGGGAACACGAAGCCTCACACAAAGACCGAAACAAGTCCCATAGTGCTAACTGCAGCATAGCGACTCGCAAAGAGAGGACAGGTAACAGGTGAGCC
>gene=hg18_chr1_110551944_110552297_+; species=SPECIES_2
AGGGATCCCAGCACAGCCAGTGAGGTCTGGAGCATGGTATCCTAGCACCACCAGGGGGCAGCACCTACCCATCTACAGGCTGTCACATGGTTGGCTGAGCAGGGGCTCTCTCCTTCTGGGTTCTGAGCTCTGAGGAAATAGGAGGCCTCACACACAGATAGAGACAAGCCCTGTGAGGCCAACTGCCACATGCTCAATTCTCCGGAAAGGTCAGGTAACAGATTAGCC
>gene=hg18_chr1_110551944_110552297_+; species=SPECIES_3
ACGAATCCCCTCCCAGCCAGCGCGGTGGCCAGCCGGGATCCCTCGCACCACCAGGGGGCAGCACCCACTCATCCGGAGGCTGTCACAGGGCGGGCTGGGCCCAGGCTCTACCCGTCTGGGCTCCCTACTGTGGGGGACTAGGAGGCCTCACACACTGACTGAGACAAGCCTTGTAATGCCAGCTGCAATGTGCTGAAGCCCCCAGAAAGGCCAGGTGACAGGTTAGCT
>gene=hg18_chr1_110551944_110552297_+; species=SPECIES_4
ACGAATCCCATCACAGCCAGAGAGGTCTGGAGCAGGGTCTCCCAGCACCACCAGGGGGCAGCACCCACCCATCAAGAGGCTGTCACACTGCAGGCTGGGCAGGGGCTCCCTCTTTCTGGCATCTGTGCTTTGGGGAAACAGCATGCTTCACACACAGACTGAGACAAACCCTATGATGCCAACTGCAGCATACAGAATCCCTCAGAATGACCAGGTAGCACGTCAGCC
>gene=hg18_chr11_116557237_116557523_+; species=SPECIES_0
GCCAAAGCTGGCAGAAGGAGGGCAGGGCTCATAGTCTCTGGAGCCACGTGTCCCTGGTGGCAGAGGCTTGAGAGGCATTTCCATGTCTCTGCAGACAGAGGGCGTGCGTGTGTCTGTGAACGTCCTGAACAAGCAGAAGGGGGCGCCGTTGCTGTTTGTGGTCCGCCAGAAGGAGGCTGTGGTGTCCTTCCAGGTGCCCCTAATCCTGCGAGGGATGTGAGTAGGATCTGGGCATCAGGGAGGGAGCCTAGGCCAGCCTTGGCTGGAGCC
>gene=hg18_chr11_116557237_116557523_+; species=SPECIES_1
GCCAAAGCGGGCAGATGGAGGGCAGGGCTCATAGTCTCTGGAGCCACGTGTCCCTGGTGGCAGAGGCTTGAGAGGCATTTCTATGTCGCTGCAGACAGAGGGCGTGCGTGTGTCCGTGAACGTCCTGAACAAGCAGAAGGGGGCGCCTTTGCTGTTTGTGGTCCGCCAGAAGGAGGCTGTGGTGTCCTTCCAGGTGCCCCTAATCCTGCGAGGGATGTGAGTAGGATCTGGGCATCAGGGAGGGGGCCTCAGCCAGCCTTGCCTGGAGTC
>gene=hg18_chr11_116557237_116557523_+; species=SPECIES_2
GTCAGAGTCTGCGGAGCGAGGGCAGAGCTCACGGTCTCTGGAGCCATGTGCTCCCCGTGACAGAGGCTTGAGATCCGTCTCCATGTGCCTGTAGACGGAAGGCGTGAGAGTGTCCGTGAACGTCCTGAACAAGCAGAAGGGTGCTCCTTTGCTGTTTGTAGTCCGCCAGAAGGAGGCAGTGGTGTCCTTCCAAGTGCCCCTGATCCTCCGAGGGCTGTGAGTAGGACCTGGGCGTCGGGCTGGGGGTCTAGGCCAGCCTTGATCGGAACC
>gene=hg18_chr11_116557237_116557523_+; species=SPECIES_3
GTCGGGGTTGGCAGATGAAGGGCAGCGCTCACTGTCTCTGGAGCCATGTGTCCCAGGTAGTGGAGGCTTGAGAGCTGTTTCCATGTTTCTCCAGACAGAAGGTGTGCGTGTGTCCGTGAATGTCCTGAACAAGCAGAAGGGGGCTCCTTTGCTGTTTGTGGTCCGCCAGAAGGAAGCTGTGGTGTCCTTCCAGGTGCCCCTAATCCTGCGAGGGCTGTGAGTAGGACATGGGGATCAGGGAGGGGGTCGAGGCCAGCCATGCCCAGAGCC
>gene=hg18_chr11_116557237_116557523_+; species=SPECIES_4
GACAAAGTTGGCGGAGGGAGGGCAGGGCTCACAGCCTCTGGAGCCATGTGTCCTGGGTGGCAGAGGCTTCAGAGGCATTTCCCTGTCTCTGCAGACGGAAGGTGTGCGTGTGTCTGTGAATGTCCTGAACAAGCAGAAGGGGGCTCCTTTACTGTTCGTGGTCCGCCAGAAGGAGGCTGTGGTGTCCTTCCAGGTGCCCCTAATCCTGCGAGGGCTGTGAGTAGGACCTGGGGATCGGGGGGGGAGCCTCACCCAGCCTTGTGCAGAGCC
>gene=hg18_chr3_52943775_52944023_+; species=SPECIES_0
TTTTCTTCAGAGTGGTAAATAAGCAACCGATTTTAAGATTCTTTAAATCAGATGGGTTTTCCATCTGATGTGGCATGTAATACTCACGCCCTCTAGCAGCGGAACAGGAGGACTACATGCTCCTATCAGGGTCTGCCGCAGAAACTCATCCCAGTCAGATACTTTATCTCTGATGCCTAGATGAGTGACTGAAAATGCCAGCCACAGAATGCAGAAAACCAAATC
>gene=hg18_chr3_52943775_52944023_+; species=SPECIES_1
TTTGCTTCAGAGTGATAAATAAGCAACCGATTTTAAGATTCTTTAAATCAGATGGGTTTTCCACCCGATGTGGCATATAATACTCACGCCCTCTAGCAGTGGAACAGGAGGACTACATGCTCCTATTAGGGTCTGCTGCAGAAACTCATCCCAGTCAGATACTTTATCTCTGATGCCTAGATGAGTGACTGAAAATGCCAGCCACAGAACGCACAAAATCAAACC
>gene=hg18_chr3_52943775_52944023_+; species=SPECIES_2
ACTGACTCAGAGTGGTAAATAAGCAAGCCATTTTAAGATTCCCTAAAGGAACATTGTTTTCCATCTGATTCTGGAAGCAATACTCACGCCCTCTAGCAGTGGAACAGGAGGACTACATGCTCCGGTCAGGGTCTGCCGTAGAAACTCATCCCAGTCAGACACTTTATCTCTGATGCCTAGATGACGGAATCATACTGTCAGCCACAGAATACAGAAAACTAACTC
>gene=hg18_chr3_52943775_52944023_+; species=SPECIES_3
TTTGCTGTAGAGTGATAAATGAACAACCAATTTTAAGATTTCTTAAATGAAAAGGGTTTTCCACCTGATTCTGCAAGCAATACTCACGCCTTCTAGCAGCGGAACAGGAGGGCTACATGCTCCCATAAGGGTCTGCCGTAGAAACTCGTTCCAATCAGACACTTTATCTCTGATGCCTAGATGAGTAAGTGATAATGTCAGCTACCTAATACAGAAAGTTAAACC
>gene=hg18_chr3_52943775_52944023_+; species=SPECIES_4
TTTGCCTTGGAGTGGTAAATGAGCAAACAACTTTAAGATTCCTTAAATTAGAAGGGTTTTCCATCTGATTCTGCAAGCAATACTCACGCCCTCTAGCAGCGAAACAGGAGGACTACAAGCTCCCATCAGGGTCTGCCGCAGAAACTCATCCCAATTAGACATTTTATCTCTGATGCCTAGATGAGTGAGTGATAATGTGAGCCAAAGAATGCAGAAAACTAAACC
>gene=hg18_chr17_7280904_7281316_+; species=SPECIES_0
CCTGCTCTTCGACCTGATCCCAGTGGTGTCCGTGGCGGGCTGGCCCGAGGGGGCTCGGAGCCACTCGTGGGCCGGTCCGCTGGCCTCTGAGTCGGCCTTCTACCTGGTGCCCGGTGGCGGCACCGAGCGGCCGTGCGCCTCCGCCTGGCAGCTCTGTTTTGCCCGCCAGGAGCTGGCGCTCAAAGCGCGCATACCAGCGCCGCTGCTGCAGGCGCACGCGGCGGCCCAGGCGCTACTGCGCCCGCTGGTGGCCGGGACCCGGGCGGCGGCGCCCTACCTCCTGCGGACGCTGCTG
>gene=hg18_chr17_7280904_7281316_+; species=SPECIES_1
CCTGCTCTTCGACCTGATCCCAGTGGTATCCGTGGCCGGCTGGCCCGAGGGGGCTCGGAGCCACTCATGGGCTGGTCCTCTGGCCTCTGAGTCAGCCTTCTACCTGGTGCCCGGTGGCGGTACCGAGCGACCGTGCGCCTCCGCCTGGCAGCTCTGTTTCGCCCGCCAGGAGCTGGCGCTCAAAGCGCGCATACCAGCGCCGCTGCTACAGGCGCACGCGGCGGCCCAGGCGCTACTGCGCCCGCTGGTGGCCGGGACCCGGGCAGCGGCGCCCTACCTCCTGCGGACGCTGCTG
>gene=hg18_chr17_7280904_7281316_+; species=SPECIES_2
CCTGCTTTTCGACCTGATCCCGGTGGTGTCTGTGGCCGGCTGGCCCCAGGGGGCTCGGAGCCACTCGTGGGCCGGCCCGCTGGCCTCGGAGTCGTCCTTCTACCTGGTGCCCGGCGGCGGCACGGAGCGGCCGGGAGCCTCCGGCTGGCAGCTCTGCTTTGCCCGCCAGGAGCTGGCGCTCAAGGCGCGCATACCCACTCCGCTGCTGCAAGCGCACGCGGCGGCCCAGGCGCTGCTGCGCCCGCTGGTGGCGGGGACCCGGGCCGCGGCGCCCTACCTCCTGCGGACGTTGCTC
>gene=hg18_chr17_7280904_7281316_+; species=SPECIES_3
CCTGCTCTTCGACCTAATTCCCGTAGTGTCCGTGGCCGGCTGGCCCGAGGGAGCCCGGAGCCATTCGTGGGCCGGGCCGCTGGCCTCCGAGTCGGCCTTCTACCTGGTGCCAGGCGGCCACACCGAGCCGCCGGGCGCCTGCGGCTGGCAGCTCTGCTTCGCCCGCCAGGAGCTGGCGCTCAAGGCGCGCATCCCCGCTCCGCTGCTGCAGGCGCACGCGGCGGCCCAGGCGCTGCTGCGCCCGCTGGTGGCCGGGACCCGGGCCGCGGCGCCCTACCTCCTGCGGACGCTGCTC
>gene=hg18_chr17_7280904_7281316_+; species=SPECIES_4
CCTGCTCTTCGACCTGATCCCCGTGGTGTCCGTGGCCGGCTGGCCCGAGGGGGCTCGGAGCCACTCGTGGGCCGGCCCGCTGGCCTCTGAGTCGTCCTTCTACCTGGTGCCCGGCAGCGGCACAGAGCGGCCAGGCGCTTCGGGCTGGCAGCTCTGCTTCGCCCGCCAGGAGCTGGCGCTCAAGGCGCGCATCCCCGCTCCGCTGCTGCAAGCGCACGCGGCGGCCCAGGCCCTGCTGCGCCCGCTGGTGGCCGGGACCCGGGCCGCGGCGCCCTACCTCCTGCGGACGTTGCTC
>gene=hg18_chrX_122921790_122922139_+; species=SPECIES_0
ATGAGTAAGTCAGGCGCGGGCACGGCACCTTGTTTACCCCACTCGGCGGCGCGCCCCTGCGGGCGCCTGGTTTGCGGGCGGCGTCGGAGACGCTGAACCCGGGAGTCAGTCGGCCACGATTGGTCGGTGACTGGGAGGAGGACGCTGGGAGCCAGGCGTTGCAGTGGCAACTCTCTGCCGCTAGATGCCGCTCCCTCCCAACGGAGCCGGGCGCGGGTTCGTGGCCGACAGATGGCGCCTGCGCGTTCCATTCGCCTCCAAGTCGCCGAAGAGCGAACACCCCA
>gene=hg18_chrX_122921790_122922139_+; species=SPECIES_1
ATGAGTAAGTCAGGCGCGGGCACGGCACCTTGTTTACCCCACTCGGCGGCGCGCCCCTGCGGGCGGCTGGTTTGCGGGCGGCGTCGGAGACGCTGAACCCGGGAGTCAGTCGGCCACGATTGGTCGGTGACTGGGAGGAGGACGCTGGGAGCCAGGCGTTGCAGTGGCAACTCTCTGCCGCTAGATGCCGCTCCCTCCCAACGGAGCCGGGCGCGGGTTCGTGGCCGACAGATGGCGCCTGCGCGTTCCATTCGCCTCCAAGTCGCCGAAGAGCGAACACCCCA
>gene=hg18_chrX_122921790_122922139_+; species=SPECIES_2
ATGAGTAAGTCAGGCGCGGGCACGGCACCTTGTTTACCCCACTCGGCGGCGCGCCCCTACGGGCGCCTCGTTGAAAGGCGGCGTCGGAGACGCTGAACCCGGGAGGCAGTCGACCCCGATTGGCTGGTGATTGGGAGGAGGACGCTGGGGGCCAGGCGTTGCAGTGGCGACTCTTTGCCGCTAGATGACGCTCCCTCCCAACGGAGCCGGGCGCGGGTTCGCGGCCGACAGATGGCGCCTGCGCGTTCCATTCGCCTCCAAGTCGCCGAAGAGCGAACACCCCA
>gene=hg18_chrX_122921790_122922139_+; species=SPECIES_3
ATGAGTAAGTCAGGCGCGGGCACGGCACCTTGTTTACCCCACTCGGCGGCGCGCCCCTGCGGGCGCCTCGTTCGCAGGCGGCGTCGGAGACGCTGAACCCGGGAGGCAGTCGGCCGCGATTGGTCGGCGACCGGGAGGAGGACGCTGGGAGACGAGCGCTGCAGTGCCAGCGCTGTGCCGCTAGATGCCGCTCCCTCCCAACGGAGCCGGGCGCGGGTTCGTGGCCGACAGATGGCGCCTGCGCGTTCCATTCGCCTCCAAGTCGCCGAAGAGCGAACACCCCA
>gene=hg18_chrX_122921790_122922139_+; species=SPECIES_4
ATGAGTAAGGCGGGCGCGGGCACGGCACCTTGTTTACCCCACTCGGCGGCGCGCCCCTGCGGGCGCCTCGTTTGGAGGCGGCGTCGGAGACGCTGAACCCGGCAGGCAGTCGGCCACGATTGGCTGGTGACTGGGAAGAGGACGCTGGGACCCTGGCGGTGCAATGCGGGCTCTCGGCCGCTAGATGCCGCTCCCTCCCAACGGAGCCGGGCGCGGGTTCGTGGCCGACAGATGGCGCCTGCGCGTTCCATTCGCCTCCAAGTCGCCGAAGAGCGAACACCCCA
>gene=hg18_chr14_23970802_23971080_+; species=SPECIES_0
TGCCCTGCTGCAGTCCCCGGGGGATGCCCATAGAGAGGCTCTGTTGCAGTTGCCCCTGGCTGTCCAGGAGGAGCTGCTGAGTCTGGTGCAGGAGGCGTCTAGTGGGCAGGGGCCAGGAGCACTGGCTTCTTGGGAGGGGCGGAGCTCAGCCTTGCTGGGTGCTCAGTGCCAAGGAGTGAGAGCTCCCCCTAGTGACGGCAGGGAGTCCCTGGACACTGGATCTATGGGACCCGGAGATTCAAGGGGAGACACTTACGCTGTGGAGAAGGA
>gene=hg18_chr14_23970802_23971080_+; species=SPECIES_1
TGCCCTGCTGCAGTCGCCGGGGGATGCCCATAGAGAGGCTCTGCTGCAGTTGCCCCTGGCTGTCCAGGAGGAGCTGCTGAGTCTGGTGCAGGAGGCGTCCAGTGGGCAGGGGCCAGGAGCGCTGGCTTCTTGGGAGGGGCGGAGCTCAGGCTTGCTCCGTGCTCAGTGCCAAGAAGAGAGAGCTCTCCCTAGTGACGGCAGGGAGTCCCTGGACACTGGATCTGTGGGACCCAGAGATTCAAGGGGAGACAATTATGTTGTGGAAAAGGA
>gene=hg18_chr14_23970802_23971080_+; species=SPECIES_2
TGCCCTGCTGCAGGCCCGGGGGGATGCCCACACAGAGGCCCTGCTGCAGCTGCCCCAGGCCGTCCAGGAGGAGCTGCTGAGCCTGGTGCAGGAGGCATCCCGGGGGCAGGGGCCCCAAGCATTCCCGTCCTGGGGTTGGGGGGGCCCAGGTCCGTTGGGCGCTCAGCAGCAGGGAGTCAGGACTCCCCTGGGTGACGGTGGAGTGTCTTTGGACACAGGACCTACAGGGTGGCAAGAGTCAAGGGGAGAGAGACATGCCGTGGAGAAGGA
>gene=hg18_chr14_23970802_23971080_+; species=SPECIES_3
TGCCCTGCTGCAGCCCTGTGGGGATGCCCACAGAGAGGCCCTGCTACAGCTGCCCCCGGCTGTCCAGGAGGAATTGTTGAGCCTGGTGCGGGAGGCATCCAGGGGGCAGGGGCCCCATGCACCACCCCTCTGGGATAGGGGGAGCCCAGGCCCACTGGGTGCTCAGTACCAGGGAGTCAGAGCTCCCTTGAGTGAAGACAGGGAGTCCGTGGACCCTGGACCTATGGGGTGGCGAGAGTCAAGGGGTGAGAGACATGTTATGGAGAAGGA
>gene=hg18_chr14_23970802_23971080_+; species=SPECIES_4
TGCCTTGCTGCCGGCCCAGGGGGACGCCCACAGAGAGGCCCTGCTGCAGCTGCCCCTGGCTGTCCAGGAGGAGCTGCTGAGCCTGGTGCGGGAGGCAGCCAGGGGGCAGGGGCCCCAACCACTCCCTTCCTGGAATGTGGGAAGCCCAGGCCCACTGGGTGCTCAGCACCAGGGAGTAAGAGCTCTTCTGAGTGAAGGCAGGGAGTCTCTGGACACTGGACCTATGGGGCTGCAAGGGTCAAGGGGGGAGAGACATGTTGTGGAGATGGA
>gene=hg18_chr10_75315902_75316199_+; species=SPECIES_0
GAATGCTTTCCACTCTGGGCCCAAGGAGGAGAACCTGGAGATGGTCGGGCCAGAAGTGAGGAGGCTAGGTCTCCACCCCAAACGGGCAGTGATTCTGCTTGTCCACTAGAGGCCGCCTTAGACCCAGTTTTAGAGAGCCGGAGAGCTACCAGATTACTCAGCCCACTCCACCCCAGGGGTCATTTCCAGCACAGTCTGTCTTAGAACCCAAGGCCCCACAGTCCATTGGTGCCTCCAGCTATGGTTTCTTCCAGTAGATCACTAGATCTCAGACATGGAATGAGCTC
>gene=hg18_chr10_75315902_75316199_+; species=SPECIES_1
GCATAATTAAAAAAAAAAAAAAAAGGAGGAAATGTTAAAAAAAAAAAAGAAAGAAGTGAGGAGGCTGGGCCTCCACTCCAAACGGGCAGTGATTCTGCTTGTCCACTAGAGGCCGCCTTAGACCCAGTTTTAGAGAGCCAGCGAGCCGCCAGATTACTCAGCCCACTCCACCCCAGGAATCATTTCCAGCACAATCTGTCTTAGCACCCAAGGCCCCACAGTCTATTGGTGCCTCCAGCTTTGGTTTCTTCCAGTAGATCACTACATCTCAGACATGGAATGAGCTC
>gene=hg18_chr10_75315902_75316199_+; species=SPECIES_2
GTGTACTCTTGACCATGAGTCTAAGGAGGAGAACTTGGAGATCTTGGGGGCAGAGGTGTGGAAGTTGGACCTCTACCCCAAAAGGGCAATGATTCTGCTTGTCCACTAGAGGCCGCGGTAGGCCTGGTTTTAGAGAGCCAGCAGGGCTGTGGCTTGCTCAGTCGACCCCACCCCAGGAGTCATTTCCAACAGAGTCTGTTCTAGAACCCAAGGCCACAAAGCCTATCAGTGTCTCTGGCTTCAGTTTCTTCTGATAAGTCATCAGATCCCAGATGTGGGACAAGCTC
>gene=hg18_chr10_75315902_75316199_+; species=SPECIES_3
GTATGCTCTTGACCCTGGGCCCATGGGGGAGAACCTGAAGATCCCGGGGGCAGAGGTGAGGAAGCTGGACCTCCACCCCAAAAGGGCAGTGATTCTGCTTGTCCACTAGAGGCCGCAGTAAGCTTGGGTTTAGAGAGATGTCAGGGCTGTGGATTACTCAGCGGACCCCACCCCAGGAGTCATTCCCAGCACAGTCTGTCCTAGAGCCCTGGGCCCCGGAGCCTATCAGTGTACCTGGCTTCAGTTTCTTCCAATAGATCATCAGATCCCAGACCTGGAATGAGCTC
>gene=hg18_chr10_75315902_75316199_+; species=SPECIES_4
GTGTGCTTTTGACTCGGGGTCCAAGGAGGAGAACCTGGAGATCCTGGGGGCAGAGATGAGGAAGCTGGACCTCTACCCCAAAGGGACAGTGATTCTGCTTGTCCACTAGAGGCCGCGGTAGGCCTGGTTGTAGAGAGCCAGCAGGGCTGTAGATTACTCAGCGGACTCCACCCCAGGAATCTTTTCCAACATTGTCTATCCTAGAACCCAAGGCCCCAGAGCCTATCAGTGTCCCTGGCTTCAACTTTTTCCAATGGATCATCAGATCCTGGACCGGGAATGAGCTC
>gene=hg18_chr3_186003845_186004198_+; species=SPECIES_0
GGCTCCCAGCAAAACCAGGTATCTGCTGAATGCCAGCACCATCTGGTGGCCATGGGCCATAACCCAAGCCCATTCTCCCCACTGCCACTTGGTGGCCACTAATGCCACCTTAGGTTTGCCAGGCATTTCACATTAAAAAAAGAATTGACATGATCACACTCTTTTCAGCAACTTGAAGAGATATGTAGGATTTGGTACTATCTTTTCCTGACAGGAAGCTGGGGCCCAAAGAAATTGTAAATGGCATGGAGTCACATGGCAAGCTCACTGGCTGTCACAGCCGGGTTT
>gene=hg18_chr3_186003845_186004198_+; species=SPECIES_1
GGCTCCCAGCAAAACCAGGTAACTGCTGAATGCCAGCACCATCTGGTGGCCAGGGTCCAGAACCCAAGCCCATTCTCCCCACTGCCACTTGGTGGCCACTAATGCCATCTTAGGTTTGCCAGGCATTTCACATTAAAAAAAGAATTGACATGATCATACTCTTTTCAGCAACTTGAAGAAATATGTAGGATTTGGTACTATCTTTTCCTGACAGGAAGCTGGGGCCCAAAGAAATTGTAAATGGCATAGAGTCACATGGCAAGCTCACTGGCTGTCACAGCCAGGTTT
>gene=hg18_chr3_186003845_186004198_+; species=SPECIES_2
GTCTCCCAGCAAAGCCAGGTATCCGCTGAATGCCAGCACCATCTGGTGGCCGTGGGCCATAACCCAAGCCCGTTCCTCCCACTGCCACCTGGTGGCCACTAATGCCACAGTAAGTTTGCATGGCATTTTGAATTAAAAAAAAAATCGAAACATTCACATTCTTTATAACAACCTGATAATATATGTAAATATTTGTACTCCCTTCTACCAACAGAAAACTGGTGTGCAAAGAGGTTATGACTGGCATGGAGTCACACAGCAAGCTGGTTGGGTGTCAGAGCCTGGTCT
>gene=hg18_chr3_186003845_186004198_+; species=SPECIES_3
GGCTCCCAGAAAAGCTAGGTATCTGCTGAATGCCAGCACCATCTGGTGGTCACGGGCCATAACCCAAGCCCATTCCTCCCACTGCCACCTGGTGGCCACCAATGCCACATTAAGTTTGCCTGGCATTTCCAAAAAAAAAAAAAAAAATCAGGTTTACATTCTTTGGAGTAACCAGTTAAGATAGGTAAGTGTTAGTGCTGACTTTTACTGACAGGGAACTTGTGCTGGAAGAAGTGATGATGAAAATGGAGTCATACAAGAAGGTGGTTGGTTGTCAGAGCCTGGCCT
>gene=hg18_chr3_186003845_186004198_+; species=SPECIES_4
GGCTCCCGGCAAAGCCAGGTATCTGCTGAATGTCAGCACCATCTGGTGGCCATGGGCCATAACCCAAGCCCATTCCTCCCACTGCCACCTGGCGGCCGCTAATGCCTCATTAAGTTTGCATGGCATTTCGAATTTAAAAAACCAATGACACGTTCACATTTTTTGCAGCAACCTGACAAGATAGGTAGGTGTTGGTACTGACTTTTACCAACAGGATGCTGGTGCCCAAAGAGGTTATGAATGGCGTGGAGTCACATGGCAAGTTGGTGGGCTGTTAGAGCTGGGTTT
>gene=hg18_chr1_166675684_166675925_+; species=SPECIES_0
ACGAATTTCATAGGTGCCATTTTCTCCCCTCGCTGTGGAGAGCGGATCTCTTTAGGCACTGAGCCGCTTAGAACATCACTGCGGTTTTCAAGAAATATGGCTTGCAGTCCAGAGACAGGAGGTGGCGCTCTTTCTCCTGAAACAGCTTGGCTTGCAGACTGTGGAATAAATCTCTGCAGTCTGAAGGCATCAAGGGACCTGCAAAA
>gene=hg18_chr1_166675684_166675925_+; species=SPECIES_1
ACGAATTTCATAGGTGCCATTTTCTCCCCTGGCTGTGGACAGCAGATCTCTTTAGGCGCTGAGCTGCTTAGAACATCACTGCGGTTTCCAAGAAACATGGCTTGCAGTCCAGAGACAGCAGGTGGCGCTCTTTCTCCTGAAACAGCTTGGCTTGCAGGCTGTGGAGTAAATCTCTGCAGTCTGGAGGCATCAAAGGACCCGCAAAA
>gene=hg18_chr1_166675684_166675925_+; species=SPECIES_2
ATCAGTTTTACAGGTGGCCTGTTTTCCCCTCTCTGTGGGGATCTGACCCCTTCAGGCACTGAGCAGCTTATAGCAGCACTGCGGTTTTCAATGAACAGCACTGACAGTTTGCGGCCAGAAGGTGGCGCTCTTTCTCCTGAAACAGCTTGGCTTGTAGACAGAGCAGTGAATCTCCGCAGTCTGCAGGCATCAAGGGGCCTGTAAAA
>gene=hg18_chr1_166675684_166675925_+; species=SPECIES_3
ACTGGTTTCACAGGTGCCATGTTTTCCCCTTGGGGTGGGGATCTGACCCCTTCAGACACTGAACTGCTTATAACGGCATTGCGGTTTTCAGGGGACATCCCTGGTGGCTCAGAGACAGCAGGTGGCGCGCTTTCTCCTAAAACAGCTTGGCTTGCAGACAGCGCAGAGCATCTCCGCAGTCCCCAGGCCTCTGGGGACCAGCAAAA
>gene=hg18_chr1_166675684_166675925_+; species=SPECIES_4
ACCAATTTTATAGATGCCCTGTTTTCCCCTCACTGTGGGGACGTGACCCCTTTAGACACTGGACTGCTTATAGCAGCATTGCAGTTTTCAAGAAACATCACTGGCAGATCAGAGACAGCAGGTGGCGCTCTTTCTCCCGAAACAGCTTGGCCTGCAGACAGCGGATCGAATCTCTGCAGTCTGCAGGCATCAAGGGACCAGCAAAA
>gene=hg18_chr20_24923524_24923842_+; species=SPECIES_0
TCAGGTTTCTCAGCACCACTGATATTTTGGGCCAGATAATTCTGTTGAGGCGGAGGGGGGCCTCTCCTGTGCGCTGGTGTTTCAGCAGCATCCCACCTAGTCGTGTTGTGGCACTGGGGATGAGGCTCACTTCCATCGGAACACTGGCCCAGTGGAGGGCA
>gene=hg18_chr20_24923524_24923842_+; species=SPECIES_1
TCAGGTTTCTCAGCGCCACTGATATTTTGGGCTAGATAATTCTGTTGAGGTGGAGGGCGGCCTCTCCTGTGCGCTGGTGTTTCAGCAATATCCCACCTAGTCGTGTTGTGGCATTGGGGATGAGGCTCACTTCCATTGGAACACTGGCCCAGTGGAGGGCA
>gene=hg18_chr20_24923524_24923842_+; species=SPECIES_2
TCAGGTTCCTCATCTGCACTATTAATTTGGGCCAGATAATTCTGGAGAGAAGAGAGGGAGGCTGACCTGCACATTGGGCGTTGAGCAGCACCCCACCTACTCATGGCTTGAGCCTGGGGCTGAGGCCCACTTCCAGCGGTGCTCCTTCCCAGTTGCTTGCT
>gene=hg18_chr20_24923524_24923842_+; species=SPECIES_3
CCAGATTTCTCATCAGCACCACTATCTTGGGCCAGATAATTCTGTTGAGATGGCAGGGAGACTCTCCTGTGTACTGTATGTTTAGCAGCATCGCATCTAGTCATGTCTTGAGAGTAGGCATGGGGCCCACTTGCACTGAAACTCTGGCTCAGTTGAAGGCA
>gene=hg18_chr20_24923524_24923842_+; species=SPECIES_4
CCAGGTGTCTCATCAGCGCTATTATTTGGGGGCAGATAATTATGTTGGGGAGGCAGGTAGGCTGTCTTGTGCATTGGATATTTAACGGTATCCCACCTAGTTTTGTCTCGAGACTGGTGATCAGGCAGGTTTCCATTGAAACTCTGGCCCAACAGAGGGCA
>gene=hg18_chr1_159428983_159429313_+; species=SPECIES_0
ACACAAATGGCAAGCAGAGGAGCCAAGATGGAAGCAGTCTGGTCCCAGCACCAGCCCTAAACCTTGATGGCATGTCCTAAATGGACGCTAGAGGGCAGCCAGCCTGTAGAAATTCTCAGGTTGGGGGGCAAAACTGCTGGGCTTGTTTTTCTTTGAGCTTCAACCCACCACCCATCACAGAGAGGGAGTGTAGGGACTTCAGTCTCTCCAGGCCTGTCCATTGAGGGCTGGCTGTCCAGGAGCTGAATGAAACCACCACTATAATTT
>gene=hg18_chr1_159428983_159429313_+; species=SPECIES_1
ACACAAATGGCAAGCAGAGGAGCCAAGATGGAAGCAGTCTGGTCCTAGCACCAGCCCTAAACCTTCATGGCATGTCCTAAATGGACGCTAGAGGGCAACCAGCCTGTAGAAATTCTCAGGTTGGGGGGCAAAACTCCTAGGCTTGTTTTTCTTTGAGCTTCAACCCACCACCCATCACAGAGACGGAGTGTAGGGACTTCAGTCTCTCCAGGCCTGTCCATTGAGGGCTGGCTGTCCAGGAGCTGAATGAGGCCAACACTATAATTT
>gene=hg18_chr1_159428983_159429313_+; species=SPECIES_2
ACACAGCTGGCAAGAGGAGATGCCAACACGGAATCAGTCTGGTCCCAACACCAGCCCTAAACTTTGGTGTAGTGTCCCAGCTAGACACTAGAGGGCAGTCAACAAGTAGGCATTCTCAGAAGAGGGAGCAAGACTGCTAGTCTAGTTCTTCCTTCAGCTTCAGCCCAGGGCCCATCACAGAGAGGGGGGGCAGGGCCATCACCCTCTCCAGGCCTGTTTAGTGGGGGCTGGCCCCCCATGAGCTCAGTGAGGCCACCACTGTAATTC
>gene=hg18_chr1_159428983_159429313_+; species=SPECIES_3
GGACAGCTGGCAAACAGAGGAGCCAAGACGAAACTGGTCTGCTCTCAACACCAGCCCTGAACCTGGACGGAAAGTCCCAGATGGACGCTAGAGGGCGGCCGACGTGTAAGATTTCTCAGGGTCGGGCGCAAGTCTGCTAGGCTTGTTCTTCCCCAAGCTTTGACATTCGGCCCATCCCAGACAGGGAGTCTGGGGACACCACTGCCTCCAGGCCTGTCCAGTGAGGGCTGGCCTTCCATGAGCCAAACGAGGCCTCCCCTGTAATTG
>gene=hg18_chr1_159428983_159429313_+; species=SPECIES_4
ACCCGGCTGGCAAGTGGAGGAGCCAAAACGAAATCAGTCTGGTCTTAACACCAGTCCTAAACCTTGATGGTAGCACCCAGACGGACGCTAGAGGGCGGCCAACGTGTAGGAATTCTCAGGGTAGGGAGCAAAACTGCTGGACTTGTTCTTCCTTCAGCTTCCAGCTACCACCCAGCACAGGGAGGGAGTACAGGGACATCAGTGTCTCCAAGCCTGTCCAGTGAGGGCGGGCCATGCATGAGCTGAATGAGACAACCAGTGTAATTT
>gene=hg18_chr11_44264476_44264697_+; species=SPECIES_0
GGGGCACAGCCCTGTGGGAAGCCAGGCCTGGCTGCTTACCCAGAAGGCTAGCATTCAGGTTCCAGGGCCCAACTCCCAGCAGGCCAAGATCAAGACTGCAGTTGTGCTGCTGGCCACCAGGAGGCACTGCAGTTCCAATAAAGTCACTGGACAAGTGATATCCTGGGGCCCTGCAATGAGGTTTCTAGAC
>gene=hg18_chr11_44264476_44264697_+; species=SPECIES_1
GGGGCACAGCCCCGCGGGAAGCCAGGCCTGGCTGCTTACCCAGAAGGCTAGCGTTCAGGTTCCAGGGCCCTACTCCCAGACGGCCAAGATCAAGACTGCAGTTGCGCTGCTGGCCACCAGGAGGCACTGCAGTTCCAATAAAGTCACTGGACAAGTGGTATCCTGGGGCCCTGCGATGAGGTTTCTAGAA
>gene=hg18_chr11_44264476_44264697_+; species=SPECIES_2
GGTGCAGCCCTCCCCGGGAAGCCAAGACTGTCTCCTCACCCACAGGGCAGGTGTGAAGGCTCTAGGCACCCCCATCCTGCCAGTCAGGATCAAGGCTGCAGTAGCTCCACTGGCCACCAGGAGGCACTGCAGTCCCAAGTACCTTCCAGGGCAAGTGAGCCCCAGGGCCCCGCCGCAGATGCTTCTCCCA
>gene=hg18_chr11_44264476_44264697_+; species=SPECIES_3
GGGGCACTTCTCCTTGGGAAGTCAGGCCTGGATGCTCAACCACAAGGCGAGCCTGAAGGTTCCAGAGCCCCACTCCCAGCTGGCCAGGATCAAGGTTGCAGTTGCTCCTCCTGCCACCAGGAGGCACTGCAGTCCCAACTAAGTTCTGGGGGAAGTGGTCCCCAGGGCCCCGCCGCGGAGGTTTCTGGAA
>gene=hg18_chr11_44264476_44264697_+; species=SPECIES_4
GGGGCGCGGCCCGGGGGGAAGTCAGGCCTGGCTGCTCACCCGGGGGGCCAGCATGAAGGTTCTGGGGCCCCACGCCCCACTGGCCAGGACCAAGGCTGCAGTTGCTCCACTGGCCACCAGGAGGCACTGCAGTCCCAATAAAGGTCCTGGGCACGTGGTCCCCAGGGCCCCACCCAAGAGGTCTCCAGAA
>gene=hg18_chr19_55609881_55610138_+; species=SPECIES_0
CAGGTCTACTTCCCATACCTGCTTATCAGCAAGAAGCGCTACGCGGGCCTGCTCTTCTCCTCCCGGCCCGACGCCCACGACCGCATGGACTGCAAGGGCCTGGAGGCCGTGCGCAGGGACAACTGCCCCCTCGTGGCCAACCTGGTCACTGCCTCACTGCGCCGCCTGCTCATCGACCGGTGTGTGGG
>gene=hg18_chr19_55609881_55610138_+; species=SPECIES_1
CAGGTCTACTTCCCATACCTGCTTATCAGCAAGAAGCGCTACGCGGGCCTGCTCTTCTCCTCCCGGCCCGACACCCATGACCGCATGGACTGCAAGGGCCTGGAGGCCGTGCGCAGGGACAACTGCCCCCTCGTGGCCAACCTGGTCACTGCCTCACTGCGCCGCCTGCTCATCGACCGGTGGGTGGG
>gene=hg18_chr19_55609881_55610138_+; species=SPECIES_2
CAGGTCTACTTCCCCTACCTGCTCATCAGCAAGAAGCGTTACGCAGGCCTGCTCTTCTCCTCCCGGCCGGACGCCCACGACCGCATGGACTGCAAGGGCCTGGAGGCCGTGCGCAGGGACAACTGCCCCCTGGTGGCCAACCTCGTCACCGCCTCGCTGCGCCGCCTGCTCATCGACCGGTGCGTGGG
>gene=hg18_chr19_55609881_55610138_+; species=SPECIES_3
CAGGTCTACTTTCCCTACCTGCTCATCAGCAAGAAGCGCTATGCTGGCCTGCTCTTCTCCTCCCGGCCCGATGCGCATGACCGCATGGACTGCAAGGGCCTGGAGGCCGTGCGCCGGGACAACTGCCCCCTCGTGGCCAACCTCGTCACTGCCTCCCTGCGCCGCTTGCTCATCGACCGGTGGGTGGG
>gene=hg18_chr19_55609881_55610138_+; species=SPECIES_4
CAGGTCTACTTCCCCTACCTGCTCATCAGCAAGAAGCGCTATGCCGGCCTGCTCTTCTCTTCCCGGCCGGATGCCCATGACCGCATGGACTGCAAGGGCCTGGAGGCCGTGCGCAGGGACAACTGCCCCCTAGTGGCCAACCTTGTCACCGCCTCGCTGCGCCGCCTGCTCATCGACCGGTGGGTGGG
>gene=hg18_chr7_96494974_96495223_+; species=SPECIES_0
CACGTAGGAAGAATGTAAGTAATTTCATCTTTTAGTAGCTGAAATCTGCAAAGGGAGGGAAGGAGCGGGAGGAACCCTAAGATAAGTGCAAGTCTTTACCACGAGCGCCACCCAGTGTCCTCGAGCAACATTGCGCAAATGGCAAACCCCAAGCTCAGTCACTGCAGACACCAACTGGTCCTAGTGTTAGAGTTCACCAGGTGGCTTTCTTTCTCTGTACTTCAATACATCTTTC
>gene=hg18_chr7_96494974_96495223_+; species=SPECIES_1
CACGCAGGAAGAATGTAAGTAATTTTATCTTTTAGTAGCCGAAATCTGCAAAGGGAGGGAAGGAGCGGGGGGAACCCTAAGGTAAGTGCAAGTCTTTACCACGAGCGCCACCCAGTGTCTTCGAGCAACATTGCGTAAATGGCAAACGCCAAGCTCGGTTACCGCGGACACGAACCGGTTCTCGTGTTAGAGTTCACCAGGTGGCTTGCTTTCTCTGTACTTCAATACATCTTTC
>gene=hg18_chr7_96494974_96495223_+; species=SPECIES_2
CACGTAGGAAGAATGTGAGTAATTTCATCTCCTAGTAGCTGAAATTTGCAAAGGGCGGGAGGGGGTGGAGGGAACCCTAAGAGAAGAGCAAGTCTTTACCACGAGCGCCACCCAGTGTCCGCGAGGAACAGCGAGCAAATGGCAAACGCCAGACTCAGTCCCTGCAGACAACGGTTTCTCCTGGGGTTCCAATCAGCCACGTGGCTTTCCTTTGATTTATTTCAGCAGATCTTTC
>gene=hg18_chr7_96494974_96495223_+; species=SPECIES_3
CACGTAGGAAGAATGTGAGTAATTTCATCTCCTGGTAGCCGAAATTTGCACGGGGCTCGAGGGAGTGGGGGGGGCCCTAAGAGAAGTGCAAGTCTTTACCATGAGCGCCACCCAGTGTCCGCAAGGAAAGGCGCGCAAATGGCAAATGCCAAGCTCAGTCACTGTGGACAACAGCTGGTCTTGGGGTTCGAGGACACCACGTGGCTTTCCTTCCTCCTGCTTCAGAAGATCTTTC
>gene=hg18_chr7_96494974_96495223_+; species=SPECIES_4
CACGTAGGACGATTGTGAGTAATTTCGTCTCCTAGTAGCCGAAATTTGCAAGGGGCGGGAGAGAGTGGGACGACCCCTAAGAGAAGTGCAAGTCTTTACCACGAGCGCCACCCAGTGTCCTCAAGGAACAGCGCGCAAGAGGCAAACGCCAAGCTCAGTCACTGCTGACCGCGGCTGGTCCTGGGGTTGGAGTCCACTACGTAGCTTTCCTTCTTTCTGCTTCTGCAAATATTTC
>gene=hg18_chr8_71609299_71609663_+; species=SPECIES_0
CCAAGGTCAGGCAGATAGAAGGTGGCAGAACTGATGTTGGAGTCTGGCCTTCTCGTAAAGCTGAGACCTTTTCACTGCACAACACTGCCTCCCAGTGGACTGTGCTTAACACTGAACCTCGCGTGGCTGAGCCAACCACGTATACTCTGCGGGTACTTAACAAGTTCTTCATTCATACATCCAACAAAGAATCTTTGAGTGCTTCCAATGAGCGAGGCCTCGGGAACACAAAATCAAATTAGACGTGGTGTTCTCATAGAGTGGTTGGGAAAGGGAATAAGTAAATCAACG
>gene=hg18_chr8_71609299_71609663_+; species=SPECIES_1
CCAAGGTCAGGCAGATAGAAGGTGGCAGAACTGAGGTTGGAGTCCGGCCTTCTTGCAAAGCTGAGACCTTTTCACTGCACAACACTGCCTCCCAGTGGACTGTGCTTAACACTGAACCTCGCACGGCTGAACCAACCACGTATACTCTGCGGGTAGTTAACAAGTTCTTCATTCATACATCCAACAAAGAATCTTTGAGTGCTTCCAATGAGCGAGGCCTTGGGAACACAAAATCAAATTAGACGTGGTGTTCTCACAGAGTGGTTGGGAAAAGGAATAAGTAAATCAATG
>gene=hg18_chr8_71609299_71609663_+; species=SPECIES_2
CCTGGAACAGGCAGGTAGAAGGTGGTGAGAGAGATGTGGGAGCCAGGCATACATGCAAAGCTGAGAGCTTTTCACTGCACAACACTGCCTCCCAGTGGAGTGTACTTGACACATACCCCAGAGTCAGTAAATCAACCATGTATGATCTCCCCTTAAGTAACAAGTTCTTCATTCATACATCTAACAAAGAATCTTTGAGTGCTTCCAGTGAGTGAGGCCTTGGGAACGCAAAATCAAATTAGACTTGGTGCTCTTACAGAGTAGTTGAGAAAACGAACAAGTAAATCAAGG
>gene=hg18_chr8_71609299_71609663_+; species=SPECIES_3
CCAGGGATAGGCAGGTAAGAGGTGGCAGGATTGTTGTGGGAACCTGGCTTTCTTGCAAAGCTAAGAGCTTTTCACTGCACAACACTGCCTCCCAGTGGAGAGTGCTCAGCACATAACCCAGCATCACTAAACCAACTATGTACAATCTCGGAGCAAGTAACAAGTTCTTCATTCATACATCCAACAAAGAATCTTTGAGTGCTTCCAATGAGCTAGGCCTTGGGAACGCAAAATCGAATTAGACTTGGCGCTCTCACAGAGTAGTTGGGAAAAGGAACAAGTAAATCAATG
>gene=hg18_chr8_71609299_71609663_+; species=SPECIES_4
CCAGAGACAGGCAGGCAGAAGGTGGCAGAATTGATGTGGGAGCCAGGCTTTCGTGCAAAGCTGAGAGCTTTCCACTGCACAACACTGCCTCCCTGTGGAGTGCGCTCAGCACATAACCCAGCATCACCAAACCAACGATGCTCAATCTCCGAGGAAGGAACAAGTTCTTCATTCATGCATCCAACAAAGAATCTTTGAGTGCTTCCAGTGAGCTAGGCCTTGGGAACGCAAAATCAAATTAGACTTGGTGCTCTCACAGAGTAGTTGGGAAAAGGAACAAGTAAATCAACG
>gene=hg18_chr16_76267140_76267436_+; species=SPECIES_0
ACGCTTTCCATCCTGGAATCCAAGAAACCCTCACACACACCCCAAGGAACCCCAGGATTGCCATTTCTCCTTGCAGAATCTTTCAGTCTGGCTGGCTTGACGGATTTCTTTTGCTGCAATATGCACACTATCCAGCAGAGGGCAGGATTATACAACACATCTCCCCGTTAGACCTAAAGAGGATGGCACAGACCCACCAGCGTCAGAGGAGGTTAAAGCAGGACACATTTTTGCCTGTGCGCTAAGAGATGACA
>gene=hg18_chr16_76267140_76267436_+; species=SPECIES_1
ACACTTTCCATCCTGGAATCCAGGAAACCCTCACACACACCCCAAGGAACCCCAGGATTGCCATTTCTCCTGACAGACTCGTTCAGTCTGGCTGGCTTGGCGGATTTCTTTTGCTGCAATATGCATATTACCCAGCAGAGGGCAGGATTATACAACACATCTCCCCACTAGCACTAAAAAGGATGGCACGGACCCACCAGCATCAAAGGAGGTTAAAGCAGGATACATTTTTGACTGTGTGCTAAGAGATGACA
>gene=hg18_chr16_76267140_76267436_+; species=SPECIES_2
ACACTTTGCAACCTGGATTCCTGGAACCCCCCACGCACACCACAAAGCACCCAAGTGTTGCCTCTTCTCATTAGCGTGGCTCTCAGTCTGGCTTGCCAGGTGGACTTCCTTTGCGTCAATACACGTGCTGTCCAGCAGAGGGCAGGATTGCACAACGCACATCCTCTTTAGGAATAAAACGGATGGTCCAGACCTACCAGCATCAAGGGAGATTAAAGCAGAGCAAACCATAGCCTGTGTTCTTAGAGATGACA
>gene=hg18_chr16_76267140_76267436_+; species=SPECIES_3
TGTCTTTACCCCCTGGATTCCAGGGACCACCTACACCCACCCTCAAGGACCCAAGGATTGCCTTCTCCCCTTAGAGAATCGCTTAGTCCGGCTTGCAGGGTGGCCTTCTTTTGCGTCAATATGTGCATCCGTCAGCAGAGGGCAGGAGTGCACAATGCAGTTCCTCTCTAGGAATAACAAGGAGGGCCCAGATTTACCAGCACCGAGGCAGATTAAAGCAGAATAAATCACTGCCTGTGTGCTGTGTGCTGACA
>gene=hg18_chr16_76267140_76267436_+; species=SPECIES_4
ACACTTTCCATCCTGCATACCAGGAACGCCCCACACACACCCCAAGGCACCCAAGCATTGCCTTTTCTCTTTAGAGAATCACTCAGTCTGGCTTGCTGGATGGACTTCTTTTGCATCAATAAGTGTGTTACCCAGCAGAGGGCAGGATTGCACAATGCACTTCCTGTCTCGGAACAAAAAGGATGGCAGGGACTTGCCAGCATCAGGGCAGATTAAAGCAGAACAAATCATTGCCTGTGTGCTTAGAGATGCCA
>gene=hg18_chr10_30327346_30327604_+; species=SPECIES_0
CGTACACATAGCACACCAAGCTTAGACCTCACTGAGCACTTCCAATAACCAGCCAGCAGGGGACAGCATTGCAAAGGCTTTGCAGGCGAGCTCCCAGAGGCAGTGTAGATTCAATAAATCTACATCCAGTCCTACTATGTGCCAGTCATTTGCTACTTCCAGCATGATAAAAGGAAATGT
>gene=hg18_chr10_30327346_30327604_+; species=SPECIES_1
CGTACATATAACACACCAAGCTTGGACTTCACTGAGCACTTTCAATAATTAGCCAGCAGGGGACAGCATTGCAAAGGCTTTGCAGGCATGCTCCCAGAGGCAGTGTAGATTCAATAAACCTACATCCAGTCCTATTATGTACCAGGCATTTGCTACTTCCAGCATGATAAAAGGAAATGT
>gene=hg18_chr10_30327346_30327604_+; species=SPECIES_2
CATACACATAACACACAAAGCAGAGACCTGGCTGGGCATTTCCACGAACTGGCCAGCAGGGGGCAGCATTGCAAAGGCGTCGGAGGCACCCAGCCCGATGCAGCCTGGATGCAGCCCGCCTGGCTCCTCTCGTGAGATTTCCCAGGCAAGAACACCGGACTTCAGGGGCCGGAGGGATGG
>gene=hg18_chr10_30327346_30327604_+; species=SPECIES_3
CGTATACATGGCACACAAAGTTGAGACCTCACCAAGCATTTACAATGATCAACCAGCAGGGGACAGCATTGCAAAGGCTTTGCAGGGACTTTGCCCGAGGCAGCCTGGAGGTTATAAACCTGCGTCAACTCCTGCTGTGTGCCGGGCATGTGCTACTGCCAACAACACCAAGAGGAATAT
>gene=hg18_chr10_30327346_30327604_+; species=SPECIES_4
CATATGCATAGCCCACCAAGCTGTGACTTCACCAAGCGCTTCCAACAACCAGCCAGCAGGGGACAGCATTGCAAAGGCTTTGGAGGGACTTTGCCAGAGGCCGCCTGGATGAAACAAACCAGCATCGGGTCCTACTCTGTGCCAGGCATGTGCTCCTTCCAGGATGAAGAAGAGGAGTGC
>gene=hg18_chr22_24188531_24188798_+; species=SPECIES_0
TCTTCCTCCCTAGCTCTGCGTGTCACTCTTCGGGGCCTACAGTTCCTCCTGTCGCAGGACCCAGCCTAGGCTCACTTCCCCCTGCAGCCACCAGGTGTCAGCAAAGCATCATCCTTGGGCTCATGGTGCCTGAGCTGCGCAGGCCTGTAGGGGTTTAGGAACTGAGGGACT
>gene=hg18_chr22_24188531_24188798_+; species=SPECIES_1
TCTTCCTCCCTAGCTCTGCGTGTCACTCCTGGGGGCCTACAGTTCCTCCGGTCGCAGGACCCGGCCTAGGCTCACTTCCTCCTGCAGCCACTAGGTGTCAGCAAAGCGTCATCCTCGGGCTCCCGGGACCAGAGCTGCGCAGGCCTGACGCAGTGAGGGAGCAGCCGCACC
>gene=hg18_chr22_24188531_24188798_+; species=SPECIES_2
TCCTCCTCCCTGCCCCTCCCTCCCTCTCCGCGTGGACCTCTCTTCCTCAGAGCCCACCGGCTCTCCTAGGCGCACTTCCCCTTTCAGCCACAAGGTGGCAACAGAGCATCGTCCTCAGGCTGCCCCCCCCCGAGCTCTGATTGGAACATGCAGGGCATAAGGGGTGGTTCC
>gene=hg18_chr22_24188531_24188798_+; species=SPECIES_3
TCCGTCTCTCTGGCCCTCCCTGTCACTCCGCCAGGACCCCTCTTCCTCAGATCCCAGAACCGCTCCTAGGCGCACTCCCGCCTCCAGCCACCAGGTGTCAGCGGAGCGTCGTCCTCGGGCTCCTCGCGCCGGAGCTGGGAGGGGCTCAAGCTGGGCATGAACGGAGGCTCC
>gene=hg18_chr22_24188531_24188798_+; species=SPECIES_4
TCCGGGTATCTCGCACTCCCCGACTTTCTGCGTGGACAGCACCTTCTCTGGTTCCAGAGCCTCTCCCAGGAGCACTTCCCTTTCCAACCAGCAGGTGCCAGCAAAGTGTCGTCCTCGGGCTCCCGGCGCTCGGGCTCTGATTGGAGCGAGCCGTCAAGGATGGGCGGGCCC
>gene=hg18_chr19_40195771_40196042_+; species=SPECIES_0
GGGGTTAAGGAAGAGGTCTGGTGCGGGAGATCGTGCTGCCCCTTGTGGAAGCCAGGGGACTG
>gene=hg18_chr19_40195771_40196042_+; species=SPECIES_1
GGGGTTAGGGAAGAGGTCTGGTGCGGGAGATCGTGCTGCCCCTTGTGGAAGCCAGGGGACTG
>gene=hg18_chr19_40195771_40196042_+; species=SPECIES_2
GAGGCTAAGCTCCATGTCTGCTATGGGAAGTCATGCTCCCCCTTGTGGACACCGGGGGACTG
>gene=hg18_chr19_40195771_40196042_+; species=SPECIES_3
GAGGCTAAGGTAGAGGGCTGGGACTGGAGACTGTGCTGCCTCTCGTGGACACCCGGGGAGTG
>gene=hg18_chr19_40195771_40196042_+; species=SPECIES_4
GGGGTTCCACAGGAGGGCTGGGACGCGAGGCCGTGCTGCCCCTGCTGGGAACCCGGCGACTG
>gene=hg18_chr19_34899363_34899565_+; species=SPECIES_0
TTGGGTGACTTTCAAGAGGGAAAGTGAGGCGGGAACTCAGCTTTCCTGGGGCCTGAGTGGCGCCCGTTCTCGCGGGCAGCTCCCTCTGGCGGCACATTGCAGAACTGGGCGACTCCTCCCAGAGATGGGATGTGGGAAAATGCTGGGAGTGAAAG
>gene=hg18_chr19_34899363_34899565_+; species=SPECIES_1
TTGGGTGACCTTCAAGAAGGAAAGTGAGGCGGGAACTCAGCCTTCCTGGGACCTGAGCGGCGCCCGTTCTCGCAGGCAGCTCCCTCTGGCGGCACATTGCAGAACTGGGCGACTCCTCCCAGAGATGGGAAGCGCGAAAATGCTGGGAGTGAAAG
>gene=hg18_chr19_34899363_34899565_+; species=SPECIES_2
TTGGGTGACTTTCCAAAATGAAAATAAGGACCCAACTCCCGGAGGCTTGGGCCTGGAAGATTCCTGTTCTTCAGGCCAGCTCCCTCTGGTGGCACATTAAGGAACTGGGCCTCTCCTCCGAGAGATAGGATGGAGGAAAATGCTAGAAGGGAAAG
>gene=hg18_chr19_34899363_34899565_+; species=SPECIES_3
ATACCCCACCGTCTCGAGCCCCCCTGAGTTGGGACGGCCCCGACACTCGGCCCGCCGAGAGCCCCATTCCCGCGGGCGGCTCCCTCTGGCGGCTCCTCAAGGAATCGGGCTGCCGCTCCCGGAGGTAGGCAGGAGGAGAATGCTGGAAGGAAAAG
>gene=hg18_chr19_34899363_34899565_+; species=SPECIES_4
TTGGGTGACGTTCTAGAGTGAAAGCGCGGCCCCGCCTCCCCGAGGCTCGGACCTGGGAGAGCCCCGCTCTCGCGGGCAGCTCCCTCTGGCGGCATGTTACAGAACTGGGCCACTCCTCCCGGAGACGGGAAGGGGGAAAGTGCCGCGAGGGACAG
>gene=hg18_chr10_99303350_99303642_+; species=SPECIES_0
TGGAGAACTTGGGGTTGTTTTTGTACAGCGTTTGACCCACTGTGAAGAGAGCCAACACCAGCCCAGAGGTGCTGCGGCTGCCCTCTGCTGGCTCTGAGGTGCAGTGATGACTGAGAAGGTTGGACTCCTGGCTCATAACCTCCCTCCCCACCAGCCATTGTAAGATTTTCAGCCACAGAGGCCCTACCTGGAGGGTGAGGAGTTTGTCACCGCTGTATCCTGGGTCATGCAGGCGCTGTTAATACTTGCAGAGGC
>gene=hg18_chr10_99303350_99303642_+; species=SPECIES_1
TGGAGAACTTGGGGTTATTTTTGTGCAGCGTTTGACCCACTGTGAAGAGAGCCAATACCAGTCCAGAGGTGGTGCGGCTGCCCTCTGCTGGCTCTGAGGTGCAGTGATGACTAAGAAGGCTGGACTCCTGGCTCATAACCTCCCTGCCCACCCACCATTCTAAGATTTTCAGCCACAGAGGCCCTACCTGGAGGGTGAAGAGTTTGTCACCGCTGTATCCTGGTTCATGCAGGCACTGTTAATACTTGGAGAGGC
>gene=hg18_chr10_99303350_99303642_+; species=SPECIES_2
TGGCGAACTTTCGGGTACTTTGTTGCTGTGTTTGATTGACTGCAAAGGGAGCCAGCCCCGGCCCAGAGGCGCTGTGACTGCCCCCTGCTGGTGAAGAGGTGCGGTGCCGACTGAGAAGGCTGGGCTCCTGGCTTTCAACCTCCCTTCCTACCACTTATTCTAATATTTTCAGTCTAAAAGGACCAGCGTGCAGGGTGAGGAATTTTTAACCTTTGTGTCTTGGGTGATGCAGATGCAGTTAATACCTGGGGAGGC
>gene=hg18_chr10_99303350_99303642_+; species=SPECIES_3
TGGAGAGTTTTGGGATATTTTTATGCTGTATTTGACTCAGTGTGGAGGGAGCCAGCACCGGCCCAGAGGTGCTGCGGCTGCCCTCTGCTGGCTCTGAAGTGCCATGATGGCTGCAAAGACTTGGCTCCTGGCTTTCAACCTCCCTTCCCACCACCCATTCTGATATTTTCAGCCTGAAAGGGCCAGCATATAAGATGAGGAATTTTTAACCATTGCATTCTGGGTGATGCAGGTGCTGTTAATATTTGCGGATGC
>gene=hg18_chr10_99303350_99303642_+; species=SPECIES_4
TGGAGAACTTGGGGATATTTTTATGTTGTATTTGACTCACTGTGAAGGGAGCCAGCACCGGCCCACAGGTGCAGCGGCTGCCCCCTGCTGGCTCCGAGGTGCAGTGACCGCTGAGAAGGCTGGGCTCCTGGCTTTCAGCCTCCCTTCCCACCATCCATTCTGATATTTTCAGGCTGAAAGGGCCAGCATGGAGGGTGAGGAATTTTTAACCTCTGCATCCTGGGTGATGCAGATGCTGTTAATACTTGGAGAGGG
>gene=hg18_chr15_96253590_96253820_+; species=SPECIES_0
CATCCTAGGAATAAAGAGAAACCACCTCACTTCAAAGAGAGCAGTCTCTCATTGAATTCCCAGTGCAGTTCTGAGGACCAACAAAGCATGCAGTGCAGTGACAGTGGCTGCCATGAGAGGGCAGCCTAACACGGTTCCTGTAGGAGGCTGCTCAAGGCTGAGGTATAGATGCCTAGGCTTCAATAGACCAACACAATCCCAC
>gene=hg18_chr15_96253590_96253820_+; species=SPECIES_1
CGTCCTAGGAATAAAGAGAAACCAACTCACTTCAAAGAGAGCAGTCTCTCATTGAATCCCCAGTACAGTTCCGAGGACCAACAAAGCATGCAGTGCAGTTAAAGTGACTGCCATAGGAGGGCAGCCTAACACGGTTCCTGCAGGAGGCTGCTCAAGGCTGATGTATAGATGCCTAGGCTTCAATGGACCAACACAATCCCAC
>gene=hg18_chr15_96253590_96253820_+; species=SPECIES_2
GGTCCTGGAAATAAAGAGAAACCACTTCACTACAAGGAACACTGTCTCTCACTGGGTACCTGGCGCAGGTCTGGCGGCCAGTAAAGCATGCAGTGCAGTTACAGCAGCTGCCAGAGGAGGGCAGTCTAACCCGATTCCCATAAGAGGATGCTCAAGACTAAGGTGTAAATCGCAAGGCCTCAAAAGACCAACACAGTCCCAC
>gene=hg18_chr15_96253590_96253820_+; species=SPECIES_3
GGTTCTAGAAATAAGGAGAAACCGTCTCACTGCCAGGAGAGCTGTCTGTCACTGAATTCCAGGGGCAGTTCTGCTACCCAATAAGGAATGCACTGCAGTTAAAGTGGCTGCCATAAGGGGGCAGTCTAGCACGATTCCTGCAAAAGGATGCCCGAGGCAGAGGTATAAATCCCTAGGCTTCCAAAGACCACCACAATCCCAC
>gene=hg18_chr15_96253590_96253820_+; species=SPECIES_4
GGTCCTGGAAATAAAAAAAAACGACCCCACCACAAGGGGAGCTGCCTCTTACTGAATACTGGGTGCAGTCCTGGCTACCAATAAAGAAGATGGTGCAGTTAAAGTGGCTGCCATCGGAGGGCAGTCTAACATGACCCCTGCAAGAGGAGGCTCAGGGCCGAGGCATAAATACCTAGGCCTCAAAAGACCAGCGCCGTTCCCC
>gene=hg18_chr22_36183290_36183646_+; species=SPECIES_0
GATTTTCTTAGAATCTGAGTGCAAGGGGCCCACTTTCGTGCCCTTTTATCCCATAGGGCCCCTCCCAAGCCTAGCCTGGCCCCTCAGTGGCACCCCAGTCATCTTAACCTTCCAGCCGGCCTGCCTTGCCCTGGGCCAGGTGAGAAGCCAGTGGTGATGCATGAGTGCCCCCTGCTGGTGATGTTCTGCACTGTCACTGGGACTCCTACCCCAGGCAGCATCAGGGCCTGGCTGCTGTGGG
>gene=hg18_chr22_36183290_36183646_+; species=SPECIES_1
GATTTTCTCAGAATCTGAGTGCAAGGGGCCCACTTTCATGCCCTTTTATCCCATAAGGCCCCTCCCAAGCCTGGCCTGGCCCCCCAGCGGCACCCCAATCATCTTAACCTTCCAGCCGGCCTGCCTTGCCCTGGCCCAGGTGAGAAGCCAGTGGTGATGCATGAGTGCCCCCTGCTGGTGATATTCTGCACTGTCACTGGGACTCCAAGCCCAGGCAGCATCAGGGCCTGGCTGCTGTGGG
>gene=hg18_chr22_36183290_36183646_+; species=SPECIES_2
GGATTTCCTAGAATCTGAGTACAGGGGCCCCATTTCCATGCCTCCTTATCCCATAAGGCTCTTCAAAAGCCTGGCCTGGCCCCTCAGTATCATGCCAGCCATCCTCCCCTTCCAGCCGGCCCGCTCTGCCCTGGCCTGGGTGAGAAGCCAGCAGTGAGGCAGGAGTGCCCCCTGGTGGTGATAGCCTACACTACCACTGGGACTCCAACCCCAGGCAGCAGCAGGGCCTGACTGCTTTGGG
>gene=hg18_chr22_36183290_36183646_+; species=SPECIES_3
GGTTTTCTGGGAATCTGAGTGCAGGGGGTCCATTTTCATGTCCCCTCATCCGCTGAGGTTCTTCCTAAACCTGGCCAAGCCCGGAAGCCGCCCCCCAGGCCTCCTAACCTTCCTGCCGGCCCGCCCTAGCCTGGTCCGGGCAAGAAGCCAGCGGCGATGCAGGAGTGTCCCCTGGTGGTGAGAGCCGGCACTCCTGCCGGAACTCCCGCCTGAGCCCCCACCAGGGCCTGTCTACCGTGCA
>gene=hg18_chr22_36183290_36183646_+; species=SPECIES_4
CATTTTCTCAGAATCGGAGTGCAGGGGGCCCATTTTCATGCCCCCTTATCCCATAAGGCCCTTCCCAAGCCGGGCCTGGCCCCCCAGCCGCGCCCCAGGCCCCCTAACCTTCCAGCCGGCTCCCCTGGCCCTGGCCCGGGCAAGAAGCCAGCGGTGAGGCAGGGGGGCCCCCTGGTGGTGATGGCCTACACTGCCATGGCGACACCAACCCCAGGCAGCACCAGGGCCGGGTTACTGTGGA
>gene=hg18_chr22_41957220_41957525_+; species=SPECIES_0
GGCTCCTGCTGGGCCGGGACTTCTCCCCATTATCCTTGTTCCCAGCAGGTGGATTGTTTGAGAGCGCCTGCAATGTGCAACGCTTTCCAACAGATGGCAGCATCCCACCTCGAAGCCAGAGGAGGAGGCCCTGGCGAAGGGGTGTGAACTGATGAGCTGGGCCCTGGCATGTGCTGAACCTCTCAGCCTCAGTG
>gene=hg18_chr22_41957220_41957525_+; species=SPECIES_1
GGCTCCCGCTGGGCTGGGACTTCTCCCCTTTATCCTTGTTTCCAGCAGGTGGATTGTTCGAGAGTGCCTGCAATGTGCAATGCTTTCCAACAGATGGCAGCATCCCACCTCGAAGCCAGAGGAGGAGGCCCTGGCGGAGGGGTGTGAGCCGATGAGTTCGGCCCTGGCATGTGCTGAACCTCCCGGCCTCAGTT
>gene=hg18_chr22_41957220_41957525_+; species=SPECIES_2
GGCTCTCACTGGGCTGTGACCTCTTCTCGTTACCCCAGATACTAGCAGGTGGCCTGGTGGGGAGCACCTGCCATTTGTGACACCTTCCACCAGGTGGCATCATCCTGCCTCGAAGCCACTGAAAGTGGCCTGGGCGACTGGGACCGAGGCGCTGAGCCCTGCCCTGCTAGGGGCTGACCCTCCCAGCCTCAGCC
>gene=hg18_chr22_41957220_41957525_+; species=SPECIES_3
GGCTCTCACTGGGCTGTGACTTCTCCTCGGGAGTGGGGCTCCTGGCAGGTGGACTGCAGGAGAGCGCCTGCAATGCGTCAAGCCTTCCACCAGGTGGCGCCAGCCCACCTCGAAGCCTCTGAAGGAGGCCCGGGCGCCCGGGGCTGAAGGGCTCTGCTGTGCCCTGACACGCGCCGATCCTCCCGGCCTCAGTT
>gene=hg18_chr22_41957220_41957525_+; species=SPECIES_4
GGCTCTCGCTGGGCTGTGACCTCTCCTCATTACCCCTGCTCCTCGCAAGCGGACTGTCAGAGGGCGCCTGCAGTGTGCCATGCCTCCCACCAGGTGGCAGCACGCCATCTCGAAGCCACTGAAGGAGGCCTGGGCGAGGGGGGCGGAACTGATGACCTCTGCCCTGGGCCATGCTCATCCTCCCGGCCTCAGTG
>gene=hg18_chr22_36042762_36043183_+; species=SPECIES_0
GGTGCAAATGTCCAGACCTAGAGAGCTATGAGAACGTTGGTGCCTCCATGGGAAGGCCACATCACAAGCCGGAAGCTCTCTGACTCAGTGGATGTCTGCCACCTTCCTGCCATTCTGCCACTCCTCACTCTGGTCAGCAGGGGGCTCCCACCACACGTGGATAAGAGTTCAACGCTGCAGTCAGACCTGA
>gene=hg18_chr22_36042762_36043183_+; species=SPECIES_1
GATGCAAATGTCCAGACCTCGAGGGCTATGAGAACGTTGGTGTCTCCATGGGAAGGCCACATCACAGGCCGGAAGCTCTCTGATTCAGTGGGTCTCTGCCACCTTCCTGCCATTCTGCCGCTCCTTGCTCTGGTCAGCAGGGGGCTCCCACCACACGTGGATAAGAGTTCAACGCTGCAGCCAGACCTGA
>gene=hg18_chr22_36042762_36043183_+; species=SPECIES_2
AGTGCAAGTATCTAGACGCAGGGAACTTTGGAAACGGTGAAGCCGCTATAGGGGGGCCACATCGCAATCTGGTCCCTCTCTGCCTTAGATGGCCTCTGCCACCTTCCCGTCCTTCTGCCACTCCTCGCTCTGGGCAGCAGGGGGCTCCCACCACTCGTGGATGAGAGTTCCACGACGCAGTCAGACCTGA
>gene=hg18_chr22_36042762_36043183_+; species=SPECIES_3
GGAGCAGGTGTGTAGGGGCAGGGTACTGGGAGCAAGTTGGTGCTGCCCCAAGGGGCCCACATCCCAATCCGGACCAACTCTGACTTGGGCCGCCTCGGCCACCTCCCCCGAGGTCCGCCACTCCTCGCTCTGGGCAGCAGGGGGCTCCCACCACACGTGAATGAGAGTTCCACCTTGTAGCCAAACCCGA
>gene=hg18_chr22_36042762_36043183_+; species=SPECIES_4
GGTACAAACGTCTTGGCAAAGGGCACCGTGAGAATGCTGGTGCTGCTGCAGGGGGGCCGCATCCCAATCGGGGCAGTCTCTGACCCAGGTGGCCTCCGCCACCCTCCCAGCATCCTGCCACTCCTGGATCCGGCCAGCAGGGGGCTCCCACCACGCGTGGATGAGAGTTCGGCGATGCAGCCAGACCCGA
>gene=hg18_chr1_149833314_149833585_+; species=SPECIES_0
CATGGGTCTTGGGGGAATGCTTGAGACGTTTAGCCGGTGAACCTGAAAACGATTTCATTTGCGAAGTGGAGGTATCCTGCGCCCCAGGATGCAGCCACTAGAGGGCAGCAAGTCTTCCAGCACCTGTGCAGGTGGCCCCGCCGGGCCACAGGAAGACAAGCAAGTTGTCTTAGACCTGCCTGGGTCCTGTAGTTTTCATGTTGTAAATCCTAAACTCAGTTCTTTAGCAAAGAGCAGCCAGCCA
>gene=hg18_chr1_149833314_149833585_+; species=SPECIES_1
CATGGGTCTTGGGGGAATACTTGAGTCGTTTAGCCGGTGAACCTGAAAACGATTTCATTTGCGAAGTCGAGGTATCCTGCACCCCAGGATGCAACCACTAGAGGGCAGCAAGGCTCTGAGCACCTGGGCAGGTGTCCCCTCCGGGCCACAGGAAGACAAGCAGGCTGTCCTAGACCTACCTGGGTCCTATAGTTATCATGTTGTAAATTCCAAATTCAGTTCTTTAGCAAACAGAGGCCAGCCA
>gene=hg18_chr1_149833314_149833585_+; species=SPECIES_2
CGTGGATCTTTGGGGAGGGCCCTACATATTCAGCCAGTGAACTTGAAAACTAGTTTGTTTGCCAAGAGGAGGTGAACTACACCCCAGGCTGCAGCCACAAGAGGGCAGCAGGTCCTTGAGCACCTAGGCAGGTGCCTACCCTGGGCCTCAGGAAGAAAAGCAACCACTCCAAGACCTGCCTGGCTCCTGGAGCTTTCCTGTTGTAAATCCCAAACTCACTTATTTAGTGAAGGGCAGCCAGCCA
>gene=hg18_chr1_149833314_149833585_+; species=SPECIES_3
CATGGATCTTTGGGGAACGCTTGAGACATTCACTCAGTAAACCTGAAAAATATTTTGTTTGCTAAGTGAAGGTACACTGCACCGCATGTTGTAGGCACCAGAGGGCAGCAGGTCCTCCAGCACCTGGGCAGGTGGCCATGGTGGGCCACAGGAAGAGAAGCAGCCTTTCCTGGACCTGCCTAGGGCCCAGAGTTTCCCTGTTGTAAAGGCCAAACTCACTTCTTTAGCTAAGGGCAGCCAGCCA
>gene=hg18_chr1_149833314_149833585_+; species=SPECIES_4
TGTGGGTATTTGGGGAGTGCTTGAGACCTTTAGCCTGTGAACCTGAAAACAAGTTTGTTTGCCAAGTGGGGGTATACTACACCCCAGCTTGCAGCCACAAGAGGGCAGCAGGTGCCCGAACACCTGGGCAGGTGGCGTTGGTGGGCCTCAGGAAGACAAGCAGCCTCTGCTAGACCTGCCTGGGTCCTGGAATTCTCCTGTCATAAACCCCAAACTCACTTCTTTAGCAAAGGGCAGCCAGCCA
>gene=hg18_chr17_33901887_33902095_+; species=SPECIES_0
CAAGCCCTGGTCCTGTAGGTTCTTACTGTGCATGGGCGGAGGAGAACCCAGAGTGGCCAGCAGAGGGCGCAGAAGGCCTTGGTTTTCGAGAGCCCAACCCAAGGCAGCACTGCCGCCTTCTGGTGTGCACACGGATATCATTATGAATCGTTTTTCCATTTCCAATTCTTGTTACAGCCATGAGACAGAC
>gene=hg18_chr17_33901887_33902095_+; species=SPECIES_1
CAAACCCTGTTCCTGTAGGTTCTTACTGGGCATGGGCGGAGGAGAACCCAGAGTGGCCAGCAGAGGGCGCAGGAGGCCTTGGTCTTCCAGAGCCCACCCCAAGGCAGTACTGCCGCCTTCTGGGGCACACGTGGATGTTATTATGAATCATTTTTCCATTTCCAATTCTTGTTACAGTCATGGGACAGAC
>gene=hg18_chr17_33901887_33902095_+; species=SPECIES_2
CAAGCCTGGTTTCTAAGGAGTCTTATTATCCACCACAGGATGAGAACCCAGAATGGCCAGCAGAAGGCGCAGGAGGCTTTTTTTCTCTAGCGCCAAACCCAGGGCAGCACTGCCCCCTTCTGGGGCACTCAGAGATGTTTTTATGAATCATTTTTCCATTTCCAAATCTTGGTGGGACCATGGAACAAAA
>gene=hg18_chr17_33901887_33902095_+; species=SPECIES_3
CAACCCCTGTCTCTAAGGATTCTTTTTGTCCATGATGGGATGAGAACCTAGAGCAGCCAGCAGAGGGCGCAGGAGGCCTTGGTCCTCTGGAGCCAAACCCAGGACAGCACCGCCCCCTTCTGGGGCACTCAGGAATGTTTTTATAAATCACTTTTCCATTTCCAAATCTCCCTATGGCCAGGGAATAGAC
>gene=hg18_chr17_33901887_33902095_+; species=SPECIES_4
CAAGCCCTGTTTCTGAGGATCCTTGTTGTCGGTGACGGGATGAGAAACCAGAGCCGCCAGCAGAGGGCGCAGGAGGCCTTGGTCTTCCAGACCCAAACCCAGGGCAGCACCACTCGCTTCTGGGGTGCTCAGTGGTGTTTTTATGAATCAGTTTTCTATTTCCAGATTTTAGTATGGCCAGGGAACAGAC
>gene=hg18_chr7_131024425_131024788_+; species=SPECIES_0
GAGAGCAACCTCCCTTCATGGCCTGGGTAGGGCCCAGATACAGGATCCTGTGGGAGGAACAGAGATTGAAGAGGCTCTGGAAGGAAAGGTGATTCCATTTGGGTTATGCAGGATGCACTGCTGGGATCGTCCACCAGAGGGCAGGAGAGACCAACACATGAGGCAGGGGGCCAGCCACAGAGCTGCGGGGTTATTGGCTTCCCCTGGGGACTGGGTGGACAGGAGAGAGAATGGATAGGGCGACCTAGGCAGAATCTTCTTC
>gene=hg18_chr7_131024425_131024788_+; species=SPECIES_1
GAGAGCAACCCCCCTTCATGGCCTGGGTAGGGCCCAGATACAGGATCCTGTGGGAGGAACAGAAACTGAAGAGGCTGTGGGAGGAAAGCTGATTGCATTTGGGTTATGCAGGATGCACTGCTGGAGTCGTCCACCAGAGGGCAGGAGAGACCCACACATGAGGCTGGGGGCCAGCCACAGAGCGGCGGGGTTATTGGCTTCTCCTGGGGATTGGGTGGCCAGGAGAGAGAATGCAGAGGGTGAGCTAGGCAGAATCTTCTTC
>gene=hg18_chr7_131024425_131024788_+; species=SPECIES_2
GAAGGAAAGCTCCCATCCTGGCCTGGCGAGGGTTCAGGAACAGCATCCTGTGGAAAGAGCAAAGACTGGCAAGGTGATGGGAGGAAAGGCGATTGCATTTGGGTTGCACAGGTTGCACTGCTACAGCTGTCCAGCAGAGGGCAGGAGAGGCCCACGCATGAGGCTCCGAGCGGGCTGTAGAGCTCCCGGGTCTTTGGCCTTGGCTGCCGGCTGGGAGATCAGGAGAAACGATGGGGAGGAAAATCTCGGCCAAGTCTTCTTC
>gene=hg18_chr7_131024425_131024788_+; species=SPECIES_3
GAGAGCAAGTAACCATCCAAACGTAGCACCCATCCAGACACAGCATCCTGTGGAAAGAGCAAAGGTCAGAGAGGCCGTGGGAAGAAAGGTGATTACACTTGGGTTGTGCAGGTTGCACTGCTGTGGTGGTCCACCAGAGGGAAGGAGAGACCCACACATGAGGCTCAAGGCTGGCTGCAGGGCTTCGGGGTCGCTGGCCTTGGCTGGGGGCTGGGTGGTCAGGAGAGAGGATAGGGAGGAAAATCTAGGCCAAGTCTTCTTC
>gene=hg18_chr7_131024425_131024788_+; species=SPECIES_4
GAGAGCAAGCTCCCATCCTGGCGTAGCCAGGGCCCAGATCCATCATCCTGTGGAAAGAGCAAAGACTGGAGAGGTGGTGGGAGGAAGGGAGATTGCGTTTGGGTTGTGCAGGTTGCACTGCTGTGGTCGTCCACCAGAGGGCAGGAGAGACCCACACATGAGGCTCAGGACCAGTTGCAGCGCTTCGGGGTCACTGGCCTTGACTGGGGGCTGGGTGGTCAGGAAAGAGGATAGGGAGGAAAAGCTAGGCCCAGTCTTCTTC
>gene=hg18_chr11_57092245_57092500_+; species=SPECIES_0
GCCCAGCGCTCCATCTCAAACTGCGTGGGGGATGGCGTAGACGCCCTCCCACCGCTCGGGATCCTTCTGCCCGGCGTTCGCTTGGGGCAGAGCACCGCAAGGGGCGCTGTTGGACCCTTCCTTTTGCTTTGGGGGTTCGGTCTACCATTCAGTCCTTACTAGGTTTAGTATTTCTAAGTGCTACTGTATG
>gene=hg18_chr11_57092245_57092500_+; species=SPECIES_1
GCCCAGCGCTCCTTCTCAAACTGCGTGAGGGACGGCGTAGACGTCCTCCCACCGCTGGGAATCCTTCTGTCCGGCGTTCGCTTGGGGCAGAGCACCTCAAGGGGCGCTGTTGGACCCTTCCTTTTGCTTTGGGGGTTCGGTCTACCATTCAGTCCTTACTAGGCTTAGTATTTCCAAGTGCTACTGTATA
>gene=hg18_chr11_57092245_57092500_+; species=SPECIES_2
GCCCCGTGTCCCAACTCCAGATGGCTGGGAGACACCGGAGACGTCCCCCGGGCCCTCGGGGTCCTTCTGTCCCGCACTGGCTGGGTGCAGAGCACCCCGAGGGGCGCCCTCAGACCCATCCTCTAGCTTCGGGGGTCTGGTGGGCCTTTCAGTCCTTTCTAGGTTTCGTATTTGGTGGTGTTGGTGAGAG
>gene=hg18_chr11_57092245_57092500_+; species=SPECIES_3
GCGCGGCGTCAGGACTCGAGATGGGTGGGAGGCGGCGTGGACGCCGGCCGTGCCCTCGGGGCGCTTCTTCCCGGCGCGGCCTGGGTGCAGAGCACCGCAAGGGGCGCCGGGGGAGCCGTCCTCCCGCTCTGGGGTCCCGGCCGCACGTTCGGTCCCTGCTGGATTTAAGGCTTGGGAGGGCCACTGAGAA
>gene=hg18_chr11_57092245_57092500_+; species=SPECIES_4
GCCCAGTGCCCCACGTCAAAATGGATGGGGACCGGCGTAAACGCCCTCCGACCCCTCGGGATCCTTCTGTCAAGCGTTTGCTTGGTGCAGGGCACCGCAAGGGGCGCTGTTGGACCGAGCCTCTTGCTTTGGGGGTTTGGTCGACCATTCGGTTCTTATTAGCTTTAGCCTTTATAAGTGCTACTAAACG
>gene=hg18_chr2_11921269_11921572_+; species=SPECIES_0
TGGAAGTGTTTTGTGTTCCTCTCCCCCTCAGTACTTGCTTCCAACATCTTTCCTTTGTTGGGTCAGAGGTGGGGTCGTTCCCCTTGCCACCAGCAGATGGTGCCAACAACCCCTGCAGGGAACGAGGCTGCCTCCCCAGTCTCCACCATCCAGCTCCGCCCCTTCTCTGGGAGTCAGTCATTCCAGGTCCCAGGCAGAAAGTTACACAAAACACTTTGTGTCTGTCAGCAGATTCCTGGAAGGTCACGCTGAATGATGAAT
>gene=hg18_chr2_11921269_11921572_+; species=SPECIES_1
TGGAAGTGCTGTATGTTCCTCTCCCCCTCAGTACTTGCTTCCAACATCTTTCCTTTGTTGGGTCAGAGGTGGGGTCGTTCCCCTTGCCACCAGCAGATGGTGCCAACAACCCCTGCAGGGAAGGAGGCTGCCTCCCCAGTCTTCACCATCTAGCTCCGCCCCTTCTCCGGGAGTCAGTCATTCCAGGTCCCAGGCAGAAAGTCACACAAAACACTTTGTGTCTGTCAGCAGATTCCTGGAAGGTCACGCTGAATGATGAAT
>gene=hg18_chr2_11921269_11921572_+; species=SPECIES_2
TGGAAATCTTTTTTGTTCCTCTCCTCTACATTACCTTCTTTCGAAACGTTAACTTTGTTTGGGCAGAGATGGCGTAGTTCCCCAGGCCATCAGCAGATGGCGCCAACAAGCGGTGCTGGGAACAAGGTTAGCTCCCAACCCTCCCCCACCCCGCTCCGCCCCTTCCCTGCCTCTCAGTCATTCCAGGACCCAGGCAGAAAGTCACACAGAACACTGTGTGTCTGTCAGCAGATTCCTGGAAGGTCACGCTGAATGATGAAT
>gene=hg18_chr2_11921269_11921572_+; species=SPECIES_3
TGGAAACATTTTTTGTTCCTCTGGGGTTCAGTACCTTCTCTCGAAAGTTTTACTTGGTTAGACCTGAGGTGGCGTGGTTCCCCACACCACCAGCAGATGGCGCAGACAAGCCGAGTCTGGACTAAGGCCTGCCCCCCAACCTCAGCCTTTCTGCCCCCCCCTTTCTCTGCGACCTAGTCATTCCAGGTCCCAGGCAGAAAGTCACACAGAACACTTTGTGTCTGTCAGCAGATTCCTGGAAGGTCACGCTGAATGATGAAT
>gene=hg18_chr2_11921269_11921572_+; species=SPECIES_4
TGGAAATATCTTTTGTTGCTCTCCTCCACACCACCTGCTCTCGACATTTTTACTTGGTTTCATCCGAGCTGGGGTGGTTCCCCACGCCACCAGCAGATGGTGCCAACAAGCCGAGCCGGGATCGAGCCTGGCTCCCCATGCTCCGCCCTCCTGCTCCTCCTCCTCTCTTCAACGCAGTCATTCCAGGTCCCAGGCAGAAAGTCACACAAAACACTTAGCGTCCGTCAGCAGATTCCTGGAAGGTCACACTGAATGATGAAT
>gene=hg18_chr2_120115528_120115933_+; species=SPECIES_0
GGCGAGCTACGTACTAATGAAGCCCTCGAGCAATAATCTCCTCCTCTCTGAGGGAGAGGAGTGATGGCATCCTCACATGTGTTGTGAGGAATCTTGTGAAGCATCTAGCATCATGCTTAGTAACTCTTCTCACTTCTACCCTCCCCGCCCACTAAGCGGCGCAGTCACTCCATCGCCACCAGATGGCGATAGTCCGTCACCCTGCCTCATTTTGCTGCGGGTGAGGATGCTTCAGAACTGACCTATGCA
>gene=hg18_chr2_120115528_120115933_+; species=SPECIES_1
GGCGAGCTACGTATTAATGAAGCCCTGGAGCAATAATCTCCTCCTCTCTGAGACAGAGGAGTGACGGCATCCTCACATGTGTTGTGAGGAATCTTGTGAAGCATCTAGCATCATTCTTAGTAACTCTTCTCGCTTCTACCCTCCCCGCCCACTAAGTGTCGCAGTCACTCCATCGCCACCAGATGGCGATGGTCCGTCACCCTGCCTCATTTTGCTGCGGGTGAGGATGCTTCAGATCTGACCGCTGCA
>gene=hg18_chr2_120115528_120115933_+; species=SPECIES_2
GGCGAGTCACCCATCCCTGAAGCCCTTGAGCAATGATTTCCTTGTCTATGAAATGGGGACCTGAAGGAGTCCCTACGGCACTTATCAGGACTCACGTGGTGCCTCCAGCACTGTCCTTAATAACTCTTCCCACTCCTGCCGCCCCCACCCACTAAACCTTGCAGTCACTCTGCTGCCACGAGATGGCGATGACCCTCCATCGATCCTCATTTTGCTGAGAGTGAAGGCACTTCAGAACAGACCCCAGTC
>gene=hg18_chr2_120115528_120115933_+; species=SPECIES_3
GGCAAGTTACTTATTACGGAAGCCCTTGGACAGTCCCTCCCTGATCGGTGAGGCAGAGAGGTGATGGCATCTTCACCACCCTTGTGGGGAATGATATGGAGCATCCAGCACCATCCTTAATAACTCTTGCCACCCCCACCGCCCCCAGCCACTAAACCTTGCGGTGCCTCTGCTGCCACCAGATGGCGACAGTCTGCCACCCTGCCTGCCTTCCCTGTGGGTGAGGACACTTTAGGCTTCACCCACATA
>gene=hg18_chr2_120115528_120115933_+; species=SPECIES_4
GGCAAGTTACTTCTTACTGAAGCCCTTGAGCAATAGTTTGCTCGTCTGTGAAATGGGAGGGTGATGGCATCCTCACCGCTGTTGTGAGGTATGACGTGAAGCATCTAGCGCCATCTTTAATAACTCTTCTCTCCTCTACTCACCCCACCCACTAAACCTTGCAATCTCTCTGTTGCCACCAGATGGCAATGGTCCGTCACCCTGCCTCATTTTGCTGTGGCTGAGGACACTTCAAAATTGACTCACATC
>gene=hg18_chr21_45373048_45373275_+; species=SPECIES_0
GTTCTGTTGATACGCAGCCTTAGCTCACCTGAGTCCCTCCTGGTTCTGGGTGGTGCCCCGGTCAGTGCTCGGCACTTGGTGAAGCCTTTTAC
>gene=hg18_chr21_45373048_45373275_+; species=SPECIES_1
GTTCTGTTCATACGCAGCCTTAGCTCACCTGAGTCCCTCCTGGTTCTGGGCGGCGCCCCGGTCAGTGCTCAGCACTTGGTGCAGCCTTTTAC
>gene=hg18_chr21_45373048_45373275_+; species=SPECIES_2
GGTCTGTTCCTCTACAGCCTCAGCTGGTCTCTGCCCCCCCAGCTGCCGCGTGGCAAGTCGAACATTTCTTCGGACTTATTGTTGACTATTAC
>gene=hg18_chr21_45373048_45373275_+; species=SPECIES_3
GTGCTGTCGCGCTGCTGCCTCTGGTGTGCGGGCCGCCACCTGCAAGCGGGCGGCAGCGCGGCCGGTGCTCAGCACTCGCTGCAGCTGCTTAC
>gene=hg18_chr21_45373048_45373275_+; species=SPECIES_4
GTTCTGTTCCTCCCCAGCCTCAGCTCGCCTCTGTCCCCGCAGCTCGCGGTCGGGCTCCCGGTCAGTGCGCAGCACTTGCTGTAGCCTCTTAG
>gene=hg18_chr12_47616495_47616791_+; species=SPECIES_0
AGAGGGAGTGGGCAGAAATGGAATGAAACACCCAATCCCAAAAGAGCTGTTAAGTGAATGGGAATGTAGAAAGACCACCCCTGCCAAGGGCTTAGCAGCCAGGGATACTACCAAGATCACTTACTGCCCCCTGCTGGACAGATCTGGGGCAGCACCAAGGCAACCTCCTAACATTCCAGCCCCATTGGTCCCTGGAGCCCCCAAAACAAGGTAGGGGTGGCCTGAAGTGAGAAACCTATTTAGGACTGACATTAACTAGAGAAAGTCAGGGAATGAGGCAGGAG
>gene=hg18_chr12_47616495_47616791_+; species=SPECIES_1
AGAGGGAGTGGGCAGAAATGGAATGAAATACCCAATCCCAAAAGAGCTGTTAAGTGAATGGGAATGTAGAAAGACCACCCCTGCCAAGGGCTTAGCAGCCAGGGATACTACCAAGATCACTTACTGCTCCCTGCTGGACAGATCTGGGGCAGCACCAAGGCCACCTCCTAACATTTCAGCCCCATTGGTCCCTGGAGCCCCCAAAACAAGGTAGGGGTGGCCTGAAATGAGAAACCTATTTAGGACTGGCATTAACTAGAGAAAGTCAGGGAATGAGGCAGGAG
>gene=hg18_chr12_47616495_47616791_+; species=SPECIES_2
GGAGGGAGTGGGTAGAAGTGGAATGAAACACCCAATTCCGAAAGCGCTTTTGGGTGAATGGGAATGCAGAAAGACCGCCCCTGCCGAGGGCCCAGCAGCCTGGCATACTAACAAGATCATTTACTGCCCCCTGCTGGACAGATCTTGAGCAGCACCCAGGCAACCTCCCAACACCTCAGCCCCACCAGTCCCTGAAGGCCCTAAACCAAGGTCGGGGTGGTCTAAAATGAGAAACCCATTTGGGACTGACATTAACTTGGCAGGGTTAGAGAGGGAGGCAGGAG
>gene=hg18_chr12_47616495_47616791_+; species=SPECIES_3
GGAGGGAGCAGGCAACAATGGAATGAGAAACCCAATCCAAAAAGAGCTTTCAGGTGAATGGGAATGTAGAAAGACCACCCCTGCCAAGGGCCTAGCAGCCAGGGATACTCCCAACATCACTTACTGCCCCCTGCTGGATGGATCTTGAGCAGCACCAAGGCAACCTCCTAACACCGCAGGCCCCCTGGTCTCTGGAGCCCCCAAAACAAGGTAGGGGTGGCCTAAAATAAGAAACCTAATTGGGATTGCCATTGACTAGGGAGGGTCAGACTGGGAGGCAGGAG
>gene=hg18_chr12_47616495_47616791_+; species=SPECIES_4
GGAGGGAGTAGGCAGAAATGGAACCAAACACCCAATCCCAAAAAAGCTTTTAGGTGAATGGGAATGTAGAAGGGCCACCCCTGCCAAGGACCTAGCAGCCAGGGATACTACCAAGACCACTTACTGCCCCCTGCTGGACAGATCTTGAGCAGCACCAAGGCCACCTCCTAATACCTCAGCCCCCTTGGTCCCTGGAGCCCCCAAAACGAGGTGGGGGTGGCCTAAAATAAGAAACCTATTTGGGACCGGCATTAACTAGGGAGAGTTAGAGAAGGATGAAGCTG
>gene=hg18_chr17_24964581_24964850_+; species=SPECIES_0
CCACGTGTTCCGGACTACGACGAGCAGCTGCGGCTGGCATGGAACTGTCGGCGCAGGAGCAGGAGGAGAGGCGGCGGCGCGCGCGCCAGGAGGAGAGGAGCTGAGCGCATCCTGAGGCTCTCACTGACCGAGCAGTAGCGCCTGCCGGGACCCTCGCCAGCGCCACGCGCGCCCGCCCAGGAGCCAGCAAACCCCGCCTGCGCGCCTGCAGGGCTGGAGACTGGAGCCACCGCCTCGCGGGTGC
>gene=hg18_chr17_24964581_24964850_+; species=SPECIES_1
CCACGTGTTCCGGACTACGACGAGCAGCTGCGGCTGGCATGGAGCTGTCGGCGCAGGAGCAGGAGGAGCGGCGGCGGCGCGCGCGCCAGGAGGAGAGGAGCTGAGCGCATCCTTAGGCTCTCACTGACCGAGCAGTAGCGCCTGCCGGGACCCTCGCCTGCGCCATGCGCGCCCGCCCAGGAGCCAGCAAGCCTAGCCTGCGCGCCTGCAGGGCTGGAGACTGGAGCCACTGCCTCGCCGGTGC
>gene=hg18_chr17_24964581_24964850_+; species=SPECIES_2
CCACGTGTTCCGGACTACGACGAGCAGTTGCGGCTGGCATGGAGCTGTCTGCGCAGGAGCAGGAGGAGCGGCGGCGGCGCGCGCGACAGGAGGAGAGGAGCTGAACGCATCCTGCGGCTCTCCCTGACCGAGCAGTAGTGCCTGCCGGGCGCCCAGGCCACGCCCCGCGGAACCGCCCCGGAGCGAGACCGCCCCGCCCGCACGCTCGCCGGTCTGGAGACCGGAGGGGTCGCCTCGCGGGCGC
>gene=hg18_chr17_24964581_24964850_+; species=SPECIES_3
CCACGTGTTCCGGACTACGACGAGCAGCTGCGGCTGGCATGGAGCTGTCGGCGCAGGAGCAGGAGGAGCGGCGGCGGCGCGCGCGCCAGGAGGAGAGGAGCTGAGCGCATCCTGCGGCTCTCGCTGACGGAGCAGTAGCGCCTGCCGGGCCCCTCGGCCACGCCCCGCGCGACTGCCCCGGAGCGAGACTCGCTCGGCTGCCCGCGTACCCGCCGGGACCGTGGAGGCGCGGCCTCGGGGGCGC
>gene=hg18_chr17_24964581_24964850_+; species=SPECIES_4
TAACCATTTCAGTACTAGGACAATCCTCTCACACTTACATCTAACAATAAAATAAAGATTATGAGTAGCGGCTTTGGAAAATCCACCAAGAGAAGATGATCAATTATCATCATGACTCAGCCAATGAAAGAGCAGTAGTGCCTATCGGTCTAATCAGTCACGCCACGCGTGCAAGGCCCGGAGCCAGTCCTCCACGCCCGCGCGCCCGCCGGGCTGGAGACTGGAGCGGCCGCCTCGGGGACTT
>gene=hg18_chr6_132642391_132642879_+; species=SPECIES_0
GAATTTACGACTCTTTGCAAAGTGCCAGATCTACCAGAAGAGGGCACTGTGCTCCTAATTCACTCCGAAAGAAGCAAACATTAGAAACGCTCTGTTCCTGTCTTATCCCAGAATCCAGGGGTGAAAAAGGAATGTTTACACGCATCTGCATTTGGAGATGAAACGGAAGTCATGAGTTCAATAGTTCCAAAGCAAGAAAACAAATTACTGGTTGTCACCAGAGTCATTTTTCGTCCATGCCACACGGT
>gene=hg18_chr6_132642391_132642879_+; species=SPECIES_1
GAATTTACCACTCTTTGCAAAGTGCCAGATCTACCAGAAGAGGGCACTGTGCTCCCAATTGACTCCAAAAGAAGCAAACATTCCAAACGCACCGTTCTTGTCTTATCCCAGAATCCAGGGGTGCAAAAGGAATGTTTACACGCGTCTGCATTTGGAGATGAAACAGAAGCCATGAGTTCAATACTTCCAAAGCAAGAAAACAAATTACTAGTTGTCACCAAAGTCATTTTTCGTCCATGCCACACGAT
>gene=hg18_chr6_132642391_132642879_+; species=SPECIES_2
GAATTTACCACTCTTTGCGAAGGGACAGATCTACCACAAGAGAGCAGTGTACTTCTAAGTCAATCTTAGACTTAATAAGATTAGAAACGCACTCTTCCTGGCTGAACTCAGGCTGATTATGTCTACAGCCAAAGATGGAGAACCTCTGTATTGGGAGATAAAAGAGAAATCATTAGCTCAATAGTTTCAAAGCAAGAAAACAAGGAATAGTCTGCCGGCATGGTCATTTTCCATTCATGCCACAAGAG
>gene=hg18_chr6_132642391_132642879_+; species=SPECIES_3
GAATTTGCCACTCTTTGCAAAGTGACAAATCTACCACAAGAGGGCACTGTGCTCCTAATTGGCTCTAAAAGAAACTAAAATCCAAAACGCCCTCTTAGTGGCCTATCCCGGAATCCAGTTGTACAAAAGGAACGTTTGCGTGTGTCTGTATTTGGCGATAAAACAGATGCCATGAACTCCATGGTTCCAAAACAAGAAGTCAAGCTGTTGGCTGCTTGCAAGATCATTCCTCATTTGTACCACAAGAT
>gene=hg18_chr6_132642391_132642879_+; species=SPECIES_4
GAATTTACCATTCTTTGCAAAGCGACAGATCTACCACAAGAGGGCACTGTGCTCCCAGTTCACTCCAAAAGAAGCTGAAGTTAGAAACGCTCTCTTCCTGGGTTACCCCAGAATCCAGATGTGTAAAAGGAACGTTTGCACGTGTCTGTATTTGGAGATGAGACAGAAGCCATGAGCTCAGCTGTTCCAAAGCAAGAAAACAAACTACAGGTTGTCAGCAAGGTCATTTTTCGTTCGTGCCACAAGAT
>gene=hg18_chr10_80087422_80087614_+; species=SPECIES_0
CTTGGATTTACAGATGCGCCTTCAACCCACTTTCTAACCAGGGCATCTGTCCCCTGCCAGGAGACACTGAGCACCACCCGTGAGACGGAGCTCCCCCTACTGGCTGAGAGCTACTCCAGGGCGGGTTTCAGAACCAGCCACTAACTCTCTGTGTGT
>gene=hg18_chr10_80087422_80087614_+; species=SPECIES_1
CTTGGATTTACAGATGTGCCTTCAACCCACTTCCTAGCCAGGGCATGTGTCCCCTGCCAGGAGACTCTGAGCCCCTCCCATGAGACAGAGCTCCCCCTACTGGCTGAGAGCTGCTCCAGGGTGGGTTTCAGAACCCGCCATTAACTCCCTGTGTGT
>gene=hg18_chr10_80087422_80087614_+; species=SPECIES_2
CCGGGCTTTACACATGAGCTTCCAATCCACTTCCTAACCAGGTGATGTATCTGCTACCAGGGCGTTCTCAGTACCACCCGCATGGTGTAGCTCACCCTCCCGGCTGAGAGCTGCCCCAGGGAGGGTTTCAGAACCAGCCCCTAACTCACTGTGTGT
>gene=hg18_chr10_80087422_80087614_+; species=SPECIES_3
CCGGGCTGTACAGATGAGCTTGGAACCCACTTCCCAACCAGGGCATGTGCCTCCTGCCAGGTCATTCTGAACGCCCCCCCTGTGATGCAGCGCACTCTGCGGACTGAGAGCTTCCCCAGGGTGGCTTTCGGAACCAGCCACTAGCTCACTGCGGAT
>gene=hg18_chr10_80087422_80087614_+; species=SPECIES_4
CTGGGCTTTACATAAGAGCTTTCAACCCACTTCCTGACCAGGGCATGTGTCTCCTGCCAGAGCATTCTGAACATCACCCACATGATGGAGCTCACCTGCCCAGCTGAGAGCTGCCCCAGGGTGGGTTTCAGAACCAGCCACTAACTCACTGTGTAT
>gene=hg18_chr14_74442195_74442578_+; species=SPECIES_0
CCCCACTCTGGTCCTTCAGAGCCAGGCACGTGGTGTCAGAAGCGCCACCTGGTGGTGACTGGGATGCTGGGAGGAGCTGAGGGCAAAACTATGGAAATTCCAGGTCCCACGCCCGGTGACAACCCTGAGAGGACCCCCACTGGATTGTCTTTGAGGTAACCACTCACCCCAGCTTTTCAGAGACCAGAGGCAAGACATTTCTGGCTAAGAGCCTGGATAGTTGTTCCATGCGTTTTGTG
>gene=hg18_chr14_74442195_74442578_+; species=SPECIES_1
CCCCACTCTGGCCCTTCAGAGCCAGACATGTGGTGTAGGAAGCGCCACCTGGTGGTGACTGGGATGCTGGGAGGAGCTGGGGGCAACACTATGGAAGTTCCAGGTCCCACACCCGGTGACAACCCTGAGAGGACCCCCACTGGATTGTCTTTGGGACAACCACTCACCCCAGTTTTTCAGAGACCAGAAGCAAGACGTTTCTGGCTAAGAGCCTGGATAGTTGTTCCATACATTTTGTG
>gene=hg18_chr14_74442195_74442578_+; species=SPECIES_2
CCCCACCCCAGCCCTTCACAGCCAGACTGGAGGTGTCAGAGATGCCCCCTGGTGGTGATGGAGACACGAGAAAGGGTTGAGGGCAGAGCTATGGAAATTTGTCATGCCACACCCAGTGACAGTCCTGAGAGGACCCCCATCGGATTATCTTTGGGGTAACTACTTATGCTAGCTCTTCAGAGACCAGAAACTTCTTGCTTCTGGCTAGAAGCTTGGGCAATCATTCTGGGTGTTGCGTG
>gene=hg18_chr14_74442195_74442578_+; species=SPECIES_3
CCCTACCCTAGACCTTTGCAGCCCGACTGGAGCTGTCAGAGGCGCCACCTGGTGTTGGTGGGGACACTGGAGGGAGTTGGGGGCAGAGCTGTGGAAATGTGTCGGGCCACACCCAGTGACAGCACCGAGAGGACCCCCACCGGACTGTCTTTGGGGTAACTACTTACCCCAGCTCTTCAGGGACCAGAAATATTTTGCTTCTGGCTAAAAGCTTAGGCAATCATTCCATGTGTTTTGTG
>gene=hg18_chr14_74442195_74442578_+; species=SPECIES_4
CCCCATCCTAGCCCTTCACAGCCAGACTGGAGGTGTCAGAGGCGCCACCTGGTGGTGGTAGAGACACCAGAAGGAGTTGGGAGCAGAGCTATGGAAGTTTGTAGTGCCACACCCAGTGACAGTCCTGAGAGGATCCCCATCGGACTGTCTTTGGGGTAACTACTTACCCCAGCTCTTCAGAGACCAGAAACATCTTGCTTCTGGCTAAAAGCTTGGGCAATCATTCCATGTGTTTTGTG
>gene=hg18_chr2_219465715_219466006_+; species=SPECIES_0
CCCTCCGGTGCCTCCGCAGGCAGTGATGGAGAACATGCGGCGGAAGTGCAAGTGCCACGGCACGTCAGGCAGCTGCCAGCTCAAGACGTGCTGGAGGGACGCCCGAGTTCCGCACCGTGGGGGCGCTGCTGCGCAGCCGCTCCACCGCGCCACGCTCATCCGGCCGCACAACCGCAACGCTGGAGCCGGGCACCCTCGCCGGCGCCCGCGCCGACGGGCCGCCGACCTGGTCTACTTCGAAAAG
>gene=hg18_chr2_219465715_219466006_+; species=SPECIES_1
CCCTCCGGTGCCTCCGCAGGCAGTGATGGAAAACATGCGGCGGAAGTGCAAGTGCCACGGCACGTCAGGCAGCTGCCAGCTCAAGACGTGCTGGAGGGACGCCCGAGTTCCGCACCGTGGGGGCGCTGCTGCGCAGCCGCTCCACCGCGCCACGCTCATCCGGCCGCACAACCGCAACGCTGGAGCCGGGCACCCTCGCCGGCGCCCGCGCCGCCGGGCCGCCGACCTGGTCTACTTCGAAAAG
>gene=hg18_chr2_219465715_219466006_+; species=SPECIES_2
CCCTCCCGTGCCTCTGCAGGCGGTGATGGAGAACATGCGGCGGAAGTGCAAGTGCCATGGCACGTCAGGCAGCTGCCAGCTCAAGACTTGCTGGAGGGACGCCCGAGTTCCGCGCGGTGGGGGCGCTGCTGCGCAGCCGCTCCACCGCGCCACGCTCATCCGCCCGCACAACCGCAACACTGGAGCCCGGCACCCTCGCCCGCCTCCACGGCGCCGCGCCGCCGACCTGGTCTACTTCGAGAAG
>gene=hg18_chr2_219465715_219466006_+; species=SPECIES_3
CCCTCCCGTGCCTCCGCAGGCGGTGATGGAGAACATGCGGCGGAAGTGCAAGTGCCACGGCACGTCGGGCAGCTGCCAGCTCAAGACGTGCTGGAGGGACGCCGGAGTTCCGCGCGGTGGGGGCGCTGCTGCGCAGCCGCTCCACCGCGCCACGCTCATCCGGCCGCACAACCGCAACGCTGGAGCCCGGCGCCCTCGCCGGCGCCCGCGGCGCCGCGCCGCCGACCTGGTCTACTTCGAGAAG
>gene=hg18_chr2_219465715_219466006_+; species=SPECIES_4
CCCTCCTCTGATGCTCTAGGTGGTAACTGAAAACCTGAAGCGGAAATGCAAGTGCCATGGCACGTCAGGCAGCTGCCAGTTCAAGACATGTTGGAGGGCCGCCCGAGTTCCGGGCAGTGGGGGCAGCGTTGAGAAGCGGCTGGGCCGGGCCATCTTCATCGATACCCACAACCGCAACTCTGGAGCCTTCCAACCTCGCCTGCGTCCCCGTCGCCTCTCAGGAGAGCTGGTCTACTTTGAGAAG
>gene=hg18_chr22_42114355_42114584_+; species=SPECIES_0
GGACACATGCCCAGGCTGTGCCTGACCAGTGGCACCAGGTGCACTTCTCGCTTGCGTCCAGCAGGTGGCGCCCGCCTGCAAGGAGGGCCAGGCGGAGGTGGGTGTAAGGTCCCATCCCAGGGGTGTGTCTGCTCACAGCTC
>gene=hg18_chr22_42114355_42114584_+; species=SPECIES_1
GCACACATGACCAGTCTGTGCCTGACCAGTGGCACCAGATGCACTTCTTGTTGGCGTCCAGCAGGTGGCGCCCGCCTGCAAGGAGGGCCAGGCAGAGGTGGGTGTAAGGGCCCATCCCAGGGGTGTGTCCGCTCACAGCTC
>gene=hg18_chr22_42114355_42114584_+; species=SPECIES_2
GGACACACGCCCACGCGGACAAGGAAAAGCGGACACAGATGCGCTTCTCAGCTGTGCCCAGCAGGTGGCGCCCGCCTGCCCACAGGCCCAGTCTCTGCTGAGTTGTGGGGCCCCTCACAGGGGTGTGTCTGCTCACAGTTC
>gene=hg18_chr22_42114355_42114584_+; species=SPECIES_3
GGGCACACGCGTAGGCGGACCAGGCCCAGTGGCATCAGATGCACGTCTCCCCTGCGCCCGGCAGGTGGCACCCGCCTGCCCACAGGCCCAGGCGCTGCTGGGTGGTGGGGCCCATCCCCGCCGCTCGTCTGCTCACAGCTT
>gene=hg18_chr22_42114355_42114584_+; species=SPECIES_4
GGAGTCACGCCCAGGCGGAGCAGGACCAGTGGCACCAGGTGCACTTCTCATCTGTGACCAGCAGGTGGCGCCCACCTGCCCTCAGGCCCTGTCCCTGCTCGGTGGTGGCGCCCATCGCAGGGGTGTGTCTGCCCACAGCTC
>gene=hg18_chr11_64602279_64602514_+; species=SPECIES_0
GTATGGGTGAAGACCACCCCTGCAGCAAGACTCCAGCTGGGCCTGTGCAGGGACCAGCCCAGAGCCATGAGCCAGCCCTTTGCTCCAAGCAGCCAGCGCCCTATCAACCTGCATTTACCAAACATCTCAACAGCAGACCAGAACGAAAACACAGCTTCTTGTAGTACA
>gene=hg18_chr11_64602279_64602514_+; species=SPECIES_1
GTGTGGGTGAAGACCACCCCTGCAGCAAGACTCCAGCTGGGCCTGCGCAGGCACCAGCCCAGAGCTGTGAGCCAGCCCTTTGCTCCAAGCAGCCAGTGCCCTATCAACCTGCATTTACCAAACATCTCAACAGCAGACCAGAACGAAAACACAGCTTCTTGTAGTACA
>gene=hg18_chr11_64602279_64602514_+; species=SPECIES_2
GTATGAGTAAAGAGCACGCCTTCAGCCGGGCCCCTTCCGGGCCACTGCAGGCATCGCCCCAGAACCCTGAGCCTGCCTTTCACCTCAAGCAGCCGTTGCTCCATCAGCCTGCATTTACCCAACATCTCAGCAGCAACACACAACTAAAATACAGCTTCCTGTAGTAGA
>gene=hg18_chr11_64602279_64602514_+; species=SPECIES_3
GTGCAAATGATGAAGGCACCTCTTGCCAGCCCCCTTCTCAGCCTGTGCAGGTGTCTGTCCAGAGCCCCGGGCCTGCCTTTTGCCCCAAGCAGCCAGTGCTACACCAGCCTGCATCTACTGAACATCTCAACAGCAGAGCAGAAATAAAACCCACCTTCTTGGAGTAAA
>gene=hg18_chr11_64602279_64602514_+; species=SPECIES_4
GGGTGAGTGAGGAGCATGCCAGATGCCAGCCTCGGTTTGTGCGTCTGGAGCCTGCGCACCTGGCGCCACACCCTGCCCTTTGTCCCCAGCGGCCAGGGCTCCAGCAGCCTGCATCTACTGACCATCTCAACAGCAGAACACAACGAAAGAACAGCTTCCTGGAGTAAA
>gene=hg18_chr14_68448044_68448485_+; species=SPECIES_0
CAAATATTATGCAAGATAAATACAGGCATAGCAGACATAAACTCAAAAACTGCCCGTGTGGAATCAAGCAGAGATCACCTCTCCGACCATGGCGGCCCTTGCAGATCTGTGAAATGGCCACTAGAGGGTGCTAGGGGAGCAAAGTGGAGGACGCCCCTCCTGCTTCCTCCCAGGCATTTCCCCACCCTCAGATTAACAACCCAAGAGCCAATACTTCCCATGGCGCCTTGGTTTCCCAAAGTGGGGA
>gene=hg18_chr14_68448044_68448485_+; species=SPECIES_1
CAAATATTATGCAAGATAAATACATGCATAGCAGACATAAACTCAAAAACTGCCCGTATGGAACCAAATAGAGATCACTTCTCCGACCATGACAGCCCTTGCAGATCTGTGAAGTGGTCACTAGAGGATGCTAGGGGAGCAGAGTAGAGGACGCCCCTCCTGCTTCCTCCCAGGCATTTCCCCACCCTCAGATGAACGACCCAAGAGCCAATACTTCCCATGGCGCCTTGGTTTCCCAAAGTGGGGA
>gene=hg18_chr14_68448044_68448485_+; species=SPECIES_2
TGAATATACTGAAAAATAAATACACACCTATCAGACATAAAGTCAAAAACTGCGGGTGTGAAACCAAAAAGAGACCACGGCCCCGACCATGGTGGCCCTTGCGGACGTGCAAGGTGGCCACCAGAGGGTGCTATGGGAGCAAAGTGGAGGCCATCTCTCATGCTCTCTCCTGAGCATTCCCCTACTCTGGGATTGACAACCCCAGAGCAGACACTTCCCACAGCATCTCGGTTTCTCAAAGTGAGGA
>gene=hg18_chr14_68448044_68448485_+; species=SPECIES_3
CTAATATATTACAAAATAAATACACACATATCAGATAGAAACTCAAAAACTGCTGGTGTGGAATCAAAAAAAGATCCCAGCCCCGACTACCATGGCCCTCAAAGATCTGTGAAGTGGCCACCAGAGGGCACTATGGGAGCAAAGTGGAGACCGTCGGTCCTGCTCTCTCCTGGGCATTTCCCTACCCTTGGATTAACAACCTAAAACCCAATACTTCCCACAGCACCTTAGTGTCCCAAAGTGAGGA
>gene=hg18_chr14_68448044_68448485_+; species=SPECIES_4
CAAATATATTACAAAATAAATACACATATATCAGACATAAACTCAAAAACTGCTGGTGTGAAATTAAAAAGAGATCACTGCCCCGACCACAGCAGCCCTTGCAGATCTGGAAAGTGGCCACCAGAGGGTGCTATGGGAGCAGAGTGGAGACCGTCCCTCCTGCTCCCTTCTGGGCGTTCTCCTACCCTCAGATTAACAACCCAAGAGCCAACACTTCCCACGGCACTTTGGTTTCTCAAAATGGGGA
>gene=hg18_chr9_138257796_138258129_+; species=SPECIES_0
CAAAGCTTCCCAGGAAGTGAGGCCTTCTGGATGTCTGTCAAGGCACGGAGGCAGTGGCACCCGCAGGTACACATGTCACCTGCAACAGGTCAGGTACCTCGCCCCCAGTGGGAGCAATGGCACAGCCTTGTCTGCGGGAAGCAGGGCGTGCCTGTGTGGTGCATGTGTGACCATGGTACACGGACAGGCT
>gene=hg18_chr9_138257796_138258129_+; species=SPECIES_1
CAGAGCTTCCTGGGAAGTGAGGCCTTCTGGATGTCTGTCAAGGCGTGGAGGCAGCGGCACCGGCGTGTACACATGTCACCTGCAACAGGTCAGGTACCTCGCCCCCAGTGGGAGCAACGGCACAGCCTTGTCTGCAGGAAGCAGGGCGTGGGTGTGTGGTGCACCGAGGGCCGTGGTACACGGACAGGCT
>gene=hg18_chr9_138257796_138258129_+; species=SPECIES_2
CAGAGCCACCTCCAAAGGCCGGCCCTCCTCATGTCTGAGGACACACACACACGTGCGCACACACAGGCGCACACACCACCTGGCACTGCTCAGGTTCCTCGCCCCCAGCGGGAGAGATGGGACAGGCTGGTCTGCAGGGCGCTAGGCCTGGCAACCAGCTGCACCTGCGGCCGCCTCACTTGGGCGCGCT
>gene=hg18_chr9_138257796_138258129_+; species=SPECIES_3
CAGAGCTTTCTAGGATGTAATACTGTCCTGAAGTCTGGGCACACACACACACACACACACACACACGGGCACAGATCATGTTCAACAGATCTGTTTATTCGCCCCCAGTGGAAGAAAAGGGTCAAACCCGCATGCAGGCCACAGGTCCTGACAACCCGATATACGTGTAGCAGCTTGACATGGGCGGGGA
>gene=hg18_chr9_138257796_138258129_+; species=SPECIES_4
CTGGGCTGACAGGGATGGGAGGCATTCCTGATGTCTGTCAATGCGCTCAGGCATGCGCACACACGTGCACACAGAATATTTGCCACAGATCACTTTACTCGCCCCCGGCGGAAGAAACGGTATAAACCTGTCTGGAGGCCGCAGGGCCTGGCGATCAGACGCACCCAGGGCAGCCTCACACAGGCGGGGT
>gene=hg18_chr9_79238498_79238754_+; species=SPECIES_0
GTAGGCCTTCGCAGGCAGCCAATAAACAAAGATTGAGCTTCCTGTGTGTCTATCTGTGCCACTAGAGGACAGCACCAGATCAGCAGCGATGGGTCCACGGCCCCGCGCTCTTAGCGCAATTGGACCTGCTGTCCTGATGGGAACCGAAGGCAGAGGGATATAGAGAGGGGAAAGTAGAAGCCAGCAA
>gene=hg18_chr9_79238498_79238754_+; species=SPECIES_1
GTAGGCCGTCACAGGCAGCCAATAAACAAAGATTGAGCTTCCTGTGTGTCTGCCTGTGCCACTAGAGGGCAGCACCAGATCAGCTGCGATGGGTCAATGGCCCCGCGCTCTTAGGGCAGTTGGACCGGCTGTCCTGATGGGAACCGAAGGCAGAGGAATATAGAGAGGGGAAAGTCGAAGCCAGCAA
>gene=hg18_chr9_79238498_79238754_+; species=SPECIES_2
TTACTCCTTCACAAGGAGTTAATGAACAAAGACTGAGCTGCGTCCGTGACTATCTTGTCCACTTGAGGGCAGCACCAGATCAGCCATGATGGGTGTACTGCACTGTGGTCTTAGGGCAATTGGACCTGCTGTTCCAGTAGGAACCGAAGGCAGAGGGATATGGAGAAGGGAAAGGAGAAACTAGCAG
>gene=hg18_chr9_79238498_79238754_+; species=SPECIES_3
TTAGGCCTTCCCGGGGCGTCGACAAGCAAAGCCTGGGCGGCCTCCCCGCCCGTGTTGCCCACGAGAGGGCAGCACCGGATCGGCCACGCCGCGGCCTCGGCTCCGCGGTCTGAGGTCAGGTGGAGCGGCTGATCCCGCGGGCGCCGAAGGCCGAGGGAGAGGAGGAGGGGAAGGCCGGAGCCAGCAG
>gene=hg18_chr9_79238498_79238754_+; species=SPECIES_4
TTAGGCCTTCGCAGGAAGTCAATAAACAAAGACTGAGCTTCCTGCCTACCTGTCTTACCCACTAGAGGGCAGCACCAGACCAGCCACGACGGGCCTGTTACACCGCGGTCTTAGGGCAACTGGACCTGCTGTCGTGATAGGAACCGAAGGCAGAGAGATATGAAGAGGAGAAAGTAGAAGCAAGCAG
>gene=hg18_chr5_179161467_179161755_+; species=SPECIES_0
TCCAGCACCAGGTTGAGCTCCTTGGAGCGCTTGAGGCTCTCCTGCTCAGCTGCGTGCAACCGATCGCGCAGCGCCAGGAACTCCCGCTGGTAAACGTCCACAACGTCGCCTGCAGTAGGCAAGCCGTCAGTCTAGAGCCACCCTACGCCCCTCCAGTGCCAGCGCACACACCTCTGGACATCTGTTCGGTCACTCTAAAATTACTGACAC
>gene=hg18_chr5_179161467_179161755_+; species=SPECIES_1
TCCAGCACCAAGTTGAGCTCCTTGGAGCGCTTGAGGCTCTCCTGCTCAGCTGCGTGCAACCGATCGCGCAGCGCCAGGAACTCCCGCTGGTAAACGTCCACAACGTCGCCTGCAGTACGCAAGCCGTCAGTCTAGAGCCGCCCTAGGCCCCTTTAGTGCCAGCGCACACATCTGTGTACATCTGTTCGGTCACTCTGAAATTACTGACAC
>gene=hg18_chr5_179161467_179161755_+; species=SPECIES_2
TCCAGCACCAGGTTGAGCTCCTTGGAGCGCTTGAGGCTCTCCTGCTCTGCTGCATGCAAGCGGTCACGCAGGGCCAGGAACTCCCGCTGGTAGACGTCCACCACATCACCTTGAGTGTGCACGCTGTCAGCCTAGAGCTGACCTGCGCCCCCCGAGTGTCAGCACACACATCTGTTCACATCTGTTCAGTAACTCTGCAGTCACTGACAC
>gene=hg18_chr5_179161467_179161755_+; species=SPECIES_3
TCCAGCACCAGGTTGAGCTCCTTGGAGCGCTTGAGGCTCTCCTGCTCGGCCGCATGCAGCCGGTCACGCAGCGCCAGGAACTCCCGCTGGTACACGTCCACCACATCGCCTGCGGTTCGCACGCTGTCAGCCGAGCATTGCCCTACGTCCCTTGAGTGCCAGCACACACATCTGTGTACATCTGTTCGGTCAGTCTAAAGTCACTGACAC
>gene=hg18_chr5_179161467_179161755_+; species=SPECIES_4
TCCAGCACCAGGTTGAGCTCCTTGGAGCGCTTGAGGCTCTCCTGCTCAGCCGCATGCAACCGGTCCCGCAGCGCCAGGAACTCCCGCTGATACACGTCCACCACATCGCCTGTGCTACACACGCTGTCAGCCTGGAGCTGGCCTGCGCCCCTTGAGTGCCAGCACACACATCTGTGTACATCTGTTCTGTTCCAGGTGGGTCACCAACAC
>gene=hg18_chr12_54326155_54326549_+; species=SPECIES_0
TTTGAGATTAAAGTATCCAGCCGGAAGTAGCGGGTGGTGCTGCGCCGCAGAAGCAAGGTGAAGGCGAAGCGGGCTCGGAAGACTAGGGCTCCTCAGGTAGTAGAATGCAGCGGCCGGCAGATGGCGTCACAGCGGCGGAGGCCATGGCCCTGCGCAAGCGCATTCGGCGATGCCAGGGAGGCGAAGAAACCCAGCGGGAACCGCCTACCGGTGCTAGTGCGGGGGGGAAGGGAATCGGCCTGCA
>gene=hg18_chr12_54326155_54326549_+; species=SPECIES_1
CTTCAGCTGCCAGCGTCACAGAGAAAATGGGGGATGATTGGGGGCTGGGAAAATAGAGAGAAGATGATGAAGGTGCCCAATGGCTGGGCTCAAGAGGTGGAGTAGTGCAGGGGCTGGCAGATGGCAACATATCGGCATAGGCCATGGCCGTGAGCAGGCGCACTCGGAGATGCCCAGGACATGAAGACGTACTGGGTGCACAGCTGGAAAGAGATGGTGGGGAGTGGGAGGAAATTGGCCAGGG
>gene=hg18_chr12_54326155_54326549_+; species=SPECIES_2
ATTGAAAGGCCAGAGTCACACAGGAAGTGATGGATGATGTTGTACCGTGGAAGCAAAGTAAAGACGATGAAGGCACCCAAGACACGGGTTCAGCAGGTGCTATAATGCAGCGGCCGGCAGATGGCAGCATAGCGGCATAGGCCATGGCAGTGAACAGGCACATTCAGTGATGCCAAACAGGAGAAGAAATACTGGGTAAACAGCTGGCTCGCGATGGTGGGGAGAGGAAGGAGGTCGGCCAGCA
>gene=hg18_chr12_54326155_54326549_+; species=SPECIES_3
CTTGAGAGGGCAGAGTCACAAAAGTAATGGTCGATGATATTAGGCCGCAGAACCAGAGTTGTGTTTTCAAAGACTGCCAAGCTTCTGGTTCATGATGTTGGGTAGTGCAGAGGGCGGCAGATAGCCACGTAGCGACAAAGGCCATGACTGTGAGAATCAGAAGTTGGTGAACCCAAAGAGTAAAAGAAAGACTGGGTCAGCACTTGGCCAGGAATGGTCTTAGGTAGAAGTAGGTCTGCCAGCA
>gene=hg18_chr12_54326155_54326549_+; species=SPECIES_4
ATTGAGAAGCCAATGTCACATAGGAAGTGATGGATTGTGTTGCACCATGGAAACAAAGTGAAGATGATAAAGGCGCCCAATGCTCTGGTTCATCAGGTGGTATAATGCAGTGGCCGGCAGATGGCTGTGTAGCGGCATAGGCCATGGCAGTGAGCAAGCGCATTCAGTGATGCCAAAGAGGCAAAGAAATACTGGGTGAACAGCTGGCAAGTGATGGTGGGGAGAAGAAGGAGATCGGCCAGCA
>gene=hg18_chr19_51952374_51952704_+; species=SPECIES_0
GCCCTGGCTCTAGGGCAGGGGCAGTTTTGGAAACAGTGCAGGCTCTGGAGCCAACTGGCGGGCTCGGACCAGGGGCCTGGGGGGCGTCGCAGTCTTGCCTCAGTTGGGGACCCTTGGCTGCAGGGTTGCTTCCGCCACTAGAGGGCGCGCCGGTCCCGCTGTGGGGGCCTGTCCTAACTCTTGAGCCTTTGGA
>gene=hg18_chr19_51952374_51952704_+; species=SPECIES_1
GCCCTGCCTCTAGGGCAGGGACTGATTTGGAAACAGTGCAGGCTCTGGAGCCAATTGGCAGGCTATGACCAGGGGCCTGGGAAGCATCGCCCTTTTGCCTCAATAGGGGACCCTTGGCTGCAGGGTTGCTTCCGCCACTAGAGGGCGCGCCGGTCCCGCTGTGGGGGTCTCTCCTAACTCTTCAGCCTTTGGA
>gene=hg18_chr19_51952374_51952704_+; species=SPECIES_2
ACCAGGGCTCTGGGGCTGGGACAGTTTTTGAAAGAGTGTAGGTTCTGGGGTCAACTGTCTTGTTGCAATTTTGTGCCTCGGGTTTCCTTCGGTTTTGCGCGGAACCAGGACGCTTGGCTGTTGAGTTGCTTTCGCCACTAGAGGGCGACCTTGTCCTACCTTGGGGACCTGTCATGAGTCTTGAGACTTTGGT
>gene=hg18_chr19_51952374_51952704_+; species=SPECIES_3
ACTTGGGATTTAGAGCACGGACAGTTTTGTAAAGAGTGTACGTGCTGCGGCCGACTGCCGAGTTACAGGTTAGGGCCTGAGGAGAGCCCCAATTTTGCGTGGGACCAGGACATTTGGTTGCTCGGTTGCTTCCGCCACTAGAGGGCGCCTTCGTCCCGCTTTGGTAGCTTTTCCTAACTCTTGAGCCTTTGGT
>gene=hg18_chr19_51952374_51952704_+; species=SPECIES_4
ACCCGGGCTCCCGGGCTGGGACAGTTTTGTAAAGAGTGTAGGTTCTGGGGCCTCCTGTCGAGCTACTAGTACGGGCCTGGGGAGGGTCCCAGTTTTGCCTCAGTTCAGGACACCTGGCTGCTGGGTCGCTTGTGCCACTAGAGGCCGCCCTTGTGCTACCGTGGGGACCTGTCCTCCGTCTGGAGCCCTTGGT
>gene=hg18_chr3_51691155_51691464_+; species=SPECIES_0
GACTTATGTAGATGTTTCTTTTGCACACACAGGTTGGTAGGGCAGGGACATGAAGATAGGCTTTGTGAGGCAGTGTCTCTTGGCTTGTCAGAACTTCCTGCCTCAAGTCTTGCGTGTGAGTAGGGCAGTTCCACCATCTAGAGACAAGAGATGGTATTGCAGTGATCTCTGCCGGTGGGGTGGGAGGAGCTTCAGGCCAAAAGAAGTGATGCAAGGTAGACTTATGGAGGGCAAGAGTTTACAGC
>gene=hg18_chr3_51691155_51691464_+; species=SPECIES_1
GACTTATGTAGATGTTTCTTTTGCACACACAGGTTGGTAAGGCAGGGACATGAAGATAGGCTTTGTGAGGCAGTGTCCCTTGGCTTGTCAGAACTTCCTGCCTCAAGTCTTGCGTGTGAGTAGGGCAGTTGCACCATCTAGAGACAAGAAGTGGTATTGCAGTGGTCTCTGCCGGTGGGGTGGGAGGAGTTTTAGGCCAAGAGAAGTGATGCAAGGTAGACTTGTGGAGGTCAAGAGTTTACAGC
>gene=hg18_chr3_51691155_51691464_+; species=SPECIES_2
AGCCTGTGGTAATGTTTCTTTTGTAAGCATAGGTCACTAGGTTAGGAACATGAAGATGGGCTTCGGCAGGCACAGTCCTTTGGTCTGTCTGAGCCGCCTGGCTCAAGTCTTGGGTGTGAATGGAGCAGTTGCACCATCTAGAGACAAGAGGTGGTATTGCAGCAGTCTCAGCTGAGACGGTGGCAGACGCGTTGGGTTGAGAGAAGTGATGCAAGGTTGACTTGAGGCAGGCAGCAGCTTACAGC
>gene=hg18_chr3_51691155_51691464_+; species=SPECIES_3
AAACTGTATTGATATTTCTTTTGTACATATAAGTTCCTGGGCCAGGATCATAGTGATTGGCATTGCAGGGCACTGTCCCTAAGTCTGTCAGAGCCTCCTGCCTCAAGCCTGGGATGTGAATGGAGCAGTTGCACCATCTATAGTCGGGAAGTGGTACTGCACTTGTCTCTGCCGGTAGGGTGGGAGGAGTGTCAGGCCAGCCAAAGTGATACCAGGTAGAGTTGATGGAAGCAGGAGTTCACAGC
>gene=hg18_chr3_51691155_51691464_+; species=SPECIES_4
AACCTATATTGATGTTTCTTTTGTACATATAGTTTGCTAGGGCAGGAACAGAAAGACGAGCTTTGTGAGGCACTGTCCCTTGGTCTGTCTGAACCTCCTGCCTCAAGTCTTGGGTGTGAATGGGGCAGTTGCACCACCTAGAGACAAGAGGTGGTACTGCAGTGAGCTCTGCCGGTAGGGTGGGAGGAGCGTCAGGCAGAGAGAAGTGATGTAAGGTAGACTTGATGTGGGCAAGAGTTTACAGC
>gene=hg18_chr2_26261121_26261371_+; species=SPECIES_0
GCTGGGCTGGCGCTGCGCCGCGAGGGCCCGCCGCTGCACTTCCTGCTGCTCACGACACGCCGCGCTTCGCCTGCCGCAGGGCCTGCTGGCCGGGGACCCGCGCGTCAGCGCCTGGTGCGCGACAGGCCTCCTACTGCCGCGAGCGCTTCGACCCCGACGAGTACTCCACGGCCGTGCGCGAGGCGCCAGCGGACTCGCCGAAGACTGCGCCAGCCCGCGCGCGCGCCTCTGCCTGCCCG
>gene=hg18_chr2_26261121_26261371_+; species=SPECIES_1
GCTCGGCTGGCGCTGCGCCGCGAGGGCCCGCCGCTGCACTTCCTGCTGCTCACGACACGCCGCGCTTCGCCTGCCGCAGGGCCTGCTGGCCGGGGACCCGCGCGTCAGCGCCTGGTGCGCGACAGGCCTCCTACTGCCGCGAGCGCTTCGACCCCGACGAGTACTCCACGGCCGTGCGCGAGGCGCCTGCCGACTCGCCGAAGACTGCGCCAGCCCGCGCGCGCGCCTCTGCCTGCCCG
>gene=hg18_chr2_26261121_26261371_+; species=SPECIES_2
GGTCTGCTGGTGCTGCGCAACAAGATCCTCCCTATGCACTTCCCTTTGCACTTGACCGTCCCCGTTTAGCCTCCCGGAACACCTGGTCAAGGGAGAGGGATGCCTGAAACCCTGGTCCATCACTGGCTGGGTACTGCCAAGAACAGTTCGACATCGATGAGTATTCACGGGCAGTCCGCGACGTGAAAACCGACTGGACGAGGACTGTAAGAGCCCCAAGAAAGGCCGGTGCCGGCCAA
>gene=hg18_chr2_26261121_26261371_+; species=SPECIES_3
GCTGGGCTGGCGCTGCGCCGCGAGGGCCCGCCGCTGCACTTCCTGCTGCTCACGACACGCCGCGCTTCGCCTGCCGCAGGGCCTGCTGGCCGGGGACCCGCGCGTGAGCGCCTGGTGCGCGACAGGCCTCCTACTGCCGCGAGCGCTTCGACCCCGACGAGTACTCCACGGCCGTGCGCGAGGCGCCCGCGGACTGGCCGACGACTGCGCTAGCCCGCGCGCGCGCCTCTGCCTGCCCG
>gene=hg18_chr2_26261121_26261371_+; species=SPECIES_4
GGTGTGCTGGTGCTCCGCAACAAGATCCTCCCCATGCACTTCCCTTTGCACTTGACAGTCCCCGTTTAGCCTCCCAGAACACCTGGTGAAGGGGGAAGTATGCCAGAAACCCTGGTCCATCACTGGCTGGGTACTGCCAAGAACAGTTCGACATTGATGAGTATTCACGGGCTGTCCGCGATGTGAAAACTGACTGGATGAGGACTGCAAGAGCCCCAAGAAGGGCCGGCTCTGGCCAA
>gene=hg18_chr13_30516622_30516942_+; species=SPECIES_0
CACTTGTGTGAAAGGCCTGCACACTTCAGGTGGATGTAGAACAAGCCTCCCGCTGGAGGCGCGATCATTCACTGCCCCCTAGTGGACCAGATGTGCATGAGCCAGGATCCGCTCCTTGATGTGGGCTCAGAGCTGCATTTTATTTCAGTAAGTTTCGGCCTCTGCTGCTTTAATCTTTGTTGCTAGTG
>gene=hg18_chr13_30516622_30516942_+; species=SPECIES_1
CGCTTGTGTAAAAGGCCTGCACACTTCAGGTGGATGTAGAACAAGCCGCCCGCTGGAGGCGCGATCATTCACTGCCCCCTAGTGGACCAGAGGTGCATGAGCCAGGATCCGCTCCTTGATGTGGGTTCAGGGCTGCATTTTATTTCAGGAAGTTTCGGCCTCTGCTGCTTTAATCTTTGCTGCTAGTG
>gene=hg18_chr13_30516622_30516942_+; species=SPECIES_2
CACTTGTGTAAAAGGCCTGCACACTTCAGGTGTATATATAGCAAGCTGCCTGGGGGAAACCCGATCATTCACTGCCCCCTAGTGGACCGGAAGTGAATGACCCCATAGACGTTCCTTGATTTAGGTTCAGAGTTGCATTTTGTTTCAGGAAGATGCAGAGTATGCTGCTTTAATCCTTGTAGCTCGTG
>gene=hg18_chr13_30516622_30516942_+; species=SPECIES_3
CACTTGTGTGAAAGGCCTGCACGCTTCAGGTGTATATATAGCAAGCCGCCTGCTGGAAACTCGATCGTGCACTGCCCCCTCGTGGACTACATGCGAATGAGCCAATGGCCGTTCTTTGATTCAGCTTCAGAGTCGCATTTTATGTCAGGAAGCGCCGGAGCCTGTTGCTTTAGTCATTGTTGCTGGTG
>gene=hg18_chr13_30516622_30516942_+; species=SPECIES_4
CACTTGTGTAAAAGGCCTGCACACTTCAGGTGTATATATAGCAAGCCGCCTGGTGGAAACCCGATCGTTCACTGCCCCCTAGTGGAGGAGATGTGAATGAGCCAGTATGCGCTCCCTGATTTAGGTTCAGAGCTGCGTTTTCTTTCAGGGAGATTCCGGGTCTCCTGCTTCAATGGTTGCCGTTACTG
>gene=hg18_chr8_58418383_58418831_+; species=SPECIES_0
TCCACATATTTTTGTTCAGTCATGTGAGCATGAATTCTTCAGTCTGTGAATTCTAATTCTGACAATACAGCCCCAGACACACAGTGGAAGCTCCCCCTCGCCGGCAGAGACCTGAATAAAGCAGCAGCGCCCCCTGGTGGCAGACCTCAGTGCTGCATCCAGGTTGGCAAAGCCCTGGCTTCCAGCCTCCG
>gene=hg18_chr8_58418383_58418831_+; species=SPECIES_1
TCCACATATTTTTGTTCGGTCATGTGAGCATGAATTCTTCAGTCTGTGAATTCTGGTTCTGACAATACAGCCCCAGACACACAGTGGAAGCTCCCCCTCGCTGGCAGAAACCTGAATAATGCAGCAGCGCCCCCTGGTGGCAGACGTCAGTGCTGCATCCAGGTTGGCAAAGCCCGGGCTTCCAGCCTCCG
>gene=hg18_chr8_58418383_58418831_+; species=SPECIES_2
TCTCTCTATTTTTATTCTGTCATTTTCACATTAATTCTTTCATCCATGAATTCAGATTCTGCCTGTACAGCAGAAGACACGCAATGAAAACCCCACGTCCGGGGCTGTGACCTAAATGGTGCAGCGGCGCCATCGTCTGGTGGAACTGAGAGCTGCACCCAGCTTTTACAAGCTCCGGTTTCCAGCCCCCG
>gene=hg18_chr8_58418383_58418831_+; species=SPECIES_3
CGTCTATATTTTTATTCCATCACCTGCACATTAATTCTTTCATCCATGAACTCAGATTCCGGGGATACAGCTTCAGACACGCCTTGGAAACCCCACCTGGAGGCCAGGGGCCCGGATGGCGCGGTGGTGCCATCTGCCGGCGGATGCGAGCGCGGCACCCGGCTTTCCCAGGCTCTGCCCTCCAGCCTCCG
>gene=hg18_chr8_58418383_58418831_+; species=SPECIES_4
TCTATATATTTTTATTCTGTCATCTGCAAATTAATTCTTTCATGCATGAACTCTGATTCTGCCGATACAGCCTCAGACACGCGATGGAAACCCCACCTGGTGGGGACCCGCCTGAATGGTGCAGCAGCGTCATCTGCTGGTGCATATGCGTGCTGCACCCAGGTGGGGAAGGCCACGGATTCAAGCCCCTG
>gene=hg18_chr15_38424074_38424365_+; species=SPECIES_0
GCAGCCCTGAGGGAGCGGTGGGTGGTAAGCCCCCCACCCGGGGAAGGAAGCAAAGACCAGTGTCTGTTTCTCTGTGTCGCCACTAAGGGGCAGCAGAGCGACAAAGCCTGTTTTGGGAGCGGTTCCCTCTGTTGTCCACAGGGCCTCCCCGTACCTCCACCTCCCAACTCCATCAGACTAGGAAGCCATTAGTTGTAGAA
>gene=hg18_chr15_38424074_38424365_+; species=SPECIES_1
GTAGCCCTCAGGGAGCGGTGGGTGGTAAGCCCTCTGTCTGGGGAAGGAAGCAAAGATCAGTGTCTGTTTCTCTGTGTCGCCACTAAGGGGCAGCAGAGTGACAAAGCCTGTTTCGGGAGCAGTTCCCTCTGCTGTGGGCAGGTCCTCCCCGTACCTCCACCTCCCAACTCCATCAGACTAGGAAACCATCAGTTGTAGAA
>gene=hg18_chr15_38424074_38424365_+; species=SPECIES_2
GCAGTGCTGAGGGAGAGGTGGCCGGTAATTTCCCTGTCTGGTGAAGGTAGGGGTGACCAGCCGCTATTAGTCTGTGTCACCACTAGGGGGCAGCAGGGTCAAAAAGCCTGGTTAGGGAGCTCTTTCCGCTTCTGCCGCCAGCTCCTCTCCAAAACCCCACCTCCCAGCTCCATCAAACTAGGAAGCCACCAGCTGTAGAA
>gene=hg18_chr15_38424074_38424365_+; species=SPECIES_3
GGGGCTCTGAGTGAGCCACAGGCGGTGAGGCCCCTGGCCTGGGCAGGTAGGGGAGACCGGCCTCGGTTGCTCCGCGCCGCCACTAGAGGACAGCAGAGTCACAAGGCCTGATGAGGGTGCTCTTCCCCCTCTGGCTCCCAGCTCCTCTCCATATCCCCAACTCCTGACTGTGCCACACTAGGAAGCCCCCACTTGTAGAA
>gene=hg18_chr15_38424074_38424365_+; species=SPECIES_4
ACAGCCCTGACTGAGCGATGAGTGGTAAACCCCCTGACTGGAGAAGGCAGGAGAGACCAGTCTCTGTTACTCCATGCTACCACTAGGGGGCAGCAGAGTTACAAGGCCTGGTTTGGGCGCTCTTCCGTCCCCTGCCCCCAGCTCCTCTCCGGATCCCCACCTCCCAACTCCACCCGACTAGGAAGCTGCCAGTTATGGAA
>gene=hg18_chr7_142622231_142622609_+; species=SPECIES_0
TGATTAAGAGACATATAAATTTTCTCTTGAAAACTGTAACTGATCATAAGTACAAAGAATCAGAGACCTCCTTAGAAGAGAGGAGGTAAAACTCTCAGTCAATTGTCTCAGGTTTTGAAAGAAAGTTTCCTATTTAGAAAGAGCATGCCTGCCCACTAGTGGGCGAATTAAGGAATTGCTCCCTTTTCCGAGAATTCATAAGCTCCATCTTGTGGTGAAAACTGTTAATAAGCTTTACTGCTAACACATCCATTCCTAAGTAA
>gene=hg18_chr7_142622231_142622609_+; species=SPECIES_1
TGATTAAGAAACATATAAATTTTCTCTTGAAAACTGTAACTGATCATGAGTACAAAGAATCAGAGATCCCCTTAGAAGACAGGAGGTAAAATTCTTAGTCAACTGCCTCAGGTTTTCAAAGATAGGTTGCTGTTTAGAAAGAGCATGTCTGCTCACTAGTGGGCAAATCAAGGAATTGCTCTCTTTTCCAAGAATTCATAAGCTCCATCTTGTGGTGAAAACTGTTAACAAGCTTTACAGCTACCACATCCATTTCTAGGCAA
>gene=hg18_chr7_142622231_142622609_+; species=SPECIES_2
TTTTTAAGAGACATATGAATTTTCTCAAAAAAGCTTTACTTGACCATGAATAAAAAGGTTCAGAAATTTCCCTAAAAGTGAGTAGGTAAAACTCTTAGTCAACCACCTAAGGTTTTTAATATGAGGCTCCTACTTAGAAAGAGCACGTCCTCCCACTAGTGGAAGAATTAAGTAATTGCTTGATTTTCCAAGAATTCATAGGCTCCATCTTATGGTGAAAAATGTTAGCAAGCTTTAGAGCCACTAAATTCATTCCCACACAA
>gene=hg18_chr7_142622231_142622609_+; species=SPECIES_3
TTATTAAGAGATATATAGGTTTCCTCATGAAAACTGTAACTGACCCTGAGTATAAAGATTCAGAGGTCTCCCTAAAAGTGGGTAGGTAAAACTCTTAGCCAACTGCCTAAGGTTGTCAAAGTGAAGCTCTTATTTAGAAAGTGCATGCCCGCCCACTAGTGGACAAATTCAGTAATTGCCCTATTTTCCAAGGATTCCCAGGCTCCAACCTTAGGTGAAACCTGTCAGCAAACTTTAGAGCCCACACATTAACTCCCACACAA
>gene=hg18_chr7_142622231_142622609_+; species=SPECIES_4
TCATTAAAAGACATATGAGTTTTCTCATGAAAACTGTAACTGACCATGAATATAAAGATTCAGTGCTCTCCCTAAAAGTAAGTAGATAAAACTCTTAGCCAACTGCCTAAGGTTTTCAAAGTCCCGCTCCTATTTAGAAAGAGCATGCCCTCCCACTAGTGGAGGAATTAAGCAACTGCTCCATTTTCCAAGAATTTATGAGCTCCATCTTGTGGTGAAAACTGTTAGCAAGCTTTAGAGCCATTACATTCATTCCCACACAA
>gene=hg18_chr3_49684177_49684429_+; species=SPECIES_0
GGGAGGTCCCAAGCTTGGACCTGCAGGCAGGCGCAGGTGTTGAGGGCACCTCCATGGCCTTCGTGTGTTGGCTGCACAGCTTTCTGGGACCTGGTTCCAGGGAGGCAGTGAACAAGTGCTGCCCCCTGGTGCTGCCAACAAGCCCTACACCTCTCTGCCTTGCTCCGAATTTTCAACCCCCAAACTCTCACCGGCTGCCAGACCTTAGGCCTTCCTCAGATCAGGAGTAC
>gene=hg18_chr3_49684177_49684429_+; species=SPECIES_1
GGGAGGTCCCAAGCTTGGACCTGCAGGCAGGCGCAGGTGTTAAGGGCACCTCCATGGCCTTTGTGTGTTGGCTGCACAGCTTTCTGTGTCCTGGTTCCACGGAGGCAGTGAACAAATGCTGCCCCCTGGTGCTGCCAACAAGCCCTACACCTCTCTGCCTTTCTCTGATTTTTCGACCCCCAAACTCTTGCTGGCTGTCAGACCTTAGGCCTTCCTCAGATCAGGAGTAC
>gene=hg18_chr3_49684177_49684429_+; species=SPECIES_2
TACATATCCCTCCCTCCCACCTACCCCCCCGGGCAGATGTTGAGGGTACCTCCACAGTCTGCGTGTCTGGGGTGCACACTTTTCTGGGGCCTGATTCCTGGGACGCAATGAGCAGGTGCTGCCCCCTGGTGCCACCAACAAGCCCTACACCTGTCTGCCTTGCTGTGTCCACTCAACACCCAAACTCTTGGGGGTTACTAGATCTTAGTCCTTCCCCAGACTAGGAAAGC
>gene=hg18_chr3_49684177_49684429_+; species=SPECIES_3
GGCAGTTTCCAGGTTTGGACCTGGGAGCAGGTGCAGATGTTGAGGGTGCCTCCAAGGCCTACGTGTCCAGGCTGCACAGCTTTCTGCGGCTGCATTCCTGGTAGCCAGTGAGCAGGTGCTGCCCCCTGCTGCCGACAACAAGCACTACATCTATCTGCCTTGCCGTGTCTACTCAATCCCACAACTCTTCCAGGTGGCCAGATTATAGTCCTTCCCCCAAATGGGAGAAC
>gene=hg18_chr3_49684177_49684429_+; species=SPECIES_4
GGCAGATCCCAAGTTTGGACCTGGGAGCAGGCGCAGATGTTGAGGGTGCCTCCACTGCCTGTGTGTCCAGGCTGCACAGCTTTCTTCCGCCTGATTCCAGGGAAGCAGTGAGCAGGTGCTGCCCCCTGGTGCTGCCAACAAGCCCTACACCTGTCTGCCTTGCTGTGTCTACTCAACTCCCACACTCTTCTGGGTTGCCAGACCTCAGTCCTTCCCTAGAACGGAAGAAC
>gene=hg18_chr12_12960393_12960796_+; species=SPECIES_0
GAGCCAAAGTGGCATCTCTTTGACCTAAACGGGCGATGATGAAATAAAACTCAACAGCCTTTCTCTCATCTTGCATTGTGAGATGCGAAATAGAGCGTGTCTCTCTGCCTCTCATTTTAGGCTGAGCCGTCCAAGCGGCCATGCCCCATGTTTCCACTAGATGGCGCTGACACTTCAGGCATCAACCCCATGGCCTCTGCAGCCACTAAAGTCGGTGTCCTGTGTGGGGCACCAAGCTGAGCTGCAGACACCCAGTAGGCGCGAGGCAAACGTCCCAT
>gene=hg18_chr12_12960393_12960796_+; species=SPECIES_1
GAGCCAAAGTGGCATCTCTTTGACCTAAACGGGCGATGATGAAATAAAACTCAACAGCCTTTCTCTCATCTTTCAAAGTGAGATGCGAAATAGACCGTTTGTCTCTGCCTCTCATTTTAGACTGAGCTGTCCAAGCGACCATACCCCATGTTTCCACTAGATGGCGCTGACACTCCAGGCATCAACCTCGGGGCCTCGGCAGCCTCTAAAGCCGCTTTCCTGTGTGGGGCACCAAGCTGAGCTGCAGACACCCAGTAGGCGCGAGGTAAACGTCCCAT
>gene=hg18_chr12_12960393_12960796_+; species=SPECIES_2
GACCCAAGACGGCGTCTCCAGGAACTAAACGGGTGGTAATGAAATGAAGCTCAGCCACCTTCGCCTCATCTATCACTGTCAGATGAAAAACAGACCGAGTCTCTCCGCCTCTCCCTTCAGGCTGAGCTGTCGAAGCCGCCATACCCTCTGCTCCCACTGGATGGCGCTAAAGCCTCAGGCATCAGCCCCAGGGACTCCGCAAACATGACAGCTATTCTTCTACGAAGGGCACCGGGCAGGGCTGCAGCTATTCAGCAGACTTGAGGCAAACGTTCCAT
>gene=hg18_chr12_12960393_12960796_+; species=SPECIES_3
GAACCAAAATGGCATCTCTTTGAACTAAATGGGTGATAATGAAATGAAGCTCAACAACCTTCCCCTCATCTTTCATTGTCTGGTGGGAAATAGGCTGTGTCTCTCTGCCTGCCACTTCAGGCTGGGCTGTTTGAGATGCCATACTCCATGCTTCCACTTGATGGCAGTAAAACCTCAGCGATCACCCCCGGGGACCCTGCAAACCTCAAAGCTGCTTTTTGGTAAAGGGCACCGGGCAGACCTGCAGGCGTTCCATGGGTTCAAGGCAAATGTCGCAT
>gene=hg18_chr12_12960393_12960796_+; species=SPECIES_4
GAACCAAAATGGCATCTCTTTGAACTAAATGGGTGATAAGGAAATGTTGCTCAGCAGCCTTTCTCTCATCTTTCATTGTCAAATGAGAAATAGACCTGGTCTCTGTGCCTCTCACTTTAGGCTGAGCTGTCCACACTGCCATACCCCGCGGTTCCACTTGATGGCAGTGAAACCTCAGGCATCACCCCCAGGGACTCAGCAGACATCAAAGCCGTTCTCCCATGAAGGGCACGAGGCAGAACTGCGGATCCCCAGTGGGCTTGAGGCAATCATCCCAT
>gene=hg18_chr8_141546571_141546748_+; species=SPECIES_0
GAAAAGAAGGATCGAAAAAAAAATTCGAAAAGGATGTATGAGAAGCAGTTCCATGTGTGACCACCAGGTGCCGGAACAAGCTAGGTAGCCACAGAAAAACATCTGGGCTGAATTTCATCTAATTGCCTCAAATTGCTTCTGAAACCCAGG
>gene=hg18_chr8_141546571_141546748_+; species=SPECIES_1
AAAAAGAAGGATCGAAAAAAAAATTCGCCAAGGATATATGAGAAGCAATTCCATATGTGACCACCAGGTGCCGGAACAAGCTAGGTAGCCACAGAAGAACATCTGGGCTGAATTTCATCTAATTGCCTCAAATTGCTTCTAAAACCCAGG
>gene=hg18_chr8_141546571_141546748_+; species=SPECIES_2
ACCAGGAAATATCAAAAAAAAAATCTGAGAAGCATGTATGAGTAGCAATCCCACGTTTGACCACCAGATGCCGGAACAAGCTAAGTAGCTACTGGAAAGGGTCTGAGCTGAATTGTTGAGGATGGCCTCAAACTGCCTCCAAGACCTGAG
>gene=hg18_chr8_141546571_141546748_+; species=SPECIES_3
AGAGGGAAAAGTGTTAAAAAAAATCCGAGAAGGGGATATGAGTAACAATTCCATGTGTGGCCACCAGGTGGCGGAACAAGCTAAGTAGCTCCTGAAAAAGGTCTGGCCTGAGTTAAATCTAATTGCCTTAAATTGCCTCCCAAACCTTGG
>gene=hg18_chr8_141546571_141546748_+; species=SPECIES_4
ATAAGAAAAAATCAAAAAAAAAATCCAAGAAAGGGATAAGAATAGCAGTTCCATAAGCAACCACCAGATGCCGGAACAAGCTAAGTAGCTACTGTACAGCGTCTGGCTGGAATTAGATGTAATTGCCTGCAATTGCCTCCAAAACCTTGG
>gene=hg18_chr5_75587961_75588152_+; species=SPECIES_0
CCAAAGTATGGGAAGGCTTAGCCTTGTCTCTTGTGAACCCAGGGTGCCCGTGTTGGAGGGTTAATCACAAGCCGCTGTTTCTGAAACACCCTATTAGTTTGTGAATTTT
>gene=hg18_chr5_75587961_75588152_+; species=SPECIES_1
CCAAAGTATGGGAAGACTTAGCCTTGTCTCTTGTGAACTCAGGGTGCCCGTGTTGGAGGGTTAATCACAGGCCACTGTTTCTGACACACCATATTAGTTTGTGAATTTT
>gene=hg18_chr5_75587961_75588152_+; species=SPECIES_2
CCAAAGTAGGGAGAGGCTTAGCCATGCATCCTGTGAACCCAGGGTGCCCGTGTTGGAGGGTTAATCACAGTCTACTGTTTTGGGGTTTTTTTGTGACTTTGCAACAGGC
>gene=hg18_chr5_75587961_75588152_+; species=SPECIES_3
CCTGGGGGGAGTGAGGCCTCACCGGGGCTGGCGTGAGCGCGGCGGGCGGATGGCGGATGGCGGATGGCGAGCGCCTGCGCGGGGGCCTGCGGCTGAGTCTGCGGCTTTC
>gene=hg18_chr5_75587961_75588152_+; species=SPECIES_4
CCAAAGGACGGGGAGGCTTCGCCCTGTGTCTCGTGAGCCCAGGGCGCCCGTGTCGGAGGGGCAGTCGCGGCTCCCCGCTTCTTCAACGCCCTGTGAGGAGGTGGGCTTC
>gene=hg18_chr1_24834362_24834612_+; species=SPECIES_0
ACCATGCTGCATATAGGAAGGGCTCAGAATCAAACTAGTCGGAACCTGCCCAGAGCACATTATACTGAGAGAGTAGAACGCCATCTAGTGACTCTTGTTCAGACTAGAAAACTGAGATTCAGGAAATCTCAGATTGCTCTTCCATGTCTCATCTATTTGATATCTGTATATGCACAACTAGAAATCTATA
>gene=hg18_chr1_24834362_24834612_+; species=SPECIES_1
ACCATGCTGCATATAGGAAGGACTCAGAATCAAACCAGTCGTAACCTGCCTAGAGCACATTATCCTGAGAGGGTAGAACGCCATCTAGTGACTCTTGTTCAGACTAGAAAACTGAGATTCAGGAAATCCCAGATTGCTCTCCCATGTCTCATCTATTTGATATTTGCACATGCACAAATAGAAATCTATA
>gene=hg18_chr1_24834362_24834612_+; species=SPECIES_2
ACCATGCTGCATAGAGTAAAGGCTCAGAATCAAACCATTCGTGTCCTGGCCAGAGTATGTTATCCTGAGAGAGTAGATCGCCATCTAGTGACTCTTATTTAGACTAGGAAAGTGAGGTTCAGAAAATCCTAGGTTGCTCTTCTATGTTTCATATATTGGATATTTATATATGCACAACCACAAATCTATA
>gene=hg18_chr1_24834362_24834612_+; species=SPECIES_3
CCCAAGGTGCACATAGTCAGGGCTCAGAATCAAACCATTCGTGTCTTTGTCATTGTTTGTTCCCCTGAGAGGATAGACTGCCATCTAGTGAATCTGGCTTAGACTGGGAAAGAGAGATTCAGAAAATCTCAGACTGCTGTTCTATGTCTTACATATTTGATATTTATGCATGCACAACTAGAAATCTATT
>gene=hg18_chr1_24834362_24834612_+; species=SPECIES_4
ATGGTTCCGCATCCACTGGGGGCTTGGAATTATCCCTTTCGTAACCTAGCCAGAGTATGTTATCCTGAGAGGGAAGAGCGCCATCTAGTGACTCTTGTTTAGACTACGAAAGTGAGATTCAGAGAATCCCAGATTGCTCTTCTATGTCTTATATATTTGATATTCATATATGCCCAACTACAAATCTACA
>gene=hg18_chr5_133509515_133509789_+; species=SPECIES_0
GGGAGATGACTCCCTTGGAAGACACAGCCCATAGGCCTAGTGACAAAAGGCCCCTTTGCCACCTTGTGGCTGTTCTGGGAACTGCACCTGTCCTAGGTCTGGGCCGACCAAGCAGTGGCAGTCTGAGGACACTGACTTACCACCCAAGTCCCAGGAAGCCAGGCCTGTGCAAAGGCAGCATTTTTTGGTTGTGGTGTATGACTATGAATTCACCCTCTGTTTACA
>gene=hg18_chr5_133509515_133509789_+; species=SPECIES_1
GGGAGATGACTCCCTTGGAAGACACAGCCCACAGGCCTAGTGACAGAAGGCCCCTGTGCCACCTTGTGGCTGTTCTGGGAACTGCACCTGTCCTAGGTCTGGGCCGGCCAAGCATTGATAGTCTGAGGACACTGACTTACCACCCAAGTCACGGGAAGCCAGGCCTGTGCAAAGGCAGCACTTTTTGGTTGTGGTGTATGACTATGAATTCACCCTCTGTTTACA
>gene=hg18_chr5_133509515_133509789_+; species=SPECIES_2
AGGAGACAGCTGTCCTGGAAGATGCAGCCCACACACGGAGCTACAAAAGGTCCCTGTGCCATCTAGTGGCTCTGTTGGGAACTGCACCTGTCCATGGTCTGGGCCGGCCCAGCAGTTGTCGTCCTAAGGCATAGGCATATGATGTAAGTCATGGGGAAATAGGCCTGTGCAAGGACAGCATTTTTTGGTTGTGGTGTATGACTATGAATTCACCCTCTGTTTACA
>gene=hg18_chr5_133509515_133509789_+; species=SPECIES_3
AGGAGATGGCCCCTCTGGAAAACGTGGCCCACAGGGCTAGCTGCAAGCGGTTCCTGTGCCACCCGCTGGCTGTGCAGGGAACTGCACCTGATCCAGGTCTGGGCCGGCCCAGCAGTTGCAGTTTGAAGGCACAGGCCCACCACTCAAGTCCTGGGGAGCTAGGCCTGTGCAAGGACAGCATTTTCTGGTTGTGGTGTATGACTATGAATTCACCCTCTGTTTACA
>gene=hg18_chr5_133509515_133509789_+; species=SPECIES_4
AGGAGATGGCTCCCCTGGAAAACGCAGCCCACAGACCTAGCTACAAAAGGTCTCTGTGCCACCTTGTGGCTGTGCTGGGAACTGCACCTGGTCCAGGTCTGGGCCGGCCCTGCAGTTGCAGTCTGAAGGTATGGGCAAATAATGCAAGTCATGGGGAACTAGGCCTGTGCAAGGACGGTATTTTTTGGTTGTGGTGTATGACTATGAATTCACCCTCTATTTACA
>gene=hg18_chr22_27880474_27880734_+; species=SPECIES_0
GCCCCTGGCCCAGCTGGCAGAGTAAGCTGCCCGCAGCCCCCGCCTCCGCAGGCTTGCTCACAGCGCCGCCCCGTGGTAAGACTGCAGATCTGCGGAAGAAGGCCAGCCCTGAACCGCAACTGCTCTAAGCCCATTACAGTTACGGATTTTGCCCGCGCGGTGATGGTGCCTGTAAT
>gene=hg18_chr22_27880474_27880734_+; species=SPECIES_1
GCCACTGGCCCAGCTGGCAGAGTAAGCTGCCCGCAGCCCCCGCCTCCGCAGGCTTGCTCACAGCTCCGCCCCGTGGTAAGACCGGAGATCTGCGGAAGAAGGCCCGCCCTGAACCGCGACCGCACTAAGCCCATTACAGTTACGGATTCTGCCCGCGCGGTGATGGTGCCTGTAAT
>gene=hg18_chr22_27880474_27880734_+; species=SPECIES_2
GCCCCGGGCCCAGCTCGCCGTTCCCACTGCCTGCCTCCTCCGGCTCCTCAGACTTGCTCGCAGTGCCCCCAAGTGGTATGATTAGAGAGCTGCAGCTGAACCGCAGCCTCCAACAGAGCTTGGGCCTAACCCTGAAGCTAATCGGACACCACCATGACACCTAGGAGTTCTTGGAT
>gene=hg18_chr22_27880474_27880734_+; species=SPECIES_3
GCCCCGGGCCCAGCTCGCAGGGGCGGCTGCCCGCAGCCCCCGCCTCCGCAGCCTTGCTCGCAGCGCCGCCCAGTGGCAAGACCGCAGAGCTGCCGAGGAAGGGGGTCCCGGAACCGCCGCTCCACGCAACCCTGGTCATTAGCGGACCCCACCGCGACACCCAGAAGCTCTGCGGT
>gene=hg18_chr22_27880474_27880734_+; species=SPECIES_4
CCCCCAAGCCCAGCTCGCAGACGCAGCTGCCCGCAGCCCCCGGCTCCGCAGCCTTGCTCACAGCGCCGCCCAGTGGTAAGACCAGAGAGCTGCGGAAGAAGGGCAGCCCTGACGCGCCGGTACACGCAACCCGGGTCCTAAACGGTCTTAAACGGGACTCTCACTCTCCCTGTGAC
>gene=hg18_chr11_110822542_110822818_+; species=SPECIES_0
AGATCATGACACCAATACACACACACACACACACACACATCCTCCCCTGCAACAGCATTTCCTCTTCTCCTTCCACGGACTCCCCACGCCACCACTTCCTGCAAGCTCACAGTGACCATCTGGACAAAAAAGGCAAAGCAGATGACTGAGATGTGCAGGGAAGGAACTCAAGGGCCTGGAACACCCAGAAGAGAAGTGGCTTTGGAGGAAGTCAGCCTGAACATTATGGTAACCACCAGCCACCTAT
>gene=hg18_chr11_110822542_110822818_+; species=SPECIES_1
AGATCATGACACCAATTCACACACGCACACACACACACACCCTCCCCTGCAACACCATTTCCTCTTCTCCTTCCGTGAACTCCCCACGCCGCCACTTCCTGCAAGCTCACAGTGACCATCTGGACAAAAAAGGCAACGCAGATGACTGAGATGTGCAGGGAAGGGACTCAGGGGCCTGGAACACCCAGCAGAGAAGTGGCTTTGGAGGAAGTCAGCCTGAATATTATGGTAACCACCAGCCACGTAT
>gene=hg18_chr11_110822542_110822818_+; species=SPECIES_2
AAGTAGTGATGCTAATTTACATATGCACACACACTCTCCCTTGCGACTGCATCTCCACTTCCTCCCCTCTCCCCATACACACAACACACCACAGTTTCCCGTGAGCTCATAGTGAGCTCATAGAAAGAAAAGGCAAAGCAGATGACAGAAATGTACTGGGCAGGGCCTCACAGGCCTACAGAACCCCTGAGAGAAGTGACTTTGGAAGATGTCATCTTGTTCACTTTGGCAACCACTAGCCCAATGA
>gene=hg18_chr11_110822542_110822818_+; species=SPECIES_3
AGGTACTGATACTAATTTGCACACACGTACACATGTACATCCTCCCTTACAACTGCATTTCGTCTTCACCCTCCATCAACACCCCACCCCACCATTTCCTGCAAGATCACAGTGACCTTCTGGAAAGAGAAAGCAAAGCAGATGACAGAGATGTGTAGGGGTGGGTGGCACCAGCCTAGAGGACCTTGTAGAGAAGTGGCTTTAGAAGATGGCACCCTGTCCAATACAGTGCTCACTAGCCATGTCG
>gene=hg18_chr11_110822542_110822818_+; species=SPECIES_4
AGGTAATGATACTAATTTACACACACACACACACACACATCCTCCCTTGCAACAGCATTTCCTCTTCTCCCTCCATCGACTCCCCACAACACCATTTCCTGCAAGCTCACAGTGACCTTCTGGGAAAAAAATGCAAAGCAGATGCCAGAGATGCGCAGAGCAGGGACTCACAAGCCAAGAAGACCCTGTAGAGAAGTGACTTTAGAAGATGATACCATGTCCAAAATGGTAATCACTAGCCACACAG
>gene=hg18_chr4_81324295_81324620_+; species=SPECIES_0
CTGACCTTCCTCCCCTCGCGGAGGGCGGAACAGTTTCTGGACCAGAGCACCCGCGAGAAGCAGGGAGCGCCGCACAGCAGCCAGAAGAGGGCGCCAGCACCCCGGGGCGGGGCTACAGGGCTCTGGGCGTCGCCCCCGCCCCGGGGCTGCCTCTGCCGCAAAGATGCCCCCTTCCGCTGGAAAGCGGTAATGCCCACCGCCCACCCACCCCTCCTCTCAGTTTACTCCTCTCCTTT
>gene=hg18_chr4_81324295_81324620_+; species=SPECIES_1
ATGACCTTCCTCCCCTCGCGGAGGGCGGAACAGTTTCTGGACCAGAGCACCGGCGAGAAGCAGGGAGCGCCGCACAGCAGCCAGAAGGGGGCGCCAGCACCCTGGGGCGGTGCTACCGGATTCTGGGCGTTGCCCCCGCCCCGGGGGTCCCTCGGCCCCACAGATGCCCCCTTCCGCTGGAAAGCGGTAATGCCCTCCGCCCACACACCCCTCCTCTCAGTTTACTCCTCTCCTTT
>gene=hg18_chr4_81324295_81324620_+; species=SPECIES_2
CCGACTTCCCTCCCCGCGCCGCGGGCCGAGCCGGCGCGGGACCCCAGCACCCGCGGGACGCGGAGAGCGCCGCGCAGCCGCCAGGAGGGGGCGCCAGCACCCCGGAGCCCTGCCCGAGGGCTCCGGACGTCGCCCCGGCCCTGTGGCTGTCCCGGCCCGAGAGGTGCCCCCTTCTGCCGGAGAGCGGTAATGCCCACCAACGACCACCCGCTCCTCGCTTTTCACTTCTCTCCTAT
>gene=hg18_chr4_81324295_81324620_+; species=SPECIES_3
CCGACCTTCCTCCCCGCGCCGCAGGCCGAGCGCCGGCTGCACCCGAGCACCCGAGCGAGGCGGGGAGCGCCGCGCAGCCGCCAGGAGGGGGCGCCAGCTGCCCTGAGCCGGGCCGGGAGGCGCTGGGAGGCGGCTCTGCCCAGAGGCTGTGCGGGCCGGAAGGGCGCCCCCTCCTGCCACAGAGCGGTAATGCGCCCGGCCCCCCCCGCGCTCCCCGCCCTCCCCTCCTCTCCTAT
>gene=hg18_chr4_81324295_81324620_+; species=SPECIES_4
CCGCCCTTCCTCCCCGCGCCGCGGGCAGAGCAGTCGCTGGTCAGGAACACCCGCGGGAAGCACAGAGCGCCGCGCAGCCGCCAGGAGGGGGCGCCAGCACCCTGGTGCTGGGCCGGAGGGCTCTGGGCATCTCCCCAGCCCAGTGACTGTCTCGGCCAGAAAGGTGCCCCCTTCTGCCGGAAAGCGGTAATGCCCACCAGCCACCCCCCCCTCCTCTCTCTTCCCTTCTCTCCTGT
>gene=hg18_chr17_70920316_70920556_+; species=SPECIES_0
AAATGCTATTACAGACCGGCTCCATCAGGCTTCACAATGCACAAAATCACCAAAAAGTCTCTGTTTTCCTTGTTTTTAGTCGTCGGAAAGGGCTTCAGGCTTTGTTTTCTGTGAGTTACGGGGCTGCCACCTGCAGGTAAAATCTGGACATTGCCCTGAAATTGACCGAACCTTAGCACCTGGCTCAAGACCC
>gene=hg18_chr17_70920316_70920556_+; species=SPECIES_1
AAATGCTATTACAAACGGACTGCATCAGGCTTCATAATGCACAAAATTACCAAAAAGTCTCTGTTTTCCTTGTTTTTAGTCGTCGGAAAGGGCTTCAGGCTTTGTTTTCAGTGAGTTACGGGGCTGCCACCTGCAGGTAAAATCTGGACATTGCCCTGAAATTTACCTAACCTTAAAACCTGGCTCAAGACCC
>gene=hg18_chr17_70920316_70920556_+; species=SPECIES_2
AAATGCTATTACAAATTAGCCACATCAAGCTTTGGAATGCACAAAATCACCAAAACGTCCCTCGTTTCGTTGTTTTTAGTCGTCGGAAACGATTTCTCATTTTGGTTTCTGTAAGTTGTCGTGCTGCCCCCTGCCGGTCATAAATGGACACTGCCCTGGCACTGCCTGAACCCTGGAAGCCCATTGCAGGCAC
>gene=hg18_chr17_70920316_70920556_+; species=SPECIES_3
GAAGGCAGTGCCCAACCGGAGCCACCAGGCATCAGAATGCACAAAATGACCCAAAAGTCTTTCCTTGCGGTGTTTTTAGTCGTCGGAAAGGGTTTCTCGTTTTGTTTTCTGTGAATTGTCGTGCTGCCGCCTGCCGGTAAGAACTGGAAATTACCCTGGCATTTATTGAACCTTGGAAGCTGCCTCCAGCCAA
>gene=hg18_chr17_70920316_70920556_+; species=SPECIES_4
AACTGCTATTACAAACTGGCCACATCAGACTTCGGAATGCACAAAATGAAAAAAAAATCTCTCTTCTCGCTGTTTTTAGTCGACGGAAAGCGTTTCTTGCTTTGCTGTCTGTGAGTTTTGGTGCTGCCACCTACCGGTGAGAACTGGACATTGCCCTGGCATTTACTGAACCTTAGGAGCTGCCTCCAGACCA
>gene=hg18_chr12_110236018_110236217_+; species=SPECIES_0
GGGGCTTCTTGCAGCCAGGGACCGATTCCATCCTCACACCCAGCACAGCGTAGACTGACTGCCTGACTCCGGTTTCCTCTCCATTTTGCAGTGTCTGCTGCCCCCTGGTGGCTGCTCCGAGCAGGTGTCCTGAATCCCTGCCGCCAGGAGCATGTTTCCCATGGCCCC
>gene=hg18_chr12_110236018_110236217_+; species=SPECIES_1
GGGGCTTCTTGCAGCCAGGGACCGATTCCATCCTCACACCCAGCACAGCGTAGACTGACTGCCTGACTCTGGCTTCCTCTCCATTTTGCAGTGTCTGCTGCCCCCTGGTGGCTGCTCCGAGCAGGTGTCCTGAATCCCTGTCGCCAGGAGCATGTTTCCCATGGCCCC
>gene=hg18_chr12_110236018_110236217_+; species=SPECIES_2
GGGGATTCTTGCAACCAGGGACCTATCACATCCCTGCACCCAGCATAATGTAGACTGACGCACTGACACTGGCTTCCACTCCATTTTACAGTATCTGCTCCCCCCTGGTGGTGACTTGGGGCAAGTGTCCCTATTCCCTGCTGCTGGAAGCGAATTTCCCAGGACCCC
>gene=hg18_chr12_110236018_110236217_+; species=SPECIES_3
AGGACTTTTTGCAGCCAAGGACCTATCACATCCCTGTACCCACCACAGTGCAGACTGACTTCCTGATGCTGGCTTCCACACCCTTTTGTGGTATCTGCTGCCTCCTGGTGGCAACTCAGAGCAAATGTCCCGATTCCCTGGTGCTGGGAGCATGTTTCCCAGGGCCCC
>gene=hg18_chr12_110236018_110236217_+; species=SPECIES_4
AGAGCTTCTTGTGGCCAGAGACCCATCACATCCCTGTGCCCAGCACAGAGCGGACTGATTTACTGGCTCTGGCTTCCACTCCATTTTGCGGTGTCTGCTGCCTCTTGGTGGCGACTCAGAGCAAGTGTCCCAATTCCCTGCTGCTGGGAGCAAGTCTCCCAGAGCCCC
>gene=hg18_chr1_95044068_95044268_+; species=SPECIES_0
GGAAAATAAACACACAGTTTGTCTTAAACACAGCCACTGGCCTGCAGTGCCATCTGCTGTAAAGAAGTGGCAACTACAGTAGCCCTCAATGCCAGCAGGAGGGCTATTTCGACCAGGTGTCTCAGTGCCAGTGTCCACGTCACG
>gene=hg18_chr1_95044068_95044268_+; species=SPECIES_1
AGAAAATAAAGACACAATTTGTCTTAAACACAGCTGCTGGCCTGCAGTGCCATCTGCTGTAACGAAGTGGCAACTACAGTAGCCCTCAATGCCAGCAGGAGGGCTATTTCAACCAGGTGTCTCAGTGCCAGTGTCCAAGTCATG
>gene=hg18_chr1_95044068_95044268_+; species=SPECIES_2
GGAAAAAAAACACACAATTTGGCTTATATGCAGCCTCTGGCTTACAGCGCCACCTGCTGTAAAAAAGTGGCAACTGCATGGGCCCTCAATGTCCACATGAGGGTTGTTTTAACCTCGTTTCTCAGTGCCAGTATCAGAATAATG
>gene=hg18_chr1_95044068_95044268_+; species=SPECIES_3
GGAAAAGAAACACACAATTTAGCTAATACACAGCCACTGGCTTACCATGCCACCTGCTGTAAGAAAGTGGCAACTACATTAACCCTCAATGACCACATGAGGTTTTTTTCAACCAGGAGTCACAGTGCAAATATCAGCATGATG
>gene=hg18_chr1_95044068_95044268_+; species=SPECIES_4
GGAAGAGAAACACACAATTTGGCTTATCCTCAGCTCCTGGCTTACAGTGCCACCTGCTGTAACAAAGTGGCAACTACATTAGCCCTCAATGCCAACATAAGGTCTATTTTAACCAGGAGTCTCAGTGCCAACATCAGAATAATG
>gene=hg18_chr2_238318475_238318747_+; species=SPECIES_0
CCTGGCTCTGCTTAGGAAGGGGTTTTAAGGTGGGCTGCCTGCGGGTGCAGCTTGACACTGCCATCTGGTGGACACGAGTGGGGCTGCGTGGCTCGGGGCTGAAAGCCTTTGGGAAAGCTGACACCTTTTTCATTCGGAAAATGAATTACTCTAATGTAAATAGAGATAGGTTAGACGTTCATGCCATCTTTCAACAA
>gene=hg18_chr2_238318475_238318747_+; species=SPECIES_1
CCTGGCTCTGCTTAGGAGGTGATTTTAAGGTGGGCTGCCTGCAGGTGCAGCTCGACACCGCCATCTGGTGGACGCGAGTGGGGCTGCGTGGCTCAGGGCTGAAAGTCTTTCGGAAAGCTGACACCTTTTTCATTCAGACAATGAATTACTCTAGTGTGAACAGAGATAGGTTAAACGTTCATGCCATCTTTCATCAA
>gene=hg18_chr2_238318475_238318747_+; species=SPECIES_2
CTTGGCTGTTCTTAGGGGGTGCTGCCCACCAAGGCTCCCTGGGCGCTCCACGCGACACTGCCACCTGGTGGCAACTCGAGGGGCTGCACGGCACAGTGCTTGTGACCCCGTGGACTGCAGCCCTCCCTGTCCTTCACGAGCTTGCTCAGACTCACGTCCCGAGTCAGTGGCCATCCAACCATGTCCTCTGTCATCCC
>gene=hg18_chr2_238318475_238318747_+; species=SPECIES_3
GATTGCTCTGCTCAGGGGGGGCTTATGAGCAGGGCAGCGCGGTCGCTAAGCTCCACGCTGCCGGCTAGTGGCAGCCCGGGGGACTGCACTCCTCTGGGCTCCTCGTCCTTAGGATTTCAGAAACCTCTGTCGTTCAGAGGCAGACTTAGCCTCATGTCCCGAGAGATTGGCTAAGCAGAGATGTCTACCCTCATCAA
>gene=hg18_chr2_238318475_238318747_+; species=SPECIES_4
CTTATCTTTTCTTAGGGGGTGCTTCTAAAGTGGGCTGCCTGGCCGCTCAGCTCCACTCTGCCATCTAGTGGGAGCCAGGGGGACCTCACTGCTAGGGGCTCCAAGTACTTCGGAAGGCTGACACCCTTGTAATTCAGAAAGCGGCTTACCCTAAGGGGAACAGAGATTGGTTAAGCGTAGATGGCCACTTTCCTTGA
>gene=hg18_chr17_78332911_78333284_+; species=SPECIES_0
ATGTTACTGTGATTCTCTTGACGTAATTGGAACCCCGGATTGATTTAACCGGGCCAGGGTCTGCAGTTTCTCCTTGCCAGCAGAGGGCAGTGGTGCCACGCAGCCGGGGCCGGGTTTCTCTGCATCGGCTGCTTAGTCCTGTTTAAGTGCAGACTGAACGAGCTCTAATAAAACAAGGTGGGTGAGTTGA
>gene=hg18_chr17_78332911_78333284_+; species=SPECIES_1
ATGTTACTGTGGTTCTATTGATGCCAGTGGAACCCCGGATTGATGTAACCGGGCCAGGGTCTGCAGTTTCTCCTCGCCAGCAGAGGGCAGTGGTGCCACGCAGCTGGGGCCGGGCTTCTCCGCACCGGCTGCTTAGTCCTGTGTAAGTGCAGGTTGAATGAGCTCTAATAAAACGAGGTGGGTGAGTTGA
>gene=hg18_chr17_78332911_78333284_+; species=SPECIES_2
TTAATACTTGGTTTCTTGTGAAGTGGCTGGAACACAGGAGACGTTGAATCCCGACAAGATGATCGGTTTCCCCTCGCCACCAGGGGGCACTGGTGCCCCAGAGCAGAGCCAGGGGGAGTGTCCTCCGGTTGCTTAGACAAGTTACAGAGGAGTTAGAACCAGCGTAAAGGAAACAAGGCAGGTGATCTGG
>gene=hg18_chr17_78332911_78333284_+; species=SPECIES_3
TTGCTCCTTGGAATCTTTTGAAAAAGGGCGAGCATAGGAAACCATTAACCCCCGGAGCGCAATCCGTTACGCGTCCCCCCCAGGGGGGGGCAGTGTCCTAAAACTGGGCCGGGGGCACACCCCCCCGGTTGCTTAATCCTGTTAGAGTGTATTTGGAACCAGCTCTGATGAAGTAAGGCAGGTGATTTGA
>gene=hg18_chr17_78332911_78333284_+; species=SPECIES_4
CTGTTTCTTTGGCTCTTCTGAAGTAGTTGGAACGTAGGAGAGATTTAACCCTGACAGCATAGACAGTTTCCCTTCACCGCCAGGGGGCAGTGGTGCCCGGGAGCCAGGTCCGGGGGCGTGTCCCCCGGTTGCTTGATTGTGTTAGAGTGTGGTTGGAACCAGCTCCAAGGACGCTAGGCAGGTGATTTGC
>gene=hg18_chr22_35508027_35508419_+; species=SPECIES_0
ATCTCAAAGGGCAGAGGAAATGGAACTGACTCACCTTCTGTGCGCCCGGAATGCAAAGTGGAGGCCTGAGCTGGCCTCGGCGGGGCACGGAGGCCGCGATGTCCTGATTCTGTCAGCAGGGGGCAGCAGCAGCCGGGAATTGTCTGCTGCAGGGGGCAGAAGCCGCTTTTGACTTTGCTGCCGCCTTTATTTAAAGTTGAGCAAATCATCCCTCCAGAGCCCCGAGGCTTTAACAGCCCGAGATACTCCATCTGCAGAAGCCAAGAGCCGCTTTT
>gene=hg18_chr22_35508027_35508419_+; species=SPECIES_1
ATCTCAAAGGGCAGAGGAAATGGGACTGACTCACCTTCTGTGCGCCTGGAATGCAAAGTGGAGGCCTGCGCTGGCCTCGGCGGGGCACGGAGGCCGCGATGTCCTGATTCTGTCAGCAGGGGGCAGCAGCAGCCGGGAAATACCTGCTGCAGGGGGCGGGAGCCGTTTTTGATTTTGCTGCCGCTTTTATTTAAAGTTGAGCAAATCATCCCTCCAGAGCCCCGAAGCTTTCAAAGCCCGAGATACTCCATCTGCAGAAGCCAAGAGCTGCTTTT
>gene=hg18_chr22_35508027_35508419_+; species=SPECIES_2
ACCCCAAAGGGCAGAGGAAATGTGACTGACTCACCTTCTGTGCGCAGGGAATGCAAAGTGGAGCCCTGAGCTGGAGCCCGAGTTGCACAGAGACTGCCATATCCTGATTCGACCAGCAGGGGGCAGTAGCAGCTGGGAAATGCCTGCTGCAGGGGGAGCAAACCGCTTTTAATTTCAAGCCTGCAAGTATTCCGAGTTGAGCAAATCATCCTTCCAGAGCCCCGAGGTTCTAACAGCTCATGGTAGCTTATCTGCAGGAGCCTAGAGATGCTTTT
>gene=hg18_chr22_35508027_35508419_+; species=SPECIES_3
ATCTCAAAGGGCAGAGGAAATGGGATGGACTCACCTTCTGTGCGCCTGGAATGCAAAGTGGAGCCTTGAGCTGGCCTCCGAATTGCAAGGAGGCTGCGATGCCCCGATTCCGTCAGCAGAGGGCAGCAGCAGCTGGGAAATGCCTGTTGCAGGGGGAGCAAGCCGCTTTGGATTTCGCTGCTGCATGTGTTTAAAGTGGAGCAAATCATCCCTCCAGAGCCCCGCGGCTTTAACAGTCCGCGATAGCTCGTCTGTGGGAGCCAAGAGCTACTTTT
>gene=hg18_chr22_35508027_35508419_+; species=SPECIES_4
ATCTCAAAGGGCAGAGGGAATGTGACTGACTCACTTTCTGCGCGCCCGGAATGCAAAGTGCAGCCCTGAGTTGGCCGCGGAATCGCGCGGAGGCCGTGATGTCCTGATGGCGTCAGCAGAGGGCAGCAGGCGCCGGGCAATGCCGGCTACAGGGGCCCTGAGCCTCTTTTGATTGCGAGGCTGCGTGTATTTAAAGTTGAGTAAATCATCCCTCCTGAGCCGCGAGGCTGTAACAGCCCGCGATAGCTCATCTGCGGGAGCCGGGAGCTGCTGTT
>gene=hg18_chr17_17200126_17200377_+; species=SPECIES_0
TATTTAGAAGAAGCGGGCTGAGGAGATGAAGTCTCACTGGTTCTCCTTGGAAATGATCCAGTGGTGTGGGGCTGCAATTCACACAAATGGCCACTGGATGATGCCAGAGGACCGGGGAGGGGGGTCACCACCCGACCAGACC
>gene=hg18_chr17_17200126_17200377_+; species=SPECIES_1
TATTTAGAAGAAGCGGGCTGAAGAGATGAAGTCTCACTGGCTCTCTTTGGAAATGATCCAGTGGCGTGGGGCTGCAGTTCACACAAATGGCCACTGGGTGATGCCAGAGGACCGGGGAGGGGGGTCACCACCCAACCAGACT
>gene=hg18_chr17_17200126_17200377_+; species=SPECIES_2
TATTGTGAAGACGTGGGCCAAAGGGTCGTAGGCTGCCTCCCGCTCCTTCGCAAGGGTCCTCCGGTGCGGCGCTGCAATTCACACATATGGACACCGGATGGCGCCAGAGAACCAGGGCCGGGAGCCAGCACCAGATCAGACC
>gene=hg18_chr17_17200126_17200377_+; species=SPECIES_3
TATGTAGAAGAAGTGGGCTGAGGAGGTGAAGGCTCCCTCCCGCTCTTTTGCAAGGGACCTGTGGTGTGGGGCTGCAGTTTACACAGATGACCACGGGATGGCGCCAGAGGACCAGGTCCCCGCGTCTCCTCCTGACCAGACC
>gene=hg18_chr17_17200126_17200377_+; species=SPECIES_4
TCTCGAGAAGAAGGGGGCTGAGGAGCCGAAGTCTTGCTCCCGCTCCTGTGAAGGGGGCCCACGGGGAGGGGCTGCAGCTCCCAGGGACGGCCACACGGTGGCGCCACAGGCCCGGGGCCGGGGGGCACCTCCTGACCAGACC
>gene=hg18_chr2_233013569_233013823_+; species=SPECIES_0
GGAAACCGGGCCCCCGGCACTGCCTTTCCCCTGCTGGTCCTGCCTGAGCTCGGGCGACCCAGTATGGGGGCATGCTGCCACCTGCTGGCCACACTTCAAATGCAACCCAGGTCGGCCTGGAGGCTCAGGCTCTTCCCCCAGGCCTGCATGGGGAGCCTGCCCAGGAGGATTGCC
>gene=hg18_chr2_233013569_233013823_+; species=SPECIES_1
AGAAACCACCCTCCTCGCACTGCCCTTCCCCTGCTGGTCCTGCCTGAGCTCAGGCAACCCGCTATGGGGTCATGCTGCCCCCTGCTGGCCACACTGCAAGTGCAACCCAGGTCGACCTGGAGGCTCAGGCTCTTCCCCCAGGCCGGCATAGGGAGCCTGCCCAGGAGGATTGCC
>gene=hg18_chr2_233013569_233013823_+; species=SPECIES_2
GGCAGCTGGACCCCCAGCCCTGCCCTGTACATGCAGGTCCTGGCTGAGCTCACACAGCCTGTCATGGGGCCATGCTGTCCCCTGCTGGCCACGCCGGAAATGCAGCCCAGATCAGCCCCAAAGTGCAGGCTGGTGACGCCAGGCTCCGAGGAGTGCACGGCCACTTGGACTGCA
>gene=hg18_chr2_233013569_233013823_+; species=SPECIES_3
GGCAGCTAGACCCACCGCCCCGCCCTGTCCCTGCAGCTCCTGCCTGAGCTGACACAGCCTGCTGTGGGGCCATGCTGCCCCCTGCTGGCCATACTGCAAACACAGCCCAGGTCAGCCCCAAGGTTCAGGCTCCCCACCCGAGAGTGCGTGGCGGGCCTGCCCACAAGCATTCCA
>gene=hg18_chr2_233013569_233013823_+; species=SPECIES_4
GGCAGCCGGGCACCCAGCCCTGCCCTTTCCCTGCTGCTTCTGCCTGAGCTGACGCAACCTGCTGTGGGGCCATGCTTCCCCCTGCTGGCCACACTGCAAACACAGCCCAGGTAAGCCCCAAGGTTCAGGCTCTTCACCCAAGCCTGTGTGGTGTGCCTGCCCACCAGGAATCCA
>gene=hg18_chr9_135261729_135262137_+; species=SPECIES_0
CCATGATTGAAAGAGTTGCCACTCTGGGGAGATGTGGTCTTGACTGATGCCTCTTAGCGGCAGCCAGCTGCTGTCTGCAGTTGGAGCAGGGGGCGCCTGTCTCGGGCCATGCTCTCCCACTCCTTCTTCACCATGACGTACAGCCTCATTGCTGCCTGGGCATCCTGAATCTAGACGACATGAAACATCCCAGCAGGTGACAGGCATAGCCGCAGTCAACACA
>gene=hg18_chr9_135261729_135262137_+; species=SPECIES_1
CCGTGATTGAAAGAGTAGACACTGTGGGGAGATGTGGTCTTGACTGATGCCTCTTAGCGGCAGCCAGCTGCTGTCTGCAGTTGGAGCGGGGGACGCCTGTCTCGGGCCATGCTCTCCCACTCCTTCTTCACCATGATGTACAGCCTCATTGCTGCCTGGGCATCCTGAATCTAGACGACACGAAACATCCCAGCAGGTGACAGGCATAGCTGCAGTCAACGCA
>gene=hg18_chr9_135261729_135262137_+; species=SPECIES_2
CCATGATTGAAGCAGCACCGGCTCTGGGGACTCCGGGTGTCGTCTGATGTGGCTCGGCTGCGGGCGGCTGCTGTCTGTGGGGGGAGCGGGGGCCGCCTGTCTCCAGCGAGGCTCTCCCAGTCCCTCTTCACCAGGACATACAGCCTCATCGCCACCTGTGCGTCCTGGACCTGGGGGACATGGGGCATCCCTGCCGGTGACTGGTGTGGCCACAGTCCACGCA
>gene=hg18_chr9_135261729_135262137_+; species=SPECIES_3
TCGTGTTTGACACAGCTGCTGCTCTGGGGAGACCCAGTCATGCTTGAAGCGCCTTGGACGGAGACACCTGCTGTCTGGAGTGGGGGCTGGGGGTGCCTGTCCTGGGCCGTGCTCTCCCACTCCTTCTTCACCAGGATGTACAGTCTCATTGCTGCCTGGGCATCCTGAATCTAGGGGACACAGAACATTTGAGCAGGTGACACGCATGGCTACAGACCACCCA
>gene=hg18_chr9_135261729_135262137_+; species=SPECIES_4
CCATGATTGAAACAGTCGCTGCTCTGGGAAGATGTGGCCTTGGACGGCGCCACGAGGCAGTGGCCAGCGGCTGTCTGCCACTGGATCAGGGGGCGCCTGTCTCGGGCAACGCTCTCCCACTCCTTCTTCACCATGACGTACAGCCTCATTGCCGCCTGGGCATCCTGAATCTAGGCGACAAGGAACACCCCAGTGGGGGAGAAGCATGGCCACGGGCAACACA
>gene=hg18_chr2_219630918_219631243_+; species=SPECIES_0
GGTAGCTCCTGTGCTGTCTCAGCTCTATCCATCCCTCCACAGACAGACTACACCTTTCAGCGCCCGGTCCCTCTGTGCCTCCAACAGGGCCAGCCAGCGGCCGGGAGGGAGGAGTGGCAGCAGAGCCGACTGCCTGCGGCCGGCCTGCGAGGCGTGCAAGGCCCGAGGTGCCCAGTAGGTGTCACCGCAGCCTCAGGGCTGAGGCCTGGACACAGGCGCGGCAGGTGCAGAGCGTCTCGGTAGCTTGGGGGTGTGTTG
>gene=hg18_chr2_219630918_219631243_+; species=SPECIES_1
GGTAGCTCCTGTGCTGTCTCAGCTCTATCCATCCCTCCACAGACAGACTACATCTTTCAGCGCCCGGTCCCTCTGTGCCTCCAGCAGGGCCAGCCAGCTGCCGGGAGGGATGAGTGGCAGCAGAGTCGACTGCCTGCGGCGGGCCTGCGAGGCGTGCAAGGCCCGAGGTGCCCAGTAGGTGTCACCGCAGCCTCAGGGCTGAGGCCTGGACACGGGCGCGGCAGGTGCAGAGCGTCTCAGCAGCTTGGGGGTGTGTTG
>gene=hg18_chr2_219630918_219631243_+; species=SPECIES_2
GCTCACCCGTGGGCTGTCTAAACTCTCTCTCTCTCTTCTTGGAGTTACTGCACCTTTGAGCGCCGGGCCCTTCTGTCTCACCAGGACCGACCGCCTGCTGCCTGGAAGGTAACGACGTACCGGAGCTGACTGCCTGAGGCCGGCCTGCTAGGCGTGCAAGGCTCGAGGTGCCCAGTAGGTGTCACCGTAGCCCCAGGGCTGAGGCCCGCGCCTGGGCGCGGCAGGTGCGGAGCGCCTCGGCAGCCTGGGGGTGTGTTG
>gene=hg18_chr2_219630918_219631243_+; species=SPECIES_3
GATAACTCCTGCGCTCTCTCAGACCTACCGATCCCTCCGCAGACCGGCTACACTTTTCAGTGCCGAGTCCCTCCGTCCCACCGTCAAGAACCGCCCTCCGCCCGCAGGGTGGAGTGGTAGCGGAGCCGACTGCCTGCGGCGGGCCTGCTAGGCGTGCAAGGCCGAAGGTGCCCAGTAGGTGTCACCGTAGCCTCAGGGCTGAAGCCCCCACCCGGGCGCGGCAGGTGCAGAGCTCCCCAGGAGCGCGGGGGTGTGTTG
>gene=hg18_chr2_219630918_219631243_+; species=SPECIES_4
GATGACTACTGTGCTCTCTCTGCTCCACCGATCCCTCCACAGACCCGCTGCATCTTTCAGTTCCGTGTTCCTCTGTGTCACCGACACCGACTGCCGGCTTCCTGGATGGTGGGTTGGTGGAGAAGTCGACTGCCTGCGGCTGGCCTGCTAGACATGTAAGGCCGGAGGTGCCCAGTAGGTGTCACCGTAGCCTCAGGGCTGAGGCCCGGACACCGGCGCGGCAGGTGCGGAGCGCTCCAGCAGCGTGGGGGTGTGTTG
>gene=hg18_chr19_19025689_19025892_+; species=SPECIES_0
TAGGTGAGACCATGAGTTGGTATGGAATTTATTTGGGGCATGATGGAAGGAGGGCACATTCTTAAGTCTTCCAGCAGCCAGCAGGGGGCACTGCAGGCCCAGTAGCCCTGGTGTTCTGGGGCCTTCCTGTGCCCGTGGCCACTCCAATAGGCAGAAGGGCTGGCTCTTCAGTGGAGCAGGATCT
>gene=hg18_chr19_19025689_19025892_+; species=SPECIES_1
TAGGTGAGACCATCAGTTGGTATGGAATTTATTTGGGGCATGATGGAACGAGGGCACATTCCTAAGTCTTTCAGCAGCCAGCAGGGGGCACTGCAGGCCCAGCAGCCCTGGTGTTCTGGGGCCTTCCTGTGCCCGTGGCCACTCCAATAGGCAGAAGGGCTGGCTCCTCAGTGCAGCAGGATCC
>gene=hg18_chr19_19025689_19025892_+; species=SPECIES_2
TAGTCGAGATCATCAGTCGTTCTGGAATTTATCTAGGGCATAGGGAGAGGAAGGCACATTCCCGTGTCTTCCAACAGCCAGTAGGGGGCACCACAGGCCTGGCAGCCCCAGTGGTCTTCCTCTCCCCTGTCCAGGCAGCCACCCAGCCAGGCAGAGGGGTCAGCTGCCCGGCGGAGCCGGATTC
>gene=hg18_chr19_19025689_19025892_+; species=SPECIES_3
TAGTTGAGATCATCAGTTGGTCTGGAATTTATCTGGGACGCGGGTGGGGGAGGGCACGTTCTCGTGTCTTTTGGCTGCCAGCAGGGGGCACTGCAGGCCCAGCAGCCCTGGTGTTGTGGGGCTCCCTTGTACCTGTGGCCACCGTGCCTGGCACAAGGGCCCACTTCCCGGTGGAACAGGAGTT
>gene=hg18_chr19_19025689_19025892_+; species=SPECIES_4
TAGTTGAGATCATCACTTGGTCTGGAATTTATCTGGGACACGGTGGAGGGAGGGTGCGTACCCGTGTCTTCCGGCAGCCAGCAGGGGGCGCCGCAGGCCCGGCAACCCTGGTGTTCTGGGGCTCTCCTGCACAGGCGGCCACCCCGCCAGGCAGAGGGGCCTACTTCGCGGTGGAGCAGGCTTC
>gene=hg18_chr6_14252805_14253144_+; species=SPECIES_0
CCAAGGAATGAGTAACAACCCTGATAAAAATAAAATTATCCTACGCTGCATTCCCCACCAAATAGGGCTGGTGTCGCGCACAGGCCCCATTCTTGTGGGCCTCCATGGCTCTCCTTGGTTGGCCCCCGTCGTGTTGTATTGTTGGCTGGCCACGCTGCTGTCTGTCTGCCACTGGTGGATGGGTTAAGCAACTGCTTCCCCCATCCCTCCTGCTCAGGCTGATTGCTGCTCCCGCTGCGGCTGGGCCCCTGGGAGTCGTAAAGGCCTCTCTTGCCA
>gene=hg18_chr6_14252805_14253144_+; species=SPECIES_1
CCAAGGAATGAGTAACAATGCTGTTAAAAATAAAATTATCCTACGCTGCATTCTCCACCAAGTAGGGCTGGTATCGCGCACGGGCCCCGTTCCTGTGGGCCTCCGAGGCTCTCCTTGGTTGGCCGCCGTCATGTTGTCTTCTTGGCCGGCCACGCTGCTCTCTGTCTGCCACTGGTGGACTGGCTAAGCAACTGCTTCCCCCATCCCTCCTGCTCAGGCTGATTGCTGCTCCCGCTGCAGCTGGGCCCCTGGGAGTGGTAAAGGCCTCTCTTGCCA
>gene=hg18_chr6_14252805_14253144_+; species=SPECIES_2
TCGAAGGATGAGTGACAGCCTTGATACAAATCTAAATATCCCACGTTGAGTTCCCCACCAAATACGGCCGGGAACAAACACAGACCCAACCCCTGCGGGCCTGAGTGGCCCTCCACCGTTGGCCACCATCATGGTTTCCTCTTGGGCGGCCACGCTGCTCTCACTCTGCCACTGGTGGGCTGGCTTAGCAACTTCATCTCCTATACCCCTGGCTTTCACTGTTTGCCGTTCCTGCTGCTATTGGGCTCACGAACATGGGAAAAACCGCTCTTGTCA
>gene=hg18_chr6_14252805_14253144_+; species=SPECIES_3
TCAACTGCTGAGCCACCCAGGTGCCCCAAATAAAAATATCTTATGTTGAGTTCCCCACCACATATGGCTGGTATCAGACACAGAACCAACTCCTGTGGGCCTGAGTGGTTCACCACTATTGGCCACCACCATGTTTTCCTCTTGGATGGCCATGTTACTCTCGCTCTGCCACTGCTGGACTCATTCAGCAACTGCATCCCCTATACCTGCTGCTTACGCTGATGGCTGTTCCTCCTACAACTGAGGCCAGGAAACTTGGAAAGGCTTCTCTTACCA
>gene=hg18_chr6_14252805_14253144_+; species=SPECIES_4
CCAAGGGATGAGTAACAGCCTTGATAAAAATAAAAATATCTTATGTTGAATTCCCCACCAAAGATGACTGGTATCAACCACAGGCTCAACTCCTGTGGCCCTGAGTGGCTCACCTTTGTTGGCCACCATCGTGTTTTCTCCTTGGACTGCCACGCTGCTCTCCCTCTGCCACTGGTGGACTGGTCCAGCGGCTGCATCCCACATTCCTGGGGCTTAGGCTGATTGCTGTTCCTGTTGCGGCGGGGCCCATGAAAATTGGAAAGGCCTCTCTCAACA
>gene=hg18_chr1_3359530_3359852_+; species=SPECIES_0
AGCACTCAGTGGAACCAAGGTCCACCCGCTCCTCCGGCAGGCCGGGCCTCGTGGTGCAGTACCCATCATGGACTCAGGAGGGCAGCAGCCACCTGCCTTTCCCAAGAGCTGCCTGGAAGTGCTCCCCACAGGCGGCTCCAGGTGGAGCTGCAGCCCACAGGGGTCAACTCTTAGCCCTCC
>gene=hg18_chr1_3359530_3359852_+; species=SPECIES_1
AGCACTCAGTGGAACCAAGGTCCACCCGCTCCTCCGGCAAGCTGGGCCTCGTGGTGCAGTACCCATCATGGACTCTGGAGGGCAGCAGCCACCTGCCTTTTCCAGGAGCTGCCTGGAAGTGCTCCCCGCAGACGGCTCCAGGTGGAGCTGCCGCCCACAGGGGTCAGCTCTTAGCCCTCC
>gene=hg18_chr1_3359530_3359852_+; species=SPECIES_2
AGCATCGCGTAGGGCCAAGCTCCTCCCGCTCATCCTGCCTTCTGGGCCTTGTGGTGTAGTACCCAAAATGACCTCTGGAGGGAAGCATGTGCCCAACTTTCCCAAGAGCTGCCTGGAAGCACTCCACCCAGGTGGCCGCAGGGGAAGACTCTGCCCACAGGGGTCAGCCATTAGCCCTCC
>gene=hg18_chr1_3359530_3359852_+; species=SPECIES_3
AGTATCTAGTGGGGCCAAGGTCCTGCCGCTCCTCCTATGGGCCGGGCCTAGTGGTGCAGAACCCAGGATGGCCTCTGGAGGGCAGCAGCGCCCCACCTTTCCTCGGAGCTGCCCTGACACCAACCAGGCTGGTGGCTGCAGGGCAAGCATCCACCCACAGGGGTCAGCCACTAGCCCTCC
>gene=hg18_chr1_3359530_3359852_+; species=SPECIES_4
AGCATCCAGTGGAAGCAAGGCCCGCCCGCTCCTCCTGCAGGCTGGACTTTGTGATGCAGTACCCACAATGGCCTCTGGAGGGCAGCAGCTGCCTGCCTTTCCCTGGAGCTCCCCTGAAGCCCTCCACCCAGGTGGCTGCAGGGCCAGCCGCCACCCATAGGGGTCAGCCCTTGACCCCCC
>gene=hg18_chr9_99213626_99214277_+; species=SPECIES_0
GGCGGACAGGTGTGTGTCTAGGGCAATAAAAAGTAACTGCTCCAGATTTGAAGAATGTGCAGGAGTTGTGAGCCCCATAGAAGGAGCCCGCCCCCTCGGCTCGCTCGCGCGCGGCGTCCGAGGTCCCGCACCCGGCCGCCGCCGGCCGGTGCGTGGGCACGCGCAGAAACGCTAGTGGCGCGCCGGACGCCGTG
>gene=hg18_chr9_99213626_99214277_+; species=SPECIES_1
GGCGGACAGGTGTGTGTCTAGGGCAATAAAAAGTAACTGCTCCAGATTGGAAGAATGTGCAGGAGTTGTGAGCCCCTTAGGAGGAGCCCACCCCCTCGGCTCGCTCGAGCGCGGCGTCCGAGGTTCCGCACCCGGCCGCCGCCGGCCGGTGCGTGGGCACGCGCAGAAACGCTAGCGGCGCGCCGGACGCCGTG
>gene=hg18_chr9_99213626_99214277_+; species=SPECIES_2
AATGGCCAGGTGGGTGTCTAGGAGAAAAAAAAGTAACTGCTCTAGAATTGAAGAATGAGCAATACTTGTGAATGCAATAGCCGGAGCGAATAAGATAGGCCCTCCCGAGTCAGGCATCCGAATCCCCCCACCCGGCCTCCGTCGGCCAGTGCGTGGGCACGCGCAAAAACGCTAGCGGCGCGCCGGACGCCGTG
>gene=hg18_chr9_99213626_99214277_+; species=SPECIES_3
CGAGCACGCGTGGCTGTCCAGGAGCGTGAGAAGTTACAGCCCCACCATTGACGAATGAGCGAGAGCTGCGAGCCGTCTGGCACGAGAGCGGGGGCTAGGCGCGCAGGAGCGCGGCGGCCGAGGTCCCGCGGCCGGCCGCCCCCGGCCGGCCCGGTCGCCCGCCCGTTGGCACTAGAGGCGCGCCGGAGCCCGCG
>gene=hg18_chr9_99213626_99214277_+; species=SPECIES_4
AGCGACCAGGGCAGCGTCCAGGAGAACAAACAGTGACTGTTCCAGAACTGCAGAAGGAGCGGGAGCCGAGAAGCCACCAGCCCGAGGGGCCCAGGTCGGCCCTCCAGCGCCCGGCGCCCGAGGTCCTGCGCCCGGCCGCCGTCGGCCCGTGCGTGGGCACGCGCAAAAACGCTAGCGGCGCGACGGACGCAGTG
>gene=hg18_chr1_6458143_6458445_+; species=SPECIES_0
TTTCAGGCCTGTGCTCTCCGGTCCCTGCAGGGCGAAGGGCAGAGGCTGGAGGTGTGGGTGGCCCTCGCCAGCGTGGCGGCGAGTGGGCCTGTGGCCTCCCCGCCCTGCTCACCCCAGGTGACAGGTAACCCGCGTGGATTCACCCGGCCAGGCCCGCATAGGCTGTGCGCCCTCTGGTGGCCAACACGGGAGTCACATCGAAGGTACCTGGGTGTGCTAGGTCCCAAG
>gene=hg18_chr1_6458143_6458445_+; species=SPECIES_1
TTTCAGGCCTGTGCTCTCCGGTCCCTGCAGGGCAGAGGGCAGAGGCTGGAGGTGTGGGTGGCCCTCACCAGCGTGGCAGCGAGTGGGCCTGTGGCTTCCCCACCCCGCTCACCCCAGGTGACAGGTAACCCGCGTGGATTCACCCTGCCAGGCCCGAATGGGCTGTGCGCCCTCTGGTGGCCAACATGGGAGTCACACCGAAGGTACCTGGGTGTGCCAGGTCCCAAG
>gene=hg18_chr1_6458143_6458445_+; species=SPECIES_2
TTTCAGGCCTGTGCTCTTCGGTCCCTGCAGGACAGAGGGCAGAGGTTGGAGGCGTGGGTGGCTCTCATCAGGGTGGATGTGGGTAGGCCCGTTGGTGACCCACCCCTCTGACTGTAGGTGGCAGGTAACTCAGGTTGGCTCAGCAAGCAGGGCTCACAAGGACTGTGCGCCCCCCTGTGGCCAATCCAGGAGTCATACCCAGGGTCCCTAGGTGGGTCTGCCCCCAGA
>gene=hg18_chr1_6458143_6458445_+; species=SPECIES_3
TTTCAGGCCTGTGCTCTCCGGTCCCTGCAGGACAGAGGGCAGAGGTTAGAGGCACGGGAGGCCCTCAGCAGGGAGGATGTCAATGGGCCCGCTGGCTGCCCACTCCGCTCACCCCCGCTGACAGGTAAGGCAGCTGTGCTCAGTAGGCCAGGCCCACAAGGGCTGTGTGCCCTCTGGTGACCAACACAGGAATCACACCCAGGGTACTTAGGTGGGTCTGATCCCACC
>gene=hg18_chr1_6458143_6458445_+; species=SPECIES_4
TTTCAGGCCTGTGCTCTCCGGTCCCTGCAGGGCAGAGGGCAGAGCATGGAGGCACGGGAGGCCCTCACCAGGGTGGATGCAAGTGGGCCAGCTGGCTGCCCACGCCGAAGACTCCAGACAACAAGTAACTCGGGGGCGCTCAGCAGCCCAGGCTCCCAAGAGTTGTGCGCCCTCTGGGGGCCTATCCAGAAGTCCCACCCAGGCTACCTAGGTGGGGCTGGTCCCAAA
>gene=hg18_chr22_42111607_42111946_+; species=SPECIES_0
CAGAAGGGAGTTCATGCACCAAGGCAGCGGAGAGGACACCTCCCCTAGAGGCCGCCCCCTCTGCCTTGCTGGCTGCCAGTCGTTCTCAGCAGGGAGTGAGCCCGGCGATGGCCGGGGCGCTGCTGCCCTCGTGTGGCCGACATGGAGAGGTGCCGGTATGATGAGCAGGGAGTGATTTTCTGGCGAACCACGGTCAGGCTG
>gene=hg18_chr22_42111607_42111946_+; species=SPECIES_1
TAGAATGCCGTCCGTGCACCAAGGCAGCGGAGAGGACCCCTGCCCTAGAGGCCCCCCGCTCTGTCTTGCCGGCGGCCAGGCGTTCTCAGCAGGGAGTGGGCCAGGCGATGGCTGGGGAGCTGCTGCCCCCGTGTGGTCGAGATGGAGAGGTGCCGGTGTGATGAGAAGGGAGTGATTTTCTGGTGAACCACGCTCAGGCTG
>gene=hg18_chr22_42111607_42111946_+; species=SPECIES_2
CAGAGTGGTTTCTAAGAAGCCAAAAACCTGGGATGAAATATTAAATGCTAAGCTAGACCTTTGCAGAACCGTATCGTCGCTGTGCTTGGCCGGGCGGGAGCCCCGCGATGGCCGGGGCGCTGCTGCCTCCCTGTGGCCGCAGCGGGGAGGTGCCGGTGTGATGATAAAGGGGTGATTGTCCGCGAGAACAGCGCCAGGCTC
>gene=hg18_chr22_42111607_42111946_+; species=SPECIES_3
CTCTGTGCGCTGCTGGCCTCCTGTCTCCTGCGAGTCCCTCTGCTCTGCTGGCCTCGGCCTGTGCCCTGCTGGCCGTCCTCTGCGCTCTGCGGGCACATGGCCCCGCAATGGCCGGGATGCTGCTGCCCCCCTGTGGCCACAGTGGGGAGGTGCCGGTATGATGACGAGGGGGTAACTTTCCAGGGGACCAGGGCCAGGCTG
>gene=hg18_chr22_42111607_42111946_+; species=SPECIES_4
ATGAATGATTTTCCAGCAACCAGTTATCTTTGAAGACTTGTAAGCTGTAGGCCTCGGCCTGTGCCCTGCCGGCTGACCTGTGCTCCAGGCGGGGCGGGTGCACAGCGATGGCCGGGACGCTGCTGCCCCCCTGTGGCCGCAGTGAGAAGGTGCACGTGTGATGATCAGGGGCTGATTTTCCACCAGACCAGGGTCAGGCTG
>gene=hg18_chr19_38589646_38589942_+; species=SPECIES_0
ACAGGCTTGCTGCCCACCAGCTGCATCCCGGGACAACCAAGGCCTGGGCATCCTGGGACACGTGCTCTAGAAACTCTGCGAGGGGCCACTAATTAAGGCCCTCCAACCCCCACCACCTGGAAGTGGAGGCAGGAGTGT
>gene=hg18_chr19_38589646_38589942_+; species=SPECIES_1
ACCGGCTCACTGCCCACCCGCTGCATCCTGGGGCAACCAAGGCCTGGGCATTCTGGGACACGTGCTCTAGAAACTCTGGGAGGGGCCACGGTTAAGGCCCACCCCCCCCACGCCACCTGGAAGTGGAGGCAGGAGTGT
>gene=hg18_chr19_38589646_38589942_+; species=SPECIES_2
ACCGGCTTGCCATCCACCAGCCACATCCTGGGGCAACCCAGGCCTGAGCATGCTTCGACTGGGGCTCTAGAAGGTCTGAGGGCGGCCACGACCCAGGAACCACCCTTCCTAATCAAATGTAGGAGGAGGCAGGAGTGT
>gene=hg18_chr19_38589646_38589942_+; species=SPECIES_3
ACCGGCTCGCCACCGTCGGGCCACATCCTGAGGCCACCCAGGCGCGGGCGTCCTTAGACAGGTGCTCTAGAAGGTCTGCGGAGGAACACGACTCAGGAACTCCCCTCCTTGATCAGATGGAAACCGGAGCAGAAGTGT
>gene=hg18_chr19_38589646_38589942_+; species=SPECIES_4
ACCAGCTTGTCACCAACCAGCCACATCCTGGGGCAATCCAGGCCTGGGCATCCTTAGACTGGTGTTCTAGAAGGTCTGAGAGGGGCCACGACCTGGGAAACTCCATACTTGATCTGATGGGGGAGGAGGCAGGAGTAT
>gene=hg18_chr15_31780137_31780584_+; species=SPECIES_0
TGGAAATACATGGTCCCGGTTGGTAGTGTGAACCGATTTTGTATTAATTCGTATTCACGGCAATGAATGTGGGGAAAAGCTAATAGAGCTGTTAGCTGCCCATTAGAACGGTCATGTAACCAGGTTTTGTTTGCTGCCCTCTCTGTCCGCTTACGTGCACTGCAGTCTCAGCTCAGCACTCTAATTCTCCCCTCCTCCCTCAGCCTCCCCGTCGATGAGGGGATCCACCCCGCTGGATGTGGC
>gene=hg18_chr15_31780137_31780584_+; species=SPECIES_1
TGGAAATACATGGTCCCGGCTGGTAGTATGACCCAATTTTCTATTAATTCGTATTCATGGTAATGAATGTGGGGAAAAGCTAATAGAGCTGTTAGTTGCCCGTTAGAACGGGCCTGTAACCAGGTTTTGTTTGCTGCCCTCTCTGTCCGTTTATGTGCACTGCAGTCTCAGCTCGGTGCCCTAATTCTCCCGTCCTCCTTCAGCCTCCCCGTCGATGAGGGGATCCACCCCGCTGGATGTGGC
>gene=hg18_chr15_31780137_31780584_+; species=SPECIES_2
TGAAAATACACGGTCCCAGGTGCTCCTATGAACTGATTTTCTATTAAGCTATATTCACCGTAATAAGTGTAGGGAAAAGAAAACAAAGCTGTCAGCCCCCCCTTAGGACAGCGATGTTTCCAAATTTTGTTTGCTGACCTCTCTGGCCATTACTGGGCACTGCAACCTCAGCTCAGCACTCCCCTTCTCTCCTTCTTCCTCAGCTTCCCCCTCCATGAGAGGATCCACCCCACTGGATGTGGC
>gene=hg18_chr15_31780137_31780584_+; species=SPECIES_3
TGAAAATACATGATCCCGGCTAATTCTGTCAACTGACATTGTATTAGTCCATATTCACAGTAATGAGTGTGGGGAAAAGCAAACAGAGCCTGTGGCGGCCCCTCAGAACAGTGATGGGACCAGGCTTTGTTTGCTGCCCTCTGTGGGCTGGAGTGGGCACTGCAACCCCAGCGCGGCACTGTGCCCCCATCCTCCTTCCTCAGCATCCCCTTCAATGAGAGGATCTACCCCACTGGATGTGGC
>gene=hg18_chr15_31780137_31780584_+; species=SPECIES_4
TGAAAATACATGGTCACAGCAGATCCTGTGAACTGATTTTCTATTCATCCATATTCACACTAATGCGTGTGGGGAGAAGCAAATAGAGCTGTTGCCAGCCCCTGACAACAGCGATGTGACCAGGTTTTGTCTGCTGCCCTCTCTGGTCATTTATGTTCACTGCAATCTCAGCTGAGGGCTCTCCTTCTCTCCTCCTCCTTCAGCATCCCCATCGATGAGGGGATTCACCCCGCTGGATGTGGC
>gene=hg18_chr16_4278479_4278791_+; species=SPECIES_0
GGTTCGGAGCAAAGCCACTTCCGGCCTCTGCTCTCCCCAAGTCAGGGGGACATCTCTGGGCTCACAGGGCTGGGGTCCCCCGACCAGTAGGGGGCGTCCGGCACACGCGCTGCTTTGTGGATCCGAGCAGGAACACGGTGGGGGAGCCCCAGGTGTTGGGGGAAGGGGCTGACCGAGCCCCCCACAATCCCGAGGCCTCAGATCCCAGGGAGACCTGTGATGCGCGCCTCCTCCCAGTTGGATCTGATTCACTT
>gene=hg18_chr16_4278479_4278791_+; species=SPECIES_1
GGTCTGGAGCACGGCCCATTCTGGCCTCTGCTCTCCCCAAGTCAGGGGGAGATCTCTGGGCTCATAGGGTTGGCGTTCCCCAACCAGTAGGGGGCGTTCGGCACACGCGCTGCTTTGTGGATCCGAGTGGAAACACGGTGGGGGAGCCCCGGGTGTTGGGGGAAGGGGCTGACTGGGCCCCCCACACCCCAGAGGCCTCAGATCCCAGGGAGACCTGTGATGCCTGCCTCGTCCCAGCCGGATCTGATTCGCCT
>gene=hg18_chr16_4278479_4278791_+; species=SPECIES_2
GGTTTGGAGCAAACCGCAATACCGCCCCTTTCCTACCCTAACCACAGGGAGAGTCCTGGGCCAACAAGACGGGGGTCCCCCAACCACTAGGGGGCGACCAGCACACACAATGTTTTTTGTCCGCTCCCCTGAGTACATCTGGGAAACCCAACTTACCAGGGGGAAGCTCTGACCAAGCTTCCCACACCCCCAGGGCCTCAAACCCCAGACCGATCTCCGATGCCCGCTTCCTTCCAGGCTGATCTGATTCACTT
>gene=hg18_chr16_4278479_4278791_+; species=SPECIES_3
GGTTTGGAGCAAAGGCCAGTATCCCCCCTGCCCTTAGCTAGCCACAGGGAGATCTCTGGGGGAACGAGGCCAGAGACCCACGACCACTAGGGGGCGCCGGGCACACACGCCGCTTTGTGTACGCTGGTGTGAACACTTTTGGGGAACCCAAGGTACTGGGGGGAGGGGCTGACCAGCCTCCCCACACCCCCAAGGCCTCAGATCCCAGGCTGGCTTCCGATGCGTGCTTCCTTCCAGGTTAATCTGACTCACTT
>gene=hg18_chr16_4278479_4278791_+; species=SPECIES_4
GGTTTGGAGCAAATCCCAATATCCCCCCTATCCTGCCCTAGCCACAGGGAGATCTCTGGGCCAACAAGGCTGGGGTCCCCCAACCACTAGAGGGCGCCCAGCACACACCATGCCTTGTGGGCGCAGGCGTGAACACATTTGGGGAACCCAAGGCACCCTGGGGAGGTGCTGACCGGCCTCCCCACACCCACAAGGCCTCATTTCCCAGGCTGACCTCTGATGCCCACTTCCTTCCAGCCCGATCTGATTCACTT
>gene=hg18_chr3_129818959_129819564_+; species=SPECIES_0
AGTCCTAGTCCGGCCAGGAGGCCGTTTACACCCACACCCGTAGGTGGCGCCACAGCCTTTAATTAGCCCCACGCAGCGACTTTTCTAGCCCAGCCCGCCGTCTGCGCCTGCGATTTGCCCCCCGGTGGCTCGCTCCTCGGCCTGCGAGAGGCCCGCCGGCCCAGCAGAGGGCGCCCACCAGCACGC
>gene=hg18_chr3_129818959_129819564_+; species=SPECIES_1
AGTCTTAGTCCAGGCAGGCGGCCGTTTACACCCACACCCGTAGGTGGCGCCACAGCCTTTAATTAGCCCCACGCAGCGACTTTTCTAGCCAAGCCCGCCGTCTGCGCCTGCGTGCTGCCCCCTGGCGGCTGGCTCCTCGGCCTGCGAGAGGCCCGCCGGCCCAGCAGAGGGCGCCCACCAGCACGC
>gene=hg18_chr3_129818959_129819564_+; species=SPECIES_2
ACCTCTGGTCCAGGCCGGCGGCCGCTCCCGCGCGCGCCCCTAGGTGGCGCCCTCGCCTCCAGCCGGCCTTGCGCAGCAGCTCCCCTGGCCCGGCAGGCCCTCTGCGCCTGCGCACTGGCTCCGGACGGTGGGCTCGGCGGCCTCGGCGCGGCCCGCCGGCCCGGCAGAGGGCGCCCTCCGGCACGA
>gene=hg18_chr3_129818959_129819564_+; species=SPECIES_3
AGCTGTAGCCCAGGCCGCCTGTGGTTCCCGCCCACACCCCTAGATGGCGCCACAGCCTTAAAGTGGCCCCGCACAGCGGCTTCCCTAGCCCAGCGGGCCCTCTGCGCCTGCGCACGGGCTCCTGGCGGCTCCCTCCCCGGCCTGCGGGCGGCCCACCGGCCCAGCAGAGGGCGCCCGTCGACGCAA
>gene=hg18_chr3_129818959_129819564_+; species=SPECIES_4
AGTTCTAGCCTAGGCCGGCGGCTGCTCTCGCCCACGCCCCTAGATGGCGCCACGGCCTTTAAATGGCCCCGCGCCGCTGCTTTTCCTGCCCAGCCGACCCTCTGCGCCTGCGCATTGGCTCCTGGCGACTTCCTCCCCGGCCTGCGAGCGGCCCGCCAGCCCAGCAGAGGGCATACGTCTACATGA
>gene=hg18_chr9_93936055_93936331_+; species=SPECIES_0
ATTGCCTCTCAGGGGCCTCTCAAGAAAACACTGGAGAACTTCTGGCGGCTGGTGCGGGAGCAGCAGGTCCGCATCATCATCATGCCGACCATCAGCATGGAGAACAGGGTGAGTGCGCCTCCAGAAAGGGGTGGCGCTTCCCGGGACGGGCCTGGAGAGGCCCAGAGGGTAGTGGACTCCCCG
>gene=hg18_chr9_93936055_93936331_+; species=SPECIES_1
ATTGCCCCTCAGGGGCCTCTCAAGAAAATGCTGGAGGACGTCTGGCAGCTAGTGTGGGAGCCGCAGGTCCGCGTCGTCGTCGTGCTGACTGTCGGCATGAAGAACAGGATGAGTGCGCCTCCGGAAAGGGGTGGCGCTCCCCGGGACGGGCCTGGAGAGGCCCAGAGGGTGGTGGAATCCCCG
>gene=hg18_chr9_93936055_93936331_+; species=SPECIES_2
ATTGCGGCCCAGGGTCCCCTGCCGCAGACCGTGGGAGACTTCTGGCGCATGGTCTGGGAGCAGCAGAGCCACACCCTGGTCATGCTGACCAACTGCGTGGAGTCCCGGGTGAGGGAGCCCCCGGGGAGGGGGGGCGCCCGCCGACACGGTCCTGGGGACCCTCCAGGGGTGCACGACTCCCCG
>gene=hg18_chr9_93936055_93936331_+; species=SPECIES_3
ATTGCCACCCAGGGGCCTCTCAGGAAGACCGTGGAGGACTTCTGGCGGCTGGTGTGGGAGCAGCAGGTCCACGTCATTGTCATGCTGACAGTGGGCATGGAGAACCGGGTGAGCGGGCCTGCGGCTTGGGGTGGCACGCCCCGGGACGGTCCGGGAGAGGCCCAGAGGCGGGTGGGGTCCCCG
>gene=hg18_chr9_93936055_93936331_+; species=SPECIES_4
ATCACCACGCAGGGGTCCCTCAAGAAGACTCTGGAGGACTTCTGGCGGCTGCTGTGGGAGCAGCAGGTCCGCATCATCGTCATGCTGACCGTGGGCATGGAGAACAGGGTGAGTCCCCCTCCAGAATGGGGGGGCACGTCCAGGGATGGTCCGGAAGAGGCCCAGAGGTTGGTGGGGTCCCCG
>gene=hg18_chr5_87112681_87113058_+; species=SPECIES_0
GAAAAATTATTTTCAAGCAAAATAACTACTTTGTGTCCAAATTCTCTGAATAATTACAATTTCTCTCCATTTGCATTATAGGCACTAAATACAAACAGGAGTGGCTCACTGAGATCACAGAAGAGAACTTCTCACAAAGCCGCTAGATGGCGTGAGAGCACTGCATTGGACCGCTCTGCACGGCCGCGGTAACATTGAGGCGTTTATTCTCTCGCTGAGAGCTCAGTGTTTAGTCAAGTAAGACGCGTTTTCTTTCAGAGAGAT
>gene=hg18_chr5_87112681_87113058_+; species=SPECIES_1
GAAAATTTATTTTCAGGCAAAATAACTACTTTGTGCCCAAATTCTCTGAATAATTACAATTCCCCTCTATTTGCATTATAGGCACGAAACACAAACGGGAGTGGCTCACTGAGATCACAGTCCAGAACTTCTCACAAAGCCGCTAGATGGCATGAGAGCACTGCATTGGCCCGCTCAGCACGGCCGCGGTAACATTGAGGCGTTTATTCTCTCGCTGAGAGCTCAGGGTTTAGTCAAGTAAGATGCGTTTTCTTTCAGAGAGGT
>gene=hg18_chr5_87112681_87113058_+; species=SPECIES_2
AAAATTTTACTTTCAAGAAAAATAGCTCCTTTTTGTCTGAATTCTCTGAATAACTACAATTCCTCCCCCCTTGCCTTGTAGACACTCCACACGAACAGGAATGCCTTCCTGAAACCAGAGTGGGGAACTTCTCATGGCGCCACTAGATGGCATGAAAGCACCGCACTGGGTCGCTCCACACCGCCGCCGCGCCGTGGAGGGGTTTACACTCCTGCTGAGAGCTCAGCGTTCAGTCACACAAGATGCATTTTCTTTCAGAGACAT
>gene=hg18_chr5_87112681_87113058_+; species=SPECIES_3
AAAATTTTACTTTCAAGCAAAATAACTCCTTTTTGCCCAAATTCTCTGAATAATTATAATTCCTGTCGATTTGCTTTGTAGACACCAAGTACAGACAGGAATGGTTCCTTGAGATCAGAATGGGGAACCTCTTCTAAAGCCACTAGATGGCATGAAAGTACTGCATTGGGCCGCTTGGCGCTGCAGCTGCAACACCGAGGCGTTTATTCTCATGCTGAGAGCTCAGTGTTTAGTCAAGTAAGATGCATTTTCTTTCAGAGAAAT
>gene=hg18_chr5_87112681_87113058_+; species=SPECIES_4
AAAATTTTATTTTCAAGCAAAATAACTCCTTGTTGCCTGAATTCTCTGAATAATTACAATTCTTCTCCATTTGCCTTGTAGACGCTAAATACAAACAGGAAGGGTTCCTTGAGATCAGAGTCGAGAACTTCTCAGAAAGCCACTAGATGGCATGAGAGCACTGCACTGGGCCGCTCAGCACGGAAGCCGCAACGTCCAGGCGTTTATTCTCCCGCCGAGAGTTCAGTGTTTAGTCAAGTAAGATGCATTTTCTTTCAGAGAAAT
>gene=hg18_chr15_18821581_18822163_+; species=SPECIES_0
GGGAAAGGAAAGGAACCCCAGACAAGAAACCAGAACAACGACTTTTGTAATCTCCAATGTGTCCACCAGGTGGTGCTGTCCAGCCACAAATCCCTCCAGCTGGCCGTGTTGTCCCCAATTCCAACAGGCCGGGGGAGCCCAGGGAGGACCGATCCTGGGCCCCGCAGGGTGCACAGAGGTGAGTTTGGTAGTGCGGTCCCGACCT
>gene=hg18_chr15_18821581_18822163_+; species=SPECIES_1
GGGAAAGGAAAGAAACCCCAGACAAGAGGCCAGAACAATGACTTTTGTAATCTCCAATATGTCCACGAGGTGGTGCTGTCCAGCCACGAATCCCTCCAGCTGGCCGTGTTATCCCCGATTCCAACAGGCCGGGGGAGCCCAGGGAGGACCGATCCTGGGCCCCGCGGGGCGCGCGGAGGTGAGTTTGGTGGTGCTGTCCCGACCT
>gene=hg18_chr15_18821581_18822163_+; species=SPECIES_2
GGAAAAGGGAAGAAATCTCAGAACCGAAACAACAAAAAACGCCTATGTAGTCTCCAACATGTCCACCAGGTGGTGCTGTTCAGCCACGGCTCCGGCCAGCTGGCACACTTGTCCCCGGTGCCACCAGGCTCGGGGAGCCAAGGGAGGACATACACTGTGCCCTGCAGGGTGTGCAGTGGTGGGTTTAGTGGTGCTGTCCCCAACT
>gene=hg18_chr15_18821581_18822163_+; species=SPECIES_3
GGAGGAGGAAAGAAATCCCTCGCCTGAAACCAGAACAAACGTGTCTGCAGTCTCTGAGCGGGCCACCAGGTGGTGGTGTCCAGCCACCGATCCGCCCAACTGGCCCACTAGTTTCGGGTGCCCCCAGGCCCCGGGAGCCAGGGAAGGACCGACCCGGTGCCCCACAGAGTGCGTGGACATGGGTTTGGTGGTGCTGTCCCCAACC
>gene=hg18_chr15_18821581_18822163_+; species=SPECIES_4
GGAGAAGGGAGGCAAGCCCAGCCCTGGGACCAGAACAACCCCGTCTGTAGTCTCTGATACGTCCACCAGGTGGCACTGTCCAGCCACAGATCCGGCCGGCTGGCCCACGTGTCCCGGCTTCCACCAGGCCCGGGGAGCCGAGGGAGGACAGGCCCTGTGCCTGGCCGGGTGCACCGAGGTGGGTTTGGTGGTGCCGTCCTCAGTC
>gene=hg18_chr1_44891211_44891443_+; species=SPECIES_0
AAGGGGCCTTAACCCAGAGTGAGGGCATGAAGCCCGCCCTGCTGTGGGAGCCTGAGCTGTCTCATGGCACAGGCTGCACTGCCACCTGTTGGCCATGGCTAGGAATGCAGCCACACAGCATGGGAATCCCTGCCATAGTGGGCACCAAGGACTGATGGGATGCAGACAGAAGCGGCTCTGGGGACAGATCCATCATCCCCAAGAGTCAGCTCCC
>gene=hg18_chr1_44891211_44891443_+; species=SPECIES_1
AGGAGGCCTTAACCCAGAGTGAGGGCATGAAGCCCGCCCTGCTGTGGGAGCCTGAGCTGTCTCATGGCACAGGCTGCACTGCCACCTGTTGGCCATGGCTAGGAATGCAGCCACACAGCATGGGAATCCCTGCCATAGTGGGCACCAAGGACTGATGGGATGCAGACAGAAGCGGCTCTGGGGACAGGTCCATCATCCCCGAGAGTCAGCTCCC
>gene=hg18_chr1_44891211_44891443_+; species=SPECIES_2
TAGAAGACTTAACCCAGAGTGAGGGCATGAAACCTGCCCTGCTGTGGGATCCTGAGCCATCTCATGGCACAGGCAGCACTGCCACCTGTTGGCCATGGCTAGGAATGCAGCCACACAGAGTAGGAACAGCTGCAGTTGAGGGCCCAGAGGGTTGAGGCCATGCAGGGAGAGTGAGCTCTGGAGACAGGTGCATCAGCCCCAAGAGTCAGCTCCC
>gene=hg18_chr1_44891211_44891443_+; species=SPECIES_3
GAGGGGACTTAACCCTGAGCGAGGTCGTGAAGCCCACCCTGCTACGGGATCCTGAGCTGTCTCATGGCCCAGGCAGCACTGCCACCTGTTGGCCATGGCTAGGAATGCAGCCACACAGCTTGGGGATCAGTGGCACCGAGGGCCCAGAGGCCTGACAAGATGCACACGGAGTCGGCTCTGGAGGTAGGTGCGTCAGCCCGGAGAGTCAGCTCCC
>gene=hg18_chr1_44891211_44891443_+; species=SPECIES_4
CAGAGGACTTAACCCAGAGTGAGGGCATGAAGCCTGCCCTGCTGTGAGATCCTGAGCTGTCTCATGGCACAGGCAGCACTGCCACCTGTTGGCCATCACTAGGAATGCAGCCACACAGCACAGGAATGGCTGCAATAGCAGTCCCAGAGGGCTGATGCAACAAAGATAGAGTCACCTCTGGAGGCAGGTCCATCAGCCCTGAAAGTCAGCTCCC
>gene=hg18_chr1_26520572_26520902_+; species=SPECIES_0
TACTTCTTTCCTCCCTTCTCATGGATGCATCACCCTACCTGTCAGGATCCTCTGTGGGACTGTGCGTTCCCTAAGGACAGGGACCGAAACTCAGTTTGTGTCTGTGCCGCACAGCCTATGCTCTCATCATTTGGGTGCTGGCGTACACTCCCCGTTAGTCTGGTCCCAGGGCGCCCTCTGATGGCAGAAGGAGGCCTAACATCTGAACCCGAAAGCTGGGGGGAGGGAAAGAA
>gene=hg18_chr1_26520572_26520902_+; species=SPECIES_1
TACTTCTTTCCTCCCTTCTCATGGATGCATCACCCTACCCGTCAGGATCCTCTATGGGACTGGGAGTTCCCTAAGGACAGGGACCAAAACTCAGTTTGTGTCTGTGCCGCACAGCCGAGGCTCTCATCATTTGGGTGCCGGCATACACTCCCCGTTAGTCCGGTCCCAGGGCGCCCTCTGATGGCAGAAGGAGACCTAACAGCTGAACCCCAAAGCTGGAGGGAGGGAAAGAA
>gene=hg18_chr1_26520572_26520902_+; species=SPECIES_2
CACTTCTTTCTTAGCCTGTCATGAATGTATCACCCTACCCATTGGACTCCTCCACTGGACTGTGAGTTGCCTGAGCGCAGGGACCAAGGCTTGGTTTATGTTTGTGCCCCAAAGCCCATGTTCCCGTCATTTGGGGAGGGCAGCAGGCTTGGCGTCAGTCTGGTCCCAGGGCTCCCTCTGGTGGCAGAGGCAGGCCTTGCATCTGAACGCCAGAACGGGAAGGAGGGACAGAT
>gene=hg18_chr1_26520572_26520902_+; species=SPECIES_3
TGCTTCATGCTTATCCTGTCATGAACACATCACCCTACCCATTGGAATCCTCTACTAGACCATGAGTTGTCTGAGGGCAGGTACCAAGGCTTGGCTTATGTCTGTGCCACACAGCTCAGGCTCTTGTCACTTGGGTACAGGAGCATACTCACCCTTAGTCTGGGCCCAGGGCCCCCTCTGGTGGCCGAGGGAGGCCTTACATCTGAACCCCAGAACCAGAGAGAGGGAAAGAA
>gene=hg18_chr1_26520572_26520902_+; species=SPECIES_4
CACTTCATTCTTACTCTGTCACAAGCACATCACCCTACCCATGGGAATCCTCCACTGGACTGTGAGTTCCCTGAGGGCAGGGACCAAGGCTTGGTTCATGTTTGTGCCCCACAGCCCAGGCTCTTATCATTTGAGGACAGGAGCTCCCTCACCGTTAGTCTGGTCCCAGGGCTCCCTCTGGTGGCCAAGGGAGGCCTTACATCTGAGCCCCAGAACTGGAAGGAGGGAAAGAA
>gene=hg18_chr9_114595406_114595634_+; species=SPECIES_0
TTGGACACACCCAGGGCAGCCAATTCATGTTCCTATCTCACCCATCATGGGGAGAAGGCCATGTGGGCGGGGTCTCTGCTGGTGGCCCACACTTGGTGATTTGCTGTGCTTGGCATCCCCTTGGTCACAAGCCACTCCGGTGGTCCCACTGCCACCTATGTCCTC
>gene=hg18_chr9_114595406_114595634_+; species=SPECIES_1
TTGGACACACCCAGGGCAGCCAATTCATGTTCCTATCTCACCCATCATGGGGAGAAGGCCATGTGGGCAGGGTCTCTGCTGGTGGCCCATTTGTTGTGATTTGCTGTGCTTGGCATCCCCTTGGTCACAAGCCACACCGGTGGTCCCACTGCCACCTATGTCCTC
>gene=hg18_chr9_114595406_114595634_+; species=SPECIES_2
GTGGACCCACCCAGGGCAGCTGATTCATGAAGGTGTCTGACCACTCTTGTTCAGGGTGCCTTGAGGGCAGGCTTTCTGCTAGTGGTGCCCACATGGTAAACTGCAGTGTTTTGCTTGACTTTTTTCATTAGTTGCTCCAATGATACTACTTTCTCCTAAACCCTG
>gene=hg18_chr9_114595406_114595634_+; species=SPECIES_3
GTGGACCTTCCCAGGGTAGCTGATTCAGGTTCCTTTCTCACCCCTCATAGAGAGGAGGCCATGTGGGCAGACCCTCTACTGGTGATCTTCACATGGCCATATGCTGTGCATGGCCTCCCTTTGCCCACAAGCCACTCTAATGGTCCTTCTTTGTCCTACTCCCTC
>gene=hg18_chr9_114595406_114595634_+; species=SPECIES_4
TTGGACCCACCCAGGGCAGCCGATTCATATTCTTATCTCACATCTCATGGAGATGAAGCCGTGTGGGCAGGGTCTCTGCTGGTGGTCCTTACGTGGTAATCGGCTGTGCTTGGCGTCCCCTTGCTCACAAGCCACTCTGGTGGTCCCACTGTGCCCTACTCCCAC
>gene=hg18_chr9_128583940_128584191_+; species=SPECIES_0
GCGCCTCGCCCCTGCTGGAAGGGCAGCCGGGAGCTGGAGTTGGCAAACGGGAACGGGAGGAGCCCCAGGGAGGGGCGTCTTCCCTTAGCTTTCAGCGCCATCTGCTGGCCGTATGCTAAACTGCCGCTCCCCGGAGGCCAGCTAGAGACCAATTTCGAGTTCTGAGCGGAGAGAGGGAGGGTTCCAGGACAATCAGGCCTGGAGCTTCCAGAACACA
>gene=hg18_chr9_128583940_128584191_+; species=SPECIES_1
GCGCCTCGACCCTGCTGGAAGGGCAGCCGGGAGCTGGAGTTGGCAAACGGGAACGGGAGGAGGCCCGGGGAGGGGCGTCTTCCCTTAGCTTTCAGCGACATCTGCTGGCCGTGCGCTGAACTGCCGCTTCCCGGAGGCCAGCTAGAGACCAATTTTGAGTTCTGAGCGGAGAGAGGGAGGGTTCCAGGACAATCAGGCCTGGAGCTTCCAGAACACA
>gene=hg18_chr9_128583940_128584191_+; species=SPECIES_2
GCCCCTCAAGTCTGCTGCAAGGGCAGCCGGGAGCTGGAGTTGGCAAACGGGAACTGCAGGAGGGCCAGGGAGGGGACCCGTCCCTTAGCCTCTAGCGCCATCTGCTGGTCATGTGCTGAACTGCATCACCCTGGATGCCACCTGGAGACCTCACGGGAGCTCTGGGCGGGTTGAGACAGGGATCAATGAAAATCAGGGCTGATGCTTCAGGAGCACA
>gene=hg18_chr9_128583940_128584191_+; species=SPECIES_3
GGCCCTCACCCCCGCTGCAAGGGCAGCCGGGAGTTGGAGGGGGCAAATAGGAACTGGAAGAGGGCCAGGGAGGGCAGTCTTCCCTTAGCTTCCAGCGCCATCTGCTGACCACACGCTGAACGGCAGCTCCCCAGAGGCCAGCGGGGGACCAAGTCAGCGCTTTGCACGGAGGGAGAAAGGGATCAAGGAAAATCAGACGTGGTGCTTCAGGAACAAA
>gene=hg18_chr9_128583940_128584191_+; species=SPECIES_4
GCCCCTCGCTCCTGCTGCAACGGCAGCCGGCAGCCCGGGCTAGCAAATGCGAACTGGAGCAGCGCCGGGGAGGGGAGCCTTCCCTTAGCTTCCAGCGCCATCTGCCGACCGTATGCTGAACTGAAGCTCCCCGGAGGCCAGCTGGGGACCAAATTTGAAGTCTGAGCGGGGTGAAAAAGGCATCAAGGAAAATTGGGCCTGGTGTTTCAAGGACACC
>gene=hg18_chr3_14484574_14484854_+; species=SPECIES_0
TGCTCCCTGACATGTGTAACTTAGGGACTGTATGCTGCTGGGATGCCTGAACAGTGGTACCAGTTTTGTGTCTGGCTTCGCAATTTTTTCCATCCTGGGCTTCATGGCACAAGAGCAAGGGGTGGACATTGCTGATGTGGCTGAGTCAGGTACGGTGGTATCGGTGGCAGTGGTGGTGGGCACTGCCACCTAGTGTGTAAGCCAAGTACTGCAGGCATGAAGCCAGACCCCAGGGGGCTTTGAGGGGGGACGAGCCTGGTTTCTAAAATGGACCCCCC
>gene=hg18_chr3_14484574_14484854_+; species=SPECIES_1
TGCTCCCTGACATGTGTAACTTAGGGACTGTATGCTGCTGGGATGCCTGAACAGTGGTACCAGTTTTGTGTCTGGCTTCGCAATTTTTTCCATCCTGGGCTTCATGGCACAAGAGCAAGGGGTGGACATTGCTGATGTGGCTGAGTCAGGTACGGTGGTATCGGTGGCAGTGGTGGTGGGCACTGCCACCTAGTGTGTAAGCCGAGTACTGCAGGCATGAAGCCAGACCCCAGGGGGCTTTGAGGGGGGACGAGCCTGGTTTCTAAAATGGACCCCCC
>gene=hg18_chr3_14484574_14484854_+; species=SPECIES_2
TGCTCCCTGACATGTGTAACATAGGGACTGTATGCTGCTGGGATGCCTGAACAGTGGTACCAGTTTTGTGTCTGGCTTCGCAATTTTTTCCATCCTGGGCTTCATGGCACAAGAGCAAGGGGTGGACATTGCTGATGTGGCTGAGTCAGGTATGGTGGTGTTGGTGGCAGTGGTGGTGGGCGCTGCCACCTAGTGTGTGAGCCGAGTACTGCAGGCATGAAGCCAGACCCCAGGGGGCTTTGGGGGGGGATGAACCTGGTTTCTGAAATGAACCCCCC
>gene=hg18_chr3_14484574_14484854_+; species=SPECIES_3
TGCTCCCTGACATGTGTAACTTAGGGACTGTATGCTGCTGGGATGCCTGAACAGTGGTACCAGTTTTGTGTCTGGCTTCGCAATTTTTTCCATCCTGGGCTTCATGGCACAAGAGCAAGGGGTGGACATTGCTGATGTGGCTGAGTCAGGTATGGTGGTATTGGTGGCAGTGGTGGTGGGCACTGCCACCTAGTGTGTAAGCCGAGTACCGCAGGCATGAAGCCAGACCCCAGGGGCCTTTGGGGGGGGACGAGCCTGGTTTCGGAAACGGACCCCCC
>gene=hg18_chr3_14484574_14484854_+; species=SPECIES_4
TGCTCCCTGACGTGTGTGACTTAGGGACTGTATGCTGCTGGGATGCCTCAACAGTGGTACCAGTTTTGTGTCTGGCTTCGCAATTTTTTCCATCCTGGGCTTCATGGCACAAGAGCAAGGGGTGGACATTGCTGATGTGGCTGAGTCAGGTATGGTGGTATTGGTGGCAGTGGTGGTGGGCACTGCCACCTAGTGTGTAAGCCGAGTACTGCAGGCATGAAGCCAGACCCCAGGGGGCTTTGGGGGGGGGCGAGCCTGGTTTCTGAAATGGACCCCCC
>gene=hg18_chr10_7769209_7769580_+; species=SPECIES_0
TATTGGGTGTGTATTTATTTAATACCACTGCAATAAAGCCCATTGATTATTCTAGTACGACGTAGTCCTTTACATCCGCCGACTGCATATTCGCTGTTTACCTTCAAGTTCGTCCTGGCTTAGCTCAAGTCACTTCCATGCTGGAAACAGGCGACACGCCATCTAGGACACACTTTGAAGAGCTTCAAGGGATTGCTTATTATGGGAGTCTCCATCCAACACCACATGAAAGT
>gene=hg18_chr10_7769209_7769580_+; species=SPECIES_1
TATTGGGTGTGTATTTATTTAATACCACTGCAATAAAGCCCATTGGTTATTCTAGCACGACATAGTTCTTTACATCCGCCGACTGCATATTCGCTGTTTACCTTCAAGTTCGTCCTTGCTTAGCTCAAGTCCTTTCCATGCTGGAAACAGGCGACTCGCCATCTAGGACGCACTTTGAAGAGCTTCAAAGGATTGCTTACTATGGGAGTCTCCATCCAACACCACATGAAAGT
>gene=hg18_chr10_7769209_7769580_+; species=SPECIES_2
TATTAGGTGTATGGCTATGCAATGCCACTAAAGTAGAGCTCTGTGATTATTCTAGAATGACACAGGAGTTCCTGTCTACCTACTGCCTGGTCAATGTTTACTTTAAAGTTCGTCCCTATTTTGCACAAGGACTTTTGTTGTTTCATTTAGTTGCTAGGTCATGTCTGACTCTTTTGGACAGCCCACCAGGGTTTTCTGTCCATGGGATTTCCCAGGCAAGAATACTTCTCTGG
>gene=hg18_chr10_7769209_7769580_+; species=SPECIES_3
TATTAGGTATATGCTTATTTAATGACACCACAATGTAATTCAGTCTTTACTCTAGAATGACATTGTAGTTCATATCCACCACCTGCCTGGTCAGTATTTATGTTCAAATTCATCCCTACTTTGTACAAGGTCTTCGGATACTCAAAATAGGTGATACGCCATCTAGGACACATTTGGAAAAATTTCCAGTGATTACTTACAAAGAGAATTATTATCCAAATCCACATCACCAT
>gene=hg18_chr10_7769209_7769580_+; species=SPECIES_4
TGTTAGGTGTCTGTTTATTTCATGCTGCTACAATAAAGCTCATTAATCATTCTAGTGTGACACAGTAGTTCATATTCTCCAACTGCGTGGTTCGCATTTACTCTCAAATTCGTCTCTATTTTGCACAAGGCCTTTAGATGCTTAAAATAGGTGATACGCCATCTAGGACACGTTTTGAAAAATTTCCAGGGATTTCTTACTATTGGAGGTGCCATCCAAAACTGCTTCACAAG
>gene=hg18_chr2_20724777_20725107_+; species=SPECIES_0
ATGCGAGCTTGTTCACCTGGAGCCCAGAGCACTGGTTCCTGAGTCTTCTCCCAGTAGTAAAGTTCCTCAACACTGCACTGCTGTTACAACAAGTAACCAGCAGATGGCAGTGTCCACCAGCCCTCCCTGATTCGTCCCAAACCAAGGGCTCTGAGACCTTTTGGAACTTCTGTAAAGAAGCTACCTTCTCCCTTCTTCTCTGTTGCCTCTCCTCCCCTCCCGGTAGCCTGGGCCACGCCAGCGGCGGGCCGAGCTGTGGCTGAC
>gene=hg18_chr2_20724777_20725107_+; species=SPECIES_1
AAGCGAGCTTGTTCACCTGGAGCCCAGAGCACTGGTTCCTGAGCCTCCTCGCAGTGGTAAAGTTCCTCAACACTGCACTACTGTTACAACAAGTGACCAGCAGATGGCAATGTCCACCAGCCCTCCCTGATTTGTCCCAAACCAAGGGCTCTGAGACCTTTTGGAACTTCTGGAAAGAAGCTACCTTCTCCCTTCTTCTCTGTTGCCTCTCCTCCCCTCCCAGTGGCCTGGGCCACGCCAGCGGCGGGCCGAGCTGTGGCTGAC
>gene=hg18_chr2_20724777_20725107_+; species=SPECIES_2
AGGTAAGCTGGTTCAACCTCATCCCTGTGCAGAGCTTCCTGAGTCTTCTCTGAGCGGAAGGGTTCAGCCACACTGTGGTGCTGTTATAACCAGTGACCAGCAGATGGCAGTATCCACCAGCCCTCTGCCATTTGTCCCAACCCAAGGGCCCTGAGACCCTGTGAAATTTCTAGAAAGGAACTATCCACTCCCTTCTTCTCAGCCCCATCTCCTCCCCTCACTGAAGGATGGGCCATGCCTGTGGCCGGATGGGCTGCAGCCCAC
>gene=hg18_chr2_20724777_20725107_+; species=SPECIES_3
AGGTCAGCTGGCTCCACTGCACCCCAGAGCAGGGACTCCTGAGTCTTCTCCCAGTGGGCGAGCTCTGCCACACTGTGATGCTGTTATAACCAGCGACCAGCAGATGGCAGTGTCCACCAGCCCTCCATCATTTGTCCCAAAGGAAGGGCTCTGAGACCCTGTGGAACTTCCGGAAAGAAGCCACCCACTCCTTTCTTCTCTGTCCCCTCCCCTCCCCACTCAGCAGCCCGGGTCGAGCAGGTGGTCGGCCGGGCTGCAGCCGAC
>gene=hg18_chr2_20724777_20725107_+; species=SPECIES_4
AGGTAAGCTGGTTCAACAGGATCCTGGTGCAGGGGTTCCTGAGTCTTCTCCCAGCGGCAGAGTTCAGCCACATTGTGATACTGTTACAACCAGTAACCAGCAGATGGCAGTGTCTTCCAGCCCTCCGCCATTTGTCCCAAACTAAGGATTCTAAGACCCTGTGGAACTTCTGGAAAGAAGCCACCTACTCCCTTCTTCTCTGTCCTCTCCCTTCCCCACGCAGCAGCTCAGGCCAAGCCAGTGGCCTGCCGGGCTGCAGCCGAC
>gene=hg18_chr4_8040003_8040413_+; species=SPECIES_0
GTTTTGATACATCTTAGTTCTGGCAGGGAACCCCCAGTATAAAGCAATGGCCTTGTCTTTGCCCCGGCATGTCTGATGTAAAGAGAAATGCTGCCCCCTAGTGCCCATCGCTCTGCATAACGGGCTTCCAAAACGCAGGGCACCACCTTCACCTTGGACGGTTGGAAACTCACTCTCCAGCAGCAAAACCAGCTTCCTTTGGTATTCCAGGATCTGAGAAAGGTGGAGACTCTAGGACGGGAGG
>gene=hg18_chr4_8040003_8040413_+; species=SPECIES_1
GTTTTCATACATCTTAGATCTGGCAGGGAACCTCTAGGATAAAGCTATGGCTTTGCCTTTGCCCCGGCACGTCTGATGTAAAGAGAAATGCTGCCCCCTAGTGCCCGCTGCTCTGCATAATGGCCATCCAAAACACAGGGCACCACCTTCACCTTGGTTGGTTGGAAACTCACTCCCCAGCAGCAAAACTAGCTTCCTTTGGTCTTCCAGGCTCTGAGAAAGATGGAGACTCTAGGGCGGGAGG
>gene=hg18_chr4_8040003_8040413_+; species=SPECIES_2
ATTTGGAGACGTCTCAGGTCTGGTAGGGAACCTCCTGCACAAAGCATCCCACTGGCCTTCTCCCGGGCCTGTTTAATACAAAGAGAAATGCTGCCACCTAGTGCCCACTGCTCTGCATCACAGGCGGCAAGCTCCCGGGCCAGCAGCACCACCTGCGGCTGTGGGAAACCCACTTCCGGGCAGCAGGACCAGTGTCGTCTGGTCAGCCAGGCTCGGAGAAGGGCAGAGACTCTAGCAGGGGGGG
>gene=hg18_chr4_8040003_8040413_+; species=SPECIES_3
TTTTTGAGACATCTCAGGTCTGGCTGGGAACCTCTTGCATAAGGCACTCCACTTGCCTTCTCCCCGGTCCATCGGATGCGAAGACAGATGCCCCCCTCTAGTGTCCACTGCCCTGCATCACAGGCCACTAAAACGCAGGCCACTAGCGCCACCTCTGGCGGTTAGACACTCCCTTTCTAGCAGTAAAACCAGCTTCCTCTGATCTGCCAGGCTCTCAGCAAGACACAGGCTCCAGGAGAGAGGG
>gene=hg18_chr4_8040003_8040413_+; species=SPECIES_4
CCTCTGAGGCGTCTCAGGCCTGGCGGGGACCCTCCCGCACACAGCAACCCGCTCGCCTTCTCGCCGGCCTGTCTGATGGGAAGAGAAACGCCGCCTCCCAGCGCCCGCCGCTCTGCATCACAGGCCATCAGAACGCCGGGCCCCACTGCTGCCTCGGACACGTGGAAACCTGCTTTCTAGCAGCAACACCAGCTCTCGCTCGTCCGCCAGGCTCTGAGCAAGACGGAGGCTCCGGGAGGGCGGG
>gene=hg18_chr6_35370077_35370461_+; species=SPECIES_0
CCCAGCACCTTAATTGGAGGGATGTTTTTGGATTGTGGGGAGGGAGAGTACTGCAGGTGGAATGGAAGACCTCTTTTGTCTTTCAGGTCACAATCATTACCTCTGGGGCTGTGGTGGCTGAGGACTCAAGTGTAGCATCTCTTCGTCATCAACAGGTGGCACTGTTGGCCACAGCCAACGGAACGCACATTGCAGTGCAGGTGAGTAGACCACGGCCAGAGAAGAACAAGGAATAAAGGGGAATTAGATGAGGTGAAGAGAAGGGC
>gene=hg18_chr6_35370077_35370461_+; species=SPECIES_1
CCCAGCACCGTAATTGGAGGGATGTTTTTGGATCGTGGGGAGGGAGAGTACTGCGGGTGGAATGGAAGACCTCTTTTGCCTTTTAGGTCACAATCATTACCTCTGGGGCTGTGGTGGCTGAGGACTCAGGTGTAGCATCTCTTCGTCATCAACAGGTGGCACTGTTGGCCACAGCCAACGGAACGCACATTGCAGTGCAAGTGAGTAGACCACGGCCAGAGAAGAACAAGGAATAAAGGGGAATTAGATGAGGTGAAGAGAAGGGT
>gene=hg18_chr6_35370077_35370461_+; species=SPECIES_2
CCCAGCACCTTGCTTGAAGGGATTTTTTTGGATTGGGGGTTGAGAGAATAATGTAAGTAGGTTGGAAAACCTCTTATATGTTTCAGGTCACGATCATCACCTCTGGGACTGTGGTGGCTGAGGACTCAAGTGTAGCATCCCTTCATCATCAACAGGTGGCACTGCTGGCCACAGCCAACGGAACCCACATTGCGGTGCAGGTGAGGAGACTGGTGGCTGCAGAAAGCACGAAGGGCAGGGGAACTCGGTGGAGGGAAGAGGACAGC
>gene=hg18_chr6_35370077_35370461_+; species=SPECIES_3
TGCAGGACCCTGCTTGAAGGGATTTTTGTGGATTGAGGGCAGGGAGGGTAACATAGGTGGGTCGGAAAATCTCTTCTATATTTCAGGTTACAATCATTACCTCTGGGGCTGTGGTGGCCGACGACTCAAGTGTAGCATCTCTTCATCACCAACAAGTGGCACTGTTGGCCACAGCCAATGGAACGCACATTGCGGTGCAGGTGGGTAGACCAGAGCCTGAAAAAAATAAGCAGAGGAGAGGAATGAGACAGAGTGAAGAGAAGGGC
>gene=hg18_chr6_35370077_35370461_+; species=SPECIES_4
CCCAGCACCTTGCTTGGAGGAATTTCTTTGGATTGGGGGTAGGGAGAGCAATGTAGGTGGGTTGGGAAACCTCTTCTGTATTTCAGGTCACAATCATTACCTCCGGGGCTGTGGTGGCCGAGGACTCAAGTGTAGCATCCCTTCATCATCAACAGGTGGCGCTGTTGGCCACAGCCAACGGAACACACATTGCTGTGCAGGTGAGTAGACCACCACCAGAAAAGAACAAGGAGGGGAGGGGGATTAGATGGAGGGAAGAGAAGGGC
>gene=hg18_chr21_44542010_44542236_+; species=SPECIES_0
CCCGTCCGGCGGCCCCCTTCCCCTCCTGACCCAGATGCCGTGCAGCTTGAGGCTGAGAGACACCCCTTCCCAGTCCGGAAGCCGGCTGGGACAAGCACCTCTGTCAGTGCTCGGCTGTATCTCTGGGGACACCAGCTGTGCCATTAAACCTGCCACTTC
>gene=hg18_chr21_44542010_44542236_+; species=SPECIES_1
CCCGCCCGGCGGCCCCCTCCCCCTCCTGACCTGGACGCCGCGCAGCTTGGGGCCGAGAGACACCCCCCCCCAGCCCGGAAGCCGGCTGGGACCAGCACGTCTGTCAGTCCTCGGCTGTACCTGTGGGGACACCAGCTGTGCCATTAAACCTGTGGTTTC
>gene=hg18_chr21_44542010_44542236_+; species=SPECIES_2
CCCGCCCGGCGCCCACCTTCCCCTCCTGATCTGGATGCCGGGCAGCATGGAGAGGGGAGGCACCGTGGACCTGCCGAGACTTCACCTGCGACCACCAGCTCTGAAAGGAATCAAGGGGACCACTGAGTTCACATGCCACTCATTCAGACCTGTCAGTAA
>gene=hg18_chr21_44542010_44542236_+; species=SPECIES_3
CCCGGCCGGCGCCCCCCTTCCCCTCCTGAGCAGGAGGCCGGGCAGCGTGGGGAGGGGAGGCCCCGCCGCCCAGCCGGGACTCCTGCTGGGACCACCGGTTCCGCTCGTGCTCACGGTGACCTCTGCGGGCGGGGGACACTCCCCTGGACCTGGCGTTAG
>gene=hg18_chr21_44542010_44542236_+; species=SPECIES_4
CGCGCCCGGCGCCCACCTTCCCCTCCTGATCAGGACGCCTGGCAGCATGGCGAGGAGAGGCACCGTGGCCGAGCTGGGACTCCCGCCTGCGCAGCCAATGCCACTCGTGCTCGCAGCCACCTCTGCGCACCGGGGCGGCTCCTCCCGAGCCATCATTGG
>gene=hg18_chr16_2477184_2477504_+; species=SPECIES_0
TTCCCCTCTGCCGTTTGACAGCCTTCTCTCAAGCCTCTCCGAGGCGGCACCAGTGGAGGTCTGTCATGTGACTAACTGCAGGACAGGAGCCGGTCGTTTGCTGTGACCAGGAGCGGCCCAGGGGGGCGGTGTCGGGGTGTTAAACATCAATGAGGCTAAATGTGTGTTCTGTTGTA
>gene=hg18_chr16_2477184_2477504_+; species=SPECIES_1
TTCCCCCCTGCCGCTTGACGGCCTCCTCTCAAGTCTCTCGAAGGAGGCGCCAGTGGAGGTTTGTCATATGATGACCTGCGGGACAGGAGCTGGTCGTTTGCTGTGACCAGGAGCAGCCCAGGGGGGCGGTGTCGGGGTGTCAAACATCACTGAGGCTAAATGTGTGTTCTGTTGTA
>gene=hg18_chr16_2477184_2477504_+; species=SPECIES_2
TGCTCACGCGCTGTCCATAGGTCTCCTGGAGAGTCTGTCCGAACAGGCAGACGGAGAAGTTTGTAAAACAAATAAATGAGTCAAGGGGGCGGAAGGAGTGCTGGGCACAGGAGGCAGTTTAGGGGGCAGCGCCTAGGTGTTTAGAATCTCCCAGACTTAAAATAGGGTCTGTTGTA
>gene=hg18_chr16_2477184_2477504_+; species=SPECIES_3
TGCTCAAGTGATGTCCACGCTTTGCCTTGCTAGTCTGGCCCAAGAGGTATCAACAGAAGTTTGTCAAATGAATAAATGGGGCAAGGGAGCCGGTGGTATGCCGGGCCCCGGAGGCAGCCTGGGGCGCAGACCCCAGGTGTTGAGAATCACCCAGACTTCATTCGTGGTCTGCTGTA
>gene=hg18_chr16_2477184_2477504_+; species=SPECIES_4
TTCTCAAGTGCTGTTCATTGGCCTTCTCCAGAGTCTATCCGAAAAGTCAGCAATAGAACTTTGTCAAGTGAATAAATGGAGCAAGGGAGCTGATGGTGTGCTGGGCACTGGAGAGGGCCTGGGGCGCAGCACCCAGGTGTTAAGAATCACCCAGGCTTAATGTGCAGTCTGTTGTA
>gene=hg18_chr22_30359878_30360105_+; species=SPECIES_0
TCTGGAAATTTACTTTCCTATCCTCTTTATTTCCACTCTGTTAGGACTCCCTTGGGTGGGAGTGCCACCTAGTGCCACTGTGAGGCTCTGCAGGCTCTAGGCCACCTGCAATGGAGTCCCTGCTAGTCAAAGGTCCCAGCATTCATGCACT
>gene=hg18_chr22_30359878_30360105_+; species=SPECIES_1
CCTGGAAATTTACTTTCCTGTCTTCTTTATTTCCACTCTGTTAGGACTCCCTTGGGTGGGAGTGCCACCTAGTGCCACTGTGAGGCTCTACAGGCTCTAGGCCACCTGCAATGGAGTCCCTGCTAGTCAAAGGTCTCAGCATTCATGCACT
>gene=hg18_chr22_30359878_30360105_+; species=SPECIES_2
CCTGGAGGTGCACTTTCCCCCCCTCTCTATTTCCACCTTGCCTGGACTCCCCTGGGCGGGAGTGCCACCTAGCGCCACCGCAAGGTTCTGCAGGCCCCCAGCCACTCGCACTGAGGTACCGGCCCCTCCCCACACCCTGAGCACGTGCCCT
>gene=hg18_chr22_30359878_30360105_+; species=SPECIES_3
CCTGGAAGTTTACATTCCCACCCTATCTGGTCCCATCTTACTGGGACGCCCCTGTGTGGGAGTGCCACCTAGCGCCACTTCAAGGCTCTGCAGGCCCCAGGCCATTTGCACTGTGGTCCCAGGAAGTGAAAGCTCCCTGCATTCAGGCACT
>gene=hg18_chr22_30359878_30360105_+; species=SPECIES_4
CCTGGAAGTTTACTTTCCCACCCTCTTAACTTCCACCTTGTTTGGACTCCCCTGGGTGGGAGTGCCACCTAGTGCCACTTGGAGGCTCTGCAGGCTCTAGGCCACTTGCACTGCAGTCCCCGCTAGTCAAAGCTCCCTCCCCTGATGCACT
>gene=hg18_chr4_37997930_37998127_+; species=SPECIES_0
GCTGGCTTTCACCCGCCATCCCAGGACCGAGCTGGGGCGTTCAAGCTTGCCGGAGCCAGGCCTGCACTTCCAGCGTCAGGCAGTAGGGGGAGCAAGTGTGCAAGAGGAGGAAAGCGGCTCCAATTGGGCAGGAAACGTTTGAGACCATGTCCTTACCCGGCCCGGTTGAAAAATTTTTTTG
>gene=hg18_chr4_37997930_37998127_+; species=SPECIES_1
GCCATCTTTCACCCGCTATCCCAGGGCCAAGCTGGGGCGTTCATTGTTGCCGGAGCCAGGGCTGCACTTCCAGCGTCAGGCAGTAGGGGGAGCATGTGTGCAAGAGGAGGAAAGCGGCTCCAACCGGGCAGGAAACGTCTGAGACCGTGTCCTTGCCCGGCCCGGTTGAAAAATTTTTTTG
>gene=hg18_chr4_37997930_37998127_+; species=SPECIES_2
GCAGCCTTACAACAGCTCTTCCAGGGCCAGGCTGGGGCGTTCCTGGGTCTCGGAGCCAGGGTTGCGTTGCCAGCAGCAGGCAGTAGGGGGAGCACGTGTGCAAGAGGAGGGAAGCCGCTGAGGCCAGGCAGGAAATGTCTGAGACCATGTCCTTAACAGGGTGGGTTGAAAATTTTTTTTG
>gene=hg18_chr4_37997930_37998127_+; species=SPECIES_3
GCAGTCTTACAACAGCTATTCCAGGGCCAGGCTGGGGTGTTCCTGCTTCCCGAACCCGGGGGTGCGTTGTCAGTGGCAGGCAATAGGGGGAGCATGTGTGTAAGAGGAGGGAAGCCACTTGGGCCAAGCAGGAAATGTCTGAGATCATGTCCTTAACAGGCTGGATTGAAAATTTTTTTTC
>gene=hg18_chr4_37997930_37998127_+; species=SPECIES_4
GCAGCCTTTCAACAGCCATCCCTGCGCCAGGCTGGGGCGGTCCCCGTTGCCGGACCCAGGGGTGCATTGTCTGTGTCAGGCAGTAGGGGGAGCGTGTGTGCAAGACCAGGAAAGCTGCTCAGACCAGGCAGGAAATGTCTGCGACCATGTCCTTAGCAGGCCGTGTTGAAAAATTTTTTTG
>gene=hg18_chr15_36553635_36553950_+; species=SPECIES_0
AGTTTATTATTTTTGTTTCCAAATTTTTTAGGAACAACTGGAAAGAATCAATGATGCTCTTTCCTGTGAATATGAGTGCCGCCGACGAATGTTAATGAAACGATTAGATGTGACTGTACAGTCCTTTGGATGGTCTGATAGAGCAAAGGTAAGGCTGTTTTCCCATATGTGTCCTGTAGGTGGTAGCCTATAACAGCTCTTCTGGCTTGCTTGTCTGTTATGTAACCGCCACATTTGTACTTCATCACCATCTCAACTACATGCCCAGGCCAACTACTGGTCTTAGATGATCC
>gene=hg18_chr15_36553635_36553950_+; species=SPECIES_1
AGTTTATTATTTTTGTCTCCAAATTTTTAAGGAACAACTTGAAAGAATAAATGATGCTCTTTCCTGTGAATATGAGTGCCGCCGGCGAATGTTAATGAAACGATTAGATGTGACTGTACAGTCCTTTGGATGGTCTGATAGAGCAAAGGTAAGGCTGTTTTCCCATATGTGTCCTGTAGGTGGTAGCCTATAACAGCTCTTCTGCCTTGCTTGTCTGTTATGTAACCGCCATATTTGCACTTCATCGCTATCTCAACTACATGTCCAGGCCAACTACTGGTCTTAGATGATCC
>gene=hg18_chr15_36553635_36553950_+; species=SPECIES_2
AGGTTATGATTTTTGTTTCCAATTTCTTTAGGAAAAACTGGAAAGAATCAACGATGCTCTTTCATGTGAATATGAGTGCCGCCGGCGGATGTTGATGAAGCGATTAGATGTAACAGTGCAGTCCTTTGGATGGTCTGATAGAGCAAAGGTTAGGCTGTTTTCCCACTCGTGTCCTGTAGGTGGTACTCTGTGACAGCTCTTCAGCCTCTCTCGTCTGTTATGTAATGGCCGCATTTGCACTTTATTTCTATCTGAAGCTCCTGCCTAGACCAACTGCTGGTCTTAAATAATCC
>gene=hg18_chr15_36553635_36553950_+; species=SPECIES_3
AGCTTATGATTTTTGTTTTTGAATTCTTTAGGAACAACTAGAAAGAATCAATGATGCTCTTTCCTGTGAGTATGAGTGCCGCCGGCGGATGCTAATGAAACGGTTAGATGTGACAGTGCAGTCCTTTGGTTGGTCTGATAGAGCAAAGGTAAGACTGTTTTCCCAGTTGTGTCCTGTAGGTGGTACTCTGTGACAGCTCTTCAGGCTGTCTTGTCTGTTATAGAACTGCCATATTTGCACTTAACCTCTGTCTGAAGCACATGCCCAGGCCAACTAGCAGTCTTAAATGATCC
>gene=hg18_chr15_36553635_36553950_+; species=SPECIES_4
AGCTTATGATTTTTGTTTCCAAATTCTTTAGAAACAATTGGAAAGAATCAACGATGCTCTTTCCTGTGAATATGAGTGCCGCCGGCGGATGTTGATAAAACGATTAGATGTGACAGTGCAGTCTTTTGGATGGTCTGATAGAGCAAAGGTAAGGCTGTTTTCCCATCTGTGTCCTGCAGGTGGTACTCTGTGACAGCTCTGCCTGCTCTCTCGTCTGTTATGTAACAGTCACATTTGCACAATATCACTGTCTGATGCACATGCCCAGGCCTACTACCAGTCTTAAATCATCC
>gene=hg18_chr8_38387355_38387571_+; species=SPECIES_0
ATGCCAAGCTAAAGATTTCACTCACCACCAGCCACACTAGCAGGTAGTGTTGGACCAATGTGACTTGAGAGCGGACTGGTGCTTCACCAATGAACTGAACTTCAGCTCGCTGGCTCCACCCAGTGGTGGCGAATAAGCACAGCAACCTCATTAACAGAGACAGATTTCCCTCATTTGATGCTCAATCTTACTTAG
>gene=hg18_chr8_38387355_38387571_+; species=SPECIES_1
ATGCCAAGCTAAAGAGTTCACTCACCACCAACCATACTAGCAGGTAGTGTTGGACCAATGTGACTTGAGAGCTGACTGGTGGTTCACCAATGAACTGAACTTCAGCTCGCTGGCTCCACCCAGTGGTAGCTAATAAGCACAGCAACCTCATTAACAGAGACAGATTTCCCTCATCTGATGTTCAATCTTACTTAG
>gene=hg18_chr8_38387355_38387571_+; species=SPECIES_2
GTGTTAACCTAAAGATCTCTGTCACCACCAGTCACACCGGTAGGTAGGGTCAGACTAACGGAACTTTAACGCTGATCGACACCTTCCTTTTGCCCAGGGTTCTGGCCCGCTGGCTCCCCCCAGTGGCGGCTGAGAAACACAGCGACTTCACTGTCAGAGATAAATTTCCTTCAGCCGTGGTTCAATCTTACTTAG
>gene=hg18_chr8_38387355_38387571_+; species=SPECIES_3
ACACTAGGCTAAAGATTGGAGTCACCATCAGTCACATAGGTAAGGAAGGTCAGACTAATGGAGCCTGGAAGCAGATGGGCACCTGCCCGCCGAACAGGGCTGTGGCCTGCTGGCTCCTCCCGGTGGTGGCTGACAGGCACAGCGGCTCCACTGTCTAAGACAGATTCCCTTCATCTGAGGCTCAGGCTTTCTTGA
>gene=hg18_chr8_38387355_38387571_+; species=SPECIES_4
ATGCTAAGCTAAAGATTTGAGTCACCACCAGTCACACCTGTAGGTAAGGTCAGACTAATGGGGCTTTAAGGTAGATTGGCACATTACCAGTGGACTGAGCTTTGACCTGCTGGCTCCTCCCAGTGGTGGTTGATAAACACAGCGACTTCACTGTCAGAGATGGGTTTCCTTCATCTGAGGTTCAATCTTACTTAG
>gene=hg18_chr3_129296760_129297011_+; species=SPECIES_0
CTGAGATGCCAGCTGGGCCTACTCTATTAGCAGAGCTCCCCAGCAGGGGCACCATCGTCCAGGCTGAGCCTTTCACCTGTCAGGCTTCAGCCTGGCCTAGCCAAGTAAGTCCAGACAGACAGGCATGCCAGGCATACAAGGCCATGCATCGTCTCCAGACTGCCCAAGTAGC
>gene=hg18_chr3_129296760_129297011_+; species=SPECIES_1
CTGAGATGCCAGCTGGGCCTACTCTATTAGCAGAGCTCCCCAGCAGGGGCACCATCGTCCAGGCTGAGCCTTTCAGCTGTCAGGCTTCAGCCTGGCCTGGCCAAGTAAGTCCAGCCAGACAGGCATGCCAGGCATACAAGGCCATGTATCGTCTCCAGACTGCCCAGGTAGC
>gene=hg18_chr3_129296760_129297011_+; species=SPECIES_2
CTGAGCTCTCGGCCGGGTCGGCTCTGGCCGCGGGGCTCCCCGGCAGGGGCGCCATCGTCCAGGCTGGGCCTGTCTCCAGTCACACTGAATCCAGGCCCCACCAGGCAAGCCCAGAAACACAGGGACACCAGACTCACCAGGCCAGGCGGCGTTTCCAGGCTGCCCAGGTGGC
>gene=hg18_chr3_129296760_129297011_+; species=SPECIES_3
CTAAGCTGCCAGCCAGGTCTGCTCTGTTAGCATGGCTTCCCAGCAGGGGCGCCAGCGTCTAGGCTGAGCCTTTCACCTTTCAGATGGAAACCAAGCCTGACCAAACAAGTCCAGTAACACAGGGATGCCAGGCTCACCAGGCCATGCCTGGTTTCCAGACTGCCCAGGTAGC
>gene=hg18_chr3_129296760_129297011_+; species=SPECIES_4
CTGAGCTGCCAGCGGGGTCCGCTCTGTTAGCAGAGCTCCCCAGTAGGGGCGCCACCGTCCAGGCTAAGCCTTCCACCTGTCAGATTGAAGCCAGGCCTGCACAAGCAAGTCCAGCAACACAGGGATGCCAGGCTCACCGGGCCATATCAAGTAGCCTGGCTCACCAGCTGGC
>gene=hg18_chr5_174893713_174893990_+; species=SPECIES_0
TCCCTTGGAAATGGGCGCAGCGCTGAGAGGCGACGCCAGGGCGCAGCATTGTCTGCAAGATCGCGCTGCGAGCCGGGCGCTCCCCGCTGCCGGCAGGTGGCCCAGGGCAACTTGCCTCCGCGGACGTGCATCTACCAGGCGAAGTCAGGAAAGAGGCAGCGGAAGCTACAAGAAAATAGTCTCTC
>gene=hg18_chr5_174893713_174893990_+; species=SPECIES_1
TCCCTTGGAAATGGGCGCAGCGCTGAGAAGCGACGCCAGGGCGCAGCATTGCCTGCAAGATCGCGCGGCGAGCCGGGCGCTCCCCGCTGCCGGCAGGTGGCCCAGGGCAACCGGCCGCCGCGGACGTGCATCTCCCAAGCGAAGTCAGGAAAGAGGTAGAGGAAGCTACAAGAAAACAGTCTCTC
>gene=hg18_chr5_174893713_174893990_+; species=SPECIES_2
TCCCGTAGAAAAGGCCGCAGCGCCTAGAGACGCCGCCAGGGGGCAGCATAGCCTGCAAGATCGCGCGGTGAACCCGCCGATCCCCGCGGCCGGCAGAGGACGCAAGGCCACCTGCGGCCGGGAACGTGCATCTCGGAGGCTAGGTCGGGAGGATGATGCAGGAAGCTTCGAGAAGACGCTGCCTC
>gene=hg18_chr5_174893713_174893990_+; species=SPECIES_3
TCCCGTGGGGAGGGCGGGGGTGCTGAGAGGCGCCACTAGGGTGCAGCATTGCCTGCAAGATCGAGCGCTGAGCCTCCCGACCCCCGCCTACCGCAGGCGTCCCGGGGCAGCCGGAGATCGGGAGCGTGGATCTCCGAGACCACCTCAGGAAGAGTGTAGAAAAACCTGGGGGAAGACGATCTCTC
>gene=hg18_chr5_174893713_174893990_+; species=SPECIES_4
TCCCCTGGAAATGGCCGCAGCACGGAGAGACACCACCAGGGTGCAGCATTGCCTGCAAGATCCCGGGGCGAGCCAGGTGCTCCCCGCAGACGGCAGGTGGCCCCAGGCAACCTTGGGCCGTGAACTTGGATCTCCAAGGCCAAGTCAGGAAGGCGGTAGAGGAAGATACGAGAAAACGGTCTCTC
>gene=hg18_chr14_89935463_89936079_+; species=SPECIES_0
GCCATTATGTAACGCCAGTTTGGAGATTCGAGGGCCTGGAGCAGTGCGCAAGGTGCGCTGAAAGCCTGCCTTATCCTGGCTGTGATGGCAGTGGCAGTGGGCTGGGTCCCTTGAGTGGAAAGGGGGACTGCGGTGTCCTGCCTTTCTTAGAGCTGCACTGCAGCTGCCAAGGGCCTTCTGCCACTAGAGGTGCCATTTTTCACATGATGAACTTAGCCTAGTTAGATCGCAAGCTGTAAGCCATGG
>gene=hg18_chr14_89935463_89936079_+; species=SPECIES_1
GCCATTATGTAACGACAGTTTGGAGATTCGAGGGCCTGGAGCAGTGCGCAAGGTGCGCGGAAAGCCTGCCTGATCCTGGCTGTGGTGGCAGTGGCAGTGGGCTGGGTCCCTTGAGTGGAACAGGGGACTGCGGTGTCCTGCCTTTCTTACAGCTGCACTGCAGCTGCCATGGGCTTTCTGCCGCTAGAGGTGCCATTTTTCACATGATGAACTTAGCCTAGTTAGATCGCAAGCTGTAAGCCATGG
>gene=hg18_chr14_89935463_89936079_+; species=SPECIES_2
GCCATTATGTAACGCCAGTTTGGAGATTGGAGTGCCCGCAGCGGTGCGCAAGGTGCACCGAAGGCCTGACCGGTCCTGGCTGCAGGGCCAGCCGTGGCAGGTTGGGTCCCTCGGATGGCCGCGGAGAGCGCGGCGTCCTGCCTTTCCCACAGCTGCCCTGCGGCTGCAGTGGGCCTGTTGCCACTAGAGGTGCCATTTCTCAGATGATGAACTGACCCTGGTTCGACCGCAAGCAGAGAGCCCTAG
>gene=hg18_chr14_89935463_89936079_+; species=SPECIES_3
GCCATTATGTAACGCCTATTTGGAGATTGGAGCACTCGCAGCACTGCGCAAGGTGCGCTAAAAGCCTGCCGGATCCTGGCTGTGGTGACAGCAGCGTCAGGCTGGGATCCTCGGGTGGAAGGGGGGCCTGCGGTGTCCCGCCGTTCTCAGAGCTGCGCAGCATCCGTGGTGGGCCTTTTGCCACTAGAGGTGCCATTTTTCAAATTATGAACTGACCCTCGGTAGACCTCGAGCACACAGCCACAG
>gene=hg18_chr14_89935463_89936079_+; species=SPECIES_4
GCCGTTATGTAACGCCAGTTTGGAGATTGGAGCGCCCACAGCAATGCGCAAGGTGCGCTAAAAGCCTACCAGATCCTGGCTGCGGTGACAGCAGCGTCAGGCTGGGTCCCTTGGATGGAAGCGGGGACTGCGGTGGCCCGCCTTTCTCAGAGCTGCCCTGCAGCACCCGTAGGCCTTTTGCCACTAGAGGTGCCATTTTTCAAATTTTGAACCAACCCTAGTTAGACCGCAAGCACACAGCCATAG
>gene=hg18_chr17_34144954_34145144_+; species=SPECIES_0
GGAGGATGGAGAGGCTTGGCTGGAAGAAGGGAGAGGGTCCCTGGCCTCAAGTTAAGGGGGGCACGGGAGCGCCGTTGACAGTCATCTTGCGCCCCCTGCTGGTGGAGGATGGTGTCTGCAGGCAGTTCAAGCTACCCCCGTTGGCAGCTGTGGTGGCCCCACTGGCTGTCGAAGGGGGAGTGGGGGAGG
>gene=hg18_chr17_34144954_34145144_+; species=SPECIES_1
GGAGGATGGAGAGGCTTGGCTGGAAGAAGGGAGAGGGTCCCTGGCCTCAAGTTAAGGGGGGCACGGGAGCGCCGTTGACAGTCATCTTGCGCCCTCTGCTGGTGGAGGATGGTGTCTGCAGGCAGTTCGAGGTACCCCCGTTGGCAGCTGTGGTGGCCCCACTGGCTGTCGAAGGGGGAGTGGGGGAGG
>gene=hg18_chr17_34144954_34145144_+; species=SPECIES_2
GGAGGGTGGAGAGGCATGGCTGGAAAGAGGGAGAGGGTCCCTTTCCTCAAGTTAAGGGGGGCACAGGAGCTCCGTTGACAGTCATCTTGCGCCCCCTGCTGGTGGAGGATGGTGTCTGCAGGCAGTTTGAGGTGCCCCCGTTGGCAGCTGCAGTGGCCCCACCGGCTGTCACAGGGGGAGCTGGGGAGG
>gene=hg18_chr17_34144954_34145144_+; species=SPECIES_3
GGAGGATGGAGAGGCATGGCTGGAAGGACAGAGAGGGTCTCTTTCCTCAAGTTAAGGGGGGCACAGGAGCTCCGTTGACAGTCATCTTGCGCCCCCTGCTGGTGGAAGATGGTGTCTGCAGGCAGTTCGAGGTACCCCCGTTCGCAGCTGCGGTGGCCCCACCGGCTGTGGCAGGGGGAGTGGGGGAGG
>gene=hg18_chr17_34144954_34145144_+; species=SPECIES_4
GGAGGATGGAGAGGCGTGGCTGGAAGAAGGGAGAGGGTCCCTTTGCTCAAGTTAAGGGGGGCACAGGAGCTCCGTTGACAGTCATCTTGCGCCCCCTGCTGGTGGAGGATGGTGTCTGCAGGCAGTTCGAGGTGCCCCCGTTGGCAGCTGTGGTGGCCCCACTGGCTGTCGAAGGGGGAGTGGGGGAGG
>gene=hg18_chr4_37857719_37858007_+; species=SPECIES_0
GGTACCTGGGCATTGCTGAGTTAGTTCTTGTAGCTCTCCCAGGCAGTGGGAGCCCTGCTCAGCCACCTAACCACCTTTGCCCAAGAAATGTTGTTGGCAGTGACCCAAATTTTCCACCAGGTGGCACTCTTGCTCCAACCACGTCCCCTGAAAAGAGGATTCTTAGCTAAGAGTTTAAACTAATTGTTAAATTGTGCTTCTTTTGCTGAAAAACCTGAGCAGGAATTGGGGTAAACAGATGGGTATAAGTATTT
>gene=hg18_chr4_37857719_37858007_+; species=SPECIES_1
GGTACCCAGGCATTGCTGAGTGAGTTCTTGTAGCTGTCCCAGGCAGTGGGAGCACTGCTCAGCCACCTGCCCACCCTTGCCCAAGAAATGTTGTTGGCAGTGACCCAAATCTTCCACCAGGTGGCACTCTTGCTCCAACCAGGTCCCCTGAAAAGAGGATTCTTAGCCAAGAGTTTAAACTAATTGCTAAATTGCGGTTCTTTTGCAGAAAAACCTGAGCAGGAATTGGGGTAAACAGATGGGTATAAGTGTTT
>gene=hg18_chr4_37857719_37858007_+; species=SPECIES_2
GGTGCCTGGACCCTGCTGAGGTATTTCTGTGAACACTGCTTGGCTGCTTAAGCCCCCCTCCGCCTCCTGTCCACGTTGGCCCAAGGAACATTGTTGGCAGTGACTCAGATATTCCAGCAGGTGGCACTCTTGCTCCAACCAGGTCCCCTGAAAAGGGGCGTCTTAGCCAGACCGAGAAGGCAATGGCAACCCACTAGTACTCTTACTGGAAAACTCATGGACGGAGGAGCCTGAGCTGCAGTCCATGGAGAGTT
>gene=hg18_chr4_37857719_37858007_+; species=SPECIES_3
AGTGCCTGGGCAGGGCTGAGCTATTTCTCGTGGGCACCCCTGGCGGTGTGGACACTGGTCTGCCTCCCGCCCGCCTCTGCCCCAGGAATATTGTTGGCAGTGACCCAAATGTCCCACCAGGTGGCACTCTTGCTCCAACCCGGGCCCCCGTGGAGGGGATTCTCTGCCAAAAGTTGAAACTAGTTGCTAAATTGTAGTTGTTTTGCTGCAAGACCTGAGCAGGGAGGAGGCTAAGCAGATGCCCATGAGGATTG
>gene=hg18_chr4_37857719_37858007_+; species=SPECIES_4
CGTGCCTGGACGCTGCTGAGTTATTTCTGGGCACGGTCCCAGGCGGCGTGAACACTGCTCTTCCACTTTGCCACCTTTGACCAAGGAACAATGTTGGCAGTGACCCAAATGTTCCACCAGGTGGCACTCTTGCTCCAACCAGGTCCCCTGAAAAGGGGCATCTTAGCCCAAAGTTTAAACTAATTGCTAAATTGTAGTTGTTTTGCTGGAAGACCCTAGCACGGATTGGGGTGATCAGATGCCTATGAGGATAG
>gene=hg18_chr17_1498878_1499152_+; species=SPECIES_0
CGGTCGCCCATTCGGGCTGGTCCCGGGCCTGCCCCCGCGCTCGCTGAGTCGCGGCTTCGCCAGGCTGCTGGCGCTCCCTCTCGCGGTCCTGCGCGGCGCGCAGCTGGGTCTGCATGGCCGCCAGCTTGTGCCGCAGCTCAGCGTTCACCAGCAGGAGGCGCTGCAGCTGCTCCTGCAACTGGGAGCGGAGCAAAGGTGTGGGCGGGCACCGAGGGCCCCCCG
>gene=hg18_chr17_1498878_1499152_+; species=SPECIES_1
CGGTCATCCATTCGGGCTGGTCCCGGGCCTGCCCCTGCGCTCCCTGGGTCGCGGCTTCGCCAAGCTGCTGGCGCTCCCTCTCGCGGTCCTGCGCGGCGCGCAGCTGGATCTGCACGGCCGCCAGTTTGTGCCGCAGCTCAGCATTCACCAGCAGGAGGCGCTGCAGCTGCTCCTGCAACTGGGAGCGGAGCAAAGGTGTGGGCGGGCACCGAGGGCCCGCGG
>gene=hg18_chr17_1498878_1499152_+; species=SPECIES_2
CGGCCGCCCGCTCGGACTCGCCCCGGGCCTGGCCCTGCACCGGCTCCACGGCCGCTTCGCGCCGCTGCTCTCGTTCGCTCTCGCGGTCCCGCGCGGCGCGTAGCTGGGTTTGTACCGCGGCCAATTTCTGCCGCAACTCCGCATTCACCAGCAGGAGGCGCTGCAGCTGCTCCTGCAACTGTGGGCGGAGCCAAGGACTGGGCGGGCGCCGAGGGCCTGCAG
>gene=hg18_chr17_1498878_1499152_+; species=SPECIES_3
CGGTTGCCCGCTCGGACGCGTCCCGGCCACGGTCCCGCGCCGGCTCCACCGCCCCCTGGTGCGGTAGCTCCCGCTCTCCCTCGCGGTCCCTCGCGGAGCGCAGCTGGGTCTGCACCGCTGCCAGCTTGTGGCGCAGCTCCGCGTTCACCAGCAGGAGGCGCTGCAGCTGCTCCTGCAGCTGGGGGCGGAGTCAAAGAGTGGGCGGGCGTCGTGGGCCGGGTG
>gene=hg18_chr17_1498878_1499152_+; species=SPECIES_4
CAGTCGCCGGCTCGGCCTGGTCCCGCGCCGGCCCCTGAGCCAGCTCCACGGCCCCTTCGCGCCGCGGCTCGAGCTGGCTCTCGCGGTCCCGCGCGGCGCGCAGCTGGGTTTGCACCGCTGCCAGCTTCTGCCGCAACTCTGCGTTCACCAGCAGGAGGCGCTGCAGCTGCTCCTGCGACTGGGAGCGGAGCAGAAGAGTGGGCGCGCGCCGAGAGCCCCCTC
>gene=hg18_chr15_43509743_43510052_+; species=SPECIES_0
GGCCCCCTCTGCGCTCCTAGGGGGGCCAAGAGCGGCAGGTAAGGACCGCGGCGAGCGGCAGGGGGCGCCCGCGTTCGGGCGCTTCACGTCAGCCGCAGAATGTCCTGCAGGGGGCGCCCGGGAGTCGGTGCCCAACGGGGAAAGCGAGTCAGGCCCTCGCGCTCCCCGCCCCCGCGCGTGACCAGAGCCGGCC
>gene=hg18_chr15_43509743_43510052_+; species=SPECIES_1
GGCCCTCTCAGCGCTCCAGGGGTGGCCAAGAGCGGCAGGTAAGGACCGCGGCGAGCGGCAGGGGGCGCCCGCGTTCGGCCGCTTCACGTCAGCCGCACAATGTCCTGCAGGGGGCGCCCGGGAGCCGGTGCCCAACGGGGAAAGCGAGTCAGCCCCGCGCGCTCCCCGCCCCCGCGCGTGACAAGAGCCGGCC
>gene=hg18_chr15_43509743_43510052_+; species=SPECIES_2
GCACCTTTCCGAGCGCCTCGGCTCGCTCCGAGCGGAGGTTGAGAACCGTGGCGGGCGGCAGGGGGCGCTCGCGTCCGGCTGCTCGGCGACTGAGGCACGGAGTCCTGCAGGGGGCGCCCAGTTGCCGGCACCCGGCAGGGAAAGCAAGTCAAGCCCGCACGGCCCCCGCGCGCCCGCGTGATCAGAGCCGGCC
>gene=hg18_chr15_43509743_43510052_+; species=SPECIES_3
GCGCCGGTCCCCGCGCCTCGGCCCTCGCGGGTCGGCGGGTAGGGACCGCGCCCGCCGCCAGGGGGCGCCCGCGTTTGGCTGCGGCGCGTCCGCGGCAGGACGTCCTGCAGGGGGCGCCGGGGAGCCGGGTCCGAGCGGGGGAAGCGAGTCCGGTCGGCAGGACCCCCTCCGCCACGCCCGCCCCGAGCCCGCG
>gene=hg18_chr15_43509743_43510052_+; species=SPECIES_4
GGACCTCTCCCAGTGCCCGGGCTCGCGCGGGGCGGCGGGTTAGAACCCGGGCGAGCGGCAGAGTGCGCCCGCGTTCGGCTGCACAGCGTCTGTGGCACGGCGGGCTGCAGGGGGCGCCCGGGAGCCGGCGCCGAGCGGGGAAAGCGAGTCAGGCCCGTACGGCCCCTGCCCGCCCGCGTGACTCGAGCCGGCG
>gene=hg18_chr1_202682167_202682437_+; species=SPECIES_0
GAATCAAAGTTTGGGAACCAGAGCCCAAATCTTTGGGACATCTGGGCCAAGGGCACCGCTGCTACCCCTCCTGCGGATGCCCTGAGGGCACCACGCTCAATAGAACCACCAGAGGGCAGTGGTCCCCACACCAGGGTCTGGCTGCTGAGAGGCCTCTGGGGCCTCCAGGACCAGCTGTCGGCTTTCAAGCTGCAGCGCCTTGCCTGAGATCAGGTGTCTA
>gene=hg18_chr1_202682167_202682437_+; species=SPECIES_1
GAAGCAAAGTTCGGGAACCAGGGCCCAAATCTTTGCGACATCTGGGCCAAGGGCACCCCTGCTACCCCTCCTGCGGATGCCCTGAAGGTACCACTCTCAATAGAACCACCAGAGGGCAGTGGTCCCCACACCAGGGTCTGGCTGCTGAGGGGCCTCTGGGGCCTCCAGGACCAGCTGTCGGCTTTCAAGCTGCAGCGCCTTGCCTGAGATCAGGTGTCTA
>gene=hg18_chr1_202682167_202682437_+; species=SPECIES_2
GAAGCAAATTTTGGGGGCCAGACTCCAAATCTCAGGGACATCCGGGCCAATGGCACAGCGGCTGCCCCTCCTGAGGGCGCACTGAGGGCATCACTCCCAATAGAGCCACCAGAGGGCAGCAGTCCCCATGCCAGGGTCAAGCAGCTGAGAGGCCTCTGGGGCCGAGGGGGGTGGTTGGGGGGGGTGGGGCAGCAGCGCGGAGCCTGAGATCTGGTGTCCA
>gene=hg18_chr1_202682167_202682437_+; species=SPECIES_3
GAAGCAAAGTTTGTGAAGCAAGGCCCACCTCTCTGGGACATCTAGGTCAAGGGCACCCCAGCTACCCTTCCTGTGGATTCCCTACGAGCACCACTCCCAAATGAGCCACCAGAGGGCAGTAGTCCTCAGGTCAGGGTCTGGATGCTGAGAAGCCTCTGGGGCTTCTCCCGCCAGCTGGAGGTTTTATAGCAGCAGCGCCTTGCCTGAGATCAGGTGTCTA
>gene=hg18_chr1_202682167_202682437_+; species=SPECIES_4
GAAGCTGAGTGTGGACACCAGGGCCCAAACCTTGCGGACATCTGGGCCAAGGGCAACAATGCTACCCCTCCTGAGGATGCCCTGAGGGCACCACTCCCAAAAGGGCCACCAGAGGGCGGTGGTCCCCAGGTCAGGGTCTGGCAGCTGAGAGGCCTCTGGGGCTTCCGGGGCCAGCTGGAGATTTTAAAGCAGCAGCGCCTGGCCTGCGATCAGGAGTCTA
>gene=hg18_chr5_149577958_149578189_+; species=SPECIES_0
CATTCTCCTGTAGATAATAGTGTTTTAAGTGGAGTCGGTACTTTGAGTTAAAGGATATCTCACAGGGCATGGTAGAACTAGCCAAGCTGCCTGAAACCTGCTCCTGTGCTGCCACCTGCTGGTGAAGGGACACAATGACCACCCAAGCCCTCAGGGGCCAGGAGCATGAAGGCAGAGGG
>gene=hg18_chr5_149577958_149578189_+; species=SPECIES_1
CATTCTCCTGTAGATAATAGTGTTTTAAGTGGAGTCAGTACTTTGAGGTAAAGGATATCTCACAGGGCACGATAGAACTGGCCAAGCCGCCTGAAACCTGCTCCTGTGCTGCCATCTGCTGGTGAAGGGACACAATGGCCACCCAAGCCCTCAGGGCCCAGGAGCATGAAGGCAGAGGG
>gene=hg18_chr5_149577958_149578189_+; species=SPECIES_2
CATGTTCTTGTAGATAATAGCGCTTCAAGTGGAGCTGGCACTGTGAGGTAAAGGATAGGTTACCTGGAGCCCCAGACATAACTCTGCCTCCTGTAATCTGCTCCTGTGCTGCCACCTGCTGGCGAGTGTCTGCAATGGCAACTCAAGTTCTCAAGTCCCAGGAACCTGAAGGCTCAGGT
>gene=hg18_chr5_149577958_149578189_+; species=SPECIES_3
CGTGCTCCCGTAGACAGCAATGTTTTCGGTGGAGTCTGCACTCTGAGTTAAAGGATAAGCCACTGGGAGCGGAAGCCCGGGCCCGGCGGCCTCTTACCTGCTCCCGCGCTGCCACCTGCTGGCGAGTATCTGCAATGACAGCAGGAGCCCTCAGGCCCCCGGCGCAGGAAGGCGGAGGT
>gene=hg18_chr5_149577958_149578189_+; species=SPECIES_4
CCTGCTCTTGGACATAATAGTGTTTTGGGTGGAGTTGGTATTCCGAGTTAAAGGATAGGTCACAGGGAGCGCCGGAAGTTGCCCAGCCTCCTGTAACCTGCTCCTGTGCTGCCACCTGCTGGCGAGTGTCTGAAATGGCAACCCAAACCCGCAAATCCCAGGCGCCTGAATGCGGAGAT
>gene=hg18_chr5_177505676_177505909_+; species=SPECIES_0
CAGAGCCGCCCCCTGACCCCCGGTTGCCTTGTAGAGATCCAGGTGATGATGGGCAGCCTGGTGTACCTGCGGCTGGGCTTGGAGAAGTCACCCTACTGCCACCTGCTGGACAGCAGCCACTGGGCAGAGATCTGTGAGACCTTTACCCGGGACGCCTGTTCCCTGCTGGGGCTTTCTGTGGAGTCCCCCCTTAGCGTCAGGTACAACCAGCCCTGTGAC
>gene=hg18_chr5_177505676_177505909_+; species=SPECIES_1
CAGAGCCGCCCCCTGACACCCGGTTGCCTTGTAGAGATCCAGGTGATGATGGGCAGTCTGGTGTACCTGCGGCTGGGCTTGGAGAAGTCACCCTACTGCCACCTGCTGGACAACAGCCACTGGGCAGAGATCTGTGAGACCTTTACCCGGGACGCCTGTTCCCTGCTGGGGCTTTCTGTGGAGTCCCCCCTTAGCGTCAGGTACAACCAGCCCTGTGAC
>gene=hg18_chr5_177505676_177505909_+; species=SPECIES_2
CAGAGCCGCACCCTGATTCCCCTTTGCCTTGTAGAGATCCAGGTGATGATGGGCAGTCTGGTGTACCTGCAGCTGGGTTTGGAGAAGTCACCCTACTGCCATCTCCTGGACAACAGCCATTGGGCCGAGATCTGTGAGACCTTTACCCGTGACGCTTGTTCCCTGTTGGGCCTTTCTGTGGAGTCACCCCTCAGTGTCAGGTATCGTCAGCCTTGTGGC
>gene=hg18_chr5_177505676_177505909_+; species=SPECIES_3
CTGAGCACCACCCTGATACCCGATTGCCTTGTAGAGATCCAGGTGATGATGGGCAGTCTGGTGTACCTGCGGCTGGGCTTGGAGAAGTCACCCTACTGCCATCTCCTGGACAATAGCCATTGGGCAGAGATCTGTGAGACCTTCACCCGGGACGCTTGCTCCCTGCTGGGGCTTTCTGTAGAGTCCCCCCTCAGCGTCAGGTACCGGCAGTCCTGTGGC
>gene=hg18_chr5_177505676_177505909_+; species=SPECIES_4
CAGAGCCGCGCCCTGACGCCCTGTTGCCTTGTAGAGATCCAGGTGATGATGGGCAGTCTGGTGTACCTGCGGCTGGGCTTGGAGAAGTCGCCCTACTGCCACCTCCTGGACAACAGCCATTGGGCCGAGATCTGTGAGACCTTTACCCGGGATGCTTGTTCCCTGCTGGGGCTTTCTGTGGAGTCGCCCCTCAGCGTCAGGTACAGCCAGCCCTGGGGC
>gene=hg18_chr6_34602861_34603237_+; species=SPECIES_0
GAAAGTTAGTTGCGCGGGGCGGGGGCGGGGGGCGGAAGAGGGCGTGCCGTGCTGGATGGCGGGCTGGGACGCTGGGCGGGAGCTCCTGCTTGGCCGCCAGGTGGGGAACTACAAGCGGACCGTGAAGCGCATCGATGACGGCCACCGTCTATGCAACGACCTGATGAACTGCGTGCAGGAGCGCGCCAAGATCGAGAAGGCGTACGGGCAG
>gene=hg18_chr6_34602861_34603237_+; species=SPECIES_1
GAAAGTCAGTTGAGCGGGGCTGGGGCGGGGGGCGGGAGAGGGCGTGCCGTGCTGGTTGGCGGGCAGGGACGCTAGGCGGGAGCTCCTGCTTGGCCGCCAGGTGGGGAACTACAAGCGGACCGTGAAGCGCATCGATGACGGCCACCGTCTATGCAACGACCTGATGAACTGCGTGCAGGAGCGCGCCAAGATCGAGAAGGCCTACGGGCAG
>gene=hg18_chr6_34602861_34603237_+; species=SPECIES_2
GGGCGTTAGAGCAGGGCGGCCCGGGAGGCGGCACCCCTGCGACGCGCCGCCACGGTTGGCGGGCCGGGGCGCTGGGCGGGAGCTCCTACTCTGCCACCAGGTGGGGAACTACAAGCGGACGGTGAAGCGCATTGATGACGGGCACCGGCTATGCAACGACCTGATGAGCTGCGTGCAGGAGCGCGCCAAGATCGAGAAGGCCTACGCGCAG
>gene=hg18_chr6_34602861_34603237_+; species=SPECIES_3
CAAAGTGAGAGGAGCGCGTTCCGGGCGGTGGGCCCCCTGCGACGCGCGTCCCGGGCGGGCGGGCGCGGCCGCGGGGCGGGAGCTCCTCCTTGGCCGCCAGGTGGGGAACTACAAGCGGACGGTGAAGCGCATCGACGACGGCCACCGCCTGTGTAACGACCTGATGAACTGCGTGCAGGAGCGCGCCAAGATCGAGAAGGCGTACGCACAG
>gene=hg18_chr6_34602861_34603237_+; species=SPECIES_4
GGAAGGCAGTTGCCCCGCTTTGGGGTGGCGGACCACCTAGGAGGAGTCTCGCTGTCAGCCAGTCAAGGGAGCTTCCAGGGTGATCCTTCTTGTGTCCCAGGCTGGCAACTACAGGCGCACGGTGCAGCGGGTGGAGGATGGGCATCGGCTATGCGGGGACCTGGTCAGCTGCTTCCAGGAGCGTGCCCGCATCGAGAAGGCCTATGCCCAG
>gene=hg18_chr12_120474998_120475222_+; species=SPECIES_0
CAGTGGTGGACCCTAGGAAGGGGGGAAGCGCTGTTTTGGCGTCTGGAGTGCAGATCCACCAGGGGGCATCCCCGTTCTTCGCTGGATATTCTGGCCTGATCTTGGCAGGCTAGCTCCTTCCTTACCCAGGTGCCTGGAATACGTGGGCGCCACTCAGATTTTCCAGGAGGCCCACCTGGCAGAAACCCTGCTG
>gene=hg18_chr12_120474998_120475222_+; species=SPECIES_1
CAGTGGTGGACCCTGGGAAGGGGGGAAACGTTGTTTTAGCGTCTGGAGTGCAGATCCACCAGGGGGCATCCCCGTTCTTCGCTGGATATTCTGGCCTGATCTTGGCAGGCTAGCGCCTTCCTTACCCAGGTGCCTGGAATAGGTGGGCGCCACTCAGACTTTCCAGAAGGCCCACCTGGCAGAAACCCTCCTG
>gene=hg18_chr12_120474998_120475222_+; species=SPECIES_2
CCGTCTTAGATCCCAGGAAGTTGGGAAGCGCTGGTTTTGAGTCAGGAGTGCAAATCCACCAGGGGGCATCCCTGAACTTTGCAGGAAACTCTGGCCAGCTCTGGATAGGCCAGCTCCTTCCTCACTAGGGCTCTTGGAACAGGTGGGCTCTGCTCAGCTTTTCTGGAAAGCCCACCTGGCAGAGAACCTGCCG
>gene=hg18_chr12_120474998_120475222_+; species=SPECIES_3
CAGTGATAGATCCTGGGAAGATGCGAAACGCTGTTTTTGAGTCAGGAGTGCAGATCCACCAGGGGGCATCCCTGAACTTTGCTGGAAATTTTGGCCTGCCCTGGACAGGCTGCCTCCTTCCTAAACAGGGCTTCTGGAACAGGTGGGCTCTGCTCAGCTTTTCTGGGAAGCCTAATTGGCAGAGAACCTGCTA
>gene=hg18_chr12_120474998_120475222_+; species=SPECIES_4
CAGTGGTGGATCCTGGGAAGTTGGGAAACGCTGTTTTTGAGTCAGGAGTGCAGATCCACCAGGGGGCATCCCTGAACTTTGCTGGAAATTCTGGCCGGTTCTAGGCAGGCTGGCTCCTTCCTTACCAGGGCTCCTGGAACAGGTGGGCTCTGCTCAGCTTTTCTGGAATGCCCACCTGGCAGAGGCCCTGCTG
>gene=hg18_chr4_6380016_6380227_+; species=SPECIES_0
AGCCTGGGGATGCTGGCGGCTCCAGTCCTGGGAGCAGGCATCACCTGGCCGCGGGTGCCCCCTGGTGGCAGCTTGAAGGAAGGACGGGCAGTGGTCGCAGCCAGCGGGGACTACCCGCAAAACGCACAACAGCTGCGGTCCCTCTCGTCCGATTGGATAGACTTGGACCCA
>gene=hg18_chr4_6380016_6380227_+; species=SPECIES_1
AGCTTGGAGGAGTTGGCGGCTCCAGTCCTGGGAGCAGGCGTCACCCGGCCTCGGGTGCCCCCTGGTGGCAGCTTGAAGGAAGGACGGGCTGTGGTTGCAACCAGCGGGGACTATCCCCAAAACGCACAACAGCTGCGGTTCCTCTCCTCCGATTGAATAGACTTGGGCCCA
>gene=hg18_chr4_6380016_6380227_+; species=SPECIES_2
AGACAGGAAGAGAAGGCGGCTCCCGTCCTGGAAGCCAGAATTCACTGTTCATGGCTGCCCTCTGGTGGTGACGTGGAGGAAGGGCGGGCAATGGTCACAACCAGTAGGGAGAACACTGAAGACACACACCAGCACTAGTCTGTCTTCTGAGACCTAACAGACCCAGACCCG
>gene=hg18_chr4_6380016_6380227_+; species=SPECIES_3
AGCCAGGACAAGCTGGCGGCTCCTGTCTTGGGAGCAGGCATTGCCTGTTCACGAGTGCCCCCTGGTGGTAATGTGGAAGAAGGGCGTGCAGCGGCCGCAGCCAGAGGAGACAACACGCAGCACACACTCCAGCAACAGTCCCTCACCTGAGATCTAGTGAACCCAGACCCA
>gene=hg18_chr4_6380016_6380227_+; species=SPECIES_4
AGCCCGGAGGAGCCGGCAGCTCCTGTCCTGGGAGCAGGTATCACCTGTCCACGGGCTCCCCCTGGTGGTGACATGGAGGTCGGGCAGGCAGTGGTCACAACCCATGGGGACAACACACAACACACACACCAGCAATACTCCCTCTCCTGATATCTAAGAGACCCAGACCCG
>gene=hg18_chr3_38667780_38668089_+; species=SPECIES_0
CGAGTGATGGGGTGTCTGGGGACAGACGGATGGACCACAAGCCTTTAGCGCCTGACGAGCCTCAGGTTGGCTAGCAGCTCCCACTATCGGCCAGAAGGGGAAGTGCAGGCAGTGTCAACGTTTTCCCGCCAGAGTCACACCTACCAGGCAGGAGAGTACAGTAGCAGGAAGGTCCTCCCAAGAACTTCCATCAGGCTTCTCGCCTCAGAATGAAGCTTCTACTTGCAAACTGACTTGGGTCAAGCAGGAGACAAG
>gene=hg18_chr3_38667780_38668089_+; species=SPECIES_1
TGAATGATAGGGTGTTTGGGGACAGACGGATGGACTACAAGTCTTTAGCGCCTGACGAGCCTCAGGTTGGCTAGCAGCTCCCACTATCGGCCAGAAGGGGAAGTGCAGGCAATGTCAACGTTTTCCCGCCAGAGTCACACCTACCAGGCAGGAGAGTACAGTAGCAGGAAGGTCCTCCCAAGAACTTCCCTCAGGCTTCTCGCCTCAGAATGAAGATTCTACTTGCAAACTGACTTGGGTCAAGCAGGAGACAAG
>gene=hg18_chr3_38667780_38668089_+; species=SPECIES_2
GGGGTGATAGGGTGGCTGGCGCCAGATAGATAAACCACTTGCTTCTGGCCCCTGATGGGTCTCAGGTAGGCCAGCATCTCCCACTAGCGGCCAGAGAGGGAAGTGCAGGCAATGTCAATTTTTACCCACCTGACCCATGCCTCTTAGGGAGGAGAGGACAGCAGAACCTAGGTTCTCCCGAGGTTTTCCACCAGGCTTCTGGCCCCAGAATGAAGATTCAACTTGCAAACGAACTCGGGCCAAGAAGGAGACTCA
>gene=hg18_chr3_38667780_38668089_+; species=SPECIES_3
TGGATGACAGGATGGCTGCTGCCAGACAGATGAATCACAGGCCTCTAGCCCCTGACGGGCCTCAGGTTGGCCAGCATCTCCCACTAGCGGCCAGAGCGGGAAGTGCAGGCAGTGTCACCGTGGTCCCACCTGAGTCTCACCTCCTAGGGAGGAGAGGGGTGTAGAATGGGGGTCCTCCCGAGGTTTTACACCAAGATTCTGGCCCCAGAATGAAGATTCAACTTATAAATGGACTTGGGCTAAGCAGGAGGCCAA
>gene=hg18_chr3_38667780_38668089_+; species=SPECIES_4
TGGGTAGTAGGGTGGCTGGCCGAGGACGGATGAACCATAGGCTTCTAGCCCCTGACGGGGCTCAGGTTGGCCAGCATCTCCCACTAGCGGCCAGAGCAGGAAGAGCAGGCAATGTCAAATTTTTCCCACCTGGGTCACACCTCCTAGGGAGGAGAGGGCAGTAGAACGGGAGTCCTCTCAAGGTCTTCCACCAAGCTTCTGGCCCCAGAATGAAGATTCAACTTGCAAACGGACTTGGGACAAGCAGGAGACTGA
>gene=hg18_chr1_11020175_11020534_+; species=SPECIES_0
TAGAAAAGAAATGCTGACGATTTTCTCACTTTCCTTTCACATATCTGCAGATAGAAGTTTACATTTCAAAGCAATCGTGATCGTGTGTACTTGTTTTAACTCACTTGCAGAAGCTCATAGCCAGTCTCGCAAAAGATGGAGAAGCTGTCTTTCAGGATGTATTTGGCTTGCACAGGTGAAACGTGGCCATTAGGTGGCGCCATCGGATAAGGGCAAGGCTGCGCTGCGGGAACCAGGCTTGTTGGTTTGGTCTACAGCAG
>gene=hg18_chr1_11020175_11020534_+; species=SPECIES_1
TAGAAAAGAAATGCTGACGATTTTCCCACTTTGCTTTCACATATCTGCAGATAGAAGTTCACATTTCAAAGCGATCGTGATCGTGTGTACTTGTTTTAACTCACTTGCAGAAGCTCATAGCCAGGCTCGCAAAAGATGGAGAAGCTGTCTTTCAGGATGTATTTGGCTTGCACAGGTGAAAGGTGGCCATTAGGTGGCGCCATCGGATAAGGGCAAGGCTGCGCTGTGGGAATCAGGCATATTGGTTAGGTCTATAGCAG
>gene=hg18_chr1_11020175_11020534_+; species=SPECIES_2
CAGGAAAGAAATGCTGACTGTTTTCCCATCTTCCTTTCACATACTTGCTGATATAAGTATTCATTTAAAAACCATCATGATTGTGTGCAGTTATATTAACTTACTTGCAGAAGTTCATAACCGGTCTCGCAGAAGACGGAGAAGTGGTCTTTCAGGATGTATTTGGCTTGCACAGGGGAGATGCGGCCATTAGGTGGCGCCAATGGATCAGGGCAAGGCTCAGCTGAGGGAATGAGACGAATGGGTGTGGTCTACAGCAG
>gene=hg18_chr1_11020175_11020534_+; species=SPECIES_3
CAGGGAAGCGTTGGTGACAGCTTCCACTTGGGCCTTTGGAAAGCTTTCGGACCCGAGCCCGGGAATGAAGGCCCTCGGCCGCCCGTGCTCGCGCCGCCACTTACCCGGAGCAGCTCGTACCCGGGGTCGCAGGACACGGCCACGCGGTCCTCCAGCACGTACTCGGCTTGCACGGGGGCGATGCGGCCGTTAGGCGGCGCCACGGGACTGGGGCAGGGCCGAGCTGCGGGACGCGGGCTCAGGGCCACCGGCAGGCACCG
>gene=hg18_chr1_11020175_11020534_+; species=SPECIES_4
TAGGAAAGAAATGCTGACTGTTTTCCTATTTTCCTTTCACATGTTTGCTGATATAAGTATGCATTTAAAAACTATCACGATCCTGTGCGCTTGTGTTGACTCACTTGGAGAAGCTCGTAGCCAGTCTTGCAGAAGACGGAGAAGCTGTCTTTCAGGATGTATGTGGCTTGCACAGGTGTGATGTGGCCATTAGGTGGTGCCGTCGGATCAGGGCAAGGCCGAGCTGTGGGAACCTGGCTTAGTGGTTTGGTCTAGAGCAG
>gene=hg18_chr11_117986972_117987284_+; species=SPECIES_0
CGCCATGGAAGGGCCGGGGACGTCCTCGCGTAGCCCACTCAGCCCGGGGCCAGAGCGGGAGGTGAGGGCGCCCCCAGTGGCCGCGGCGATGCCCTTTGGGAAAGCACGCCTGAGTGCAGGGGTTGGCCTGGTGTCTCTCCACTTCTCTTGGATCAGGTTACTGTGCTGGGGCCACGCATCTCTCCATCTTATCTTCTTTATCTCTCCCTTTACTTTCGCC
>gene=hg18_chr11_117986972_117987284_+; species=SPECIES_1
CGCCGGGGAAGGGCCGAGGGCGTCCTAGCGCAGCCCACTCCGCCCCCGGCCAGGGCGGGAGATGAGGGCGCCCCCAGTGGCCGCGGCGATGCCCTTTGGGAAAGCACGCCTGAGTGCAGGGGTTGGCCTGGTGTCTCTCCACTTCTCTTGGATCAGGTTACTGTGCTGAGGCCACGTATCTCTCCATCTTATCTTCTTTATCTCTCTCTCTACTTTCGCC
>gene=hg18_chr11_117986972_117987284_+; species=SPECIES_2
CGGGACGGAAGGGCCGGGGGCGCCCCGGCGCAGCCCGCTTAGCCCGGGGGAGCGGCGGGAAGAGAGGGCGCCCCCCGTGGCGGCTGTGCAGCCCCTGGGCAGAGCACGCCCGCGGGCTGGACTTGATCTGGTGTATCTCCACTCCACCTGGATTGAGTTTCGGACCTGGAGCCACGCGTCTCTACATCTTATCTTCTTTATCTCTTCCTGTTCTTTCACC
>gene=hg18_chr11_117986972_117987284_+; species=SPECIES_3
CCTCGCGGAAGGGCTGGGGGCGCCCCCGCGCAGGCCGCTGGGCCCGGGGCTCGGGTGGGGGGAGAGGGCGCCCCCAGTGGCCGCGGCGGAGACCCTTTGCAGGGCGCGCCCGGGAGCTGCCGCTGGTCCAGGGTCTCTCCACTTCACCTGGCTTGAGTTTCTGAGCTGGGGCCATACATCTCTACATCTTATCTTCTTTATCTCTCCCTCTCTTTTCACC
>gene=hg18_chr11_117986972_117987284_+; species=SPECIES_4
ACACATGTCAGAGAAGATGGCGTCCCAGGGACGCGCAGGCCCTCAGGGTCTAGACCGGGAGGACAGAGCTCTCCGCGCAGCTGTTCCGACGCCCTGGGGCAGAGCCCGCCTGAGCGCCCGGGTGGGTCTGGTGTATCTCCACTTCGCCTGGATTAGGTTTCTGAGCTGGGGCCACGCATCTCTACATCTTATCTTCATGGTCTCTCCCTCTCCTTTCACC
>gene=hg18_chr5_143184907_143185234_+; species=SPECIES_0
ACCCTGGCCAAAAGGTTTGCTTCAGCAGCAGTGATTCGACCCCAACTCTGCTCTTCGGAAGCAGGATCTGCACGCTCCCTCAGGGGCTGATCTGTGCAAGCACAGCTCTATGCTGCCCTCTGGTGGATGTATTTTGGGCTGCCCCTCCCTGCCATGGACTTGCTGCTGTGCTGACATTAAGGTGCAGATAAACTATATGAAGAGCACCTATGAGGAGGTTCTTTGGGATTACAAATGGGGAGGAACGCACCACCATTGTTG
>gene=hg18_chr5_143184907_143185234_+; species=SPECIES_1
ACCCTGGCCAAAAGGTTTGCTTCAGCAGCAGTGATTCGACCCCAACTCTGCTCTTCAGAAGCAGGATCTGCAGGCTCCCTCAGGGGCTGATCTGGGCAAGCACAGCTCTATGCTGCCCTCTGGTGGATGTATTTTGGGCTGCCCCTCCCTGCCATGGACTTGCTGCGGTGCTGACATTAAGGTGCAGATAAACTATAAGAAGAGCACCTATGAGGAGATTCTTTGGGATCACAAATGGGGAGGAACGCACCACCATTGTTG
>gene=hg18_chr5_143184907_143185234_+; species=SPECIES_2
AAGTTGGTTGAATGCTTTGCCTTAGCAGCTGTGATTCCAGCCCAGCACCACTCTTCAGGACCAGTGTCTGCCTGCTCCCTCAGGGGATGATCTGAGTGTGCACAGCTCCATGCTGCCCTCTGGTGGTGGTATTTCGGGCTGCCCCTGTCTGCATCGGACTTTCTGCTGTGCTGACAGAAAGGTACAGATAAACTACAGAAAGAGCACCAGTAAGGAGACTCCCTGAGACTACTAATGGTTGGGGGGGCGGGGCGCTGGCTG
>gene=hg18_chr5_143184907_143185234_+; species=SPECIES_3
ACCATTGCTACATGCTCTGCTCCAGCTGCAGGGGTTCCATCCCAGGGCTCCTTTTCAAAACCAAAGTCTGCAGGCTCCCTCGGGGGCTGACCTGGGTGTGCACAGCCCCATGCTGCCCTCTGGCGGTGGGACTTTGGGCTCCCCTTCCCTACCTTGGACTCTCTGCTAGGCTGACAAGCAGGTACAGATAAAGGACTCGAAGAGCACCAACGGGGAGGTCCGCCGGGCTTGCAGCTGGTGACGGGTGCAGTACTATCGCTC
>gene=hg18_chr5_143184907_143185234_+; species=SPECIES_4
CCCTTGGCTACGTGGCTTGCTTCAGCAGCAACGCTTCCAGCCCAGCCCTGCTCTTCAGGACCAGGGTCTAGACGCTCCCTTAGGGGCTGATCTGGGCATGCACAGCTCCTTGCTGCCCTCTGGTGGTAGAATTTTGGTCTGCCCCTCCCTGCATTGGACTTTCCGCTGCACTGACATTAAGGAACAAATAAACCATAGAAAGAGCACCCACAAGGAGATTCCCTGGGATTACAAGTGGTGAGGGATGCTGCACCATTGTTC
>gene=hg18_chr15_66753441_66753688_+; species=SPECIES_0
GCAGTTGTGAGCTGGGGTTGACTGGGAGGCTGGTGTGGTCCGGGTCCTGGTCGGCAGTTCCCTCCCACAGAGTTCTTGGATGTGGAGAGTAGCGCAGCCACCGCCCTCTGCTGGTGGAATGCTGGTAGCACAGCTTTCTGCTTGGCCACGATGCTGCCCTCTGCTAGGCGAGCTTTCCAGAGAAGAAGCAACCCTTTGGGTCTGAGAGCTCCCTG
>gene=hg18_chr15_66753441_66753688_+; species=SPECIES_1
GCAGTTGTGAGCTGGGGTTGACTGGGAGGCTGGTGTGGTCCCCGTCCTGGTCGGCAATTCCCTCCCACACAGCTCTGGGATGTGGAGAGCAGCGCAGCCACCGCCCTCTGCTGGTGGAATGCTGGTAGCACAGCTTTCTGCTTGGCCACGTCGCAACCCTCTGCCAGGCGAGCTTTCCAGAGAGGATGCAACCCTTTGGGTCTGAGAGCTCCCTG
>gene=hg18_chr15_66753441_66753688_+; species=SPECIES_2
GCAGTAGTAAGCTAGAGTTGTCTGGAAGGCCAGAATGGCCCAGGAGCTGCTGGGAAATTTCCTCCTCTACCCTTTTTGGATGCAGAGAGCAGCGCAGCCGCCGCCCTCTGCTGGTGGAATGGCGGTAGCACAGCTTTCTGCTCGGCCACGATGCTCTCCTCTGCTCGGGTAGCTTTCCAGATAAGAAGCAGCCCTTTGGGTCTAAGAGCTTCCTG
>gene=hg18_chr15_66753441_66753688_+; species=SPECIES_3
GCAACAGTGAGCTACAGTTGCCTGGGAGGCTAGAGTGTAGCAGGAGCTGGTCTGAAATTTCCTCCCCGAGGGTTCTCGGATGCGCAGAGCAGCGCAGCCACCGCCCTCTGCTGGTGGAACGGCAGCAGCACAGCCTCCGCCCGGGACCCGGCGCTGTGCTCTGCCACACCAGCTGTCCAGCTAGGAGGCAACCCTTTGGGTCTGAACGCTCCCTG
>gene=hg18_chr15_66753441_66753688_+; species=SPECIES_4
GCAGTCCTGAGCTGGAGTGGCCTGGAAGGCTGGAGCGTCCCAGGAGCTGGCCAGCTGTCTCCAGCCGCTGGGCACTGACCTGCGGAGATCAGCGCAGCCGTCGCCCTCTGCTGGCGGAACGTGGGCAGCACGGCTCCCTCCCTGGCCGCTATGCTGTCCTCCGCCGGGCCAGCTTTCCAGAAGGGAGGCAACCCTTCCGGTCTGAGAGCTCCATG
>gene=hg18_chr5_131750126_131750533_+; species=SPECIES_0
GAGGAGAGAAGAGAAGCTAAAAGGCCAGTGCAGAAGCTTCTGTTGGTGCCGGGGACAGGAGGAGAGTGTAGCAGGGCTGGGCTACATAGACATGCACAGAAGCCAGGCTTCGGAGCCCATCTTGCACCCATCTCCTCAGCCCAGCAGATGGCAACACTGCTCTTCAGAAATGGAGGTGGCCAGCCAGCTGGGGATGCCGTCAGGGGGTGCAGGTCCCATTTTTGTGCGGTGTGGGTACACATAAGCTCAACTTGCTGCGTGTGGATCAGCTCTTTG
>gene=hg18_chr5_131750126_131750533_+; species=SPECIES_1
GAGGAGAGAAGAGAAGCTAAGAGGCTAGGGCAGAAGCTTCTGTTGGTGTCAGGGACAGGAGGAAAGTGTAGCAGGGCTGGGCTGCCTAGACATGCACAGAAGCCCAGCTTCGGAGCCCATCTTGCACCCATCTCCTCAGCCCAGCAGGTGGCACCAGTGCTCTTCAGAAATGGAGGTGGCCAGCCAGCTTGGGTTGCTGTCAGAGGGTGCAAGTCACATTTTTGTGCAGTGTGTGTACACAAAAGCTCAACTTGCTGTGTGTGGATCAGCTCTTTG
>gene=hg18_chr5_131750126_131750533_+; species=SPECIES_2
GACAATAAACTAGAGGCTCAGAGGTCAGTGCAAAAGCTTCTGGGGATGCCAGGAACAAGAGGGGAGTACAGCAAGGTTGTGTTAGCTAGCCCATGACAGAAGCCAGGCTGCGGAACCCATGTTGTGCCTGTCTACTTAGTCCAGCAGGTGGCACCACCACTCCTCAGAAATGGAAGTGGCCAGCCAGGGAGGAATCCCATCAGGGTGTGTCGGTGTAAATTCTGTGTACTCCATGTAATCAGAGGCTCAACTTACTGGCTGCAGTGCATCTCTTGG
>gene=hg18_chr5_131750126_131750533_+; species=SPECIES_3
GAGAAAAAACTACAGGTTAAGAAGCTAGTGCAGAAGCTTCTGTTGATCCTGGGAACAAGAGCAAACAAGACTAGGGGTGGGCTGGCTTGCCAGAGGCAGAAGCTAGGCCTCGGACCCCATCTTGTGGCTGTTTCTGCAGTCCAGCAGGTGGCACCACTGCTCTTCAGAAGTGGAGGTGACCAGCCTGAGAGGAATCCCATCCTGGTGTGCTGGTATAAATTTTGTGCACTCTAGGTTCTCAGAAGCTTAACTTAGTGGGTATGGACCATCTCTTTG
>gene=hg18_chr5_131750126_131750533_+; species=SPECIES_4
GAGGAGAAAGTAGAGGCCAAGAGGCCAGTGCAGAAGCTTCTGTGGATGCTGGGGACGAGAGGGGAGTACAGCAGGGCTGGGCTGGCTAGCCCACCACCAAAGCCAGGCTTCGGAGCCCATCTTGCTCCGCTCTCCTTGGCCCAGCAGGTGGAACCACCACTCTTCAGAATTGGAGGCGGCCAGTCAGTGAGCAATCCCATCCTGGTGGACAGGTCCAAATTTTGTGTACTTCATGTACTCAAAAGCTCAATTTACTGGGTGTGGACCATCTCTTTG
>gene=hg18_chr14_105572556_105572802_+; species=SPECIES_0
TCTGGATGCACCCTTGCTGCTGAGCTGATGTCCTAAGTGTCTCCTGGTGTCCTGAGTGCCCCCTAGTGTTTTGAGCACCCTGCGGCATCCTGAGTGTCTCCTAGTTTCTGAGTGTCCCCTAGTGTTCTGA
>gene=hg18_chr14_105572556_105572802_+; species=SPECIES_1
TCTGGTTGCACCCTTGCTGCTGAGCTGGTGTCCTGAGTGCCCCCTGCTGTCCTGAGTGTCCCCTGCTGGTTTGACCGCCCCCTAGTGTTCTGAGCACACCCTACCTCCCAAGCGCCACCTGGTGTTCTGA
>gene=hg18_chr14_105572556_105572802_+; species=SPECIES_2
TCTCACGCCTCCCGTTCCCCCCAGCCGCTGCCCCCAGCGCCTCCCGCTGTTCTCAGCGCCTCCCGCTGTTCTCAACACCTCCCGCTGCCCCCAGCGCCTCCCGCTTTCTCAGCACCTCCCGCTGTTCTCA
>gene=hg18_chr14_105572556_105572802_+; species=SPECIES_3
CCCGACACCCCTCTAACTGCAAACCTGCTGACCTGAGTGCCCCCTGGTGCCCTGAGCATCTGCTAATGACTTGACCACTCCCTGGTCACCTGAGCATCCCCTGGTTCCTGAGCACCCCCTGGTGACCTGA
>gene=hg18_chr14_105572556_105572802_+; species=SPECIES_4
CCTGATGCCAACCATACCTCAGAATTGGTGGATTGTGTGCCTGCTGATGTCCTGAGGAACCCCTGGTGTCCTGAGCACCTCCTGCTGAGTTGAACACCGTCTCATTTCTGAGTGTCCCCTGCAGCCCAGA
>gene=hg18_chr1_160273461_160273709_+; species=SPECIES_0
TTGGTAGCGCAGTGGCCTTTGCAATTTCAGACTGGGAGTATAGTGACACCTGGTGTCTGGTGTCATTCTTCAAACCCAGCAAGTCCAGTTTCCATCCCCAAACTAGTTCTCCTCCTCCCTCCTCCTGTCAGGCTGGAAACCTCACACTCATCATATTTCTTCTGTCTCTTTTCCAT
>gene=hg18_chr1_160273461_160273709_+; species=SPECIES_1
TTGGTAGCTCAGTGGCCTTTGCAATTTCAGACTGGGAGTATGGTGACACCTGGTGTCTGGTGTCATTCTTCGAATTCGGCAAGTCCAATTTCCATCCCCAAACTAGTTCTCCTCCTCCCTTCTCCTGTCAGGCTGGAAACCTCACACTCATCATATTTCTTCTCTCTCTTTTCCAT
>gene=hg18_chr1_160273461_160273709_+; species=SPECIES_2
TTGGTACCTCAGTGGCCTCTGCGATTTCAGACTAGGAATAGAGTGACACCTGGCGTCTTGTGTCCTTCTTCACACCCAGCAGTTCCAGTCTCCATCCCCAAACCATTTCTCTTTCTTCTTTTTCCTGTCAGGTTGAAAACTTCTCAGTCATCACATTTCTTTCTTCTCTCCTCCAC
>gene=hg18_chr1_160273461_160273709_+; species=SPECIES_3
TTGGAAGCTCAGTGGCCTTTGTGATGTTAGCCTGGGAGTAGAGTGACACCTGCTGTCTGGTGTCCCTCTTCGAACCCAGCAGTTCCAATCTCTGTCCCCAAACCAGTGCTGTTCCTCCCTCCTCCTCTCAGACTGCAAACATCAGGGCCATGACATTTCTGCTCTCTCTGCTCCAC
>gene=hg18_chr1_160273461_160273709_+; species=SPECIES_4
TTGGTAGCTCAGTGGCCTTTGCAATTTTAGACTGGGAGAAGAGTGACACCTGGTGTCTGGCAGCATTTTTCAAACCCAGCAATTCCAATCTCCACCCCCAAATCGGTTCTCCTCCTCCCTTCTCCCGTCAGGCTGAAAACTTCACAGTCATCACATTTCTTCTCTCTCTTCTCCAC
>gene=hg18_chr9_130976055_130976430_+; species=SPECIES_0
CCACGTGCCCTCCTCGACGTGGGCCTGGAGTGGGGACGCACGCGGCCCCGGGACCCAGCTCAGGCAAGGGCGAGATGCAGACCACGCAGCTCCCCGGGTGGACGCGAAGCGGCCCCCAGCCCCGCGCCTCCGCCGAGCCTCGCCCACTCTCAGCCCCAGCCACTGCAGCGCGCCCGAAGCGGCGCTAGGGGGAGCTCTGGCAACTGGCTTCGTGGATTGAAGCAAAACCGTGCAGCCGCGATTCCTTGGACTTGCAGGGGAAAATGGGGAGGGAGGAAACGCACTG
>gene=hg18_chr9_130976055_130976430_+; species=SPECIES_1
CCACGTGCCCTCCTCGACGCGGGCCTGGAGTGGGGACGCACGCGGCCCCGGGGCCCAGCTCAGGCTAGGGCGGGGTGCAGACCGCGCAGCTTCCCGGGTGGTCGCGAAGCAGCCCCCAGCCCCGCGCCCCCGCCGAGCCTCGCCCACTCCCAGCCCCAGCCACTGCAGCGCGCCCGAAGCGGCGCTAGGGGGAGCTCTGGCAACTGGCTTCGTGGATTGAAGCAAAACCGTGCAGCCGCGATTCCTTGGACTTGCAGGGGAAAATGGGGAGGGAGGAGACGCACTG
>gene=hg18_chr9_130976055_130976430_+; species=SPECIES_2
CCACGTGCCTTCCTCGAGGCGGGCCCGGAGTGGAGACGCACGCAGCCCCGGGTTTCCGCTCCAGCCAGGGTTCGAGCCAGACCGCGCTGCGCCCGGGGTGGGCGCGGAGCAGCCCCCAGCCCCGCACCCCGGTTGTGCCTCGCCCACTCCCAGCCTCAGCCTCTGCAGCGCCCTGGAAGCGGCGCTAGGGGGAGCTGTGGCAACTGGCTTGGTGGATTGAATCAAAACCGCGCATCAGCTATTCCTTGGACTTGCAGGGGAGCACGGGGAGGAGGGCGACACACCG
>gene=hg18_chr9_130976055_130976430_+; species=SPECIES_3
CCACGTGCCCTCCTCGAAGCGGGCCTGGAATGGGGACGCACGTGGCCCCGGGCTCCCGCTCCAGCCGGGGAGGGATAGGGACTGCGCTGCGACCCAGGTGGGCGCTGACCGGCCCCCAGGCCCGCGCCCCGGCTGTGCCTCGCCCACTCCCAGGAGCAGCCGCCGCAGCGCGCGGGAAGTGGCGCTAGGGGGAGCTCTGGCAACTGGCTTGGTGGATCAGAGCAGAACCGTGCAGCAGCTCTTCCCCGTACTTGCAGGGAAAAATGGGGAGCGGGGAGACACACTG
>gene=hg18_chr9_130976055_130976430_+; species=SPECIES_4
CCACGTGCCCTCCTCGACGCAGGCCTGGCGTGGGGACGCACGCGTCCCCCGGCTCCGGCTCCAGCCAGGGCTGGATCCCGACGGCGCGGCGCCCCAGGTGGGCGCGGAGCGGCCCCCAGCCCGGCGCCCCCGCTGTGCCTCGCCCACTGCCAGCCGCAGCCGCTGCAGCGTCCTGGAAGCAGCGCTAGGGGGAGCTCTGGCAACTGGCTTGGTGGATTGAATCAAAACGGTGCATCAGCGACTCCGTGGACTTGCGGGGGAAAACCGGGAGGGGGGAGACACGCCG
>gene=hg18_chr4_143267567_143267849_+; species=SPECIES_0
GATGTAAATTTTACGATCAGACTGAAAACTGCTTTTGTTCTGTGCTTAGCTCTGTAGAGATTTGTTTCTACTAGAGATTCCCAAACAAAAATACATCTTGTGCAGTAGGTGGCGCTGCTTACAGGCTGAAGCAGAACTACTTTCACTTATTCAAGTAACTGATTTTGTACGCAGTTGTAAGTTCCCAAACAGCATGTACTTATTTTTAAGCATGCTATACTGAATCAACTCAATACTTTT
>gene=hg18_chr4_143267567_143267849_+; species=SPECIES_1
GCTGTAAATTTTACAATCAGACTGAAAACTGATTTTGTTTTGTGCTTAGCTCTGTAGAGATTCGTTTCTACTAGAGATTTCCGAACAAAAATACATCTTGTGCAGTAGGTGTCGCTGCTTACAGGCTGAAGTAGAACTACTTTCACTTATTCAAGTAACTGATTTTGTATGCAATTGTAAGTTCCCAAACAGCATGGACTTATTTTTAAGCATCTTATCCTGAATCAAGTGAATACTTTT
>gene=hg18_chr4_143267567_143267849_+; species=SPECIES_2
GATGTATATCTTAAGATCAGACTGAGAACCCATTTTCCTTTGTGTTGAGGTCTGCAAAAATGAATTTCTCCTGAAGATTCTCCAACAAGAATAAAGCCTGTGCAGTAGATGGCGCTGCTTTCAGCCTGAAGTAAAACTACTTGCACTTATTCCAGTAACTGGTTTTCTACGCATTTGCAAGTTCCCAAATAGCAGGTACATGTTTCTGGGCATCCTATTCTGTGTCAAGTCAATAACTGT
>gene=hg18_chr4_143267567_143267849_+; species=SPECIES_3
GGGCTGCATCTCCAGACCAGACTGCAGAATGCGCGGATTCCGTGCTAGGGGCTGCGGGGAGCGGCTGCCGCTGGAGCCCCTGCAACGGGAGTAGAGGCGGGGCGGTGGGTGGCGCTCCTTGCTGGGTGCCGCCGGGCTGGCGGCTCCTTTGGGAGGGGGTGACTTAGGGCGCGCCTGCACTTGCCGGAGTGGCAGTTAGATGGCTCTGGGGTTCTTCACCTGCACCAGGACAGCGTCGGG
>gene=hg18_chr4_143267567_143267849_+; species=SPECIES_4
GATGTAGATCTTAAGATCAGACTGCAAACTGATTTTGTTTTGTGCTTAGGTCTACAGAGATCAGTTTCCACGCAAGATTCTCAAACAGAAATAAAGCTTGTGCAGTAGGTGGCGCTGCTTCCAGGCTGAAGTAAAACTACTTTCACTTATTCAAGTCACAGATTTTTTATACATTTGCAAGTTTCCAAACAGCATGTATATATTTTTAAGCATCCTGTCCTGTGTCAAGTCAATAATTCT
>gene=hg18_chr6_159475733_159476135_+; species=SPECIES_0
GCATACCCACCATGCATATTGTAGTTGAACTGTTTTAGGATCCATGGGGGAGAATGTGCAGCCAAGTAGCTCTTTGCCACGGGAGGAGGCTGCTTCTTTCACGATGGCTCTCTGTTTCCCTCTGGTGGTAGATCCATGCCCTGCAGTGGATGTTTCTACGATTCCCGGTTAAATTTGAGCAGAATGGATTGTTAAATCTTGAAGGCTTACAGGTCTGTGATTACAGAGTTTCCCCAGCTAGCTTTGTGACAAATCTGG
>gene=hg18_chr6_159475733_159476135_+; species=SPECIES_1
GCATGCTCACCATGTATATTTTAGTTGAACTATTTTAGGAGCCATGGGGGAGCACGTGCAGTCAAGTAGCTCTTTGCCACGGGAGGAGGCTGCCTCTTTCATAATGGCTCTCTGTTTCTCTCTGGTGGCAGATGCATGCCCTGCAGTGGATAGTTCTAGGATTCCCGGTCACATTTGAACAGAATGGATTGTTAAATCTTGAAGGCTTACAGGTCTGTGATTACCGTGTTTCTCCAGCTAGCTTTGTGACAAATCTGG
>gene=hg18_chr6_159475733_159476135_+; species=SPECIES_2
GAGCCCCTATCATGCTTAGTTCGGTTGAACTACCCTGGGACCCATGCGAGAGAAGGAGCATGCAACGAGCTCTTTGCCCCTGGAGGAGGCGGCTTCTTTCGGGATGGCTCTGTACTTCCCTCTGGTGGCAGGTCTGTGCACTGCAACTGATGTTTCCGAGGCCCAGGGTTAGATTTGAATGGAAGGGACTTTAGAATCTTTAAGGTTTAGAGGTTTTTGATTCCAGTATTTCTCCAGCTAGGTTTATGACAATTTTGG
>gene=hg18_chr6_159475733_159476135_+; species=SPECIES_3
GCACATTTGCCATGCACAGCTGGGTTGCACTGTTTTGGGACCCACCGGAGAGAACAAGCTTGCACCAAGCCCAGGGCTGCTGGAGGAGGGGGCTCCGTGCGCCATGGATCTCCATTTCCCTCTGGTGGCAGGTCTGTGCACTGCACCGGGTATCCCCGAGGCTCACGGTTAGGTTTGAACAGAACGGGCTGCAAAACCTTAAAGGCCTAGGGGCTTTTGATCCCCGCATTTCTCCAGTGGAGTTCGTGACCATTCTGA
>gene=hg18_chr6_159475733_159476135_+; species=SPECIES_4
GCACATCTACCATGCATAGCTGGATTGAACTCTTTTAGGACCCACGGGAGAAAACGAACATGCAACAAACGCTCTGCTGCCGGAGGAGGCTGCATCTTCCGTGATGGCTCTCTATTTCCCTCTGGTGGCGGATCTGTGCACTGCACTTGATATTTCTGAGGTTCCAGGTTAGATTTGAATAGAACAGACTGTTAAAGCCTGCAGGCTTAGAGGTTTTTGATTCCAGTATTTCTCCAGCTGGGGTTGTGATGATTCTGA
>gene=hg18_chr14_92488060_92488264_+; species=SPECIES_0
GACGACTCCGGCTTTGACACGTTGTGGCTGTTGAAGAAGATGGACTCACGGTCTGAAAAGCGACAGGAAGGAGCCGGTTAGCTCAATGCAGGGCACACTGCCGCCACCTGACACCAGGGGGCAGCATCACCCCAGGCACACAACACGTGGCCCCGGCTCTGCAGACGGGC
>gene=hg18_chr14_92488060_92488264_+; species=SPECIES_1
GACGACTCCGGCTTTGACACGTTGTGGCTGTTGAAGAAGATGGACTCACGGTCTGAAAAGCGACAGGAAGGAGCCGGTTAGCTCAATGCAGGGCACACTGCCGCCACCCGACACCAGGGGGCAGCACCACCCCAGGCACACAACACACGGCCCGGGCTCTGCAGACGGGC
>gene=hg18_chr14_92488060_92488264_+; species=SPECIES_2
GAGGACTCTGGCTTCGACACGTTGTGGCTGTTGAAGAAGATGGACTCGCGGTCTGAAAAGCGACGGGAAGGAGCCAGTTAGCTCGAGGCAGACAGCGACTCCACCACCTGACACCAGGGGGCAGCACCACCCCGGCCACAGGCCGTGATGCCTGGGTCCAGCAGACGGGC
>gene=hg18_chr14_92488060_92488264_+; species=SPECIES_3
GAGGACTCGGGCTTCGACACGTTGTGGCTGTTGAAGAAAATGGACTCCCGGTCTGAAAAGCGACAGGAAAGAGCCTGTTAGGTCAAGGCAGGGGGTGACGCCATCCCCGGACACCAGGGGGCAGCTCCACCCCAGGAACGGCACAGGTGGCCTGGGTTCAGCAGACGTGC
>gene=hg18_chr14_92488060_92488264_+; species=SPECIES_4
GACGACTCTGGCTTCGACACGTTGTGGCTGTTGAAGAAGATGGACTCACGGTCTGAAAAGCGACAGGAAGGAGCCAGTTAGCTCAAGGCAGGGGGCGACTCCGCCACCCGACACCAGGGGGCAGCACCACCCCACCCACAGGCCACGTGGCCTGGGTCCAGCAGACGGGA
>gene=hg18_chr1_154717197_154717414_+; species=SPECIES_0
GGGGCCGGAAGGGCCAACAGAGACAGGTGAGTGGGGCTCACCCCATAGCGCCGGAAGAGCCCGTCGAGCTCCTCGCTGGCGCGTCGGTACTTGTCCTCCAGCAGGGGGCTCTGTTCCAGCGAGTCCTCCCCGTCGGGCTCGGGGCTGTCGCAGCCGTTGAAGCCCTTCTTCCTCAGGGTCTGTAACGCACCACTGATCAG
>gene=hg18_chr1_154717197_154717414_+; species=SPECIES_1
GGGGCCGGAAGGGCCAACAGAGACAGGTGAGTGGGGCTCACCCCATAGCGCCGGAAGAGCCCGTCCAGCTCCTCGCTGGCGCGCCGGTACTTGTCCTCCAGCAGGGGGCTCTGTTCCAGCGAGTCCTCCCCGTCGGGCTCGGGGCTGTCGCAGCCGTTGAAGCCCTTCTTCCTCAGGGTCTGTAACGCACCACTGATCAG
>gene=hg18_chr1_154717197_154717414_+; species=SPECIES_2
GGTTCAGAGAAATAAAAAAAATGAAGGTGTTTTGAGCTCACACAATCTTGCCTGCTGATCAGATCAATATCTTCGTTAATTTTCCTGTACTTGTCCTCAGACTCAGGGCTGTGACCTACTGAATCGTCTGCATCAGGATCTGGGCTGTCACAGCCATTAAGGCCCTTCTTTCTCAACGTCTGAAATACATAATTTGAAAG
>gene=hg18_chr1_154717197_154717414_+; species=SPECIES_3
GGGGCCGGGAGGGCCGAAGGAGACAGGTGAGTGGGGCTCACCCCGTAGCGCCGGAAGAGCCCGTCCAGCTCCTCGCTGGCGCGCCGATACTTGTCTTCCAGCAGGGGGCTCTGCTCCAGTGAGTCCTCCCCATCAGGCTCGGGGCTGTCACAGCCGTTGAAGCCCTTCTTCCTCAGCGTCTGCAACACGCCAGGGGTCAG
>gene=hg18_chr1_154717197_154717414_+; species=SPECIES_4
GGGGCCGGGAGGGCCAACAGAGAGAGGTGAGTGGGGCTCACCCCATAGCGCCGGAAGAGCCCGTCGAGCTCCTCGCTGGCGCGCCGGTACTTGTCCTCCAGCAGGGGGCTCTGTTCCAGCGAGTCCTCCCCGTCGGGCTCTGGGCTGTCGCAGCCGTTGAAGCCCTTCTTCCTCAGGGTCTGTAACGCACCACTAGTCAG
>gene=hg18_chr20_48979274_48979653_+; species=SPECIES_0
GGTGGGCTCTTTAAAAGAAGTAAAATCACTGCTCTTGACTCACAATCCTTCGCCATGTTGCTGTCAGCTCACCAACTAAGAGTGCGAGTGTCTTGCTGGGCCCATTCCCATGGTCTGTAGAAGGCGCTGTGAAGCACATCCTGTTCTAGCTCGGGCCCTTCCCCCCTCTGCAGCCTTACCCAGTGCAGAGAATGCGCCCCCTACTGACTCCAACACTCATCGCCTTTAGCCGACTTGGCTGCGGTGCATTTTGGGTGGGGGCTGGTATTTTCTCCATGGCCATAAACCAG
>gene=hg18_chr20_48979274_48979653_+; species=SPECIES_1
GGTGGGCTCTTTAAAAGAAGTAAAATCACTGCTCTTGACTCACAATCCTTCGCCATGTTGCTGTCAGCTCACCAACTAAGAGTGCGAGTGTCTTGCTGGGCCCATTCCCATGGTCTGTAGAAGGCGCTGTGAAGCACATCCTGTTCTAGCTCGGGCCCTTCCCCCCTCTGCAGCCTTACCCAGTGCAGAGAATGCGCCCCCTACTGACTCCAACACTCATCGCCTTTAGCCGACTTGGCTGCGGTGCATTTTGGGTGGGGGCTGGTATTTTCTCCATGGCCATAAACCAG
>gene=hg18_chr20_48979274_48979653_+; species=SPECIES_2
GGTGGATTCTTTAATAGAAATAAAATCACTGCTCTTGACTCACGATCCTTCACCATGTTGCTGTCAGCTCACCAACTAAGAGTGTCAGTGTCTTGCTGGGTCCATTCCCATGGTCTGTAGAAGGCGCTGTGAAGCTCATCCTGCTCTAGCTCGGGCCCTTCCCCCCTCTGCAGCCTTACCCAGTGCAGGGAATGCGCCCCCTACTGACTCCAACACTCATCGCCTTTAGCCGACTTGGCTGCGGTGCATTTTGGGTGGGGGCTGGTATTTTCTTCATGGCCATAAACCAG
>gene=hg18_chr20_48979274_48979653_+; species=SPECIES_3
GGTGGGTTCTTTAAAAGAAATAAAATCACCGCTCTTGACTCCCAATCCTTCGCCATGTTGCTGTCAGCTCACCAACTAAGAGTGCGAGTGTCTTGCTGGGTCCATTCCCATGGTCTGTAGAAGGCGCTGTGAAGCACATCCTGTTCTAGCTCGGGCCCTTCCCCCCTCTGCAGCCTTACCCAGTGCAGGGAATGCGCCCCCTACTGACTCCAACACTCATCGCCTTTAGCCGACTTGGCTGCGGTGCATTTTGGGTGGGGGCTGGTATTTTCTTCATGGCCATAAACCAG
>gene=hg18_chr20_48979274_48979653_+; species=SPECIES_4
GGGGGATTCTTCAAAAGAAGTAAAATCCCTGCTCTTGACTCACAAGCCTTCGCCATGTTGCTGTCAGCTCACCCACTAAGAGTGCGAGTGCCTCGCTGGGTCCCTTCCCGTGGTCTGTAGAAGGCGCTGTGCAGCACATCCTGCCCTAGCTCCGGCCCTTCCCCCTTCTGCAGCCTTACCCAGCGCAGGGAACGCGCCCCCTACTGACTCCGACGCTCATCGCCTTTAGCCGACTTGGCTGCGGTGCATTTTGGGTGGGGGCTGGTATTTTCTTCATGGCCATAAACCAG
>gene=hg18_chr16_3680506_3680865_+; species=SPECIES_0
CCCTCCGCTCATGATTATTAGCAGATGTGCAGGTGCCGACGCAAACTCACGGTGGCCACCAGAGGGGGCAAGACACACCCGACACTGGCAGAAGTCCCTGCTGGGACAGAAATGGAGGGCGCAGCACTCCCTACAGCCAAGCCTTATTTCACACCTAAGGCGGTGGCTCTACCAATCACTGCCTCCACCCTGAAACCCCTTTACGCACAGCAGTGAACCCCCAGGAAAGGCTACCCTGCA
>gene=hg18_chr16_3680506_3680865_+; species=SPECIES_1
CCCTCCGCTCATGATTATTAGCAGATGTGCAGGTGCTGACGCAAACTCACGGTGGCCACCAGAGGGGGCAAGACACACCCGACACTGGCAGAAGTCCCTGCTGGGACAGAAATGGAGGGCGCAGCACTCCCTACAGCCAAACCTTATTTCAGACCTGAGGCGGTGGCTCTGCCAATCACTGCCTCCACCCTGAAACCCCTTTATGCACAGCAGTGAACCCCCAGGACAGGCTACCCTGCA
>gene=hg18_chr16_3680506_3680865_+; species=SPECIES_2
CCGTCAGCTGGTGATCATTAGCAGATGTGCAGGCGCCTACGCCAACTCCCGGTGACCATCAGAGGGCGCCAGACGCGCCAGGGGAAGTCAGAAGCGCCAGGGAAGCCGGAAACGCAGGGGGGACCCCTCCCTCCAACCAAGCCTTTCGTCTGAAGTGAGTGCGTGGTTCCCTCAAGCACTGCTTCTGCCCAGTACCCCCTCGGGAGGCAGCAGAGGGCCCGCACGCACGCCCACCCTGCA
>gene=hg18_chr16_3680506_3680865_+; species=SPECIES_3
ACACCTGCTCCTGATTATTAGCAGATGTGCAGGTGGCGGCGCAAGCTCACGGTGACCACCAGAGGGGGCAAGACGCACCAGGGGCCGTCAGAAGCTCCCGCCAAGCAGGAAACGGAGGGGGAAACCCTCCCTCCAACTAAGCCTTTCGTCTGAAGCAAGTGGGCGGCTCTATCAATCACTGCTTCTGCCCAGAAACCCCTTCTAGGCCAGCAGTGGGCCTGCAGGCACACATACCCTGAA
>gene=hg18_chr16_3680506_3680865_+; species=SPECIES_4
GCGTCTGCTCATGATTGTTAGCAGATGTGCAGGTGCCTGCGCAAACTCACAGTAACCACCAGAGGGGGCAAGACACACCAGGGGAGGTCAGAAGTTCCTGTGAAGACAGAAATGGAGGGGGGAACCCTCCCTCCAACCAAGCCCTTCGCCTGAAGCAAGTGGGTGGCTCCGTCAATCATTGATTCTACCCAAAAACCCCTCAGGAGCCAGCAACGAGCCCCCAGGAACACATACCCTGCA
>gene=hg18_chr1_33871130_33871516_+; species=SPECIES_0
AAATATGTAAAAGTAGATACAAAGACTGGAAGGAAATCCACTACATCTTTCAGTGGCTCTTTCGGGGTAGTCTTTATTTTGATTCTGTATGCAATTATTTTGTCACTGTTTCTATAATGAAAATGCAATACATTTATAGTAAGAAAAAAGTTGCATCTGAATAAACCAACAGAAGGCTACACCACAAGGGGGCGGTGTAGACAGTCTGGGTAGGGCAGCTGCTGAAGCCCCGCTAGTGGAGCTCTCACGAGGCTGGTTGAG
>gene=hg18_chr1_33871130_33871516_+; species=SPECIES_1
AAATATGTAAAAGTAGATACAAAGACCGGAAGGAAATCCACTATATCTTTCAGTGGCTCTTTCGGGGTAGTCTTTATTTTGATTCTGTATGCAATTATTTTGTCACTGTTTCTATGATGAAAATGCAATACATTAATAATAAGAAAAAAGTTGCATTTGAATAAACCAACAGAAGGCTACACCACAAGGGGGCGTTGCAGACAGCCTGGGGAGGGCAGCTGCTGAAGCCCCGCTAGTGGAGCTCTCAGGAGGCCGGTTGAG
>gene=hg18_chr1_33871130_33871516_+; species=SPECIES_2
AAAAATGTAAAAGTAGATATAAAGACTGGAAGGAGATACACTCCGTCTTTCAGTGGTTCTTTCTGGGTGGTTTTTATTTTAATCCTTTATGCAATTATCTTGCCTCTGTTTCCACAATGAAAATGCAACGTGTTTATAATTAGAAAACATTTGGGTCTCAATGAACCCACAGAACGCTACACCACTTGGGGGGGGTGTAGACAGCCTGGGGAGTTTACCCTCTGAAGCGCCTTTCTTTTAAATTTAAGGAGGCTAATACAG
>gene=hg18_chr1_33871130_33871516_+; species=SPECIES_3
AAATATGCAAAAGTGGATATAAAGGTTGGGAGGAAATCCACCCCATCTTTCAGTGGTTCTTTCTGGGAGGTTTTCATTTTAATTCTCCACACAGCTATTTTGCCTCTGTTTCTGCATTGAAAATGCAGGACGCTTATAATTAGAAAACATTTGGGTCAGAATAAAGGGAGTTAATACTACAGTGCCTGGGCGTGGTGTAGACAGCCTGGGGAGTGTAGCAGCTGGGGCGGGGGTGGTCCCCCTCCCCACAGCCCCCTCCTG
>gene=hg18_chr1_33871130_33871516_+; species=SPECIES_4
AAATATGTAAAAGTAGATATAAAGCCTGGAAGGAAATACACTTCATCTTTCGGCAGTTCTTTCTGGGTGGTTTTTATTTTAATTCTCTACGCAATTATTTTGCCTCTGTTTCTACAATGAAAATACAGTATGTTTATAATTGGAAAACACTTGGGTCTAAATAAGCCAACAGAATGCTACACCACGTGGAGGTGGCGTAGACAGCGTGGGGAGAGTATCTTCTGAAGCCCCCTTCTTATGGGTATCAGGAGACTGCTAGAG
>gene=hg18_chr17_46063038_46063209_+; species=SPECIES_0
TGGCCTATTTTCTCTTCCCTGGGAGCTGAGCAGCCCGTGAGTGGGGCTGGCCAGCAGTGCAATGAGGGCATCCACCAGGTGGACCTGTGCCCCTCCTGAAAGGGACCAAGCCAGGGAGAGGGCACCACACCGA
>gene=hg18_chr17_46063038_46063209_+; species=SPECIES_1
TGGCCTATTTTCTCTTTCCTGGGAGTTGAGCAGCCTGTGAGCGGGACTGGCCAGCAGTGCAATGAGGGCGTCCACCAGGTGGACCTGTGCCCCTCCTGAGAGGGACCAAGCCAGGGAGAGGGCACCACACTGA
>gene=hg18_chr17_46063038_46063209_+; species=SPECIES_2
TGACCTCCTCTCCCTTTCCGGGGAGGGGGGGGAGGTGGGTGAAGGGCTGTGCAGCAGTGCAGTGAGCACGTTCGCCTTGTGGACCTGTGCCCCTTCTGAGAGGCACCTAGCCAGGAAGAGGACACCACACTGA
>gene=hg18_chr17_46063038_46063209_+; species=SPECIES_3
TGGCCTCCTCTCCCTTTCCTGGGAGCTGAGCAACCAGACTGGAGGGCTGGCCGGTGGTGCAGTGAGGACCTCCACCAGGTGGACCAGTGCCTCTTCTGAGAGGGACCGGACTAGGGAGAGGACACCACACTGA
>gene=hg18_chr17_46063038_46063209_+; species=SPECIES_4
TGGCCTCCTCACCCTTTTCTGGGAGCTGAGTGGCGCAAGTCGGGGGCTGTGCAGCAGTGCGGTGTGGGCATCCACCAGGTGGACCCGTGACCCTTCTGAGAGGTGCCCAGCCAGGGAGAGGACGTCACACTGA
>gene=hg18_chr1_65313671_65313936_+; species=SPECIES_0
GGCAGAATTAAATGGTCAGGGAGTTCAGGGAAATTTAAGCTGGTTAAAGGAATAGGGCTTCAAATGGCTGCAGTTAAGAAATGGTGCCTCTGATGTGCCTCCCTTTGGTCTTTGCACGACTGGCTCCCTCTTGTGGTTCAGTCATTCTGTGCTCTCACCCTTTAACTGCAGAGGACTTAAGTTGTTTTCTTATTACAGCGTA
>gene=hg18_chr1_65313671_65313936_+; species=SPECIES_1
GACAGAATTAAGTGGTCAGGGAGTTCAGGGACATTTAAGCTGGTTAAAGGAACAGGGCTTCATATGGCTGCAGTTAAGAAATGGTGCCTCAGATGTGCCTCCCTCTGGTCTTTGCATGACTGGCTCCCTCTTGTGGTTCAGTCATTCTGTGATCTCACCCTTTAACTGCAGAGGACTTAAGTTGTTTTCTTATTACAGCATA
>gene=hg18_chr1_65313671_65313936_+; species=SPECIES_2
GACAGAATTAAGTGACGAGGGAGTTTGGGGAATTTTAGGCTGAGTGAAGGAATAGGACCTCGAGTGGTAACAATGAAAAAATGGTGCCTAGGATGCTCCTCCCTCTGGTCTTTGCATGACTGGCTTCCTCTTGTGGTTCAGCCACTCTCTGATGTCACCTTTTAACTTCTGAGTACTTTAAGAATTTTCTTTTTACTGCGTT
>gene=hg18_chr1_65313671_65313936_+; species=SPECIES_3
GAGAGACTGATGTGATAAGGAAGTTGAGGGAATTTTAAGCTGAGCAAAGGAATACGGCCTCAAGGGACAACAGTTAAAAAATGGTGCCTAAGATGCTCCTCCTTCTGGTCTTTGCAAGACTGGCTCCCTCTTGTGGTTCAGTCATTTTCTAATATCAAGCTTTAACTTCTGAGTACTTAGTGCACTTTCCTTTTACTTCCTA
>gene=hg18_chr1_65313671_65313936_+; species=SPECIES_4
GGCAGAATTACGTGATAAGGGAGTTCGGGGAATTTTAGGCTGAGTAAAGGAATAGTGCCTCAAAGAGTGAAGGTGAAAAAATGGTGCCTAAGAGGCTCCTCCCTCTGTTCTTTGCATGACTGGCTCCCTCTTGTGGTTCAGTCATTCTCTGATAACACCCTTTAACTTCGGAATACCTAAGGTGTTTTCTTTTTATTTCCTG
>gene=hg18_chr22_45088934_45089122_+; species=SPECIES_0
ATAATCCTGGTGCCTGTTTAATCTGCCCACACCTGTTTGAGGTCAAGCCACATTTCAACCTTGCCAAGCCACAGCTGCCATCTAGTGGTAAGGGAAAGCCTTCGCCTTCTGCTCTTCAGAGCGCCTCTTGCATCCATCCTCGGGGTCGTGCACATG
>gene=hg18_chr22_45088934_45089122_+; species=SPECIES_1
ATAATCCTGGTGCCTGTTTAATCTGCCCACACCTGTTTGAGGTCAAGCCACATTTTAACCTTGCCGAGCCACGGCTGCCATCTAGTGGTAAGGGAAAGCCTTCGCCTTCTGCTCTTCAGAGCGCCTCTTGCATCCGTACTCGGGGTCGTGCACACG
>gene=hg18_chr22_45088934_45089122_+; species=SPECIES_2
GTAATCCTGGTGTTTGTTTAATCTGCTCAAACCTGTTTCAACTCAGGCGACTTTGCTGTCTTTCCAAGCCGAGGGTGCCATCTGCTGGTAAGGGGAAACCCTAGCCTCCTGCCCTCAAGGACTCCTCTCAGATCTGGGCTCTAAGCCGGGCACACG
>gene=hg18_chr22_45088934_45089122_+; species=SPECIES_3
TTAAACTTGGCGTTTATTTAATCCACCCAAACCGGATTCAATTCGGACTATGTGGTCGTCTTAGCGGGCCGAGGGCGCCATCTAGTGGTAAGGGGGAGCCCTCCCCTCCAGCCCCTCAGGACTCCGCTCAGGCCTGTGCTGTTTGCTGTGGACATG
>gene=hg18_chr22_45088934_45089122_+; species=SPECIES_4
GTGATCCTGCCGTTTGTTTAATCCATCCAAACCCTTTTAAATCCAGGCTACCTTTTAATCTTACCAAGCCAAGGATGCCATCTGGTGGTAAGAGAAAGCCTTCGCGTCCTGCTCTTAAGGACCCCTCTTCTCTCTCTACTGCCTGCAGTGCACGTG
>gene=hg18_chr2_136897551_136897768_+; species=SPECIES_0
GAATCCGCTTCTCACCTGCATTCGCGCTCTCCGTCTCAGCGCACAGAGATAAGGTGGGCAGGGCACTGGAGCCCGTTTTACTCCTGGTGTCCACAAGGTGGCAGGCCAGGCACTTGGATTTGAGCCAAGGCGTGCGCAGCGAACGCGAGATCGAGACGGGAGGGACCCC
>gene=hg18_chr2_136897551_136897768_+; species=SPECIES_1
GAATCCACTTCTCACCTGCATTCACGCTCTTCGTCTCTGGGCGCAGAGATTAGGTGGGCAGAGCACTGGAGCCCGTTTTACTCCTGGTGTCCACAAGGTGGCAGGCCAGGCACTTGGATTTGAGCTGAGGCGTGCGTAGCGAATGGGAGATCGAGACGGGACCGTGCGC
>gene=hg18_chr2_136897551_136897768_+; species=SPECIES_2
TAATCTGCAGCTCATCTGAATTTTCATTCTCCTTCTCCGTGGAAAGTGATAATGCAGGCAGGGCACTGGGGCCCGTTTTCCTTCAACTGTCCATAAGGTGGCAGGCCAGGCACTTGGATTTCCGCCAAGGTACTCGCAGCGTCCAACAGTTCCTGAAGGGAGGGACCCC
>gene=hg18_chr2_136897551_136897768_+; species=SPECIES_3
CAATCTGCGGCCGCTCTGCATTCCCATCCCCCTTCTCCGAGCAGAGGGGTAATGCAGGCCGGGCGCTGGGGCCCGTCTTCCCCGTCGTGCCCACCAGGTGGCAGGCCAGGCACTCGCATTTGCGGCTGCGGACTCGGACGGGCCGAGGGTGCCCGCAGGGGGGGTTCCC
>gene=hg18_chr2_136897551_136897768_+; species=SPECIES_4
TAATCTGCTTCTCATCCGTATTCCCACTCTCCGTCTCTGGGCAGAGCCATGATGTGAGCAGGGCGTTGGAGCTCGTTTTCCTTGTAGTGTCCACAAGGTGGCAGGCCAGGCACTTGAATTTGAGCGGAGGCGCGCGCAGTGGACGAGACTTCGTAAAGGGAGGGACCCC
>gene=hg18_chr17_77510881_77511129_+; species=SPECIES_0
GGCAGGGCGCCCGCGCCCAGCTCCGGGAGGGAACGCGCACCTGTTCCGGCCGGCGAGGTCGCACGGGGGCGCCCTCGGCCAGGCCCAGGGGAGCTCAGGGACGGCGGCGGTCCCGGGAGGTGGCGCTCGCGGGGCGGGAAGGGCCGCGCGGGGCTGTGGTCCGTGGAAAATCCCCACGTTCCGCCCGGCGCGGGTCCGCTGTCACCTCGGCGC
>gene=hg18_chr17_77510881_77511129_+; species=SPECIES_1
GGCGGGGCGCCCGCGCCCAGCTCTGGGAGGGAACGCGCACCTGTTCCGGCCGGCGGGGTCGCACGGGGGCGCCCTCGGCCAGGCCCAGCGGAGCTCAGGGACGGCGGCGATCCCGGGAGGTGGCGCTCGCGGGTTGGGAAGGGCCGCGCGGGGCTGTGGTGCGTGGAAAATCCCCACGTCCAGCCCAGCGCGCGTCCGTTGTCACCTCGGGGC
>gene=hg18_chr17_77510881_77511129_+; species=SPECIES_2
GGGGGGACTGCAGGGTCCAGCTCGGGGAGATAGGGGTCACCTGTCGCGGGCAGCGCGGCCGCACGGGGGCGCCAGCGGACAGGCCCCGAAGAGCGCCGGGCCAGCGGCGGTCCCGGGAGGTGGCGCTCGCGAGGCGGGAAGGGCGGCGAGGGGCTGTGGTCCGTGGAAAATCCCCACGGCCCGCCCCGCGCGGGACCGCTGTAACCCCGGCGC
>gene=hg18_chr17_77510881_77511129_+; species=SPECIES_3
GGGAGGTCAGCAGGACCCAGCTCTGGAAGGAAAGGGTCACCTGTTGCGGGCAGCGCGGCCGCACGAGGGCGCCAGTGACCAGGCCCCGTGGACCGCGCCGCCGGCAGCGATCCCGAGAGGTGGCGCTGGCGGGGCGGGAAGGGCCGCGAGGGGCTGTGGTCCGTGGAAAATCCCCACGGCCCGCCCCGCGCGGGACCGCTGTAACCCTGGCGC
>gene=hg18_chr17_77510881_77511129_+; species=SPECIES_4
GAGAGGCCTCCAGAGGCCAGCGCGGGGAGGAAAGGGTCCCCTGTCGCGGGCGGCGGGGCCTCATGGGGGCGCACACGGCCAGGCCCCGCGGAGCTCCCGGCGACCGCCGGAGCCGGGAGGTGGCCCTCGCGGGGCGGGAAGGGCCGCGCGGGGCTGTGTTCCTTGAAAAATCCCCCCGCCCCGCCCCGCGCGGGACCGCTGTAACCTCGGTGC
>gene=hg18_chr4_54490982_54491195_+; species=SPECIES_0
GTCACAACTGTCATCCTCATTTCCTGACAAATCCAACAACTGCTGAGCCAGAACAGCCACGTGAGCTGATTGGTGGTAACCACAGATAATGCAGCTAGATGGCGCTCACATCCACACATTTCTGAGGAATTAGGCGATTTTACATTAGTTCCCAGCCTTGAGTTTACAGT
>gene=hg18_chr4_54490982_54491195_+; species=SPECIES_1
GTCACAACTATCATCCTCAGTTCCTGACAAATCCAACAACTGCTGAGCCAGAACAGCCACGTTAGCTGATGGGTGGTAACCACCGATAATGCAGCTAGATGGCGCTCACATCCACACATTTCTGAGGAATTAGGTGATTTTCCATTAGTTCCAAACCTCCAGTTTACAGT
>gene=hg18_chr4_54490982_54491195_+; species=SPECIES_2
GTCACAACAGCCTCCCTCGGTCTCTGACAAAGCGAATCTTCTTTGAGCCTGAACAGTCAGATGAGCAAACTGGTGACAGCCACAAATAATGCAGCTAGAGGGCGCTCATATCCTCATGATGCTGAGGAATTAAGAGAGTTTCCATTCATACTCAAATTTAAGCTTACAGT
>gene=hg18_chr4_54490982_54491195_+; species=SPECIES_3
ATTACAACAAGCGCCCTCGCTTTCTGGCAAATCCTGAATGTGTTCATCCAGAAGGGCCACCTCAGCAGAGGGGTGGAACCCACAGATGCTGCAGCTAGAGGGCGCTCACGGCCTCACATTTCTGAGGAATTAGGAGATCTTCCCTTGGTGCCCAAACTTCAGCTTACAGT
>gene=hg18_chr4_54490982_54491195_+; species=SPECIES_4
GTCACCCTAGCCACCCTCAATTTCTGACAAATCTAACATTTGCTGAGCCAGAACAGCCAGATCAGCTGACTGGTGGTAACCACAGATACTGCAGCTAGATGGCGCTCACATCCACACATTTCTGAGGAATTAGGCCATTTTCCATTAGTACCCAAACTTAAGCTTACAGT
>gene=hg18_chr1_12602481_12602771_+; species=SPECIES_0
GAAAGGATTCCAGCTGGAGTGACAGGCCTTACCCAGCAGCGGCTGGTGTCCGCCAGCCTGCGAAGAAGCCTGGAGTCTGAAGACAGAACAGGAAAAGCGGTCATCTGTTGTCCTCGGAGCCGCCTGGTGGCCCAGATAGGATACTGCAACGTTCCTGCTAACTAGCCATGCTTTTCTTCCAGGCATTTCTCTCATGTAAGGTTAACACCCCAAGTCTAAAGGGCTTTGAAGGTCA
>gene=hg18_chr1_12602481_12602771_+; species=SPECIES_1
GAAAGGATTCCAGCTGAAGTGACAGGCCTTACCCAGCAGCGGCTGGTGTCCGCCAGCCTGCGAAGAAGCCTGGAGTCTGAAGACAGAACAGGAAAACCGGTCATCTGTTGTCCTCGGAGCCGCCTAGTGGCCCAGATAGGATACTGCAACGGTGTTCCTAACTAGCTATGCTTTTCTTCCAGGCATTTCTCTCAAGTAAGGTTAACATCCCAACTGTAAAGGGCTTTGAGGATCA
>gene=hg18_chr1_12602481_12602771_+; species=SPECIES_2
GAAAGAATCCCAGCTGGAGAGGCTCTCCCCACCCAGAGGTGGCGGGTGTCTGCGGGCCTGCCAAGAAACTGGGGGTCTGGCGCTGAAACCCTGCAGCCTGTCATCTGTTATCCTCGACGCCGCCTAGTGGTGTGGATGCGATACTGCAGTGTTCTTTCTAACCAGGCACCCCTTGCTTCCAGGCTTTTCTCCCACCTAAGATGAATACTTCAAGCCTAAAAGGCTTCAAGTATCA
>gene=hg18_chr1_12602481_12602771_+; species=SPECIES_3
AGAAGAACCCCAACTGGAGAGCCCGGCCCCTCCCAGCCGCGCCTGGTGTCCGCGGGCCTGCTCCGGAGCCGGGGGCCTGGAGCGGGAACCCCGCAGCCTGTCATCTGTTATCCTCGGAGCCGCCTAGTGGCCTGCCCGGGACACTGCTGCGTCCCTGCTCACCAGCTCTCCTTTCCTTCCAGACCTTTCTCCCGCGTGGGGGCAACACCCCAAGCCTCCCGGGCCGAGAAGGTCA
>gene=hg18_chr1_12602481_12602771_+; species=SPECIES_4
GAAAGAGTCCCACGTGGGGAGACAGGCCCTACCCAGCAGCGGCTGGTGTCGGCCGGCCTGCCAGGAAGCCAGGAGTCCGGAGCTGGAGCTGGTCGCCCTGTCATCTCTTATCCTTGAAGCCGCCTAGCGGCCCGGATGCGACACAGCAGCATTCCTGCTAACCAGCCATCCTTTTCTTCCAGGCCTTTCTCCCACATAAGATTAACACCCCAAGCCTAAAGGGCTTCAAAGATCA
>gene=hg18_chr17_43889659_43890042_+; species=SPECIES_0
AACTGAACTGAGCAGAGATGTGAAACTGCTTTCTCAAGCGCTCCGGACGCAGGTGGCACGCTCAACGCGGGGAGGCGCCACCTACAGGACAGAGGAAGACCTGCAGCTTGGGCTTGAGATTTCAACAGTCTGTGGCGGGGGCTGATGGCCCCTCCTCCTCCTGAGTGACATTTCGAATGCGCCAGACACTTCCTGAGCACTTGACATGTATTAATGATTAACCTCACAACTATTAGGTAGGT
>gene=hg18_chr17_43889659_43890042_+; species=SPECIES_1
AACTAAACCAAGCAGAGATGTGAAACTGCTTTCTCAGGCGCTCCGGACGCAGGTGGCGCGCTCAACGCGGGGAGGCGCCACCTACAGGACAGAGGAAGACCAGCAGCTTGGGCTCGAGATTTCAACAGTCTGTGGCGCGGGCTGATGGCCCCTCCTCCTCCTGAGTGACATTTCGAATGCGCCAGACACTTCCTTAGCACCTGACATGTATTAATGATTAACCTCACAACTATTAGGTAGGT
>gene=hg18_chr17_43889659_43890042_+; species=SPECIES_2
AACTCAACAGAGCAGAGATGTAAAGCTATTTCCTCTAGCGCGCCGAGCGCAGGTAGCCTGCTCAACGAGGGGAGGCGCCACCTACAGGAGAGAGAAAGACCTGCAACCCGGTCTGGAGAATTCAATGGTCGATGGCAGGGATTGACGGGCCCTCCTCTTTCTCAGCGACGTTTCCAGTGCGTCAGACACTTCGTAAGCGCTTAACATATATTAACGCTTAACTTGACAACAATGAGGTAGGT
>gene=hg18_chr17_43889659_43890042_+; species=SPECIES_3
TACTAAACAGAGCACAGACGTCAAGCTACTTCCCCCAGCGCTCCGGACGCAGGCAGGGCGCTCAACGAGGGGAGGCGCCACCTACAGGACAGAGGAAGACCTGCACCCTGATCTGGAAAATTCGACCGTGGGGGGCCGGAACCGATGGCCCCTCCTCCTCCTCGTTCACCTTCCCGATTTTTGAGACCCTTACAAAATCGTTGCCAAGTAATCATAATCGTGTAATAAAAATGATGGCAGGG
>gene=hg18_chr17_43889659_43890042_+; species=SPECIES_4
AATTAAACAGAGCAGAGATGTAAAGTTACTTCCTCAAGCGCTCCGGGCGCAGGTAGCACGCTCAACGAGGGGAGGCGCCACCTACAGGAGAGAGGAAGACCTGCAGCCTGGTCTCGAAAATTCAACCGTCGGAGGCAGGGACTGATGGCCCCTCCTCCTCGTCAGCGACGTTTCGAATGCGCCAGACAGTTCCTGAGCGCTTGACATGTATTAATTTTTAAGGTCACAACTATGAGGTAGGT
>gene=hg18_chr3_40601002_40601333_+; species=SPECIES_0
AACGGGACAATGTGTAACGCTGACCCAGGCCAGCTCAGTCTTCCAGCTATAGCCTGGCACCTTGTAGAGGAGCATTCTCCTGCCACCCTGAGCTGGATGGACAGAAAGTCTCACTGATGCAGAGGCCTGGCTGAGCCAGCTTGCTTTCTGGCCAGCCTGAGGCTCATGGCCTGCAGGGGGCAGCAGCGGGACGCACCGCCTAGGCCAGGTGGCGGCTCTCTCTGCAGTCTGGGATGGAAAGTTCTCCTTTGCGCAGT
>gene=hg18_chr3_40601002_40601333_+; species=SPECIES_1
AACGAGACAATATGTAACGCTGACCCAGGCCAGCTCAGTCTTCCAGCCATGGCCTGGCACCTTGTGGAGGAGCATTCTCCTGCCCCCCTGAGCTGGATGGACAGAAAGTCTCACTGATGCAGAGGCCCGGCTGAGCCAGCTTGCTTTCTGGCCAGCCTGAGGCTTATGGCCTGCAGGGGGCAGCAGCGGGACGCACCGCCTAGGCCTGGGGGCGGCTGTCTCTGCAGTCTGGGATGGAAAGTTCTCCTTTGCGCAGT
>gene=hg18_chr3_40601002_40601333_+; species=SPECIES_2
AATGAGACGATGTATAATGCTGACGCAGGCCAGTGGAGTCTTCCAGCCACGATCTGGCACCTCACAGAGGACCATTCTCCAGCCACCGTGGGCCAGGTGGTCAGAAAGTCTCACAGCTGCAGAAGCCTGCCCCCGTCTGCCGGCTTCCCGGGTGCCCTGCCGCTCATGGCCTGCAGGGGGCAGCAACGGGACACGCCGCCGAGTTCAGGCGGCTGTTTTCCTTGCCGTCTGGGATAGAAAGTTCTCCATTGCTCAGT
>gene=hg18_chr3_40601002_40601333_+; species=SPECIES_3
GATGTGACAATACGTAATGCTCACCCAGGCCAGCTCAGCCTCCCAGCTGCCATCTGGCATGGACCAGAGGACCATTCTCCTGCCACCCTGGGCCAGAGGGACAGAGAGCCTCGCCACTGCAGAGGCCTGGCTGAGCCCGCGGGCGTCCTGGGCGCCCTGCAGCTCAGAGCCTGCAGGAGGCAGCAACGGGACATGAAGCCGAAGCCAGGCGGCGGCTTTCCCTGCAGCCTGGGATAGAAAGTTCTCCTTTGCTCAGT
>gene=hg18_chr3_40601002_40601333_+; species=SPECIES_4
AATGAGACAATGCGTAACATTGACCCAGGCCAGCTCGATCTTCCAGCCGTGGCCTGACACCTTGCAGAGGCCCATACTTCTGCCACCCTGGGCCAGATGGACAGGAAGCCTCACAGCTGCAGAGGCCTGGCTCAGTCCGGCGGCTTTCCGGGTGCTCTTTGGCTCAGAGCCTGCAGGGGGCAGCAACAGGACGCGCAGCCACGGCCAGGCGTCGGTTTTCTCTGCAGTCTGGGATAGAAAGTTCTCCTCTGCTCAGT
>gene=hg18_chr3_72007250_72007506_+; species=SPECIES_0
AGTATTGGCTCATAGCAGGTGCTTGATAAATACCAGCAACTGTAGCGGTGATGCCTCCTGGGACAAAGCTGAGTGTGCAAACCCTCCCCAGGCAGGCTGCAGCAACTTTATGCCCCAGCAGATGGCAGCAGCTGCAGACACATCCCAGTGGCCCGGCGCCTGCAGGAGGAGGGATGGGCTGATGAATGAGAGGCTCAGAC
>gene=hg18_chr3_72007250_72007506_+; species=SPECIES_1
AGTGTTGGCTCATAGTAGGTGCTTGACAAATACCAATAACTGTAGCGGTGATGCCTCCTGGGGCAAAGCTGAGTGTGCAAACCCTCCCCAGGCAGGCTGTAGTAACTTTATGCCCCAGCAGATGGCAGCAGCTGCAGACACATCCCAGTGGCCCGGCGCCTGCAGGAGGAGGGATGGGCTGATGAATGAGAGGCTCAGAC
>gene=hg18_chr3_72007250_72007506_+; species=SPECIES_2
AGTGTTAGCCCTTAGTAGGTGCTCAATAAATACTAGCAATTGCAGCGGTGATATATCTCAGGACAAAACTGAGTTTGCAAGTGTCCACCGGGTAGGCTGCAGAGCCGCGGCAGTCCAGCAGATGGCAGCAGCGGCAGACACATCCCAGTGGCCCGGCTCATGCGGGAGGAGGGATGGGTTGAAGGATGCGAGGCTCAGAT
>gene=hg18_chr3_72007250_72007506_+; species=SPECIES_3
AATGCTGACCCATGGTAAGTGCTCAAAAAACACCGGCAATTGCAAAGGTGATGCATCCTTGTGCAAAGGTGAGTGGGCGCGCACCCCGCAAGCGGGCTGCAGAGGCTCTGGGCGCCAGCAGGTGGCAGCAGCCGCAGACACATCCCCGCGGCCCGGCGCCGGCCGGCGGAGGGAAGGCCTGATGAATGCGAGGCTCAGGC
>gene=hg18_chr3_72007250_72007506_+; species=SPECIES_4
AGTGTTGGCACATAGTAGGTGCTCAATAAATACCAGCAATTGCAGAAGTGAAGCCTCCTGGGACAAAGCTGGGTGTGCGAACACCCTGCAGGCTGGCTGCAGAGCCACCATCCTCCAGCAGATGGCAGCAGCTGCAGACACATCCCGGTGGCCCGGCGCTGGCTGGAGGAGGGACCGGCTGATGAATGCAGGGCTCAGAC
>gene=hg18_chr11_18700246_18700432_+; species=SPECIES_0
ACGGTGTGGGAGAGCATTTGGCAGCTATGGGGAGAAAGCGTGAGTCGTGGGCCATTGTGTTATGGCAAGTTTCAACCACTAGGGGGGCGAACACCTCTACCTTTACCCTGAGTCCTAATT
>gene=hg18_chr11_18700246_18700432_+; species=SPECIES_1
ACAGTGTGGGAGGGCATTTGGCAGCTATGGGGAGAAAGCGTGCGTCGTGGGCCATTGTGTTATGGCAAGTTTCAACCACTAGGGGCGCGAACACCTCTACCTTTACCCTGAGTCCTATTT
>gene=hg18_chr11_18700246_18700432_+; species=SPECIES_2
ACAGTGTTTTAGGTCAGTGAGACGCTTTGGCAAGAAAGGAATAGTCGCGGGTCATTGTGTTATGGCAAATGCCAACCACTAGGGGAGCGAATCCCTCTACCTTTATCTTGCGTTCTACTT
>gene=hg18_chr11_18700246_18700432_+; species=SPECIES_3
GCCCTGTCGGAGGCCAGCGTGGGGCCTTGGCCCGACAGGAGGAGTCAGGAGCCCTTGTGTTAGGGCAAATTCCAAGCACCAGGGGAGCCAACCCCTCTACCTTTATATTGGGTCCTTTTT
>gene=hg18_chr11_18700246_18700432_+; species=SPECIES_4
ACAGTGTTTTAGGTCAGCGAGCGGCTTTGGTAAGAAAGGAACAGTCATGGGTCATTGTGTTATGGCAAATTTCAACCACTAGGGGAGCCAACCCCTCCACCTTTACCCTGAGTCCTAATA
>gene=hg18_chr20_39197296_39197538_+; species=SPECIES_0
GAACTTCTCTGAATCTGTTTTCATCAGTAAATTGTGACCATCATTCCTGATTAAGATAATTATGAGATCAGGTGTGACCACAGGTGCACACCTTCAGCACAGGGTCTACGCTAGCTCCGTCCCGCCCACGTAAAGACCTGCCACTAGGTGGCAGTCCATCTCAGCTACCCCACCGCTCCTTACTCCACAGAGGCTGACAAAGGTCTCAATGTCATGTTCTGAG
>gene=hg18_chr20_39197296_39197538_+; species=SPECIES_1
GAACTTCTCCGAATCTGTTTTCATCAGTAAACTGCGACCATCATTCCTCATTAGGATAATTATGAGATCAGGTGTGACCACAGGTGCATGCCTTCAGCACAGGGTCTATGCCAGCTCCCTCCCGCCCACGTAAAGGCCTGCCACTAGGTGGCAGTCCATCTCAGCTACCCCACCGCTCCCTAGGCCAAAGAAGCTGACAAATGTCTCAAAGTCATGTTCTGAG
>gene=hg18_chr20_39197296_39197538_+; species=SPECIES_2
GAACTTCTCTGAATCTGTTTTCATCAGTAAACTGGAACAATAATCCCTGATTAGAGTAATTATAAGATCAGGTGTGACCACATGTGCAACCCTTTAATGCTGGGTCAACTTTCATTCCCTCCCTCTTATTTAAAGGCCTGCCACTAGGTGGCAGTCCATCTCAGCCACGCCACCTCCCCTTGGGTGACCACAGCCAACAAATGCCTCAACCTCAGGTCCTCAG
>gene=hg18_chr20_39197296_39197538_+; species=SPECIES_3
GAACTTACCTGGATCTGGCTTCATCAGTACACTGGGACAATAGCGCCTGATCAGGGTAATTATGAGATCAGGTGTGATCACACTTGTAGGCCCTTAGCGCCAGGTCAACTTTAGTGCCCTCCCTCCCACTTAAAGGGTGGGCACTAGATGGCAGCCCATCTCAGCCACTCCACCTCCCCTCAGGTGGGTGAAACCTACAAATTTCCGTTTGTGAGGTTCTCAG
>gene=hg18_chr20_39197296_39197538_+; species=SPECIES_4
GAACTTCTCTGAATCTGTTTTCATCAGTAAATTGGGACAATAATCCCTGATTAGAGTAATTATGAGATCAGGTGTGACCACATGTGTACGCCTTTAGCGCTGGGTCAACTTTAGTTCCCTACCTCCCATTTAAAGGCCTGTCACTAGGTGGCAGTCCGCCTCAGCCAGTCCACCTTCCCTTAGGTGGCCGAAGCCTACAAGCGTCTCAACTTGAGGTTCTCAG
>gene=hg18_chr5_139504063_139504357_+; species=SPECIES_0
TTGGTAGGAAAGTAAAATGGGAAATGGGAGAAATAGCCAGACTGTCACTAAAGCCAGCTCTGGTGACTGAAGTTCGGAGACCCCTGCGCCCCCTGCTGGTCCTCAGACGGCTGCTGCCGCTTCCTTTCCTTTCTTTGCCGTACTGGGACTGCTTCACCTCTCCCTCCCCTCACTCTTTAATCTTTTCAGTTTGGACATAGCCGGAGCTGTCCCTCTCCTGCCATGACCCGGCTTCT
>gene=hg18_chr5_139504063_139504357_+; species=SPECIES_1
TTGGTAGGAAAGTAAAATGGGAAATGGGCGAAATAGCCAGACTGTCACTAAAGCCAGCTCTGGTGACTGAAGTTCGGAGGCCTCTGCGCCCCCTGCTGGTCCTCAGACGGCTCCTACCGCTTCCTTTCCTTTCTTTGCCGTACTGGGACTGCTTCACCTCTCCCTCCCCTCACTCTTTAATCTTATCAGTTTGGACTTAGCCGGAGCTGTCCCTCTCCTGCCATGACCCGGCTTCT
>gene=hg18_chr5_139504063_139504357_+; species=SPECIES_2
TTGGTAAGAAAATGGAATGTGCAATGGGAGAAACTGCCAGACTGTCACTACCCTTGGCTCTGGTGGCTGAGGTTCTGGGGCCCCTGCGCCACCTGCTGGCCCTCATAGGGCTTCTACCGCTTCCTCGCCTGAAGCTTCCATCCCAGTGCTACTTCATCTTCCCCTCGCCTCTCTCCTTCCTCTTTTCACCTTGGACCTAGCCACAGCTGTCCTTCTTCTTCCATAACCTGGCTTCC
>gene=hg18_chr5_139504063_139504357_+; species=SPECIES_3
TCGGTAAGAAAGTGGAATGGGGAAAGGGAGAAATCACCAGATTGTCACTGCGGCCCGCTAGGAAAGGTGAGGTCCTGAGGGCCCTGCGCCCCCTGCTGGCCCTTAGATGGCGCCTGCCGGGGCCTGGCCTAGCCGTTCCCTCCCGGCGCTACTTCACCCGCGCGTCCCCTCACTCTTTCATCTCTTCGCCTTGGACCTAGCCGCAGCTGTCTGTCTGCTCCCATAACCTGGCTTCC
>gene=hg18_chr5_139504063_139504357_+; species=SPECIES_4
TTGGTAAGAAAAGGGAATGGGAAATGGGAGAAACTGCCAGACTGTCGCTACAGCTAGCTCTGGTAGCTGAGGTTCAAAGGCCCCTGCGTCCCCTGCTGGCCCTCAAACAGCTCCTGCCACTTCCTCGCTTGGTCCTTCCGTTCCAGTGCTGCTTCATCTGCCCCCCACCTCACTCTTTAATCTTTTCACCTTGGACCTAGCCGCAGCTGTTCCTCTTCTTCCATAACCTAGTTTCC
>gene=hg18_chr4_110562982_110563276_+; species=SPECIES_0
CTCATCCTAGTCAACAACACATACAAATTGTTCTTTTTGATTGCTAGAAGAAGCACTTATCTATTCAGTTTTAGATTCATGCATTGCTTTCAAATCTTGCATGAATGGTCTTCCATTCCTCTCCAGTCTCCTCAAGTCAGAGCACATCTACACATCGTCCACCAGATGGCGGTGGAAGCCCACCGACATTGTAGACTACAAAGAGCGATGAAAAGGTTGGGCTTTCTGGTC
>gene=hg18_chr4_110562982_110563276_+; species=SPECIES_1
CTCATCCTAGTCAACAACATATATAAATTGTTCTTTTTGATTGCTAGAAGAAGCACTTATCTATTCAGTTTTAGATTCATGCATTGCTTTCAAATCTTGCATGAACGGTCTTCCACTCCTCTCCAGTCTCCTCAAGTCAGAGCACATCTACACATTGTCCACCAGATGGCGGTGGAAGCCCACCGACATTGTAGACCACAAAGAGTGATGAAAAGGTTGGGCTTTCTGGTC
>gene=hg18_chr4_110562982_110563276_+; species=SPECIES_2
ATCCTTCTCCAATGCATGGAGTGAAAGTGAAGCTCAGTCGTTTCCGACCCCAGCGATCATGGATGCAGCTCCAGGCTCATCCATGGGTTTCCAGGCTGGAGTGGGGTGCCATTGCCTTCTCCCCACTCATCTCTAGTCTTAACACATCTACACATAGTCCACCAGATGGCGATGGAAGCCCACCGTCAGTTTACACCATAAAGAAAATAGACAAGCTGTGGCTTTTTAATC
>gene=hg18_chr4_110562982_110563276_+; species=SPECIES_3
AGGATAGTACAATCCAAAACCTTAATGTTGAGATTTTTAGGTGTAGAGAAGTGGGATTAGAAATAAAGGTGTAGAAACAGAACTTGCTGTCCTCTGACCACTGGATAAACATCCCATGGTGCCCTGTCTTCTCAAGTCAGAGCGCATCTGTACATTGTCCACCAGATGGCGATGGAAGACCGCTGACACGTTATTCCACAAAGAAAATAGGTAAGCCAAAGAGATAGACTT
>gene=hg18_chr4_110562982_110563276_+; species=SPECIES_4
ATCATCCTAGTTTGCCAACCCTAAAAATTATTCTTTCTAATTACAAGAAAAAGCCATTATCCATTTAGTTCTATCTTCATGCATTCCTTTCAGATCTTGCATGAATAATCTTCCATTTCTCTCCAGTCTTCTCAAGTCAGAGCACATCTACATATCGTCCACCAGATGGCGATGGAAGCCCACTGACAGTTTATACCACAAAGAAAATAGATATGGTGAGGCTTTCTAATC
>gene=hg18_chr11_60970272_60970508_+; species=SPECIES_0
ACATGTAAATGCAATGTGACTCATTCTCATACTTTGTTCAGCTCTGAGCCTCAAAAGTATTTGTCAGCAGCGCTGGCTCCACGAGAGGAAGCGTTGTGCTTGCTCATTGCCTCAGCCAAGTGTACTCAAAGAAAAGAGGCAGAGCTGTGCGTGCTGTATGGAAAG
>gene=hg18_chr11_60970272_60970508_+; species=SPECIES_1
ACATGTAAATGCAATGTGACTCATTCTCATACTTTGTTCAACTGTGAGCCTCAAAAGTATTTGTCAGCAATGCTGGCTCCACGAGAGGAAGCATTGTGCTTGTTCATTGCCTCAGCCAAGTGTACTCAAAGAAAAGAGGCAGAGCTGTGCGTGCGGAATGGAAAG
>gene=hg18_chr11_60970272_60970508_+; species=SPECIES_2
ACATGTATATGCAGTGTGCCTTGTGCTAAGACTTTGCTCCCATCTAAGCCTCAGAAGCGTTTGTCCATGTTACTGACTCCATAGGAGGAAGCACGGTGCCGGCTCGCTGCTTCAACCAAGTGTGCTCAGTGTGAAGAGGCAGAGCTGCCTGTGCTGTGTGGAAAG
>gene=hg18_chr11_60970272_60970508_+; species=SPECIES_3
ACGTGTCAATGAAGTGTGACTCATTCAAACACTTTGCTCAGTTTTAATCCTCAAAAGGGGTTGCTGGGGTTGCCGGCTCCACAGGAGGAAGCATTGTGCTGGCTCATTGCTTTAGCCTAGTATGCCTGGTGAAAGGACGCAGAGCTGCTGGTGCTGTGTGTTGAG
>gene=hg18_chr11_60970272_60970508_+; species=SPECIES_4
ACGTGTAAATGCAGTGTGTCTCATTCCGACGCTTTGTTCGGTCCTAGGCCTCAAAAGCGGATGTCAGTGTTGCCGCCTCCACAGGAGGAAGCATTGTGCTGGCTCCTGGCTTCAGGCCCGTGTGCTCTGTGAAAGGAGGCGGGGCTGCCGGTGCTGGGTGGAAAG
>gene=hg18_chr5_133547778_133548167_+; species=SPECIES_0
CGAGTGCTGGGCCCAGCTAAGGCAGTGACAGGGACGGGATTGCTCTTCCGTCTGGTCCAGAACCCCCAAGAACTGACTGGCTCTGACCAACAGATGGCACCAGAGAGCCAGGTGGCTTTCACTGAGCCTGCCCTCTTCCAGGCTTGCCTCCAAAGGTTGCCCTCTCTCCTGTCCAGAAACCCAGTCTGGCCAAGAGGCTGAATGCCAGTGCAACTTAATCGTC
>gene=hg18_chr5_133547778_133548167_+; species=SPECIES_1
CGAGTGCTGGGCCCAGCTAAGGCAGGGACAGGGATGGGATTGCTCTTCTGTCTGGTCCAGAACCCCCAAGAACTGACTGGCTCTGACCAACAGATGGCGCCAGAGAGCCAGGTGGCTTTCACTGAGCCTGCCCTCTTCCAGGCTTGCCTCCAAAGGTTGCCTTCTCTCCTGTCCAGAAACCCAGTCTGGCCAAGAGGCTGAAGGCCAGTGCAACTTAATCGTC
>gene=hg18_chr5_133547778_133548167_+; species=SPECIES_2
GCAGTCCATGGTGTCACAAAGAGTTGGACACAACTGAGACTGAACAACAGGCTGGTCTTGAATCCCCAAGAACTGACTAGATTTAGGCAGCAGATAGTGCCTGAGGGCCAGATGGCTTTTACTGAGCCTTTCCCCTCCAAGTTTTGCCTCTTTGCCCTGCCCTCTCTCCTGTCCAGATCCCTGGTCTGACTAAGAGCATGAATGCTGGGACAGCTTTTTCACA
>gene=hg18_chr5_133547778_133548167_+; species=SPECIES_3
CGAGTCCAGGGCCCCGCAAAGACAGGGACAGGGAGGGGGTTGCCCTACAGTCTGGTCCTGAGTCCCCAAGAGCTGATTGGCTTTGGCCAGCAGATGGTGCCAGAGGGCCAGTAGTCATTAACTGAGCCTGTCCCCTCACAGAGATGCTTCCAGAAGCTGCCTCCTCTCCTGTCCAGATCCCTGGTGTGACAGAGAGATTGACTTTGTGTACAGCTTGACTACC
>gene=hg18_chr5_133547778_133548167_+; species=SPECIES_4
CGAGTAGTGGGCCCAGCAAAGGAAGGCACAGGAATGGGGTTGCGCTACAGTCTGGTCCCGAATCCCCAAGAACTGATCGGCTCCAGCCAGCAGATGGTGCCAAACAGCCAGACGGCCTTCAGTGGGCCTGCCCCCTCACTGAGATGCCTCCAGAAGCTGCCCTCTCTCCTGTCCAGATCCCTGGTCTAGCCAAAAGGCTGAATGCCAGTGCAGCTTGATCACC
>gene=hg18_chr22_18524574_18524797_+; species=SPECIES_0
GAGAGACCAGGGGCGTGAGAAGGCAGGGCCCCCGCCCCTCGTCTCCAGGACTTATGTGCAGTACCGTTGAGCTTGGTGCAGTTCCCAGTCTCACCACCAGATGGCACCATGCCCCTGCAGAAAGTGGGCTGCGGTGGAGGATCCACCAGCTC
>gene=hg18_chr22_18524574_18524797_+; species=SPECIES_1
GAGAGACCAGGGGCGTGAGGCGGCAGGGCTCCCGCCCCTCGTCTCCAGGACTTGTGTGCACTACAGGCGAGCTTGGTGCAGTTCCCAGTCTCACCACCAGATGGCACCATGCCCCTACAGAAAGTGAGCTGCAGTGGGGGATCCGCCAGCTC
>gene=hg18_chr22_18524574_18524797_+; species=SPECIES_2
GTGAGACCCGGGTCGTGGAGGGCGCGTGGCCGCGCTCCTGCTCTGAAGGACAGCCATCCTCTCTAGGCCAGCCAGGCGTAGGTCCCAGAATCACCACCAGATGGCCACCCACAAGGGCAGGCAGGACCCTGAGGTCCGGCCCCTGCTCGCGC
>gene=hg18_chr22_18524574_18524797_+; species=SPECIES_3
GAGAAACGGGGGGCGTGAAGGGGGAGTGGTCACGCTCCTCCTCTGAAGGACACCTATCCTCTACCAACCAGCCATGTGTGGGGCCCGGAGCCACCACCAGATGGCGCCCTGCACGGGAAGGTAGGGCCCCCAGGAGGGGGGGCTGCGTGGAC
>gene=hg18_chr22_18524574_18524797_+; species=SPECIES_4
GAGAGACCGAAGTCGTGAGGCGGGAGCGGCCACGCTCCACCCCTGAAGGACGCTCTTGTTCTCCTGGCCAGCCAGGTGTAGGTCCCAGGATCACCACCAGATGGCGCCCTGCGCCAGCAGGCAGAGAGCTGTGGTGGGGGGTCTGCTAGCTC
>gene=hg18_chr16_28196479_28196940_+; species=SPECIES_0
CTTGGCCCCAGGCCCGCTACGTCCGGGCCGTGTGGCCTCAGCCAGTTACACAAAAGCTCTGTGACCCTGTTTGGTCAG
>gene=hg18_chr16_28196479_28196940_+; species=SPECIES_1
CTTGGCCCCAGGTCCGCTACGTCCGGGCCCTGTGGCCTCGGCCAGTTACACAAAAGCTCTGTGACCCTGTTTGGTCAG
>gene=hg18_chr16_28196479_28196940_+; species=SPECIES_2
TTTAACTCCAGGTCCGCTACTTTTAGGCTGCGTGACTTTAGCCAGTTACCCGACCGTTCTGTGACCCAGTTTCGTCCT
>gene=hg18_chr16_28196479_28196940_+; species=SPECIES_3
CTTAACTGCAGTTCCACTACTTCCAAGGCCTGTGACCTTGGCCAGTTACCCAACAGCTCTGTGACCCAATTTCGCCTT
>gene=hg18_chr16_28196479_28196940_+; species=SPECIES_4
TTTAACTCCAGCTCCATTACTTCCGGGCTGTGTGACCTTGGCCAGTTACCGGACCGCTCTGTGACCCAGTTTCGTCAG
>gene=hg18_chr14_22392132_22392755_+; species=SPECIES_0
GAAACTAGGGAACTGGAGGCAAAGCCAGTCCCCAGGGCCACGGGCACTACCAGCCTCTTCCTTCCTGTTCCACTTTCCATGTTTCCACCCTGGACACCTGTACTTAAAGGGGTGGGACTCGGCGAGACGGGCAGACAAGCCTTTCCAGCTGCAGAAGAGTTTCCGTCTGCTGTGTGTGGAGGTTGGTGGGCAGCCCTCACTAACTCCAGGAAAGGACGGGAGTGGGGGCGTAGG
>gene=hg18_chr14_22392132_22392755_+; species=SPECIES_1
GAAACCAGGGAATTGGACGGAAAGCTAGTCCCCAGGGCCGCGGGTACTACTAGCCTGTCCCTTCCTGTTCCACTTTCTATGTCTCCATCCTGGACACCTGTACTTAAAGGGGTGGGACTGGGCGAGACGGGCAGACAAGCCTTTCCAGCTGCGGAAGAGTTTCCGTCTGCCGTGTGTGGAGGTTGGTGGGCAGCCCTCACCAACTCCAGGAAAGGAGGGGAGTCGGGGTGTAGG
>gene=hg18_chr14_22392132_22392755_+; species=SPECIES_2
GAAACCGGAGAACTGGAGGCAAAGCCTGCCACCAGGGCCAAGGATACCGCCGCCCAGTCCCTTTCCTTCGCACTTTCCACACTTCCACCCAGGCCACCTGTACTTAAACGGGTGGGACTGGGTGCGACAGGATGACAAGCTCTTCCAGCTGCAGAAGAGCTTCCGTAGTCTGCTTATGGGGGTTGGTGAACAGCCCTGAATAACTCCAGGAAGGAAGGGGAGGGGAGGGGTAGG
>gene=hg18_chr14_22392132_22392755_+; species=SPECIES_3
GGATCCTGGGATTCCGGATCACACCCTGAGCTAAGGCAGATGCTCACCGCTAGCCACCGCGTCCCCTTCCCACTTTCCATGTTTCCTCCCAGGACACCTGTACTTAAAGGGGTGGGACTGGGTGCAACAGGATGACAAGCTCTTCCAGCTGCAGAAGAGTTTCCCTCAGCTGTGTGCGGGGGTTGGTGTGCAGCCCTCAAAAACTCCAGGAAGGAAGGGGAGTGATAGAGCAGG
>gene=hg18_chr14_22392132_22392755_+; species=SPECIES_4
GAAACTGGAGAACTGGATGCAAAACCAGTCCCCAAGGCCACGGACACCACTAGCCTGTCCCTTCCCTATCCACTTTCCATGTTTCCACCCAGGACACCTGTACTTAAAGGGGAGGGACTGGGCGCGACAGGATGGCAAGCTCTTCCAGCTGCAGAAGAGTTTCCGTCGGCTGTGTGTGGAGGTTGGTGGGCAGCCTTCAATAACTCAGGGAAGGAAGGGGAGTGGAGGCGTGGG
>gene=hg18_chr17_76841783_76842028_+; species=SPECIES_0
ACAGAAAACTGTCATTTTTCATGTGTATTCACAACAAAAATATGTCAAAATGCGATTTACACCTAACTGGGGGCAGGAGAACTAGACGTCATTACCACCAGATGGCGGCACGAGCCCACCGTTCCCGTCCTCCATACCACCTCATCATCACCCCGTCACACCACCACCACCACCACTAT
>gene=hg18_chr17_76841783_76842028_+; species=SPECIES_1
ACAGAAAACTGTCATTTTTCATGTGTATTCATAACAAAAATATGTCAAAATGCAATTTACACCTAACTGGGGGCAGGAGAGCTAGAGGTCATTACCACCAGATGGCAGCATGAGCCCACCGTTCCCGTCCTCCATACCACCTCATCACCACCCCGTCACATCACCTCCACCACCACTAC
>gene=hg18_chr17_76841783_76842028_+; species=SPECIES_2
ACAGAAAACTGTCATTTTTCATGTGTATTCATAACAAAAATATGTCAAAATGCAATTTATACCTAACTGGGTGCAGAAGAGCGATACGCCATCACCACCAGGTGGCAGCAAGAACCTGCCATTGACGGGCTGGAAGTGAACGTACCATCACCGCCCAACACCCCTTGCTGCACCAGAAA
>gene=hg18_chr17_76841783_76842028_+; species=SPECIES_3
ACAAAAAACTGTCATTTTTCATGTGTATTCATAACAAAAATATGTCAAGATGTAATTTACACCTAACTGGGTGCGGAAAACGGCCGCGCCGCTGCCACCAGATGGCAGCACGAGCCCGCATTTGCCGGGCTGCCGGGGATCTGACAACCACCGCCACACACCCCCCACTACACCAGCAC
>gene=hg18_chr17_76841783_76842028_+; species=SPECIES_4
ACAGAAAACTGTCATTTTTCATGTGTATTCATAACAAAAATATGTCAAAATGCAATTTACACCTAACTGGGCACAGAAGAGCAACACTCCATCACCACCAGAGGGCAGCACGAGCCCGCAGTTGTCGGGCTGGGGGCGACCGGACAACCACCGCCAAACAGCCCCTGCTGCACTGGGAC
>gene=hg18_chr11_11006241_11006643_+; species=SPECIES_0
GGGGATTCCATCCAGGGCTAGGGCTATCCATTCATTTGACAATGGGCATGTATGAGGAGGCTGTGTCTGCCTGCCGGCAGGGGCACAATAGAAAACGAAGGCAGTTTACAAACAGCTACTCTGAACTCAAATCAGTGCACTGGGGGAATAATTAAATGACAGCAAATCATCTGGGAATTTGAGTAACAGAAAACCTGTTGGAGCTCAATTTAGGTCTCTGTGGTAGGCTGAATA
>gene=hg18_chr11_11006241_11006643_+; species=SPECIES_1
GGGGATTCCATCCAGGGCTAGGGCTGTCCATTCATTTGACAATGGGCTTGTATGAGAAGGCTGTGTCTGCCTGCCAGCAGGGGCACAGTAGAAAATGAAGGCAGCTTACAAACAGCTACTTTGAACTCAAATTAGTGCACTGGGGGAATAACTAAATGACAGCAAATCATCTGGGAATTTGAGTAACGGAAAAGCTGTTGGAGCTCAATTTAGGTCTCTGTGGTAGGCTGAATA
>gene=hg18_chr11_11006241_11006643_+; species=SPECIES_2
GGGGCTTCCATCCTAGGCTAGTGCTATTTATTCAGTTGATAAAGGGTTGGGGTAAGAAGGCTGAGTCTGCCTACAGGTAGGGGTGTGATATAAAATCAAGGTAGATTGCAAACAGAAATTTTGAACTTGAATCCACATACCAGAGAAACATCCAGATGTCTGGATCTAACATCCACATTTCATTCAGAATAACTCTGATTGAATTTCCTTTAAGAAAGTATTCCAGGTTGAAAA
>gene=hg18_chr11_11006241_11006643_+; species=SPECIES_3
GAGGCTCCCATCCTGGACTAGGGCTACTCATTCAGCTGATAAAAAGGTTGTGTAGGAAGGTTGTGTCTATCTATAGGTAGGGGCATAACAGAAGAGTAAGGCAGTTTGCAAAAAGCTGCTTTGAACTTGAATCAGTGCACTGGAGGAACAATTAAGTGAAAGCAACTAATATGGGTATTTGGGTAACAAGAAGGCTGCTGGAATTCCATCTGGGTACCTGTAGTAGACTGAATA
>gene=hg18_chr11_11006241_11006643_+; species=SPECIES_4
GGGGCTTCCATCCCCAGCCAGGGCTATCCATTCAGTTGATAAAGGGGTTGTGTGGGAGGGCTGTGTCTGCCTACAGGTAGGGGCGTAATAGCAAAGCAAGACAGCTTGCAAATAGCAGTTTTGAACTTGAATCAGTGCATTGGGGAAATAATTAAGTGATAGCAAATAATATGGGTATCTGAGTACTAAAAAGGCTGTTGGAGTCCAATTTAGGTATCTGTGGTAGGCTGAACA
>gene=hg18_chr1_47964506_47964820_+; species=SPECIES_0
TGCGGATCTTTGGATTGATAAGAAAAACATGGTAATTGCAACTTCCCTTACTCCCCCTTCACTCTGTTCACATCAGAGAAAGGAACTTTTAAATGAGAGCCAGAGAAGACGAGGGCTGGTCCCAGAGTTACGAGGGACTGGTAACCTGAGCCTGCCATCTGGTGGCCATGGCTGTGCTGACAGCCTTCTCCTAGAATGGTCCCTACGAATTAGGCTGATGTACATCTGAAGTCACGAGTTAGAA
>gene=hg18_chr1_47964506_47964820_+; species=SPECIES_1
TGCGGATCTTTGGATTGATAAGAAAAACATGGTAGTTGCAACTTCCCCTACTCCCCTTTCACTCTCTTCACATCAGAGAAAGGAACTCTTAAATGAGAGCCAGAGAAGACGAGGGCTGGTCCCAGAGTTACGAGGGACTGGTAACCTGAGCCTGCCATCTGGTGGCCATGGCTGTGCTGACAGCCTTCTCCTAGAATGGTCCCTGGCAATTAGACTGATGTACATCTGAAGTCACGAGTTAGAA
>gene=hg18_chr1_47964506_47964820_+; species=SPECIES_2
TGTTGATCTTTGGATTGATAAGAAAAACATAGTAATTGCAGTTTCCCTCCCGCCTCCTTTACTCTGTTCCCATCAGAGAAAGGGACTTTTCAGTGAGAGCCCCAGAAGACGGGGGCTGGCTCCATAATTAGGAAGGACCTATAACCCGAGCCCGCCATCTGGTGGCCACAGCTATGCTGACATTCCTCAGCTAGCATGGTCTTTGCGGCATGGACTGTAGCATCTCTGTCATGGGGATTTCCAG
>gene=hg18_chr1_47964506_47964820_+; species=SPECIES_3
TGTGGATCTTTGGATTGATAAGAAGCACGTAGTAATCGCAATTTCTCTCCCTCGCCTTTCACTCTGTTCCCATCAGAGAAAGACATTTTTAAGGGAGAGCCCCAGAAGACGGGTTCTGGTCCCACCGTTCCCGGGGACCTGTAACCCGAGCCCGCCATCTGGTGGCCGCAGCTAGGCTCACAGCCCTCGCCCGAAAGGGCCCCTGGGAATTAGACTCCGGCACCTCTGAAGTCACGATTTAAAA
>gene=hg18_chr1_47964506_47964820_+; species=SPECIES_4
TGTTGATCTTCGGATTGATAAGAAAAACATAGTAATTGCAATTTCCCTTTCTCTTCCTTCACTCTGTTCCCATCAGAGAAAGGAACTTTTAAAGGAGAGCCCCAGAAGACTAGGGCTGGTTCCGCGGTTAGGCGGGACCGGTAACCCGCGCCCGCCATCTGGTGGCCACGGCTGTGCCGACAGGCCTCTCCCACAAGGGTCCCTGGGATTTAGACGCCTACACGTCTGAAGTCTCGACTTAGAA
>gene=hg18_chr5_95142472_95142951_+; species=SPECIES_0
TCTAGCTGGAGGCACTTGAAGAAATAGCAAAATTTTTTCTACAGGCCTGGAGCCTTGGGATGCTGGCAGGGAAGCCCTTGTGAGTAGTTCAGCCACCAGATGGCTCCCACCACAAGCACAACTAGATTCGGCCCGTGGATCAGTTCAGGAGCCTGAGACCTTGATTAGAGAACCTGGTCAGGCACCCTATAAACATAAAAAGCAAACACATTTAAGCCAGACCTCTCTTCAGATTCACTGCTTTAATTTTAGAATGGAAAACACTGGG
>gene=hg18_chr5_95142472_95142951_+; species=SPECIES_1
TCTAGCTGGAGGCGCTTGAAGAAATAGCAAAATTTTTTCTACAGGCCTGGAGCCTTGGGATGCTGGCAGGGAAGCCCTTGTGAGTAGTTCAGCCACCAGGGGGCTCCCATCACAAGCACAACTAGATTCGGCCCGTGGATCAGTTCTGGAGCCTGAGACCTTGATTAGAAAATCTGGTCAAGCACCCTATAAAAATAAAAAGCACACACATTTAGGCCAGACCTCTCTTCAGATTCACTGCTTTAATTTTAGAATGGAAAACATTAGG
>gene=hg18_chr5_95142472_95142951_+; species=SPECIES_2
TGGACCTGGAGGCACTTAGATAAACTGCAGAATCCTTGCCACAGACCCGGAGCCTTGGGATGCAGGCATGGAAGCCCCTTTAACTAGTTTATCCACCAGATGGCTCCCGCTGCAGATACAACCAGAATAAGCCCGTGGTGGAGTCCAGGAGCCTGAGGCCTTGGTTACAGGACCAGGCCAGGCACCCTGCCAATATAAAAAGGAAACACCTTTAGACCATACCTCTCTTCAGGCTGACTGCTTTAATTTTACATTCAGAAATGTTTGT
>gene=hg18_chr5_95142472_95142951_+; species=SPECIES_3
TCTAGCTGGAGTCTCTTGGAGAAATTGCAAAATCCTTTCAACAGCCCCAGAGCCTTGGGATGCCAGCATGGAAGCACCATTAATTCACTCAGCCACTAGATGGCTCCCGCCACAAGCACAACTTATTCTAGCCTGTGGTTTACTCAAGGAACCCAAGAGCTGAATCACGGAACCTGGTCAGCTACTACGCAAATATAAAAAGAAAACACATTTAGACCATTTCTCTCTTCAGAGTTATTGCTTTCATTTTATATTATGAAACATTTGT
>gene=hg18_chr5_95142472_95142951_+; species=SPECIES_4
TCTACCTGGAACCACTTGGAGAAGCTGCACAATCCTTTCAAGGGGCCTGGCGCCTTGGGATACTGGCATGGAAGCCCTTTTGATTAATTCATCCACCAGATGGCTCCCACCACAAACATAACTAGAATAAGCCCCTGGCTTCATCCAGGAGCCTGAGACCCTGACTACAGACCCTAGCCAGGTGCCCTGCAAATATAAAAAGAAAACACATTTAGACCATACCTCTCTTCAGGTTTACTGCTTTAATTTTAGATTTGGAAATGTTTGT
>gene=hg18_chr15_90050713_90050970_+; species=SPECIES_0
AGCTTCAGGTTTGCCCTTATCTAGGCTTAATCATCTCCCACTTCAAGGGGCAGCCTTACACCATATCCAGAAGTGTCAATTCTCTGAGTCTCTGAAAGTCACACATCCTTGTCTACCAACAGAGGGCGACGGAGACTCGGCTGCAAGAGATGAGTAACTCCTTTCCAGCTTGTGACAGTTGCATCTTCCCCTCCGCAGGCGGTT
>gene=hg18_chr15_90050713_90050970_+; species=SPECIES_1
AGCTTCAGGTTTGCCCTTATCTAGGCTTAATCATCTCCCACTTCAAGGGGCAGCCTTACATCATGTGCAGAAGTGTCAATGCTCTGAGTCTCTGCAAGGCACATTTCTTTGCCTACCAATAGTGGGCGAGGGAGACTCAGCAGCAAGAGATGAGTAACTCCTCTCAGGCTTGTTACAGTTGCATCTTCCCCTCCACAGGCAGTT
>gene=hg18_chr15_90050713_90050970_+; species=SPECIES_2
ACCTTCATGTTTGCCCACAGCCAGACCTAATCATCTCCCATGTCCAGGGGCAGCATCACACACCATCCAGGAGTGCCGGTTCTGTGTGTGTGTGCACGCCTTATTCGCTTGTCTGACTTGAGTTTTTGCAACCCCCTAGACTGTAGCCCCGAAGGCACATCCTTCATGGACGGAGGAGCGGTGGCTGCAGTCCAAGGGAGAGTG
>gene=hg18_chr15_90050713_90050970_+; species=SPECIES_3
ACCTTCACATTTGCCCACAGAGAGGCCTAATAGCCTCCCATGTGTAGGAATAGCCTTGCACCCTGTCTGGGGCTGCTGGTTTTCAGAGAATCTGCAAATCTTGTTGCCTTGGCCGCAGATAGGGGGCGAAAGCGCCTAGGCTGTAGGAGCGAAGAAATTCCTTTCTTGTTCTTTTTAGTGGTAGCTTCACCTCCACAGACAGAT
>gene=hg18_chr15_90050713_90050970_+; species=SPECIES_4
ACCTTCAGGTTTGCCCACAACAAGGTCTAATCATCTCTCAAGTTTTGGGATGGCCCTACACCACTTGGGGTGGGGCCCATTCTCTGAGTCTCTGCAAGTCATATTTCTTCGTCTGCCAAGAGGGGGCGAGGGTGACTAGGCTGCAGAAGGGAAGGAACACCTTTCAGGCTCCCTACAGCCGCTTCTTCACCTTGTCAGGCAGCT
>gene=hg18_chr16_87331225_87331580_+; species=SPECIES_0
GGTCTCCCGTGGCGGGCGGGCGAGAGCGCCGGCCACCAGGGGGCAGCACCGGCCGCACCAGCCAACCTTGCAGTGTGCGGTACTCACCAGGCCGCCGCAGGACGGAGCTCTGGCCGGTCAGCTCGTGCACGATGCAGTTATCCTCGGTGTCGGGTGCTGTGGGCACCA
>gene=hg18_chr16_87331225_87331580_+; species=SPECIES_1
GGTCTCACATGGCGGGCAGGCGAGAGCGCCGGTCACCAGGGGGCAGCACCGGCCTTACCAGCCGACCTCGGAGTGCACGGTACTTACCAGGCCGCTGCCGGATGGGGCTCTGGCCTGTCAACTCGTGCACGATGCAGTTATCCTCCGTGTCGGGTGCTGTGGGCACCA
>gene=hg18_chr16_87331225_87331580_+; species=SPECIES_2
TAGCCACCCAGGATTGCAGTCTTTACCACTGAAGGTCCGTGGGCAGCCCCAGGACGGCAAGGCCGCCAGGCACTGCACGGTACTTACAGGTTCGCTGCTGGACGGCGCTGTGGCCAGTGAGGTCGTGTATGATGCAGTTGTCCTCGGGGTCTGGTGTAGTAGGCATTG
>gene=hg18_chr16_87331225_87331580_+; species=SPECIES_3
CAGCTCAGCTGGATGGCAGGCAAGACCACTGGCCACCAGGGGGCAGCACCAGCAGAAGGTGGTGCCCTGGCAGGGCACAGCACTCACCTGGACGCTGCCGGACGGGGGTGTGGCCAGTCAGGTCATGCACCGTACAGCTGTCCTCCCAGTCAGACCCTGTGGGCAGCA
>gene=hg18_chr16_87331225_87331580_+; species=SPECIES_4
CAGCACAGATGGAGGCCAAGCGAGACCACTGACCACCAGGGGGCAGCACCGGTGGCAGGAGGCGGCCTGGAAGGGCGCGCTACTCACGGGGGCGCTGCTGGACGGGGCTGTGGCTGGTCAGGTCGTGCACGATGCAGTTGTCCTCCGAGTCAGGCCCCATGGGCTCCA
>gene=hg18_chr16_15705855_15706184_+; species=SPECIES_0
TTTATTCATAGCCCATGGGGCAGAGTTGAAGGAGAACTGTTTTTTCTGTATCTCCTCACCCCCATTCGAGTGAGTTTCAAGATTTGAATTGGAGGTGAAATGGACAAGGGCAGCCTTGAAAGGACACAGAGGCTCCTGGTTAAAGCGACAGCACCCCCTGCTGTGTGAATGTTCATGGACTGAGTTTCCCCACTGCAGGGACATCTGTTTTGCTGATCGTGAACATACCACATGGCGTAAAAGGTGCCAGTGAATAT
>gene=hg18_chr16_15705855_15706184_+; species=SPECIES_1
TTTATTCATAGCCCACGGGGCAGAGATGAAGGAGAACTGTTTCTTCCGTATGTCCTCACCCCCATTCGAGTGGGTTTCAAGGTTTGAATTGGAGGTGAAATGGACAAGGGCAGCCTTGAAGGGACACAGAGGCTCCTGGTTAAAGCGGCAGCGCCTCTTGCTGTGTGGAGCTTCCTGGACTGAGTCTCCCTACCGCAGGGACATCTGTTTTGCTGACTGTGAACACACCACATGGCATAAAAGGTGTCAATGATTAT
>gene=hg18_chr16_15705855_15706184_+; species=SPECIES_2
ATTATTCCTACCCTCTGGGGCTGGGATGAGGGGGACCTGTTGTGTCCACACCTCCTCTTTTGCAGAAGGGGGGGGGTTAGGTTTTGAATTGTACCTGAGTGTGACAAGGGCAGCCTTCATGGTCGCCAGAAGCTGTTGGTTAAAGCACCAACACACCCTGCTTCGTGGAGCTTCTTGGACTGAGTTCCCCCAGGGCAGGGACGTCTGTCGTGCTCACCATGCAGGCACTGCAAGGCAAACAAGGTGCCAGTGGATAT
>gene=hg18_chr16_15705855_15706184_+; species=SPECIES_3
TTTATGCATACTCTGTGGGGCCAGTATAAAGGGGAACTGTTCTCGCTGTACTTCCTTGCCTTCAAAGGAGGGGGGTTTAGGTTTTCAATTGGGGTAGAAATGAACATAGGCAGTGTTGATGGATGCCAGAAGTTCTTGGTTAAAGCAACAGGGCCCCCTGCTGTGTAGAGCTTCTTGGTGTGAGTTCTCACAGGGCAGAGGTACCTGTCTTACTTACCATGCAGGCACTGCATGGCCTATAAGGTGCCAGTGAATAT
>gene=hg18_chr16_15705855_15706184_+; species=SPECIES_4
TTTATTCACACCCCGTGGGGCAGGTCTGGAGGAGAACTGTGTTCTCTGCGCCTCCTGCCCTTCAGAAGGGGTGGGTTTAGCTTTTCAGGTGGAGGTGAAATGAGCAAGGGCAGCCTTGATGGACACCGCGTGCTCTTGCTTAAAGCAACAGCGCCCCCTGCTTTGTGCAGCTTCTCGCACTGAGTTCCCGCAGGGCGGGCACGTCTGTTTTGCTGACCACTCAGTCACTGCATGGCATGTAAGGTGTCAATGAATAT
>gene=hg18_chr19_63784292_63784634_+; species=SPECIES_0
TGGCCCGAATCTCTCCTTAGAGACTGTAATTATCTTTACCAGGTGTTACCCAGCCTTGTGCTCATTTTACAGCGCGAGTCATGGCTGGCCTTAGTGGCAAAAGTGCTATCAGCGGGCTCAGTGCAGGAACACCCCCGTTCTGGAGGACTCCCCTCCAGAAGAGGCCGCGGCTCGCGATTACGGCATCTGGTAGGATCGCAAGGCC
>gene=hg18_chr19_63784292_63784634_+; species=SPECIES_1
CGGCCCGAATCTCTCCCTAGAGACTGTAATTATCTTTACCAGGTGTTACCCAGCCTTGTGCGCATTTTACAGCGTGGGTCAGGGCTGGCCCTAGTGGCAGAGTTGCTATCAGCGGGCTCAGTGCAGGAATACCCCCATTCTGGAGGACACCCCTCCAGAAGAGGCCGCGGCCCGCAATTACGGCATCAGGTGGGACCGCAAGGCC
>gene=hg18_chr19_63784292_63784634_+; species=SPECIES_2
TGGCCTGAATCCACCAGGCGAGACTCCAGTGGTGACCTCGATGGTTTCCCCAGCCTTGGGCACTTAGCACCAGTAAATGCCGGTTTTGCAGCGCCGGGGCAGGGGCGATCGGCAGCCACAAGGTGGGAGCAGAAATATGCTGGAGAGCCTGCCTGGAGAGGCCGCCGCGCGCCAGCGCCAGAGCGCGAAGCGGGACTGCAAGGCC
>gene=hg18_chr19_63784292_63784634_+; species=SPECIES_3
TGGGGAGACTCTGTCAGGCAAGGCCCTAGTTGGGACTTCCAAGTACTACGCAGCCCTGTGCTTGTCCTACAGGTAGAGGCAGGTGTGGCAGGAGAGGCCAAGAGGCTCTGGACAGGCACTGGGAGAGACAAGGCACGTGCTCAGGGATCCCCCTGCAGAAGGCACCCCGGGTCTCCGCCACAGTGCCAAGCGGGACCGAAAGTCC
>gene=hg18_chr19_63784292_63784634_+; species=SPECIES_4
GGCTGGGGATCTGTCAGTCAAGGCTGCAGTTGGGACTCCCATGTGCTACACAGCCCTGTTCTCCTCTCACAGGCAGAGGCAGGCCTGGCAGGAGAGGCCAAGAGGCTGTGGATGGGCAGTGGGAGAGAGCAGGTGCATGCTTGGGGACCCCCCTGCAGAAGGCGCCCCGGGCCTCCGTCCCAGTGCCAGGCGGGACCGGAAGTCC
>gene=hg18_chr5_115431700_115432010_+; species=SPECIES_0
ATGATTTCTATGATTTTTGCATATATTCTTGAATGATGAGGTATTTGCATTTTGTAATTTTTCCTAAAAACGATAACAGAAAATACATGAATGGTTTTGGCTCCCTCTGCTGGCCATTTATATGCACTAGGTTTTACACAGAACAAAATCAAGACCTTTCAAATGGATTTGGAATTTATCTGGAATGATTCTATTTTTTTTAA
>gene=hg18_chr5_115431700_115432010_+; species=SPECIES_1
ATGATTTCTATGATTTTTGCATATATTCTTGAATGATGAGGTATTTGCATTTTGTAATTTTTCCTAAAAACGATGACAAAAAATACATACATGGTTTTGGCTCCCTCTGCTGGCCATTTGTATGTACTAGGTTTTACACAGAACAAAATCAAGACCTTTCAAATGGATTTGGAATTTATATGGAATGATTCTATTTTTTTTAA
>gene=hg18_chr5_115431700_115432010_+; species=SPECIES_2
ATGATTTCTACAACTTTTGCATATATTCTTGGAAGATGAGGCATTTGCATTTTGCAGTTTTTCCTAAAAAGCTTTGTAGAAAATGTATGCTTGGTTTTGGCTCCCTCTGGTGGCCAGTCATATGTACTAAGTTTTATGCAGAACAAAACTGAGACCATTGAAACAGATTTGGGGTTGGGCAGGAGGGACGCAATGGGTGGCAA
>gene=hg18_chr5_115431700_115432010_+; species=SPECIES_3
ATGATTTCTGTGATTTTTGCATATATTTTGAGAAGATGAGGCATTTACATTTTGCAGTTTTTCTTAAAAGGTTTGGGAGAAAATACATGCTTGGTTTTGGCTCCCTCTGCTGGCCACTCTTGGGCATTAAGTTTTACACAGAACAAAACCAAGAGTACTGAAATAGATTTGGGGTTTCCCTCAAGGTTTATTATTTTGTTTAA
>gene=hg18_chr5_115431700_115432010_+; species=SPECIES_4
ATGATTTCTATGGTTTTTGCATATATTCTTGGAAGATGAGGCATTTGCATTTTCCAGTTTTTCTTAAAAGCTATGAGAAAAAAAACTTGCATGGTTTTGGCTCCCTCTGCTGGCCATTCATAGAAACTAAGTTCTGCACAGAACAAAACTAAGACCGTTGAAACACATTTGGGTTTTGACAAAACTAAATTTATTTTTTTTCC
>gene=hg18_chr11_240686_241030_+; species=SPECIES_0
GGTCTATTATAGAACGAATTCCAGACCCCAGTTAAGTAACTGATGTCTTTCTACTTTACAGCCTGATTTAGCAGCTAATGAAGCCCAGCTTCTGAGGAAAATTCAGTTGTTGTGCCTCATGGAGGTAAGCGAACCCAGGAGCACTTTGGTTTCAGATTTTGCAGGGGGGCACTCTCCAAGCGCCGCTTCACCACCT
>gene=hg18_chr11_240686_241030_+; species=SPECIES_1
AGTCTATTAGAGAGCGAATTCCAGACCCCAGTTAGGTAACTGATGTCTTTCTACTTTACAGCCTGATTTAGCAGCTAACGAAGCCCAGCTTCTGAGGAAAATTCAGTTGTTGTGCCTCATGGAGGTAAGCAGACCCGGGAGCACTTTGGTTTCAGATTTTGCAGGGTGGCACTCTCCAAGCGTCACTTCACCACCT
>gene=hg18_chr11_240686_241030_+; species=SPECIES_2
TCTCTGCTGTAGAAAGAGTTTCAAACCCAGGCTAGGTAACCGATGTTGCGTTGCTTTACAGCCTGATCTAGCAGCCAACGAAGCCCAGCTTCTCAGGAAGATTCAGTTACTGTGCCTCATGGAGGTAAGCAGACCAGGGCCTACGTTGACCTAAGACCCTGCCGGGAGGCACGCTGAAGGCGCCCCCCCAGCACCT
>gene=hg18_chr11_240686_241030_+; species=SPECIES_3
GATCTGCTGTAGAAAAAATTTCAAACCCAGGTTAGGTAAGTGATGTCTTTCTCCTTTTCAGCCTGATTTGGCAGCCAACGAGGCCCAGCTGCTGAGGAAAATCCAATTGTTGTGCCTCATGGAGGTAAGCAAGCCAGGAACTACTCTGATTTCAGACCCTGCAGAGAGGCACTCTCTAGGCCCCCCTCCATCACCT
>gene=hg18_chr11_240686_241030_+; species=SPECIES_4
GATCTATTGTAGAAAGAATTTCAAACCCAGGTTAGGTGACTAATGTCTTTCTACTTTACAGCCTGACTTAGCGGCCAATGAAGCGCAGCTTCTGAGGAAAATTCAGTTGTTGTGTCTCATGGAGGTAAGCAGGCTCGGGAATATTTTGACTGCAGACCCTACAGGGAGGCACTCTCTGAGCGCCCCTCCACCACAT
>gene=hg18_chr3_52240618_52240853_+; species=SPECIES_0
TAAGAGGCCTCTCTCCCGGAACAGACAGGTGCCTCTGGAGGAACTCGGTGGGCTCTGCGCTGGCACACCTGGCAGAGGGCCGGACGCGCAGAGGGGGAGCCCTCGTCAGCCTGATCACAGCCTCGGAGCCAGGCTGATGCCTGGAAGCAGAGACCCAGGCTGGGGCCAGGGACTTGCCCTCTC
>gene=hg18_chr3_52240618_52240853_+; species=SPECIES_1
TGAGAGGCCTCTCTCCCGGAACAGACAGGCACCTCTGGAGCCACCCGGTAGGCTTTGCACTGGCACACCCGGCAGAGGGCCAGACGCGCAGAGGGGGAGCCCTTGTCAGCCTGACCACCGCCTCGGAGCCAGGCTGATGTCTGGAAGCTGAGACCCAGGCTGAGGCCAGGGCCTTGCCCTCTC
>gene=hg18_chr3_52240618_52240853_+; species=SPECIES_2
TGAGACTTCTCTGTCCAGGAGCAGGCATGAGCCTCTGGGGGGACCAAGTCCCCTTTGTGCCCACTCACCCAGCAGAGGGCGGGCTGCGTAGAGAGGGAACCCTCACCAGCGCAACCTTTGCCTCAGAGCCAGGCTGACGGCGGGAAGCTCTGAGCCAGGCTCAAGTCAGGACCTTGCCCTCCC
>gene=hg18_chr3_52240618_52240853_+; species=SPECIES_3
TGAGACCCCTCTCTCCAAGTGCAGCCAGGAACCTTTGCTGGGACCGGGTCAAGGTTGCGCCCATATACCCAGCAGGGGGTCGGATGTGTTGAGGTGGAGCCCTCTCCACTCTGACCTCTGCCTCAGAGCCAGGCTGAGGGCTGGAGCCTCTGAGCCAGGCTCAAGCCCGGGCCTTGCCCTCTC
>gene=hg18_chr3_52240618_52240853_+; species=SPECIES_4
TGAGACCCCTCTCTCCAGGAGCAGGCAGAAGCCTCTAGAGGGACCTGATCATCTTCGTGGCCATGCACCCAGCAGAGGGACGGATACGTAGAGGGGGAGCCCTCACCAGAGCAACCTCTGCCTCAGAGCCAGGCTGATGACCGGAGGCTGAGACCCAGGCTCAAGCCAGGGCCTTGCCCTCTC
>gene=hg18_chr17_37522299_37522628_+; species=SPECIES_0
ATTCTTGTGATGCGAACCAGTAGGTGTGGCTTGGTCCGTCTGTCAACAGGTGGTTTCCTAATCCAGTTATCAAAGTACGGCTGCCACCTTGTGGGGATGTAGGAACGGGCCACTAAGGAAGAGCGCTGCTGCTCCGAACGGCCCAAACCAGGAGTTGGACTGGGGAGCCGCCTCACCTTGACCTGCTCATTCGAGGTGACAGCACAGAAG
>gene=hg18_chr17_37522299_37522628_+; species=SPECIES_1
ATTCTTGTGATGAGAACCTGTAGGCGTGGCTTGGTCTGTCTGTGAACAGGTGGTTTCCTAATCCAGTTATCAAAGTACGGCTGCCACCTTGTGGGGATGTAGGAACGGGCCACTAAGGAAGAGGGCTGCTGCTCCGAGCGGCCCAAACCCGGAGCTGGGCTGGGGAGCGGCCTCACCTTGACCTGCTCATTCGAGGTGACAGCACAGAAG
>gene=hg18_chr17_37522299_37522628_+; species=SPECIES_2
ACTCTTCACAAGCCAACCCCTGGGCTGGTGCTGGCCCAGCCGGCAACCAGTGGAGCCTGACTGTGGGTATACGGAAGCAGGTGCCACACACTCGCGATGAAGATGCTCCCATCTCTGGACGTGGACTGCCACTCTGCCGCTTCTGCACCACATCCTGCGTTTCGCGTGAGCCTTACCTTGACTTGTTCGTTAGAGGTTACAGCGCAGAAA
>gene=hg18_chr17_37522299_37522628_+; species=SPECIES_3
TCTCTTTCAAAGATAACTCATAAAAAAGGGGTGGTCCATTTGTCAACAAGTGTTTTCTTAATGCAGTTACCAAAGGACAAGTGCCACCTTGTGGGGCTGGAGGAACTGCCTACTAAGGAAGGGGGCTGTGGCTCTGACAGTCCCAAACCAGAAGCTGGGTTGGGAGCAGGTCTCACCTTCACTTGCTCATTTGAGGTGACAGCGCAGAAG
>gene=hg18_chr17_37522299_37522628_+; species=SPECIES_4
AGTCTGGTGATGAGAAGTGTTGAGCGTGGCTTGGTCCATTCGCCAACAGGTGTTGCCTTAATCCAGTTACCAAACTACAACTGCCACCTGGTGGGGGTGTAGGAACTGTCTATTAACGGAGGTGACTGCTGTTCTGACCGATCCAAACCAGAAGCTGGGATGGAGGCATGCCTCACCTTGACCTGCTCATTGGAGGTGACAGCACAGAAG
>gene=hg18_chr10_81679205_81679482_+; species=SPECIES_0
AGAAACAGCAAAACTCATTTTGGAATATGGTTACGGACACAGCCTATTCCTCGTGCTGCCCCCTGCTGGTTCCTCAAGAAGGCCAGCAAACAGAACTCAGCCCAGCCGAGTGGTGTAACTTCGGTCCTCTCGGTTGCCGGTTGCTTTGTCACTGGT
>gene=hg18_chr10_81679205_81679482_+; species=SPECIES_1
AGAAACAGCAAAACTCATTTTGGAATATGGTTACGGGCACAGCCTATTCCTCGTGCTGTCCCCTGCTGGTTCCTCAAGAAGGCCAGCAAACAGAACTCAGCCCAGCCGAGTGGTGTAACTTCGGTCCTCTCCGTTGCCGGTTGCTTTGTCACTTGC
>gene=hg18_chr10_81679205_81679482_+; species=SPECIES_2
AGAAGTAGCCAGATTGGTTTTGGAATATGGCTCTGGGCACAGCCTATGCTTCCTGCTGCCCTCTGCTGGCATCTGAAGAGGGTCAGCAAACAGATCACAAAGCAGCCGAGAGGTGAGACTTCACTCCTCTTCCTTCCCGGTTGCTCCATCTCTTAA
>gene=hg18_chr10_81679205_81679482_+; species=SPECIES_3
AGAAGCAGCCAGACTTGGTTTGAAACATGGCTCTGGGCACAGCCTATGCCGCCTGCTGCCCTCTGCTGTCTTCCCAAGATGGGCAGCAAAGAGTGGAGGGTGGTGTGTAGGCCTGTAACTTGAGGCCTCCTCCGTCCCGTCTGCTAGGTTTCCTAA
>gene=hg18_chr10_81679205_81679482_+; species=SPECIES_4
AGAAGCAGCCAGACTCATTTTGGAAAGTGGCTCTGGGCGCAGCCTACTCCTCCTGCTGCCCTCTGCTGGTGTCTGGAGATGGGCAGCAACCAGGTCACAGGGCAGCCGAGGCCTGTATCTGCACTCCGCTCCCTTTACCGTTTCACCCCCACTTAA
>gene=hg18_chr7_22566074_22566324_+; species=SPECIES_0
GTGTCAGCCATGGGCCCCAGCAAGGGCAAGTCCACGTTTATTCCAATGTGTCAACAGTCTCTTCCAGCACAAGGTGGCAGCACCGGCATACAAATCTCTATATACCCGAACTTTAAATCATCACAAAAGCATGGGAAAGCCACGTGAACTGCATTTTTCTAT
>gene=hg18_chr7_22566074_22566324_+; species=SPECIES_1
GTGTCAGTTATGGGCCCCAGCAAGGGCAAGTCCACGTTTATTCCAATGTGTCAACAGTCTCTTTCAGCACAAGGTGGCAGCACTGGCATACAAATCTCTATATACCCTAATTTTAAATCATCACAAAAGCATGGGAAAGCCACATGAACTGCATTTTTCTAT
>gene=hg18_chr7_22566074_22566324_+; species=SPECIES_2
GTCCCAGGGATGCTCACCAGCAAGGGCAAGCCCACATTCCTTCTAATGTGTCAACACCACCTTCCATCAGTAGGTGGCAGCCCGTGCCTACAAATTTCCACATACTGGAACTAAAAACTGTCACAAAAGCATAAGAAAGCCTAGTGAACAGCATTTTTCTAC
>gene=hg18_chr7_22566074_22566324_+; species=SPECIES_3
GCGTCAGCGACGATCACCAGCAAGGGCAGGCCCGCATTTATTCCAACGCCGCAATAGCACCTTTCGTCACTAGGTGGCAGCACACGCCTACAAATCCCCACGTGCCCGAAAAAAAAAGGATCCCAAAAGCATAAGAAAGCTACATGAACAGCCTTTGTCTAC
>gene=hg18_chr7_22566074_22566324_+; species=SPECIES_4
ATGTCAGGAGTGGGCCCGAGCAAGGGCAAGCCTACGTTTATTTCAATGTGTCAATAGCACCTTCCATCACTAGGTGGCAGCACATGCATACAAATCTCTATATACCCGAATTAAAAACCATCACAAAAGCATAAGGAAGCCACGTGAAGAGCGTTTTTCCAC
>gene=hg18_chr15_73763206_73763423_+; species=SPECIES_0
GCCCTCAGGCAGCCCTGGCAGGAGGGCCATAAGGGCAGGACCCAGCTAGGTCTGAGCAAACACAGTAGATGGCACCACCTGGTGGCTGTGTGCCACACAGCCGTCCTGGCCTGTGGTCCAGAGCACTGTACTTTTGGGGCTTCCGCACCACCAGGCCACCCGCTACGGGCACATCCTAGACACCAAGG
>gene=hg18_chr15_73763206_73763423_+; species=SPECIES_1
GCCCTCAGGCAGCCCTGGCAGGAGGACCATAAAGGCCGGACCCAGCTGGGTCTGAGCAAACACAGTAGATGGCACCACCTGGTGGCCACGTGCCACACAGCCGTCCCAGCCTGTGGTCCAGAGCACTGTACTTTCTGGGCCTCTGCACCACCACGCTGCCCGCTATGGGCACATCCTAGACACCAAGG
>gene=hg18_chr15_73763206_73763423_+; species=SPECIES_2
GACCTCAGCGAGCTCTGGAAGGAGGCGTAATGAGCCAGGCCTTAGCAGGGCCTGTACAAACACAGTGGACAGCACCACCTGGTGGCGAAATGGCACACAGCACCATCTGACTGTGGTCCCGAGCCCTGAACCTCTGCGGCCTCCCCGGCACCGGGCTGTTCCCCACAGGTACATCCTATACACCAAAG
>gene=hg18_chr15_73763206_73763423_+; species=SPECIES_3
ACCCCCGGGGAGCCCTGGAAGGGGGAGCACGGAGGATGGGCTTAGCGGGGCCTGCGCAAACGCTGAGGACAGCATCACCTGGTGGCCAAGGGCCACACAGCAGCACCGGCCTGTGGTCCGGAGCCCGCAGCTTCTGCGGCCGCCCCACCCCTGGACCACTCCCCACAGCCACAGCCTCTGCATCAAAG
>gene=hg18_chr15_73763206_73763423_+; species=SPECIES_4
GACCCCAGCCAGGTCTGGAAGGAGGCGCAAATGGGCAGGGCTTAGCGAGGTCTGCACAAACACGGTGGATAGCACCCCCTGGTGGCCAAGTGCCACACAGCACCACCCGCTTGTGGTCAGGAGCCCTGTACCTCCATGGCCTCTCCACCACTGAGCTGCTTCCCACAGGCACATCCTATACACCAAAG
>gene=hg18_chr19_44052257_44052710_+; species=SPECIES_0
CTCTCCGCCTGGCTCCAACTCTCAAGGCTCTCCCCACCACGTAGAGTTACCCCTCCCTTACCTTGGTTCTCGCCTCGAGCCAGGCCCGCATAGACATCTCTGCACACCTCCAAGAGGAGCGCCACCTTGCGGCGCGGGGCGCAGGCAGCGTGGAGGTGCGCAAGGCGCTCGTGGATGCGGCTCCGCAAGGCGGGGGCGGGGCTCTGCCCTTCCGGTCCCGGCCCCTGTGCCCCCGGAGGCCCCGCCCCCGCCCGCAGGGCTGTCTGTCGCC
>gene=hg18_chr19_44052257_44052710_+; species=SPECIES_1
CCCTCTGTCTGGTTCCAACCCTCAAGGTGCTCCCCACCACGTAGTGTTACCCCTCCCTTACCTTGGTTCTCGCCCCGAGCCAGGCCCGTGTAGACATCTCTGCACACCTCCAACAGAAGCGCCACCTTGCGGCGCGGGGCGCAGGCAGCGTGCAGATGTGCAAGGCGCTCGTGGATGCGACTCCGCAAGGCGGGGGCGGGGCTCTGCCCCTCCGGCCCCGCCCCCTGTGCTCCCGGAGGCCCCGCCCCCGCCCGCAGGGCTGTTTGTCGCC
>gene=hg18_chr19_44052257_44052710_+; species=SPECIES_2
TTCTCTGCCTGGGTCCAACCCTCAAGTCACTCCACATCCAGTAGCCAAACCCCTACTTTACCTTGGTTCTCCCCACGAGCCAGACCCTCGTATACGTCACTGCACACCGCCAGCAGGAGCGACACCTTGCGGCGCGGGGCGCAGGCGGCGTGGAGGTGCGCCAGGCGCTCATGAATGCGGCTCCGTAGGGCAGGGGCGGGGCTTCGCTTCTCACGCCCCGCCCCCTGGGCTCCCGGAGGCCCCGCCTCCGCCCGCAGGGCTACCTGTCGCC
>gene=hg18_chr19_44052257_44052710_+; species=SPECIES_3
CTCTCCACCCGGCTCCGACCCTCAAGCTACGGCGCATCCAGGGGAGCAAAGCCCCCTTTACCTTGGTTCTCGCCCCGAGCCAGGCCCGCGTAGACGTCACTGCACACGGCCAGCAGCAGCGCCACCTTGCGGCGTGGGGCGCAGGCGGCGTGGAGGTGCGCCAGGCGCGCGTGGATGCGGCTCCGCAGGGCGGGGGCGGGGCCCTGCCCCGCCAGCCCCGCCCCCTGGGCTCCCGGAGGCCCCGCCCCCGCCCGCAGGGCTACTTGTCGCT
>gene=hg18_chr19_44052257_44052710_+; species=SPECIES_4
TCTTCTACTTGGTTCCCACCCCCAAGACACTTCCAGTCCAGTAGAGCAACGCTTCCTTTACCTTGTTGCCCACCCGAACCCAGTCTTGCGTAGACGTCACTGCACATCGCCAGCAGCAGCGCCACCTTGCGGCGTGGGGAGCAGGAGGCATGGAGATGCTCCAGGCGCGCGTGGATGCGGCTCCGCACGGCGGGGGCGGGGCCCTGCCCCTCAGGCCCCGCCCCCTGCCCTCCCGGAGGCCCCGCCTCCGCCCGCAGGGCTATTTGTCGCC
>gene=hg18_chr2_27038153_27038375_+; species=SPECIES_0
GCTGGTTCCTTTCTGCGTGGTCTCTGTCTGGTTTGGCATTTTCGCTCCCCAAGTCCTGGATCTTTGGGATGGCCCGTGGCCACTGTACTACCTGTAAAGGCCTCCAGATGGCGCTTTCAGCTCATCAGTGGTCGCTGCTTTGGCTAGAACAGAAGGTGTCAGGTTACCAGCCCAATCCCTGCC
>gene=hg18_chr2_27038153_27038375_+; species=SPECIES_1
GCTGGTTCCTTTCTGCGTGGTCTCTGTCTGGTTTGGCATTTTCGCTCCCCAAGTCCTGGATCTTGGGGATGGCCCGTGGCCACTGTACTGCCTGTAAAGGCCTCCAGATGGCGCTTTCAGCTCATCAGTGGTCGCTGCTTTAGTTAGAACAGAAGGTGTCAGGTTACCAGCTCAGTCCCTGCC
>gene=hg18_chr2_27038153_27038375_+; species=SPECIES_2
ACTAGCTCCTTTCTGCGCTGTCTCTGCCTTGTTTGGCCTTTTCGCTTCCCAGGTTCTGGATCCAAGAGATGGCCCCTGGCCACAGTACTACCCATAAAGGCCTCCAGGTGGCGCTCTAAGCTTATCAGTGCCTGCTTCTTTGGTTTTAATATGAGAGAGCTGTACATCATCAAAATGCTGGGC
>gene=hg18_chr2_27038153_27038375_+; species=SPECIES_3
ACTGGCTACTTTCGACCCTGTCTCTGCCTTGTTTGGCCTTTTCGCTCCCTAAATCCTGGGTCCTCGGGATGGCCCTTGGCCGCAGTAGTACCCATAAAAGCCTCCAGGTGGCGCTTTAAGCTCATCAGTGGCTGCTTTTTCCTCTATAATAGGAGAGATCAGGTTACCATCTCCATCCCAGGC
>gene=hg18_chr2_27038153_27038375_+; species=SPECIES_4
GCTGGCTCCTTTCCACCCGGTCTCTGCCTTTTTTGGCTCTTTCGCTCTGCAAGTCCTGGGTCCATGGGATGATCTCTGGCCACAGTACTACCCATAAAGGCCTCCAGGTGGCGCTTTAAGCTCACCAGTGGCTGCTGCTTTGGCTATAAGAAAAGCTGTCAGGATACCATCTCAGTCCCAGCC
>gene=hg18_chr2_128065593_128065893_+; species=SPECIES_0
TCGTCGTCAGTGAAGCGCAGCTAAACACTTACCCGGAAGCTCAGTGTGGCTGGACCCCACCAGCAGTTGGCGCTGTGACCCTGCAGGTGGGTAACTGCCTGCTGGTGGGTTTGCCACATCAGAGCGTTCCCGGGTCCTCAGAGTTGTAGGTGAGAGGGCTCTCTAGAATCCAACCCCTGCAGGGACATCA
>gene=hg18_chr2_128065593_128065893_+; species=SPECIES_1
TCGCTGTCAGTGAAGCGCAGCTGAACACTTACCAGGAAGTGCAGTGTGGCTGGACCCCACCAGCAGTTGGCGCTGTGGCCCTGCAGGTGGGTAACTGCCTGCTGGTGGGCTTGCGGGATCCGAGCGTTCCCGGGTCCCCAGAGTTGTAGGTGAGGGGGCTCTCTAGAATCCAACCTCTGCAGGGACATCA
>gene=hg18_chr2_128065593_128065893_+; species=SPECIES_2
TAACACTGGACAAATGGAAGAAATCTAGTTGCCCAAAACTGCTGGGTGGCTTGACCGCATTAGCAGTTGCCTCGGTGGCCCTCCAAGTGGGTGACTGCCTGCTGGTAGGCTTGCCAGATTGGAGCATGCACTAGTCCCCAGACTTCCAGGTGAGGGGCCCCTCTAGGGTGCCAGCCATGCTGAGCCCCCA
>gene=hg18_chr2_128065593_128065893_+; species=SPECIES_3
GAATGCTCAATAAGTGGAAGCCAATTAGTTGCCCAGAACTGATGGGGGGCTGGACCCCATCAGCAGTTGGCTCTGTGGCCTTCCGTGTGGGTAACTGCCTGCTGGTGAGCTTGCCAGATTCGAGTGTGCCCTAGTCCCCCGGCTCGGAGGTGAGGAGGTTGTCCAGAAGCTAAGCCATGCTGGGCCGTCA
>gene=hg18_chr2_128065593_128065893_+; species=SPECIES_4
TAACGCTCCATAAGTGGGAGCTAACCAGCTGCCCAGAACCACTGTGTGTCTGGACACCACAAGCAGTTGCCTCTGGGGTCCTCCAGGTGGGTAACCACCTGCTGGTGGGCTTGCCGGATTAGAGTGTGCCGGAGACCTCAGAGTTGGAGGCGAGGGGCCTCTCTAGAGGCCATGCCCCGCTGTGCCGTTA
>gene=hg18_chr6_118993135_118993498_+; species=SPECIES_0
TAGGTACAAGGTTTTCAGATTTTCATGTTAATTAGTCTCAAATGCTTTGCAAGTATCAACAACACTTTTCGTTGTAACATTTCTGCCTATTAACTTGCAGGGAAAAGGAAATGCAAAACAATCTGTGAACACTTGTTATATGCACTGTAAGTGTGCTAGTACTCATAACATCCACTGGAGGGAAGCAAACACTAGATTTTGCACCTTACCTGCATTGGTGTTTCACTTCCTTGTCGAAAGTCTTCAATTTGCTGCTGTTGCCAAGGAGCTAAACTGTAAGAATCCTCTGT
>gene=hg18_chr6_118993135_118993498_+; species=SPECIES_1
TAGGTACAAGGTTTTCAGATTTTCACGTTAATTAGTCTCAAATGCTTTGTAAGTACCAACAACACTTTTCGTTGTAACATTTCTGCCTATTAACTTGCAGGAAAAAGGAAAAGCAAAACAATCTGTGGACACTTGTCATATGCGTTGCAAGTGTGGTAGTACTCATAACATCCACTGGAGGGAAGCAAACACTAGATTTTGAGCCTTACCTGCATTGGTGTTTCACTTCCTTGTCGAAAGTCTTCAATTTGCTGCTGTTGCCAAGGAGCTAAACTGTAAGAATCCTCTGT
>gene=hg18_chr6_118993135_118993498_+; species=SPECIES_2
CAAGTACAAAGTTTCAAGTTTTCCATGTTAATAAGTCTCAAATATTTTTAAAGTATCAACAATACTTCTAGTTATAACATTTATGCTTATTACTGTCCACGGGAAAGGAAAAGTAAAGCAATCTGTGGACACATGTCAAATGCACTTCAAGTGTGCTAGTACTCAGAGCATCCACTGGAGGGAGGCAAACACTAGGTTCTGAGCCTTACCTGCATTGGTGTATCCCTTTCTTGCCGAAACTCTTCAATTTGCTGCTGCTGCCAAGGAGCTAAACTGTAAGAGTCCTCTGT
>gene=hg18_chr6_118993135_118993498_+; species=SPECIES_3
AAGGTACAAGATTTTAAGCTTTTCATGTTAATCAGCCTCAAAGATGTTTCAACTACCAACAGTACTTTGGGTTATACCACTTATGCTTAGTAACTTGCAGGAAAAAAGGAAAGGAAAACAATCTGTGGACACATGTCCTATGCATAGCAAGTGTGCTAGTTCTCATAACATCCACTGGAGGGAAGCAAACACTAGATTTTGAACCTTACCTGCATTGGTGTTTCATTTTCTTGTCGAAACTCTTCAATTTGCTGCTGTTGCCAAGGAGCTAAACTGTAAGAATCCTCTGT
>gene=hg18_chr6_118993135_118993498_+; species=SPECIES_4
TAGATACAAGATTTTAAGCTTTTCATTCTAATCAGTCTCAAACGCTTTTTAAGTATTGACAACACTTTCCGTTACAATATTTATGCTTACTAATTTGCAAGAGAAAGGAAAAGCAAAACAATCTGTGGACACATGTCATGTGCACTGCAAGTGTGTTGATACTCACAACATCCACTGGAGGGAAGCAAACACGAGATTTTGAGCCTTACCTGCATTGGTGATTCACTTTCTGGTCGAAACTCTTCGATATGCTGCTGTTGCCAAGGAGCTAAGCTATAAGAGTCCTCTGT
>gene=hg18_chr14_76589270_76589776_+; species=SPECIES_0
TGGGACAGGCTGGTTGAGGGGCCCTTTCTGTCTAATACACGGGACAGGATTGCAAAGGGGGCCTGGGAGGTGAGCCCACTGGAAACAATGTGTGCGCGCCCCCTGCTGGCTGCGAGCAAGGTCCCGCCTGTCCGCTGGGGGTCTTCAGGTGGTCGTGTTAGCACCACCTGCTGGCCGGGTCAATTGACCCATATTCACAGATCACCACAGGCTTTGGAGG
>gene=hg18_chr14_76589270_76589776_+; species=SPECIES_1
TGTGACAGGCTGGTTGAGGGGCCCTTTCTGTCTAACACACCGGACAGGATTGCGAAGGGGGCCTGGGAGGTGAGCCCACTGCAAACAATGTGTGCGCGCCCCCTGCTGGCTGCGAGCAAGGTCCCGCCTGTCTGCCAGGGGTCTTCAGGTAGTCATGTTAGCACCACCTGCTGGCCGGGTCAATTGACCCATATTCACAGAGCACCACAGGCTTTGGAGG
>gene=hg18_chr14_76589270_76589776_+; species=SPECIES_2
TGGGACAGGCTGGTTCAAGGGCCCTGTGTGTGCAACCCACGGCACAGGACCGCGATGGGCACCCGGGAGGTGAGCCCACTGGAAACAATGTGTGTGCGCCCCCTGCTGGCTGAGGGCAAGGTGCAGCCTGCCTGCTTGGGGCGGGAAGGGGGACCTCTTAGCATAACTTGCTGGCCTGGTATGTTGACCCACACCCACGGAGTACCGCAGGTTTTGGAGG
>gene=hg18_chr14_76589270_76589776_+; species=SPECIES_3
GAGGGCAGGCTGGTTCATCTACCCAGTAAGGCTCACACCCATCACAGGAATGTGCTAGGCGCCTGGGAGGTGAGCCCACTGGAAACAATGTGTGCACGCCCCCTGCTGGCCGGGAGCAAGGCGCAGCCTCTGGGCTCGGGGGGTGCAGGGGGACCTGTTAGTACAACCTGCGGGCCTGGTATATTGACCCTTATTCACAGAGCATGCCAGGTGTTCCAGC
>gene=hg18_chr14_76589270_76589776_+; species=SPECIES_4
CGGGACAGGCTGGTGCACGCGCCCTACGTGTCTAACCCACATCACAGGCCCGTGCCGGGCGCCTGGGATGTGAGCCGGCTAGAAACAATGTGTCTGCGCCCCCTGACGGCGGGGAGCAAGATGCAGTCTGCCGGCTCAGGTGGTGCAGGGGGACCAGTTAGCACCACCTGCTGGACGGGTAAATGGAACCATACTCACAGAGCACCACAGGCTTTAGAGG
>gene=hg18_chr9_135012815_135013057_+; species=SPECIES_0
GCCGCCAGAGGCCTGCCGGCTCTCCCTGATCCAGTTGCTCCATGAGTACAGTGGGCACTGCCTCCCCCTGGTGGCCGGCACTAGCACAGAGCCTCAGCAGAAACCCAGAAAACAAAACACACACCTTTGTTTGGGTGTTGTCAAGGTAGCAGCTCTCCTGATCCCAGGGGCAAAGGAGCAGAACCTGCAGGCTCCAGGGGTAATTAAGGCCCTCAG
>gene=hg18_chr9_135012815_135013057_+; species=SPECIES_1
GCCGCCAGAGGCCTGCGGGCTCTCCCTGATCCAGTTGCTCCGGGAGCACAATGGGCACTGCCTCCCCCTGGTGGCCGGCACTAGCACAGAGCCGCGGCAGAAACCCACAAAACAAAACACACACCTTTGTTTGAGTGTTGTCAAGGTAGCAGCTCTCCTGATCCCAGAGGCAAAGGAGTAGAACCTGTAGGCTCCAGGGGTAATTAAGGACCTCAG
>gene=hg18_chr9_135012815_135013057_+; species=SPECIES_2
GCAGCCGGACTCCTGGGGTCCCTCCCTGCGCCAGTCGCACCATGAGCACTGTGGGCACAGCCGCCCCCTCATGATCAGCCCGAGCACTGAGCCCCAGCAGAAAACCAGAAAACAAAACCCACACCTTTGTTTGGGTGTAGTCACGGCAGCGGCTCTCTCTCCCTCACAGGCAAAGGAGCCCGACCAGCTGGCTCCAGGGGCGTGTCAGGACCTCAG
>gene=hg18_chr9_135012815_135013057_+; species=SPECIES_3
GCAGCCAGAATCCTGGGGTCCCTCCCTGCTCCGCTGGCTTCATGAGCACAGTGGGTACAGCCGCCCCCTCGTGGTCAGCCTCAGCATGGAGCCCCAGCAGAAAACCAGAAAACAAAACACACACCTTTGTTTGGGTGTAGCCAAGGCAGCGGCTCTCCCTGCCCTAGAAGTAAAGGAGCAGGATCTGTGGGCTCCAGGGTGGGGTGAGAACCTCAG
>gene=hg18_chr9_135012815_135013057_+; species=SPECIES_4
GGGGCCAGATTCGTGGGGTCCCTCCCTGATCAGGTTGCTCCATGAGCACAGCGGGCAGAGCCGCCCCCTGGTGGTCAGCCCCAGCACTGAGCCCCGGCTGGAAACCAGAAAACAAAACACACACCTTTGTTTGGATGTAGTCTAGGCACTGGATCCACCAGGCCCAGGAGCAAAGGGGCAGGACCTACAGGCTCCAGGGGCCAGTCGGGACCTCAG
>gene=hg18_chr19_19462263_19462501_+; species=SPECIES_0
CCGGGGTCTAATAGACCTCAGGGACAACTTTGAGCTGCCAACCAGTTAACTTTGTCGAGTTTGTTCTCTGGGTCACAGTGCCACCTAGAGGACGTGTCTGTCCTTGGCTGGTTTTCCTGCTGACTTGATTCCTTCGATGAATGTAGAGGCCGAGGCGGGCGGAAGGTCAGAG
>gene=hg18_chr19_19462263_19462501_+; species=SPECIES_1
CCGGGGTCTAATGGACCAGAGGGACAACTTTGAGCTGCCTCCCAGTTAACTTTGTCGAGTTTGTTCCCTGGGTCACAGTGCCACCTAGAGGATGCGTCTGTCCTTGGCTGGTTTTCCTGCTGACCTGATTCCTTGGATCAAAGTAGAGGCTGAGGTGGGAGGAAGGTCAGAG
>gene=hg18_chr19_19462263_19462501_+; species=SPECIES_2
CTCCCCACTAGTGGAAGAATGGGACAACTTTGAGCTGTTTCCCAGTTAACCTAACCGAGTTTGTTCTTTGGGTCATAGTGCCACCTAGTGGGTGAATCAGTCCTTGGCTGGCTTTCCTGCTGATCTGATTCTTTCAACACAGATGGAGGCTGATCTGGAGAGTATGTCAGAG
>gene=hg18_chr19_19462263_19462501_+; species=SPECIES_3
CTGGAGTCTAGAGGAAGAGTGGGACAACTTGGAGCTCTCTCCCAGTTAACTTTATTGAATTTGTTCTCAGGGTCACAGTGCCACCTAGTGGGCTTGTTGGTCTTTGGCTGGTTTTCCAGCAGATCCTAACCCTTCAACACATGTGGAGGCCGATCTTTTTTTTTTTTTAGAT
>gene=hg18_chr19_19462263_19462501_+; species=SPECIES_4
CTGGGGTCTAGTGGAAGAGTGTGACAACTTTGAGCTGACTCTCAGTTAACTTAGTTGAGTTTGTTCTCTGGGTCACAGTGCCACCTAGCGGATACGTTAATCCTCAGCTGGAATTCCTGCTGATCTGATTCCTTCAACTCAAGTGAAGGCCGATCTGGAAAGTATGTTAGAC
>gene=hg18_chr10_86014319_86014745_+; species=SPECIES_0
CACTTCTCTGTCATAAGGAAGAGAGAAGGGGCAGAGATCCGGTGAGGGTGGCGCAGTGCTAGCAGGTACCACAAGGTGGCAGTGCCCTCTCAATGATCAGTACATCCTGAGCCCAGCCCGTTCCTGCAGGTTCCCGTTTCCTTCCTGCTCGTGATACAGAAACCTGACAC
>gene=hg18_chr10_86014319_86014745_+; species=SPECIES_1
CACTTCTCTGTCATAAGGAAGAGAGAAGGGGCAGAGCTCTGGTGAGGGTGGCGCAGTGCTAGCAGGTACCACAAGGTGGCAATGCCCTCTACATGATCAATGCATCCTGAGCCCAGATCGTTCCTGCAGTTTCCCGCTTCCTGGCTGCTCGTGGTACAGAAGCCTGACGC
>gene=hg18_chr10_86014319_86014745_+; species=SPECIES_2
CATTTCTCTGTCATAAGGAAGAGAAAAGGGGGAGAGCAGTGATGAGGGTGATGAAGTACCAGTTTCTGCCACAGGGTGGCAGTGCTAACTCAATGATCAATTAAACCTGGGCTCAGCGCGTTTCTGCAAGCCCAAGCTTCTTTTCTGCTCTTGTTATAGAAGCGTGATGT
>gene=hg18_chr10_86014319_86014745_+; species=SPECIES_3
CATGCCTCTGTCCCAAGGAAGAGAAAAGGGGGAAAGCAGAGGTCAGGACCACGCGGTGCCGGCTTCCCCTGCCAGGTGGCAGTGCCACCTCAGTGATGGCTCCAGCCTGCCCCCGCCCCGGTCCTGCAGGCCCAGGCTTCTTGGCTGCTCTGGGTGCAGAAGCCTGATGT
>gene=hg18_chr10_86014319_86014745_+; species=SPECIES_4
CATTTCTCTGTCGTAAGGAAGAGAAAAGGGGCAAAGAACTGGTTGGGATGGCGCAGTACTGGCTTCTACCACCAGGTGGCAGTGCTAACTCAATGATAAATCTATGCTGGGCCCAGCCCGTTCCTGCAGGCTCAAACTTCTTTTCTGCTCTTGGTACAGAAGCATGATGT
>gene=hg18_chr10_31055690_31055987_+; species=SPECIES_0
GGGTAGGGAATATCCTCTCTCTAACAGATTTCTATCAGTTTGATATAAGCTGTCAGCTGCCTCCCTCCAGCTGGGAAGCCAGGAAAGAAAGCAGGGACTGGCCAGGAAGGAAACGGAAGCGACAAGGAATACTTTGCATCTGGCGAGGGGCAGCCGCGCACGGAAGGCTGTGGCCAGCAGGTGGCGCTGTTGCTCACGCAGACCAAGGCTCCAGCGCGCCGGTCACAGTGCAA
>gene=hg18_chr10_31055690_31055987_+; species=SPECIES_1
GGGCAGGGAATATCCTCTCTCTAACAGATTTCTATCACTTTGGTATAACCTGTCAGCTGCCTCCCTCCAGGTGGGAAGCCAGGAAAGAAAGCAGGGACTGGCCAGGAAGGAAACGGAAGCGACAAGGAAAACTTTGCATCTGGCGCGGGGCAGCCGCGCTGGGAAGGCTGTGGTCAGCAGGTGGCGCTGTTGCTCACGCAGACCAAGGCTCCAGCGCGCCAGTCGCAGTGCAA
>gene=hg18_chr10_31055690_31055987_+; species=SPECIES_2
GGCCAAGATATTTGCGTCCTCTGGAAGATTTATATCAATTTGAAATAATGTGTCAACTATACTCCTCCAACTGAAAAGCCAGAACTCAGAGCCTGGACCAGCTGGGATAGAAAGGCAAATGACAAGAAAAACGTGGCCTCTGGCCAGGGTCCACAGCGGGGCGAAGGCGGGGGCCAGCAGGTGGCGCTGTTGCTCACGCACACGGAGGCGCCAGCCCCCCACTCTGAGCCTAA
>gene=hg18_chr10_31055690_31055987_+; species=SPECIES_3
GGTCTTGCTATATCCGTCCTTTGACAGATTTATATTGATCTGAAATAACCTGTCAGCGGCATTTCTCCAGCTGAAAAGCCGGAACTCAGAGCGGGGACTGGCGGGAAAGGAACTGGAAATTACAGCGAAAACGCTGCAGGCGGCCAGCCGGCAAGGCCGGGAGAGGGCTGTCCCCAGCAGGTGGCGCTGTTGCTCGCGCAGACGGAGGAGCCAGGGCCCCGGTCTGGGCCTGA
>gene=hg18_chr10_31055690_31055987_+; species=SPECIES_4
GGGAAAGAGCTAGGCCAGCTTCCAGACAAGTCTGCCACCCACCCGCAGCCCTCCAGCGGAAAGTCTCCAGGTGAGACGCCAGGACTGAGAGCTGGGGCTGGCTAGGAAGAAAGCGGAAATTACCGAGAAAACGCTGCTTTTGGCCAGGCTCCGCTGGGCTGGGAAGGCCGGCGCCAGCAGGTGGCGCTGTTGCTCACGCAGACGGAGGAGCGAGCCCCCCAGTCTGAGTCTAG
>gene=hg18_chr2_47067702_47068077_+; species=SPECIES_0
AGGACCGAATTGGGAGGCCCATGCAAAAGAGCCCGTGGGTGGGGGGGAGGGTCTCTTCCCCTCACCGCCACTAGAGGGCAGCCGTGGACTCTGGTTGGAGCCTCGCCCCAGGCAGTTCGGCCACCTGGTTGCCAGAAGGGGGCACCTTTCTGACATGGGCTGCTGGGGCCAGGGTCCAGACTATGGTTCTCTTTTGCATGAAACAGCTCTAGGGGTGAAGCAGTGGAA
>gene=hg18_chr2_47067702_47068077_+; species=SPECIES_1
AGGGCCGAATTAGGAGGCCCATGCAAAGGAGCCAGTGGGTGGGGGGGAGGGTCTCTTCCCCTCACCACCACTAGAGGGCAGCCGTGGACTCTGTTTGGAGGCTCGCCCCAGGCAGTTCGGCCACCTGGTTGCCAGGAGGGGGCACCTTTCTGACATGGGCCGCTGGGCCCAGGGTTCAAACTATGGTTTTGTTTTACTTGAAACTGCTCCAGGGGTGAAGCAGTGGAA
>gene=hg18_chr2_47067702_47068077_+; species=SPECIES_2
AGTCCCGAGTTAGAAGGCCCCTCCCCAAGGGCAGGGACCTGGGGTCCTGGGCCACTTCCCCTCGCTGCCACCAGAGGGCAGCCCTGGACTCTGGTTGGAGCCTCGCCCCAGGCAGTTCTGGATGCCGACTACCAGGAGGAGGCATCTCTCAGTTGGGGGTTGGTGAGCCCAAGGTCTTGGCTGTGGTTCTCCTTTGCATGAAGCAGTTCCAGGAGTGAAGCAGCAGAT
>gene=hg18_chr2_47067702_47068077_+; species=SPECIES_3
AGGACAGAATTGAGAGGCCTCTTCCAGAGAGCGAGGGCCTGAGACCCTGCAGCTCGTCCCCTCGAGGCCACCAGGGGGCAGCCGTGGACTCTGATGGGAGCTTCCTCCCAGGTAGTTCCGGGCGCCGGCCGCCAGGAGAGGGCACCTTTCTGACACGGGCAGCGGGGCCCCAAGTCCTAGCTCTGGTTCTCCTTTGCATGAAGCAGCTCCAGGGGTGAGGCAGCAAAT
>gene=hg18_chr2_47067702_47068077_+; species=SPECIES_4
AGGTCGGAATCGGGAGGCCCCTCCCAAAGGGCTGGGGCCTGGGATCCTGGGTTGCTCCCCCTGGCTGCCACCAGAGGGCAGCCACGGACTCTGGTCGGAGCCTCCACCCAGGCAGTTCTGGCCGCCAGCCGCCAGGAGGGGGCGCCTTTCTGACGTGGGCAGCTGGGCCCGGGGTCCTGGCTGTGGTTCTCCTTTGCACCAAGCAGCTCCAGGAGTAAGGCAGTAAAA
>gene=hg18_chr1_24614495_24614900_+; species=SPECIES_0
CCACCTGCCGGGCAGGGGGAGTCCCGCACCATTCTTCCTGTGGCCGCTAGGGGGTCCCCCTCCAGGTGAGCGCCAAGCTCTAGCCCCAGGTCGCTCCCTTATGCTTCAAGCAAGCTTTGCAGCGCAGCCAATTGCCAGGGGCTGTCCCGCCTACTTCCTCGCAGCCACTTGCCTGCGCAATGCCGCCTGACTGGCAGGCAGTCTGGCAAATCAAATCGCGACCTTTG
>gene=hg18_chr1_24614495_24614900_+; species=SPECIES_1
CCACCTGCCGGGCAGGGGGAGTCCTGCAACGTTCTTCCTGTGGCCGCTAGGGGGTCCCCCTCCAGGTGAGCGCCAAACTCTAGCCCCAGGTCGCTCCCCTATCCTTCAAGCAAGCTTTGCGGCGCAGCCAATTGCCGGGGGCTGTCCCGCCCACCTCCTCGCAGCCACTCGCCTGCGCAATGTCGCCTGACTGGCAGGCAGCCTGGCAAATCAAATCGCGACCTCTG
>gene=hg18_chr1_24614495_24614900_+; species=SPECIES_2
CCATCTATAGGGCAGACGGAGCCTTCCAACCCAGCCCGCGTGGCCGCTAGAGGGGCCCCCGCCAGGTGAGCTCGGCGCTCCAGCCCCAGGGCTCGCCCCTACGCGTCCAACGAGCTCCGCGGTCCAGCCAATGCCCGAGGGCTGTCCCGCCCGCCTCCTCGAAGCCGCTCGCGGGCGCGATGCCGTCCGACTGACAGGCGGCCTGGCAAATCGAATCGCGCCTTTGG
>gene=hg18_chr1_24614495_24614900_+; species=SPECIES_3
CGAGCCGTCGGGCAGGGGGAGTCTTCCCACGCCCCGGGCGCGGCCGCCAGCGGGGACCCCTCCAGGTGAGCGCCGGGCTCCGGCCCCGAGCCGCTCCCCTACGCTGCAAGCAAGCTTGGCGGCGCAGCCAATGGCCGGGGGCTGCCCCGCCCACCCCCTCGCAGCCACTCGCCGGCGCGAAGCCCCCTGAGCGGCAGGCGGCCTGGCAAATCAACGCGCGGCCTTTG
>gene=hg18_chr1_24614495_24614900_+; species=SPECIES_4
CCACCTGTCGGGCAGTCGGGGTTTTCCAACGTCCCCCGGGCGGCCGCTAGAGGGGACCCCTGCCGGTGAGCGCAAAGCTCCCGCCCCAGGGCTCTCCCCTACGCTTCAAGCAAGCTTTGCGGCGCAGCCAATAGCCGGGGGATACCCCACCCACCTCCTCGCAGCCACTCGCCTGCGCAGTGCCGCCTGACTGGCAGGCGATCTGACAAATGAAATCGCAGCCTTTG
>gene=hg18_chr5_138992994_138993359_+; species=SPECIES_0
CTTTGTGATTTCTTCCTTAAACATTGTCCCTGTTCTTCCTGTCTCCTGTCACCCCCTGGCTCAGAGGACGGCTGAAGTGCATTTCAGTGCCCACAGATGGAGGTGATGACTGAAGTGTGTTTGCTTATGTGGGGAGTGAGATGTGTCTGAGTGGATGCTAGTGCCTGAGTGGCCAGCAGAGGGCAGTGGTGACCCATGTGACAACCGTGAGGCGTGTGGTCAGTGAATCTGCATGGGCACAACCTGAGAGGGGCTTTTGTTG
>gene=hg18_chr5_138992994_138993359_+; species=SPECIES_1
CTTTGTGATTTCTCCCTTGAACATTGTCCCTGTTCTTCCTGTCTCCTGTCACCCCCTAGCTCAGAGGACAGCTGAAGTGCATTTCAGTGCCCACAGATGACGGTGATGACTGAAGTGTGTTTGCTTACATGGGGAGTGAGATGTGTCTGAGTGGATGCTAGTGCCTGGGTGGCCAGCAGAGGGCAGTGGTTACCCATGTGACAACCATGAGGTGTGTGGTCAGTGCATCTGCATGGGCAGAACCCGAGTGGGGCTTTTGTTG
>gene=hg18_chr5_138992994_138993359_+; species=SPECIES_2
CTTTGTGATTTCTCCTCTTAACACCGTCCCTGCTTATCCTGACCCCTGCCACCCTCTGACTTAACTAATAGTTGGGTTAAGTTTCTGTGCCCTCAGATGGAGGAGGTGACTGAAGGGCTTTTGCTTGGGTAGAGAGCGAGCTGTGTCTGAGTGGATGCTAGTACCTGAGTTGCCAGCAGAGGGCAGTGGTGACCTATGTAACAATCATGAAGTGGGTGGTCAGTAAATCTGCTTGGACAGAATCTGGGAGGGGCTTTTGTTG
>gene=hg18_chr5_138992994_138993359_+; species=SPECIES_3
CTTTGTGATTTCTCCTCTGAACACTGTCCCTGCTTATCCTGCCCCCTGCCACCCTCTAACTTAGGTGACAGATGGGTTAAGTTTCTGTACCCACAGATGGAGGAGGTGTCTAAAGTGCATTTGCTTGGGTAGGGAGTGAGCTGTCTCTGAGTGGATGCTAGTGCCTGAGTGGCCAGCAGAGGGCAGTGGTGACCCATGTAACAACCGAGAGGTGGGTGGTCAGTAAATCTGTTTGGACAGAACCTAAGAGGGGCTTTTGTTG
>gene=hg18_chr5_138992994_138993359_+; species=SPECIES_4
TTTTGTGATTTCTTCTCTGAACACTGTTTCTGCTTATCCTGCCCTCTGCTAACCTCTGACTTAGGTAACAGTTGGGTTAAGTTTCTATGCCCACAGATGGAGGAGGTGACTGAAGTGCATTTGCTTGGTTAGAGAGCAAGCTGTGTCTGAATGGGTGCTAGTGCCTGAGTGGCCAGCAGAGGGCAGTGGTGACCCATGTAGCAGCCGTGAGGTGGGTGGTCAGTAAATCTGTCTGGACAGAATCTGAGAGGGGCTTTTGTTG
>gene=hg18_chr6_41444495_41445007_+; species=SPECIES_0
TTCCTTATCTGGATAGTATGGGAAATGACAGTTCTCTCTCTGGAGTTACCTAAAGTAAGTGAGACGCCGTGCAAAACACCTGGCACCTGCCAGGCAATCCGTAAGCCTTTTCCTGCGCCCCCTGTCGGCGCTGGAAAGTTCTGTATCTTTATCAACCCCGGCTGCAGTATCCTTCATAACCACCAGGAGGCGGTGTGGGACCACGGAGCTGCTTTGCCCACAACTAGACTCTGGGGGGAGAGAATTCCTCCGCCTAAGCAGCGGAATTGGAGC
>gene=hg18_chr6_41444495_41445007_+; species=SPECIES_1
TTCCTTATCTGGATAGTATGGGAAATGACAGTTCTCTCTCTGGAGTTACCTAAAGTAAGCGAGACGCCGTGCAAAACACCTGGCACCTGCCAGGCGATCCGTAAGCCTTTTCCTGCGCCCCCTTTCGGTTCTGGAACGTTCTACATCTTCATCAACCCCGGATGCAGTATCCTTCATAGCCACCAGGAGGCGGTGTGGGACCACGGCGCTGCTTTGCCCACAGCTAGACTCTGCGTGAAGAGAATTCCTCATCCTGAACAGCGGAATTGGAGC
>gene=hg18_chr6_41444495_41445007_+; species=SPECIES_2
TTCCTCGTCTGTATAGTTAGGGATATGGTAACTCTGTCCCCGAAGTTACTTAGATTAAGTGAAGCGCCTTGCGTGGCACCTGGCCCCTCGTAAACCCGCAGTAAGCCTGCTCCGGCGCCCTCTGCGGTCTCTGGGACGTTCTGCACCCACACCGACTCCTGCTGCAGTATCTTCATTGGCCACCGGGAGGCGGTGTGGGACCACGGTGCGGCTGTGAGCACAGGGAGACTCTCCGGGGAAAGAATTCTGCAGCCCGAGCAGCGGAATTCGAGC
>gene=hg18_chr6_41444495_41445007_+; species=SPECIES_3
CTTCTTGTCTGTATAGTGAGGGAAATAGTAGCTATCTCCCAGGAGTTACCTAAAGCAACTGAAGCGCCTCTCACGGCACCTGGCACCTGGCACGCCGTCACTTAGCCTGCTCCTGCGCCCCCTGCGGTCTCTGGTACGTTCTGCACCTTTACCGACTGCGGCTGCAGTGTCCTCCTTGGCCAGCGGGCGGCGGTGCGGGACCACCGTGCGGGTCTGCGGACAGCCAGGCTTTCCGGGAACAGAATTCCGCAGCCTGAGCGGCGGAATTGGAGC
>gene=hg18_chr6_41444495_41445007_+; species=SPECIES_4
TTCCTCGTCTGTATAGTGACGGAAATGATAGTTTTCTCCCAGGAGTTATCTAAAGTAAGTGAAGCGCCTTGCACGGCACCTGGCACCTGGCAGGCCATCAGTAAACGTGTTCTTGCGCACCCTCTGGTTCCTGGCACATTCTGCATCTTCACTGACTCCGGCTGCAGTATCCTCCTTGGCCACCGGGAGGCGGTGCGGGACCATGGTGCGGCTTCGCGCACAACCGCACTCTGTGGGAAGAGAACTCCGCAGGCTGAGCTGCGGAATTAGAGC
>gene=hg18_chr10_90303010_90303188_+; species=SPECIES_0
GATGCATTTGCAATCATCACAGAGAACTGCCCTAAATTGTCTTAAGCCTGTGGCATTGGCTTTCAGAAGAACATTTAAACACTGCCACATGCTGTTCATCTGTGTGTCCTGCAGTCTCAGGTCTGGCCTCATGAATCACGTCAGGCTTA
>gene=hg18_chr10_90303010_90303188_+; species=SPECIES_1
GATGCATTTGCAATCATCGCAGAGAACTGCCCTAAATTGTCTTAAGACTGTGGCACTGGCTTTCAGAAGAACATTTAAACACTGCCACATGCTGTTCATCCGTGTGTCCTGCAGTCTCAGGTCTGGCCTCATGAATCACGTCAGGCTTA
>gene=hg18_chr10_90303010_90303188_+; species=SPECIES_2
GACGCATGTGCAGTCACTGTACAAAAGTGTTCTAAATTGTCTTAGGCCTGTGGCATTGGCTTTCCAAACAGCATTTAAACACTGCCACATGCTGTTCATCTGTGTGTCTTGCAGCCTCCGGCCTGACCTCATGAATCGTGCCAAATTAA
>gene=hg18_chr10_90303010_90303188_+; species=SPECIES_3
GACGCGCGTGCAATCCTGGCAGGGAAGGGCTGCGGATGGTGTGAGGCCCGCGGCACCGGCCTTCTGAACAGCGTGCAAACACCGTCACCTGCTGTTCATCCGTGGGGCCTGCAGGCGCGGGCCCGGAGGCATGAGTCACGCCGGGTTCA
>gene=hg18_chr10_90303010_90303188_+; species=SPECIES_4
GATGCATTTGCAATTGCTGCAGAGAAGTGTTCTAAATTGTCTTAGGCCTGTGGCTCTGGCTTTCAGAACAGCATTTAAACACTGCCACATGCTGTTCATCTGTGTGTCCTGCAGCCTCAGGCCTGGACTCATGAACCACGCCAGATTTA
>gene=hg18_chr3_40344191_40344484_+; species=SPECIES_0
GTGGCAGGGAATTTTTACTGCTTTAGTACCGCAAATCCACAGGTGTGTTTTGTATAGTTGAAAAAGATGGTACGGCCAAGAGATGGTACCCATAGGTCCAGCTATGTTGTATGCTGTAGTCATCTATTTGTTGCTTGTCTTTGAGTTTGTTTCAGAGAAAAGGTCCAACATCAAGAGTGAGAGGTTATATGATACTGGCTAAACTCTTAGATCCTCTAGGCACTCAAGAAAATAACAAA
>gene=hg18_chr3_40344191_40344484_+; species=SPECIES_1
GTGGCAGGGAATTTTTACTGCTTTAGTACTACAAATCCACAGGTTTATTTTGTATAGTTGAAAAAGATGGTACGGCCAAGAGAGGGTACCCATCGGTCTAGCTATGTTGCATACCGTAGTCATCTATTTGTTGCTAGTCTTTGAGTTTGTTTCAGAGAAAAGGCCCAACGTCAAGAGTGAGAGGTTATATGATACTGGCTAAACTCTCAGATTCTCTAGGCACTCAAGAAAATAACAAA
>gene=hg18_chr3_40344191_40344484_+; species=SPECIES_2
GTGGACTGTAAGGCTCCCTTCCAGGATCCCACAAGAATCCTGGAGTGGGTTGCCTCCCTTCTCCAGATCTTCCGACCTAGGGATGGAACCTGGGTTTCCTGCGGTGTTCTTCACCGTAACAAGGGATCCCTTGCTCGTCTTTGGGTTTGTTTTAGAGAAAAGACCTAAAGTCAGAAGGGAGGGGTTATACAAAACTGGCTAAACTCTCAAATGCTCCAGGCACTCAAGGGGGGGAAAAA
>gene=hg18_chr3_40344191_40344484_+; species=SPECIES_3
GTGGGGAGGAAGAATAACAGCCTTGTTTGTACATATCCCCAGGTGTAGATTATATAGCTGAAAAAGATGGTACGGCCAATAGAAGACACCTGTAAGGCCAGCTATGTTTCCCACGGTGCTAATCTTTTCGTTGTTTGCAGTTGAGTTCGTTTTAGAGAAAATATCCAAAATCAAAAGAGAGAGGTTATATGATACTGGCTAAACACTCAGATGCCCCAGGCTCCCAAGATAATAACAAA
>gene=hg18_chr3_40344191_40344484_+; species=SPECIES_4
GTGGCCAGGAATCTTCACTGCTTTATTACCACAAATCCCCAGGTGTATTTTGTACAATTTCGGGAGCTGCTACGGCCAATAGATGGTACCGGCAAGGCCAGCTAAATTGCTTATAGTACTAATCTATTTGTTGCTTGCGTTTGAGTTTGTTTTAGAGAAAAGACCCAAAGTCAAAAGAAAGAGGTTATATGATATTGGCTAAACTCTCTTATGATCCAGGAACTCAAGAAAATAATAAA
>gene=hg18_chr12_123822418_123822611_+; species=SPECIES_0
CCCCTTCCAGGAAGGTGAGCAGCCTCTGGACCACCTGTGTGCACAGCTCGCCCCCCAGTGGCCGAGCTCGGAATCGTCCTGAAGTCTCGCGTTGCAGCCAAGCAGGGGATGGATGGAGAGACGGGGATTTAC
>gene=hg18_chr12_123822418_123822611_+; species=SPECIES_1
TCCCTTCTAGGAAGGTGAGCAGCCTCTGGACCACCTGTGTGCACAGCTCGCCCCCCAGTGGCCGAGCTCGGAATCGTCCTGAAGTCTCGCGTGGCAGCCAAGCGGGGGATAGATGGAGAGACGGGGATTTAC
>gene=hg18_chr12_123822418_123822611_+; species=SPECIES_2
CCCTTTTAAGGAAGGTGACCAGCCTCCTAACCACCTGTGTGCGCAGCTCGCCCTCCAGTGGCCAAACCTGTAATTGCCCAGAAGCCCAGCATCACAGCCTAAAAGGGGAAGGATTTTCAGCCGGGGATTGAC
>gene=hg18_chr12_123822418_123822611_+; species=SPECIES_3
CCCCTTTAAGGAAGCTGAGCAGGCTCCTAACAACCTGTGTGCGCAGCTCGCCCCCCAGTGGCCCCGCCTGGAATTGCGCAGAGGTCGTTCACCGCGGCCGAGGAGGGGAGCGATTCTCAGCCGGGGCTGGAT
>gene=hg18_chr12_123822418_123822611_+; species=SPECIES_4
CCCCACTATGGACGGCGAGCGGCCTCCGCGCAGCCGGTGTGCGCAGCTCGCCCCCCAGTGGCCGATCCCGGAATTGCCCCGAAGCCCGGCGCCGCGGCCGCGGAGGGGAGGGATTTTCAGCCGGGGATTGAT
>gene=hg18_chr12_120546989_120547241_+; species=SPECIES_0
AGAAAGGGCTCTGGGGAACCAGAGACTTTGGGGGCGAGGTTTATCCCACAACGGTTGGGTGGGGGCGCGCCCTCTAGTGGTGACAAGAGTTACGTTTCACCCCGCCAACCGGCAATGACATGCTCGTCACTCATTCCTCTCTCCCATAGTTATTCATTCAACAAAAAATTACTGAGATGCCGAGGAATATTCTAGATGCTAGAGCTGTGAAGCTGATAGTAAAGTC
>gene=hg18_chr12_120546989_120547241_+; species=SPECIES_1
AGACAGGCCTCTGGGGAACCAGAGACTTGGGGGGCGAGGTTTATCCCACAACGGTTGGGTGGGGGCGCGCCCTCTAGTGGTGACAAGAGTTAAGTTTCACCTCGCTGACTTGCAATGACATGCTTGTCACTCATTGCTCTCTCCCGTAGTTATTCATTCAACAAAAAATTACTGAGATGCAGAGGAATATTCTAGATGCTAGAGCTGTGAAGCTGATAGTAAAGTC
>gene=hg18_chr12_120546989_120547241_+; species=SPECIES_2
AGAAAGGACTCTGAAGAACCAGAGGCTTGGGAGGGCAGGTCTATCCCATAATGGCTGAATGGAGGGGTGCCCTCTAGTGGTGACAAGAGTTAAATTTCACATAGCTGACCTGGAATGGCATGCTTGTCACTCATTCTTCTCTCCCACACTTATTCATTCAACAGATATTTACTGAGGTGCCAAGCAACCCTCTAGATGCTAGAGTTGTGAAATCGACAGCGACGTA
>gene=hg18_chr12_120546989_120547241_+; species=SPECIES_3
AGAAAGGCCTCTGAGGAACCAGAAACTGGGGAGGACAGGTTTATCCCAAAATGGGTGAGTGGAAGGACGCTCTCTAGTGGTGACAAGAGTTAAATTTCACATCACTGACCTGGAATGTCATGCTTGTCATTCATTCCTCTCTCCCACACTTGTTCATTCAACAGATACTTACTAAAGCGCCAAGTGCTATTGTAGATACTAGAGTTGTGAAACCAACAGTAAAGTC
>gene=hg18_chr12_120546989_120547241_+; species=SPECIES_4
AGAAAGGCCTCTGGGGAACTAGAGACTTGGGAGGACAGTTTTTTCCCATAATGGGTGAATGGAGGGGCGCTCTCTACTGGTGACAAGAGTTAAATTTCAAATCACTGACCTGGAATGACATGCTTGTCACTCATTTCTCTCTCCCACACTTATTCATTCAACAAATATTTAATGAGGTGCCAAGCGATGTTCTAGATGCTAGAATTGCGAAACTGACAGTAAAGTC
>gene=hg18_chr10_69586261_69586455_+; species=SPECIES_0
CCTGAATTACTTCAGCAAATTTGGGACCTCAGAAAATAAAACACTAGCATTGAACTACAGCGCCTCCTGGCTGTCACAATATCAACATAACATCCTGAGGTGAAAGTCTCTCAGCTAATGCTATGTGGTTTTCCCCAGCCCCACTCCTTAGGTAAATGCTATTAATACGATAGGACC
>gene=hg18_chr10_69586261_69586455_+; species=SPECIES_1
CCTGAATTACTTCAGCAAATTTGGGACCTCAGAAAACAAAACACTAGCATTGAACTACAGCGCCCCCTGGCTGTCACAATATCAACATAACACCCTGCGGTGAAAGTCTCTCAGCTAATGCTATGTGGTTTTCCCCAGCCCCACTCCTTAGACAAATGCTATTAATACGATAGGACC
>gene=hg18_chr10_69586261_69586455_+; species=SPECIES_2
CCTGAACTCCTTCAGCAAATTTGGGAATGCAAAAAAAAAAACACTAACTTTTGTCTGTGGCGCCCCCTGGCAGTCACAATATCAACTTAACACCCTCAGGTAAAAATCTCCTAGCTAAAGCCATGTGGTTCTCCTCACCCTGATTCCTTAGACAGATGTTGTGAATATGATGGGTCC
>gene=hg18_chr10_69586261_69586455_+; species=SPECIES_3
CTTGAATTACTTCAGCAAATTTGGGAGTGCAAAAAACAAAACACTAATGTTGAACTATAGTGCCCCCTGGCTTTCACAATATCAACTTAATACCCTGAGGTAAAAGTCTCCTAGCTAAAGCTGTGTAGTCATCCCCACCCTTATTCCTTAGACAAATGTCATAAATATGATGAGGCC
>gene=hg18_chr10_69586261_69586455_+; species=SPECIES_4
CCTGAATTACTTCAGCAAATCTGGGAAAGCAAAAAACAAAACACTAACATTGAACTACAGCGCCCTCTGGCGGTCACAATATCAACTTAACACCCTGAGGTAAAAGTCTCCTAGCTAAAGCCACGTGGTTATCGCAACCCTTATTCTTTAGACAAAGGCCATAAACATAATAGGACC
>gene=hg18_chr12_56142759_56143050_+; species=SPECIES_0
AACAGACCCAGAAGACCCCTCAGGAACCTTACCTCCTCCTCCACAGTTTTCTGTCTAAGAGGGCAGATGGCTTGTGCTCCCTCCTGGCCCCCCTGGCTGTCGGGACTGTGGCTAGGGCTCCCTCTGCTGGACACTAGATTGTACACGGGCTGTCCGGGGCAGAACGGGCTCACACGAGTTCCCCATCCCACCCTCAAAGCCGGCCCGGGTTACA
>gene=hg18_chr12_56142759_56143050_+; species=SPECIES_1
AACAGACTCAGGAGACCCCTCAGGAACCTTACCTCCTCCTCCACAGTTTTCTGCCTAAGAGGGCAGATCGCTTGTGCTGCCTCCTGGCCCCCCTGCCTGTCGGGACTGTGGCTAGGGCTCCCTCTGCTGGACACTAGATTGTACACGGGCTGTCCCGGGTAAAACAGGCTCACACGTATTCTCCATCCCACCCTCAAAGCTGGCCCGGGTTAGA
>gene=hg18_chr12_56142759_56143050_+; species=SPECIES_2
AGCAGACCTGGGAGGCTCCTCAGAAACTTGCTCCCCTTCCACACAGTTTTCTGCCTCAAAGGGCAGATCATCTAGGCTCCCTCCTGGCCCTTGAGCCTGTCTGGGCTGTGGCGAGGGCTCCCTCTGCTGGACACTAGGTTGTAGACCGGCTGTCCCGAGCAAGAGGGGCTCTCCTGAGCTCCCCATCCCATCCTGAAGGCTGGCCCTGGTCAGA
>gene=hg18_chr12_56142759_56143050_+; species=SPECIES_3
AACAGACCCCGGAGGCCCCTCAGAAACCTTAGCCCCTTCTCTACAGTTTTCTGCCTAAAAGGGCCGCTCCTCCGTGCTCCCTCCCGGCCCACCGGCCTGCGCGGCCCGAGGCGAGAGCTCCCTCTGCTGGGTGCCAGATTGGAGACGGGCGCTCCGGGGCAAAAGGGGTTCCCAGGGGTTCCCCATCCCACCCTCAAGGCCGGCCCGGGTCAGA
>gene=hg18_chr12_56142759_56143050_+; species=SPECIES_4
TACAGACCCGCGAGGCCCCTCAGAAACCTTATCCCCTTCTACACAGTTTTCTCCCTGGAAGGGCAGTCTATCCGTGCTCTCTCCTGGCCCTCCAGCCTGTCTGGGCTGTGGCGAGGGCGCCCTCTGCTGGACATTAGGCTGTAGAAGGGCTGTCCGGGGCAAAAGGAGCTCTCATGACTTCCCCATCCCACCCTCAAAGCTGGCCCTGCTCAGA
>gene=hg18_chr1_242502904_242503422_+; species=SPECIES_0
TTTTCATGTCTTACTTTTTGAAACATGGAACTACAGCCCTCTACTGGTGCAAGGATGAAGCCAATTTCTCAATCATCGAGGCTACCCTGCCATCTTGTGGCCATGTGAGGGATGCACACGTGTAGATCATCTCAGCATCAGGTCGTTGGAAGGGTTCTTCAAAATATTCACATGGACTTTCATTTAAGACATTTCATGGGATTTGGAGTCAGAATGTTGGTTC
>gene=hg18_chr1_242502904_242503422_+; species=SPECIES_1
TTTTCATTTCATACTTTTTGAAACATGGAACTACAGCCCTCTACTGGTGCAAGGATGAAGCCAATTTCTCAATCATCGAGGCTACCCTGCCATCTTGTGGCCATGTGAGGGATGCACAGGTGTAGATCATCTCAGCATCAGGTCGTTGGAAGGGTTCTTCAAAATATTTACATGGGCTTTCCTTTAAGACATTTCGTGGGATTTGGAATCAGAATGTTGGTTC
>gene=hg18_chr1_242502904_242503422_+; species=SPECIES_2
TTTTCATTTCTCACTTTTTGAAACAAGGAGCTACAGCCCTCTACTGGTGCAAGAATGGCGCCAATTCACCAATCGTCGAGGCTACCCTGCCATCTTGTGGCCATCTTACGAATGTGCAAGTTTAGATCAGCCAAACATCAGGTTGTTTGAAGGAATCTGCCAAATATTTAGACAGGCTTTCATTGCAGACACCTAATTGGGTTTGGAGTCAGAATGTCGTTTG
>gene=hg18_chr1_242502904_242503422_+; species=SPECIES_3
TTTTCATTTCTCACTTTTTGCAACGAGGAACTACAGCCCTCTACTGGTGCGGGGCTGGCGCCAAGTCCTCGGTCGTCGGGGCGACCCTGCCATCTTGTGGCTGCGCGGGGGATGTGCACCTGCCGAGCATCTCAGCATCCGCTTGCTGGAAGGGTTCTTCCCAGGGCCCAGACGGCCTTTCATTCAAGACATCGACACGAATCTGAAGTCATGATGTTGGTTC
>gene=hg18_chr1_242502904_242503422_+; species=SPECIES_4
TTTTCAGGTCTCACTTTCTGAAACGAGCAGCTACTGCCCTCTGCTGGTGCCCGGATGCAGCCGCTCTCTCAATCCTCGGGGCTACCCTGCCATCTTGTGGCCACACTGGGGATGCGCAAGTTTAGATCATCTAAGTACCAGGTTGTTTGAAGGATTCTTCAAAATATTTAGACAGGCTTTCATTTAAGCCATCTGATTGGATTTGGAATCAGAATGTTGGTTC
>gene=hg18_chr12_51967833_51968140_+; species=SPECIES_0
CTTCCACACCAAAGTCGCTGTGATCTAGATTGGTGTATGTGAGAAGTTAGTCTGATCTTCCAGGGTCCTGTGTGATGGTGCCTCCACTACGCCACCTGCTGTCACTGTCTTGTCACTGAAGCCTTAGCCCTTCACCCTTTCACTTGATCTCAGGTGAACTTCAGTGATGACAGTGACTTGGAAGACCCTGTCTCAGCTGAGGCCTGGCTGGCAGAGGAGCCTAAGAGACGGGGCACTGCTTCCCGGGGCCGGGGGCGAGCAAGGAA
>gene=hg18_chr12_51967833_51968140_+; species=SPECIES_1
CTTCCCCTTCAAAGTCGCTGTCATCTAGATTGGTGTATGTGGGAAGTTAGTCTGATCTTCCATGGTCCTGTGGGATGGTGCCTCCACTGCGCCATCTGCTGTCACTGTCTTGTCACTGAAGCCTTGGCCCTTCACCCTTTCCGTTGATCTCAGGTGAACTTCAATGAAGACAGTGACTTGGAAGACCCTGTCTCAGCTGAGGCCTGGCTGGCAGAGGAACCTAAGAGACGGGGCACTGCTTCCCGGGGCCAGGGGCGAGCAAGGAA
>gene=hg18_chr12_51967833_51968140_+; species=SPECIES_2
CTTCCACATCAGAGTTACTGTGATTGAGTATGGGATATGCAGGAGGTTAATCTTATCTTTCAAGGGCCTCGGTGATGGCGCCTCCACAGCGCCACCTCCTGGCAGTGTCTTGTCACTGAAGCCCTGGCCCTTTTCCTTTTCCCACCATTCTAGGTGAACTTCAGTGATGACAGTGACTTGGAAGACCTTGTCTCAGTTGAAGCACAGCTTGCAGAGGGGTCCAAGAGACAGGGCACTACTTCCCGGGGCCGGGGCCGGGCCAGGAA
>gene=hg18_chr12_51967833_51968140_+; species=SPECIES_3
CTTGCACACCCAAGTCCCTGAGATCCAGCCTGCTAGATCAAGCATGGTGGTGTCGTGTCCCAAAGGCCTCTGCGATAGCGCCTCCGCAGTGCCACCTGCTGGCGCGGTCTTGTCACTGAGGCCTTGGCCCTTCTGTCTTTCCCGCCATCCCAGGTGAACTTCAGCGATGACAGTGACTTGGAAGACCGGGTCTCAGTTGAGGCACAGCTTGCAGAGGGGCCCAAGAGACGGGGCACTGCTTCCCAGGGCCGGGGCCGGGCCAGGAA
>gene=hg18_chr12_51967833_51968140_+; species=SPECIES_4
GTTCCAGAGCAGTGTCTCTGTGGAATAGCCCGGGGCTGGTGGGGCCTTCATCTTATCTTCCAGAGGCCCTTGTGATGGTGCCTCCACAGCGCCACCTGCTGGCAATGTCTTGTCACTGAAGCCGCGGCCCTTCTCCCTTTCCCACCATCACAGGTGAACTTCAGTGATGACAGTGACTTGGAAGACTTTGTCTCAGTTGAGGGACGGCTTGCAGAGGGGCCCAAGAGACGAGGTACTGCTTCCCGGGGCCGGGGCCGCGCTAGGAA
>gene=hg18_chr17_58837876_58838212_+; species=SPECIES_0
TCAAAAGTACGTCAGGCTCCTGTTGGTTGCTGTGACCTCTTCACCTGTGCATAACAGTGGCTGCTGATGATGGCCTCTGTAGTAGAAAAGCTCATCAGTGACTCTGCAGTGCCATCTAGTGGAGCTTGAGCATTTACAACCTAGAGCA
>gene=hg18_chr17_58837876_58838212_+; species=SPECIES_1
TCGAAAGCACGTCAGGCTCCTGTTGGTTGCTGTGACCTCCTCGCCTGTGCATAACGGTGGCTGCTGATGGTGGCCTCTGTAGTAGAAAAGCTCATCAGTGACTCCGCAGTGCCATCTAGTGGAGCTTGAGCATTTACAACCTGGAGCA
>gene=hg18_chr17_58837876_58838212_+; species=SPECIES_2
TCCAGAGCATTCCAGGCTCCCCTCAAGGGTTGTGACCTGATCACCTCTACAGACCGGTGATGAGTGATACGGGCCTCTGTAGTAGAAAAGCTCCTCGCTGACTCTGCAGTGCCACCTAGTGGAGCTTGACTGTTTACAAGCTGGAGCT
>gene=hg18_chr17_58837876_58838212_+; species=SPECIES_3
TCAAAAGCATTTCAGGCTCCTTTTGATTGCTCTGACTTCATCACTGATGCAAAACAGGGGTGAGTGATGGAGGCTTCTAGAGAAGGAAAACTCATCAATGGCTCTACAGTACCATCTAGTGGACTTTGAGCATTTAGAAGCAGGAGAT
>gene=hg18_chr17_58837876_58838212_+; species=SPECIES_4
TCAAAAGCATTTCAGGCTCCTTTTGATTACTGTGACCTCATCATCTATGCAAAACAGTGGTAAGTGATGGTGGCCTCTACAATAGAAAAGCTCATCAGTGGCTCTGCAGTACCATCTAGTGGAGCTTGAGCGTTTACAGACCGGAGTC
>gene=hg18_chr17_53681962_53682307_+; species=SPECIES_0
CGAGGACGGGCTCTCCCTGCCCTTCGGCTGGACGCCGGGGAAGACGCGCAACGGCTTCCCTCTCCCGCTGGTGAGGGCACGGCCGGGGTGAAGGCAGAGGGGACGGGTGCAGCAGTGAAAGGAGGAGGGATCGGTGGGGGCGCGATGGAGATCTGCACACCCCACCTTCCGCTAGAGGGCAGCAGAGCTCGCCTGGGGTCT
>gene=hg18_chr17_53681962_53682307_+; species=SPECIES_1
CGAGGACGGGCTCTCCCTGCCCTTCGGCTGGACGCCGGGGAAGACGCGCAACGGCTTCCCTCTCCCGCTGGTGAGGGCACGGCGGGGGTGAAGGCAGAGGGGACGGGTGCTGCAGGGAAAGGAGGAGAAATCGGTGCGGGCGCGATGGAGATCTGCACACCCCATCTGCCGCTAGAGGGCAGCAGAGCTCGCCTGGGGTCT
>gene=hg18_chr17_53681962_53682307_+; species=SPECIES_2
CGAGGACGGGCTCGCCCTGCCCTTCGGCTGGACGCAGAGGAAGACGCGCAACGGCTTCCGCGTCCCGCTGGTGAGCGCGCGGAGGGGGCGAACGCAGAGGGGAAGGGGGCGCCAAGCAGAGGACCAGACACGGGCGCGAGGGACACGGAGATGGGGACTCGGAAAACGCCACTAGAGGGCTGCAGATCCCGCCCGGGGTCT
>gene=hg18_chr17_53681962_53682307_+; species=SPECIES_3
CGAGGACGGGCTGTCCCTGCCCTTCGGGTGGACGCCGGGGAGGACGCGGAACGGCTTCCCCCTCCCGCTGGTGAGCGCGCGGTGGGCGCGAGCGCAGAAGGGGCGGGGGCGTCTCGGAGCGGAGCCGAAGTAGGTGCGAGGGAGAGCGAGATTTGGACACCCCAAGTGCCACTAGAGGGCAGCAGAGCCCGCCTGGGGTCT
>gene=hg18_chr17_53681962_53682307_+; species=SPECIES_4
CGAGGACGGGCTCTCCCTGCCCTTCGGGTGGACGCCGAGCAAGACGCGGAACGGCTTCACTCTCCCGCTGGTGAGGGCGCGGTGGGGGCGAGTGGAAAGGGGAGAGGTGCAACACGGCAAGGAAAAGAAATAAGTGGGAGGGAGATGGACACTGGAACTCCCAAACTACCACTAGAGGGCAGCAGAGCTCGCCCGGGGTCT
>gene=hg18_chr7_100713065_100713263_+; species=SPECIES_0
GCTAGGAGCGACTAAGGAGTGAGCTGCCAGCACGGCTGCGGTTTCCAGGCCAACGTTCTTAAGCACACATCCCCCTCTTGTGGTCGAGAGCGGTATTGCCGCTGAGCCTCCATCATCCAAACCCAAGTGCCAGGGGCTGC
>gene=hg18_chr7_100713065_100713263_+; species=SPECIES_1
GCTAGGAGTGACTAAGGAGTGAGCTGCCAGCACGGCTGCGGTTTCCAGGTCGACGTTCCTGAGCACACATCCCCCTCTTGTGGTGAAGAGCGGTATTGCCACTGAGCCTCCATCATCCAAACCCAAGTGCCAGGGACCAC
>gene=hg18_chr7_100713065_100713263_+; species=SPECIES_2
GCTCGGACTAAATGCCGGGAAAACCTTTGGTGCGCCTGAGGGTCCCAGGCAGACGTGCGTGGGTGGGCACTCCCCTCTTGTGGCCGAAGCGGGTACTGCACCCGAGCCTCTATCCCTGGAAGCCCGGAGCCCGGGGCTGC
>gene=hg18_chr7_100713065_100713263_+; species=SPECIES_3
GCAAGGGCTCATTACGGGGAGAGCTGCCAATCCGCTAGAGCAGAAAATACAGGTGTGTGTGAGCAAACACCCCCCTCTTGTGGCCGAGAAGGGTATTGCCACTGTGCTTCCCACCCTGAGAGCCAGGTGGCTGGGACCCC
>gene=hg18_chr7_100713065_100713263_+; species=SPECIES_4
GCGAGGAGCGGCCACGGGGGGAGCTGCCCGTTCGCCCGAGGAGAAAAGACAGACGTGCATGAGCAGACACCCCCCTCTGGTGGCCGAAAGAGGTCCTGCTCCTGAGTCTCTTCCATTCGGCTCCAGGTGGAAGGGGCTGC
>gene=hg18_chr1_183041280_183041681_+; species=SPECIES_0
TTTAATGGATTTTACTATATTGTAACCTCTGAAGAAAGAGGCTGTGCCTTGCCTACTTTACTCCCATGCAGTGCTTATAGTGGACAGCTAATACCGAGTTGGATCTCTATGAAGGCTGGGACGCGGGGCCTGTAGCTGGGTAATGATGCGAGGACCAGCAGTGGCCGCTAGATGGCAGAAGAGGCATGGAAGTCCTGGTGGGAGAAAGGGTGGGAGCCAAGGAGAGAACTTGGTA
>gene=hg18_chr1_183041280_183041681_+; species=SPECIES_1
TTTAATGGATTTTACCATATTGTAACCTCTGAAGAAAGAGGCTGGGCCTTGCCTATTTTACTCCCACACAATACTTATGGTGGACAGCCAATAACGAGTTCTATCTCTATGAAAGCTGGGACACAGGGCCTCTAGCTGGGTAATGGTACGAGGACCAGCAGTGGTCACTAGATGGCAGAAGAGGCATGGAAGTCCTGGTCGGAGAGAGGGTGGGAGCGAAGGAGAGAACATGGTA
>gene=hg18_chr1_183041280_183041681_+; species=SPECIES_2
TTTAATGGGTTTTACTGTATTGCAAACTCGGAAGAAAGAGAGTGTGTGTTTTATATTTCATTTCCATGCAATGCTTATAGGGGACAGTCAATATCAAGTCTAATTGCTATGTAAGCTAAGACATGTCACTTCTGGCTGGTGAATGATGCGAGGACCTGAAGTAGCCACTAGATGGCAGAATAGGCACGACAGTCCTTGAGGGAGAAAGACCAGGTTTCAAAGAGAGAGCTTGATA
>gene=hg18_chr1_183041280_183041681_+; species=SPECIES_3
TTTAATGGGTTTTACTACATTGTAAACTCTGAAGAAGGAAGCTATGCTGCGCCTATTTCATTTTTGTGTAATGCTTATAGTGGACAGTCAATAACAAGTGCGGTTGCTCTGAAAGCCAGGACAGGGCACTTCTCGCGGGACCAGGATCCGAGGACCTGAAGTTGCCACTAGATGGCAGGACAGGCACGAAAGTCCTGGAGGGAAAGAGGGCAGGACTGAAAGACAGAGCTTGGTA
>gene=hg18_chr1_183041280_183041681_+; species=SPECIES_4
TTTAATGGGTTTTACTGTACTGTAAACTCTGAAGAAGGAGGCTGTGCCTTGCCTATTTTATTTTCATGTAATGTTTAAACTGGACAGACAATAACAAGTCCAATTGCTAAGAAAGCTGGGACATGTCACTTCTAGCCAGGCAATGATGCGAGGACTCAAAGTGGCCACTAGATGGCAGGACAGGCATAAAAGTCCAGGAGGGAGGAAGGTTAGAAGTGAAAATGAGAACCTGTGA
>gene=hg18_chr14_98802589_98803009_+; species=SPECIES_0
TTTCTCAAACTTATATTCTCATTTTGTCCTGCACGAATCTCTGCTGGAAAATCAATATTACAACTTCACACTTAAGGTATTTTGCAGCAAGTAAACTGCCGCGCGCTGATGGAAGCCCGTTCCAGCCCATTGTAGCGGAGCGCCAAGCATGACACGGGCACCGAGCTCCCCCTAGCTGCCAAGTGGCGCTAGGCGCGGCTCGGCGTTTCAGCTTGCCATCAACCAAAAGCCAATTCAACTGAAAGTTTATTTTGGAAAGTATTTTATCACAACAAGCAACAGAGAATGCAAA
>gene=hg18_chr14_98802589_98803009_+; species=SPECIES_1
TTTCTCAAACTTATATTCTCATTTTGTCCTGCACGAATCTCTGCTGGAAAATCAATATTACAACTTCACACTTAAGACATTTTGCAGCAAGTAAACTGCCGCGCGCTGATGGAAGCCCGTTCCAGCCCATTGTAGCGAAGCGCCAAGCATGACACGGGCACCGAGCTCCCCCTAGCTGCCAAGTGGCGCTAGGCGCGGCTCGGCGTTTCAGCTTGCCATCAACCAAAAGCCAATTCAACTGAAAGTTTATTTTGGAAAGTATTTTATCACAACAAGCAACAGAGAATGCAAA
>gene=hg18_chr14_98802589_98803009_+; species=SPECIES_2
TTTCTCAAACTTATATTCTCATTTTGTCCTGCTCGACTCTCTGCAGGAAAATCAATATTACAACTTCACACTTAAGACATTTTGCAGCAAGTAAACGGCTCCGCGCTGATGGAAGCCCGGTCCGGCCCCTCACGGCGCTGCTCCGCGCATGACACGGGCACCGAGCTCCCCCTAGCTGCCAAGTGGCGCCAGGCGTCGCTGGGCGTTGCAGCTTGCCATCCACCAAAAGCCAATTCAACTGAAAGTTTATTTTGGAAAGTCTTTTATCACAACAAGCAACAGAGAATGCAAA
>gene=hg18_chr14_98802589_98803009_+; species=SPECIES_3
TTTCTCAAACTTATATTCTCATTTTGTCCTGCTCGAATCTCTGTAAGAAAATCAATATTACAACTTCACACTTAAGACATTTTGCAGCAAGCAAACTGCTGCGCGCTGATGGAAGCCCGTTCCGGCCCATTGTAGCGAAGCGCCAAGCATGACACGGGCACCGAGCTCCCCCTAGCTGCCAAGTGGCACCAGGCGCGGCTCGGCGTTTCAGCTTGCCATCAACCCAAAGCCAATTCAACTGAAAGTTTATTTTGGAAAGTATTTTATCACAACAAGCAACAGAGAATGCAAA
>gene=hg18_chr14_98802589_98803009_+; species=SPECIES_4
TTTCTCAAACTTATATTCTCATTTGGCTCCACTCGAATCTCTGCAGGAAAATCAATATTACAACTTCACACTTAAGACATTTTGCAGCAAGTAAACTGATGCGCGCTGATGGAAGCCCGCTCCGGCCCATTGTAGGGAAGCGCCAAGCATGACACGGGCACCGGGCTCCCCCTAGCTGCCAAATGGCGCCAGGCACAGCTCGGCGTCTCAGCTTGCCATCAAGCAAAAGCCAATTCAACTGAAAGTTTATTTTGGAAAGTATTTTATCACAACAAGCAACAGAGAATGCAAA
>gene=hg18_chr17_70001046_70001422_+; species=SPECIES_0
GCCCAAGCCTTTTAGGGCTGAATTACCAAGTTTAGAAAATGACCTCACAATTATGTTTGTTTTTAAAGTTTACTTTGGGCAAACACTCCCTGGGAACCATAGAGATTTGATAGCTATCTC
>gene=hg18_chr17_70001046_70001422_+; species=SPECIES_1
GCCCAAGCCTTTTAGGGCTGAATTACCAGGTTTAGAAAATGACCTCACGATTATGTTTGTTTCTAAAGTTTACTTTGGTCAAACACTCCCTGGGAACCATAGAGATTTGATAGCTGGCTC
>gene=hg18_chr17_70001046_70001422_+; species=SPECIES_2
GCCAGAGTCCTTTAGGGCTGACTCATCAGGTTAAGAAAATGACTTTAAAACTGTTTGTGTTTTTAAATGTGGCGTTGCATAAACCCTCCCCCGGAGCAAGAAGGACTGGACAGCTGTCTC
>gene=hg18_chr17_70001046_70001422_+; species=SPECIES_3
GCCTGAGTCCTTTAGGACCTTCTTATCAGGTCTAGAAAATTATTTCAAGCCTATGTTTGTTTTTAAAACTTAGTTTGGGTAAACCCTCCCTTGGAGCCAGAGGGATTGGACAACTGTCTC
>gene=hg18_chr17_70001046_70001422_+; species=SPECIES_4
GCCCCAGTCCTTCAGGGCTGACTTCTCTGGCTTAGAAAATGCCCTCAAGACTATGTTTGTTTTTAACCCTTACTTCCGGTAAACCCTCCCTTGGAGCAAGAGAGATTGGACGATTGTCTC
>gene=hg18_chr11_122172082_122172355_+; species=SPECIES_0
GGTCAACAGCCAGCCCGGCCCCCAGAAGCGATGCCTTTTTGTGTGTCGGCATGGTGAGAGGATGGATGTTGTGTTTGGGAAGTACTGGCTGTCCCAGTGCTTCGATGCCAAAGGTGAGTTGGTGGTGGCCTGCTCAGCACTGCCATACCCATAGTGGCCTCTAGGCGGCACAGTCAAGCTACAGTTATCTAGATGGAGTCATCGTACTATAGAAGATGTCTGTCAGTGTAAGCCCCTCCTGATTGCTTGAGCTTTAGAGA
>gene=hg18_chr11_122172082_122172355_+; species=SPECIES_1
GGTCAACAGCCAGCCTGGCCCCCAGAAGCGATGCCTCTTTGTGTGTCGGCATGGTGAGAGGATGGATGTTGTGTTTGGGAAGTACTGGCTATCCCAGTGCTTCGATGCCAAAGGTGAGTTGTTGGTGGCCTGCTCAGCACTGCCATACCCATAGTGGCCTCTAGGGGGCACAGTCAAGCTACGGTTATCCGGATGGAGTCATTGTACTATAGAAAATGTCTGTTACCGTAAGCCCCTCCTGATTGCTTGAGCTTTAGGGA
>gene=hg18_chr11_122172082_122172355_+; species=SPECIES_2
GATCAGCAGCCAGCCTGGCCCTCAGAAGAGATGCCTCTTCGTGTGTCGGCATGGTGAGAGGATGGATGTCGTGTTTGGGAAGTACTGGCTATCCCAGTGCTTCGATGCCAAAGGTGAGTGGTTGGTTGCCTGCTCCGCATTGGCATACCTCTCACAGCCTCTAGGGGGCAGCGGCAAGCTACATTTATCTAGATGGAGTCACTGTGTTGCAGAAAGTGCCCCTTACTGTAAGTCCTTCCTGATAGCTGGAGTGTTAGGGG
>gene=hg18_chr11_122172082_122172355_+; species=SPECIES_3
GGTCAGTAGCCAGCCCGGCCCTCAAAAGAGATGCCTCTTTGTGTGTCGGCATGGTGAGAGGATGGATGTTGTGTTCGGGAAGTACTGGCTATCCCAGTGCTTTGATGCCAAAGGTGAGTGGTTAGTTGCCTGCTTAGCATTGGCATACCTATTATGGCCTCTGGGGGGCACAGTCCAGCTACATTTGTCTAGATGGAGTCCTTGAGCTATAGGAAATGCCTATAACTGTAAGTCCTTCCTAATGGCTTGAATGTTACCGA
>gene=hg18_chr11_122172082_122172355_+; species=SPECIES_4
AGTCAATAGCCAGCCTGGCCCTCAAAAGAGATGCCTCTTTGTGTGTCGGCACGGTGAGAGGATGGATGTTGTGTTTGGGAAGTACTGGCTATCCCAGTGCTTTGATGCCAAAGGTGAGTAGTTGGTTGCCTGCTCAGCATTGGCATATTTATCATGGCCTCTAGGGGGCACAGTCAAGCTACATTTATCTAGATGGAGTCATTGTGCTATAGGAAATGCCTGGAACTCTAAGTCCTTCCTGATGCCTTGAGTGTTAGGGA
>gene=hg18_chr6_71722358_71722663_+; species=SPECIES_0
TGCAGGTGAGTGCTGGGCAGCCCGGCCCGCGCCAGGAAGCGGTCACCAGCTCGCTGCGCGCCGCCGCGCCTCCACCAGGATCCAGTGCAGCTGCGCCACCTGGCGGAACGTGTTGGCCAGGCGGGTCAGCTCCGCTTTCTGCACCGGGCGGCTGTAGGTGGGCGTGATGGCATAGATGGTGGGCAGCTGCGGCTCGGCTGCGACTGGTTGCGC
>gene=hg18_chr6_71722358_71722663_+; species=SPECIES_1
TGCAGGTGCGTGCTGGGCAGCCCGGCCCGCGCCAGAAAGCGGTCACCAGCTCGCTGCGCGCCGCCGCGCCTCCACCAGGATCCAGTGCAGCTGCGCCACCTGGCGGAACGTGTTGGCCAGGCGGGTCAGCTCCGCTTTCTGCACCGGGCGGCTGTAGGTGGGCGTGATGGCATAGATGGTGGGCAGCTGCGGCTCGGCTGCGACTGGTTGCGC
>gene=hg18_chr6_71722358_71722663_+; species=SPECIES_2
TGCAGGTGAGTGCTGGGCAGCCCCGCGCGCGCCAGGAAGCGGTCACCAGCTCGCTGCGCGCCGCCGCGCCTCCACCAGGATCCAGTGCAGCTGCGCCACCTGGCGGAACGTGTTGGCCAGGCGGGTCAGCTCGGCCTTCTGCACCGGGCGGCTGTAGGTGGGCGTGATGGCATAGATGGTAGGCAGCGGCGGCTCGGCCGCGATTCGTTGCGC
>gene=hg18_chr6_71722358_71722663_+; species=SPECIES_3
TGCAGGTGCGTGCTGGGCAGCCCGGCCCGCGCCAGGAAGCGGTCACCAGCTCGCTGCGCGCCGCCGCGCCTCCACCAGGATCCAGTGCAGCTGCGCCACCTGGCGGAAGGTGTTGGCCAGGCGGGTCAGCTCGGCTTTCTGCACCGGGCGGCTGTAGGTGGGCGTGATGGCATAGATGGTGGGCAGGGGCGGCTCGGCCGCGACTCGTTGCGC
>gene=hg18_chr6_71722358_71722663_+; species=SPECIES_4
TTCAGGTGCGATCATGGCTCTCCTGCTCGCTCAAGTAAACAGTCAACTGCTCGGTGCGAGCCGCCGCACCTCCTCCATGATTCATGGCAACTTCCCTACTTGTTTCATTATGCTGTTCAGGCCGCTCAGTTCTGCCTTCTGCACCATGCGACTTTTGGTGGGCGTGATTTTCAAGATTGTGTTTTGTGCCGGCGCGTCTCCGACTTGTTGCGC
>gene=hg18_chr11_74773182_74773514_+; species=SPECIES_0
GGACCTGTCTTCCTTCTTCAGAAGCTGGGTGGGGGCGAACTCGGCATAGAGGCGTCTGGGTCCAGGATCTTCTTCCCTGCCGCAGCGCGGCTCCGCAACCCACGGCTCGCTGTGCTCTGCCGCCCCCTAGCGGCGCCTTTCCAATCTCTTCAGCGACATCCCTTCGTGGACTGGGAGGGACCTGTATCCTGAAGCTGGGGCAGGCGTTCATGTT
>gene=hg18_chr11_74773182_74773514_+; species=SPECIES_1
AGACCTGCCTTCTTTCTTCAGAAGCTGGGTGGCGGCGAGCTCGGCATAGAGGCGTCTGGGGCCAGGCTCTTCTTCCCTGCCGCAGCGCGGCTCCGCAACCCGCGGCTCTCTGTGCTCTGCCGCCCCCTAGCGGCGCCTTTCCAAGCTCTTCAGCGACATCCCTTGGTGGACTGGGCTGGCTAGCTACTCGGAAGCTGAGGCAGAGAGTCGGGAT
>gene=hg18_chr11_74773182_74773514_+; species=SPECIES_2
GATCTTGCCTGGAAACATGAGGAGCTGGGGGCTACAGTCTGGGGCTGAGAGGTAGCAGACTGAGGGATTAACGTCGCGTCCACTGGGCGGTTTCGTGACCGGCGGCTCACTGTGCCCTGCCGCCCTCTAGCGGCTCCTTTCCAAGCTCTTCAGCGCCATCCCTTCGAATACTGTGCCGGATTGGTATCCCGAAATTGTGGCAAACATTTATGTT
>gene=hg18_chr11_74773182_74773514_+; species=SPECIES_3
GCACCTGCTTCTTACCATGAGAAGCTGTGTGCTGGTGAGCTGGGCTGAGAGGTGCCCGCCACCAGGCTCTTAATTGAGGCAAGAGGACAGTCTCTTGACTTGTGGGTCGCTGTGCTCTGCTGCCCTCTACTGGCTCCTTTCCTTGCTCTTCAGTGACCTTTCATTGTGGACTGGATTAGACTGGTACCCTAAAATTGTGGCAATCATTTATGTT
>gene=hg18_chr11_74773182_74773514_+; species=SPECIES_4
GCACGCGCCTCCCGCCGTGAGAAGCCGTGGGGTGCGGAGCTGGCCGGAGACGTGGTCTCCGCCGGGCTCTTCCCCGGTTCCGCAGGCCGGATTCAGCCCCGGCGGGTCGCCGTGCTCTGCCGCCCTCTGGCGGCTCCTCTCCAAGCTCTTCAGAGGCGTCGCTTCGCGGACCCAACTGGACGGGTATCCTGAAATCGTGTCAAACATTTATGTT
>gene=hg18_chr8_117968929_117969289_+; species=SPECIES_0
ACAGGGTGCTGGCAAAACTTGCTGGAGCATGAATGCACTGGGTGTTCCACACACTGCTAGCTGTCAAGTGCTATGGGAGCAAAAACACACAAAAATCAGAAGTCCCTTCCTCCTGCAATGTCCCTCTTCTGCCCTCTGTTGACAAAGCCTAACATTGCACCCTCTGACAAAAGAGAACCTTTACGTAGCCAGCTATCACAAAGCAAGACAAAGGTTAATCTGGAACTGGGATGCTATAAATTGATAAGTGGCACAGATAGTGATTTGTGATTCTTTGAGGGAAT
>gene=hg18_chr8_117968929_117969289_+; species=SPECIES_1
ACATGGTGCTGGCAAAACTTGCTGGAGCACGAACGCGCTGGGTGTTCCATACACTGCTTGCTGTTAAGTGCTACGGGAGCAAAAACACACAAAAATCAGAAGTCCATTCCCCCTGCAATGTCCCTCTTCTGCCCTCTGTTGACAAAGCCTAACATTGCACCCTCTGACAAAAGAGACCCTTTGCATAGCCAGCTATCACAAAGCAAGACGAAGGTGAATTTGGAACTGGGATGCTATAAATTGATAAGTGGCACAGATGGAGATTTGTGATTATTTGAGGGAAG
>gene=hg18_chr8_117968929_117969289_+; species=SPECIES_2
GCATATCGCTGGCAAAACATGTTGGTGCATGAGTGCGCTGGGTGTCCTATAAGTTGTTTTCTGTCAAGAGCTGTAGGAGCAAAACCACACAAGAACCCAGAGTCCCTGCCTCCAGCAATATCACTGCCTCGCCCTCTGCTGACAAAGCCTAACATTGCACTAGCTGACATGGGGAAATGTTTGCAGGGCCAGCTAGCACAAAGCAAAACAAAGGTGAGTTAGGAGCTCAGAGACAATAAATTGATAACTGGCACAGATGGTGACCTGTGACCATTTGAAGGGAG
>gene=hg18_chr8_117968929_117969289_+; species=SPECIES_3
GCATGGTGCTGGCAAAGCTCCCTGGAGCATGAATACTCTAGGGGTCCCATTGGTTGCTTGCTTTTAAGAGTTGTGGGAGCAAAAACATACAAGAACAGGGAGCCCCTTCCTCCACCAATGTCCCTTCTATGCCCCCTGCTGACAAAACCTAACATTGCACCAGCTGCCAAAGGGAAATGTTCACATAGCCAGCTATCACAAAGCAAGACAAAGGTGGATTTGGAGCTGACTGACAATAAATTGATATCTGGCACAAATGGAGTTTTGTGACTGTTTGAGAGAAG
>gene=hg18_chr8_117968929_117969289_+; species=SPECIES_4
GCACGGCGCCAGCGAAACTTGCTGGAGCGCGAGCGCGCTGGGCGTCCCATATGCTGCTTGCTTTCAAGAGCTGCCGGAGCGAAACCACGCAAGAAGCAGGAGCCTCTTCCTCCAGCGATATCTCTTCCACGCCCCCTGCTGACAAAGCCTCACATTGCACCAGCCGACAAAGGGGAATGTTTACATAGTCAGCTATCACAAAGCAAGACAAAGGTGGATTTGGAGCTGAGAGACACTAAAGTCATAACGGGCGCAGATGGTGTTTTGTGACTATTCGAGAGAAG
>gene=hg18_chr6_73896434_73896786_+; species=SPECIES_0
TGCCTGCTTTGATACTCCCGCTGGGACAAACTGGCAGTCCCCTTTGGCGCCTCCTTGTGGTGGACAATGCTGAGCTGTGCACGCACTGGATTGTGGCTCAGTTGCCATATTGTGCCTGAGGCGAGAATTTGTAGAATGCTTATCCCATGAAGGGCTAAAACCCTAATTAAGTATAACAATAACTACAGCATTCTAAGTCCCAGAGGATTACTGTGGGGTTATGATGATGCCACACAGTGCCTGGCAGAGAACACGGTAGT
>gene=hg18_chr6_73896434_73896786_+; species=SPECIES_1
TGCCTGCTTTGATACTCCCGCTGGGACAAACTGGCAGTCCCCTTTGGCGCCTCCTTGTGGTGGACAATGCTGAGCTGTGCACGCACTGAATTGTGGCTCAGTTGCCATATTGTGCCTGAGGCGAGAATTTGTAGAATGCTTATCCCATGAAGGGCTAAAACCCTAATTAAGTATAACAATAACTACAGCCTTCTAAGTCCCAGAAGATTACTGTGGGGTTATGATGATGCCACACAGTCCCTGGCAGGGAACACGGTAGT
>gene=hg18_chr6_73896434_73896786_+; species=SPECIES_2
CGCCTGCTTGGGTCCCCGCCCTGGGACGAACAGGCAGGTCCGAGTGGACCCTCCTGGCGGTGGACAATGCTGAGCCGTGCACGCACCGAGTTGTGGCTCCACTGCCGAATTGTGCAAGGGGCGAGAATTTGCAGGAGGCTTATCCTGTGAAGGGCTGAAACCTTTATTAAGTGTAACAATAACTACAGCGTTCTGAGTCCAGGAGGATTACCATGGGGATGCTGTGATGCCACCCAGTCCCTGGTAGGTCCCCCAGGGGC
>gene=hg18_chr6_73896434_73896786_+; species=SPECIES_3
TGCCTGCTTTGATACTCCCCCAGGGATAACCTGGCAGTCCCCCTTGGCGCCTCCTTGTGGGGGACAATGCTAAGCTGTGCACGCACTGGATTGTGGCTCGGTCCCCATATTGTGCCTGAGGCGAGAATTTGTAGAATGCTTATCCTATGAAGGACTAAAACCCTAATTAAGTATAACAAGAACCACAGCATTCCAAGTCCAAGAGGATTACTGTGGGGTTACGGTAATGCCACACAGTCCCTGGCAGGGAACATAGCAGT
>gene=hg18_chr6_73896434_73896786_+; species=SPECIES_4
TGCCTGCTTTGACACTCTCTTGGGGACAGACTGGCAGCCCCCCTTGGCGCCTCCTCGTGGGGGACGATGCTGAGCTGTGCACGAACTAGATTGTGGATCAGTTGCTATATTATGCCTGAGGCGAGAATTTGTAGAACGCTCATCCTAAGAAGGGCTAAAACCCTAATTAAGTATAACAATGACTACAGCACTCCAAGTCCAGGAGGATTGCTGTGGAGTTATAATGATGCCGCACAGTCCCTGGCAGGGACCACAGGAGC
>gene=hg18_chr10_124882509_124882879_+; species=SPECIES_0
AAAGTTTTCTAACTGCGGCGGCAAGGGCGAGAATGGCTTTTAAACGTCCTGCGCCGGGACAGCGGTTCTCCGGAACCTGCGGCTTGGTTGAGGCTGTCCCATAGAGGGCGCTGTCTGCCTGACTTTGAATGGAGTCGTGAGCGCAAGAACGCTGGCAACACCTCTCGCCAGACGGCGAGTAAAGGGCTGAGTCCGCGCCCAGACCCGACTCCCACCAGCTTTCTCGAAGGTCTACTCAAACATCCCGCTTTTCAGCCCAGA
>gene=hg18_chr10_124882509_124882879_+; species=SPECIES_1
AAAGTTCTCTAACTGCGGCGGCAAGGGCAAGAATGGTTTTTAAACGTCTTGAGCCGGGACAGTGGTTCTCCGGAACCCGCGGCTTGGTTGAGGCTGTCCCACAGAGGGCGCTGTCTGCCTGACTTTGAATGGAGTCGTGAGCGCAGGAACGCTGGCAACACCCCTCGCCAGAGGGCGAGTGAAGGGCTGAGCCGGCGCCCAGACCCGACTCCCACCAGCTTTCTCGAAGGTCTACTCAAGTATCCCGCTGTTCAGCCCAGA
>gene=hg18_chr10_124882509_124882879_+; species=SPECIES_2
AAGGTTCGCAAGCCAAGACCGGAAGAGTAAGCAGTGTTTTTAAACGCTGTGTGCCCGGACTGTGGTTCTCAGGAGCCAGCGGTTTGGTTGAGGATGTCCCATAGAGGGCGCCGTTTGCCTGACTTTGAATGGAGTTGCGGGCGCAAGAACACAGGCCACACCGCTCGCCAGAGGGCGAGTGGAGGTCTCTGTTCCCGTCTGGACCCTATATCCACGAGCTTTCTGGAAGGTTAAATCTGGCTCCTGGCTGTTGAATTCAGA
>gene=hg18_chr10_124882509_124882879_+; species=SPECIES_3
AACGTTCTCTAGCTGAGGCCCCAAGGGTAAGAATGGCTTTTAAATGCTTTTCGCCAGGACTGTGGTTCTCCCGAGCCCCCGGTTTGCTTGAGCTTGTCCCTTAGAGGGCGCTGCTTGCCTGCCGTTGAATGGAGCCCCGGGCGTGAGAGCGGAGGCCACACCCCTCGCCAGAGGGCGAGTGAAGGGCTGTGTCCGCGCCGGGCCCCCGCAGCCCCGAGCTTTCTGGCTGGTTTACTCTGGCAACTGGCTGTTCAGCCCAGA
>gene=hg18_chr10_124882509_124882879_+; species=SPECIES_4
AAAGTTCTCTAACCGTGGCCAGAAGAGTAAGAACGGCTTTTAAATGTTTTGCGCCGGGGCTGTGATTCTCCGGAGCCAGCGGTTTGGTTGAGGACGTCCCATAGAGGGCGCTGTTTGCCTGACTTTGAATGGAGTCCAGGGCGCAGGAGCGCAGGCGACACCCCTCGCCAGAGGGCGAGTGAAGGGCTGTGTCGGCGCCCCGGCCCCATATCCACGAGCTTGCTCGAAGATTTAATTTGGCAACTGGCTGTTCAGCCCAGA
>gene=hg18_chr7_150291076_150291381_+; species=SPECIES_0
ACCGCCCTGGCTGCCAGAGCTCCCGGGAGAGACACTGCTGCAGGCTGCAGTTCCGCTGAGAGCCACTCCGTGGCAGGCACAGCCCACACTCCCGAGGCAGCCAGCACTGGCGCACTGGGCAGGACAGGGAGGGCGGGGTGCAACAGGGGAGAGGGTTCCAGTCTCAAAGGGGCATGGGCTGTGGAGTCAGGTGGCCTCTGCACATTGCATTAGAATGACTTTGGGCCGGTCACTTACCGGCCCAGAGCCCC
>gene=hg18_chr7_150291076_150291381_+; species=SPECIES_1
ACCGCCCTGGCTGCCAGAGCTCCCGGAAGAGACACTGCTGCAGGCTGCAGTTCCGCTGAGAGCCACTCCGTGGCAGGCACAGCCCACACTCCCGAGGCAGCCAGCACTGGAGCACTGGGCAGGACAGGGAGGGTGGGGTGCAACAGGGGAGAGAGTTCCAGTCTCAAAGGGGCATGGGCTGTGGAGTCAGGTGGCCTCTGCACATTGCGTTAGAATGACTTTGCGCCAGTCACTTACCAGCCCAGAGCCCC
>gene=hg18_chr7_150291076_150291381_+; species=SPECIES_2
CCCGCCCCGGCGCCGAGACCTCCGGGAGGAGCCACCGGGTGAGGCTGCACTTCCGCCGGGGGCCGCTGGGTGGCAGGCGCGGCCCGCGCTCCCGAGGCCGCGGGGACCCGAAGGCTGGCCAGGACGGGGTGGGAGAGGAACCACCGGGCTGTGGGCTCCGGGCGCAAAGGTACACACGGTACGGAGTTCATCGGCCTTTGCTCACTGCATCAGAAGGACTTTGGGCAAGTTCCCTGCCCACCCCCAGCCCC
>gene=hg18_chr7_150291076_150291381_+; species=SPECIES_3
CCTGCCCCCCCCCCAAGAGCTCCCGCAAGAGGCACTGGGCCAGGCTGCAGTTCCGCCTAGAGCCACTCTGTGGCAGGCACGGCCCACTCTCCCAAGGCAGCCAGCGCCAGAGTCCAGGGAGGGACAGGAGGGGAGAGGTGCCAAAGGGCCAGGGGTTCCGGATGCAAAGGAACACAGGCTGGGGAGTCAGGTGGCCTCAGCTCATTGCTTCAGAATGACCTCGGGCAAGTCACCTGCCCTCCTGGAGCCTC
>gene=hg18_chr7_150291076_150291381_+; species=SPECIES_4
CCTGCCCCGCCCCCAGGAGCTCCCGGCAGAGGCACTGGGCAAGGCTGCAGTGCCTCCGAGAGCCACTCCGTGGCAGGCACGGCCCACTCTCCGGAGGCAGCCAGCCCCAGAGCGCTCGCTGGGGAAGGAGGGGAGAGGTGCCACAGGACTGTGGGTACCCGACGCTAAGGGACCCAGGCCGTGGAGTCAGGTGGCCTTTGCTCACTCTGTCAGAATGACCTTGGGCATATCACCTACCATCCCCAAGCCTC
>gene=hg18_chr7_105470555_105470818_+; species=SPECIES_0
CACCCCTGGGGCCTCGGGGAGAAAAACTGACAAGGTGTTGATTGAAAACATACCGCGCTGTGTGCGCCCACAGGGTGAGCCCGCTTGCACAGGTTCACAGCGACACCTAGTGGTCTCCTGGGGCACCTGCGCCTCTGCAGAAATGCAAGGTTGGTGGGATTGGGGTCCATCAGACATTTCTTTTCCCTGCTGTCAGCACGCTAT
>gene=hg18_chr7_105470555_105470818_+; species=SPECIES_1
CACCCCTGGGGCCTCGGGGAGAAAAACTGACAAGGTGTTGATTGAAAACAGACCGCGTTGTGTGCGCCCGCAGGGTGAGCCCGCTCGCACAGGTTCACAGCGACACCTAGTGGTCTCCTGGGGCACCTGCGCCTCTGCAGAAATACAAGGGCGGTGGGATTGGGGTCCATCAGACATTTCTTTTCCCTGCTGTAAGCGCGCTAT
>gene=hg18_chr7_105470555_105470818_+; species=SPECIES_2
CACCCCTGGGGCCTCGGGTAGAAAAACTGACAACGTGTTGATTGAAAACAGACCCAGCTGAATGTGCCCGCAGCGTGAGCCCGTTCTCACAGGTTCACAGCGACACCTAGTGGTCTCTGAGGGCACCTGCGCCTCCGTGGAAACGTGAGGCCTGTGGTATCTGGGTCTAGCAGAAACGTCTTTACCCTGCTGTCAAAGACCTAT
>gene=hg18_chr7_105470555_105470818_+; species=SPECIES_3
CATCCCCGGGCCCGGGGGGGGGAGAGCTGACCACGTGTTGATCGCAAACAGCCCCCGCTCCGCCCGCCCGCGGCGGGTACCGGCTCGCGCGGGCTCGCGGCGACACCTAGCGGCCGGCGTGCGCACCTGCGCCTCCGCGGCCGCGCGGGCCCTTTGGGGTTGCGATGCTGCAGCCATCTCAAGTCCCGCCGGGCGGGGCCCTGG
>gene=hg18_chr7_105470555_105470818_+; species=SPECIES_4
CACCCCTGGGGCCTCGGGGAGAAAAACTGACAACGTGTTGATTGAAAACAGACCGAGCTGAGCGTGCCCGCAGTGTGCGCGCGCTCGCGCAGGGTCACAGCGACACCTGGTGGTCCTCGCGGGCGCCTGCGGCCCCGTGCAAACGTGAGGCCCCGGGTGTTGGGGTCTAGTAGACGTTTCTTTTCCCTGCTGTCCAAGCCCTGT
>gene=hg18_chr8_22536321_22536610_+; species=SPECIES_0
CTGCCCTAAGAGCATGGTCACTGACAAGGCCCTGCTCAGGTGTCCTGACTGGGGCAGCCTGACTTTGGCAGGGTGGGTGTGCGCTTCAGGCTGCGCGCAGAAATGGCCACTGGAGGGCGCCAGACGCCCAGCCAGGAGGGGGGACCTGGAGGGTGCCAGGGGTACAAGGCTGTTGC
>gene=hg18_chr8_22536321_22536610_+; species=SPECIES_1
CTGGCCTCAGAGCATGGTCACTGACAAGGCCCTGCTCAGGCGTCCTGATTGGGGTGGCCTGACTTCGGCAGGGTGGGTGTGCGCTTCGGGCTGTGCGTAGGAACGGCCACTGGAGGGCGCCAAATGCCCACTCAGGTGGCGGGACCTGGTGGCTGCTAGGGGTACGAGGCTGTCGC
>gene=hg18_chr8_22536321_22536610_+; species=SPECIES_2
CTTCCCTGCACCCCTGGTCACTAATATTATCCTGCTCAGGGCTCCGGATCCATGATTCATGGGTTTTGCAGGCTGGGAGGGAGTTTCTAGCTGCAGGCAAGAGTGTCCACTAGAGGGCGCCAGAAACCCAGCTTGGAGGCGGGACCTTTTTTGTTCCTTGGGAAATTGGCGGATGC
>gene=hg18_chr8_22536321_22536610_+; species=SPECIES_3
CTTCCCCGCGACCAAGGACACTAACAAGTTCCAGCTCAGGGTTCCTGAGCCGGGTGTCTTCGCCTTCGAAAGCTGGGGGGGGCTGTTTGCCTGCAGGACCGGGTGTCCACTGGAGGGCGCCAGACACCCAGCCTGGAGGCGGGCCCGCCTTTGTTCCTTGGGAAAGTGGCGGATGC
>gene=hg18_chr8_22536321_22536610_+; species=SPECIES_4
CTTCCCTATGACCACGGTCACTAACAAGTTCCTGCTCAGGGTTCCTGATCCAGGTGTCCTGGGTTTTGCAGGCTGGGAGGGAGTTTTTGGCTGCAAGCAAGAGTGTCCACTGGAGGGCGCCAGATACCCAGCCTGGAGGTGGGATCTTTTTTGTTCTTTGGGAAAGTGGCGGATGC
>gene=hg18_chr20_57216149_57216496_+; species=SPECIES_0
GCCTTCTTGTTGTTGATTGGGAAAAATGAATACCCTGTGGGAAATGCTGCAGGGTCCCATCTGGCCAGCAGTGCCTGAATTACCATCCTTCTGTGGTTCATTGTTGTCTGTTTGGCTCAAGAGCTAACCCTTGGCTCTGTCTCATGTGGGGATCCTTGGCACTCTCCTCCACCTTTGTGTAGCTCCAGTGCCCCCTCAGGCAGATGGCACTTGAGTGCTCTCACCCCAACCCCCCAAGGCAAG
>gene=hg18_chr20_57216149_57216496_+; species=SPECIES_1
GCCTTCTTGTTGTTGATTGGGAAAAATGAATACCCTGTGGGAAAGGCTGCAGGGTCCCATCTGGCCAGCAGTGCCTGAATTACCATCCTTCTGTGGTTCATTGTTGTCTGTTTGGCTCAAGGGCTAACCCTGGGCTTTTTCTCATGTGGGGATCCTTGGCACTCCCCTCCACCTTTGTGTAGCTCCAGTGCCCCCTCAGACAGATGGCACTTGAGTGCTCTCACCCCAACCCCCCAAGGCAAG
>gene=hg18_chr20_57216149_57216496_+; species=SPECIES_2
GCCTTGTGGGTTTTGATGGAGTCAGACCAAGACCTTGTGTGAAAGGTGGTGGGGTCCCATATGGCCAGTGGTGACTGAATTAACTGTCTTTTGTGGCTGATTGTTGTCCATTTGGCTCAAGGGCTGACCCTGGGTTCTGCCTGCTGGGGGGACAGTTGTCCCTCCTCTCAGTCTCTGCGAAGCCCCACCACCCCCTCAGGAAGATAGTGCTTCCATGCTCTCCCCGCAATCCCCTTAGGCAAG
>gene=hg18_chr20_57216149_57216496_+; species=SPECIES_3
GCCCCTATGGTGTTGACTGGGAAAAATGAAGAGCATCTGTGGAAGGCTGCAGGGTCCCATCTGGCCAGCAGTGACCAAATTACCATCCTTTTGTGGCTGATTATTGTCTGTTTGGCTCAGGGGCTGACCTTGGGCTGTGTCTGATGTGGGGACAGTTGATACTTCCCTCCCCCTTTGTGTAGCTCCAGTGCCCCCTCAGGCAGATGGCTCTACCTTGCTCCCCCCGCCATCCCCCTAGGCAAG
>gene=hg18_chr20_57216149_57216496_+; species=SPECIES_4
GCCTGCTTGGGGTTGACTGGGAAATGTGAAGCCCATCTGTGAAAGGCTGCAGGGTCCCATCTGGCCAGGGGTGACTGAATTACCATCTTTTTGTGGCTAACTGTTGTCTGTTTGGCTCGAGGGCTGACCTTGGGCTCTGTCTGATGCGGGGACAGACGACACTTCCATCCACCTTTGTGTAGCTCCAGGGCCCCCTCAGGCAGATGGCACTTTTGTGCTCTCCCCCCAATCCCCCAAGGCAAG
>gene=hg18_chr14_67107795_67108157_+; species=SPECIES_0
TCACTTTAAATGTTGCAATGAATCAGATTGCCCCACACATTTTTAAAGCTCGCATGGCACACTTAGTCTTGTAGCTTTCTGGCCCCCTAGTGGCAAGAGCGAGGGTCACAGTGGGCAGGCAGTCGGATGGGCAGCTGCTTTGGGGACCACATGGTGTGTGGGAAGTGAGAAGCATGGAGGTCATGACACAGGAGGGACATTGTCTGTTCAGAGTCTGGGGGTTGGC
>gene=hg18_chr14_67107795_67108157_+; species=SPECIES_1
TCACTTTAAATGTTGCAATGAATCAGATTGCCCTACACATTTTTAAAGCTTGCGTGGCACACTTGGTCTTGTAGCTTTTGGGCCCCCTAGTGGCAAGAGTGAGGATTACAGTGGGCAGGCAGTCGGATGGGCAGCTGCTTTGGGGACCGCATGGTGTGTGGGAAGTGAGAAACATGGAGGTCATGACACAGGAGGGACATTGTCTGTTCAGAGTCTGGGGGTTGGC
>gene=hg18_chr14_67107795_67108157_+; species=SPECIES_2
TCTTTTAAAATTTTTCTATGTCTCGTTGTCCCCCACCCACTTTTAAAGCTCCAGTCTCAGCCTTGGCCGTGTGGTTTTCTGGCCCCCTAGTGGCAGGAGCAAGGGTCCCAGTGGCCAGCTAGCCCCAGGGGCAGCTCCCCTGGGGACCACGTGGTGTGTGGGGAGAGAGAAGCATGGAGGTGAGGATGCAGGGGGGACATTGTCTTTTGGGTGTCAGGGTGTTGGC
>gene=hg18_chr14_67107795_67108157_+; species=SPECIES_3
TCTCTCTCTCTCTTTCTCTCTCTCGCTGTGAAATAAATAATCTTAAAGCTCCTGTCTCTTGCTTGGCCACGTGGCATCCTGGCCCCCTAGTGGCAGGAGCAAGGGTCATAGCAGCCAGTTAGCTCGATGGGCAGCTCCTTTGGGGACCACGTGGAGTGTGGGGAGGGAGAAGCTTGGAGGTGAGGACACAGATGCAACATTGTCTGTCGAGTGCGAGGGTGTTGGC
>gene=hg18_chr14_67107795_67108157_+; species=SPECIES_4
TCTTTTTAAATGTTGCAATGTCTCTTGGTGCCTCACACATTTTTAAAGCTCCTGTCTCACACTTGGCCCCTTGGCTTTCTGGCCCCCTTGTGGCAGGAGCAGGGGTCACAGCGGCCAGGTAGCCGGATGGGCAGCTTCTTTGGGGACCACATGGTGTGTGGGGAGGGAGAAGCACGGAGGTGAGAACACAGGAGGATCATTGTCTTTTGGGTGCCAGGGTGTTGGC
>gene=hg18_chr7_150500631_150501014_+; species=SPECIES_0
GAGAAAGTCCTCTCATGGTGGGCAGCGTCGGGCCTGGCCGCGGGTGCCCTCTGGTGGCAGCAGCGCACAACTGCGGCACGGCGAAGGAGGTGCGGGGTGCTGCAGCGCCCCCTGGCGACAGTCCAGGAGACGCGCGAGGGCAAAGAAACCACTAACGGAGCATCCAGGGCGAGCGCGCGGGACGCCTCTAGATGCTTAACTGTGAATGCACTGTTTGGGAGGGGGGTTGTACGTGAGTGTCTTAACGTCTAGTGTGCGTGAGTGTAGGGTTAAGTATGTTAGTGTGCCCCGG
>gene=hg18_chr7_150500631_150501014_+; species=SPECIES_1
GAGAAAGTCCTCTCATGGTGGGCAGCGTCGGGTCTGGCCGCGGGTACCCTCTGGTGGCAGCAGCGCACAACTGCGGCACAGCGAAGGAGGTGCGGGGTGCTGCAGCGCCCCCTGGCGATAGTCCAGGAGACGCGCGAGGGCAAAGAAACCACTAACTGAGCCTCCAGGGCCAGCGCGCGGGACGCCTCTAGGTGCTTAACTGTGAACGCACTGTTTGGGAGGGGGGTTGTACGTGAGTGTCTTAACGTCTAGTGTGCGTGAGTGTAGGGTTAAGTATGTTAGTGTGCCCCGG
>gene=hg18_chr7_150500631_150501014_+; species=SPECIES_2
GCGAGTGTCCACTGACGGTGGGGAGCTTCGGGTCTGTCCGCGGATACCCTCTGGTGGCAGCAGCGCGCAACTGCGTCACCGCCAAAGAGGCGCGGAGTGCTGCAGCGCCCCCTAGCGTTAGTCCGGGAGACACGCGAGAGCAAAGGAACCACCAGGTGAGCCTCCAGGGCCAGCGCGCTGGGCGCTGCAGGTGCCTTCACTGTGAGTGCACCGATTGGGCGGAGGATTGTACGCAAGGGTCTTAAAGCCTAGCAAACACACGTGTAGTTTCATGTATGTGGCTGTATCCAGG
>gene=hg18_chr7_150500631_150501014_+; species=SPECIES_3
GAGAGAGTCCACTCACGGTGGGCAGCGTCGGGCCTGCCCGCGGGTACCCTCTGGTGGCAGCAGCGCGCAACTGCGGCAGCGTGGGTGACGTGCGGAGTACTGCAGCGACCCCTGGCGTTAGTCCAAGAGACGTGCGAGGGCAAAGGAAGGACCAGGTGAGCCTCCTGGGCGCGCGCGCTGGACGCCCGCGGCTGGGTACCTGCGAGGACACTGGTTGGGCGGGGGATTGCACCCAACCATCTTAAGGTCTCGTATGCACGCGTGTAGGTTCGTGTATATTTTTGTGCCCAGT
>gene=hg18_chr7_150500631_150501014_+; species=SPECIES_4
GAGAGAGTCCACTCACAGTGGGCAGCGTCGGGCCTGTCCGCGGGCACCCTCTGCTGGCAGCAGCGCGCCACTGCGTCACCGCGGGAGAGGCGCGGAGGACCGCAGCGCCCCCTGGCGTTAGTCCGGGAGACGCGCGAGGGCAAAGGACCGACCCGGTGAGCCTCCAGGGCGAGCGCGCCCCGCGCTGCCGGGTAGTGAACTGTGAGCGTTCTGGTTGGGCGGGGGAATGCACACGAGGGTTTTAAAGTCTCGTATGCACGCGTGTAGGTTCACGTATGTTGTTGTGTCCAGG
>gene=hg18_chr22_36224366_36224683_+; species=SPECIES_0
GCCAGACCATCAGCTGGGAGGGGGGGCGAAGCATCTCCATCCACCCAGCAGCTGCAGCCACACAGCTGCACTGCCCCCTGCTGCCAGCCTGGGGAGGGCGCGGCTGCAAGGACCTCACCCAATCGGCACTGGGGAACAGCCCCGCCCTCTCAGGTAAGACACAGCCAGGCCGAGGGGCTGCAGATCAGGCATGGGAGGCATCATTCAGTGCCCATGTCCTGGTGCATCGAGAAGGGGGC
>gene=hg18_chr22_36224366_36224683_+; species=SPECIES_1
GCCAGACCATCAGCTGGGAGGGAGGGCAAAGCATCTACATCCACCTAGGAGCTGCAGCCACACAGCTGCACTGCCCCCTGCTGCCAGCCTGGGGAGGGCGAGGCTGCAAGGACCTCACCCAATCAGCACCGGGGAGCAGCCCTGCCCCCTCAGGTAAGACACAGCCAGGCCAAGGGGCTGCAGATCAGGGGTGGGAGGCATCATTCAGTGCTCATGTCCTGGTGCATCGAGAAGGTGGC
>gene=hg18_chr22_36224366_36224683_+; species=SPECIES_2
CCGAGAGCATCTGCCAAGAGGGTGGGCTACACCTCCTCATCTACCTGGCAGCTTCAGCCACACAGCCACACTGCCCCCTGCTGCCTGCCCAGGGTGGGCAAGGCTGCAAAGACCTAACCTAATCAGTACCGGAAGACGGCCCTGCCCCCTCAATCAAAATAGAGCCGAGACCTGGGGCTAGATAGCATGGGTGGGGGACATCTTTTACAGTCCAGGTCCTGGCATATCGACAAGGTGGG
>gene=hg18_chr22_36224366_36224683_+; species=SPECIES_3
GCCAGAGCATCAGCAAAGAGGACGAGTCTCGCCTCCCTACTCCCCTGGCAACTGCAGCCACACAGCCACACTGCCCCCTGTTGCCAGCATGGGGTGGGCAAGGATACAAGGGCTCAACCCAATCAGCCCCGGGGGGCGGCCCTATTCCCTCAGTCAAAACAGAGCCAAACCGAAGGGCTGACTGGCATGGGTGAGAGGCATCCTTCATAGAACAGGCCCCGGTGCATTGATGTGGTGGG
>gene=hg18_chr22_36224366_36224683_+; species=SPECIES_4
GCCAGACACTTAGCCAGGAGGGTGGGCCACGCCTCCCTACCCACCTCGCAGCTGCAGCAACACAGCCACACTGCCCCCTGCTGCCAGCCTAGGGCGGGCAAGGCTGCAACGACCTAGCTGAATCCACACCGGGGAACTGCCCTGCCCTCTCAGTCAAAACCGAGCCGGGCCGAGGGACTGCGGGCCCTGGGTGGGAGGCATCATTCACAGCCCACGTCCTGGTGCATCAAGAAGGTGGG
>gene=hg18_chr14_106045359_106045662_+; species=SPECIES_0
AGAGAGCCCTTAAAAGACGAACCCAACCCTGACAGGAAATCAGCCCTGTGTGCACCTGCCTCGGGCTGACTCTGATCGGCTCCTGAGCGCCCCCTGCATTTCCCCAGCTGCAAGTTTGTATCTGGCTCTGACTTCCCTCACTGTGTCTCTTGCACAATAATACACAGCCATGTCCTCAGCTATCAGGCTGTTCATTTGAAGATAAGGCTTCTTGGCGTTGTCTCTGGAGATGGTGAATCGGCCCATCA
>gene=hg18_chr14_106045359_106045662_+; species=SPECIES_1
AGAGAGCACTTAGAAGATGACCCCAATCCTGACAGGAAATCAGCCCCGTGTGCACCGGCCTCGGGTTGACTCTGATCGGGTCCCGAGCGCCCCCTGCATTTCCCCGGCTGCAGGTTTGTGTCTGGCTCTGACCTCCCTCACTGTGTCTCCCGCACAGTAATAGACAGCCGTGTCCTCAGCTCTCAGGCCGTCCATTTGAAGATAGTGGTTCTTGGCGTTCTCTCTGGAGATGGTGAATCTGCCCTTCA
>gene=hg18_chr14_106045359_106045662_+; species=SPECIES_2
AGTGAACACATTTGAGGTGAACACAATTCTGACAGTACTCCTGTAATGTTTGTACCTTCTCAGGACCGACCAATCTCTTGTCATCATCAGCCCCAGCCCGCCCGCTCCTCCGGGTTTCTGACACCCTCTGGGTTTTCACACTGTGTGTCTCACACAGTAATAAACAGCCGTGTCCTCAGACCTCAGACTGCTCAGCTCCATGTGGCGGTGCTGGTGGACGTGTCTGCAGAACGTGACTCTGCCCTGGA
>gene=hg18_chr14_106045359_106045662_+; species=SPECIES_3
AGAGGGCCCATTGGAGAGGAACCCATCCCTGACAGGAAACCTGCCCCCTCTGCACCTGCCCCGGGTTAAATAGAATCTGGGAGTGTGCACCCCCTGGTGGTCCGATCCTACAGGATTGTGTGTGGTTCTGAGTTCCCTCATTGTGTCCTTCGCACAGTAATACACGGCCGTGTCCTCGGCTCTCAGGCTGTTCATCTGCAAATAGCGGTTCTTGACGTTGTCTCTGGAGATGGTGAATCGGCCCTTCA
>gene=hg18_chr14_106045359_106045662_+; species=SPECIES_4
AGAGAGCCCATTGGAGAGGAACGCAACCCTGACAGGAAACCAGCCTTCTCTGCACCTGCTCCGGGCTGACTCTGTTCTGGTTCTGATCAGCCCCTGCAGCCCCCCTGCTGCAGCTTTGTGTCTGGCTCTGACTTTTCTCACTCTGTCTCTAACACAGTAATAGAAGGCGATGTCCTCAGATTTCAGACAGCCCACTTGCATAAAGGCGTGCTTTTGGAATTCTCTGTAGATGACGAATCTCCCTTTCA
>gene=hg18_chr2_136852870_136853213_+; species=SPECIES_0
GCATCAAATGCATCAGTTCACTGCTCTGGGTATCATCTGAAGAGCAAGGGGCCAGCATTTCATGCTGAGTACTGCCATCTTGTGGCTGGGCAAACCCTAAAGCCTACCAGGGACCTTGGAGCAACAAAAGAAACCAGACATCAAGAACCCATGTTCTCTACCTGCATGGAAGAAAATTGACCATGAATCCCTAACAACATCCATCCCTCCTTTCCTAGCTCTTGAATAAGTAACTGCTCTCTTATTAAGACATCCTC
>gene=hg18_chr2_136852870_136853213_+; species=SPECIES_1
CCATCAAATGCATCAGTTCACTGCTCTGGGTATCATCTGAAGAGCAAGGGGCCAGCATTTCATGCTGAGTGCTGCCATCTTGTGGCTGGGCAAACCCTAAAGGCTACCAGTGACCTTGGAGCAACAAAAGAAACCAGACATCGAGAACCCGTGTTCTCTACCTGCTTGGAAGAAAATTGACCATGAATCCCTAATAACATCCATCCCTCCTTTCCTAGCTCTTGAATAAATAACTGCTCTCTTATTAAGACATCCTC
>gene=hg18_chr2_136852870_136853213_+; species=SPECIES_2
TCATGAAATATATTAGTTTATTGCTCTGGGTATCAGTCCCAGAGGATGGATCCAGCATTTCCTACTGAGGCCTGCCATCATTGGGCTGGGCGAACCCTGATGGCTACCAGCGACTTTAGAGCAACAAAAGGAACCAGACATTCAGAATGCGTGTTCTCTACCTGCTCAGCAGAAAACTGACCCTGACCTCCTAACAACTTCCATCCCTGTTTCTCTAGTTCCTGAATAAGCAGCTGTTGCATTTTGAAGGTCTCATT
>gene=hg18_chr2_136852870_136853213_+; species=SPECIES_3
CCATTGAACGTATTAGTCTATTGATCTGGAAATCACCCAGAGAGGAAGGGCCCAGCATTTTGTACTTAGTGCTGCCATCTCATGGCTGGGTAAACTCTAAAGGCTGCCAGCAGCTTTGGAGCAGCAAAAGGAACCAGGTATTCAGAATGCGTGTTCTTTGCCTGCCCAGAAGAAAATTGAGCACCAATTTCTAATAACTTCTATCCTTGTTTTTCTGTTTCTGGAATAAGTACCTCTTGTATTATTGAGGTCTCCCC
>gene=hg18_chr2_136852870_136853213_+; species=SPECIES_4
CCATGTAATGTATTAGTCTATTGCTCTGGGTATCACCTTGAGAGAAAGGGCCCAGCATTTCATGCTGAGTGCTGCCATCTCGTGGCTGGGTAAACTCTAAAGGCTACCAGCGACTTCGGAGCAAGAAAAGGAACCAGATGTTCAGAGTGCAGGTTCTCTTCTCACTCAGCCGAAAATTGACCATGAATTCCTAACAACTTCCAGCCCTGCTTCTCTATTTCCTGAATAAGTAGCTGCTGTATTATTCAGGTATCCCC
>gene=hg18_chr15_78535282_78535591_+; species=SPECIES_0
TCTTTTTCTTAACGCTGAAATGTTTGAAGCAAAATAACTTCATGTGGACGGCAAAATCGCTCTTCCCCATGGTGAACACTAGGTGGCAGCGTGGTTCTGCGGCTCTGCAGAACACCCAGCATTTTTGCTACCTTCGCGATGTAATTTTCGAGAAAGGTGGGGTGATGGCTTAGTAATTATGCAGAATATTGATAGCTTTGATTCGTTTAGAAAGTCTTGCATTCAGCTCCCACTTGTCCACAACATCGGCAACTCTAAAGC
>gene=hg18_chr15_78535282_78535591_+; species=SPECIES_1
TCTTTTTCTTAACGCTGAAATGTTTGAAGCAAAATAACTTCATGTGGACGGCAAAATCGCTCTTCCCCACAGTGAACACTAGGTGGCAGCGTAGTTCTGCGACTCTGCAGAACACCCAGCATTTTTGGTACCTACCCGATGTAATTTTCGGGAAAGGTGGGGTGATGGCTAAGTAATTATGCAGAATATTGATAGCTTTGATCCATTTAGAAAGTCTTGCATTCAGCTCCCACTTGTTCACAACATCGGCATCTCTACAGC
>gene=hg18_chr15_78535282_78535591_+; species=SPECIES_2
TTTATTTCTTCTCCCGGATGTCGGAGATGGCAAATCCCTGGACGTGGAAGGCTGCATCCATGGGTCACAGGGTCGGGACTGAGTGACTTTTTCACTTTTCAGCATTGGAGAACAGTGAGCCTGGTAGGGGTCTCCCAGATGTAATTTTCAGGAAAGGTGAGGCGAAGCCTTAGTAGTTAAGCAGCATATTGGTGACTTTCCTTCATTTAGGAAGTGGTGCATTCAGCCTTCATTTTCCCACAACATAGATAACTCCGCTGC
>gene=hg18_chr15_78535282_78535591_+; species=SPECIES_3
TGTTTTCCTTAGCTCTGAAATGTGTGAAGGCAAGTCATTCTGTGTGGACAGCACCATCCCTGTTTCCCCCGGTGAGCACTGGGTGGCAGTGTGGCTCTGCAGCTCTGTAGGCCGGGCAGCATTTTTGGGCTTGCCCAGCTGTCACTTCTGGTAAAGGTGAGGTGGTGGCTTCATGATTCTGCAGGATATTGATGGCTTTGCTCCATTTGGAAAGTCATGCATGTGGCTCCCACTTGCCCATTACACAGACGACTGTGCAGC
>gene=hg18_chr15_78535282_78535591_+; species=SPECIES_4
TCTTTTTCTTAACACTGAGATGTTTGAAGCCAAGTCACGCGATGCCAACAGCACAGTTGCTGTTTCCTGTGATGAACGCTGGGTGGCGGTGTGGTTCTGCGGCTCTGCAGAACGCCCGGGATGGTAGGTATCTCCCAGATGTGATTTTTGGGAAAGGTGAGGTGACGGCTTACTGATTACACAGAACATTGATGGCTTTTCTGCATTTAGAAAGTCATGCATTCGGCCCCCATTTTCCCGCCACATGGACGACTCTGCAGC
>gene=hg18_chr6_131562559_131562860_+; species=SPECIES_0
TGCTCCTGGCCTTCCATGGAGGCTATTTCAGCTTTGCCTGCCTTTGCCACGATGGCTGTTTGCAGCTGGCCATCATTTCTACCACTGTTGCCTCACCGCTTCATCCCCTGAAGAGCCTCGGGTGGTGCCAGAGTTCACTTTTGCTGCTATTCTTGCTTGTGGTTATTGCATCCTGTTGCTCTCAAAGCTTCCTCTGCTGGCCTGTTACGCTGGTGCTGCTCACCGCAACTGGGTAAGCTTTTTTACCCCTCTTCCTGTCGCTCTTCAAGGTTTCCAAAAGACCA
>gene=hg18_chr6_131562559_131562860_+; species=SPECIES_1
TGTTCCTGGCCTTCCAAGGAGGCTATTTCAGCTTTGCCTTCCTTTGCCATGATGGCTGTTTGCACCTGGCCATCATTTCTACCACTGTTGCCTCATCGCTTCATTCCCTGAAGAGCCTCGGGTGGTGCCAGAGTTCAGTTTTGCTGCTATCCTTGCTTGTGGTTATTGCATCCTGTTGCTATCAAAGCTTCCTCTGCTGGCCTGTTACGCTGGTGCTGCTCACTGCAACTGGGTAAGCTTTTTTACCCCTCTTCCTGTCGCTCTTCAAGGTTTCCAAAAGACCA
>gene=hg18_chr6_131562559_131562860_+; species=SPECIES_2
GGCTTATGAGGCTCCATGGAGGCCATTACTGCTGTCTCCTCCTTTGCCTCTGTGGCTGTCTGCACCTGACCATTACTGCTTCATCTGTTGCTACATCGCTTCATCCCTTGAAAAGCCTTGGGTGGAGCCAGAGTTGGGTTTTGCTGCGTTATTTTCTTCTGATTGTTGCAGCCTGCTGCCTTCAAAGCTTCCTCCACTGGCTTGCTACACTGGTGCTGCTCCCTGTAGCTGGGTATGCTCTGCTCCCCACTTTTATGTAACTCTTCGAAGTTTCTACAAAGCCA
>gene=hg18_chr6_131562559_131562860_+; species=SPECIES_3
GGCTCACGGGACTCCATGCAGGCTGCCGCACCTGTGCCCTCCTTGGCCATTGTGGCTCTCTGCACCTGACCAACCCTGCTTCATCTGCTGCTGCATCGCTTCATCCCTTGAAGAGCATCTGGCAGGGCCAGGGTCCTGTTTTATTGCTTTTTTTGCTTGTGGTTATCGCAGCCAGCTGTCCTCCATGCGTCCTCCTCAGGCCTGCAAGCCTGATGCTGCCCACTGGAGCTGGGGAAGCTTCTTTTTTTTTTTTTTTTTAATTTTTTATGGATTTTATTTATTTA
>gene=hg18_chr6_131562559_131562860_+; species=SPECIES_4
GGCTCCCGAGCCTCCACGGGGCTTGTAACAGCTGTGCCCTCCCTTACCATGGTGGCTATCTGCACCCGACCATCACTGCTTCGTCTGTTGCCATGTCGCTACATCCCTTGAAGAGCCTCAGGTGCTGCCAGGGTTCTGTTTTGTTGCTTTCTTTGCTTACGGTCATTGTAGCCTGCTGTTCTCAGAGCTTCCTCCGCTGGCCTGCTACCCTGGTGCTGCTCACTGCAACCGGGTAAGACTTTTTATCCTCCTTTATGTAGCTCTTCAAGGTTTCCAGAAGATCA
>gene=hg18_chr22_27971589_27971916_+; species=SPECIES_0
TTCAGGCTGGCAAGGTCCCCGAGCGTACACTCCAACCAACTCCCTTAGTGCAGGCAATGCCTGGCTGGCCCAGCAGTGACACCTGGTGGTCATGATAGTGCACTGCAGGAACTGTGCTGCCTGGATCAAAGCTCTCACCCTTATTCAGACAGGGAAACTGAGGCCCGACTCGGCAGAGAGAATCCTTGGCAGAGCGGAACTGGAGCCCTGACTTTTAAGTTCCTAGGGCCAGAGAACCAGC
>gene=hg18_chr22_27971589_27971916_+; species=SPECIES_1
TTCAGGCTGGCAAGGTCCCGGAGCGTACACTCCAACCAACTCCCTTAGTGCAGGCAAGGCCTGGCTGGCCCGGCAGTGACGCCTGGTGGTCATGATCGTGCACTGCAGGAACTGCTCTGCCTGGATTGAAGCTCTTACCCTTATTCAGACAGGGAAACTGAGGCCCGACTCTGCAGAGAGAATCCTTGGCAGAGCGGAACTGGAGCCCTGACTTTTAAGCTCCTAGGTCCAGAGAACCAGC
>gene=hg18_chr22_27971589_27971916_+; species=SPECIES_2
TCCGAGTGGGGAGGGCTCCTGTACCCACACTCCTGCTAGCACCCTTGGTGAAGGCAAGACTTGTCTGGCTCAGCAGTGACACCCAGTGGTCATGAGGATGCGCTGCAGGCACTGGCCTGTCCAGACCAAAGCCCATACCCTTATTCAGATAGGAAAACTGAGGCCCAACTCCACAGAGTGAATTGTTGGCAGAGCGGAACTGAAGCCCAGGCTTTCCAGCTCCCAGGGCTTGGGAACCAGC
>gene=hg18_chr22_27971589_27971916_+; species=SPECIES_3
TCAAGGTGGGGAAGGACCCTGAAGCTACTCTCCTACTAACCCCCCGGGTAGACGAAAGGCCAGACTGGCTCAGCAGTGACACCCAGTGGTCATGAGCATGAACTGCAGGCACTGAGCTGTCTAGACCAAAGCTCGTACCCTTATTCGGACAGGAAAACTGAGGTCCAACTCCGCAGAGCAAATTGTTGGCAGAGCGGAACTGAAGCCCGGGATTTTCAGCTCCCAGGACCAGGGAACCAGC
>gene=hg18_chr22_27971589_27971916_+; species=SPECIES_4
TCCAGATAGGGAAGGGCCCTGAGCACACACTCCTACCACCCCCCTTAGTAAAGGGAAGGCCTGGCTGGCTCAGCAGTGACACCCAGTGCTCATGGGGATGCACTGCAGGCACTGGGCTGTCTAGACCAAAGCTCGTACCCATACACAGACAGGAAAACTGAGGCCCAATTCCACAGAGCGAGTTGTTGGCAGAGCGGAACTGAAGCCCAGACTTTTCGGCTCCCAGGACCAGGGAACCAGC
>gene=hg18_chr14_104305960_104306177_+; species=SPECIES_0
TGCCCAAGCCCTTGCTCAGGCTCTTCGGCAGGCGTCCACCAGGTGGCAGCACAGCTGGGCCGCCTGTCCCCG
>gene=hg18_chr14_104305960_104306177_+; species=SPECIES_1
TGCTCGAGCCCTTGCTTAGGCTATTCGGCAGGCATCCACCAGGTGGCAGCACAGCTGGGCCGCCTATCCCCA
>gene=hg18_chr14_104305960_104306177_+; species=SPECIES_2
TGCTTGTCCCCGTGCTGGGCAACTTCTCTCTGCACCCAGCAGGTGGCGCCCGAGCTCGACACCCTGGCCCCC
>gene=hg18_chr14_104305960_104306177_+; species=SPECIES_3
TGGTGGAGCTCTCTCTGAGCAACGACACCGGGCATCCACCAGGTGGCGCCTGTGTTCGACCGCGTGGCCTCA
>gene=hg18_chr14_104305960_104306177_+; species=SPECIES_4
CGCTGGACCCCAATCCCTGTTACGCCGCCAGGCGTCCACCAGGTGGCGCCCATGCTGGGCATCATGGGCCCA
>gene=hg18_chr19_49918930_49919372_+; species=SPECIES_0
GTGATGCACAGAATCCAGTTGTAGTTTGGTACTTGGACCCAGGCCCGGAGAGTCCAGCTCTCCGCTCTCCCCAAGCTCCGGATGGAAGGCGTGCCCATGGCAACCGCTAGGTGGTGCCCGTACACCACCAGCCAGGTCTTTTTTTGCCAAACAGGCCCAGAGCTGGGCAGAACTGCTGGGTCAGGGCAAATCATCCTGG
>gene=hg18_chr19_49918930_49919372_+; species=SPECIES_1
GTGACGCATAGAACCCAGTGGTAGTTTGGGACTTGGACCCAGGCCCGGAGAGTCCAGCTCTCCGCTCTCCCCAAGTTCCAGATGGAAGGCGTGCCCATGGAAACCGCTAGGTGGTGCCCGTACACCACCAGCCAGGTCTTTGTTTGCCAAACAGGCCCAGAGCTGGACAGAACTGCGGGATCAGGGCAAATCATCCTGG
>gene=hg18_chr19_49918930_49919372_+; species=SPECIES_2
ATGAACCTTAGAATCCAGATGGAGGGCAGGATTTGAACCTAGCCCGGGAGGGTCCAGTTCTCTGGGGGGCTCCAGCGCTGGACGGGAGGCTTGTCCGTAGCAGCCGCTAGGTGGCGCTGGACCACCACCACCCGGTTCTGAGCTCACGAAGCCGGCCCAGAGTCCTGCAGCACCGACGGGTTGGGGCAAACGGTCCTGG
>gene=hg18_chr19_49918930_49919372_+; species=SPECIES_3
ACGAACCACAGAAGCCAGGTGCAGGGTGAGACTGGCACCCGGGCTGGGAGGATTGGGGGCTCCGCGGTCCTGCAGCTCTGGATGGGAAGCCTGCCCGCAGCCACCACTGGGTGGCGCTGGCACCCCACCAGCCAGGCCTGCGCCCGCACAGCAGGCCCAGAGCCCGGCCCGACCGCCGCGGTGAGGGGAGCAGAGCTGC
>gene=hg18_chr19_49918930_49919372_+; species=SPECIES_4
ATGAACCACAGAAGCCAGGTGGAGGGCGGGACTGGTGCCCAGGCCTGGAGAGTCCAGATTGCCGCTCTCCTCCAGCCCCGGATGGGAGGCCTGTCCAGAGCCACCGCTAGGTGGTGCCCACACACCGCCAGCCCGGGCTGGGCCGGCCAAGCAGGCTCGGAGCTCCGCAGAGCTGCTGGGCCCGGGCACGTGGTCCCGG
>gene=hg18_chr19_47492113_47492393_+; species=SPECIES_0
GTCCCAAGGTCCTAGCCAGATGGAGTGGGGCCTAGTCTGGAATCGTGACCCCTGCTGCCCCCATGTGGCCTGGGCCTGCACTGCAACTGGGCTTGAAACCTCCCCTGGGTGACACCCCTCCTGCCAGCGGACAGTGCCCACCTGAGGTGACAATACCTACACCCTGTGGAGGGATGACAACTAGGAGTGGGACACTCCAGAAGTGGCATCT
>gene=hg18_chr19_47492113_47492393_+; species=SPECIES_1
GCCCCAAGGTCTTAGCCAGATGGAGTGGGGCCTAGTCTGGAGTCGTGACCCCTGCTACCCCCATGTGGCCTGGGCCAGCACTGCAACTGGGCTTGACCCCTCCCCTGAGTGACACCCCTCCTGCCAGCGGACAGTGCCCACCCGAGGTGACAATACCCACACCATGTGGAGGGATGACAACTAGCAGTGGGACATTCCAGAAGCGGCATCT
>gene=hg18_chr19_47492113_47492393_+; species=SPECIES_2
CTCTCAAGGTCTGAACCAGGGGGACTGGGGGCTGGTGCAGAGCCGTGAACCCTGCTGCCCCTGTGTGGCCTGAGCCAGCACTGCAGCCAAGGCAGAGTCCTCTCCTGGTTTCCAGCTCTACATACAGCGGAAAGTGCTTCTCTGGGGAGACAAGACCCATACACTGTGGAGGCCTGACTGCCGGGGGTGGGAAGCTTCAGAAGTCACAGGT
>gene=hg18_chr19_47492113_47492393_+; species=SPECIES_3
GACCCAAGGTCTGAACCTGTTGGAGTGGGGTACAGTGCAGTTCCGTGGCTCCTGCTGCCCCCACATGGCGTGAGGCAGCACTGCAGCCAGGCCCAAAGCCTCTTCTGGGTTCCACCCCTCCCGCCAGCGGACAGTGCCCCTCTGGGGAGACAATAGCCATGCCATGTGAAGGGAGGACTGCTTGGGATGGAGAGTGTCAGAAGTGGCATCT
>gene=hg18_chr19_47492113_47492393_+; species=SPECIES_4
GTCCTGAGGTTTGAGCCAGATGGACTGGGGGCCAGTCCAGAGCCGTGACCCCTGCTGCCCCCATGTGGCCTGAACCAGCACTGCAGCCAGGCCAGAAGCCTTTCCTGGGTTACACCCGTCCAGCCAGCAGACAGTGCTCCTCTGGGGAAACAATACCCACGCCCTGTGGAGGGATAACTGCTGGGGGTGGGAAGCTCCAGAAATGGCATCT
>gene=hg18_chr16_28137030_28137359_+; species=SPECIES_0
CAAGATCTGTCTCCACAGCTCTGTGAGGATCTCAAAGGAAGAAAGGGTGAGAGTCTGGCACCCTCTTAGGTGATGGGAACACTGTATAGCCTGGCATTCAAGGCCTTTGAAGGCCTGCAGCTAGAGCCAGACTCTCTGGTTTTTACTCATGTTACTAGCTGTGTGGCCTTGAGCAAGTCATTTAAACTCTGTACCTGTTTCCTCATCCATAAAATAGGAATAGTACTAGTACCTAGTTGGCTGGGCAGTACCTGTTTCAGCTAAATT
>gene=hg18_chr16_28137030_28137359_+; species=SPECIES_1
CAGGATCTCTCTCCACAGCTCTGTGAGGATCTCAAAAGAAGAAAGGGTGAGAGTCTGGCAGCCTTTTCGGTGTTGGGAACACTGTATAGTCTGGCATTCACGGTCTTTGAAGGCCTACAGCTAGAGCCAGACTCTCTGGTTTTCACTCATGTTACTAGCTGTGTGGCCTTGAGCAAGTCATTTAAACTCTGTACCCGTTTCCTCATCCATAAAATAGGAATAATACTAGTACCTACTTGGCTGGGTAGTACCTATTTCAACCAAATT
>gene=hg18_chr16_28137030_28137359_+; species=SPECIES_2
CAAAAGGTGTGTACATAACTCAGTATGGACTTGAAAGGAAAAAAGGGTAAGTGTGTGGCACCCTCTTAGGTGATAGGAAAACTGTTTAACCTGTCATTCAAGGCCTTTGACAGTCTGAAACTATAACCAGACTCTCTGGTCTCTACTCTCTTTACTAGCTGTGTGGACTTGAGGAAGTCACTTAAACTCTGTACTTGTTTCTTCATCCATGAAATGGGAATAACATCAGTACCTACCTGGCCAGGTAGTACCTGTGTGAGTCAGATT
>gene=hg18_chr16_28137030_28137359_+; species=SPECIES_3
CAAAAGGCATAGGCATATCTCAATATGGATTTAAAAGGAAGAAAAGATGAGCATCTGACACCCTTTTAAATGATAGGAATTCTGTTTAACATGGGATTCAGAGCCTTTGAAGGTGTGAACCTTTAGTCATACTCTCTGGTTTTTACTCTTCTTATTAGCTGTATGGCCTTGAGCAACACACATAAACTCTGTACCTGTTAACTCATCCGTAAAATGAGAACAATGGTAGTACCCACCTGGTCCATTAGTACCTGTATCAGTCAGGTT
>gene=hg18_chr16_28137030_28137359_+; species=SPECIES_4
CAACAGGCATAGACATACCTCAATATGGATTTAAAAGGAAGAAAGAGTGAGCATCTGGCACCCTCTTAGGTGATAGGGATACTCTTTAACTTGGCATTCAAGGCTTTTGAAGGCCTGAAATTGTAACCACACTCTCTGGTCTTTACTCTTCTTACTAGCTGTATGGCCTTGAGTAAGTCACTTAAACTCTGTACCTGTTTCTTCATCCATTAAATTGGAACAATGCTAGTACCTACCTGGTCAGGTACTACCTGTATCAGTCAAGTT
>gene=hg18_chr1_19074405_19074585_+; species=SPECIES_0
TGGGGAGGACACCAGCACAGCACAGGCGCTGGCCACTCACTTATCCTGGGAGAACACTGCCCCCGTGAGGCCATAGCTGGTGGTGCTGTCAACCAGCTGCAGCGTCTCCTTGTACTTGTCATCCGGGTAGACGTACACAGACAGTACAGGCCCGAAGATT
>gene=hg18_chr1_19074405_19074585_+; species=SPECIES_1
TGGGAAGGACACCAGCACAGCACAGGCGCTGGCCACTCACTTATCCTGGGAGAACACTGCCCCCGTGAGGCCATAACTGGTGGTGCTGTCAACCAGCTGCAGTGTCTCCTTGTACTTGTCATCCGGGTAGACGTACACAGTCAGTATAGGCCCGAAGATT
>gene=hg18_chr1_19074405_19074585_+; species=SPECIES_2
TGTCTAGGACGTCAGGACTGCGCGAGGGCCGGCCACTCACTTATCCTGGGCGAACACTGCCCCCGTGAGGCCGTAGCTGGTGGTGCTGTCGACCAGCCGCAGCGTCTCCTTGTATTCCTCGTCCGGGTAGACGTACACGGCCAGCACGGGACCGAAGATT
>gene=hg18_chr1_19074405_19074585_+; species=SPECIES_3
CGGGGAGGACAGCAGGACGAGGGAAGGGCCGGCCGCTCACTTATCCTGGGCGAACACTGCCCCCGTGAGGCCGTAGCTGGTGGTGCTGTCGACCAGCCGCAGCGTCTCCTTGTACTTGTCGTCGGGGTAGACGTACACGGTCAGCACCGGCCCGAAGATT
>gene=hg18_chr1_19074405_19074585_+; species=SPECIES_4
TGGGGAGGACACCAGGCCGGAGCAAGGGCCGGCCACTCACTTATCCTGGGCGAACACTGCCCCCGTGAGGACGTAGCTGGTGGTGCTGTCCACGAGCCGCAGCGTCTCCTTGTACTGGTCGTCGGGGTAGACGTACCCGGTCAGCACAGGCCCAAAAATT
>gene=hg18_chr12_3052761_3053219_+; species=SPECIES_0
ACCTCATGGGTTGAGTACTTGGCACATAAACAGTACATGTTAGCTTTATTTGCAAGTCTATGGCCGAATGTGAAGTTCGCCACTAGGTGTCGCAATTCAGCAGGCACGTCCTGAAGCTTGACTTTTAGCCTAGTCATTTTTGATTTGATTTGGGATTTCAAGGGGATAAACTGACAT
>gene=hg18_chr12_3052761_3053219_+; species=SPECIES_1
ACCTCATGGGTTGAGTACTAGGCACATAAACAGTACATGTTAGCTTTATTTGCAAATCTATGGCCGAATGTGAAGCTCACCACTAGGTGTCGCAATTCAGCAGGCACGTCCCGAAGCTTGACTTTTAGCCTAGTCATTTTTGATTTGATTTGGGATTGCAAGGGGATAAACTGACAT
>gene=hg18_chr12_3052761_3053219_+; species=SPECIES_2
CTCACATCCAATAACTACTGGAAAATATAGTGGTAAATGTTAGCTTTCTTTGCTTTACAATGGCCAGTCCTGGGGCTCCCCACTAGGTGTCGCAATTCAGCAGGCCCGTCCCTTAGCTTGACTTTTTGCTCAATCATTTTCAATTTGATTTGGGATTTCAAGGGGATAAACTCGCAC
>gene=hg18_chr12_3052761_3053219_+; species=SPECIES_3
ATCTCATGGGCTGAGTACTGGACACATAAGCGGTAAATGTTACTTTTCTCTGCTGCACTTTGGAGAAACCCGTAAGTCCCCACTAGGTGTCACCATTCAGCAGGCACCTCCCTTTGCTTGACTTTGTACTTAACCATTTTTTATTTGATTTGGGATTTCAAGGGGATGAATGGACGT
>gene=hg18_chr12_3052761_3053219_+; species=SPECIES_4
GTGTACTGGGCTTAGAAGAAGAAAAAGAAGAGGCAAATGTTAGCTTGCTTTAAAAAACCAGGGTTGAATGCCAAGCTCGCCACTAGGTGTCACAATTCAGCAGGCCCGTCCCTTAGCTTGACTTTTTGCTTAATCATTTTTGATTTGATTTGGGATTTCAAGGGGATAAACTGACAT
>gene=hg18_chr19_9902616_9902876_+; species=SPECIES_0
ACGCACGCGCCCCGCCACACATTCACCAGTCACACAGACGCACCAGTCCCTGCACAAACCTCACTCGACCACTAGATGTCGCTCAAGCTCCATAATCTTAACAGCCCAGGGGCTCTTTCCCTAACTCGGAGTCTTTAAATTTCCTTTTACTTCCCTCCACTGGGACATTTACATGCTCTAAAGGAGCCCGGAGAACATCGTCTTACCCCTAAACAA
>gene=hg18_chr19_9902616_9902876_+; species=SPECIES_1
ACGCACATGCACGGCTACACATTCACCAGTCACACAGACGCACCAGTCTCTGCACAAACCTCATTCAACCACTAGATGTCGCCCAAGCTCCATAATCTTAACAGCCCAGGGGCGCTTCCCCTAACTCAGAGTCTTTCAATTTCCTTTTACTTCCCTCCACTGGGACATTTACATACTCTAAAGGAGCCCGGAGAACATCGTCCTACCCCTAAATAG
>gene=hg18_chr19_9902616_9902876_+; species=SPECIES_2
ATTGACACACACGCCTGCACCCTCACCAGTCAATGGGACACACCAGTCTCTGCACAAACCTCATTCTACCACTAGATGTCGCCCCAGCTCCTTCAGCTTGACAGCAGACGTCCAATTCACTTATCTGGGAGTCCTCGAATTTCCTTTTACTTCCCTCCACCGAAACATTTACATTCCCTAATGGAGCCCGGGGAACAGCGTCTTAATCCTAAATAG
>gene=hg18_chr19_9902616_9902876_+; species=SPECIES_3
ACGCACAGACACGCCTGCGCATTCACCAGCCACGGGGACACGCCAATCTCTGCACAAACCTCATTTTACCACTAGGTGTCACCCCAGCTCTTTCATCTGGACACCCCATGTCCAATTCATTTATCAGAGAGTCCTCAAACTTCATTTTACTTCCCTCCACTGGGACATTAACATTTTCTAAAGGAACCCGGAGAACAGAGTGTTAACCCCAAATGG
>gene=hg18_chr19_9902616_9902876_+; species=SPECIES_4
AGGCACAAGCAAGCGTGGCCTCTCCCGGGGCCCTGACGCGCACCAGTCTCTGCACAAACCCCATCCCACCACTAGGTGTCGCTCCAGCTCCTCCCTCTCGGCAGCCCATGTCCAATTCGCTTATCTGGGAGGCCTCAAATTTCCTCTTATTTCCCTCCTCTGGGACATTTACATTTTCTAGAGGAGCCCGGAGAACAGCGTCTTAACCCCAAACAT
>gene=hg18_chr10_45280465_45280746_+; species=SPECIES_0
GATAGAACAGAGTCTCGGTGAATAGTCAAACTTAGAGAAAAATCTAGGAAGGAGAGGAAGCACGCAGTGAGGAGAGAAATGGAGGAGAAATAGGGACAGTGAGTGGCACTGAGCTGAGGATGCACCACCACCGTAAGGGCCCCAGACTCCACGCCAGCCTCGGATTCCCCAGGCTCCACAGCCCCACAGACCTAAAAGCATTCTTCCCTCCTTAAGCAGTAAGCCTGAGTAAGAATCTGCTCCATGCAACCC
>gene=hg18_chr10_45280465_45280746_+; species=SPECIES_1
GATAGAATACAGCCTCGGTGAATAGTCAAACTTAGAGAAAAATCTAGGAAGGAAAGGAAGCACGCAGTGAGGACAGAAATGGAGGAGAAATAGGGACAGTGAGTGGCACTGAGCTGAAGATGTGCCACCACCGTAAGGGCTCCAGACTCCACGCCAGCCTCGGATTTCCCAGGCTCCACAGCCCCACAGACCTAAAAGCATTTGTCCCTCCTTAAGCAGTGAGCCTGAGTGAGAATCTGCTCCATGCAACCC
>gene=hg18_chr10_45280465_45280746_+; species=SPECIES_2
CACAGAGGGGAGACTCCCTGAACTGCCAAACTTAGAGAAAAGTCCGGGAGGGTGAGGAAGTTCATGGTGGGAAGAGAAGCAGAGGAGAGAAATGAACAGGGAGTACAGCTGAGCTGAGGCTGCAGGACGACTGTGGGCGCCCCAACATCTACTCCAGCCCTTGACTCCTGAGCTTCCTCGGCCCCGCAGCGGCAAGTGCTCTCTTCCCTCCTCAGGTAGCTATTCTGAGGGAGCAGCTGCTCCGTGCAACCT
>gene=hg18_chr10_45280465_45280746_+; species=SPECIES_3
CACAGGGCAGAGGGTCTATAAACAGCCAAAATGAGAAAAGAGTCTTGGAGGGTGAGGAAGTACACAGTGGACAAAGAAGTGGAGGAGAAACAGGAACAAGGAGTGTACCTGAGCTGAGGAAGCAGAACCATTGTAGGGGCCCCAGCCTCCACTCCATCCTCAGATTCCTGAGTTCCCATGGGCCTGGAGCACCAAATGCATTCCCCCCTCCTGAGGCAGTCAGCCTGATTAAGCATCTGTCCCACACAACCT
>gene=hg18_chr10_45280465_45280746_+; species=SPECIES_4
GATAGAGTAGGGGCTCCGTGAACTGCCAAAATTAGAGAAAAGCCTAGAAGGGTGAGGAAGCACACAGTGGGAAGAGAAGAGGAGGAGAAACAGGAAGAGTGAGTATAGCTGAGCTTAGGATGCAAAATCACCATAAGGGCCCCAGCCTCCACTCCAGCCTCAGATTCCTGAGTTTCCATGGCCCTATGGCCCCAAACGTGTTCTCACCTCCTTAGGCAGTTAGCCTGAGTGAGCACCTGCTCCATGCAACCT
>gene=hg18_chr15_42932927_42933121_+; species=SPECIES_0
AACACTGTAAATACAAGTTAGGAGCTGAACAACTGTGCTCCTACCACACACAAAGCTGCAGTGACTCTCCCAGACACTAGAGGGTGCTGTGCCCACAGCCTGTGTGTGCCTATAACGGAACACGGATGGAGAAGTTAAATTCTATTTCTTTCA
>gene=hg18_chr15_42932927_42933121_+; species=SPECIES_1
AACACGGTAAATACAAGTTAGGAGCTGAACAACTGTGCTCCTACCACACCCAAAGCTGCAGTGACTCTCCCAGACACTAGAGGGTGCTGTGCCCACAGCCTGTGTGTGCCTATAGCAGAACACAGATGGAGAAGTTAAATTCCATTTCCTTCA
>gene=hg18_chr15_42932927_42933121_+; species=SPECIES_2
ATTACTGTAACTGGGAGTTAAGAGCTCACAAACTTTGGTCTTACCACATGCAAAGCTGCAGTGTCTCTCCTGGACACTAGAGGGTGCTGTGCCGATAACCTGTTTTTCCTTATAGCAGAACAGACATGGGGAACTTAAATACCATGTCTTTCG
>gene=hg18_chr15_42932927_42933121_+; species=SPECIES_3
AGGACTGTAAAGAGGAGGTGAGAGCCGACCAGCTTTGGCCCTGCCACCAAGAAAGCTGCAGTCACCTTTCTAGACACTAGAGGGTGCTGTGTGGATAGCCTGGTTTCCCTTTGAGCAGGTGGCACATGTAGAACTTCAATACCTTTTCTCTCG
>gene=hg18_chr15_42932927_42933121_+; species=SPECIES_4
ATTACTGTAAATAGGAGTTAATAGTTGACCAACTTTGGCCTTACGCGACACAAAGCTGCAGTGACTCTCCCAGACACTAGAGGGTGCTGTGCCAATAGCCTGGTTTTCCTTATGGCCGAACACACACCAAGAACTTAAATACCATTTCTTTCA
>gene=hg18_chr13_19967342_19967572_+; species=SPECIES_0
ACCGGATTTTATGCCACACACCAGAACAGTTGGCTGCAATGTGCAGTCTACCTCTAGAGGTCAGCCTAACACTAGGACTCAAAATACTGCTCCAGTAAAGTAAATTTTTACTTAAATTAGAGAAAAGGAATAACAACACGGTAGGACAGGGTATGGGT
>gene=hg18_chr13_19967342_19967572_+; species=SPECIES_1
ACCGGATTTTATGCCACACACCAGAACAGTTGGCTGCAATGTGCAGGCGACCTCTAGAGGTCAGCCTAACACTGGGACTCAAAATACTGCTTCAGCAAAGTAAATTTTTACTTAAATTAGAGAAAAGGAATAAAAACAAGGTAGGACAGGGTATGGGT
>gene=hg18_chr13_19967342_19967572_+; species=SPECIES_2
GCCAGCTTCTGGGCCTCATGCTACTTCAGGTGACTGCAGTGCACAGTTCACCTCTAGAGGGCAGTGGAGCACCAGGACTCAAAAGACAGCATCAGTTGAGCTCAGTTGTGTTGGACTCTGCGACCATGAATCACAGCACGCCAGGCCTGTCCATCACC
>gene=hg18_chr13_19967342_19967572_+; species=SPECIES_3
GTGGGGTTGTCAGCCTCAAGCCAGAATAGTTGGCTGCAGCATACAGTCTACCTCTAGAGGACAGCCTAGCACTAGAAGTCAAAATATTCCATCAGCTTCCTGAACTTTCATTTAAATTGGAGAAAAGGAATAACAACACGGTAGGGCAAAATATGGGT
>gene=hg18_chr13_19967342_19967572_+; species=SPECIES_4
AGCAGCTTCTTGGCCTCCCGCCAGAAGGGGTGGCTGCAACACGCAGTCTACCTCTAGAGGTCACCCCCGCACTACGGCTCCAGATACTGCTTCAGAGAAGTAAATTTTTATTTAAACTGGAAAAAAGGAATAACAACAGTGTATGGTAGGATATGGCT
>gene=hg18_chr2_219871697_219872006_+; species=SPECIES_0
GTATAGTGCCTTGGAATTGAGACTGCGCTCCACTGGCGGCTCAACTAGTTCAGGTTTTACTACAGAGGGCTGGTCCTGCAGGGAGGGGACACCTACGCCATCTGCTGGTGAGAAAGAGAACTGCGGGGAGGGCTGCTTGGGCGAAGGGGACATTTCGGCTCCAGTTCCCTCTGGTTTGCCTCCAGCTCTTGCGGACAACATCAGCCCTCTGGGGCTTGGACTGATTCTCCA
>gene=hg18_chr2_219871697_219872006_+; species=SPECIES_1
ATATAGTGCCTTGGAATTGAGACTTTGCTCCGCTGGCGGCTCAACTAGTTCAGGTTTTACTGCACACGGCTGGTCCTGCAGGGAAGGGACACCTGCGCCATTTGCTGGTATGAAAGAGAACGGCGGGGAGGGCTGCTTGAGCGAAGGGGACATTTCAGCTCCAGTTCCCTCTGGCTTGCCTCCAGCTCTTGTGGACAATATCAGCCCTCGGGGGCTTTGACTGATTCTCCA
>gene=hg18_chr2_219871697_219872006_+; species=SPECIES_2
GTTCAGTGTCTTGGAATCGAGACTTTGCTCTGCTGCCATCTCAGGTAGTTCAGGTGGGCCTATAGAAGGCTGATATTACAGGGAGGAGCCACTGGGGCCATCTGCTGGTTGGAAAGAAAACTGCGGAGAGGGCTGCTTCAGCAAAGGTGGTGTTTCAGCTCCTGTTCTGCCAAGACTGCCTTCATTTCTGGTGGGCAGCATCAGCCAGTGGGGACTTTGACTGATTCTTCA
>gene=hg18_chr2_219871697_219872006_+; species=SPECIES_3
GGTCAGTGGCTGGGGAGCGGGGCTTTCCTCAACTCCCTGCTATGGTATCTTAGGTGGGGCAAGGGCAGGGGGAAGGAGGAGGGGGGAGCCACTGGGGCCGTCTGGTGGCCAGAAAGAGAACTGCGGGGGGGGCTGCTTTGGCAAAGCAGGTACTTCGGCTCCGGTTCTGCCAAGTTTGCCCCCGTCTCTTGTGGGCAATGTCCACCCTCCGGGGTTTCCGCTGATTCTTCA
>gene=hg18_chr2_219871697_219872006_+; species=SPECIES_4
GTTTAGTGCCTTGGAATTGAGACTTGGCTCCGCTGGCACTTCAGCTAGCTCAAGTGCCCCTAGAGAAGACTGGTCCTGCAGGGAAGAGCCACTGGGGCCATCTGCTGGTCAGAAAGGAAACTGCGGGGAGGGCTGCTTTGGCGAAGCTGGTATTTCATCTCCAGTTCTGTTGAGTTTGCCTCCATCTCTTGTGGGCAACGTCAGCCCTCTGGGGCTTTGACTGATTCTCCA
>gene=hg18_chr9_100776962_100777364_+; species=SPECIES_0
AAGGAGGCGTATGGGCCAAATCACTGCATGGCCTCAGACCTGCTCTCTGGTCCTTACAGACCTCTTTGAGTCTGTTGTTGGGACCCGGTTCACAGCGCAGGTGGAAAGCCTTCCTTGCAGTTAAGCGCAGTTCCCGTAGAGACCGCCAGGAGCCGCTGCCGCGCACGGTCCGGGGCGTCCTCAGCCTCCCTGTCCGGCTATCCGCAGCGCTCCTTCACCTGGAGCGAGGAACGCTCCTTAGCCTCCTTGG
>gene=hg18_chr9_100776962_100777364_+; species=SPECIES_1
AGGGAGGCGTATGGGCCACATCACTGCATGACCTCAGACCTGCTCTCTGGTCCTTACAGACCTGTTTGAGTCTGTTATTGGGACCCAGTTCACAGCCCAGGTGAAAAGCCTTCCTTGCAGTTAAGCGCAGTTCCCGTAGAGAACGCCAGGGGCCGCTGCCGCGCACAGTCCGGGGCGTCCTCAGCCTCCCTGTCGGGCTCTCCGTAGCGTTCCTTCACCCGGAGCGAGGAACGCTCCTTAGCCTCCTCGG
>gene=hg18_chr9_100776962_100777364_+; species=SPECIES_2
AGGGAGGCACCTGGGCCACATTCCCCACTGACCTCAGGCCCGCTCTCTGGTACTTCCAGACCTCTCTGAGTCTATTGTTGGGGCCAAGTTTCTAGGCCAGCTGCAAAGCCTTTCTTGCGTTTGGGTGCAGTTCTTGGTATGGCCACCAGGGGCCGCTGCCGCGCGCGTTCCGAAGTGTCCTCAGCCTCCCTGTCTGGCTCTCTGCAACCGGCTTTGACCGAGAGCGGGGAATGCTCCTCAGTCCCTTGGG
>gene=hg18_chr9_100776962_100777364_+; species=SPECIES_3
AGGTAGGCATCTAAGCCGCAGACCTGCATGACCCCAGGCCTGCTGTGTGGACCTCCCAGGCCCCTCTGATTCTGGTGTTGGGAGCCTGTTTCCAGGCCAACTGCAAAGCCTCCGTTGGGTTGAGGCGCAGTTCTCCAGGTGGCCACCAGGGGCCGCTGCCACGCAGGATCCGGGGTGTCCTCAGCCCCCCTCGCTGGCTCTCCGCAGCCCTAGTTGACCTGGAGCGAGGAACGCTCCGGAGCTCCTTCGG
>gene=hg18_chr9_100776962_100777364_+; species=SPECIES_4
AGGTCAGCATCTGGGCCACCTCACTGTGTGACCTCAGACCTGCTCTCAGGTCCTTCCAGACCTCTCTGATTCTGTTGTTGGCACCCACTTTCTAGGCCAGTCGCAAAGCCTTCCTTGGGTGGAGGCGCCATTCTCTATGTGGCCACCAGGGGCCGCTGCCTCGCACGATCCGGGGTGTCCTCAGCCTCCCTGTCTGGCTCTCCGCAGCCCTTGTTGACCTGGAGCGAGGAATGCTCCTCAGCCGCTTGGG
>gene=hg18_chr1_46685165_46685507_+; species=SPECIES_0
GTCGAGTAGCTTGGAAAAGTAAGAGTCTCCTGCCTCTTCTGCATCCCACTGGCGCGGCATTCTGGGCACCAGGGGGCAGAATTGAGCTTCACAAGGCTCAGGCAGCCCTTGCCCTCTCTCTGTCGCTGGACTTCTCCAGTAACTCTGTGGGAAACTAGCGATGGAAACAGAGATAGAGGGATCAGGAATTAGCAAGGTTATTTGCAGATTTT
>gene=hg18_chr1_46685165_46685507_+; species=SPECIES_1
GTCGAGTAGCTTGGAAAAGTGGGAGTCTCCTGCCTCTTCTGCATCCCACTGGTGCGGTATTCTGGGCACCAGGGGGCACCATTGAGCTTCACAAGGCCCAGACAGCCCTTGCCCTCTCTCTGTCGCTGGAAGTCTCCAGTAGCTCTATGGGAAACTAAGGATGGAGACAGAGATAGAGGGATCAGGAATTAGCAAGGTTATTTGCAGATTTT
>gene=hg18_chr1_46685165_46685507_+; species=SPECIES_2
GTCAAGAGGCTCAGAGAAGTGGGAGCCTCCTGCTTCTTCTACACCCCGCTGGCGCACAAGTCTGGGCACCAGGGGGCAGCATTGAGCTTCACATAGTCCATACGTTCCTGGCCTTCTCTCTGTCACAGGTCTTTTCCAGTAGCTCATTGGAAAACTAGTGGTGGAGAGTGAGATAGGAGGACCAGGAATAAACAGGTGTATTTGCAGATTTT
>gene=hg18_chr1_46685165_46685507_+; species=SPECIES_3
GTCAGGAGGCTGGGAGAAGTGGGAGCCTCCTGCCTCTTCTCGCTCCCCGAGACGCAACAGCTTGGACACCAGGGGGCAGCATCGAGCTTTCCACAGCCCAGATTTGCCTGGCAGATGCACAGTCACAGGACTTTCCCAGCAACTCAGTGGAAAACTAGAGGTGGGGACTGGGATTGGGGAACCGGGAATAACGGGGTTCATTAGCAGATTAT
>gene=hg18_chr1_46685165_46685507_+; species=SPECIES_4
GTCAAGAGGCTGGGAGAAGTGGGAGCCTCCTGCCTCTTCTGCGTCCCACAGGCGCAACAGTCTGGGCACCAGGGGGCAGCATTGAGCTTCACACTGCCCAGACATTCCCTGCTGTCACTCTGTCACAGGACTTTCCCAGTAACTCATTGGGAAACTAGAGGTGGGGACGGAGACAGGGGGACCAGGAATAAGCGGGGTCATGTGCAGATTTT
>gene=hg18_chr19_54586986_54587374_+; species=SPECIES_0
CTCAGGAGGCTTTCCAGATGAGGGTCAGAGGTAGACACCAGGACAGGCTAAACTTCACCTGCACCAGCAGAGGGCGTGCAGCCACCAGGATCGGGTGGCAAGGGCTGAGCAGCTCGAGAGGCTCTGGAAGGAAAGGTAGGAACACACCCAGGAGAGATGGAGACGGAAGGCGGGAAAAAGAAACAGAGAGGAAGGAAAGAGAAGACTTAGGGAATGGAGAGTCTCTGAGATATGGGAAGGGAAGCACAG
>gene=hg18_chr19_54586986_54587374_+; species=SPECIES_1
CTCAGGAAGTTTTCCAGATGAGGGTCAGAGGCAGACACCAGGACAGGCTAAACTTCACCTGCACCAGCAGAGGGCGTGCAGCCACCGGGATCGGGTGGCAAGGGCTGAGCAGCTCCAGAGTCTCCGGAAGGAAAGGTAGGAACACACCCAGGAGAGGTGGAGACGGAAGGCGGGAAAAAGAAAGAGAGAGGAAGGAAATAGAAGGCTTAGGGAATGGAGAGTGGCTGAGATATGGGAAGGGAAGCACAG
>gene=hg18_chr19_54586986_54587374_+; species=SPECIES_2
CTCAGGAGGCTTGCCAGGTGAAGGCAGGAGGCAGACACCTGGGCAGGCTAAACTTCATGTGCACCAGCAGAGGGTGTGCGGCCACCGGGATCTGTGGCTGCCGGCTGAGCAGCTTGGGAGACTCCCAGAGGAAAGGGAGGGACACACCCAGGAGAGATGGAGACGGAAAGCGAGAGAGAGACACAGGGAGTGAGGAGAGAGAAGCCTTGGAGAGTGGAGAGTCGCTGAGTTACGGGAGAAGCAGCACAG
>gene=hg18_chr19_54586986_54587374_+; species=SPECIES_3
CTCAGGAGGCTTTCCAGAGGAAGGTAGGAGGGAGACACCTGGGCAGGTGCAGCTTCATGGACACCAGCAGAGGGCGTGCAGCCACCAGGATCCGTGGGCCAGGGCCAAGCAACTGGGGAGGCTTCTGAAGGAAAGGGAAGGACACACCCGGGAGAAATGGAGACGGGAGGGGGCAGAGATGCTCTGTCAGGAAGGAGAGAGAAGGCTCGGGGAACAGAGAGTCACCGAGATATGGGAAAAGAAGCCCAG
>gene=hg18_chr19_54586986_54587374_+; species=SPECIES_4
CTCAGGAAGCTTTCCAGAGGAAGGTAGCAGGCAGACACCTGGGCAGGCCAAACTTCGCCGGCGCCAGCAGAGGGCGTGCGGCCACCGGGAAGCCTGGGCAAGGGCTGAGCGGCTTGGGAGACTCCTGCAGGAAAGGGAGGGACACACCCAGGAGAGATGGAGACGGAACGCGGGAATGAGACACAGGGAGGAAGGAGAGCGAAAGCTCGGGAAACGGAGGGTTTCTGAGGTACAGGAAGAGAAGCCCAG
>gene=hg18_chr1_12191545_12191813_+; species=SPECIES_0
GCGCTACTCCAGCAGCAACAGAGTGAGACCCTGCTCTTAAAAAAAAAAGTCATGCTGGGACTGGCCAGGTTTCTGCCCACATTGGACCCTGAGTGATGGAGCGCACCTGCCCCCTGGTGGACAGTCCTGGGAGAACCTCGGCTTCCTTGGCATCACAGAGCCGGGAGAAATTTGGAGACTGGGCCTTGTTCCCTTGTGTTGATCCCAGAGTTT
>gene=hg18_chr1_12191545_12191813_+; species=SPECIES_1
GCGCTACTCCGGCGGCAACAGAGTGAGACCCTGCTCTTAAAAAAGAAAGTCATGCCGAGGCTGGCCAGGTTTCTGCCCACATTGGACCCTGAGCGATGGAGTGCACCTGCCCCCTGGTGGACAGTCCTGGGAGAACCTCGGCTTCCTTGGCATCACAGAGCCGGGAGGAATCTGGAGACTGGGCCTCATTCCCTTGTGTTGATCCTGGAGTTT
>gene=hg18_chr1_12191545_12191813_+; species=SPECIES_2
GGAAAAGCCCAGCTACCCTGGAGTGAAGAAAGGCGCTGGGATCAAGATGTCCTGCCTGGACTGGCCAGGTCTCCAACCGCATTGGACGCTAAGCCGTGGAGCACTTCTGCCCCCTGGTGGACTGTTCTGGGAGGACCTGGGCTTCCTTGCTGTCACAGAGCGGGGATGAATTAGGAGACTGGGCCTCATTACCAGGACTAGACCCTTACCCAT
>gene=hg18_chr1_12191545_12191813_+; species=SPECIES_3
GTCCGAGTCCGGCTGCCCGGGCCCCTGCCCCTGCCCTGCCCTGCCCCTGCCCTGCCTGCCCTGCCCCTCCCTGCCCCTGCCCTGCCCCCTCAGCGGTGGAGCGTGTCTGCCCCCTGGTGGGCCGCCCCGGGACGACCTCGGCCCCGCTGCTCTCCCAGGGCAGCTCTGACCCCGGAGACTGGGCCGCGCTCCCAGGTGTTGATCCCCGAGTTT
>gene=hg18_chr1_12191545_12191813_+; species=SPECIES_4
GGGGGAGTCCAGCTACAACGGAGGCGGGAACGGCCCTGGAATGGGGATATCATGCCTGGACTGGCTGGGTCTCGGCCCACGTTGGACCCTGAGCGATGGGGCATGTCTGCCCCCTGGTGGACAGTCCTGGGAGGACCTCGGCCGCACTGTGATCTCAGAGCCAGGATGGATCGGGAGACTGGGCCTCATTGCCCAGTGTTGATGCCCGAGTTT
>gene=hg18_chr9_111046705_111046904_+; species=SPECIES_0
TACACAGACCTGTACTCGAGGAGCCCTAGAGGTAGCAGCTTTCCACTTCTGGCCTGCAGAGGGCAGTGGTCCTAGACATCAGCAGAAGGGGGCTTCTCAAGGCTCAATCTCCTAAGGGGCAAATTAGGCCCTCCTGAC
>gene=hg18_chr9_111046705_111046904_+; species=SPECIES_1
TACACAGACCTGAACTCGAGGAGCCCTAGAGGTAGCAGCTTTCCACTTCTGGCCTGCAGAGGGCAGTGGTCCTAGACATCAGCAGAAGGGGGCTTCTCAAGGCTCAACCTCCCAAGGGGCAAATTAGGCCTTCCTGAC
>gene=hg18_chr9_111046705_111046904_+; species=SPECIES_2
CAAAAGGACCAGAACTCGGGGAAACTTGGGGGTGGCAGCTCTCCACTTCTGGCCTGCAGGGGGCAGCAGCCATAGACACTGCCAGAAGGGGGCTTCGCAAGCCTAAACTTTCTATGGGGCAGATGAGGCTTTCCTGAC
>gene=hg18_chr9_111046705_111046904_+; species=SPECIES_3
CAAACAGACCAGAACTCGAGGAGACCTGGGGGTAGCAGGTATCCACCCCTGGCCTGCAGAAGGCGGCGGCCCCAGAAGCTGTGAGGAGGAGGCTTCTCAAAGCTGAACTTTCTGTGGGGCACATCAGATCCTCCGGAC
>gene=hg18_chr9_111046705_111046904_+; species=SPECIES_4
CAAAATGACCAGGGCGGGAGGAGACCGGGCAGTGCCGGCTATCCGCTTCTGGCCTGCAGAGGGCAGCCGGCCTGGACACGGCCAGGAGGAGGCTTCTCAAGACTCAACTTTCTACAGGGAGGAGGAGGCCCTCCTGAC
>gene=hg18_chr18_57719689_57719887_+; species=SPECIES_0
CCTCATCATTCAAACTCAAGGATCCAAACTGTTTCTGTGCACCTGGATCTAGGGGCTCAAGTCAGTCCACCCTCTAGTGGTCAAGAAGAGAAGTGGCACCTCTGCATCAGCAGGTCAGCCTTAGGAGGTCAGCACAGGGAAATGCCAAGTAAGACGTCTCCACAACCCACCTCCTCTGCTAA
>gene=hg18_chr18_57719689_57719887_+; species=SPECIES_1
CGTCATCATTCAAACTCAAGGATCCAAGCTGTTTATATGCACCTGTATCTAGGGGATCAAGGCAGTTCACCCTCTAGTGGTCAAGAGGAGAAGTGGCACCTCTGCATCACCAGGTCAGCCTTAGGAGGTCAGCACAGGGAAATGCCACGTAAGACGTCTACACAACCCACCTCCTCTACTGA
>gene=hg18_chr18_57719689_57719887_+; species=SPECIES_2
CCCAACCATTCAAACTCAAAGACCCAAACTGTTTCTCTGCTCCTGGAGCCGGAGGACCAAGTCGGAGCACCCTCTAGTGGTCAGGAGGAGCGATGGCACCTCTGAGTCTCCAGGTCAGCCTTTAGAGGTCAGTGCAGGATGATGTCAAACAGGACGTCTTCAGTACTTCCCACCTCTTCTTG
>gene=hg18_chr18_57719689_57719887_+; species=SPECIES_3
TGCAATCTTTCCAACACAAGGAACCACACTGTTTCTGCCCTTTTGGATGGGGAGAGTCAAATCAGGGCACCCTCTAGCAGTCAGGAGGAGCGATGGCACCCCGGCATCACCAGGGCGGCCTTTAGAGATCAGGATAGGGCCATGGGGAATCGGATGTCTCCACTACCTTCTGCCTCTTCTTT
>gene=hg18_chr18_57719689_57719887_+; species=SPECIES_4
CATAGTCATTCCAACAAAAGGAACCAAACTGTTTCTGGGCTTGTGGATGCAGAGGATCAAATCAGGGCACCCTCTAGTGGTCAGGAGGAGAGATGGCACCTCTGGGTCACTAGGTCTGCCTTTAGAGGTCACCACAGGGCAATGCCAAATAGAATTTCTCCAAAACTTCCTACCTCTTCTTG
>gene=hg18_chr9_35106900_35107137_+; species=SPECIES_0
ATGAACTGCATGACAGTTACATATGTTCTGCAGTTTAAGCGGCGCCTCCAACCTCTCCCCAGGAGATACAATAAGGGAGGGCGACGCTTCCCAGACACCGGTAGATGGCAGCACAGGACACTTGCAGAACCGATCTGGCCTCTCCGAGGAGCGGACGGTCTATTTGATCAAGTTCTACAAAAGTCAC
>gene=hg18_chr9_35106900_35107137_+; species=SPECIES_1
ATGAACTGCAGTACAGTTACATATGTTCTGCAATTTAAGTGGCGCTTCCAGCCTCTCCCCATGAGATACAATAAGGGAGGGCGACGCTTTCCAGACACCGGTAGATGGCAGTACAGGACACTTGCAGAACCAATCTGGCCTCTCTGAGGAGCAGACGGTCTATTTGATCAAGTTCTCCAAAAGTCAC
>gene=hg18_chr9_35106900_35107137_+; species=SPECIES_2
CTGAACTATGTGACTGTTACACACGTTCTGTAATTTCATTAGCGCCTTCAACTTCGCCCCACGAGTTCCCAAAGGGGAGGGCGATGCTTACGAGCTACCGGTAGATGGCAGCCCAGGTCCCTTGCAGAGCCTAGTAAGCTTCTCGATGGAGCTGATGACTGACCTGGTAAAGTTATCTCGAAGTCAG
>gene=hg18_chr9_35106900_35107137_+; species=SPECIES_3
GTGAACTCTGTGACAGTTACAAATGTTCTGTAATTTAATTAGCGCTTCCGATTTAGCCGCACGATTTCCCGAAGGGAAAGTCAGCGCTCACCAGCTACCTGTAGATGGCAGCACAGGACCCTTGCAGAATCTATGGGGCCTCTCCGTGGAGCAGATGATCAACCTGATAAAGTTCTCTGAAAGTCAG
>gene=hg18_chr9_35106900_35107137_+; species=SPECIES_4
GGGAACTGTGTGACAGTTGCTTGAGTTCTGTAACTTGTTTAGCGCTTCCACCCTCGCCCCACGGGTTTCCGACGGGAAGAGCGACGCTTACCAGCTACCGGTAGGTGGCAGCACAGGACTCTTGCAGGACCTATCGGGCCTCTCCGTGGAGCAGACGGTGGACCTGATAAAGTTCTCTGAAAGTCAG
>gene=hg18_chr1_153300661_153301066_+; species=SPECIES_0
[truncated: 227,289 more chars]
