# Supplementary material for: Detecting and correcting the binding-affinity bias in ChIP-seq data using inter-species information
Source: BMC Genomics. 2016 May 10;17:347. doi: 10.1186/s12864-016-2682-6 (PMC4862171; doi:10.1186/s12864-016-2682-6)
Supplement: Additional file 2 — Sequence data. This archive contains data files of gap-free alignments of the ChIP-seq positive regions for each of the transcription factors CTCF, GABP, NRSF, SRF, and STAT1 in FASTA format. (ZIP 645 kb) [file 12864_2016_2682_MOESM2_ESM.zip › GABP.dat]

>gene=hg18_chr11_226347_226747_+; species=SPECIES_0; score=1.9393; 
CACCCGCCCCCCCAGCTTCGCTCACACTTTTCAACCCGGATGGCGGCATTATACACC
>gene=hg18_chr11_226347_226747_+; species=SPECIES_1; score=1.9393; 
CGGCCGCCTCCCCGGCTTCGCTCACACTTTTCAACCCGGATGGCGGCATTATACACC
>gene=hg18_chr11_226347_226747_+; species=SPECIES_2; score=1.9393; 
CGTGCGCCCCGCGCGCTAGTCCTCGCAGCCACTACTAGGAAGGTGGCATTGTTAACC
>gene=hg18_chr11_226347_226747_+; species=SPECIES_3; score=1.9393; 
CAGGTGCTCCGCCAGGGTCTCCCCGTCGTTTCCGCCGGGCGGGGGGCATCATTCGGC
>gene=hg18_chr11_226347_226747_+; species=SPECIES_4; score=1.9393; 
CCTGAGTCTCGCCAGATTCACTCCCACTTTTCAATCGGGATGGTGGCATTATACACT
>gene=hg18_chr11_122438289_122438689_+; species=SPECIES_0; score=1.43844; 
ATCCTCAACCTCTACGCATGCGCCCCCGCTTCCGCGGGAGGGAGGGGCGGAAAAAGGAGGAGGAAGAGGGGCGGGCAAATGGAACTAACCAATGATAGCGGGCCTTGCCGGCACAGAACTGGGGGCGGAATCGGGGCGAGGGGCGGGAGCCGGGCAAGAAGACGGAAGTGGAGCGAGGACAAAATGGCTGCGAAGGTGCTCCCCTCCCCCAC
>gene=hg18_chr11_122438289_122438689_+; species=SPECIES_1; score=1.43844; 
ATCCTCAGCCTCTACGCATGCGCCCCCGCTTGCGCGGGCAGGAGGGGCGGAAAAAGGTGGAAGAAGAGGGGCGGGCAAATGGAACCAACCAATGATAGCGGGCCTAGCCCGCGCAGAACTGGGGGAGGAATCGGGGCGAGGGGCGGGAGCCGGGGAAGAAGACGGAAGTGGAGCGAGGACAAAATGGCTGCGAAGGTGCTCCCTTCCCCCAC
>gene=hg18_chr11_122438289_122438689_+; species=SPECIES_2; score=1.43844; 
ATCCTCAGCCGCTGCGCATGCGTCCCCGAAAGCTCAGGCGGGAGGGACGGAAGGAGAGGGAGGAAGCGGGGCGGGCCAATGGAACCAGCCAATAACAGCAGCCCTTGCCCATGCGGAACCCCGGGAGCTAGAAGGGCGAGGGGCGGGAGCCGGGGAAGAAGACGGAAGTGGAGCGAGGACAAAATGGCGGCTAAGGTGCGCCCCTCCCCCAC
>gene=hg18_chr11_122438289_122438689_+; species=SPECIES_3; score=1.43844; 
GGCGTCCGCTTCTGCGCAGGCGCCGTCGCAAGCGCGCGCGGGAGGGCCGGAAGGAGGAGGAGGGAGAGGGGCGGGCAGCTGGAGCCAGCCAATGGCAACGGCCCTGCCGCCAGCGGGCTCGGACGCGGACCCGGGGGCAGGGCCCGGCGCCCGGGAGGAAGGCGGAAGTGGAGCGAGGGCAAAATGGCCGCGAAGGTGCGCCCCTCCCCCCC
>gene=hg18_chr11_122438289_122438689_+; species=SPECIES_4; score=1.43844; 
ATCCTCAGCCTCTGCGCATGCGCTACCGAGCGCACATGCGGGAGGGACGGAAGGAGGAGAAGGCAGAGGGGCGGGCGAATGGAACCAACCAATGACAGCAGGCCTGATCCGTGCGGAATCGGGGGAGGAAGACGCGCGCGGGACGGCGGCCCGGGAAGAAGACGGAAGTGGAGCGAGGACAAAATGGCCGCGAAGGTGCGCCCCTCCCCCCC
>gene=hg18_chr19_62884931_62885331_+; species=SPECIES_0; score=8.283; 
CACGCAGAGGTCAAAGAGTGGACACACTCCGACGTGGAGTTTTGGAAACTACATTATCCAGAGTGCAGGCAAAACGGCGGCGGAGTTGAGCCAATGACAGCCCAGGATAGATTCCGCGCACGCGCAGCGCGACGGGCCGGAACTTCCGGGTCCTCCTCGTGGCGGTCATTTTGGCAGTGGCGGACAGAGGGCCA
>gene=hg18_chr19_62884931_62885331_+; species=SPECIES_1; score=8.283; 
CACGCAGAGGTCAAAGAGTGGACACACTCGGATGTGGCGTTTTGGCAACTACATTATCCAGAGTGCAGGCTAAACGGCGGTGGAGTTGAGCCAATGACAGCCCAGGATAGGTTCCGTGCATGCGCAGAACGACGGGCCGGAACTTCCGGGTCCTCCTCGTGGCGGTCATTTTGGCAATTGCGGACAGAGGGCCT
>gene=hg18_chr19_62884931_62885331_+; species=SPECIES_2; score=8.283; 
CGGGCTTAGGTGGCTGAGTGGTTTCCCTAACTTGCACAGACGTGGAAACTACAGTAACCAGAGGGCAAGCCGGAAGGTGGCGGAGTTGAGCCAATTAAAGCCCAGGACTGGTTCCCTGCGTGTGCTTGGCGTGGGGGCGGGACTTCCGGGTCCTCCTTGTGGCGGTCGTTTTGGAACTTTTTGACAGAGGCCCA
>gene=hg18_chr19_62884931_62885331_+; species=SPECIES_3; score=8.283; 
GATGCAGAGGTCAAGGACTGGACACTCTAACCTGTGCGGCTAAGGAAACTACATTACCCAGACGTCAAGCCTAATGGTGGCGGAGTTGACCCAATGAAAGCCCAGTACGGGTTCCGTGCAGACGCACCAGGTCAGGGTGGGACTTCCGGGTCCTCCTCGTGGCGGTCATTTTGGCACTAGTTTACAAAGGCCCA
>gene=hg18_chr19_62884931_62885331_+; species=SPECIES_4; score=8.283; 
CGGGAAAAGGGGAAAGAGTTGTTACTCCAAGTCGTGGATGTGTGGGGACTACATTACCCAGAATGCCCGCAGTCGAGCGGCAGCGTCGAACCAATGAGAGCTTAGAACGGGTCCCGCGTGTGCCCATAACGTTGGGGCGGGGCTTCCGGGCCTCCCTCAAAGCGGCCATGTTAGCACTCGTTTTCAGCGGCTAA
>gene=hg18_chr7_129867751_129868151_+; species=SPECIES_0; score=1.24301; 
GGGCAAACGGGGTCCGAACGCTGCCCCCCCAAGCCCGGCCCGCCCTCCCGACCCCTCCTCACGCCGCCCCTTCCCGCCTTCCGGGCGGCGGAAGTCGCGGCTGCTCTTCCCTGCCCACATGAGCCTTTTCCGGTGCGCCCGCCCCTCCGGCTCTCCGGCGAGACCTGGCCCTCACCTCAGGGTTCCCAATGTGCCTCCGGAGGGACATATTTTCTCCAACCGACCACGTTGGGGTTCTAGCCTCACGGGTTGCCTCTAACCCT
>gene=hg18_chr7_129867751_129868151_+; species=SPECIES_1; score=1.24301; 
GGGCACACGGGGTCCGAACACGGCCCCCCCAGTCCCTCCCCGTTCCCCCGACCCCTCCTCACGCCGCCCCTTCCCGCCTTCCGGGCGGCGGAAGTCGCGGCTGCTCTTCCCTGCCCACATGAGTCTTTTCCGGTGTGCCCGCCCCTCCGGCTCTCCGGCGGGACCTGGCCCTCACCTCAGGGTTCCCAATGTGCCTCCGGAGGGACATATTTGCTCCAACCGACCACGTTGGGGTTCTAGCCTCACGGGCTGCCTCTAACCCT
>gene=hg18_chr7_129867751_129868151_+; species=SPECIES_2; score=1.24301; 
GAGCGCCCAGGGTCAGGCTTCATTCCCCCCAGACCCGCCCCACCTTCCAGACCCCTCCTCACACCGCCGCTTCCCGCCTTCCGGACGGCGGAAGTCGCGGCTACTCTTCCCCGCCCACGTGAGCCTTTTCCGGTGCGCCCGCCCCTCCGATTCTCCGACCGGACCTGGCCCTCACCTCAGGATTCCCAATGTGCCTCCGGACAGACATATTTGCTCCAACCGACCACGCCGGGGTTCTAGCCTCACCGGTAGCCTCTAACCCT
>gene=hg18_chr7_129867751_129868151_+; species=SPECIES_3; score=1.24301; 
GGGCGCCCTGCGACCGCCCTCGCCCCCCCCGGGCCCGCCCCGCCTCCCGGACCCCTCCTCACGCCGCCGCTTCCCGCCTTCCGGCCGGCGGAAGTCGCGGCGGCCCTTCCCCGCCCACGTGAGCCTTTTCCGGTGCGCCCGCCCCTCCGGCTCGCGGGCCGGGCCGGGCCCTCACCTCAGGATTCCCAATGTGCCTCCGGACAGACATGCTGGCTCCGGCCGACCGCGCTGGGCTTCGAGCCTCGCCGGTAGCCTCTAACCCT
>gene=hg18_chr7_129867751_129868151_+; species=SPECIES_4; score=1.24301; 
GAGCACCCATAGACCGACCGCTTCCCCCCCGCCCCCTCCCCTCTCTCTAGACCCCTCCTCACGCCGCCGCTTCCCGCCTTCCGGGCGGCGGAAGTCGCGGCTGCTCTTCCCTGCCCACGTGAGCCTTTTCCGGTGCGCCCGCCCCTCCGCCTCGCCGGCCGGACCTGGCCCTCACCTCAGGATTCCCAATGTGCCTCCGGACAGACATATTTGCTCCAACCGACCACGCTGGGGTTCTAGCCTCACCGGTTGCCTCTAACCCT
>gene=hg18_chr9_34116536_34116936_+; species=SPECIES_0; score=1.49443; 
CGGAAAGAAAAGAGAGAGAAGGACTTGAGCCGGGAAAGGGGAAGCGAGAATGAGCGGCTTTCCGACGGCGAGCCTGCAAGGACGGCGAGCGGCTAGAACCAAAACACCCCCTCCCCCTTGCTCGCGCGCCGTCACCCTTGCGCAGCCGCACTTCGGATAGCGTCGCCACGGAAACACCGCCGGAGAGATGGGCGGGATCTAGGGGTTGGAAGATAGTTCTCTGGTGTTTCCCGCCGCCGCCAGGCATTTTCAACGGTTGTTTGGCTACTGCTGAAGTG
>gene=hg18_chr9_34116536_34116936_+; species=SPECIES_1; score=1.49443; 
AGGAAAGAAAAGAGAGAGAAGGACTGGGGCCAGGAGAGGTGAAGCGAGAACTAGAAGCTTTCCGACGGCGAGCCTGGAAGGACGGCGAGCGATTAGAACCAAAACACCCCCTCCCCCTTGCCCGCGCGCCGTCACCCTTGCGCAGCCGCACTTTGGACAGCGTCGCCACGGAAACGCCGCCGGAGAGAGGGGCGGGATTTAGGGATTGGAAGAGACTTAGCTGCTGTTTCCCGCCGCCGCCGGACATTTTCGAAGGTCGTTTGGCAGCCGCTGACGTG
>gene=hg18_chr9_34116536_34116936_+; species=SPECIES_2; score=1.49443; 
CAGGCAGAAAGGAGGGAGGAGGACCGGGGCAGGGAAAGGGAAAGGGAGAACCCGAAGCTTGTAGACGACAAGTCTGAAAGGACGGCGAGCGGCTGGAACCAAAACACCCCCTCCCTTTCGCCCGCGCTCCGTCACCCTCGCGCAGCCGCAGTTCGTTTCGCGTCGCCACGGAGACGCAGCCCGAGAGAAAGGCGGGGTTTAGGGCTGGCCGTAGAGTTCGCGGCTGTTGCTTACGGCCGCCCGCCTTTTTCAACTGACGTCCGACGGCCGCTGAGGTT
>gene=hg18_chr9_34116536_34116936_+; species=SPECIES_3; score=1.49443; 
CAGAGAGAAAGGAGGGAGGAGGGCAGGGGTCGGGAAAGGGAAAGGGCAAACGAGCAGCTCTCAGACGAAGAGTCTGAAAGGACGGCGAGCGGCGAGAACCAAAACACCCCCTCCCCTTCGCCCGCGCTCCGTCACCCTTGCGCAGCCGCACTCCGCAGCATGTCGCCACGGCGACGCTGCCGGCTTCAGGGGTGGGGTTTAGGGCCTGCGGGAGAGTTCGCGGCAGTTGTTTGCTGCCGCCCGCCATTTCCAACGGTCGTCAGATGGCCGCTGAGGTG
>gene=hg18_chr9_34116536_34116936_+; species=SPECIES_4; score=1.49443; 
CAGGCAGAAAGGAGGAAAGAGGGCCAGGACCGAGAAAGGGGAAGGGACAACGAGAAGCTGTCGGACGATGAGTCTGAAAGGACGGCGAGCAGCTAGAACCAAAACACCCCCTCCCGTTCGCCCGCGCTTCGTCACCCATGCGCAGCCGCACTTCGCACCGCGTCGCCACGGAGACTCCGCCGGATGGAGGGGCGGGGTCTAGGGCTTGCAAGAGAGTTCGCGGCTGTTGTTTACCGCCGCCCGCCTTTTTCAACGGTTGTCGGGCAGGCGCTGAAGTG
>gene=hg18_chr1_52271872_52272272_+; species=SPECIES_0; score=8.14134; 
GTACACCGCGCGGCCGGCAGCCACGCCACGCGCAACTCTTCAGCACGTCTTGCCGCTGTACGGCAGCCCGCAAAACACACGAGCGGCATCCTTCAGGGAGCGACCATTGGCAACCGCGCTGCGCCACTTCCGGGTTGTACGCGTCTCCGACGTAAGCCGGAAGGCAATGCTCTTCCTGTCTCCCTTGACTTTTACAGACCCTCTTGTTTCTATGGAAACAGGAGTTCTCGCCAGCTAGGCCCAGGTTCAGCTTTCTCAGAAAGGAGATAGAGACTATAAT
>gene=hg18_chr1_52271872_52272272_+; species=SPECIES_1; score=8.14134; 
GTACACCGCGCGGCCAGCAGCCACGCCATGCGCAACTCTTCAGCTCGTCTTGCCGCTGTACGGCAGCCCACAAAACACACAAGCGGCATCCTTCAGGGAGCGACCATAAGCAAACGCGCTGCCTCACTTCCGGGTTGTACGCGTCTCTGACGTAAGCCGGAAGGCAATTCTCTTCCTGTCTCCCTCGACTTTTACAGACCCTCTTGTTTCTATGGAAACTGGAGTTCTCGCCAACTAGGCCCAGGTTCAGCTTTCTCAGAAAGGAGATAGAGACTAGAAT
>gene=hg18_chr1_52271872_52272272_+; species=SPECIES_2; score=8.14134; 
CTGCACCGCGCGGCCAGCTTCTAGGCCGCGCGGAGTTCCTCCACACGTCTTGCCGCTGTACGGCAGCCCGCAAAACACACGAGCGGCATCTTCCAGGACGCGGCCATATGCAAACGCGCCGCGTCACTTCCGGGTTGCCGGCGGCTCTGACGCAAGCCGGAAAGAAACGCACTTCCTGTATCTCTTAACTCTTACAGGACCTCTTGTTGCTATGGAAACAGGAGCTCTGGCCAACTAGAACCAGGTCCTGCTCTCTGCAAAAGGAGCTGGAGCTTAGAAT
>gene=hg18_chr1_52271872_52272272_+; species=SPECIES_3; score=8.14134; 
GCACACCGCGCGGCCGGCCGCCACGCCCCGCGCAGCTCCTCGGCGCGTCCTGCCGCTGTACGGCAGCCCGCACAACACACGAGCGGCATCCCGCGGGGAGCGGCCGTTCGCGGCCGCCGAGCGTCACTTCCGGGCGGCCGACGTCACCGACGCAAACCGGAAGGCCACGCACTTCCGACCCCACCCGAGTCCCACGGGACCTGCTGTTGCTATGGCAACACGAGTTGGCTCCGAGGAGACCCAGGACCTGCTCGCTCAGGAAGGTGATGGAAACTAGAAC
>gene=hg18_chr1_52271872_52272272_+; species=SPECIES_4; score=8.14134; 
ATATCCAGCGAAAACTACTCTTACGTGTTGGTAATTTCATTTGCTTATCTTTTCTCTGTATGGTATAATTGAAAACAAACTAGATGTATATTCCAGTACGTGACCATTATAACACTGAACACTTCATCTATGTTTTGTAGGGGTACATGACCCAAACCTGTAGGCAATGCACTTCCTGCTTTCCCTGACCCGTTAAGGACCTCTTGTTGCTATGGAAACAGGAGTTCTCGCCAATTAGACCTAGATCCTGCGCTCTAAGAAAGGAGATGGAGGCTGGAAT
>gene=hg18_chr22_36210372_36210772_+; species=SPECIES_0; score=9.17695; 
TCCTCACAGGGTTCCAAGTCTCAGCAACCAGGAGCTAGGCCCACTGGGCTCTGTCCCTCAGGCCTTCTGCGTGACTCTGGCCTCAGTTTCCTCATCCGGGGCAAGGGCACCACCGCGGTGATGGAGATAAGACAGGAAAGGGCCGTGGGCCACGTGAGGCCAGCTCCCGGGTACACAGACGCATAAACAGGAAGGCCTGCGGGAGGGCCCGCCTTGGCTGCTTCCGCAGGAAGAACCAGGATCTC
>gene=hg18_chr22_36210372_36210772_+; species=SPECIES_1; score=9.17695; 
GCCTCACAGGGCTCCAAGTCTCAGCAGCCAGGAGCTAGGCCCACTGGGCACTGCCCCTCAGGCCTTCTGCGTGACTCTGGCCTCAGTTTCCTCATCCGGGGCAAGGGCAGCACCGCAGTGATGGGGACAAGACAGGAAAGGGCCGTGGGCCACGTGAGGCCAGCTCCCGGGTACACAGACGCATAAACAGGAAGGCCTGCGGGAGGGCCCGCCTTGGCGGCTTCCGCAGGAAGAACCAGGATCTC
>gene=hg18_chr22_36210372_36210772_+; species=SPECIES_2; score=9.17695; 
GCAGCCCTGTGGTCCCAGTCTCAGCAGCCTAGAGGTGGGCCCACTGAGCTCTGCCCTTTGGGCCTTTGGGGTGACTCTGGCCTCAGTATCTTCATCCAGAGCACGGGCACCATCGTAGCGATCAAGACGAAACAGGAAAGGGCCTCCGACCACGTGAGGCCAGCTCCCGGGTACACACAGACATAAACAGGAAGGTCTGCAGGAGGGCCAGGCTTGGTGGCTTCCGCAAGCGGAACTAGACTCTC
>gene=hg18_chr22_36210372_36210772_+; species=SPECIES_3; score=9.17695; 
GTGGCTCTGGGATCTGGGTCTCAGGACCAGAGAGGTGGGCCCACTGGGCTCTGACCCCTAGGCCTTCAGGGGGACTCTGACCTCAGTTTCCTCATCCGGGGCAAGGGCACCACCATGGTGATGAAGACAAGGCAGGAAGGGGCCTCAGACCACGTGAGGCCTGCTCCCGGGTACACAGACGCATAAACAGGAAGGTCTGCGGGAGGGCCAGGCTCAGCGGCTTCCGCAGGAGGAACCAGAATCTC
>gene=hg18_chr22_36210372_36210772_+; species=SPECIES_4; score=9.17695; 
GCAGCTCTGGGGGCCGGGGCTCGGCAACGAGGAGGCGGGCCCACTGGGCTCTGCCCATCAGGCCTCTGGGGTGACCTTGTCCTCAGTTCCCTCATCCGGGGCAAGGGCACCACCATGGAGATCAAGACGGGACAGGAAAGGGCCTCAGACCACGTGAGGCCGGCTCCGGTACACACAGACACACAAACAGGAAGGTCTGTGGGAGGGCCAGGCTCAGCGGCTTCCGAGGGCGGAACCAGAGTGTC
>gene=hg18_chr14_99773961_99774361_+; species=SPECIES_0; score=1.05924; 
AAATGGCTGACTGGAGAGCAAAGAAGTACAGGCACCCACTGCTCTCAGGTTCCGCGGGTCACTAAAAATAACGTCCTCCCAACGGTGGCCCTGCTCCGCGGTTCCGGGCCCCGCACCCGCTCGCGGCGCCGCGCCCCGATTTTGTGTTCGTCCACT
>gene=hg18_chr14_99773961_99774361_+; species=SPECIES_1; score=1.05924; 
AAATGGCTGGTTGGAGAGCGAAGAAGTACAGGCACCCACTGCTCTCAGGTTCCGCGGGTCACAAAAAATAACGTCCTCCCAACGGTGGCCCAGCTCCGCGGTTCCGGGCCCCGCACCCGTTCGCGGCGCCGCGCCCCGTCTTTATGTTCGCCCACT
>gene=hg18_chr14_99773961_99774361_+; species=SPECIES_2; score=1.05924; 
AAACGACTGGCTGGAGAGCGAAGAAATACAGGCACCCACTAATCGCAGGTTCCGCGGGTCACGAAAGATAACGTCCTCCCAACGGCGGACCGGCGCGGCGCTTCCGGGCAGGGCGCGCACTCGCGGCGCCGCGCCCGGCCTTTGTGCCTGCCCCCT
>gene=hg18_chr14_99773961_99774361_+; species=SPECIES_3; score=1.05924; 
AACTGATTGGCTGCAGAGGGAAGAAAGGCCGGGGCCCGGTGCTCCCGGGCTCCGCGGGCCGCAGCACAGGAGGGCCCCGGCGCGGCGGAGGGGAAGGGAGGGTCCGGGCCCGGGACCTGTCCGCGGCTCCGCGCCCCGCCTTTGTGCCCGCCCGCG
>gene=hg18_chr14_99773961_99774361_+; species=SPECIES_4; score=1.05924; 
GAATGATTGGCGAACCTTCGAAGAAATACAGGCAACGACTGTTCTCTCTCTCCGAGAGACCTTAAAAAGGGGGTACTATCAACTGAGTATCTGTTTCGTGCAATCTAAACAAACACCTTATATTAACCAAGCCCCAGTCAAAAAAAAAAAAAAAAT
>gene=hg18_chr20_472255_472655_+; species=SPECIES_0; score=11.3352; 
CCCTAGGTACCTGTGGTGGAAGCGGCAGCGGCGGCGGCCGCTCTCCCCTCTGCTCACACAGACAATATGGCGGCGATGGAGGAGGAACACACGGCTCGGCCGCCAGCCGCAGGGACCAGAGCGAGGCTGCAGCCGCTGCTGCCGGAAGCGGAAACCCCTCCTACCAGGAGGCGGGGCGAGACAGCTTCCGACTCCGCCCCCAGAGGAACTCTCTGAATGCGGCCATGCTGGGATGTCCTATTGTAACCGGGATTCAGTTGCCTGTGCAAAATGGAAGGAATCCCCA
>gene=hg18_chr20_472255_472655_+; species=SPECIES_1; score=11.3352; 
CCCAAGGTACCTGTGGTGGAAGCGGCAGCGGCAGTGGCCGCTCTCCCCTCTGCTCACACAGACAATATGGCGGCGGTGGAGGAGGAACACACGGCTCGGCCGCCAGCCGCAGGGACCAGAGCGAGGCTGCAGCCGCGGCTGCCGGAAGCGGAAACCCCTCCTACCAGGAGGCGGGGCGAGACAGCTTCCGACTCCGCCCCCAGAGGAACTAGCTGAGTGCGGCCATGCTGGGCTGTCCTATTGTAGCCGGGATTCAGTTGGCTGTGCAAAATGGAAGGAATTCCCA
>gene=hg18_chr20_472255_472655_+; species=SPECIES_2; score=11.3352; 
CCCACGGTACCTGGGGTGGAAGCGGCAGCGGCGGCGGCCGCTCTCCCCTCTCCTCACACAGACAATATGGCGGCGGCGGAGGAGGAACACACGGCTCGGCCGCCAGCCGCAGGGACCAGAGCGAGGCTGCAGCCTTCGCTGCCGGAAGCGGAAACCCCTCCGACCGGGAGGCGGGGAGGGACCGCTTCCGACTCCTCCCCCAGCGGAGCTCGCAGAGTGCGGCCATGCTGGGATGTCTCATTGAATCCGGGGTTCAGTTAACTCCGCAAAATGGAAGGCATTCTTA
>gene=hg18_chr20_472255_472655_+; species=SPECIES_3; score=11.3352; 
CCCACCGTACCTGTGGGGGAAGCGGGAACGGGGGAAGCCGCACTTCCTTCTCTTAATAAAGATAAAATGAGGGCGGGGGAGGAGGAAAACAGGGTTCGGCCTCCACCCTTCGGTACCAAAGCTAGGCTGCAACCACCCTTGCCGGAAGCGGAAACCCCTCCTTCCAGGAGGCTGGGCGGGACCGCTTCCGACTCTTCCCCCAGCAGAACCGGCTGAGCGCGGCCATGCTGGGATGTGCTACTGTATGCCAGGTGCGGTCGACGGGTCAGAATGGAAGAAATTCTCA
>gene=hg18_chr20_472255_472655_+; species=SPECIES_4; score=11.3352; 
CCCACGGTACCTGCGGTGGAAGTGGCGGCGGCGGCGGCCGCTCTCCCCTCTCCTCACACAGACAATATGGCGGCGGCGGAGGAGGAACACACGGCTCGGCCGCCAGCCGCAGGTCCAAGAGCGAGGCTGCAGCCGCCGCTGCCGGAAGCGGAACCCCCTCCTGCCCGGGGGCGGGGCGGGACGGCTTCCGACCCCGCCCCCAGCGGCGCTCGCTGAGGGCCGCCATGTTGGGGGGTCCTATTGTAGCCGGGATTCAGTTTACTGCGCAGAATGGAGGGAGTCCTCA
>gene=hg18_chr2_27399275_27399675_+; species=SPECIES_0; score=11.6692; 
ATATAGGATGACCACACACCTTGTGGGCACTCATGGCTTGCGACGCTTTAAGCCAGAGACCGCAGATCACCGCACTCACCTGAGCGCCTCCCACGTGACAGGCTGGCCTAGACTTCCGCCACAAGTCCCGCCCCTTCCTCCCAGCGTCCTTCGGATTACGCACCAGGACAGGAATGGGTGGACCGAGCCATATACCGTGGAGAGCCCCGGA
>gene=hg18_chr2_27399275_27399675_+; species=SPECIES_1; score=11.6692; 
ATATAGGATGACCACACGCTTTGTGGGCACTCATGGCTTGCGACGCTTCGAGCCAGAGACCGCAGATCACCGCACTCACCTGAGCGCCTCCAACCTGACAGGCTGGCCTAGACTTCCGCCACAAGCCCCGCCCCTTCCGCCCAGCGTCCTTCGGGTTTTGCACCAGGGTAGAAATGAGTGGACCGAGCCGTATACCGTGGAGAGCCCCGGA
>gene=hg18_chr2_27399275_27399675_+; species=SPECIES_2; score=11.6692; 
ACCTGCAACGGTCCCACGCACCATGGGCGCTCGCGGGACACGTCTCTTTAAACCTGTGACCGAGGATCTCAGTACTCACCTGGGCCTCTCCCACGTGACTGGTGCGCGGAGACTTCCGCCCCAAGTCCCGCCCTGTCCGCTCGGCTGACTTAGGCTTGCGCGCCAGGGCCAGAACAAGTGGACCCAGCCTCAAACCGCAGAAAGGGCCAGG
>gene=hg18_chr2_27399275_27399675_+; species=SPECIES_3; score=11.6692; 
GCCTGGACCAGTCACACGCGCCTTGGGTGCTCCAGGCCCGGGACGGTTCGCGCCCGGGAAGGAGACTCGCGGCACTCACCTGCGCCCCTCCCACGTGACAGGCCGGGGCAGACTTCCGCCGCAAGACTCGCCCCTTCCGGCCGGCTGACCCGAGCTTTCGCCCCGGGGCTGGAGTGAGTGGACTGAGCGTAACAGGGTGGAGAGCGCCGGG
>gene=hg18_chr2_27399275_27399675_+; species=SPECIES_4; score=11.6692; 
GCCTGGAACGGCCACAGGCACTGTGGGCGCTCGTGGCTCAGTGCACTTTGAGCCGGTGACTGCGGAACGCGGTACTCACCTGGGCCCCTCCCGCGAGACTGGCAGGCACAGACTTCCGCCACAAGCCCCGCCCCATCCGCCCGGCTGGCTGAGGCTTTCGCGCCAGGGCAGGAGTGAGTGGACTGAGCAACACGCCGTGGAGAGCGCCGGG
>gene=hg18_chr17_34138001_34138401_+; species=SPECIES_0; score=1.11862; 
ACCAACGCAGGGGATGGCTGTACGATCTCACCGTCTCCTAACCTCAGTCCCTTTTGAGAGTGAATGGAGGGTGGGAAGGGACCAGATTTGTAGATCTCTTTGTCTGGGGGAGGGGAAGGATGTGGTTTGCAGAGCGGAAGCAGAGTTTGGAAACGCAGAGCAGAGCTTTGTGTTCCCACCCTCAGTAGGAGGTGTGAGGGGTGAGCATGCAGTGCCGCTGT
>gene=hg18_chr17_34138001_34138401_+; species=SPECIES_1; score=1.11862; 
ACCAATGCAGGGGATGGCTGTACGATCTCACCCTCTCCTAACCTCAGTCCCTTACGAGAGTGAATGGAGGGTGGGAAGGGACCAGATTTGTAGATCTCTTTGTCTGGGGGAGGGGAAGGATGTGGTTTGCAGAGCGGAAGCAGAGTTTGGAAACGCAGAGCAGAGCTTTGTGTTCCCACCCTCAGTAGGAGGTGTGAGGGGTGAGCATGCAGTGCCGCTGT
>gene=hg18_chr17_34138001_34138401_+; species=SPECIES_2; score=1.11862; 
CCCAGTGCAAGGCATGGCTCTGAGCCCCCACCATCTCCCAGCCTCAGTCCCTTTCTAGGATGAATGGGGACTAGGAAAGGAGCAGATTTATAGGTGGCTCTGTCTAGGGGAAGGGAAGGATGTGGTTTGCAGGGCGGAAGTGGAGTTTGAAACTGCAGAGTGGAGCTCTACGTCATCCCCTTCAGTTGGAGGTGTGAGTGGTGTGCGTGCAGAGCCGCTGT
>gene=hg18_chr17_34138001_34138401_+; species=SPECIES_3; score=1.11862; 
CCCAATGCAGGGAATGGCTATCTGACCTCACCCTCTCCCATCCCCTGTTCCTTTCAAGGACGAATGGGGAATGGGAAAAAAACAGATTTGTAGGTCTCTCTGCCTAGCAGAGAGAAAGGATGTGGTTTGCAGGACGGAAATTGAGTCTGAAAATGCAGAGAGGAGCTTTGTGTAAGCACGCTCAGCTGGAGGTGTGAGGGGTGTGCATGCAGAACCCCTGT
>gene=hg18_chr17_34138001_34138401_+; species=SPECIES_4; score=1.11862; 
CCCAATGCAGGGGACGGCTATCTGACCTCACCCTCTCCCAGCCTCAGTCGCTTTCCAGGGTGAATGGAGAGTGAGAAGGGAGCAGACTTGTAGATGGCTCTGTCTAGGGGAGGGGAGGGATGTGGTTTGCAGGGCGGAAGTCGAGCTTGAAAATGCAGAGTGGAGCTTTGTGTCCTCACCCTCAGCTCAAGGTATGAGGGGTATGCATGCAGGGCCGCTGT
>gene=hg18_chr12_121946471_121946871_+; species=SPECIES_0; score=1.87475; 
GACAGCCCGGCGAACCGGGCTTCGCTCCCGGCGCCCGCCATCCCCACGTCTCGGCCGTCGTCGCCACCGCTGCGGCCACCAGGCTCCGCCGACCGGAAGCGCCGCCCTCAAGGGCCGCCCCCCGCGGGGGGGCACGTGACGCCAGCCCTGGGTCGTGACGTCATCACCGCGCGGGCGGGCGGACGTGACGTAAGTCGGTTGGGGAATGTCAGGGACAGTCGGGACTTCTAGGAAGGGCCCTATGATTGGGCTGTGACGCGTGAGCGCATTAA
>gene=hg18_chr12_121946471_121946871_+; species=SPECIES_1; score=1.87475; 
GACAGCCCGGCGAACCGGGCTTCGCTCCCAGCGCCCGCCATCCCCGCGTCTCGGCCGTCGCCACCACCGCTCCGGTCACCAGGCTCCACCGACCGGAAGCGCCGCCCTCAAGGGCCGCCCCCCGCGGGGGGGCACGTGACGCCAGCCCTGGGTCGTGACGTCATCATTGTGCGGGCGGGCGGACGTGACGTAAGTCGGGTGAGGATTATCAGGGACAGTCGGGACTTCTAGGAAGGGCCCTATGATTGGGCTGTGACGCGTGACCGCATTAA
>gene=hg18_chr12_121946471_121946871_+; species=SPECIES_2; score=1.87475; 
GACAACCCGGCGAACCGAGCTTCGCTCACACCGCCCGCCATCGTCCCGTCTCGGCCGCCGCCGCCGCCGCTCTGGCCGCCAGGCTCCACGGACCGGAAGCGCCGCCCTCAAGGCCCGCCCCCAGCGGGGGGGCACGTGACGCCAGCCGTGGGCCCTGACGTCATCGCCTCGCGGGCGGGAGGACATGACGTCAGTGGGTTGGGGGTTCTCTGAGAAGGTGGGGGCTTCTAGGAAGGGACCTGAGACAGGCTTGGGACGCGTGGCAGCGGTAA
>gene=hg18_chr12_121946471_121946871_+; species=SPECIES_3; score=1.87475; 
GACAGCCCGGCAAACCGGGCTTCGCTCCCGGCGCCCGCCATCCCCGCGTCTCCGCCGCCGCCGCCGCCGCCCCGGCCGCCAGGCTCCGCCAACCGGAAGCACCGCCCTCAAGGCCCGCCCCCGGTGGGGGGGCACGTGACGCCAGCTCTGGGGCATGACGTCATCGCCGCGCGGGCGGGCGGACGTAACGCAAGGGGGGTGGGGGTACCGCGGGAAGGCGGGGGCTTCTTGCAAAGTTGCTGGGATGGATTTGTGACGCGTGAAGGCAGTAA
>gene=hg18_chr12_121946471_121946871_+; species=SPECIES_4; score=1.87475; 
GACAGCCCGGCAAACCGGGCTTCGCTCGCGGCGCCCGCCATCCCCGCGTCTCGGCCGCCGCCGCCGCCGCTCTGACCGCCAGGCTCCGCCGACCGGAAGCGCCGCCCTCAAGGCCCGCCCCCGACGGGGGGGCACGTGACGCCAGCCCTGGGGCGTGACGTCATCGCCGCGCGGGCGGGCGGACGTGACGTATGGAGGCTGGGGATCCTCAGGGAAGGTGGGGGCGTCTGGGAAAGGACCTGGGACGGACTTGTGAGGCGCGACGGCGGTGA
>gene=hg18_chr19_51908986_51909386_+; species=SPECIES_0; score=0.980979; 
GTGGGGTCATGTTTGAAAAGCAGGATCTTGTCGTAAAGGCCGTAGAAGCCACACTCAGGGAACTGAGGGGCGGGAGAGGGATGTGGCGACGGAAAAGCTCAGAGCAGCGGACTGTGACCCTCCCAGGGCAGGGCCGGCTGTTTCCCCCGGAAACGAGACCCCTCGCTTCCTGCCTGCCCCCTCCCAACCCCAGCGCGAGGGCAGGATGCCAGCGCCCCAATTGTACGGGGAGGGGGCGCCGGCGGGGTTGGTGGCTGG
>gene=hg18_chr19_51908986_51909386_+; species=SPECIES_1; score=0.980979; 
GTGGGGTCATGTTTGAAAAGCAGGATCTTGTCGTAAAGGCCGTAGAAGCCACACTCAGGGAACTGAGGGGCGGGAGAGGGATGTGGCGACGGAAAAGCTCAGAGCAGCGGACTGTGACCCTCCCAGGGCAGGGCCGGCTGTTTCCCCCGGAAACGAGACCCCTCGCTTCCTGCCTGCCCCCTCCCAACCCCAGCGCGAGGGCAGGATGCCAGCGCCCCAAGTGTGCGGGGAGGGGGCGCCGGCGGGGTTGGTGGCTGG
>gene=hg18_chr19_51908986_51909386_+; species=SPECIES_2; score=0.980979; 
GTGGGGTCATGTTTGAAGAGCAGGATCTTGTCGTAAAGGCCGTAGAAGCCACATTCGGGGAACTGAGGGGCGGGAGAGGGACGTGGTGACGGAAAAGCTCAGAGCAGCGGTCTGGAACCTTCCCAGGGCAGGGCGGGCTGTTTCCCCCGGAAACGAGACCCCTTGCTTCCTGTCTGTACCCTCCCAAACCCAGCTCGAGGGCAGGGTGCCAGAGACCCAGGTGTGCTGGGCGAGGCCGCCTGCCGAGTTGGGGACTGG
>gene=hg18_chr19_51908986_51909386_+; species=SPECIES_3; score=0.980979; 
GTGGGGTCATGTTTGAAGAGAAGGATCTTGTCGTAAAGACCGTAGAAGCCACACTCCGGGAACTGAGGGGCGGGAGACGGAGGTGGTGACGGAAAGGCTCAAAGCAGCCGTCTAGAACACTCCAAGGGCAGGGCCCGCAGTTTCCCCCGGAAACGAGACCCTGCGCTTCCTGCCTGCTGCCTCCCAAGCGCAGCGCCAGGGCAGGGTGCCAGGGCCCCAGGTGTGCGGGGAGAGGGCGCCTGCGGAGTTGGTGGCTGG
>gene=hg18_chr19_51908986_51909386_+; species=SPECIES_4; score=0.980979; 
GTGGGGTCATGTTTGAAGAGCAGAATCTTGTCGTAAAGGCCGTAGAAGCCGCACTCGGGGAACTGAGGGGCGGGAGAGGGAGGTGGTGACGGAAGGGCTCAGAGCAGCGGTCTGAAACCCTCCCAGGGCAGGGCCGGCTGTTTCCCCCGGAAACGAGACCCCTCGCTTCCTGCCTGCTCCCTCCCAAGCCCAGCTGGACGGCAGGGTGCCAGGGCCCCAGGTGTGCCGAGAGCGAGCGCCGGCCGAGCTGGTGGCTGG
>gene=hg18_chr2_25371520_25371920_+; species=SPECIES_0; score=2.06208; 
TTAAGGCTGCCCCTTCCTCCCCACCTCACACCCACACGGGCTCACCCGCCTCCTATCATGGGCACTGGCCAGCCCGCAGGCCCTGGCCCAGGTGCCAGCTCCCTTCCTAAGCCCCGCCCTGCCCTGCACTGACTTCCTGTTCCTGTTGCCGGCTTGCTCAGCATCCTGGCTCTCTGGCCAGTGCTGCAGACCTAGGCCGTTGCCGTTTTAAGCAGCGCACCTCTTTGCCCTCAGCCCCCCCTTCGGCTTACACACAGGCTCC
>gene=hg18_chr2_25371520_25371920_+; species=SPECIES_1; score=2.06208; 
TTAAGGCTGCCCTTTCCTCCCCACCTCACATCCACACTGGCTCACCCACCTCCCATCATGGGCACTGGCCAGCCCGCAGGCCCTGGCCCAGGTGCCAGCTCCCTTCCTAAGCCCCGCCCTGCCCTGCACTGACTTCCTGTTCCTGTTGCCGGCTTGCTCAGCATCCTGGCTCTCTGGCCAGTGCTGCAGCCCTAGGCCGTTGCTGTTTTAAGCAGCCCACCTCTTCGCCCTCAGCCCCCCCTTCGGCTTACACACAGGCTCC
>gene=hg18_chr2_25371520_25371920_+; species=SPECIES_2; score=2.06208; 
TCGAAGATACCTCTTCCTCCCGACCTCGCACCCACACGGGCTCCCCCTCCGCGGGTCTTGAGAACTGGCCAGCTAGCAGGCCCTGACGCAGGTGCCAGCTCCCCTCCGAGGCCCCGCCCAGCCCTGTGCTGGCTTCCTGTTCCTGTTGCCGCGGGGCCTAGCATCCTGGCTCCTAGGCCAGTGCCACAGACCGACGCCGCCGCCGGTTGAAACGGCCCACCTCTTACTCCTCAGACCACCCTTCCGCTTAGCCACAGGCTTA
>gene=hg18_chr2_25371520_25371920_+; species=SPECIES_3; score=2.06208; 
TCAAAGACGCCTCTTTCTCCCGACCTCACACCCACACAGGCTCACCCTCCTCCCATCGTGGGCACGGGCCAGCCCACAGGCCTTGGCCCAGGTGCCAGCTCCCTTCCTAGGCCCCGCCCCACCCCGCACTGGCTTCCTGTTCCTGTTGCCTGCTCACTCAGCATCCTGGCTCTGAGGCCAGGGCTGCAGCCCAGCGCCACTGCCGTTTTAATGGGCCCAACTCTCACACCTCGGACCACCCTTCCCCTTCCCCACAGGCTCC
>gene=hg18_chr2_25371520_25371920_+; species=SPECIES_4; score=2.06208; 
TCGAAGATGCCTCTTCCTCCCCACCTCACACCCACACAGGCTCACCCTCCTCCTGTCATGGGCACTGGCCAGCCAGTAGGCCCTGGCCCAGGTGCCAGCTCCCTTCCTAAGCCCCGCCCAGCCCTGTGCCGGCTTCCTGTTCCTGTTGCCGGCTCGCTCAGCATCCTGGCTCAGAGGCCAGTGCCACAGACCAATGCTGCTGCCGGTTGAAGGGGCCCAACTCTCACTCCTTAGCCCACCCTTCCCCTTACCCACAGACTCC
>gene=hg18_chr20_5878996_5879396_+; species=SPECIES_0; score=9.27802; 
TCCATGACGCTCAGCCGGTCGCTGCTCCACGGCGTCCCGCCCTCCTCCTCGGTTGTCGCCAGCCTCACTTCCCACACCTGCGCACTAGAGCCCCCGACCGGCACCGCCCCCACGTGTTGCACGCCGCTTCCGCTTTCCGGCCCAGACCTCAAGACCGCTTCCGGAAGCCTCTCGGCTTCCGTCTGGCCAAACTCCTTGATTGGCTGCACTCCGCCCCCTCTCGTCTTGCCGCTTCTTGAGCGGAAGTTGGATCACTGAAGCGCCAAAAAAGAATTTAGGG
>gene=hg18_chr20_5878996_5879396_+; species=SPECIES_1; score=9.27802; 
TCCATGATGCTCAGCCGGTCGCTGCTCCACGGCGTCTCGCCCTCCTCCTCGGTTGTAGCCAGCCTCACTTCCCACGCCTGCGCACTAGAGCCCCCGACCGGCACCGCCCCCACGTGTTACACGCCGCTTCCGCTTTCCGGTCCAGACCTCAAGACCTCTTCCGGGAGCCTCTCGGCTTCCGTCGGGCCAAACTCCTTGATTGGCTGCACTCCGCCCCCTCCCGTCTTGCCGCTTCTTGAGCGGAAGTTGGATCATTGAAGCGCCAAAAAAGAATTTAGGG
>gene=hg18_chr20_5878996_5879396_+; species=SPECIES_2; score=9.27802; 
TCCATGATGTTCAGAGGGTCTCTGCTCCGCAGCGTTCCGCCCTGGGGCTAGGCCGTTGCCAGGTTCACCTCCAAAACCTAGGGACGCAAGCCTCCGACCGGCACCGCCCCCACGTGCTGCGTGCCGCTTCCGCTTTCCGGTCGGAACCTCGGGAGGGCTTCCGGTAGCCTCGCGGCTTCCGTCTGGCTAATCTCCTTGATTGGCTGTCCTCCATCCCCTCACATCTCGGCGCGGCTTGGGTGGAAGTTGCGTCACAGAAGCGCCAAAAAAGAACTAGGGA
>gene=hg18_chr20_5878996_5879396_+; species=SPECIES_3; score=9.27802; 
TCCATGGAGCTCAGCCGCTCTCCGCGCTTCAGCGCCCCGCCCTCGTCCTCCGCGGCCGCCAGCCTCACTACCACCGCCGACGGACGTAAGCCTCCGGCCGGCACCGCCCCCACGTGCAGCGCGCCGCTTCCGCTTTCCGGTCGGACCCTCCCGACAGTTTCCGGGAGCCTCGCAGCTTCCGCCTGGCCGAACTCCTTGATTGGCTGCACTCCGTTCCCTCTCGTCTCGCCGCTCCTTGGGCGGAAGTTACGTCACAAAAGCGCCAAAAAAGATTTTGGAA
>gene=hg18_chr20_5878996_5879396_+; species=SPECIES_4; score=9.27802; 
TCCATGAAGCTCAACCGGTCTCTGCTCCGCAGCGTCCCTCCCTCGTCCTCCACTGTCGCAAGCTTCACCTCCCCCAGCGAGGGACGCGATCCCGCGACCGGCACCGCCCCCACGTGCTACGCGCTGCTTCCGCTTTCCGGTCGGAACCTCTGGAGGGCTTCCGGGAGCTTCATGGCTTCCGTCTGGCTGAACTCCTTGATTGGCTGGGCTCCGTCCCCTCACGTCTTGCCACTCCTTGGACGGAAGTTGCGTCACAGGAGCGCCAAAAAAGAACTTGGAA
>gene=hg18_chr7_112367010_112367410_+; species=SPECIES_0; score=3.20343; 
TAGGAGGAGGGAGCTAGGCAGCAGCCAGAGGAGGGAGGAACCGGAGCGACAGCCTTGGAGGTGGACCCTCACCCAAAAGTGCAAACTGATTGGTGGATTTGAGGGCTGGGCGGAAACGGAAAAGGCTAAGGGCCAATGGGCAGAAAGCGCCGGGCGAACCGGTTGTTTGGGAAGGCGAGCAGCTGGAGGAGGCGGAGCTTGCGGGGATAGGGTGAGGCAGTGGGAGCTCCAGGC
>gene=hg18_chr7_112367010_112367410_+; species=SPECIES_1; score=3.20343; 
TAGGAGGAGGGAGCAAGGCAGCAGCCGGAGGAGGGAGGAGCCGGAGCGACAGCCTAGGAGGTGGACGCTCACCCAAAAGTGCAAGCTGATTGGTGGATTTGAGGGCTGGGCGGAAACGGAAAAGACTAAGGGCCAATGGGCAGAAAGCGCCGGGCGAACCGGTTGTTTGGGAAGGCGAGCAGCTGGAGGAGGCGGAGCTTGCGGGGGTAGGGTGAGGCAGTGGGAGCGCTAGGC
>gene=hg18_chr7_112367010_112367410_+; species=SPECIES_2; score=3.20343; 
AAGGAGGAGGCAGCAAGGCAGCAGCGGGAGGAGGGAGGAATCAGAGCGGCTGCCTAGGAGGTGGCCACTTACTCAAATGCACAAGCTGATTGGTGGACTGGAGGGCTGGGCGGAAACGGAAAAGGCCAAAGGCCAATAGACGGAGAGCGCTAGGCACACCGCTTGTTTGGGAAGGCGAGCAGCTGAAGGAGGCGGGGTTTGCAGGCTGAGGTTGAGGCAGTGGGAGCTCTAGGC
>gene=hg18_chr7_112367010_112367410_+; species=SPECIES_3; score=3.20343; 
AAGGAGGAGGCAGCAAGGCAGCAGCCGGGGGAGGGGGGAGCCGAAGCGTCGGCCTCGGAGGTGGCCCCTCGCCCAGGCGCCCGAGCCGATTGGCGGACGGGAGGGCTGGGCGGAAACGGAAAGGGCTGAGGGCCAATGGACGGGGAGCGCCGGGTGCACCGGGTGTTTGGGCCGGCGAGCAGCTGGAGGGGGCGGGGCTTGCGGGCCCGGGGCGCGGCGGGGGGAGCGCGGGGC
>gene=hg18_chr7_112367010_112367410_+; species=SPECIES_4; score=3.20343; 
GAGGATCATTGATTACTGCATCTGTTGGAGGAGTTCGGTGCCGATCCTCTTTCCTTGGGCCAAACTATTAACCCAAACGCACAAGCTGATTGGGGGCCCGGATCGCAGGGCGGAAACGGAAAAGGCCAAGGGACATTGGGCGGAGAGCAACTGGCGCTCAGGTTGTTTGGGACGGCGAGCACCTGGAGGAGGCGGGGCTCGCAGGCTGAGGGTGAGGCGGTGGGAGCGCTAGGC
>gene=hg18_chr6_28999561_28999961_+; species=SPECIES_0; score=1.57766; 
CCGGCTCACCGAGGCTCGCGGCACGCTAGTGGGTACCGAGGGTCAGGGCCAGGCGGAAGCGCGCAAGACAACGTGGCCGCGTCGAGCGGATGCCAGCGCGAGCGGAAGAGGCGGCTCGGGGGCGGGGCTTGGTCGCGCTTCCAGCGAGTCAAGGTTTCGTGGCTGTTTCCCTTGGGCCGGGAGGCGCCTTGGACTGGTCGCG
>gene=hg18_chr6_28999561_28999961_+; species=SPECIES_1; score=1.57766; 
CCGGCTCACAGAGACTCGCGGCACGCTACTGGGTACCAAGGGTCAGGGCCAGGCGCAAGCGCGCAAGACAACGTGGCCGCGTCGAGCGGATCCCGGCGCGAGCGGAAGAGGCGGCTCGGGGGCGGGGCTTGGCCGCGCTTCTAGTGTGTCAAGATTTCGTGGCTGCTTTCCTAGGGCCTGGAGGCGCCTTGGGCGGGTCGCG
>gene=hg18_chr6_28999561_28999961_+; species=SPECIES_2; score=1.57766; 
CGGCCCCACCGAGCCCAGCGATATGCGAAGGGATCCCGCTGATCGGAGCCTGGCGCAAACACGCAGGACAACGTGGCCGCGTCGAGCGGATCCCTGCGCGAGCGGAAGGGGCGGCTCGGGGGCGGGGCTTGGCCGGACCTCCTGCGTGACTGGAAATTCCGGCTTCTTTCCTGGACCCGGGAGGCGCCGGGGGCGGAACGCG
>gene=hg18_chr6_28999561_28999961_+; species=SPECIES_3; score=1.57766; 
CGGCCCCGCGGAGCCCCGGGATGCGCGACTGGGCCCCGAGGGCCGCCGCCGGCCGGACGCGCGCAGGACAACGTGGCGGCGTCGAGCGGATCCCGGCGCGAGCGGAAGGGGCGGCCCGGGGGCGGGGCTTGGCCGGGCCTCCCGCGGGCCGCGGCCCCCCGGGTGCGCTCCGAGGCTCGGGGAGCGCCTGGGGAGGCCCGCG
>gene=hg18_chr6_28999561_28999961_+; species=SPECIES_4; score=1.57766; 
CGGGCACCCCGAGCGCATGGCTGCTCAAAGGGGTCCCATCGCTCGGAGTCGGGCGCGGGCGCGCTAGACAACTTAGACGCGGCGAGCGGATCCCGGCGCGAGCGGAAGGGGCGGCTCGGGGGCGGGGCTTGGCCGGGCCTCCCGCGCGCCCGGGTTTACTGGCTTCCTCCCTGGGGACGGGCGGGGTCTTGGGCAGAATGCG
>gene=hg18_chr1_32488094_32488494_+; species=SPECIES_0; score=1.08602; 
CGGGCCCTGGAGGGCTCTGTGTCAGTGAAGGTCATCTCTCAGCCTTTGTTTCTGTGTTACCCTCTTTGTCTGACTTTCCAACTCAGGCTTCCTCTTCCCCCCACCTATTTCCTGCCCCCACTTCTCTGCAGCTGAGGTGCACACAGCATCGCTTCCACCTCACAAGCCCCAACAATGCTCTGTGGGTTCCCCTCCCCCTACCAGCTCACTCAGAGTGCGCATGTGCACTTTCCTCCTGGTGGGGTCAAGGCCGAGTT
>gene=hg18_chr1_32488094_32488494_+; species=SPECIES_1; score=1.08602; 
CGGGCCCTGGAGGGCTCTGTGTCAGTGAAGGTCATCTCTCAGCCTTTGTTTCTGTGTTACCCTCTTTGTCTGACTTTCCAACTCAGGCTTCCTCTTCCCCCCACCCATTTCCTGCCCCCCCTTCTCTGCAGCTGAGGTGCACACAGCATCGCTTCCACCTCACAAACCCCAACAATGCTCTGTGGGTTCCCCTCCCCCCACCAGCTCACTCAGAGTGCGCATGTGCACTTTCCTCCTGCGGGGGTCAAGGCTGGGTT
>gene=hg18_chr1_32488094_32488494_+; species=SPECIES_2; score=1.08602; 
CGGGGCCTGCAGGGCTCTGTGTCACTGTAGGTCATTTCTCAGCTTTTGTTTCTGTGTCACCCTCTTTGTCTGACTTTCCAACTCAGGCTTCCTCTTCCCCCCACCCATTTCCTGTTCCCCCTTCTCTGCAGCTGAGGTGCATACAGCATCGCTTCCACCTCACAAACCCCAACAATGCTCTGTGGGCTCCCCTCCCCCAGCCTGCTGCCTCAGAGTGCAGGTTTCTGTCTTCCGATGGGTGCGGTCAAGGCCCAGCT
>gene=hg18_chr1_32488094_32488494_+; species=SPECIES_3; score=1.08602; 
AGGGGCCTGCAGGGCTCTGGGTCACCATAGGACATCTCTCAGCCTTTGTTTCTGTGTTACCCTCTTTGTCTGACTTTCCAGCTCAGGCTTCCTCTTCCCCCCACCCATTTCCTGTTCCCCCTTCCCTGCAGCTGAGGTGCACACAGCATCGCTTCCACCTCACAAACCCCAACAATGCTCTGTGGGCTCCCCTCCCCCAAACTGCTCGCTAAGAGTGCACATTTATACTTTCCTATGGGTGGGGCCAAGGCCCAGCT
>gene=hg18_chr1_32488094_32488494_+; species=SPECIES_4; score=1.08602; 
CAGGGCCTGCAGGGCTCTGTGTCACTGTAGGGCATCTCTCAGCCTTTGTTTCTGTGTTACCCTCTTTGTCTGACTTTCCAACTCAAGCTTCCTCTTCCCCCCACCCATTTCCTGTTCCCCCTTCCCTGCAGCTGAGGTGCACACAACATCGCTTCCACCTCACAAACCCCAACAATGCTCTGTGGGCTCCCCTCCCCCAACAAGCTCGCTCTGGGTGCGCATTTATACTTGCCTCTGGGTGAGGTCAAGGCCCAGCT
>gene=hg18_chr7_65842847_65843247_+; species=SPECIES_0; score=4.11932; 
AAACGCCGGTTTCTCCCTCCCCAGGCCCCAACCCGAGGCCTCTCATTTTTGGCGTCAGGCCCAGACCCTTTGTCACTCGCATCCTTCCAGAGTCAAAGCCCGGAAGTGACGTTACGCGCGCGTAACGGCGCTGGCGGTGCCGGGGGCGGGGCGAGCAGAGGGTGGGTGTGAGGCGGGAGCTGGCCCGGAGCCCAGACCTACCCGGGCGAAGCGGGCGAGCGGTGGTTTGGACGC
>gene=hg18_chr7_65842847_65843247_+; species=SPECIES_1; score=4.11932; 
AAACGCCGGTTTCTCCCTCCCCAGGCCCCAAGCCGAGGCCTCTCATTTTTCGCGTCAGGCCAAGACGCTTTGTCACTCGCATCCTTCAAGAACCAAAGCCCGGAAGTGACGTTACGCGTGCGTGACGGCGCTGGCGGTGCCGGGGGCGGGGCGAGCAGAGGGTGGGTGTGAGGCGGGAGCGAACCGGGAGCCCCGACTTACCCGAGCGAAGCGGGAGAGCGGCGGTTTGGACGC
>gene=hg18_chr7_65842847_65843247_+; species=SPECIES_2; score=4.11932; 
AAACATCGGCTTCTCCCGCTCCAGTCCCCGGGTCGAAGCCTCTCCTTTTGCGCTGCAGGACTCATTCCTACGAAACCCGCATCCTGTTAGCGCCAACGCCCTGAAGTGACGTGGGGCATGCGTGGCGGCGTTCGCGGCGCCGGGGGCGGGGCTAGAGGAGGGCCGGCGTGAGGCGGGTTGTGGACAGTACCGGCCACCTCCTCTAGCGACGCGGGAGAGCGGCTGACCTGACGT
>gene=hg18_chr7_65842847_65843247_+; species=SPECIES_3; score=4.11932; 
AATTTTGTGAGTCTCACGCTAAAATCGTGGGGACGAGACCTCTCGTTTGACGCCCGAGGACTCCAGCCTTCGCCGCCCGCGACGTCCGCGCGCCCAGGCCCGGAAGTGACGTCGCGCGTGCGAGATGGCTCTCGCGGCGCCGGGTGCGGAGCGTGGGGAGGACCGGCATGAGGCGGGCTGTGGACCGGAGCCGGGACTCGCTTGAGCTGCCCGCGATAGCCGCGTTCCCGACTC
>gene=hg18_chr7_65842847_65843247_+; species=SPECIES_4; score=4.11932; 
AACCACCGGCATCTCCCGCCCGAGTCCCCAGGTCGGGGCCTTCCCCTCCACGCGTCGGTCCTCTATTCTCAGCAGCCCGCAACATCAGAAGGCCACGGCCCGGAAGTGACGCTGTGCGTGCGTGACGGAGCTTGCCGCGCCGGGGGCGGGGCGTGAGGAGGGCGGGCTGGAGGCGGGTTGTGGACCGGAGCCGGGACCTACTCGAGCGACGCGGGAGAGCGGCGGTCCCGACGC
>gene=hg18_chr2_210575320_210575720_+; species=SPECIES_0; score=10.4838; 
GGTCGGTGTACGAGCCCGTGTGCCCCGCCCCGCCCCCGGCTGACAGCGCCCCACCCAGGGGAGGCGGGACTTCCTCACCAGAGTGGCTGCTTCCGGTAGAATCCGGAAGCCTGTACGGGAAGGGGCGAAAACTGCGCCCCAATCGGGGTGACGCTCTAGCCTTGCCGGTAACTTGCTTTTGGGAGCCAGCGGTATGGCGTCGGGCTGCAAGATTGGCCCGTCCATCCTCAA
>gene=hg18_chr2_210575320_210575720_+; species=SPECIES_1; score=10.4838; 
GGTCGGAACACGATCCCGTGTGCCCCGCCCCGCCCCCAGCAGAGACCGCCTCAGCCAGGGGAGGCGGAACTTCCTCATCAGAGTCGCTGCTTCCCGTACAGTCCGGAAGCCTGTACGGGAAGGGGCGAAAACTGCCCCCCAATCGGAGTGACGCTCTAGTCTTGCCGGTAACTTGCTCTGGGGAGCCAGCGGTATGGCGTCGGGCTGCAAGATTGGCCCGTCCATCCTCAA
>gene=hg18_chr2_210575320_210575720_+; species=SPECIES_2; score=10.4838; 
GGTCGGATGAAGGGCCTCATTGCCCCGCCCCGCCCTAAGGTGGCAGTCCTTCCTCTAGGGGAGGCGGGACTTCCCCCTTAGGGCAGCTGCTTCCGGCGGAATCCGGAAAGATCTACGGGAAGAGGCGAAAACTGCTCGCCAATCTGGGCGACGCCTTCATCGAGCCGGTAACTTGCGTTGGAGCACTAGCACCATGGCGTCTGGTTGCAAGATTGGCCCTTCCATCCTCAA
>gene=hg18_chr2_210575320_210575720_+; species=SPECIES_3; score=10.4838; 
GGGCGGAGGATGGGCCTGCAGGCCCCGCCCCGCCCCGGGCGGGCGGCCCCGCCCCCTGGGGAGGCGGGACTTCCGGCGCCGGGCAGCTGCTTCCGGCGGAGTCCGGAAGACTGTACCGGAAGGGGCTAGAACTGCGCGCCAATCGGGGCGACACTCTGGTCCTGCCGGTGACTTGCTCTCGGGGACCAGCACCATGGCGTCTGGCTGCAGGATTGGCCCGTCCATCCTTAA
>gene=hg18_chr2_210575320_210575720_+; species=SPECIES_4; score=10.4838; 
GGGCGGAGGAAAGGCCTTTCGGCCGCGCCTCGCCGCAGGCTGGCAGCCCCGGCTCTTGGGGAGGCGGGACTTCCTCTGCCGGGCGGCCGCTTCCGGCGGAATCGGGAAGGCTCGACGGGAAGGGCCGAAGCCCGCGCGCCAATCCGGGCCACGCCGTCGTCCTGGCGGTTACTTGCTCTTGGGCGCCAGCACAATGCGGTCCGGGTGCAAGAATGGCCCGTCGATCCTCAA
>gene=hg18_chr7_63411562_63411962_+; species=SPECIES_0; score=1.2384; 
AAAGCAGCAAAAACCTGTTGTCTTCTTTGGAGTAGCCAATCAGGCGCCACGTGAAACTGTCCAATCAAGGCGCAGCTACAGAGGAAGAGGCGGCCTCCGCCTCTCGGCTCTGATCCACTGTTCCATTCCTCCGTTCCTGGAGTTCTCGGTGACTCTACTATAGCTTCTGTTATCCTGTG
>gene=hg18_chr7_63411562_63411962_+; species=SPECIES_1; score=1.2384; 
AAAGGAGCAAAAACCTGTTGTCTTCTTTGGAGTAGCCAATCAGGTGCTACGTGAAATTGTCCAATCAGGGCGCAGCTACAGACGAAGAGGCGGCCTCCGCCTCTCGGCTCTGAGCCACTGTTCCATTCCTCCGCTCCTGGAGCTCTCGGTGACTCTACCATAGCTTCTGTTATCCCGTG
>gene=hg18_chr7_63411562_63411962_+; species=SPECIES_2; score=1.2384; 
GTTTCTCTCCACCACTGCGGTCTTGTCTCCAGCTGTCACTCAGGTGCGGTTTGAAACTGTCCAATCAGGGTGCCGCTTGGCAGGTAGGTGGGGCGACCTCCGCACCCCTCTGATCCTGTGATCCGGTTCCCACCTCTCAGAGACGCTGGCGGCACTGCCTCAGAGTCTGTCTTGTTGTG
>gene=hg18_chr7_63411562_63411962_+; species=SPECIES_3; score=1.2384; 
GCTGCAGAAGACCACTGTATTTTTGCCTCCTGTTGTCACTCAGGGGCGGCTTGCAGCTGTCCAATCAGGGCACCGCAGGGCTGGTGGGCGTGGCGACCTCGGCAGCCGTGTGACGCTGCGATCCATTCACCTGCGCGTAACGGTTCTGGTGGTTCTGCTGGAGCATCAGTCGCGCAGTG
>gene=hg18_chr7_63411562_63411962_+; species=SPECIES_4; score=1.2384; 
GTTTGTTTAAACAAATGTGTTCCAGCTTCCTGCTGTCACTCAGGGGCGGCTACAGACTGTCCAATCAGGGAGCTCCTGGGCAGGTGGCTGGAGCGGTTTATGCATCCTTCTGCTCCTCAGAGCCTGTCACCTGCCGTTAACATTCTTTCTGACTCTTCCACAGCCTCTGTCCTGCTGTG
>gene=hg18_chr5_114626279_114626679_+; species=SPECIES_0; score=8.72801; 
AGCGCTCCGGCAAAACCTGGAGGCAGCGCTGGAAAAATCGCACGTGCCGATCCCGTAAGAAATCCAGCCGCTCTCCCTCACCGCTCCCTGCTAGCCTCTCATCCTCAGTGGCCGCCATGCTGCTCCGGAAGCGACGTCCGCCGCGACCCGGAATCAGTGCCCGCGGAGAGAAAGAACCCCCGTGCTGAACCACGGTGCCGGGTGAGGGGTGCGCCCGCCGAGAAGCCAGTATTTGAAACCGCCATCTGGTCCTGTGCAGCACTTCTCTCCATAT
>gene=hg18_chr5_114626279_114626679_+; species=SPECIES_1; score=8.72801; 
AGCGCTCCGGCAAAACCTGGAGGCAGCGCTGGAAAAATCGCACGTGCCGATCCCGCAAGAAATCCAGCCGCTCCCCCTCACCGCTCCCTGCTAGCCTCTCGTCCTCAGTGGCCGCCATGCTGCTCCGGAAGCGACGTCCGCCGCGACCCGGAATCAGTGCGCGCGGAATGAAAGAACCCCCGGGCTGACCCGGGGTGCCGGGTGAGGGGTGCGCTCGCCGAGAAGCCAGTATTTGAAACCGCCATCTGGTCTTGTGCAGCACTTCTCTCCATAT
>gene=hg18_chr5_114626279_114626679_+; species=SPECIES_2; score=8.72801; 
AGCGCTCAGGCAAAACCTGGAGGCAGCGCTGGAAGAACCGCACGTGCCGGTCTCGTAGGAAATCCAACCGCTCTCCCTCTCCGCTCCCCGTCGGCCGCTCATCCTCTGTGGCCGCCATACTGCTACGGAAACGACGTCTGCGGCGACCCGGAAGCAGTGCGCGCGGCTCTAAGGGAACCGAGGGGCGACACCTGGTGCGTGGGGAGGGGCGTGCGTGGGGAGGGGCGTGCGGGGGAGGGGGCGCGTGGGGCGTGCGTGGGGATGTTAAGAATAC
>gene=hg18_chr5_114626279_114626679_+; species=SPECIES_3; score=8.72801; 
AGCGCTCGGGCAAGACCTGGAGGCAGCGCTGGAAGAACCGCACGTGCCGGTCCCGCAGGAAATCCAGCCGCTCTCCCTCGCCGCTCCCCGCCGGCCGCTCATCCTCCGGGGCCGCCATGCTGCTGCGGAAGCGACGTCCGCCGCGACCCGGAAGCAGTGCGCGCGGCGGGAAGGAAGCCGAGGGGCAACCCGGGGTGGCGGGGGATGGGCGCGCCGGGCGAGGAGCCTGCGGTTGATGCCGCGCGTTGGACTTACGCTGCGCTTTCCTCGATTT
>gene=hg18_chr5_114626279_114626679_+; species=SPECIES_4; score=8.72801; 
AGCGCTCCGGCAAGACCTGGAGGCAGCGCTGGAAGAACCGCACGTGCCGGTCCCGGAGGAAATCCAGCCGCTCTCCTTCCCCACTACCGGCCAGCCGCTCGTCCTCCGTGGCCGCCATGTTGCTCCGGAAGCGACGTCTGCCGCGCCCCGGAAGCAATGCGTGCGGCGCGAAGGGACCCGAGGTGTGAGATGAAGGGGGTGGGGAGGGGTGCGCCTGTCGAGAGGTCTGTGGTAGTAACTACCAGTTGATCTTACGCAACGTTTTTCTCTATTT
>gene=hg18_chr13_51086624_51087024_+; species=SPECIES_0; score=1.13755; 
CCTTTGAAGCCTCACGATGGCTGCTCTCCAGTCAGCATTGCATCTGCTTTCCAGGCAGGAGAGGAGAAGGGCAGATGGCAAAAGGCACGTACCAGCTGTGCCTGTTCTCTTTCAAAGAGCTTCCTGGAAGCTCAGTCAGTGACTTCCGCTTACATGTCATTAACCAAAACTGTGTCACATTGCCACCCTAGCTGGAGACAAGGCTGGGAAATGTAGTTTTGGCCGGGCACGTTGTCACCCTGAACACAATTGGAATTCTGTTGGAAAATATTTTAAAAAGAATTATGT
>gene=hg18_chr13_51086624_51087024_+; species=SPECIES_1; score=1.13755; 
ACTTTGAAGCCTCACGATGGCTGCTCTCCAGTCAGCATTGCATCTGCTTTCCAGGCAAGAGAGGAGAAGGGCAGATGGCAGAAGGCACATGCCAGCTGTGCTTGTTCTCTTTCAAAGAGCTTCCTGGAAGCTCAGTCAGTGACTTCCGCTTACATGTCATTAACCAGAACTGTGTCACATTGCCACCCTAGCTGCAGACGAGGCTGGGAAATGTAGTTTTGGCTGGGCACGTTGTCACCCTAAATACAATTGGAATTCTGTTGGAAAATATTTTAAAAAGAATTATGT
>gene=hg18_chr13_51086624_51087024_+; species=SPECIES_2; score=1.13755; 
ACTTCGAAGTCTCAAGATGGCTGCTCTCCAGCCAGCATTGCGTCTGCCTTCCAGGCAAGAGAGGAGGAGGGCAGATGGCAAAAGGCATGTACCAGCTGTGCCTGTTCTCTTTCAAAGAGCTTCCTGAAAACTCAGTCAGTGACTTCTGCTTGCATCTCATTAACCAGAACTGTATCATACTGTCGCCCCAGCTGTACACGAGGCTGGGAAATGCAGTTTTGGTGGGGCAGGTTGGCATGCTGAACACAATTGGAATTCTGTTGGAAGATAATTTTAAGAGGATTATTT
>gene=hg18_chr13_51086624_51087024_+; species=SPECIES_3; score=1.13755; 
AGTTTGAAATCTCGAGGTGGCCGCTCTCCAGCCAGCGCTGCATCTGCCTCCCAGGCAGGCCAAGCGGAGGGCAGGTGGCGAAGGACAGATGCCAGCTGCTCCTGCTCCCTTTCCAGGAGCTTCCTGGAAGCTCAGTCCGTGACTTCCACCTACCTCCCCTTAACCAGAACGGTGTCCTACTGCCACCCCTGCTGTATGCAAGGCTGGGAAACAGGCTTTTGGCAGGACGTGTTGTCACCCTGAACACAACTGGAACTGTAATGGAAAGTATTTTGGAAAGAATTATGT
>gene=hg18_chr13_51086624_51087024_+; species=SPECIES_4; score=1.13755; 
ACTTCGATGTCTCAAGATGGCTGCTCTTCAGTCAGCATTGCATCTGCCTTCCAGGCAGGAAAGGAGGAGGGCAGATGGCAAAAGGCAGATGCCAGCTGCGGCTGTTCTGTTTCTAAGAGCTTCCTGGAAGCTCAGTCAGCGACTTCGACTTATATCTCGTTAACCAGAACTGTGTAATAATGCCACCCTAGCTGTACACAAGGCTGGGAAATGTAGTTTTGGCGGGACATGTTGTCACCCTGAACACAATTGGAATTTTGATGGAAAATATTTTGAAAAGAATTATGT
>gene=hg18_chr2_171495010_171495410_+; species=SPECIES_0; score=1.81951; 
ATTGATGGTTGTTTGCTGTGACACCTGTGTGAGTGTTAACATGAACAGTCAACAGAGTGGCCGCAGCGTGTAGCGCCATTTAGGGGTGTAATAGTGTCACTCAATATTAGCTCCTCACAGGCAAGAACGTTTTCACTGAAAGTAAGAGAGTGCACTTCCTGGTACCTTCATTTCCTGCCCTGGGTCCCATGTTTTAGGTGAGACACATTCTTAAATTGCCAGCTGTCTATGTGATAGGGCTGAGACAGATCATCTTTCTGATCTTCCGGATTATCGTGTCTATTGCCTTTCC
>gene=hg18_chr2_171495010_171495410_+; species=SPECIES_1; score=1.81951; 
GTTGATGGTTGTGTGCTGTGACACCTGTGTGAGTGTTAACGTGAACTGTCAACAGAGTGGCCGCAGCGTGTAGCGCCATTTAAGGGTGTAATAGTGTCACTCAATATTAGCTCCTCACAGGCAAGAACGTTTTCACTGAAAGTAAGAGAATGCACTTCCTGGTACCTTCATTTCCTGCCCTGGGTCCCATGTTTTAGGTGAGACACATTCTTAAATTGCCAGCTGTCTAGGTGATAGGGCTGAGACAGATCATCTTTCTGATCTTCAGGATTATCGTATCTATTGCCTTTCC
>gene=hg18_chr2_171495010_171495410_+; species=SPECIES_2; score=1.81951; 
AGTGTTGGTTGTGTGCTGTGACACCTGCGTGAGTGATAACATGAACTGTTAACAAAGTGGCCCCGATCCATGGTGCTATTTCAGGACATAATAGTGTAAATAGATACTAGCTCCTCACTCACAAGAGCGTTTTTACTGAAAGTGGGAAAGTGCACTTCCTATTGCGCTCATCTTCTGCCTTGGGTCCCATGTTTCAGGTGAGAGACATTCTTAAATTACCAGACATCTGCTTAATGGGGCTGTGATCGGTCACCTCTCTGATCTTCAGGATTATCACAGCTATTGTCCCTCC
>gene=hg18_chr2_171495010_171495410_+; species=SPECIES_3; score=1.81951; 
ACTGATGGTCATGTGCTGTGACACCTGCACGAGTGCTGAGGAGAGTTGGCGGCAAAGCGGCCCTAATCTGTAGCACCGCTTCAGGACGTAATAGTGTCATTAAATATTAGCTACTCACAAGCAAGAACATTTTCGCTGGGAGTGAGAAAGTGGACTTTCTGGTGCGTACATTTTCTGCCTTAGAGTCCACGTTTTAGGTGAGACACATTCGTGAATTACCAGATATGTGTGTGATAGCACTGTGAGGGATCACCTTTCTGATCTAAAGGATTATCATGTCTTTTGCCTCTCC
>gene=hg18_chr2_171495010_171495410_+; species=SPECIES_4; score=1.81951; 
ATTGATGGTTGTGTGCTGTGACACCTGCATGAGTGGTAACATGAACTGTCACAAAAGTGGCCTCAATCTGTAGCACCATTTCAGTACGTAATGGTGTCACTAAATATTAGCTCCTCACAGGCAAGAGCGTTTTCACTGAAAGTGAGAAAATGCACTCCCTGATACACTGATTTTCTGCCTTAGGTCCCATGTTTCAGGTGAGACACATTCTTAAATTACCAGATATCTGCGTGTTAGGGCTGTGATCAATCACCTTTCTGATCTTCAGGGTTGTCATGCCTATTGCCTCTCC
>gene=hg18_chr2_27456976_27457376_+; species=SPECIES_0; score=14.0107; 
GGCAGCGGCCCTGGTCAGGCGCTCCCCCGCCGCCGCCGCTTCCATTCATGGAGCCCCCCGGAGAGCTGGTACCTCCGTACTCAGAGACGCAGGGACGCGTAGTCCGTGGGAAGCGGCCGCGGCTGACCGGGAAGTGATTGTGACGAGGCGGGGAGCAAGCCAATCAGCGGCAGCGGAGCCGGCCAGGGAGCAGCGCAGGAGGCGTCCTGCCCTCAGGCTTCA
>gene=hg18_chr2_27456976_27457376_+; species=SPECIES_1; score=14.0107; 
GGCAGCGGCCCTGGTCAGGCGCTCCCCCGCCGCCGCCGCTTCCATTCATGGAGCCCCCCGGAGAGCTGGTACCTCCGTACTCAGAGCCGCAGGGACGCGTAGTCCATGGGAAGCGGCGGCGGCTGACCGGGAAGTGATTGTGACGAGACGGCGAGCGAGCCAATCGGAGGCCGGGGAGCCGGCCGGGGAGCCGCGCAGGAAGCCTCCAGCACTCAGGTTTCA
>gene=hg18_chr2_27456976_27457376_+; species=SPECIES_2; score=14.0107; 
GGCAGCGGCCCTGGTCAGGCGCTCCCCCGCCGCCGCCGCGTCCATTCATGGAGCCCCCCGGAGAGCTGGTACCTCCGTACTCAGAGCCACAGGGACGCGTAGTCCGTGAAAAGTAGAAGCAGCTGACCAGGAAGTGATTGTGACGAAAGAGCGGAAGAGCCAGTCAGGATCAGGTAACCTGGCCGGCAAGGAGGGCAGGTCGAACCCAACCCTTAGACTTAA
>gene=hg18_chr2_27456976_27457376_+; species=SPECIES_3; score=14.0107; 
GGCAGCTGCCCTGGTCAGGCGCTCCCCCGCCGCCGCCGCGTCCATTCATGGAGCCCCCCGGAGAGCTGGTACCTCCGTCCTCAAAGCCACAGGGACATGTAGTCCGTGGAAAGCAGAAGCGGCTGACCAGGAAGTGATTGTGACGAAAAAGCAGGCGAGCCAATCAGAATGAGATAACCAGGCGGGTGAGAAGGGCCAGAGAAGCCCTTGGCTCAGTCTTAA
>gene=hg18_chr2_27456976_27457376_+; species=SPECIES_4; score=14.0107; 
GGGAGAGGCTCTAAACAGACGCTCTTAGAAAGGTGCTGAATTCATTCTTGAAGCCTCTGTGTGAGCTGTTACTTAATTACAGAAAGTCACTAGGAATTGTAGGATGCTGAGAGTTGTAGCAGGCGTCCATGAAGTGATTTTATCTAACAGACTGGTGATCCAATCAGTGTCTGATAACCGAACCGGCCAGGAGGGCAGGAGAAGCCCTTTAATCAGACTCAA
>gene=hg18_chr11_66801544_66801944_+; species=SPECIES_0; score=1.60158; 
CCGTGGTGGGGGTGGGGGCCCAGAGTCTTCCAGGGCCGCCAGGGAAGTTCCTCCTTGGGGTTTTTGTTTTTGAGAGTTGCAGCTTCCCCTTGGCGCGGCCGCAGCTGCTCGGGCCGTTGGTAGAACTGACAGGAAGAGGCGGGGCCCTTCCTGTGGCGCCTGCCGAGCTGTGGTTGGCCCCCCCCATGGCCCTCTTTGTAAGCAACCTGCCTGGTTGGCCCTCCTCTCCTCCAGTGTCTATGCCTCAGAAGTGTGCA
>gene=hg18_chr11_66801544_66801944_+; species=SPECIES_1; score=1.60158; 
CCGTGGTGGGGGTGGGGGCCCAGAGTCTTCCAGGGCCGCCAGGGAAGTTCCTCCTTGGGGTTTTTGTTTTTGAGAGTTGCAGCTTCCCCTTGGCGCGGCCGCAGCTGCTCGGGCCGTTGGTAGAACTGACAGGAAGAGGCGGGGCCCTTCCTGTGGCGCCTGCCGAGCTGTGGTTGGCCCCCCCCATGGCCCTCTTTGTAAGCAACCTGCCTGGCTGGCCCTCCTCTCCTCCAGTGTCTATGCCTCAGAAGTGCGCA
>gene=hg18_chr11_66801544_66801944_+; species=SPECIES_2; score=1.60158; 
CCCTGATGGGGGTGGGGGCCCAGAGTCTTCCAGGGCCGCCAGGGAAGTTCCTCCTTGGGGTTTTTGTTTTCGAGAGTTGCAGCTTCCCCTTGGCGCAGGCACAGCTGCTGGGGCCGTTGGTGGAACTGACAGGAAGGGGCGGGGCCCTTCCTGTGGCGCCTGCCGTGCTGTGGTCGCCCCCCCCCATGGCCCTCTTTGTGAGCAACCTGCGCGGCAGGCCCTGGCCTCCTCCAGGGCCCCGGCCTTAGAGGTGGGCA
>gene=hg18_chr11_66801544_66801944_+; species=SPECIES_3; score=1.60158; 
CTGTGAAGGGGGTGGGGGCCCAGAGTCTTCCAGGGCTGCCGGGGAAGTTCCTCCTTGGGGTTTTTGTTTTTGAGAGTTGCAGCTTCCCCTTGGCCCAGGCACAGCTGCTCGGGCCGTTGGTAGAACTGACAGGAAGGGGCGGGGCCCTTCCTGTGGCGCCTGCCGAGCTGTGGTCGCCACCCCCCATGGCCCTCTTTGTGAGCAACCTGCTTGGCCGGCCCTCCACTCCTCCAGTGCCCTTGTTTTACTAGTGGACA
>gene=hg18_chr11_66801544_66801944_+; species=SPECIES_4; score=1.60158; 
CCGTGAAGGGGGTGGGGGCCCAGAGTCTTCCAGGGCCGCCGGGGAAGTTCCTCCTTGGGGTTTTTGTTTTTGAGAGTTGCAGCTTCCCCTTGGCGCAGGCACAGCTGCTCGGGCCGTTGGTAGAACTGACAGGAAGGGGCGGGGCCCTTCCTGTGGCGCCTGCCGCTCTGTGGTCGGCCCCCCCCGTGGCCCTCTTTGTGAGCAACCTGCTTGGCAGGCCCTTCACTCCTCCAGTGCCTTTGTCTCAGACGTGGGCA
>gene=hg18_chr7_6065142_6065542_+; species=SPECIES_0; score=7.1253; 
GTCGCCCTCCTCTCGCTTGCGGACCCGGAGTTGCCCCCCTGCATCGCCGGCCGCGCGCGGCCGCAGCCCAGCCCGCCCAGCCCCACACGCTAGCGCCGTCCGACCCGGAAGTAACCCCTCACCAGACGGAAAACCAGCCTCCGCCACACCTCAGGCGGGCTGTAGCAGACTCCGCCCTTTTCAGACAAGAAGAGGGGCGTGTCCGGCCCCGCGCATGCGCTCTGGGGGCTCGTCTACCG
>gene=hg18_chr7_6065142_6065542_+; species=SPECIES_1; score=7.1253; 
GTCGCCCTCCTCTCGCTTGCGGACCCAGAGTTGCCCCCCTGCATCGCCGAGCGCGCGCGGCCGCAGCCCAGCCCGCCCAGCCCCACACCCTAGAGCCGTCCGACCCGGAAGTAGCCCCTCACCAGGCGGAAGACCAGCCCCAGCCACACCTAAGGCGGGCTGTAACAGACTCCGCCCTTTTCGGATTGGAAGAGGGGCGAGTCCGGCGCGGCGCATGCGGTCTAGGGGCTCATCTGCCG
>gene=hg18_chr7_6065142_6065542_+; species=SPECIES_2; score=7.1253; 
GTCGCCCTCCGCCTGCTTGCGGACCCAGAGACGCCCCCCAGCATCGCCGGGCGCGAGAGCCAGTCAACCAGACTCCCCAGCTCCACACCTTTCAGCCACCGGATCCGGAAGTAGCCCCTCGGAAGGCGGAACACCTGTCTCGCCCACGCTCCGAGCGACCCGTCGCAGGCCACGCCCCGTCGTCAGAGAAGGAGGGGCTGGACCCGCGCCGTGCCGGCGCCCGGGGGGCTGGTCCTCTC
>gene=hg18_chr7_6065142_6065542_+; species=SPECIES_3; score=7.1253; 
GTCGCCCTCCGCCCGCTCTCGGGCCCGGAGCTGCCCCCCAGCATTGCCCGCCGCCAGCGCCAGCCTGCCAGACTACCCAGCGCCTCTCCCAGCGGCCACCGGATCCGGAAGTAGCCCCTCGCGCAGCGGAAGACCCGCCCCGGCCTCGCCGCTGGCGGGCTGCCGTAGGCCCCGCCCTTTCCTCAGAGGGAGAGGGGCGGATCCCGCGCGGCGCAGGCGCGCTGGGGGCTGGTCCTCTG
>gene=hg18_chr7_6065142_6065542_+; species=SPECIES_4; score=7.1253; 
GTCGCCCTCCGCCCCCTCCCGGGCCCAGAGCTGCCCCCGAGCATCGCCCGCCGCGCGCGGCCGCAGCCCAGCCTGCCCAGCGCCACACCCTACAGCCACTGAATCCGGAAGTAGCCCCTCGCGAGGCGGAAGGCCCGCCCCTGCCTCGCCTCTGGCGGGCAACCGCAGGCTCCGCCCCTTCCTCAGGGGTGGATGGGCGGGTCCGGCGAGGCGCATGCGCCCTGGGGGCTGGTCCCCGG
>gene=hg18_chr12_92359681_92360081_+; species=SPECIES_0; score=5.5301; 
ATCCTGCGGGGCAGCCCGGCCATCTTGTCGAACCCGAGTTCGCCTCTGGTCTCGTCTCCGGCTCCTCTCGCCTCACGCACGAGTGGAAGTCCCGGGCTCCACTTCCGGGGGACGTTGCCGCGCCCGTCGCCGCCGCCGCCGAGGCCCCTCGGGAAATGTAGTCCCTGCTCGGGCGCGGGGCTTCCCTCCGACCTGCCCCCTCCCCCGTGCGCCCCGCCCCAACCGCTGCCGGGGATGGCG
>gene=hg18_chr12_92359681_92360081_+; species=SPECIES_1; score=5.5301; 
ATCCTGCGGGGCAGCCCGGCCATCTTGTCGAACCCGAGTTCGCCTCTGGTCTCGTCTCCGGCTCCGCTCGCCTCACGCACGAGTGGAAGTCCCAGGCTCCACTTCCGGGGGACGTTGCCGCGCCCGTCGCCGCCGCCGCCTAGGCCCCTCGGGAAATGTAGTCCCTGCTCAGGCGCGGGGCTTCCCTCCGACCTGCCCCCTCCCCCGCGCGCCCCGCCCCAACCCCGGCCGGGGATGGCG
>gene=hg18_chr12_92359681_92360081_+; species=SPECIES_2; score=5.5301; 
ATCCTGCGGGGCAGCCCGGCCATCTTGTCGATCCCGAGTTCGCCTCTGGTCTCGTCTCCGGCTCCGCTCGCCTCACGCACGAGTGGAAGTCCCAGGCTCCACTTCCGGGGGACGTTGCCGCGCCCGCCTCCGCCGCCGCCAAGGCCCCTCGGGAAATGTAGTTCCTGCTCGGGCGCGGGGCTTCCCTCGGACCTGCCCCCTCCCCCGCGTTCCCCGCCCCAACCCCGGCCCGGGGTGGCG
>gene=hg18_chr12_92359681_92360081_+; species=SPECIES_3; score=5.5301; 
ATCCTGCGGGGCAGCCCGTCCATCTTGTCGATCCCGAGCTTTCCTCTGCTCTCGACTCCCGCTCCGCTCGCCTCACGCACGAGTGGAAGTCCGGGGCTCCACTTCCGGGGGACGTTGCCGCGCCCGCCGCCGCCGCCGCCGAGGCCCCTCGGGAAATGTAGTCCCTGCCTGTGCGCGGGGCTTCCCTCAGAGCTGCTCCCTCCCCCGCGCTCCCCGCCCCAGCCCCGGCCGCGGGTGGCG
>gene=hg18_chr12_92359681_92360081_+; species=SPECIES_4; score=5.5301; 
ATCCTGCGGGGCAGCCCGGCCATTCTGTCGATCCGGAGTTCGCCTCTGGTCTCGTCTCCGGCTCCGCTCGCCTCACGCACGAGTGGAAGTCCTTGGCTCCACTTCCGAGGGACGTTGCCGCGCCCGCCGCCGCCGCCGCCGAGGCCCCTCGGGAAATGTAGTCCCTGCTCGGGCGCGGGCTTTCCCTCGGACCTGCCCCCTCCACCGCGCTCCACGCCCCAGCCCTGGTCGAGGGGGGCG
>gene=hg18_chr21_45158471_45158871_+; species=SPECIES_0; score=0.914295; 
GGCCCCCTAAGGTGACCCGGCTGCTTAGGAATCCAAGCCGCCTAGAACCTTGCATCAGAGTCGCCCTTGCTCAACCCTGCCCGAGAAGGAAGTGCTGGTGCAACCCAGCCCTGCAGAAGTGGTACGTAAGTCCCCGGACTGAGGGCAGGGCGCTTCCCCCCTGACAAATG
>gene=hg18_chr21_45158471_45158871_+; species=SPECIES_1; score=0.914295; 
GGCCCCCTAAGGTGACCCGGCTGCTCAGGAATCCAAGCCGCCTAGAACCTTGCATCAGAGTCGCCCTTGCTCAACCCTGCCCGAGAGGGAAGTGCTGGTGCAACCCAGCCCTGCAGAAGTGGTATGTAAGTCCCCGGACTGAGGGCCGGGTGTTTCCCCCCTGACAGATG
>gene=hg18_chr21_45158471_45158871_+; species=SPECIES_2; score=0.914295; 
GCCCACTCAAGGTGACCCGGCAGGTCAGAAACCCAGGCCGCCAAGGATTTTGCATCAGAGTCACCCTTGCTTGCCCTTGCCCAGCAGGGGGGCGCTGGCGCAACTGAGTGCCACAGAAGTGGTTCATGGGTGCCCGGACTTCACGAAGAAATTATTCCTCATTAAAAGAC
>gene=hg18_chr21_45158471_45158871_+; species=SPECIES_3; score=0.914295; 
GGCCCCTCACGGGGACCCGGGTGCTGAGAAACCCAGGTCGCCAAGGACTTTGCGACACAGCCACCCTTGCATGACCCTGCCTGCCAGGAGGATCCTGGCGCAACCGAGTGCCGCGGAAGTCGCGGGTGAGTCTCCGGTCTTCCTGCTGGGCGGCTCCCCCGTTAGAGGAC
>gene=hg18_chr21_45158471_45158871_+; species=SPECIES_4; score=0.914295; 
GGCCCCTCAAGTGAACCCGGCAGCTAGGAAACCCAGGCCGCCTAGGACTTTGGGTCAGAGCCACCCTTCCCCGGCCCTGCCCACCAGGGGAGAGCTGGCGCAATCCACTGCTGCAGAAGTGGCGCGTACCTCCCTGGCCTTCCCCCTGGCCGCCTCCCCCACTACAGGAT
>gene=hg18_chr19_54836749_54837149_+; species=SPECIES_0; score=16.9128; 
ACGCATCCCTGGTTCTAAATTTAGGGGGGCCTAGGGATCTGGATTCTGAGAGCCCCAGAATGTGGGCAGCACAACATCCAGCAAGTCGTGCCACTCCGCCGGACTACAATTCCCTTGCGTCTGTTCTGCCTGGCGTCTACGTCACCTCCTGTTCCGCCACCCTTTCCGCGCGCGCGCAGGGCACTGTGGGGCGTCATCGCGGGCTACCGCGGCCCCGCCCACTTCACCTCTCACCCCATTGCTGTCCCCGCGCGACAGAGGCGGTGCGCGGACTACGCCTCCCGGCGT
>gene=hg18_chr19_54836749_54837149_+; species=SPECIES_1; score=16.9128; 
ACGCATCCCTGGTTCTAAATTTAGGGGGACCTAGGGATCTGGATTCTGAGAGCCCCAGAATGTGGGTAAGACAACATCCAGCAAGTCGTGCCACTCCGCCGAACTACAATTCCCTTGCATCTATTCTGTTTAGCGTTTACGTCACCTCCTGTTCCGCCACCCTTTCCGCGCGCGCGCAGGGCACTGTGGGGCGTCATCGCGGGCTACCGCGGCCCCGCCCACTTCACCTCTCACCCCACTGCTGTCCCCGCGCGACAGAGGCGGTGCGCGGACTACGCCTCCCGGCGT
>gene=hg18_chr19_54836749_54837149_+; species=SPECIES_2; score=16.9128; 
CGGGCTCCTAGGTTCTAAATTTAGCGAGGACTTGGTATCGGGATTCGGGGATCCCTAGAATGTAGGCGGGGCAGCTCCCAACCAGTCCTGCCACTCCGCGGAACTACAACTCCCTTGCTTCTGTCAGGCTGACCGTCTACGTAACTTCCTTTTCCGCCGCTCTTTCCGCGCGCGTGCAGGGCACTATGGGGCCTAATCGCGGGCTACCGCAACCCCGCCCACTTCACCCCTCATCTCCTTGCTGTCCCCGCGCGGCAAAGGCGACGCGCAGACTACGCCTCCCGGCGT
>gene=hg18_chr19_54836749_54837149_+; species=SPECIES_3; score=16.9128; 
CGGGCTCCTTGGTTCTAAATTTAGAGGGGACTAGAGACGGGGATTCTGGGATCCCCAGAAGGTGGGCGGCGCAACTCCCAGCCAGTCCAGCCACTCTTCAGAACTACAATTCCCTTGCAGCGGCCCTGCTGAGTGTCTACGTCACTTCCTGTTCCGCAGCTCTTTCCGCGCGCGCGCAGGGCACCGTGGGGCCTTGTTGCGGGCTACCACAGCCCCGCCCACTTCACCTCTCACCTCATTGCTGTCCCCGCGCGACGGTGGCGACGTGCGGACTACGCCTCCCGGCGT
>gene=hg18_chr19_54836749_54837149_+; species=SPECIES_4; score=16.9128; 
TGGGTTCCTTGGTTCCAAATTTAGAGGGGACAGGGCATCGGGATTCTGGGATCCCCAGAATGTGGGCGGGGCAACTCCCAGCCAGTCCAGCCACTCCGCTGAACTACAATTCCCTTGCATCTGTCCCACTGAGTGTCTACGTCACTTCCTGTTCCGTAGCTCTTTCCGCGCGCGCGCAGGGCACTGTGGGGCCTCATCGCGGGCCACCACAACCCCGCCCACTTCACCTCTCACCCCCTTGCTGTCCCCGCGCGACGGAGGCGACGCGCGGACTACGCCTCCCGGCGT
>gene=hg18_chr15_41450441_41450841_+; species=SPECIES_0; score=1.27307; 
CCGGCTCTCCAGCCTCCCAGTACAGCTCCCAAACCGGAAGTCCGAGCGGGCGGCTCGGGCACCGAGGGCGCATGCGCGAGGGCAGCGACCGCGACTGCAGAGCCCGGGCGGGAGTAGCTGGTGGACCCCGTTGAGCTGCCGAACTTCCGGGACTCCCCGCGCTTGTTCCCGTCCGCTCCCCGCAGCGATTGTCTCGGTGGGTTGATTCGGCACAAACCGCCCGACCCAGGGGCCGGTGCGCGTGTGGAAGGGGAGCACTCCTCGTGGTCGCCTG
>gene=hg18_chr15_41450441_41450841_+; species=SPECIES_1; score=1.27307; 
CGGGCTCTCCAGCCTCCCAGTACAGCTCCCAAACCGGAAGTCCGAGCGGGCGGCTCGGGCACCGAGGGCGCATGCGCGAGGGCTGCGACCGCGACTGCGGAGCCTGGGCGGGAGTAGCGGGTGGGCCCCGTGGAGCCGCCGAACTTCCGGAACTCGCCGCGCTTGTTCCCGTCCGGTCCCCGCAGCGATTGTCTCGGTGGGTTGATTCGGCACAAACCGCCCGACGCAGGGGCTGGTGCGCGTGTGGAAGGGGAGCACTCCTCGTGGTCGCCTG
>gene=hg18_chr15_41450441_41450841_+; species=SPECIES_2; score=1.27307; 
CGGGCTCGCCAGCCTCCCAGTCCAGCTTCCAAACCGGAAGTCCGAGTTGGTGCCTCGGGAGTCAAAGGCGCATGCGCAAGGGCAGCTCCCGCGACTGCGGGGCACCGGCTGCAGCGGCGAGTGGGCCCTGCTGAGCCGGCGCACTTCCGGGACGCGGCGCGGGTGTTTCTGTCCTGTCTCCCCTGCAGTTGTCTCGGCGGGTAAAGTCAGGAAGAACGGTGCGTCCCGGAGACCTGTGCGCGCATAGAGAAGGGGCGCTCCTTTTGGTCTCCAG
>gene=hg18_chr15_41450441_41450841_+; species=SPECIES_3; score=1.27307; 
CCGGCTCTCCAGCCTCCTAGTCCGGCTCTCAAACCGGAAGTCCGAGCGGGCGACTCGGGCGCGGAGGGCGCATGCGCAGGGGCACCCACGGAGACTGCGGAGCACCGGCAGGAGCAGCGAGTGGGCCCCGCGGAGCCGGCACACTTCCGGGACGTGGGGCGCGTTTTCCCGTCCGCTCTCCGCAGCAGTTGTTTCGCCACTTGGGTTCAGGACGAACCGCCTGTCCCAGGGGCCTGTGCGCCCTTCAAGAAGGCGCATTCCTCGTGGTTCCCTG
>gene=hg18_chr15_41450441_41450841_+; species=SPECIES_4; score=1.27307; 
CGGGCTCTCCAGCCTGCCAGTCCAGCTACCAAACCGGAAGTCCGAGCGGGCGACTCGGGCGCTGAGGGCGCATGCGCAAGGGCAGGCCCCGCGTCTGTGGAGCGCCGGCGGGACCAGCGAGTGCGCCCAGCCGAGCCGGCACACTTCCGGGGCCCGGCGCGCTTGTTCCCCTCTGCTCGCCACAGCAATTGTCTAGGCGGGTAGATTCAGGAGGAACTGCCCGTCCTAGGAGCCCGTGCACCTGTGCAGAAGGGGCACTCCTCGAGGTCTCCTG
>gene=hg18_chr2_45691725_45692125_+; species=SPECIES_0; score=4.95597; 
TTTTAATGGCCCCAAAGATCCCGGAGCCCGGACGCCGGGCTCTTGAGAACCCGCAAGACGACCGCCAAGGCGCACGCACAGCTCACCTTCCCGCCCGGCACGTCAGAAGACCCGAGATTCCGTGAGTGCCACCGCACCTTCCGGTTCCCGCCGGAAGTTTTTCAAACGCCAGAAGGTCCGCCTCGCTTCTTCCGGACTAGCCACAAGGCGCGGCGCTACCGAACGGGGCGGAGCCAGGCTGGACGGAGGCGGGGCTAGAGCGAGGATCCCGAGGAGCGCCGGGG
>gene=hg18_chr2_45691725_45692125_+; species=SPECIES_1; score=4.95597; 
TTTTAATGGTCCCAAAGATACCGGAGCCCGGGCGCCGGGCTCTTGAGAACCCGCAAGACGACCGCCAAGGCGCACGCACAGCTCACCTTCCCGCCCGGCACGTCAGAAGACCCGGGATTCCGTGTGTGCCACCGCACCTTCCGGTTCCCGCCGGAAGTTTTTCAAACGCCGGAAGGTCCGCCTCGCTTCTTCCGGACTAACCGCAAGGCGCGGCACTACTGGGCGGGGCGGAGCCAGGCTGGATGGAGGCGGGGCTGGAGTGAGGATCCCGAGAAGCGCCGGGG
>gene=hg18_chr2_45691725_45692125_+; species=SPECIES_2; score=4.95597; 
TTTTAATGGTCCCAAAAATATCGGAGCCCGGGCACCTGGCTCCAGCGAGCCCGCAAGAAGCCCGCGAAGGCGGACGTTCGGCTCACCTTCCCGCCCGGCGTGTCTGAAGCTCCGTGAGTCTGTGTGCTAGACAACATCTTCCGGTTCCCGCCGGAAGTTTTTCAAACGCCGGAAGTCCCGCCTGGCTCCCCCCGGACTCGCCGCTAGGCGCTCATCTCCCAAATGGGGTGGAGCCACGCTGAACGGAGGCGGGGCTAGAACGAGGATCTCGTGAAGCTCTGGGG
>gene=hg18_chr2_45691725_45692125_+; species=SPECIES_3; score=4.95597; 
TTTAAATGGCCCCTAGAACACCGGAGCCCGGGCTCCGCGCTCACGCGAGGCCGCAGGAACACCGCCCAGGCGGACGCTCAGCTCACCTTCCCGCCCGGCGAGTCAGAAGGCCCGGGATGCTGGGTGTGTGACCGCATCTTCCGGTTCCCGCCGGAAGTTTTTCAAACGCCGGAAGTCCCGCCTCGCTGCGCTCAGACTCGCCGCAAGTCGCGGCTGTACCGAGCGGGATGGAGCGGAGCCGGACGGAGGCGGGGCTAGAGCGAGGATCCCGCGGAGCGCTGAGG
>gene=hg18_chr2_45691725_45692125_+; species=SPECIES_4; score=4.95597; 
TTTAAAAGGCCCCAAAAATACCGGAGCCCGGAGGCCGGGCTCACGCGAGCCCGCAAAAAGACCGCCAAGGCGGACATTCAGCTCACCTTCCCGCCCCGCGCGTCAGAAGGCCCGGGATTCTGAGTGTGTGACCGCATCTTCCGGTTCCCGCCGGAAGCTTTTCAAACACCGGAAGTCCCGCCTCACTTCTCCCTGACTCGCCGTAAGGCGCTGAGCTACCGAGCGGGGCGGGGCCAAGCCGGACGGAGGCGGGGCTAGAGCGCGGATCACGTGGAGCGCTGGGG
>gene=hg18_chr6_32203928_32204328_+; species=SPECIES_0; score=1.28154; 
CCAACCAGGAGACGGTTCCCAAGGCCCGCCTCTCCCCATCACCAACTAATCAGTTGACTCTTTCGGGGGCGTCCCGGAAGCTCTACCGACCAGTAAGAGACCTGGGTGCTGAGCACGTGAATGACTGTGTAGGCGGGCCCAATGGGAGCGCAGCAGGAAGTAACTTCCACAGTGCCATACCGCAAGCGCATGCGCCAAACAGGCTCCAGTGATAAAGCGCCTGGGAGATGTAGTACCCAGTATTAAGGTCCACCTCTCCCCCAGCAC
>gene=hg18_chr6_32203928_32204328_+; species=SPECIES_1; score=1.28154; 
CCAACCATGAGACGGTTCCCAAGGCCCGCCTCTCCCCATTACCAACTAATCAGTTGACTCTTTTGGGGGCGTCCCGGAAGCCCTACCGACCAGTAAGAGACCTGGATGCTGAGCACGTGAATGGCTGTGTAGGCGGGCCCAATGGGAGCGCAGCAGGAAGTAACTTCCACAGTGCCAGACCGCAAGCGCATGCGCCAAACAGGCTCCAGTGATAAAGAGCCTGGGAGATGTAGTACCCAGTATTAAGGTCCACCTCTCCCCCAGCAC
>gene=hg18_chr6_32203928_32204328_+; species=SPECIES_2; score=1.28154; 
CCAACCATTAGACGGTCCCCAAGGCCCGCCTCTCCGCATCATCAACGAATCAATCGACTCCTAAGGGGGCGTCCCGGAAGTCCTTCCGACCAGTAAGAGGCCTGGGTACTGAGCACATGCCCGGTCGTACAGGCTGGGCCAATGGGAGCGCGGCAGGACGACACTTCAACAGTACTGGACAGGATGCGCATGCGCCAAACAGATCTCCGCCTGAAAGCGCCTAGGAAGTGTGGCCTTCGGTCTTGAGTTACGCCTCTGCCCCAGATC
>gene=hg18_chr6_32203928_32204328_+; species=SPECIES_3; score=1.28154; 
CCAACCATGAGACGGTTCCCAAGGCCCGCCTCTCCCCACCATCGACTAATCAGTTGAGTCTTAAGGCGACGTCCCGGAAGCTCTACCGACCAGTAAGAGAGGAGGGTGCTGAGTACAGGAGTGGCTGGACAGGCCGGGCCAATGGGAGCGCGGGAGGACGACGCTCCCACAGGGCCACACGGCGTGCGCATGCGCCAAGCGGGAGCCACGGCGAGAGCGCCTGGGAGATGTAGTTCCCGGGGTTAAGGCCTGCCCCTCCCCCGGTTG
>gene=hg18_chr6_32203928_32204328_+; species=SPECIES_4; score=1.28154; 
CCAACCCTGAGACGGTTTCCGAGGCCCGCCTCTCCGCATCATCAACTAATCAGTTGACTCTTAAGGGGTCGTCCCGGAAGTTCTATCAACCAGTAAGAGGCCTGGGGGATGAGCACATGAGTGGCTGTAGAGGCCGGGCCAATGGGAGCGCGGAAGGACGGCACTTTCAAAGTACCCGGGTGGATGCGCATGCGCCAAACAGGACCAAGCGAGAACGAGCCTGGGAAACGTAGTTCTCAGGATTAAGGTCCGCCTCCTCTTCAAAAC
>gene=hg18_chr11_9579489_9579889_+; species=SPECIES_0; score=0.93205; 
TGGTGGAGGGCAGAGCTGTACTTCGGAGCTGAGCATTTCTTCCCCTTTGGCAGAGCAGCTGCTTCTCCTTTCTTACTCTTTGGTGTCCAGACAGCACCAAGAATCTAGCTCCCTCCCCGGGAAGTGTATTTCCTGTTCTGGTGTGAGGTTGACTGGAGGACTTTCCCACAGGCTGGGTTTGGGTTTAATGTGAAAGCTGAAACTAGAGGGGCTAACCAAAGTGGCCAGAAGGTGAATAAGAGCTCAACCTAGGGAG
>gene=hg18_chr11_9579489_9579889_+; species=SPECIES_1; score=0.93205; 
TGGTGGAGGGCAGAGCTGTACTTCGGAGTTGAGCATTTCTTCCCCTTTGGCAGGGCAGCTGCTTCTCCTTTCTTACTCCTTGGTGCCCAGACAGGACCAAGAATCTAGCTCCCTCCCCCGGAAGTGTATTTGCTGTTCTGGTGTGAGGTTGACTGGAGGACTTTCCCACAGGCTGGGTTTGGGTTTAATGTGAAAGCTGAAACTAGAGGGGCTAACCAAAGTGGCCAGAAGGTGAATAAGAGCTCAACCTAGGGAG
>gene=hg18_chr11_9579489_9579889_+; species=SPECIES_2; score=0.93205; 
TGGTGGAGGGCAGGCCTGTACTCTGGAAATAAGCATCTCCTCCCCTTTGGCAGGGCGGCTGCTTCTCCTTTCTTACTCATTGGTGTCCAGAGAGGGCCAAGGACCTAGCAGCCTCCTCCTGAAGTGTTTCTGCAGCTCTGTTATGATCTTGACTAGAGTGCTTGCCAACGGGCTGGCAGGGGGATCTATGGAAAGGCTAAAATGAAAGGTCCTAACCAACGAGGCTAGAAGGTGAATAAGAGCTAAATCTAGAGAA
>gene=hg18_chr11_9579489_9579889_+; species=SPECIES_3; score=0.93205; 
TGGTGGAGGGCAGGGCTGGACTTTGGAGCTGAGCTTCCCTTCCCCTTTGGTTGGGCAGCTGCCTCTCCTTTCTTATCCCTCAGTGCCCAGAAAGAACCCAAAATCCAGCTGCCTCCCCCGGAAGTGTATCTGCTGGTCTTTTGTGAGCTTCGCTGGAGTGCTTGCCAAGCGGCTGGGCTGAGGTTTTGTGTAAAGGCTGAAATGAGAGATCCAAACCAAAGTGGCCTGGAGGTGAATAAGAGCTAAATCTCGGGGG
>gene=hg18_chr11_9579489_9579889_+; species=SPECIES_4; score=0.93205; 
TGGTGGAGGGCAGGGCTGTGCTCTGGAGCTGAGCATCTCCTGCCCTCTGGCAGGGCAGCTGCTTCTCCTTTCTTACTCCTTGGTGCCCAGAGAGGACCAAGAATCTAACTTCTTCACCCTAAAGTGTATCTGCCGTTCTGTTCTGAGCTTGGCTGGAGCGCTTGCCAACAGACTGGGTTTGGGTTTAATGTGAAGGCTGAAATTAGAGGGCCTAACTGAAGTGACCAGAGGGTGAATAAGAGCTGAATCTAGACAG
>gene=hg18_chr6_32251701_32252101_+; species=SPECIES_0; score=5.89949; 
GGTAGGAATGGTGGGGGGCTGTCCCCCCCCTCCCTCCCTCCCTTTCTGCTGTCTCTCTGAGGGCTGGGGCTGCTGCCGCCGCTACCCCACCCCTCCCCACGCCTGCTGGTTTCCGGGGCCGGCCAGGAAGTGGAGGGCGGTGATGGGCAGCCTGTTTTGCCAATCGTCTCCAGAAATCTGGCATCTCCTCCTAAGCCCCGCCCCAGGGCTCTCCCTGTGCCCCCATCTCTGGCTCCAGCTGCATCTTTTTTTCT
>gene=hg18_chr6_32251701_32252101_+; species=SPECIES_1; score=5.89949; 
GGTAGGAATGGTGGGGGGTTGTCCCCCCCCTCCCTCCCTCCCTTTCTGCTGTCTTTCTGAGGGCTGGGGCTTCTGCTGCCGCTACCCTACCCCTCCCCACGCCTGCTGGTTTCCGGGGCCGGCCAGGAAGTGGAGGGCGGTGATGGGCAGCCTGTTTTGCCAATCGTCTCCAGAAATCAGGCATCTCCTCCTAAGCCCCGCCCCAGGGCTCTCCCTGCGCTCCCATCTCTGGCTCCAGCTGCATCTTTTTATCT
>gene=hg18_chr6_32251701_32252101_+; species=SPECIES_2; score=5.89949; 
GGTAGGAATGGTGGGGGGTTGTCCCCTAGCTCCCTCCCTCCCTTCCTGCTGTCTCTCTGAGGGCTGGGGCTGCTGCTGCCGCTACCCCACCCCTCCCCACGCCCGCTGATTTCCGGGGCTGGCCAGGAAGTAGGGGGCGGTGATGGGCGCCCTGTTTTGCCAATCGCCTCCGGGGACCTGTTATCGCCTTCTTAGCTCCGCCCCAGGGCCCTGCTTGTCTGGCCTTCTCTGGTTCCAGCTGCATCTTTTTTCCT
>gene=hg18_chr6_32251701_32252101_+; species=SPECIES_3; score=5.89949; 
GGGAGGAACGGTGGGGGGTTATCCCCCAGCTCCCTCCCTCCCTCCCTGCTGTCTCTCTGAGGGCTGGGGCTGCTGCTGCCGCTACCCTACCCCTCCCCACGCCTGCGGGCTTCCGGGGCTGGCCAGGAAGTAGGGGGCGGTGATGGGCGGCCCGTCTTGCCAATCGCCTCCCCGAATCGACCATTTCCTCGGTGGCTCCGCCCCGGAGCTCTGCCGGTCCGGCCTTCTCAGGCTCCAGCTGCATCTTTTTTCCT
>gene=hg18_chr6_32251701_32252101_+; species=SPECIES_4; score=5.89949; 
GGTAGGAACGGTGGGGGTTTGTCCCCCCCCTCCCTCCCTCCCTTCCTGCTGTCTCTCTGAGGGCTGGGTCTGCTGCTGCCGCTACCCCACCCCTCCCCACGCCTGCAGGTTTCCGGGGCTGGCCAGGAAGTAGGGGGCGGTGATAGGCGGCTTATTCTGCCAATCGCCTCCAGGGTCCAGGCATCTTCTCATAAGCTCCGCCCCAGAGCTCAGCCTGTCTGGCCCTTTCTGGCTTCAGCTGCATGTTTTTTTCT
>gene=hg18_chr6_74135951_74136351_+; species=SPECIES_0; score=0.997536; 
GACCAAAGAGCTCGTCTGCCAGCCATGCCTCTAGGTAGAACACCACCGGAAACCACCAGGGCCGGATGCGAATCTGTGGCGGCGGAAGTGGTAACCTACGCAGCGCTCCGTGCCGGAGTCTGCGGCACCAGCATCATCGACCATACTGGGACACAGCGCGAGCGGCTTTCGCAGACGACAG
>gene=hg18_chr6_74135951_74136351_+; species=SPECIES_1; score=0.997536; 
GACCAAAGAGCTCGTCTGCCAGCCATGCCTCCAGGTAGAACACCACCGGAAACCACCAAGGCCGGATGCGAATCTGCGGCGGCGGAAGTGGTAACATACGCAGCGCTCCGTGCCGGGGTCTGCAGCACCAGCGTCATCGACCATACTGGGACACAGCGCGAGTGGCTTTCGCGGACGACAG
>gene=hg18_chr6_74135951_74136351_+; species=SPECIES_2; score=0.997536; 
CACCAAAGATCAAGTCGGCCAGCCACGCCTCCAGGAAGAACACCACAGGAAACCACCACGGCCGGATGCGAACCCGTGGCGAGGGAAGCGGGAACCCCAGCAGCTGTCCCCGCGGGCCTCGTAGTCGCCAGCGTTGTCGACCATGCTCCAACACAGGGAGAGCAGCTCTGGCGGACGGGAG
>gene=hg18_chr6_74135951_74136351_+; species=SPECIES_3; score=0.997536; 
CACCGAAGATGGCGTCAGCCAGCCACGCCTCCAGGTAAAACACCACTGGAAACCACCAAGGCCGGGTGCGAATCCGCGGTGGTGGAAGTGGTGCCCGGAGCAGCTGTCCCCGCGGGCCTCCGCAGCACCCGCGTCGTCGACCATGCTAGGTCGCAGCGGGAGCAGCGCCGCCGAACGGGAG
>gene=hg18_chr6_74135951_74136351_+; species=SPECIES_4; score=0.997536; 
CTCCGAAGACGCAGTCAGCCAGCCAAACATCCACATAAAACCCCACAGGAAGCCACCACAGCTGGGTGCGAGCCCGTGGTGGAGGCAGGGGTAACCTCAGCAAGGCGCCCTGCAGGTGTCCGCAGCACCTGTGTCATCCACCATGCTAGCACATCGCAGGAGCAGCTGGCCCGGACGAGTT
>gene=hg18_chr16_3433460_3433860_+; species=SPECIES_0; score=2.34709; 
AAGCGACCCGCCCTCAGCCCTCTCCGCCATCCTGCCCTTTGATTGGTCGAAGTCTCCAAGGGGAAGTCCCTTTTGTGTTGACCAATTGAACCTTAACCGAGGACCTGTAGCCACTGGGCAGCTGCGAGAGGTAGTTTTCCTCCTTTTCTCTAACCATTTCCGCTTCCGCTGGCGGGGTCTCCTCCGTGAGCTCCGGCCTGTTTGCCTGCTGAAGTAGAGTCTTAGGGTGACCCCAGGACGTAATGTTTCCGAGAAGAACAGAAAGAAGACTGGGAGACAC
>gene=hg18_chr16_3433460_3433860_+; species=SPECIES_1; score=2.34709; 
AAGCGACCCGCCCCCAGCCCTATCCGCCATTCTGCCCTTTGATTGGTCGGAGTCTCCAAGGGGAAGTCCCTTTTGTGTTGACCAATCGAACCTTAACCGAGGACCTGTAGCTACTGGGCAGCTGCGAGAAGTAGTTTTCCTCCTTTTCTCTAAGCATTTCCGCTTCCGCTGGCGGGGTCTCCCCTGTGAGCTCCGGCCTGTTTACCCGCTAAAGTAGAGTCTTAGGGTGAACCCAGAACGTAATGTTTCCGAGAAGAGCAGAAAGAAGACTGGGAGACAC
>gene=hg18_chr16_3433460_3433860_+; species=SPECIES_2; score=2.34709; 
ACGCGGTCCACCCTCGTGCTTTTCCGCAGCTCTGCCCTGTGATTGGCCAGCGTCTCGAGGGGATAGTCCCTTTTGAATCGACCAATTGGGCCTTAACAGAAGATCTGAGGCTACCGGGCATCTGGGAGATATAGTTTTTCTCGGTTTTCCCAAGCATTTCCGGTTCCGCTACCTGGGTCTCCTCTGTGAGCTCCTACCTGCCGACCTGAGGAAGTGGAACGTTAGCTTGACCACGGAGCGTAATGTTTCAAGGAAGAAGAGCAAGCAGATGAGGAGAATC
>gene=hg18_chr16_3433460_3433860_+; species=SPECIES_3; score=2.34709; 
AAACGGCCCGCCCCCATGTTTTTACGAAACTCTACCCTGTGATTGGTTAGCGGCTCGAGGGGGCAGTCTCTCGTGTGTTGACCAATCAATCCTTAGCGGAGGACCGATGACTACGGGGCAGCTGGGAGATGTAGTTTTCGCCCGTCTCTCGAAGTATTTCCGGTTCCTGTGCCTGGGTCTCCCGCGTGAGCTCCTGCCGGCTTACCTGCACTAGTTAAGAGGTCGGGTGACCTCTAAACGTAATGTTGCAGGGAAGAAAAGCAAGAAGACAGGGAGACTC
>gene=hg18_chr16_3433460_3433860_+; species=SPECIES_4; score=2.34709; 
AAGCGACCCGCCCCCAAGCGTTTACGCAACCCTGCGCTGTGATTGGCCAGCTTCTTGAGGGCGCAGTCCCTCGCGTGTTGACCAATCGATCCTTAACGGAGAACCGATGCCTACAGGGCAACTGGGAGATGTAGTTTTCCTCAATTTCTCAAAGTATTTCCGGTTCCGCTGCCTGGGTCTCCCCGGTGAGCTCGTGCCGGCTGAATGGATGAAGTGGAGCGTTCGGGTGTTCCCGGAGCGTAATGTTTCAGGGAAGAAAAGCAAACAGTCATAGAGACTC
>gene=hg18_chr8_9828571_9828971_+; species=SPECIES_0; score=1.17568; 
GCCACCTGGGATTTTTCCAGGCGGGCTCCGCCTCCTGTCCCGCCCTCCCCTCTGCTCCAGTTCGCCCGAGGGCCTGTCAGTTTCAGTCCGCTGCGGGCGGGCGGAGTGGAACCGTCAGGCGAGGGGGAGAGGAGAAACCCTGCAGCCCGCCGCGCCCACCCCTCAGCCTCAGCGGCACTCGCTGCAGCTCTGGTTTCCAAAGTGGTCGGGGCTCTGGCGAAAACGATACATGGAGG
>gene=hg18_chr8_9828571_9828971_+; species=SPECIES_1; score=1.17568; 
GCCACCTGGGATTTTTCCAGGCGGGCTCTGCCTCCTGTCCCGCCCTCCCCTCTGCTCCAGTTCTCCCGCGAGCCTGTCAGTTTCAGTCCGCCGCGGGCAGGCGGAGTGGAACCGCCAGGCGAGGGGGAGAGGAGAAACCCTGCAGCTCGCCGCGCCCACCCCTCAGCCTCAGCGGCAGTCGCTGCAGCTCTGGTTTCCAAACTCGTCGGGGCTCTGGGGAAAACGCTACGTGGAGG
>gene=hg18_chr8_9828571_9828971_+; species=SPECIES_2; score=1.17568; 
GTCACCTGGGCTTTTTCCATCTCGAATCTTCCTCCGGCTCCACCCTCCCCTCTGCTCTAGCTCTCTGGCCAGCCTGTCAGTTTCAGTCCGATGAGGGCAAACCGAGTGGAACAAGCTGGTGGGGGAGAGAGAAGGGAGCCTCGAGCAGCCAGATCGCATCGAGCGGCTTGGGCGGAAGTTCCTTCGGCTCGCGTTTTGGAAGTGGCTGGGGCGCTGGGGACACTGCTGCGGGGAGG
>gene=hg18_chr8_9828571_9828971_+; species=SPECIES_3; score=1.17568; 
GTCACCTGGGATTTTTCCACCGTGGTTCCCGCTCCTGCCCCACCCTCCCCTCTGCTCCAGCTCCCCCGCCAGCCTGTCAGTTTCAGTCCGCTGCTGGCAAACAGAGTGGAACAGCCGGGCGAGAGAGAGAGCAGGAACCCTCCAGCCGCCAGGGCGCATTGCCAGGCTTGGGGGGGCCTTCCCTCAGCTCTCCTTCTCAAAGTGATTAGGGCGCTGGGGACAACCCCAGGACGAGG
>gene=hg18_chr8_9828571_9828971_+; species=SPECIES_4; score=1.17568; 
GTCACCTGGGATTCTTCCCTCCCGGTTCTTTCTCCTGCCCCTCCCTCCCCTCTGCTCCAGCTCCCTCGCCAGCCTGTCAGTTTCAGTCCGCTGCGGGCAAGCCGAGTGGAACAGCCAGGCGAGGGAGAGAGCAGAGGGCCTGGAGCAGTCAGAGCGCGACGCTGGGCCTCGGCGGAAGTTCCTTAGGCTCTCATCTCCAAAGTGGTTGGGGCGCTGGGGGCAAGGCTGCGCTGAGG
>gene=hg18_chr19_45811095_45811495_+; species=SPECIES_0; score=2.036; 
CTAGACGTGAACGAGTGCCTGGAGGGCGATTTCTGCTTCCCTCACGGCGAGTGCCTCAACACTGACGGCTCCTTTGCCTGTACTTGTGCCCCTGGCTACCGACCCGGACCCCGCGGAGCCTCTTGCCTCGGTTCGTACCCGGGCTGATCCTGGCCCCGGAAAGGGTGGGGAAAGGGAGGGGCGGAAATAGCCGGATCGGGGGCGGAGTCTCGGGGG
>gene=hg18_chr19_45811095_45811495_+; species=SPECIES_1; score=2.036; 
TTAGACGTGAACGAGTGCCTGGAGGGCGATTTCTGCTTCCCTCACGGCGAATGCCTCAACACTGACGGCTCCTTTGCCTGTACTTGTGCCCCCGGCTACCGACCCGGACCCCGCGGAGCCTCTTGCCTCGGTTCGTACCCAGGCTGGTCCTGGCTCCGGAAAGGGTGGGGAAAGGGAGGGGCGGAAATGGCCGAATCGGGGGCGGAGTCTCGGGCG
>gene=hg18_chr19_45811095_45811495_+; species=SPECIES_2; score=2.036; 
CTAGACGTGAACGAGTGCCTGGAGGGCGACTTTTGCTTCCCCCACGGCGAATGCCTCAACACCGACGGCTCCTTCGCCTGTACTTGTGCCCCCGGCTACCGGCCCGGACCCCGCGGAGCCTCTTGCCTCGGTCGGTACCCACGCTGGGCCTGAACCGGGAAAGGGTGGGGAAAGGGAGGGGCGGAGTTGGAGGGAAAGGGGGCGGAGTCTGGTAAA
>gene=hg18_chr19_45811095_45811495_+; species=SPECIES_3; score=2.036; 
CTAGACGTGAACGAGTGCCTGGAGGGCGATTTCTGTTTCCCCCACGGCGAGTGCCTCAACACCGACGGCTCCTTTGCCTGCACCTGCGCCCCGGGCTACCGGCCCGGACCCCGCGGAGCCTCTTGCCTCGGTCGGTACCCGAGCTGGGCCTGGAGCGGGAAAGCGTGGGGAAAGGGAGGGGCGGAGTTGGACGGCACGGGGTCGGAGCCTCCGGCG
>gene=hg18_chr19_45811095_45811495_+; species=SPECIES_4; score=2.036; 
CTAGACGTGAACGAGTGTCTAGAGGGCGACTTCTGCTTCCCGCATGGCGAGTGCCTCAACACCGACGGCTCCTTTGCCTGTACTTGTGCCCCCGGCTACCGGCCCGGACCCCGCGGAGCCTCTTACCTCGGTCTGTCCCCAGCCTGGGCCTGGACCGGGAAAGGGTGGGGAGAAGAAGCGGCGGAGTTGGCCGGATCTGGGGCGGAGACCCGGGCT
>gene=hg18_chr22_42539432_42539832_+; species=SPECIES_0; score=2.61812; 
ACGCTGTTGCCCGAGAGACGACGGCAGTCGCTGACTGGAGAATGAGCCTACGCGCCTGGCAAGAAGCTGAGCTGTGATTGGTCAAATAGGCGGGCCCGCGCTCGGAAGAAATTTCCGCCGGAAGTCCCGTTCTGGGGAGCGGGAACCTGGCGACCCTGTCATGGGAGCGGGTTCTGTTACGTGCTTTAGCGCGAGCTGTCGGCCCGGCACCGAACTGCAGGCCGTGTAGCCGGAGCAGC
>gene=hg18_chr22_42539432_42539832_+; species=SPECIES_1; score=2.61812; 
ACGCTGTTGCCCGAGAGACGACGGCAGTCGCTGATTGGAAAATAAGCCTACACGCCTGGCAAGAAGCGGAGCTATGATTGGTCAAATAGGCGGGCCCGCGCTGGGAAGAAATTTCCGCCGGAAGTCTCGTTCTGAGGAGCGGGAACGTGGCGGCTCCGTCACGGGAGCGGGTTCTGTTACGTGCTTTAGCGCGAGCTGTCGGCCCGGCACCGAACTGTAGGCCGTGTGGCCGGAGCAGC
>gene=hg18_chr22_42539432_42539832_+; species=SPECIES_2; score=2.61812; 
ACGCTGTTGCCCGAGCGACGACGGCGCTCGCTGACTGGAAAACACGTTTCCCCACCCGGCAAGAAACGGAGCTCCAATTGGCCAAGTTGGCGTGCCGGTGCTCGGGAGGAGCTTCCGCCGGAGGTCAGGTCCCGGGGGGCTGGTACCCGGCGGCGGCATCATGGGAGCGCTTTCTGTTAACCGCCGTCGCGCGAGCTGTCGGACGGGCAGAGTACCGCTAGCCGCGTGGCCGAGGTAGT
>gene=hg18_chr22_42539432_42539832_+; species=SPECIES_3; score=2.61812; 
ACGCTGTTGCCCGAGCAACGACGACACTCGCTGATTGGACGAGGGGTCCGCGTACCCTCCAAGAAGCGGGACTCCGATTGGGTAAGCTGGCTTGCCGGTGCTCGGGAGGCACTTCCGCCGGAAGCCTGTGCCTGGGGCGCGGGAACCCGCGCACGGCGTCATGGAAGCGGGTTGTGTGACGTGCCTTCGCGTTAGCTGTCGGGCAGGCGTCGAAGCGCGGGGCCTGGGGTCGGGGGAGG
>gene=hg18_chr22_42539432_42539832_+; species=SPECIES_4; score=2.61812; 
ACGCTGTTGCCCGAGCGACGAGGACACTCACTGATTGGAGAACGAGTCTCCGCGCCCAGCAAGAAGCGGAGCTCCTATTGGCCAAGAGGGCGTACCGGTGCTCAGAAGGGACTTCCGCCGGAAGTTCCTGCCTGGGGCACGGGAACCTGCTGACGCCGTCGTGGAAGCGCGTTCTGTTAGGCGCTTTCGGGCGAGCGGCCAGCCTGGCGCCGAAGCGCTAGCCGCGTGGCCTTGGCAGT
>gene=hg18_chr10_105667792_105668192_+; species=SPECIES_0; score=2.14633; 
CCACTTGTAGCCCCTCCCGCCGGCTGGAGCCCTGAGACTTCGGCTCGGACCGCTGGCGGCACCCCGCCCGCGCAGGAGGCTGAGGCTGGAGTTCCGGCTGAGCCCGCCCCGGGACCAACCCCGGTCTCCCCGCCGCGACGATCTCTCC
>gene=hg18_chr10_105667792_105668192_+; species=SPECIES_1; score=2.14633; 
CCACTTGCAGCCCCTCCCGCCGGCTGGAACCCTGAAACTTCGGCTCCGACCGCTGGCGGCGCCCCGCCCGCGCAAGAGGCTGAGGCTGAAGTTCCGGCCGAGCCCGCCCCGGGACCAACCCCGGTCTCCCCGCCGCGACGATCTCTCC
>gene=hg18_chr10_105667792_105668192_+; species=SPECIES_2; score=2.14633; 
CCGGTCGCGGCCCCTCCCGCCGACCCGCGCCGTCGGCCCAAGGTTCGGAGCGCATGCCCGGCCCGTCCGGCGCTCGGCGCCCAAACTGGAGGCGCCGCCAACCCCGCCCGGAAGTCACCTCCCGTCTCCCAGCTAAGACCCTCCCGCG
>gene=hg18_chr10_105667792_105668192_+; species=SPECIES_3; score=2.14633; 
CCGCTCGAAGCCCCTCCCGCCGGCTCCCGCCCCCAGCCCCCGACCCGGGGCGCAGGCCGGGCCCTTCCGGCGCTCGGCGCCCAGGCCGGAGTCGCCGCGGGGGCCGCCTCGCCGCCAACCCACCTCTCCCGGCCGCGCCCCTCCCGGC
>gene=hg18_chr10_105667792_105668192_+; species=SPECIES_4; score=2.14633; 
CCTCTTACCCCCAATGCAACCCGCTCATGTCGCCAGCCGCAGGTTCAGAACTCTTTCTGGGCCCATCGTGCGCTTGGCGCCCAGCCTGAAGGAGCAGCGGGCCCCGCCTGGAGGTCGCCTCGGCAATCCCGCCCCAGACCCGGCCCCG
>gene=hg18_chr16_30815817_30816217_+; species=SPECIES_0; score=0.907545; 
AGTGACAACAGGAGACGAAAGTCTGGGCTGCTGAGGATCGCGCTGGTGCGGGAAACTTCCGGGGCACCGGGTCACTACATTCCCCAGCACGCATCGGGCGCGCGCTGTGCGTTTCGGGAAATGGAGTCCTCCCGGGGCGCCAGACACTGGCTCTTGCGATTCGCTGACTAGCCAGGCCAGCGCCTTGCATGGATGGGGCATCAGGGAGAGAAATGGAAGTCAGTCTCCCTATCTGTAAAATGGGCTTCA
>gene=hg18_chr16_30815817_30816217_+; species=SPECIES_1; score=0.907545; 
AGTGACAACAGGAGACGAAAGTCTGGGCTGCTGAGGATCGCGCTGGTGCGGGAAACTGGCGGGGCACCGGGTCACTACATTCCCCAGCGCGCATCTGGAGCGCGCTGTGCGTTTCGGGAAATGGAGTCCTCCCGGGGCGCCAGACACTGGCCCTTGCGATTCGCTGACTAGCCAGACCAGCGCCTCGCACGGAAGGGGCATCAGGGAGAGAAATGGACGTCAGTCTCACTATCTGTAAAACAGGCTTCA
>gene=hg18_chr16_30815817_30816217_+; species=SPECIES_2; score=0.907545; 
AGTGACAACAAGAGACGAAAGTTGAGGCTGTTAAGGATAGGGCCCGCGGGGCAAACTCGCGGGGCGCCGGGCCACTACATTCCCCAGTATGCCCTGGGCGCGCGCTAGGCATCTTGGGAAATGTAGTCCTCCAGGAGCGCCAACCTCTAGTGAAGGTTATTCACTGATTGCCCTGCCCACGGTCTTGCATTGTAGGGCCGTCTGGGAAGGAATTGGACGTCAGTCTCCTAATCTGTAAAATGAGCTTAA
>gene=hg18_chr16_30815817_30816217_+; species=SPECIES_3; score=0.907545; 
AGTGACAACAGGAGACGAAAGTCGAGGCTGTTAAGAATAGAGCAAGCGGGGGAAACTCGCGGGGCGCTGGGCCGCTACAGTCCCCAGTATGCCTTGGGCACGCGCTGGGCATCTCGGAAAATGTAGTCCTTCCGGGGCTCCACCCCCTAGCACTAAGAAGTCATTGATTGCCCAGCCCAGCGTCTTGCAGAGACGGTCCATCCGGGAGAAAATGGGACTTCAGTCTCCCAATCTGTAGGATGGGCTTAA
>gene=hg18_chr16_30815817_30816217_+; species=SPECIES_4; score=0.907545; 
GGTGACAACAGGAAACGAAAGTCGAGGCTGTTAAGGATAGGGCCGGCGGGGGAAACTCGCGGGGAGCTCGACCACTACATTCCCCAGCATGCCCTGGGCGCGCGCTGGGCTTCTTGGGAAATGTAGTCCTCCCCGGACGCCACCTTCTAGTGCTAGGGATTCGTTGACTGCCCAGCCCGGCGCCTTGCACAGAAGAGCCATCAGGGAGGGAATGGGACTTCAGTCTTCCAACCTGTAAAATGGGGTTAA
>gene=hg18_chr7_101458480_101458880_+; species=SPECIES_0; score=1.04308; 
GTGCTTTGCTGAGAGGCTGGCGGGGGCACAGGGAGGCCACTTGATCAGGCTCGAGGAGCAAGCCTAGGCTCAGTAGAAGGAATGGTTTCTAACGGATCCTTCCAGAGAAGGAGGAGCCATCTGGCACGTGGTGGCAAGTCCTGGGACATCCACTCCACGTGAGTGACCTTCAGCCCTTGTGTGGATTCAGTGATGTTTAGA
>gene=hg18_chr7_101458480_101458880_+; species=SPECIES_1; score=1.04308; 
GTGCTTTGGTGAGAGGCTGGCGGGGGCACAGGGATGCCACTTGATCGGGCTCGAGGAGCAAGCCTAGGCTCGGTAGAAGGAATGGTTTCTAACGGATCCTTCCAGAGAAGGATGAGCCATCTGGCACGTGGTGGCAAGTCCTGGGACGTCCACTTCACGCGGGTGACCTTCAGCCCTTGTGTAGATTCAGTGATGTTTAGA
>gene=hg18_chr7_101458480_101458880_+; species=SPECIES_2; score=1.04308; 
GTGCCTTGGTGCACAGCCCCGGGGGGAAGAGGAACTTCACAGGCAGAAGCATGAGGGGTGGTTTGGGGCTCGGTGGAAGGAACGTTTTCTAAAGAATCCTTTCAGAGAAGGGTCAGCAAGCTGGCAGGTGACGGCCGGTCCTGAGACCTGTGCTCCAAGTGGGTGACCTCCAGTCTCTGTGAACGCTCGGTGAATTTCAGA
>gene=hg18_chr7_101458480_101458880_+; species=SPECIES_3; score=1.04308; 
GTGCTTTCACACACAGCTACTGGGGAGAGAGGGATTTCACTTGCTTGGGCTCAAGGAGTAAGTTTGGGCTCAGTATAAGGAACAGCTTCTCCTGCATCCTTCCAGAGAAGAATGCGCCATCTGGTACGATGTGGGCAGCCCTCGGAGATGTGCTTGAGATGGGAGACCGTCAGCCCCTGTGGAGACTCGGTGAATTTTAGA
>gene=hg18_chr7_101458480_101458880_+; species=SPECIES_4; score=1.04308; 
GTGCTTTCCCGCATGGCTGCTGGGGCAAGAGGAGTTTCACTCGATGAGGCTCGCCGAGTAAGTCAGAGCTCTATCTAAGGAAGGTTTTCTCGTGGGTCCTTCCCGAGGAGGCTAGGCAGGACGGCAGGCGGCGGCCGCTTCTGCGACGTGTGTCCCAGGCGGGTGACCTCCAGCCCTTGCGCAGACTCGGTGAACTGCAGA
>gene=hg18_chr10_30010696_30011096_+; species=SPECIES_0; score=0.931759; 
CTTCTGCGCTTCTTTATTCAGATGCAGGGCTTCCTAGGAACAGACCTTCTGCCTCCATGTGACTTACCACACACTTCCGCTCAGACCTGTCTGAAGGGAAGGCTCTGTTGTGACACCCAGCACACGCCCTTCCTGTCCCCACCCTCAGCCCATCAGAGAGTTTCCTGGGAGGGGCTGGTGCTAGCATGGACACCCATGCTGGTCTGGGCTTT
>gene=hg18_chr10_30010696_30011096_+; species=SPECIES_1; score=0.931759; 
CCTCTGCGCTTCTTTATTCAGATGCAGGGCTTCCTAGGAACAGACCTTCTGCCTCCGTGTGACTTACCACACACTTCCTCTCAGACCTGTCTGAAGGGAAGGCTCCGTTGTGACACCCAGCACACGCCCTTCCTGTCCCCCCCCTCGGCCCATCAGACAGTTTCCTGGGAGGGGCTGGTGCTAGCATGGACACCCACGCTGGTCTGGGCTTT
>gene=hg18_chr10_30010696_30011096_+; species=SPECIES_2; score=0.931759; 
TGTCTGTCCTCCTTTATTCAGAGGCAGGGCTTCCTAGGGACAGATACTCTGCCACCACGTGACTTACCACAGGCTTCCTCTTAGACCCAACAGAGGGGAAGACTCAGTTGTGACAACCAGCACACGCCCTTCCTGCCTCCACCCATGGCCCATCAGAGAGCTTCCTAGGAGGGGCTGGTCCCACCATTTACACCAGAGCTGCCCGTGGTGCT
>gene=hg18_chr10_30010696_30011096_+; species=SPECIES_3; score=0.931759; 
TCTCTGCGCCCCTTTACTCAGAGGCAGGGCTTCTTAGGGCCAGACGTTCTGCCTCCACATAGCTTACCACACACTTCCTCTCAGACTTGACAGAGGGGAACACTCAGTTGTGACAACCAGCACACGCCCTTCCTGCTGCCTCCCAACCCCCATCAGAGAGTTTCCTGGGAGAGGCGGGTGCTGCCATGGACACCAATGCTGGTCTTGGCTTT
>gene=hg18_chr10_30010696_30011096_+; species=SPECIES_4; score=0.931759; 
TGTCCGTGCTCCTTTATTCAGAGGCAAGGCTTCCTGGGGACAGACATGCCGCCTCCACGTGACTTACCACACACTTCCTCTCAGATCTGACAGAGGGGAAGACTCAGTTGTGACAACCAGCAAACGCCCTTCCTGCCCCCCAGCATAGCCCCTCAGAGCGTTTCCTGGGTGGGGCTGGGGCTGCCATGGACACCAATGCTGGTCTTGGCTTT
>gene=hg18_chr11_105398194_105398594_+; species=SPECIES_0; score=10.2374; 
CTCATATGGCTGCCGCTCATTTGATGAGTCTCATCCATTGGTTAGAATGGTGTAGCCATTCTGGCTGAGAGCCCGCCTAGGCCTGGCCTCACAATGGGAATCAAGTCCCAAACCGTTCCGGGTTAGTGCCCTGATTCCGCCCCCCGTGATTCACCTCCCTGCTGTGCCCCGTGGCGCGCAGCTCTGTCAGTCAAGTGGACTCTAGGAAGGGATTGGCCCCTAGAGATCCCTTGCTGCGCTGTTCCAACTGATTGGGGCCTGGCCGCTGCATCTCCAACGTCTC
>gene=hg18_chr11_105398194_105398594_+; species=SPECIES_1; score=10.2374; 
CTGATGTGGCTGCCGCTCATTTGGTAAGGCTCATCCATTGGTTAGAAGGATGTTGCCATTCTGGCTGAGAGCCCGCCCAGGCCTGGCCTCACAATGGGAATCAAGTCCCAAACCGTTCCGGGTTAGTGCCCTGATTCCGCCCCCCGTGATTCACCTCCCTCCTGCGCTCCGTGGTGCGCGGCTCTGTCAGTCAAGTGGACTCTAGGAAGGGATTGGCTCCTAGTGATCCCTTGCTGCGCTGTTCCAACTGATTGGGGCCTGGCCGCTGCATCTGCAACGTCTC
>gene=hg18_chr11_105398194_105398594_+; species=SPECIES_2; score=10.2374; 
CTGCCGCGGCCGCCGCTCGTCTAACGAGGCTCGCCCGTTGGCCCGGAGAACGCTGCCGTTCTGGCTGAGGGCCCGCCCGGGTCCGGCCTCACAATGGAAAGCGCGTCCCAAGCCGTTCCGGGTTAGTGCCCTGACTCCGCCCCCCGTGACTCGCCTCCCGCCGGAGCTCCTTGGCGACGGGCCCCGTCAATCTAGAGCACTGTGAGGAAGGATTGGCCCCGCGCGGTCGCCGGCTGCGCAGTTCTGCCCGATTGGAGCCAGTCAGCTTCATCTCCAACCATTC
>gene=hg18_chr11_105398194_105398594_+; species=SPECIES_3; score=10.2374; 
CTAGCGCGGATGCCACTCGTTCGAAGCGGCGCACCCATTGGCCCGGAGTGTATTGCCATTCTGACTGAGGGCCCGCCCAGGTCTGGCCTCACAATGGGAATCGAGTCCCCAACCGTTCCGGGTTAGTGCCCTGATTCCGCCCCCTGCGATTCACCTCCCGCCTGCGCTCCTTGGCGCGCGGTGCTGTCAGTCAAGTGGGCTCTGGGAGCCGATTGGCCCTCGGCGATCACCTGCGGCGCTGTTCCGCCTGATTGGGGCCTGGTAGCCCCGCCTCCGACGGCCC
>gene=hg18_chr11_105398194_105398594_+; species=SPECIES_4; score=10.2374; 
CTAGCGCGGCTGCCGCTCGTTTGATGCGGCTCGTCCATTGGCCTGGAGGTTATTGCCATTCTGGCTGAGAGCCCGCCCAGGTCTGGCCTCACAATGGGAATCGAGTCCCAAACCGTTCCGGGTTAGTGCCCTGATTCCGCCCCCTGTGATTCGCCTCCCGCCTGCGCTCATTGGCCCGCGCCTCTGTCAGTCAAGTGGACTCTAAGAAAGGATTGGCCCCTAGCGATCACCCGCTGCGGTGTTCCACCTGATTGGGACCTGGTCGCTCCATCTCCAACTACTC
>gene=hg18_chr5_168997416_168997816_+; species=SPECIES_0; score=0.941077; 
GGGCTGGACGGTGGGGTTCTCTACTCAGCCCCCCAGACCTCTGGGAAAAAGGCTCCCGCCAGGTGGTCTTAGGGTAACCAAGAAGCTGCTTCGTCAGCCTCAGCCATCTAAACTCCCAGAAGCCTCTGCCTGAGCTCAGGGCGGAAGTGGTGGCTGGGGGAAGGGAGGCCTCAGGTGCTGCTACCTAAGTGTCATCCGTGGTGCAATCTCCATGGACTCACTGTGGTTTTTAAATAAATATCAAATAAAAAGTCACTCTGGAGCTTCCTACACAGGCGGATACCAGACAC
>gene=hg18_chr5_168997416_168997816_+; species=SPECIES_1; score=0.941077; 
GGGCTGGACGGTGGGGTTCTCTACTCAGCCCCTAAGACCTCTGGGAAAAAGGCTCCCGTCAGGTGGTCTGAGGGTAACCCAGAAGCTGCTTTGTCAGCCTCAGCCATCTAAACTCCCAGAGGCCTCTGCCTGAGCTCAGGGCGGAAGTGGTGGCTGGGGGAAGGGAGGCCTCAGGTGCTACTACCTGAGTGGCATCCGTGGTGCAATCTTCATGGACTCACTGTGGTTTTCAAATCAGTATCAATTAAAAAGTCACTCTGGAGCTTCCTACACAGGCAGATACCAGACAC
>gene=hg18_chr5_168997416_168997816_+; species=SPECIES_2; score=0.941077; 
GGGCTGGAGGGCAAGACCCTCCACTCAGCCCCAGACATCTCTGGGAGAAAGTCTCGCACCAGGTTATATGGGGACATCCAAGAAGCCGCCTCATCAGCTTCAGCCATCTAAGCTCCCAGAGGCCTCTGCCTCAGCTCAGGGCGGAAGTGGTGACTGGGGGAAGGGAAGCTTCAGGTACTAGGACCTAAATGGCACCCGTGGTGCAATCCCCATAGATTCAATGTGGTTTTCAGATAAGTGTGAATTTAAAAACCTCTCTGTGGCTTGCTACACAGGCAGACACCAGATAC
>gene=hg18_chr5_168997416_168997816_+; species=SPECIES_3; score=0.941077; 
GGGTTGGAGAGCAGAGTCCTTCACTCAGCCTTGGAGACCTCTGGAAGAAAGGCTCCTTCCAGGTTATCCGGGGACATCCAAGAAGCCGCCTCATCAGCTTCACCCATCTAAGCTCCCAGAAGCCTCTGCCTCAGCTCAGGGCGGAAGTGGTGGCTGGGGGAAGGGAAACTTCAGGTACTGGGACCTAAGTGGCACCCGTGGTGCAGCCTCTGAAAACTCACTGTGGTTTTCAAATAAGTGTAAATTTGAAAACCACTGTATGGTTTCCTACACAGGCAGATACCAGACAC
>gene=hg18_chr5_168997416_168997816_+; species=SPECIES_4; score=0.941077; 
AGGCTGGAGGGCAGGATCCTTCACTCAGCCCTGGAGGGCTCTGGGAGAAAGGCTCCTACCAGGTCATCTGGGGATATCTAAGAAGTAGCCTCTTCAGCTTCAGCCATCTAAGCTCCCAGAGGCCTCTGCCTGAGCTCAGGGCGGAAGTGGTGGCTGGGGGAAGGGAGGCTTCAGGTGCTGGGACCTAAGTGGCATCCGTGGTGCAATCCTCATAGACTCACTGTGGTTTTCAAATAAGTGTGAATTTAAAAACCACTGAATGGCTTACTACACAGGCAGATACCAGACAA
>gene=hg18_chr4_39316902_39317302_+; species=SPECIES_0; score=1.88668; 
CGGCTCCCGCGGGCGGCGGCGCAACAGATTGCAGCGCCTGGAGACTCCAGCTGCCCGCTGCCGAGCATGCGCATGCCCAGCGCCTGCCCTGTGCGTCCCGGGAAGCCGGGCGGGAGCCTGCGCTACACGCTGCGTGGGGGCGCGGAGTGCGGGGGATGTAGTTCCGGTTGGGAGGGGCGTGGCTGAGGACTGTAAGGTTCAACTCTCCCGCGTATCCTGTTTCTTCGGCGGCGGACGTTCTGTAATGTGT
>gene=hg18_chr4_39316902_39317302_+; species=SPECIES_1; score=1.88668; 
TGGCTCCCGCGGGCGGCAGTGCAACAGATGGCAGCGCCTGGAGACTCCAGCGGCCCGCTGCCGAGCATGCGCACGCCCAGCGCCTGCCTTGTGCGTCTCGGGAAGCCCGGCGGGAGCCTGCGCTACACGCTGCGTGGGGGCGCGGAGCGCGGGGGATGTAGTTCCGGTTGGGAGGGGTGTGGCTGAGGACTGTAAGGTTGAACTCTTCCGCGTAGCCTGTTTCGTCGGCGGCGGACGTTTTCTAATGTGT
>gene=hg18_chr4_39316902_39317302_+; species=SPECIES_2; score=1.88668; 
CGGCTCCCGCGGGCGGAGGCGCAACAGATTGCAGCGGCTCAAGACCCAGGCAGCCGGCTGCCGAGCATGCGCGCGCCCCGCGCCTGCCCAGTGGGTCCGGAGGGGCGGGGCGGCCGCGAGCGTCACGCGGTTCGAGGGGGCGCGGAGCACCGGAGTTGCAGTTCCGGTTGGGAGGGGTGGGGCGCAGCGTTGTGATGTTGAAGTGGTCTGCGTAGGCTGTTTCGTGTGTCGTGGACGTCCTCTGCAGTGT
>gene=hg18_chr4_39316902_39317302_+; species=SPECIES_3; score=1.88668; 
CGGCTCCCGCGGGCGGCGGCGCAACAGATTGCAGCGACTCGAGACCCCAGCGGCCCGCGGCGGAGCATGCGCGCGCCCCGCGCCTGCCCAGTGCGTCGGGGGAGGCGGGGCGGGCGCGGGCGCTACGCGCTCGGCGGGGGCGCGGCGCGCGGGGGTTGCAGTTCCGGTTGGGAGGGGTGGGGCCGAGCGCCGCGAGGGGGAGGTGCCCCGCCTGACCTGTTTCGTCTTGGCTGAACGTCGTGGGCTGCGT
>gene=hg18_chr4_39316902_39317302_+; species=SPECIES_4; score=1.88668; 
CGGCTCCCGCGGGCGGCGGCGCAACAGATAGCAGCAGCTGGACACCCCAGCGGCCCGCCGCCGAGCATGCGCGCGCCCCGCGCCTGCCCAGTGCGTCCGGGGAGGCGGGGCGGGCGCGTGTGTCACGCTCTTCGTGGGGGCGCGGAGCACGGAGATTGCAGTTCCGGTCGGGAGGGGTGGGGCCGCGCGCTGTGAGGTGGAGCTGGCCCACGTAGCCTGTTTCGTCTGCGCTGGGCGTCTTCTGCTAGGC
>gene=hg18_chr16_55777286_55777686_+; species=SPECIES_0; score=5.77872; 
GAAAGAAAAAAAAAAAGAAAATAGCCTTTGCTTTTGTATTTCTTTTGACCCTTCAGGGCTTCCTGTTCCTCACCGCCACAATAGAGTCCCGCCCCACTTCCGGCGACGTAACCCAATCCGCGGAGCTCTTCCTCCCCGGGAGCCCGATGGAAATCCGGTACCCTGAAAACGAGCCGGAGAGACTTGATTGGGCCATTCACGCCTCAGGATGAGGACTGGCCAGTCTGCGCCTGGAGGGCGGGCCGGTCCCGCTGATCACGTGAC
>gene=hg18_chr16_55777286_55777686_+; species=SPECIES_1; score=5.77872; 
GAAAGAAAAAAAAAAAGAAAATAGCCTTTGCTTTTGTATTCCTTTTGACCCTTCAGGGCTTCCTGTTCCTCACCGCCACAATGGAGTCCCGCCCCACTTCCGGCGACGTAACCCAATCCGCGGAGCTCTTCCTCCCCGGGAGCCCGATGGAAATCCGGTACCCTGAAAACTAGCCGGAGAGACTTGATTGGGCTGTTCACGTCTCAGGATGAGGATTGGCCAGTTTACGCTTGGGGGGCGGGCCGGTTCTTCTGGTCACGTGAC
>gene=hg18_chr16_55777286_55777686_+; species=SPECIES_2; score=5.77872; 
GAAAGAATGAAAGCAAGAAAACAGCCTTTGCTTTGGTATTTCTTTCTACCCTTCAGGGCTTCCTTTTCCTCACCGCCACAACAAAGTCCCGCCCCTCTTCCGGCGGTGTAACCCAATCCGTACCTCCCTTCCTCCCGTGGAGCCAAATGGAAATCCGGTGCCTTGAAAGCTAGCGGGAGAGACTTGATTGGGCCATTCACACTTCAGCAAGGGGATTGGCCAGCTCCCTCTAGGAGGGCGGGCCGAGCCGTGTTGTCACGTGAC
>gene=hg18_chr16_55777286_55777686_+; species=SPECIES_3; score=5.77872; 
GAAAAAAAGAAAGAAAGAAAACAGCCTTTGCTTTTGTATTCCTTTTGACCCTTCAGGGCTTCCTCTTCCTCACCGCCACAACAAAGTTCCGCCCCGCTTCCGGCGGCGTAACCCAATCCGCACCTCTCTTTCTTCCCAGGGGACAGATGGAAATCCGGTGTCCCGAAGGCTAGGCGGAGAGACTTGATTGGGCCATTCCCACTTCAGCAAGAGGATTGGCCAGTTCGCGCTTGGGGGGCGGGCCGGAGCGTGTGATCACGTGGC
>gene=hg18_chr16_55777286_55777686_+; species=SPECIES_4; score=5.77872; 
GAAAGGAAAAAAAAAAGAAAATAGCCTTTGCTTTTGTATTCCTTTTGACCCTTCAGGGCTTCCTGTTCCTCACCGCCACAACAAAGTCCCGCCCCACTTCCGGCGGCGTAACCCAATCCTCACCTCTCTTCCTCCCCGGGAGACAGATGGAAATCCGGTGCCCAGGCAGCGAGCCGGAGGCACTTGATTGGGCCATTCACACCACAGCAAGGGGATTGGCCAGCTCGCTCCAGGAGGGCGGGCTACGTCGTGTGATCACGTGAT
>gene=hg18_chr19_42651847_42652247_+; species=SPECIES_0; score=1.65514; 
TGGAAGGCCGTGGGAGGACCGTGGGGAGGCGTGTTACAAACCCTGCGCGGAGCTAGACACTGCGAGCCACCTTTTCTACTCCGGACTACGTTTCCCAGCGGACCCCGCGGGAGTTGGGCCGGCGGCCCCTTTGTTCCTCCGGGGGCTAGGCGCTTCTTTCCGGGCCCTAAGGGTGGGTCCATCCAACTAAGGGAGCGTGAGCCCGAGAGATTCCCCGAGTCGGGGCAGGAAGGAGAT
>gene=hg18_chr19_42651847_42652247_+; species=SPECIES_1; score=1.65514; 
TGGAAGGCAGTGGGAGGACCGTGGGGAGGAGTGTTACAAACCCTGCGCGGAGCTAGACCCTACGGGCCACCTTTTCTACTCCGGACTACGTTTCCCAGCTGCCCCCGCGGGAGCTGGGCCCGCGGCCCCTTTGTTCCTCCGGGGGCTAGGCGCTTCTTTCCGGGCCCTAGGGGTGGGTCCATCCAACTCAGGGAGGGTGTGTCCAAGAGATTCCCCAAGTTGGGGCGGGAACGGGCT
>gene=hg18_chr19_42651847_42652247_+; species=SPECIES_2; score=1.65514; 
TGCAAGTCCATGGCAAAAGCGGGCAGAGGGGTGGTACAAACTCCCAGGGCAGTTGAACTCCAGAGGCCGCTTCTTCTGGTCAGGACTACATTTCCCAGTGGCCCCCGCGAGCACTGGGCCCGTTGCCCCTTTGTTCCTCCGGAGGCCAGTCGCCTCTTTCCGGGCTCCGGAGGTGGGTCCATCAGGTTCAGACAGGGTGGGCCCGAGAGGTTACGCGAGTCCGGGCTGGGAGCTGGT
>gene=hg18_chr19_42651847_42652247_+; species=SPECIES_3; score=1.65514; 
TGTAAGGCCGTGGGAGGACCGGGCGGAGGGGTGTTACGAGCCCCCAGCGGAGTCGGACTCTGCGGGCCGCTTTTTCTGATCAGGACTACATTTCCCAGTGGCCCCCGCGAGCACTGGGCCGGCGGCCCCTTTGTTCCTCCGGAGGCCAGTCGCTCCTTTCCCGGCCCCAGGGGTGGGTCCATTAGACTCGGGCTGGGTGGGCCGGAGAGATTGCCCGAGTCGGGGCGGGGACGGGAT
>gene=hg18_chr19_42651847_42652247_+; species=SPECIES_4; score=1.65514; 
TCCAAGCCACTCCAATCACCGCCCGGATCCCTCTTCCCAGCTCCCTTGGGCGACAGAATGGGCGGGCCGCTCCTTCGCCTCTGGACTATATTTCCCAGAAGGGACTGCGGGTCCTGGGTCTGGCGCCTCCAGGTTCCTCAGGCGGCCGGAGACTGAGCTCCAGGCGTCCGGGGCGGGACCATGCGGCTCGCGCATCTTGCGTCAGAGCGATTGCGCGTGTGAGGGCGAGCGGGAGGC
>gene=hg18_chr22_36334222_36334622_+; species=SPECIES_0; score=7.02816; 
CTCAGAATACTGTAAGCACTCAAACGTCATTTTCACAAAGGTACTATCGCCCTTTTAAGGGACTCTCCCACGTTCGACTCTAAGCGGAATACCCGCCAGGGCTCCGGAAGTGGCCTCAGAGCCCCTCAGCAACATGCCCGCAGAGAATTCTTCCGGAGGCGGTCACAGACATCTCCGTGACGCAGAACGAGTTAGAGCGTCCCTTGGGGTTTCCATGGTGCTGCCCTTAGCCTGCAGTATCTCCACTTC
>gene=hg18_chr22_36334222_36334622_+; species=SPECIES_1; score=7.02816; 
CTCAGAATACTGTAAGCACTCAAACGTCATTTTCACAAAGGTACTATCGCCCTTTTAAGGGCCTTTCCCACGTTCGCCTCTGAGCGGAATACCCGCCAGGGCTCCGGAAGTGGCCTCAGAGCCCCTCAACAACATGCCTGCAGAGCATTCTTCCGGAGGCGGTCACAGACATCTCCGTGACGCACAACGAGTTAGAGCGTCCCTTGGAGTTTCCATGGTGCTGCCCTTACCCTCCAGTCTCTCCGCTTC
>gene=hg18_chr22_36334222_36334622_+; species=SPECIES_2; score=7.02816; 
CTTGGAACACTATAAGCACTCAAACGTCATTTTCACAAAGGTGCCGTTGCCCTTTTAAGGGCCCCTCCCACTTCTGCAGCTAAACGGAATATCCGCCAGGGATCCGGAAGTGACTTCAGAGCCCCTCAGAAACATGGCCCCAGAACGTTCTTCCGGAAGCGGTCATAGGCATCTCCGTGACGCACGGCGATTTAGAGCGTCCCGCAGGGTTTCCATGGTGCAGCCCACAGTCCCGAGTCCCTCGGCTTT
>gene=hg18_chr22_36334222_36334622_+; species=SPECIES_3; score=7.02816; 
CTTGCAACACTGTAAGCACTCGAACGTCGCTTTCGCCAATGTACCATGGCCCCTTTAAGGGACCCTCCCACTTTTCCATCTAAGCGGAATGTCCCCCAGAGTTCCGGAAGTGACCTCAGAGCCCCTCAGAAACATGGCCGCGGAGGGTTCTTCCGGAAGCAGTCACGGGGATCTTCGTGACGCACAACGAGCTACAGCGTCCCGTGGGGTTTCCATGGTGCCCCTCTCGGCCCCCAGTCCCTCCGCTTC
>gene=hg18_chr22_36334222_36334622_+; species=SPECIES_4; score=7.02816; 
CTTGGACCCTTGCAAGCAGTCAAACGTCATCTTCACAAACGTACCACCGCCCACTCAAAGGACCCTCCCACCTTCGCATCTGAGCGGAATACGCGCCAGGCCTCCGGAAGTGACCTCAGAGCCCCTCAGAAACATGGCCGCCGAGCGTTCCTCCGGAAGCGGTCATTGGTATCTCCGTGACGCAGAACGAGTTAGAGCGTCCCGTGGGGTTTCCATGGTGCCGTGCTCAGCCCCTAGTCCCTCCGCTTC
>gene=hg18_chr8_74083409_74083809_+; species=SPECIES_0; score=1.15866; 
CCGACTGGCGGCAATTCAACGCCCAGAGGCAGGAACAGGTGAATCAGAAGCCAGGCTTGAACCGCTCGCCCATGTCCCGCCGGCGGAAGCCGGGAGCCCTGCGAAGGGGCAGTACCCAAGCGAGCCATTAACATGGCGGAGGATGTTTCCTCAGCGGCCCCGAGCCCGCGGGGCTGTGCGGATGGTAGGGATGCCGACCCTACTGAGGAGCAGA
>gene=hg18_chr8_74083409_74083809_+; species=SPECIES_1; score=1.15866; 
CCGACTGGCGGAAATTCAACCCACAGAGGCAGGAACAGGTCAATCAGAAGCCAGGCTTGAGCCTCTCGCCCATCTCCCGCCGGCGGAAGCCGGGTGCCCTGCGAAGGGGCAGTACCAGCGCGAGCCATGAACATGGCGGAGGACGCCTCCTCAGCGGCCCCAAGCCCGCGGGGCTGTGCGGATGGTAGGGATGCCGACACTACCGAGGAGCAGA
>gene=hg18_chr8_74083409_74083809_+; species=SPECIES_2; score=1.15866; 
CTGGGTGGCGGGGATTCAACATGCAGAGGCTGGAGCAGGTCAATCCGAAGCCAGGCTCGAGCCGCTCGCCCATCTCTCTCAGGCGGAAGCTAGGCCCCGTGCGAAAGGCCAGAAGCTGCGCGAGCTGTTAACATGGCGGAGGATACCGCCTCTGCGGCTCAGAGCCCGCGAGGGCGTGCGGACGGGGAGGATGCAGGTTCCCCGGGGGAGCGGG
>gene=hg18_chr8_74083409_74083809_+; species=SPECIES_3; score=1.15866; 
CCGCGTGGCGGGGATTCAACATCCAGGGGCGGGAGCAAGGCAATCAGAAGCAAGGCTCGAGTCGCACGCCCATCCCTCACCGGCGGAAGCCGGGCACCGTGCGGAGGGGCCGGGCCCGCGCGAGCGACCAACATGGCGGAAAGCGCTCCCTCGGCGGCCCCGAGCCCGCGGGGCTGTGCGGACGGGGAGGACGCGGCGCCCCCAGAAGAGGCGA
>gene=hg18_chr8_74083409_74083809_+; species=SPECIES_4; score=1.15866; 
CCGCGTGGCGGGGATTCAATGTCCAGAGGCGGGAGCAGGTCAATCAGAAGCCAGACTCGAGGCGCTCGCCCATCTCCCGCCGGCGGAAGCCGGGCTCCCGGCGAAGGAACGGAACTCGCGCGACCGCTTAACATGGCGGAGGATAGCTCCTCAGCCGCTTCGAGCCCGCGGGGACGCGCGGACGGGGAGGATGCGGAGCCCCCGGAGGAGCGGG
>gene=hg18_chr22_17815207_17815607_+; species=SPECIES_0; score=0.933897; 
GTGATCGAGACAGAAAACTAATGAGTCTTCGCCCCCTTCTTCGAACGAGCAACCAATAGCAACCGAGGGCGGCTGCGCGCGGACGGGGTCGGGTAAATCCGGGGCGCCCGACGACAGCGCATCACCCGGCATCCTGGGCCGCGCAGCTTGTCAGCCGCCTCTCAAATCACAC
>gene=hg18_chr22_17815207_17815607_+; species=SPECIES_1; score=0.933897; 
GTGATCGAGAAAGAAAACTAATAAAGTTTCGCCCCCATCTTAGAACGAGCAACCAATAGCAACCGAGGGCGGCTGCGCGCGGACAGGGTCGGGTAAGTCCGGGACGCCCGAAGCCAGCGCATCACCCGGCATCCTGGGCCGCGCAGCTTGTCAGTCGCCTCTAAAATCACAC
>gene=hg18_chr22_17815207_17815607_+; species=SPECIES_2; score=0.933897; 
AGGACTGAGGCAGAGGACCAATGACTCCTCGCCCACCTCCTTGAGTTGGTAGCCAATAACAGCTGGGGGCGGGGACTCGAGGTCGAGGCCGGTGTGGGCGGGGCAGTCCGAGATCGTCACAGCACCCGGGAACCAGTGCCGTGCGGCCTCTGCGCTCTCCCGTGTCCCTTCG
>gene=hg18_chr22_17815207_17815607_+; species=SPECIES_3; score=0.933897; 
GGGACTGGGGCAGCGCACCCTCGACTCCGCGCCTACCTCCTTGACCGAGCAGCCAATAGCAGCCGGGGGCGGTGACACGCGGACGGGGCCCGGGCGGGCGGGGGCGTCCGAGGTCAACGCAGCGCCCGGCTTCCTGGGCGGCACAGCCAGTGAGCTCTTTCTGAAACCACGG
>gene=hg18_chr22_17815207_17815607_+; species=SPECIES_4; score=0.933897; 
GTGATTGAGGTACAAAACCAATGACTCCGCGCTCCCCTCCTTGAGTGGGCAGCCAATAACAGCCGGGGGCGGGGGCGCGCGGGCCGGGCCGGAGCGGGCCGGGGCGGTCGAAGGGCGCGCGGCACGTGGCTTCCTGGGCTGCAAGTGTTGTTGGCTGTTTCTGAAACCACGC
>gene=hg18_chr5_177476202_177476602_+; species=SPECIES_0; score=1.19783; 
GACTGGACCGTGGCGTGTGTGTTGTATGTGTTGCGGCCGGTGGCTACTTTCCCTGACCTGCGATGCTCGTGGGGAACGGGGGTCGGTTATCTCCTCGAGACAGGAAGTGAGCATCTGCCCACCGGAAGCTGAGGCGGTGTGCATTTGGGGTGAGTGGGCGTATTTGGCACTGCTGCCAACGTCCCCGCCCCCAGGGCCACACAGGGCTTACATTTCATAAGCCCTTTCCCCTCCATCTCTGTGCC
>gene=hg18_chr5_177476202_177476602_+; species=SPECIES_1; score=1.19783; 
GACTGGACTGCGGTGTGTGTGCTGTATGTGTTGCGGCCCATGGCTACTCTCCCTGACCTGAGATGTTGGTGGGGAACGGGGGTCTGTTATCTCCCCGAGACAGGAAATGAGCATCTGCCCACGGGAAGCTGAGGTGGTGTGCATTTGGGGTGCATGGACGTATGTGACACTGCTGCCAATGTCGCCGCCCCCAGGGCCACACGGGGCTTACAGTTCACAAGCCCTTTCCCCTGCATCTCTGGGCT
>gene=hg18_chr5_177476202_177476602_+; species=SPECIES_2; score=1.19783; 
GACTGGACTGCAGTATGTGTGTGGTGTGTGTTTTGGCCCATGACTGTTCTCCCTGACCTGGGACCCTTGTGGGGTATGGGTGTTGATTATCTCCCTGAGACAGGAAATGAGGCTGTGGCCAGGGGAACGTGAAGCAGTGTGTGTTTGGGATTGATGGGCATGTTTAGCTCCCCTGCCACCATCCCTGCCCCCAGGCTCTCACCAGGCTTGCAGCTCAGGAGCCCTTTCACCTCCCTCCCTGTGCT
>gene=hg18_chr5_177476202_177476602_+; species=SPECIES_3; score=1.19783; 
GACCAGACTGCGGTTTGTGTGCGGTTTGTCCTGTGGCCCATAGCTGCTCTCCCTGACCTGAGACCCTTGTGGGGAACGGGTGCCCATTATCTCCTGGAGACAGGAAGCCAGGATCTGCCCCGGGGGAAGTGCGGTGGTGTGTGTTTGGGGTGAATGGACTTATTTGACACCCCTGCCACCATGCCCACCCCCATGCTTGCACTTGGTTTCTGGCCCTTGAGACCTTCCACCCCCATCTCTGTGCA
>gene=hg18_chr5_177476202_177476602_+; species=SPECIES_4; score=1.19783; 
GACTGGACTGCGGTATGTGTGTGGTGTATGTTGTGGCCCATGGCTGCTCTCCCTGACCTGAGGCCCTCGTGGGTAACGGGTGTCGTTTATCTCCCTGAGACAGGAAGTGACGATCTGCCTGGGGGAAGGTGAGGTGGTGTGTGTTTGGGATGAATGGGCGTATTTGGCACCACTGCCGCCATCTCCGCCCCCATGCTCTCACTGGGCTTACAGTCCACAAGACCTTTTACCTCTGTCTCTGTGCA
>gene=hg18_chr19_6312345_6312745_+; species=SPECIES_0; score=1.64041; 
AGCCCTTTCTCCTCCCGCCTCACCCTTAATGGCGCCCCCAGATCCTGGAAGTGAGCGGCCAGCGAGCGGCTCCCGCACACGCCGGAAGCTGTAGTTCCGCATCGGACGGAAGCCGACGGGGCGCGGAGGGATGTGGCCCGGAATATTGGTAGGGGGGGCCCGGGTGGCGTCATGCAGGTACCCGCGCTGGGGCCTCGCCTCGC
>gene=hg18_chr19_6312345_6312745_+; species=SPECIES_1; score=1.64041; 
AGCCCTTTCTCCTCCCGCCCCACCCTTAACGGCGCCCCCACATCCCGGAAGTGGGCGGCCAGCGAGCGGCTCCCGCACACGCCGGAAGTTGTAGTTCCGCATCGGACGGAAGCCGACGGGGCGTGGAGGGATGTGGCCCGCAATATTAGTGGGGGGGGCCCGGGTGGCGGCATGCAGGTACCCGCGCTGGGGCCTCGCCTCGC
>gene=hg18_chr19_6312345_6312745_+; species=SPECIES_2; score=1.64041; 
AGTTCACCCTCCGCCCGCCCAGCCCCGAAACGTGCCCCATGCTCACGGAAGTGGGCGGTCCGTGAGGCGCGCCCGCACACGCTGAGAGTTGTAGTTCCGGATCGTACGGAAGCCGAAGGGACGCCGCGCGATGTGGCCCAAAATATTGCTTAGGGGGGGCCGGGTGGCGGCCGGCTTGTGCCCGCACTGGGGCCTCGCCTCGC
>gene=hg18_chr19_6312345_6312745_+; species=SPECIES_3; score=1.64041; 
GGCTCTTTCTCCGCCCGCCCCGCCCCTCAGCACGCCCCCAGCTCCCGGACGTGGGCGGGCAGTGAGCAGCGCCCGCACACGCCGGGAGTTGTAGTTCCGCATCGGACGGAAGCCGGACGGACGCGGCGGGATGTGGCCCGGAATATTGGTCGGGGGGGCCCGGGTGGCGGTAGGTAGGTCCCCGCGCTGGGGCCTCGCCTTGC
>gene=hg18_chr19_6312345_6312745_+; species=SPECIES_4; score=1.64041; 
ATCATTTTTATAAACAGTCTGAGATATAATGAAAAAAAAATTACAATGAAAAGCAATGTCGGGTAGGAACTCTTTAAAAAGATAATAATTATAGTTAATAATAACATTAAAAACAATGATACAGGGGGGGATGTGGCCCAGAATACTGGGAGGATTGGCCCGGGCAGCTGCAGGCAGGTGCTGGCGATGAGACCTCGCCTTGC
>gene=hg18_chr4_156517376_156517776_+; species=SPECIES_0; score=4.03268; 
AGGGGCTAATAACAGAGGCGGAGGGCGGTTGCTAGGAAACAGCGTCTTCGGGAGGAAGTGACTTCCCACCGCCGGGTCTCGGGTACCCAACACGCTCTTCGGCCCAACGTGTCGCTGGGCAACCACCCAGACGAAGGAAGTGACATCACCTCTGGGCTTTGGATCATTAGTCGCTTTGCTGTTGCCTAGGAGACAGGACCCGCTCTACTAGAGAGGGTCCTAGCACGTGTTGCAA
>gene=hg18_chr4_156517376_156517776_+; species=SPECIES_1; score=4.03268; 
AGGGGCTAATAACAGAGGCGGAGGGCGGTTGCTAGGAAACAGCGTCTCCGGGAGGAAGTGACTTCCCACTGCCGGGTCTGGGGTACCCAACACGCTCTTCGGCCTAACGTGTCGCTGGGCAACCACCTAGACGAAGGAAGTGACATCACTTCTGGGCTTGGGATCTTTAGCCGCTTTGCTGTTGCCTAGGAGACAGGACCCACTCTACTAGAGAGGGCCCTAGCACGTGTTGCAG
>gene=hg18_chr4_156517376_156517776_+; species=SPECIES_2; score=4.03268; 
CGAGACGAAGAACGGAGGTGGGGGGCGGTTGCTAGGATACAAGATCTCTGGGAGGAAGTGACTACTCTGCCCCGGGCCTCGGGTACCTAACACGCCCTGCAGCCCTACGTGTCACTGGGCGACCGCCCAGAGGAAGGAAATGACGTCACCACTGGGCTGGGGAGTTTTAGTCGCCTTGCCGTTACCTAGGAGACGGGACCCGCTGCACTAGAGGGCGCCTGCGGAGGGGCTTCAC
>gene=hg18_chr4_156517376_156517776_+; species=SPECIES_3; score=4.03268; 
AGGGACGGAGAGCGGACTCGGGAGGCGGTTGCCGGGCAACAGCGTCTGCGGGAGGAAGTGACTCCCGCCCGCCGCGTCTCGCGGACCCACCGCGCTCTCCCGCAGGACGCGTCGCTGGGCAACGGCGCAGACGGAGGAAGTGACGTCACCCCCGGGCTTCGGGGTCTGAGCCGCGTTCCTGTTGCCCGGGAGACGCGACCCGCGGCGCTCGAGGGGGCCCTAGCACCTGCTGCTC
>gene=hg18_chr4_156517376_156517776_+; species=SPECIES_4; score=4.03268; 
CGGGACTAAAAACGGAGGTGGGAGGCGGTTGCTAGGAAACAGCGTCTCCGGGAGGAAGTGACTTCCCACCGCCAGGTCTCAGGTACCCAACGCGTGCTTCTGCCCAACGCGTCGCCCGGCAACCACCCAGACGAAGGAAATGACATCACCGCTGAGCTGCGGAGCTTTAGCCGCCTTGCTCTGGCCTGGGAGCCGGGACCCGCACCGCTCGAGAGCGTCTTATCAGAGGCCGCGC
>gene=hg18_chr18_19287032_19287432_+; species=SPECIES_0; score=4.64737; 
GTGACCCCAAGCCAGCTGGCTTGCAGCAGCCGGAAGTAGCCCGCCGGGGGCGGGGAAAGGTGCCTAAGAGGGCGTGCGGCCAATTGCAAGCGACTGTCCTAGCGAAGAGGGCGGAAGAGGAGAGATCCAGTTCCGGACGCGGCCGCGCCGCCATCTGTCACCTCCCTCCGGCATCAGCAGCCAGTCGCCCGTGTCCCGCCTGTCTCCTCGGCGGAGCTGCTGCCCGTCCTGCCACCTCTCTGCTCTGTTCT
>gene=hg18_chr18_19287032_19287432_+; species=SPECIES_1; score=4.64737; 
GTGACACCAAGCCAGCTGCCTTGCAGCGACCGGAAGTAGCCTGCCGGGGGCGGGGAAAGGAGCCTAAGAGGGCGTGTGGCCAATTGCAAGCGACTGTCCCAGCGAAGAGGGCGGAAGAGGAGAGATCCAGTTCCGGACGCGGCCGCGCCGCCATCTGTCACCTCCCTCCGGCATCAGCAACCAGTTGTCCCTGCCCCGCCTGTCTCCTCGGCGGAGCTGCTTCCCATCTTGCCACCTCTCTGCTCTGTTCT
>gene=hg18_chr18_19287032_19287432_+; species=SPECIES_2; score=4.64737; 
GTGACCACCAGCCTCCGGCCAGGCAGCGACCGGAAGTGGGTCCTCTGGGGCGGAGAAAGGTGACTAAGTGGGTAGGCGGCCAATCGGAAGCGAGCGTACCAGCGTAGAAGGCGGAAGAGAAGCGGTCTAGTTCCGGACGCGGCTGCGCCGCCATCTGTCATCTGACTTCGGCACCAGCACCCTGCCGTCCCAGCCCCGCCTGTCTCCTCGGCGGAGCTGCTTCCCGTCCTGCCACCTCTCTGCTCTGTTCT
>gene=hg18_chr18_19287032_19287432_+; species=SPECIES_3; score=4.64737; 
GCGGCCGCAAGCCCGCGGCGTGGCAGCGGCCGGAAGTGGGCGCGCGGGGGCGGGGAAAGGAGGCAGACGGGGCGGGCAGCCTATCAGAAGCGAGGGTCCCGGCGGAGAGGGCGGAAGAGAAGAGATGCAGTTCCGGCCGCGGCCGCGCCGCCATCTGTCACCTCGCTCCGGCGCCCGCCGCGCGTCGCCCCAGCCCCGCCTGTCTCCTCGGAGGAGCTGTTTCCCGTCCTGCCATCTGTCTGCCCTGTCCT
>gene=hg18_chr18_19287032_19287432_+; species=SPECIES_4; score=4.64737; 
GCGACCACAAGCCCCCGGCCAGGATGCGGCCGGAAGTGGGCCGGCGGGGGCGGGGAAAGGTGACAGCGCGGGCGGGCAGCCAATCGGAAGCGCCGGTCCCAGAGGAGAGGGCGGAAGAGAAGCGGTCTAGTTCCGGACGCGGCCGCGCCGCCATCTGTCACCTCCCTCCGGCACCGGCAGCCTGTCGCCTCTGCCCCGCCTATCTCCTCGGCGGAGCTGTTTCCTGTCCTGCCACCTCTCTGCTCTGTTCT
>gene=hg18_chr12_3731691_3732091_+; species=SPECIES_0; score=2.39285; 
GACACACACACACACACCACGGACAGAGTAGCACAACTCTGAGCCACACAGCCAGGCCAGCACACGCGGGCCAGGGCGGAAGCCAAGCCCACTTCCTGACCTTCCTTTGCTCTGGGAGGTTCTCTCTGTGTCTCTGAGTCTGTCTCGGTTTGTTTCTCGGCATGCAACAGTTTGCTGTGCGTGGCCAGGGCTC
>gene=hg18_chr12_3731691_3732091_+; species=SPECIES_1; score=2.39285; 
GACACACACACACACACCACGGGCAGAGTAGCACAGCGCTGAGCCACACAGCCAGACCAGCACACGCGGGCCAGGGCGGAAGCCAAGCCCACTTCCTGACCGTCCTTTGCTCTGGGAGGTTCTCTCTCTGTGTCTGTGTCTGACTCGGTTTGTTTCTACACATGCAAGAGTTTGCTGTGCGTGGCCAGGGCTC
>gene=hg18_chr12_3731691_3732091_+; species=SPECIES_2; score=2.39285; 
CACACACATACACACACCCAGGCCAGAGGAGCCAAGGGCTGAGTCACGCAGCCAGACCACCTCAAGCCGGCCAGGGAGGAAGTGACGCCCATTTCCTGACCGTCCTCTGCTCTGAGAGGTTCTCTCTTTGTCTCTGAGTCCCTCCCAGTTTGCTTCTACTCAGACAATAGCCTGCTGTGCACGGCATGGGCTC
>gene=hg18_chr12_3731691_3732091_+; species=SPECIES_3; score=2.39285; 
CACACACATGCACACACCTGGGCCTGAGTAGTGGGGGGCTGAGTCACAGGGCCAGACCACCAGGAACAGGCCAGGGAGGAAGTGCAGCCCATTTCCTGACCGTCCTTTGCTTTGGGAGGTCCTCTCTTTGTCCTTGAATCTCTCTCAGTTTGTTTTTACACAAGCACCAGCCTGCTGAGCGTGGCAAGAGCTC
>gene=hg18_chr12_3731691_3732091_+; species=SPECIES_4; score=2.39285; 
CACACACATACACGCACCTGGGCCACGGTTGCAAGGGGCTGAGTCACAGGGCCAGACCTCCACAAATTGGCCAGGGAGGAAGTGCAGCCCATTTCCTGACCTTCCTTTGCTCTGGGAGGTTCTCTCTTTGTCTCTGATTCTCTCCCAGTTTGTTTCTACACACACAACAGCCTGCCGTGCACGGCGCAGGCTC
>gene=hg18_chrX_11687391_11687791_+; species=SPECIES_0; score=1.29814; 
AACAGGGAGGGATTCCAGAGTCTGCTAGCCATCCTGGCACTGGACATAGGGGAGCCCAGGAGACTACAACTCCCAGAGCTCTCAGGGCTGCAGCTTTCATCTAGCCTGGAGTCTTAGTGACAAATCGGCTGGCCAATGGCTTCAGAAGCCTCACACTGTCTCACGCTCAGAGACCAATCACGGGGTGGTTGGACGGATGTTTCCTATTTTGAGGCGTCCACTTGGGGGAAAAAAATGAAAGGAAAAATATTTCAACCCGGCTGTCGGTCTAAAAGAGGAGAGAATGCTT
>gene=hg18_chrX_11687391_11687791_+; species=SPECIES_1; score=1.29814; 
AACAGGGAGGGATTCCAGAGTCTGCCAGCCGTCCTGGCACTGGATATAGGGGAGCCCAGGAAACTACAACTCCCAGAGGTCTCAGGGCTGCAACTTTCATCTAGCCTGGACTCTTAGTGACAAATCGGCCGGCCAATGGCTTCAGAAGCCTCACACTGTCTCACGCTCAGAGACCAATCACGGGGTGGTTGGACGGATGTTTCCTATTTTGAGGCGTCCACTCGGGGGAAAAAATTGAAAGGAAAAATATTTCAACCCAGCTCTCGGTCTAAAAGAGGAGAGAATGCTT
>gene=hg18_chrX_11687391_11687791_+; species=SPECIES_2; score=1.29814; 
CGCTAGGCGGGGTGGCAGAATCTCCGAGCCTAACTGGCCAACGATCCTGCGGAGCCCAGGAGACTACAACTCCCAGAGGTCTATCGGCAGAGGCTCGCTTCAGGCCGGGACTCTTAGTGACAACTCGGCTGACTAATGGCTTCAGAACCTACACCCGTTCTCACACTCAGAGACCAATCAGGGGGTGGTTGGAGGGATGTTTCCTATTTTGAGGCATCCACTCAGGGGAAAAAATTGAAAGGGAAAATGTTTCAGCCCAGCTCTCCGTCTAAAAAAGGAGAGAATGCTT
>gene=hg18_chrX_11687391_11687791_+; species=SPECIES_3; score=1.29814; 
CGCTGGGAGGGGTGGCAGGATCGGCCAGCCGTCCTGGCCCCGGACGCGGTTGAGCTAGGGCGACTACAACTCCCAGAGGTCTCAGGGCTGCAGCTCTCGTCTGGCCTGGACTCTTAGTGACAAATCGGTCGGCCAATGGCTTCGGAAGCTGAACTCAGTCTCTGTATCAGAGACCAATCCCGAGGCAGTTGGAGGGATGTTTCCTATTTTGAGGCATCCACTCAGGGAAAAAAATTGAAAGGAAAAATGTTTCAACCCAGCTTTCAGTCTAAAAAAGGAGAGAATGCTT
>gene=hg18_chrX_11687391_11687791_+; species=SPECIES_4; score=1.29814; 
CGCTGGGAGGGATGGCGTAATCTGCCAGCCTTCCAGGCCCTGGACGCTGCGGAGCCGGGGAGACTACAACTCCCAGAGGTCTCAGGGCTGTGGCTCTCTTCTGGCATGGACTCTTAGTGACAAATCGGCCGGCCAGTGGCTTCAGACGCTGCATCCTTTCTCACGATCAGAGACCAATCACGGGGTGGTTGGAGGGATGTTTCCTATTTTGAGGCATCCACTCAGGGGAAAAAATTGAAAGGAAAAATGTTTCAACCCAGTTCTCGGTCTAAAAAAGGAGAGAATACTT
>gene=hg18_chr13_51484327_51484727_+; species=SPECIES_0; score=2.49637; 
AACACTAGTCTACGCCTCGGCATATTCTATTGGCTGGAAGGCCGTGGGAAGCGGCTACCAGTAACCAATAGTAACGCACAATTGGCGCTTGCTTTCTCAGGAGCCAATAGGGAAAAGGAAAGTGAAGCGTTTCCTGAGTTCGGGGGTCGGCGGAAGATGGCGGCCGGCGAAAGGAGCTGGTGCCTGTGCAAGTTGTTGAGGTGAGCAGCCGGTCGTGGGGCTCACAGACGTTTTCTTCTGTAGGGGTACTTGCCCGTCCAGTGTAGCTAAAT
>gene=hg18_chr13_51484327_51484727_+; species=SPECIES_1; score=2.49637; 
AACACTAGTCTACGTCTCGGCATATTCTATTGGCTGGAAGGCCGTGGGAAGCGGCTACCAGCAACCAATTGTAACGCGCAATTGGCGCTCGCTTTCTCAGGAGCCAATAGAGAAGAGGAAAGTGAAGCGTTTCCTGAGTTCGGGGGTCGGCGGAAGATGGCGGACGGCGAAAGGAGCTGGTACCTGTGCAAGTTGTTGAGGTGAGGAGCCGGTCGTGGGGCTCACAGACGTTTTCTTCTGTAGTGATACTTGCCCGTCCAGTGCGGCTAAAT
>gene=hg18_chr13_51484327_51484727_+; species=SPECIES_2; score=2.49637; 
AAAACTTGTCCACTCCCCTGGAGATTCTGTTGGCTGGAGGGTCGTGGGAAGCTCCTACCGGCAACCAATTGAGGTGCACAGTCGGCGCAAGGTTCCTCAGGAGCCAATAGAGAAGAGGAAGACGAAACGCTTCCTGAGTTCGAGGGTCGGCGGAAGATGGCGACTGCTGAAAGGGGTTGGTGCTTGTGTGAGTTATTGAGGTGAGGAGCGGGTGGTGAGGCTCGCAGGCGTTTTCGACCGAAGTGCTACGTGTCTGCCCAGTGCGACTCATG
>gene=hg18_chr13_51484327_51484727_+; species=SPECIES_3; score=2.49637; 
AACGCTCGTCTCCTCCCCGGGAGATCCTATTGGCTGGAAGGCCGTGGGAAGCTACTGCCAGCAGCCAATTGGAACGCAAGATGGGCCCCCGCTTCCTCAGGAGCCAATAGAGAAGAGTAAAGCGAAGCGCTTCCGGAGGTCGGGGGTCGAGGGAAGATGGCGGCCGCCAAAGGGGGCTGGTGCCTGTGCGAGTTACTGAGGTGAGGAGCCGGTGGGGGGGTTTGCAGGCGTTTTCTTTCGCGGGGACACTTGTCCGCCTCGTGCAACTGGAA
>gene=hg18_chr13_51484327_51484727_+; species=SPECIES_4; score=2.49637; 
AAAACTCGCCCACTCCTTGGGCGATTCCATTGGCTGGAAGGCCGTGGGAAGCTACTACCAGCAACCAGTTGGAACGCACACTTGGCGCATGCTTTCTCAGGAGCCAATAGAGGAGAGGAAAGCGAAGCGCTTCCTGGGTTCGGGGGTCGGCGGAAGATGGCGGCCGCCGAAGGGGGTTGGTGCTTGTGCGAGTTGCTGAGGTGAGGAGCCGGTGGTGGGGCTCGCAGGCGTTGTCTATCGCGGTGGTACTTGTCCGCCCAGTGCAACTACGG
>gene=hg18_chr17_29506489_29506889_+; species=SPECIES_0; score=0.900413; 
CAAGGAGACTTCCACACCTCTGCAGCATCACCTGCTCCAGCAAGCTCCCAAAGCCAGGAGCCAGCCAGACTGCCTGGGCCCCACACCCCCTTCTCTGACGGCTTTAGCTCCAGCCCAGCCCACAGGATGCAGTGCCTGATGCCACTTCCGAGCAGAGAGAGACACACCAGAATGCCACCTCGTCAATGACAAGCTGTTCCAATCACACAGCTCGGACACCAAGCGGACCGGACAACGGACAGCCCAGGCCTCCTCCCTCTGACTGGGAGA
>gene=hg18_chr17_29506489_29506889_+; species=SPECIES_1; score=0.900413; 
CAAGGAGACTTCCACACCTCTGCAGCATCACCTGCTCCAGCAAGCTCCCAAAGCCAGGAGCCAGGCAGACTGCCTGGGCCCCACACCCCCTTCTCTGACGGCTTTAGCTCCAGCCCAGCCCACAGGATGCAGTGCCTGATGCCACTTCCGAGCAGACACACACACACCAGAATGCCACCTCGTCAATGACAAGCTGTTCCAATCACACAGCTCGGACCCCAAGCGCACCGGACAACGGACAGCCCAGGCCTCCACCCTCTGACTGGGAGA
>gene=hg18_chr17_29506489_29506889_+; species=SPECIES_2; score=0.900413; 
CAAAGAGACTTCTACACCTTTGCAGTATCACCTGCTCCAGCAAGCTCCCAAAGCCAGGAACCAGCCAGGCTGCCTGGGCCCCACACCCCCTTCTCTGGCAGCTTTAGCTCCAGCCCAACCCACAGGATGCAGTGCCTGATGCTACTTCCGAGCAGAGAGAGAAAGGGAAAAATGCCACCTCGTCAATGACAAGCTGTTCCAATCACACAGCTCAGACACCAAGTGCCCTGGACCACGGACAGCTCAGGCCTCCTGCCTTTGGGTGGGTAA
>gene=hg18_chr17_29506489_29506889_+; species=SPECIES_3; score=0.900413; 
CACAGAGACTTCCACCCCTGGGCAGCATCACCTGCTCCAACAAGCTTCCCAAGCCAGGAACCACCCAGGCTGCCTGGGCCCCACACCCCCTTCTCTGGCAGCTTTAGCTCCAGCCCAGCCCACAGGATGCAGTGCCTGATGCCACTTCCGAGCAGAGAAAGAGAGAGGAAAATGCCACCTCGTCAATGACAAGCTGTTCCAATCATACAGCTCAGATACCAAGTGCCCTGGACAACGGACAGCTCAGGCCTCCTCCCTCTAGTTGGGAGA
>gene=hg18_chr17_29506489_29506889_+; species=SPECIES_4; score=0.900413; 
CAAAGAGACTTCCACACCTTTGCAGCTTCACCTGCTCCAGCAAGCTCCCCAAGCCAGGAACCAGCCAGGCTGCCTGGGCCCCACACTCCCTTCTCTGGCAGCTTTAGCTCCAGCCCAGCCCACAGGATGCAGCGCCTGATGCTACTTCCGAGCTTCGAGAGAGAGGCGAAAATGCCACCTCGTCAATGACAAGCTGTTCCAATCACACAGCTCAGACACCAAGCGCCCTGGACAATGGACAACTCAGGCCTCCTCCCTGGGGTTGGCAGA
>gene=hg18_chr2_233841209_233841609_+; species=SPECIES_0; score=2.21395; 
CCTTGGAGGGAGTCTTTCCTCAGAAGCCTCCTTCTGCCTCCCCAGCTTAGATGTTCAGGCAGCTGTGGTTTACCTGGGCTGTACACACTGTTTTGAGATAGCTCTTCATCTGCCTGTGTCCCTGTGGGCACAGTGGCTGCTTCATAGATGC
>gene=hg18_chr2_233841209_233841609_+; species=SPECIES_1; score=2.21395; 
CCTCGGAGGGAGTCTTTCCTCAGAAACCTCCTTCTGCCTCCCCAGCTTAGATGTTCGGGCAGCTGTGGTTTACCTGGGCTGTACACACTGTTTTGAAATAGCTCTTCAACTGCCTGTGTCCCTGCGGGCACAGTGACTGCTTCATAGATGC
>gene=hg18_chr2_233841209_233841609_+; species=SPECIES_2; score=2.21395; 
CCTTGTGCGCGTTCTTTCCTTGGAAGCCTCCTTCTACCATCCCAGATTAGGTATTCTAGCAGCTTCTGTTTACCTGGGTTGCAAACGCTCTTTTGAAATAGCTGCTCGTCTGGGTGTGTCCCTGCAGGCACAGTGGCCGCTGTGTGGACGC
>gene=hg18_chr2_233841209_233841609_+; species=SPECIES_3; score=2.21395; 
CCTTGGGTGGTTTCTTTCCTTAGAAGCGTTCTTGTGCCACCCTAGGTTAGGTGGTCTAGCAGTCTTTGTTTACCTGAATAGCATACGATGTTTTGAAGTAGCTGTTTGTCTGCCTCTGTTCTCATGGTCACAGTGGCTGCTGTGTAGACAC
>gene=hg18_chr2_233841209_233841609_+; species=SPECIES_4; score=2.21395; 
CCTCAGATGGCTTCTGTCCTCAGAAGCTTCCTTCTGCCACCCCAGGTTGGATGTTCCAGCAGCCTTTGTTTCCCTGGGTTGCACACACTGTTTTGAAATAGCTCTTCATCTGCCCGTGTCCCCACAGGCACGGTGGCTGCTGTGGCGACAT
>gene=hg18_chr12_56421131_56421531_+; species=SPECIES_0; score=1.39947; 
GGCCTTGTGGATGGAGAGAAGCTGTTCCTGCCAGGGCTCCACCACAGGACTGAAGCCTGGGTGGGCAGGAGGATGTGGCGGATGGTGTTGCCATGGCAGCATTTCCTCCCTGTGTTGTCATCATTGCTCTAATGGCACTAAGGAGGTAGAGCGGAAGGTGTGTGGGGGGAGACAGGAACAGGAGCAAGGGGAGGAGAGGGGACCAAAAGAGTTCTGGGGACCTATCTGCACTTTGGCTCTGCAGAGCATAGTGTGTGAGAGTAGTATGCGCTTGGGAGCCTGAGATTCTCTGC
>gene=hg18_chr12_56421131_56421531_+; species=SPECIES_1; score=1.39947; 
GGCCTTGTGGATGGAGAGAAGCTGTTCCTGCCAGGGCTCCACCACAGGATTGAAGGCTGGGAGGGCAGGAGGATGTGGCGGATGGTGTTGCCATGGCAGCTTTTCCGCCCTGTGTTGTCATCATTGCTCTAATGGCACTAAGGAGGTAGAGCGGAAGGTGTGTGGGGGGAGACAGGAACAGGAGCAAGGGGAGGAGAGGGGACCAAAAGAGTTCTGGGGACCTATCTGCACTCTGGCTCTGCAAAGCATGGTGTGTTAGAGTAGTATGCGCTTGGGAGCCTAAGATTCTCTGC
>gene=hg18_chr12_56421131_56421531_+; species=SPECIES_2; score=1.39947; 
GGCCTTGTGGATAGAGAGAAGCTACTCCTGCCAGGGCCCCACCACAGGATTGAAGGCTGGGTGGGCAGGAGGATGTGGCGGATGGTGTTGCCATGGCAGCACTTCCTCCCTGTGTTGTCATCATTGCTTTAATGGCACTAAGGAGGTAGAGCGGAAGGTGTGTGGGGGGAGACAGGAACAGGAGCACGGGGAGGAAAGGGGACCGAGAGAGTCCTGGGGACTTCTCTGCACTTTAGCTGTGCAGAGCATGCTGTGTGAGTGTTATGTGTGTCTGGGAGCCTGAGATACTCCGA
>gene=hg18_chr12_56421131_56421531_+; species=SPECIES_3; score=1.39947; 
GGCCCTGTGGATAGAGAGAAGCTGTTCCTGCCAGGGCCCCACCACAGGACTGAAGGCTGGGTGGGCAGGAGGATGTGGCGGATGGTGTTGCCATGGCAGCACTTCCTCCCTGTGTTGTCATCATTGCTCTAATGGCACTAAGGAGGTAGAGCGGAAGGTGTGTGGGGGGAGACAGAAATGGGAGCGTGGGGAAGAGAGGGGACCAAAAGAGTCCTGGGGACTTCTTTACACTTTGGCTATGCAAAGCATGCAGTCTGAGCATGGTGTGTGCCTGGGAGCCTGAGATTCTCTGC
>gene=hg18_chr12_56421131_56421531_+; species=SPECIES_4; score=1.39947; 
GGCCTTGTGAAGGGAGAGAAGCTGTTTCTGCCAGGGCCCCACCACAGGACTGAAGGCAGGGTGGGCAGGAGGATGTGGCGGATGGTGTTGCCATGGCAGCACTTCCTCCCTGTGTTGTCATCATTGCTCTAATGGCACTGAGGAGGTAAAGCGGAAGGTGTGTGGGGGGAGACATGAACAGGAGCACGGGGAAGAGAGGGGACCGAAAGAATCCTGGGGACTTCTCTGCACTTCGGCTGTGCAGAGCGTGCTGTGTGAGGGTAGTGTGCGCCTGGGGGCCTGAGAGTCTCCAC
>gene=hg18_chr2_113016258_113016658_+; species=SPECIES_0; score=7.21424; 
GCCGCCACGCTCTGGCTGGACACGGCCTTAATCGGCCCGTTCACTCGACGTTTTTGGTTCTACGTTGACCCCGAGAAACGCAGGGCCTAGGGCGGGTGGAACGAGAGGAACTACATTTCCCAGCAGGCTGCGGAAACGGACGGCCACTACTCCGGCGTGTACCGGACTGGCGTCCGGTGTGCAGGTGGCCACATGGATCCTGGCAGCCGGTGGCGGAACCTGCCCAGCGGGCCTAGCCTAAAGCACTTGACTGACC
>gene=hg18_chr2_113016258_113016658_+; species=SPECIES_1; score=7.21424; 
GCCGCCACGCTCTAGCTGGTCACGGCCTTAATCGGCCCGTTCACTCGAAGTTTTTGGTTCTACGTCGACTCCATGAAACGTAGGGCCTAGGGCGGGCGGAACGAGAGGAACTACATTTCCCAGCAGGCTGCGGAAGCGGACGGCCACTACTCCGGCGTGTACAGCACTGGCGTTCGGTGTGCAGGTGGCCGCATGGATCCCGGCAGCCGGTGGCGGAACCTGCCCAGCGGGCCTACCCTAAAGCACCTGACCGACC
>gene=hg18_chr2_113016258_113016658_+; species=SPECIES_2; score=7.21424; 
ACCGCCGCTCTCCGACTCTGCAGGATTTTGAGCGGCCCATTTGCTCCACAGTATTAATTTCTAGTCGACCCTGTAAAACGGAGGACCCAGGGCAGGCAGACCAAGAGGAACTACACTTCCCAGCAGGTTGTGGGTGCTGGCGGGCGGTGTTCCGGCGCGTGCAGCGCTGGCGCCCGGTGTGCAGGCAAACTCATGGATCCCGGCGGCCGGTGGCGAAACCTGCCCAGTGGGCCCAGCCTAAAGCACTTGACCGACC
>gene=hg18_chr2_113016258_113016658_+; species=SPECIES_3; score=7.21424; 
ACTGCCGCGCTCTGGCTCCGTACGGTGTTAGCCGGCCCATTCACTCCACGGTTTGGGATTCAAGTCGACCCTGTAAAACGGAGGACCAAGATCCGGCGGAACCAGAGGAACTACATTTCCCAGCAGGCCGTCGGCTCCAAGTGCCCGTCCTCCGGCGCGTGGAGGCCTGGCTCCCCGTGTGCAGGCGGACGCATGGATGCCCCCGGCCGGTGGCAGAATCTGCCCAGCGGGCCTAGCCTAAAGCACTTGACTGACC
>gene=hg18_chr2_113016258_113016658_+; species=SPECIES_4; score=7.21424; 
GTGGCAATGTTTTGGCGTTTTACAGTTTTAAAGGGCCCGTTCACTCCACCGCTTTGGTTCCAAGTCGAACCTATAAAACGAAGGGCCAATGGCCGGCGGAACTAGACGAACTACATTTCCCAGCAGGCCGTGGGCGCCGGCTGCCTTTCTTCCGGCGCGTGCAGCGCTGGCGACCGGTGTGCTGGGGGACGCATGGATCCCGACGGCCGGTGGCGGAACCTGCCCAGCGGGCCTACCCTGAAGCATTTGACGGACC
>gene=hg18_chr11_66933204_66933604_+; species=SPECIES_0; score=1.90154; 
CCAAAGCGAGAATGGGACTTAGTTCCTGTCCCCTGAGCTTAGAGAACACAAAAACCTGAGGCCTCCAGTGGCTTTCTGTGGCTAGTGAGGCTGTCAGCCCCTCAGTCCTCAGCCACTTCCTGGGCTGGGGACCTCAGTTTCCTGTCCTGCCTGGGCGCAGCACCAACTGCTCCCCACAGGTGCACAGCGTGGTGCTGTCAGAGCGGGACCTGCAGCGGGAGATCAAGGCCCAGCTGGCCCAGCTGCCCGATTCCGCGCCGGGACCCCCGCCCCGGCCA
>gene=hg18_chr11_66933204_66933604_+; species=SPECIES_1; score=1.90154; 
CCAAAGCGAGAACGGGACTTAGTTCCTGTCCCCTGAGCTTAGAGAACACGAAAACCCGAGGCTTCCAGTGGCTTTCTGTGGCTAGCGAGGCTGTCAGCCCCTCAGTCCTCAGCCACTTCCTGGGCTGGGGACCTCAGTTTCCTGTCCTGCCTGGGCGCAGTACCAACTGCTCCCCACAGGTGCACAACGTGGTGCTGTCAGAGCGGGACCTGCAGCGGGAGATCAAGGCCCAGCTGGCCCAGCTGCCCGATTCTGCGCCGGGGCCCCCGCCCCGGCCA
>gene=hg18_chr11_66933204_66933604_+; species=SPECIES_2; score=1.90154; 
TGACAGTGAGCACGGGGCTCCGTTCTTGTCCTCTGAGCAGAGAGAATGTGGAAACCCCAGGCCTCAAGTGGCTTTTTGTGGCTAGTCTGTCTGTCAGCCCCTCAGCCCTCAGCCACTTCCTGGGCTGGGGATCTCAGTTTCCTGCCCTCCCTGGGCTCAGTATCAACTGCTCCCCGCAGGTGCATGGCGTGGCCCTGTCCGAACAGGACCTGCAGCGGGAGATCAAGGCCCAGCTGGCCCAGCTGCCCGCATCGGCATCCGAGCCACCCCCGAGGCCG
>gene=hg18_chr11_66933204_66933604_+; species=SPECIES_3; score=1.90154; 
TCAGAATGAGAACCGGGCTCAGTTCCTGTCCTCTGAGCAGAGTGAATGTGAAAACCCCAGGCTTCAAGTAGTTTTCTATGGCGAGTGAGTCTGTCAGCCCCTCAGCCCTCAGCCACTTCCTGGGCTGGGGACCACAGTTTCCTGCCCTTCCCGGGCTCAGTACCAACCACTCCCCACAGGTGCACAGCATGGCCCTGTCTGAGCAGGACCTGCAGCGGGAGATCAGGGTCCAGCTGGCCCGGCTGCCTGAGTCGACGTCCGGGCCACCCCCCAGGCCT
>gene=hg18_chr11_66933204_66933604_+; species=SPECIES_4; score=1.90154; 
TCAGACTGAGAACCGGGTTCAGTTCCTGTCCTCTGAGCAGAGAGAATGTGAAAACCCCAGGCCTCCAGTGGCTTTCTATGACTAGCGAGGCTGTCAGCCCCTCAGCCCTCAGCCACTTCCTGGGCTCAGGACCTCAGTTTCCTGCCCTCCCCAGGCTCAGTACCAACCGCTCCCCACAGGTGCACAGCGTGGCCCTGTCCGAGCACGACCTGCAGCGGCAGATCAGAGCCCAGCTCGCCCAGCTGCCCGAGTCGGCGTCCGGGCCACCCCCACGGCCA
>gene=hg18_chr8_42027401_42027801_+; species=SPECIES_0; score=0.893947; 
CGCTCGCAGGTAAAAGAATGGACAGTCACTCATTGTCTTCCAGTTGTCATCAGTCTCCAGGTCTTCGAAGTCAAGCGCCGCAGCCTCGGACTTAACTCCAAGCTAGCAGTCGCTTCGACAGTGTCCCACCCCTAACACGTCCGCGCTCTCTTTTCAAAGAGCGAGAAACTTTAAAACTTGGATCTGCACAGCCCTCGCCGACGGGCGCTGCACCGTTTCCACGCGATGG
>gene=hg18_chr8_42027401_42027801_+; species=SPECIES_1; score=0.893947; 
CGCTCGCAGGTAAAAAAATGGACAGTCACTCATTGTCTTCCGGCTGTCATCAGTCTCCTGGTCTTCGAAGTCAAGCGCCGCAGCCTCGGACTTAACTCCAAGCTAGCAGTCGCTTCGACAGTGTCCCACCCCCAACACGTCCGCGCTCTCTTTTCAAAGAGCAAGAAACTTTAAAACTTGGATCCGCACAGCCCACGCCGATGGGCGCTGCGCCGTTTCCACGCGATGG
>gene=hg18_chr8_42027401_42027801_+; species=SPECIES_2; score=0.893947; 
CGCCCGCAGGTAAGAAAATGGACAGCCGCTGCCGGCCTCCCGGCCCGCGCAGGGCCCCGGGTCTGCGGAGCAGAGCGCCGCAGACTTGAATCTAACTCGAAGCTCGAAGTCCTTTCGACACCACTCCACCCCCCGCACAGCCGCGCTCTCTTTTAAAAGAGCGAGAAACTTTAAAACTTGGCGTGGCACAGCCCTTGCAGACGGGGGCGGCGCGGCTCCCACCGGACGG
>gene=hg18_chr8_42027401_42027801_+; species=SPECIES_3; score=0.893947; 
TGCTCGCAGGTGAAAGAATGGACAGCTCTTCATTGTCTCCCGGCTTTCGCCGGTCTCCAAGTCTTTCAAGTAAAGCGCCGCAGACCTGAATTTAGCTCTAGGCTAGAAGTTGCTTCGACAGTGGCCCACCCCCAGCGCATCCGCGCTCTCTTTTTAAAGAGCGAGAAACTTTAAAACTTGAAACTGCACAGCCCTTGCCAGTGGTAGCTTCACTGCTCCCATTAGACTG
>gene=hg18_chr8_42027401_42027801_+; species=SPECIES_4; score=0.893947; 
CGGGCGCAGGTGACAGAGGGGGCACACGCTCCCTGACGCCCGGGTGTCACTCGTCCCCGGCCCTGCGAGGCGCGGCGCCGCAGCCTGGGACTGAACTCGCGGCTGGAACGCGCGCCGACGGCGCCCCACCCCCAGCACGCCCGCGCGCTCTCCTCCAAGTGCCAGCAACTTCAAAACTTGAACCGGAATGTCGTATCCTCTCGCACCCTGCCCCGGGGCCGGGGGGGGG
>gene=hg18_chr1_153374636_153375036_+; species=SPECIES_0; score=2.77444; 
ATGATCCAAGGGGTAGGCAGAGTGAGCAGCGGCAGGTATCGGCACACCCGCGGAGCCCGGAAGGGGACTGACCGGGACATGAGGTCTGACCGGGTATGGGGCGCTCGGAGGAGAGGGGCGCGGTTCCGGTTCGGCGTCGGGAGGGTGGGGCTTCGGCGCAGTTTCCGGGGGACGGCCGCGGGGGCGGGCTCCCGGCCCGCAGGCTCGCGGCGGCGC
>gene=hg18_chr1_153374636_153375036_+; species=SPECIES_1; score=2.77444; 
ATGATCCAAGAGGCAGGCAGAGTGAGGAGTGGCAGATATCGGCACACCCGCGGAGTCCGGAAGGGGACCGACCGTGACATGAGGTCTGACCAGGCATGGGTCACTCGGAGGGGAGGTGCGCGGTTCCGGTTCGGCGTCGGGAGGGTGGGGCTTCGGCGCAGTTTCCGGGGGACGGCCGCGGGGGCGGGCTCCCTGCCCGCAGGCACGCGGCGGCGC
>gene=hg18_chr1_153374636_153375036_+; species=SPECIES_2; score=2.77444; 
GTGATCCAAGGAGTAAGCAGAGTGTGGAGCGGCTGATGCCGGCAAACCCGCGGAGCCTGGAAGGGGGCCTTACGGAAAACGACGTGAGACCGGGTCGGGAGCCCTCGGAGAGGCGGGGCCTGGCTCGTGCTTGACGTCGGGTGGGCCAGGTTCCGGTTCAGTTTCCGGGGGACCGCCGCGGGGGCGGGCTCCGGATCTGCTAGCTGGCCCTGGCGC
>gene=hg18_chr1_153374636_153375036_+; species=SPECIES_3; score=2.77444; 
GTGAGCCAAGGGGTAAGCAGAGTGAGGGGCGGCGGGGACCGGCAGGTCCGCGGAGCCGGGACCAGTAGCAGCTGGGACCCGACATCCGACCGCGCGGTGAGCACCTGCAGGGGCGGGGCATGGTTCCGGCTGGACGTCGTGTGGGCGGGGCTGCGGGCCCATTTCCGGCGGACGGCGGCGGGGGCGGGCTCCGGGCCAGCTAGTTGACGCCGGCGG
>gene=hg18_chr1_153374636_153375036_+; species=SPECIES_4; score=2.77444; 
GTCATCCAAGGGGTAAGCAGAGTGAGCAGCGGCGGGTGCCGGCAAACCCGCGAAGCCTGGAAAGGGACCGGCAGGGATCTTACGTCAGAGCGGGGCGGGGGCGCTCGGAGGGGCGGGGCCTGGTCCCGGCTCGGAGTCGGGTGGGCCGGGTTCCGGTTCAGTTTCCGGGGGATGGCCGCGGGGGCGGGCTCCCAGCGAGCTACCTTGCGCCTGCGC
>gene=hg18_chr17_43263717_43264117_+; species=SPECIES_0; score=7.84859; 
GAGGACTAGAGAGCGGCCGCAAGACACGCCGTGAGGACCTGGGCCACTCCTTACCCGCCTGGGGCAGGAGACCCCCTCGCAGCATCCCCGCCACGGCCGCAGCCATCTCCACCGGAAGAATGGACGGAAGCCGATGGAGACGGAAAGAGCTAAGGATTGTGGGTAGCCCCGGGGCCGGAAGCAGCCGGCTGTAGCCGTAAGACGCATGCGCTAGGCCGGCCTTTACCTCCCCACTCGGCGTCCAGTCTCTTAGCAACGACTCC
>gene=hg18_chr17_43263717_43264117_+; species=SPECIES_1; score=7.84859; 
GAGGACTAGAGAGCGGCGGCAAGACACGCCTTGAGGACCTGGGCCACTCCTTACCCGCCTGGGGCAGGAAACCCCCACGCAGCAACCCAGCCACGGCCGCAGCCATCTCCACCGGAAGAATGGACGGAAGCCGATGGTGACGGAAAGAGCTAAGGATTGTGGGTAGCCCCGGGGCCGGAAGCAGTCAGCTGTAGCTGTAACACGCATGCGCTAAGCCGGTCTTCAGCGCCCCGCTCGGCGTCCAGTCTCTTAGCAACGACTCC
>gene=hg18_chr17_43263717_43264117_+; species=SPECIES_2; score=7.84859; 
GACGAATAGAGAGCATCGGCCAGACGCGCCGCGAAGACGTGGGCCGCTCCTTACCCGCCTGGGGTAGGAGACCCCCTCGCAACATCCCAGCCACGGCCGCAGCCATCGCCACCGGAAGAAGGACCGGGAGACGACCGCGACGGAAAGAGCTAAGGATTGTGGGTAGTCCCAGGACCGGAAGCGGCCAGCTGGAGCAGCAATCCTCATGCGCCGAACCCGCCCTCCGTGCGACATCAGGCGTCCGGTCTCCTAGCAACGACACC
>gene=hg18_chr17_43263717_43264117_+; species=SPECIES_3; score=7.84859; 
GAGAACTAAAGAGCACTGGCCGGACGCGCCGTGAGGACCTGGGCCGCTCCTTACCCGCCTGGGGCAGGAGACCCCCTCGCAGCATCCCAGCCACGGCCGCAGCCATCGCCACCGGAGGGACGGACGGGAGCCGGGAGAGACAGAGGGAGCTAAGGATTGTGGGAAGTCCCGGGGCCGGAAGCGGCCGGCCGGAGCAGTAATCCGCATGCGCTGAGCCCGCCGGCCGCGCCCGACCTGGCGTCCAGTCTCCTAGCAACGACGCT
>gene=hg18_chr17_43263717_43264117_+; species=SPECIES_4; score=7.84859; 
GAGGACCAGAGACCACCGGCCGGACGCGCCATGAGGACTTGTGCTGCTCCTTACCCGCCTGGGGCAGGAGAACCCCTCGCAGCGTCCCAACCACGGCCGCAGCCATCGCCACCGGAAGAAGCGACGGGAGGCGACCGAGACGGAAGGTGCTAAGGATTGTGGGAAGCCCTGCGGCCGGAAGTAGCCGGCTGGAGCAGTAATCCGCATGCGCTGAGCCCGCCCTCCACGCCCCACCTGGCGTCCGGTCTCCTGGCAACGACGCC
>gene=hg18_chr3_69184024_69184424_+; species=SPECIES_0; score=4.39858; 
GCCCGGGATGTTACCCTCGGCCGTTCCCGCACAGCTGAGACGAAGGGCCCATGTGCGCATGCGCTTGCTTCTTCCACGTACACAGCAACCAAATCTACGAGCCCAGAGTTCGGTCGACAGACGGAAGAACAGAAGACGTTGACGTCACATCCGGGAGCGCAGGGTTGCCGTTAGTTACCGAGAACGCGGAAGGTTTTATTGATGTCGATTTCGTGCTTACAGCAGTATGGCTACCGATAGAGGTCGATTTCCCCGGAAG
>gene=hg18_chr3_69184024_69184424_+; species=SPECIES_1; score=4.39858; 
GCGCGGGATGTTACCCTCTGCCGTTCCCGCACAGCTGAGATGAAGGGTCCGTGTGCGCATGCGCCTGCTTCTTCCACGTACACAGCAAACAAACCTGGCAGCCTAGAGTCCGGTCGACAGACGGAAGAACAGAAGACGTTGACGTCACATCCGGGAGCGCTGGGTTGCCCTTAGTTACCGAGAACGCGGAAGGTTTTATTGATAGCGATTCCGTGCTTACAGCAGTATGGCTACCAATAGAGGTCGATTTCCCCGGAAG
>gene=hg18_chr3_69184024_69184424_+; species=SPECIES_2; score=4.39858; 
GCCCGAGATGTTACCCTCGCCGCTTCCCACACAGCTGAGACGACAGGTCCAACTGCGCAGGCGCTGGCTGCTTCCACGTACACAACCAGCAACTCCGGGAGCCCGGAGTTCCGCCCATAGACGGAAGAACTGAAGATGTTGACGTCACTTCCGGGAATGCAGGCTCGCCTATAGTTACCGAGAACGCGGAACGCTTTATTGAAACTGGTTCCAGGCGTACAGCAATGTGGCTACCAGCAGAGACTGATGCCTTAGGGAG
>gene=hg18_chr3_69184024_69184424_+; species=SPECIES_3; score=4.39858; 
GCCCGGGAGGTTGCGCTCAGCCCTTCCCGCACAGCTGAGGGGGAAGGCCCGCCTGCGCATGCGCCGGCCTCGTCCACGTCCACAGCCACCAAATCCGGGAGCCCAGAGTTCCGTCAACGGACGGAAGAGCGGGCGGACGTGACGTCACATCCGGGACCCGAGGATTGCCATTAGTTACGGAGAACGCGGAACGCTGTGGGGAGGCCGGTGCCAGGCGTAGCGCAATCCGGCCGGGGGCCGCGGTGGAGCCCTCCGGGAG
>gene=hg18_chr3_69184024_69184424_+; species=SPECIES_4; score=4.39858; 
GTCCGGGAGGTTACCCTCAGCCCCTTCCGCACAGCTGAGACGAAGGGCCCGACTGCGCATGCGCGAGCTTCTTCCACGTACACAACCACCGAATCCGGGAGCCCAGAGTTCCGTGGGTAGACGGAAGAACAGAAGACGTTGACGTCATATCCGGGAGCCCAGGGTTGCCATTAGTTACTCAGAACGCGGAACGTTTTATTGACACTGATTCCAAGCTTAGCGCCATATGGCTACCAGCCAAGGCTGACTCTTCCAGGAG
>gene=hg18_chr14_20807577_20807977_+; species=SPECIES_0; score=10.5612; 
TGGTTAGTTTTCCTGTCATTTATTGCCTGGAGAATGCTTATTGGCTATTGCACGGGACGACCCTCTGGGTGGAAACTCGCCTTTGTATCGCGCACCGTCTCACATCCGGGTATCTGGGAGGCCTGATTGGCGGCCGCGGCGTCCTATCTGCCCCTTAGAGTGCCTAGTAGAAGATCCGCCCAGACCTCGGATTTCCGGCTGCGCGGGGGCGGGGAAGGTTGAGGGGCGTAGTTAGGTGACGGGCCAAAAGACCTGCCCAGCCCGGGCCTAGGGAAAAAAGCTG
>gene=hg18_chr14_20807577_20807977_+; species=SPECIES_1; score=10.5612; 
TGGTTAATTTTCCTGTCATTTATCGTCTGGGGAATGTTTATTGGCTATTGCACCGGACGACCCTCTGGGTGGAAACTCGCCTTTGTATCGCGCACCGTCTCACATCCGGGTATCTGGAAGGCCTGATTGGCGGCCGCGGTGTCCTATCTGCTCCTTAGAGTGCCTAGTAAAAGGTTCGCTCAGACCTCGGATTTCCGGCGGCGCGGGGGCGGGGAGGCTTGAGGGGCGTTGTTAGGTGACGGGCCAAAGGACTTGCCCAGCCCGGGCCTAGGAGAAAAAGCTG
>gene=hg18_chr14_20807577_20807977_+; species=SPECIES_2; score=10.5612; 
TGGTTATATTTCCTGTCATTTATCTTCTGAGTCATGCTTATTGGCCACTGTACCTGACGAAGCTCTGGGTGGAAACTTGCCTTTGTAAGGCTCACCGCTTCACATCCGGGTATCCGATATGTCTGATTGGCGGTCTCAGTATCCCATCTGCTCTTTAGAGCGCATAGAAGCAGGCTCACCCGGATCTCGGAATTCCCGCGGCGCGGGGGGCGGGAAGATTGCCGGGTCTTGTTTGGTAGACTTCCGAAAGGTCTGCCCAGCTTCGGCCTAGGTAAAAAAGCTG
>gene=hg18_chr14_20807577_20807977_+; species=SPECIES_3; score=10.5612; 
TGGCTACGTTTCCTGTCCCTTATCACCCGAGACGTGCTCATTGGCCACTGTCCCTGACGGAGCGCTGGGTGGAAACGCGCCTTTGTATCGCGCACCGCTTCACATCCGGGTCTCCGGGAGGCCTGATTGGCGGCCGTAGCGTCCTATCGGCTCCCGAACGCGCCCAGTGGAAGGCCCGCCCCTACCTCGGAATTCCCGCGGCGCGGGGGCGGGGATGGCTGCCCGGATTCGTTAGGTAGCGGCCGGAAGGGCGGGCGCCGCCCGGGCCGAGGGAGGCGCGCTC
>gene=hg18_chr14_20807577_20807977_+; species=SPECIES_4; score=10.5612; 
TGGTTACTTTTCCTGTCATTTATCGCCTGAGAAATGCTTATTGGCCACTGTACCTGACGAGGCGCTGGGTGGAAACTCGCCTTTGTATCGCGCACCGCTTCACATCCGGGCATCTGAGGGGTCTGATTGGCGGCCGCGGTGTCCTATCTGCTCTGTAGAGCGCCTAGTAGAAGGCCCGCCCAGATCTCGGAATTCCCGCGGCGCGGGGGTGGGGAAGAGTGCGGTGTTTTGTTAGGTAGCTGTCCGAAGGATCTGCCCAGCCCGGGCTTAGGGAAAAGCGCTG
>gene=hg18_chr13_101844742_101845142_+; species=SPECIES_0; score=2.15495; 
CCCGCGCGGCCTTCCGGCCGCATGGTTTCCATAGCAACAACAGCACAAGCTGCCTCCCAGACGCCCTAGGGTCAGAGGTCATCTCCGTGGCAACGGAAACTTCCCGCGCTACGGCGGCTCCAACGGGCCGCTTCCGCCGCATTGCGTAGCGAAGCCCCCGGCGAGCCGAGGCTGGGAGCGCGGGGTCCCGGGTA
>gene=hg18_chr13_101844742_101845142_+; species=SPECIES_1; score=2.15495; 
CGTGCAGGGCCTTCCGGCAGCATGGTTTCCATAGCAACAACAGCACCGGATGCCTCCCAGACGCCCTAGGGTCAGAGGTCATCTCCGTGGCAACGGAAACTTCCCGCGCTACGGCGGCTCCAACGGGCCGCTTCCGCCGCATTGCGTAGCGGAGCCCCCTGCGAGCCGAGGCTGGGAGTGCAGGGTCCCGGGTA
>gene=hg18_chr13_101844742_101845142_+; species=SPECIES_2; score=2.15495; 
CCCACACCGCCTTCCGGCCACGTGGTTTCCATAGCAACGGCTGCGCCGGCCGCCCCCCAGACGCCCCAGGGTCGGAGGTCATCTCTGTGGCAACGGAAACGTCTCGCGGTACGGCGGCTCGGACGGGCCGCTTCCACCGCATTGCGTAGCCGAGCCCTGGGCGCTCTGAGGAAGCGCGCGCGCGGCCCCGGGTC
>gene=hg18_chr13_101844742_101845142_+; species=SPECIES_3; score=2.15495; 
CCTGCACGGCCTGCGGGCCGCCTGGTCTCCATGGCGACGGACGCCCAGGCCACGCCCCAGACGCCCCGGGGTCGGAGGTCATCTCTGTGACAACGGCAGCTTCCCGCGCTACGGCGGCTCGGACGGGCCGCTTCCGCCGCATTGCGAAGCCGAGCCCCCAGCGCGCTGGGGCGAGGAGCGCCTGGTCTCGGGCG
>gene=hg18_chr13_101844742_101845142_+; species=SPECIES_4; score=2.15495; 
CCGGCACCGCCTTCCGGCCACGTGGTTTCCATAGCAACGGCGGCGCCGGCCGCCCCCCAGACGCCCCCAGGTCAGAGGTCATCTCTGTGGCAACGGAAACCTCCCGCGCTATGGCGGCTGGGACGGGCCGCTTTCACCGCATTGCGCCGCTGAGTTCTCGGCGCCCCGAGGCTGCGAGCGCCTGGTCCCGGGTG
>gene=hg18_chr1_198856370_198856770_+; species=SPECIES_0; score=1.25626; 
CCTCGACCGCCACCGCCGGCTCCGCATTTGAATGGGCGCCCCGCCTTCTGATTGGCTGCTGGGTGCCGCGCCTTTGCTTCCCCCCGGAAGTGCGCCTCATCTCCCAGGCAACGCTCCCTCCCCGGGCTGCTAAAGCGTGGAGCTTGGCCCCTTATCCAGAGGAAGGGG
>gene=hg18_chr1_198856370_198856770_+; species=SPECIES_1; score=1.25626; 
CCTCAAGCGCCACCGCCGGCTCCGCATTTGAATGGGCGCCCCGCCTTCTGATTGGCTGCTGGGTGCCGCGCCTTCGTTTCCCCCCGGAAGTGCGCCTCATCTCCCAGGCGACGCTCCCGCCGCGGGCTGCTAAAGCGTGGAGCTTGGTCGCTTATCCGGTGGAAGGGG
>gene=hg18_chr1_198856370_198856770_+; species=SPECIES_2; score=1.25626; 
GCTCCCGCGCGGCCAGCCGCTCCGGGTTTGAATGCGCGCCCCGCCCTCCGATTGGCTGCCGGGCGCCGCGCACGCACGTCTTCCAGGAAACGCGCGGCATCTCCTAGGCAACGGCCCCGCCCCGGGCTGCGGCCGCGGGGCGCTGCGGTCCTGAGCGGGCGGCGGGGG
>gene=hg18_chr1_198856370_198856770_+; species=SPECIES_3; score=1.25626; 
CCTCCAGCGCGTCCGCCGGCTCCGCATTTGAATGGGCGCCCTGCCTCCTGATTGGCTGCTGGGGGCCGCGCCCCGGCTTCCCCCAGGAAGTGCGCCCCGTATCCTTGGCAACGGCCCCGCCCCGGACTGCGACGGCGTGGGGTTTGGGTCCTTCTCGCTTGCGCGGGG
>gene=hg18_chr1_198856370_198856770_+; species=SPECIES_4; score=1.25626; 
CTTCCGGCGCCACAGCCGGCGCCGCATTTGAATGCGCGCCCAGCCTTCTGATTGGCTGCCTGGCGCCGCGCCCTCGCTTCCCCCCGGAAGCGCGCCCCATCTCCTAGGCAACGGCCCCGCCCCAGGCCGCTACCACGTGGAGCTCGGGACCTTATCGCGAGGAAGGGG
>gene=hg18_chr1_230647714_230648114_+; species=SPECIES_0; score=0.936548; 
CTGCTGCCAACTTGCTGTGAACAAGCTAACTCAGAAGTAAGCAAAACCCCCCTCACCCATTTACAAGGGCCCCCTTGAGGAAAGGAACCAGCATACCTCGTGCCATCGGGCAGCTTCCGGTCGAAGGAGGTGCTTCGAGGAATGGCAGCCTGGGCCTGCTGGAGCAGCTGTTGGCACGGCAGCCGGTCGGGCGTGCCGGGGATGGGGGAAGCTCTAGAGAGGGGCTGCAGGGCAGGAGTGGGCACCCGGTGCCACGTGGTG
>gene=hg18_chr1_230647714_230648114_+; species=SPECIES_1; score=0.936548; 
TTGCTGCCAACTTGTTGTGAACAAGCTAACTCAGAAGTACGAAAAACCCCCCTCACCCATTTACAAGGGCGCCCTTTAGGAAAGGAACCAGCATACCTCGTGCCATCGGGCAGCTTCCGGTCGAAGGAGGTGCTTCGAGGAATGGCGGCCTGGGCCTGCTGGAGCAGCTGTTGGCATGGCAGCCGGTCGGGCGTGCCGGGGATGGGGGAAGCTCTAGAGAGGGGCTGCAGGGCAGGAGTGGGCACCCGGTGCCACGTGGTG
>gene=hg18_chr1_230647714_230648114_+; species=SPECIES_2; score=0.936548; 
CTGCTGCCCACGTGGTCAGAACAAGCTACTTCAGAAATAAGACAAAGTCCCCACGCGAAGTTCCAAGCCAGGGCTTTACCAGGGCCACCAGCCTACCTGGTACCATCGGGCAGCTTCCGGTCGAAGGAGGTGCTGCGGGGGATGGCGGCCTGGCTCTGCGGGAGAAGGGGCTGGCACTGCAGCCGGTCAGGTGTGCCGGGCACCGGGGAGACCCTGGGCAGGGGCTGCAGGGCGGGCGTGGGCACGCGGTGCCACGTGGTG
>gene=hg18_chr1_230647714_230648114_+; species=SPECIES_3; score=0.936548; 
CTGCTGCCAACTTGTTCAGAATAAGCTAACTCAGAAATAAGCCAAAGTCCCCACACAAAGTTCTAATCCAGTCCTGGAGGAAAGACGCCAGCCTACCTCGTGCCGTCGGGCAGCTTCCGGTCGAAGGAGGTGCTTCGAGGGATGGCAGCCTGGGCCTGCTGGAGCAGCTGCTGGCACTGCAGTCGGTCGGGCGTGCCGGGCACGGGGGAGGCCCGGGACAGGGGCTGCAGGGCCGGGGTGGGCACGCGGTGCCACGTGGTA
>gene=hg18_chr1_230647714_230648114_+; species=SPECIES_4; score=0.936548; 
CTGCTGCCAACCTGTTCAGAACAAGCTAACTCAGAAAAAAGCCCTAGTCCCGTAACCCCTTTACAAGGGCGTCCTTGAGGAAGGGCGCCAGCATACCTCGTGCCATCGGGCAGCTTGCGGTCGAAGGAGGTGCTGCGGGGAATGGCAGCCTGGGCCTGCTGGAGCAGCTGCTGGCACTGCAGCCGGTCGGGCGTGCCGGGGACGGGGGAGGCCCTGGACAGTGGCTGCAGGGCAGGCGTGGGCACCCGGTGCCACGTGGTG
>gene=hg18_chr2_64604733_64605133_+; species=SPECIES_0; score=5.46154; 
CAGCTTGCCCGCACCCAAAATGGCGGTCGGCGCTCTGCACGACAGCGCCTGCGCAGGGATAAGCGTTCTGTGACACCAATTCCCCTGGAGTGTCCTCCCACCCCACAGCACCCACCAGCGCCCGGTCCCGACCTAGCCACCTGCGCCCGGAAGTGACGTGTCGGCGGCAGCGGTTCCCCCGCTGCATGATGGGAGAGTGTGTGGAGTGGGCGGGGGTCTCCGCGGGAGGTGGAGGAGGCGGCGGCGGAAGAGGGCGGAGGGTAGTGGGATGGGGGTCCCGCGGCAGC
>gene=hg18_chr2_64604733_64605133_+; species=SPECIES_1; score=5.46154; 
CAGCTTGCCCGCACCCAAAATGGCGGCCGGCGTTCTGTACGACAGCGCCTGCGCAGGGGTAAGCGTTCTGTGACACCAATTCCCCTGGAGTGTCCTCCCACCCCACAGCACCCACCAGCGCCCGGTCCCGACCTAGCCACCTGCGCCCGGAAGTGACGTGTCGGCGGCAGCGGTTCCCCCGCTGCATGATGGGAGAGTGTGTGGAGTGGGCGGGGGTCTCCGCGGGAGGTGGAGGCGGCGGCGGCGGAAGAGGGCGGAGGGTAGTGGGATGGGGGTCCCGCGGCAGC
>gene=hg18_chr2_64604733_64605133_+; species=SPECIES_2; score=5.46154; 
CAGCTTGCCCGCACCCAAAATGGCTGCCGGCGCTCTGCACGATGGCGCCTGCGCAGGGGTAAGCATTCTGTGACACTGATTCCCTCTGTGTGTCCTCCCACCCCTCTGCACCCACCAGCGCCGGGCCCCGACCTAGCCACCTGCGCCCGGAAGTGACGTTTCAGCGGCAGCGGTTCCCCCGCTGCATGATGGGAGAGTGTGTGGAGTGGGCGGGGGTCTCCGCGGGAGGTGGAGGCGGCGGCGGCGGAAGAGGGCGGAGGGTAATGGGATGGGGGTCTCGCGGCAGC
>gene=hg18_chr2_64604733_64605133_+; species=SPECIES_3; score=5.46154; 
CAGCTTGCCCACACCCAAAATGGCGGCCGGCACGCCACGCGACCGCGCCTGCGCAGGGGTAAGCGTTCTGTGACACTAATTCCCCTGGAGTGTCCTCCCGCCCCCCTGCACCCACCAGCGCCCGGCCCCGACCTAGCCACCTGCGCCCGGAAGTGACGTGTCGGCGGCAGCGGTTCCCCCGCTGCATGATGGGAGAGTGTGTGGAGTGGGCGGGGGTCTCGGCGGGAGGTGGAGGCGGCGGCGGCGGAAGAGGGCGGAGGGTAATGGGATGGGGGTCCCGCGGCAGC
>gene=hg18_chr2_64604733_64605133_+; species=SPECIES_4; score=5.46154; 
CAGCTTGCCCGCACCCAAGATGGCGGCCGGCGCGCTGCGCGACAGCGCCTGCGCAGGGGTAAGCTTTCTGTGACACTAATTCCCCTGGAGTGTCCTCCCACCCCTCAGCACCCGCCAGCGCCCGGCCCCGACCTAGCCACCTGCGCCCGGAAGTGACGTGTCGGCGGCAGCGGTCCCCGCGCTGCATGATGGGAGAGTGTGTGGAGTGGGCGGGGGTCTCCGCGGGAGGTGGAGGTGGCGGCGGCGGAAGAGGGCGGAGGGTAATGGGATGGGGGTCCCGCGGCAGC
>gene=hg18_chr19_4425602_4426002_+; species=SPECIES_0; score=3.13586; 
TCTTCCCAGAGCACTCGCTTTTCTCTCCCCCCCCCCAGCCTGCTCTCCTAGCCCCAAACGTTTCCAAGCACCTGATTGGAAGTGAAGGGGCTGTTAGTCTCCTGTGGGGAGGTGACTGACAGCTGCCGGAGCCCATGGGCCTGCAGGGAGAGGGTGGGACTTCCTGGATGCTCAGGGCCGTTTCTTGTAGCCCACCCCCCACCCTCTGCATCCTTGGAGCTGCCAGCTGCATCCTCTGGGGGACCGAGCCCCTCTTTGCGGGAGGGGTCCCAGGAAA
>gene=hg18_chr19_4425602_4426002_+; species=SPECIES_1; score=3.13586; 
TCTTCCCAGAGCACTCGCTTTTCTCTACCCCCCCCCAGCCTGCTCTCCTAGCCCCAGACGTTTCCAAGCACCTGATTGGAAGTGAAGGGGCTGTTAGCCTCCAGTGGGGAGGTGACTGACAGCTGCCGGAGCCCATGGGCCTGCAGGGAGAGGGTGGGACTTCCTGGATGCTCAGGGCCGTTTCTTGTAGCCCACCCCCCACCCTCTGCATCCTTGGAGCTGCCAGCTGCATCCTCTGGGGGACCGAGCCCCTCTTTGCGGGAGGGGTCCCAGGGAA
>gene=hg18_chr19_4425602_4426002_+; species=SPECIES_2; score=3.13586; 
TCCTCCCAGAGTACCAGCTTTCCTCTGCCCCCCGCCTGCTAGCTCTCGAAGCCCAGAGAGCTTCCAAGCACCTGATTGGAAGGGAAGGGGCTGCTAGCCTCCTGTGGGGAGATGACTGACAACTGCTGGAGCCCATGGGCCTGCAGGGAGAGGGTGGGACTTCCTGGATGCTCGGGGCCGTCTCCTGCAGCCCACCCCCCACCCTCTGCCTCCTTGGAGCTGCCAGCTGCAGCCTCTGGGAGCCGGATCGCCTCTTTGCGGGAGGGGTCCGTGGGAG
>gene=hg18_chr19_4425602_4426002_+; species=SPECIES_3; score=3.13586; 
TCCTCCCAGAGTACCAGCTTTCCTCTGTGCCCCTCCTGCCAGCTCTCTAAGCCCGGAACATTTCCAAGCACCTGATTGGAAGTGAAGGGGCTGCTAGCCTCCTGTGGGGAGGTGACTGACAGCTGCCGGGGCCCATGGGCCTGTAGGGAGAGGGTGGGACTTCCTGGATGCTCAGGGCCGTCTCCTGCAGCCCACCCCCCACCCTCTGCATCCTTGGAGCTGCCAGCTGCAGCTTCTGGGAGACCGATCGCCTCTTTGCGGGAGGGGTCTGTGGGAG
>gene=hg18_chr19_4425602_4426002_+; species=SPECIES_4; score=3.13586; 
TCTTCCCGGAGTCCCAGCTTTCCTCCGCCCCCCTCCAGCCAGCTCTCCGAGCCCGGAACATTTCCAAGCACCTGATTGGAAGTGGAGGGGCTGCTGGCCTCCTGTGGGGAGGTGACTGACAGCTGCCGGAGCCCATGGGCCTGTCGGGAGAGGGTGGGACTTCCTGGATGCTCAGGGCCGGCTCCTGCAGCCCACCCGCCACCCTCTGCATCCTTGGAGCTGCCAGCTGCGGGCTCTGCGAGACCCATCGCCTCTTTGCGGGAGGGGTCCGTGGGAG
>gene=hg18_chr4_3276997_3277397_+; species=SPECIES_0; score=0.906911; 
CTAGAGAGACACGCCGTCAGCTCATCCAACCACACCACGGCCATCATGGCAAGCACCACAGCCAGACTCCTGCAAAATGAGGGAAAACATGGTGGCAGTCCTTGTTCAAGTGATTGGGCTTTGATC
>gene=hg18_chr4_3276997_3277397_+; species=SPECIES_1; score=0.906911; 
CTAGAGAGACACGCTGTCAGCTCATCCATCCACACCACGGCCATCATGGCAAGCACCGCAGCCAGACGCCTGCAGAATGAGGGAAAACATAGGGGCAGTCCTTGTTCAGGCGATGGGGCTTTGAGC
>gene=hg18_chr4_3276997_3277397_+; species=SPECIES_2; score=0.906911; 
CCGAGGAGACCGGCGCTCAGCCCCCCCCCTCGGCAGTGAGCGGTGTTGGGACACACGGGATTTAGACTCCTCAAAAGCGACGTGCAACGTGCTAGAAGCTCCCCATCCGAAGGCGGGGAACTGGCG
>gene=hg18_chr4_3276997_3277397_+; species=SPECIES_3; score=0.906911; 
CAAGAGAGGCTAGCTCCCAGCCCCACCTCCCACACCTGAGCACTGTTGGCACACATGGGATCTGGACTCCTGCAAGGCGAGGGGGAGCTTGTTGGAAATTCTTGGTTATGAGGCGAGGCTCTGACC
>gene=hg18_chr4_3276997_3277397_+; species=SPECIES_4; score=0.906911; 
TTAAAGAGACCCGCTGTCAGCTCCTCCACCTCCACAAAAACCATGTTGGGACACATAGGATTTAGACTCCTGCCAAATGAGGGAAAACCTGTTGGAAGTCCTTGGTTAGGAGATGAGGCCCTGATC
>gene=hg18_chr16_31036279_31036679_+; species=SPECIES_0; score=17.8978; 
ACTGCGTGGCGTCCGATTCTGGCGTCACTTCCCTTCCCGCGATGGCGGCACAGGGAGCTGCTGCGCGGTTGCGGCGGGGACTTCAGGGGTCGCGGGGGAGGGCGAGCCCGGGCCCGGGGAGAATGCGGCCGCTGAGGGGACCGCCCCATCCCCGGGCCGCGTCT
>gene=hg18_chr16_31036279_31036679_+; species=SPECIES_1; score=17.8978; 
GCTGCGTGGCGTCCGACTCTGGCGTCACTTTCCCTCCCGCAATGGCGGCACAGGGAGCTGCTGCGCGGTTGCAGCGGCGACTTCAGGGGTCGCGGGGGAGGGCGAGCCAGGGCCCGGGGAGAATGCGGCCGCCGAGGGGACCGCCCCATCCCCGGGCCGCGTCT
>gene=hg18_chr16_31036279_31036679_+; species=SPECIES_2; score=17.8978; 
GCTACGTGGCGCTATATTCTGTCGTCACTTCCACTACAACGATGGCGGCACAGGGAGCAGCTGCGCGGTTGCGGCGGCGACTTCAGGGGTCGCGGGGGAGGGCGAGCCCGGACCCGGGGAGAATGCGGCGGTCGAGGGGACCGCTCCGTCCCCAGGCCGCATCT
>gene=hg18_chr16_31036279_31036679_+; species=SPECIES_3; score=17.8978; 
GCTGCGCGGCGCGGGATTCTGGCGTCACCTGCAGTACAGCTATGGCGGCACAGGGAGCAGCTGCGCGGTGGGGGCGGCGACTTCAGGGGTTGCGGGGGAGGGCGATCCCGGGCCCGGGGAGAATGCGGCGGTCGAGGGGACCGCCCCGTCCCCGGGCCGAGTCT
>gene=hg18_chr16_31036279_31036679_+; species=SPECIES_4; score=17.8978; 
GCTGCGCGGCGCCGGAGTCTGGCGTCACTTCCACTACAGCGATGGCGGCACAGGCAGCTGCTGCGCGGTTGCGGCGGCGACTTCAGGGATCTCGGGGGAGAGCGAGCCCGGGCCCGGGGAGAATGCGGCAGTCGAGGGAACTGCCCCGTCCCCGGGCCGCGTCT
>gene=hg18_chr20_17539185_17539585_+; species=SPECIES_0; score=1.37116; 
AGGAAAGCTTTCTTTTGCACTCTGGTCTCATCAGGCATTGGAGTGGCTTCGCCTCGCTGGCTTCCTGCCTGCACCTAGGCCTGCAGCAGCTGTGTTCCAGCTGGTCAGGCGCAGCTGTCTGTGGGCTTCAGGTCTTGTTGTGCTGTCTAT
>gene=hg18_chr20_17539185_17539585_+; species=SPECIES_1; score=1.37116; 
CGGAAAGCTTTCTTTTGGGCTCTGGTCCCGTCAGGCATTGGAGTGGCTTCGCCTCACTGGCTCCCTGCCTGCACCTAGGCCAGCAGCGGCTGTGTTCCAGCTCGTCTGGCGCAGCTGTCTGTGGGCTTCAGGTCCCGTTGTGCTGTCTAT
>gene=hg18_chr20_17539185_17539585_+; species=SPECIES_2; score=1.37116; 
AGGAAACCCTTCTTTTGGGCTCTGGTCCTATTAGGCATTCTGGTGGTTTCACTGCCCAGGCATCCCAGGTGCATCTAGGCAAAAAGCTGCATGGCTCCGGCTGCTAATGGGCAGCAGACCCTGAGCTTCAGGTCAACCCCGGGAGCCTCT
>gene=hg18_chr20_17539185_17539585_+; species=SPECIES_3; score=1.37116; 
AGGAAACCGTTCTTTTGAGTTCTAATCCTGTGAGGCGTTCTAGTGGTTTCGCTGCCCAGGCATCCTGGTTACATATTGGCAAATAGCTGCATGGTTCCTGCTATTCATGGGCTGCTGACCCTGAGCTTCGGGTCAAGTCCAGGAGCCTCT
>gene=hg18_chr20_17539185_17539585_+; species=SPECIES_4; score=1.37116; 
AGGAAAACGTTCTTTTGGTCTTTGGTCCTGTGAGGCATTCTAGAAGTGTCGCTGCCCAGGCATCCTGGTTGCATATAGGCCAGAGGAAGGCTGGGTCATACAGTCTAGGGGCCATTGACCCTGAGCGTCAGGTCAATTCCAGGAGTCTCT
>gene=hg18_chr10_70330416_70330816_+; species=SPECIES_0; score=1.1004; 
CTTAAGAGACTGTCCGTTCCTGGCTACACCTCCGGCCCACTGGCCCACCCCAAACTGCGCGAAGCCCCTCTCCACCACGCAGGCCTGTGGCCTCGCGCGAAGCTGTTGGTCGTTAACATCTCCCCCGCAATGGGCGGGTGGAGGGCTTCAGCTTCCGGCTGCAAATGGCGAGGCGGCGCGCGGCGTTGCCACTGGCCTGGCATGGGCCTGCCCACGCACCCGCCCAGCGCGCGCGACCCT
>gene=hg18_chr10_70330416_70330816_+; species=SPECIES_1; score=1.1004; 
CTTCAGGGACTGTCCGTTCCCGGCTATACCTCCGACCCACTGGCCCACCGCAAACTGCGCAAACCCAGTCTCCACCTCGCAGGCCCGTGGCCTCGCGCTAAGCCGTTGGTCGTTAACATCTCCCCCGCAATGGGCGGGCGGAGGGCTTCAGCTTCCGGCGGCAAATAGCGAGGCGGCGCGTGGCGGTGCCACTGGCCTAGCGCAGACCTGCCCACGCACCCGCCCGCCGCGCGCGACAGT
>gene=hg18_chr10_70330416_70330816_+; species=SPECIES_2; score=1.1004; 
CTTGAGGGATTGCTCGGACCTGGCTTCACCCCAAGCCCACTATCCCGTTGCAGACCCCACGACGCCCCTTCCCACCACGCAGGTGGCTGGCTTCGCGCGTGGCCGTTAGACGTTAACGCCTCCTCCGCAATGGGCGGGCCGAGGCCTGCAGCTTCCGGCGGCGAAAAGCAACGCTACGCGTGGCGTTCGCTTAGCTCTCGCACGGGCATGTCCTCCTTCCAGCCAGTCGCGCCTGAGCCA
>gene=hg18_chr10_70330416_70330816_+; species=SPECIES_3; score=1.1004; 
CTGGAGGGACCGTCCAGTCCCGACTTCCCGCCAAGCCCCCAGCCCCGCGGCAGAGTCCGCGAAGCCCCTTCCCACCGCGCCGGCCGCCGACCTCGCGCGGAGCCGTTAGACGTTAACGCCTCCCCAGCACTGGGCGGGCCGAGGCCTGCAGCTTCCGGCGGCGAACGGCAGGGCGGGGCGGGGCGCTCGCAGCGGCCTCGTTCGGGCCTGTCCACGCGCCGGCGCGCCGCGCGCGACCCC
>gene=hg18_chr10_70330416_70330816_+; species=SPECIES_4; score=1.1004; 
CTTGAGGGTTTGTCCACTCCCGGCTTTACCTCAAGCCCACTGGCCCACTCCAGACCCCACGAACCCCCTTCCCACAACTCAAGCCTCCGGCCTCGCGCGAAGCCGTTAGACGTTAACGCTTCCCTCGCAGTGGGCGGGCCGAGGCCTGCAGCTTCCGGCGGCGGAAGGCGAGGGGGCACGTGGCGCTCCAGCCGGCATGGCACGGGCCTGTCCAGGCGCCCGCCCGCCGCGCGCGCCCCA
>gene=hg18_chr17_5329988_5330388_+; species=SPECIES_0; score=1.1702; 
CCCAAACCCCAGTTTCCTGAAGACCGTATCCAGCCCAATGAGAAGGTGGCACTGCAGCTGCTCACCACGGCGGCGGTGGTGAGGACGCAGGCAGTGGTGTAGGCGCGGCTGACCGGTGGGATCTGCAGGTACTCCAGCCGCAAGCTCTGGTACGCCATCTTCCCCACCGTCGCCTGCCCCCATTTCCCCTTCCGCCAGCAGGCCCCGGCGGCGGGGCGGGCCGCTTTCGACTGCCCAATCAACGCCAA
>gene=hg18_chr17_5329988_5330388_+; species=SPECIES_1; score=1.1702; 
CCCAAACCCCAGTTTCCTGAAGACCGTATCCAGCCCAATGAGAAGGTGGCACTGCAGCTGCTCACCACGGCGGCGGTGGTGAGGACGCAGGCCGTGGTGTAGGCGCGGCTGACCGGTGGGATCTGCAGGTACTCCAGCCGCAAGCTCTGGTACGCCATCTTCCCCACCGTCGCCTGCCCCCACTTCCCCTTCCGCCAGCAGGCCCAGGCGGCTGGGCGGGACGCTTTCGGCTGCCCAATCAACGCCAA
>gene=hg18_chr17_5329988_5330388_+; species=SPECIES_2; score=1.1702; 
CCCAAACCCCAGTTTCTCGAGGACCGTATCCAGTACCATGAGAAGCTGGCGCTGCAGCTGCTCACCACAGCGGCGGTGGTGAGGACGCAGGCGGTGGTGTAGGCGCGGCTGACCGGTGGGATCTGCAGGTACTCCAACCGGAGGCTCTGGTACGCCATCTTCCCCACCGCCGCCGGCCCCCACTTCCCCTTCCGCCAGTCCATCCCAGCGGCGGGGCGGGACGCGGGCTGCTATCCAATCAGCGCTGA
>gene=hg18_chr17_5329988_5330388_+; species=SPECIES_3; score=1.1702; 
CTCCAACCCCCGCCTCCCGAGGTCTGTAGCGCGGACAGACAGAAGCTGGCGCTGCAGCTGCTCACCACAGCGGCGGTGGTGAGGACGCAGGCGGTGGTGTAGGCGCGGCTGACCGGCGGGATCTGCAGGTACTCCAGCCGGAGGCTCTGGTACGCCATCTTCCCCACCGCCGCCGGCCCCCACTTCCCCTTCCGCCAGTCAGCCCCGGCGGCGGGGCGGGACGCGGGCTGTCGCCCAATCAGCGCCGC
>gene=hg18_chr17_5329988_5330388_+; species=SPECIES_4; score=1.1702; 
CCTAAGCCCCAGTTTCCTAAGGACTGTATCCGGCCCAACGAGAAGCTGGCGCTGCAGCTGCTCACCACAGCGGCGGTGGTGAGGACGCAGGCGGTGGTGTAGGCGCGGCTGACTGGTGGGATCTGCAGGTACTCCAGCCGGAGGCTCTGGTACGCCATCTTCCCCACCGCCGCCTGCGCCCACTTCCCCTTCCGCCAGTCAATCCAAGCGGTGAGGCGGGATCCTCCCTGCTGTCCAATCAGCGCCGT
>gene=hg18_chr7_76016315_76016715_+; species=SPECIES_0; score=1.54132; 
CATAGCCTGGCTAGGCGGGGTAGAGACATTTAAGACAGCCCCTAACTTGGGGGCGCGTAGGCTCATGGGAAATAGAGTCTGTTACTTGTCCTGGGACCGGTGGTCCGGGGACGGACTCCGGTGCTCCTGCGCGTGTGCACCTTCCCTGCGTGCGTGTTCGCGCATGCGCGCCGCAGCCCTCGCTTCCTGCGCCTGTTCAGGTCATCGCTTGCTCTGGTTCCCAGGCTTTGGCCTCTAGTGGCGAGAATC
>gene=hg18_chr7_76016315_76016715_+; species=SPECIES_1; score=1.54132; 
CATAGCCTAGCTAGGCGAGGTAGAGACATTTAAAACAGCCCCTAACTTGAGGGCGCGTAGGCTCACGGGAAATAGAGTCCAGTACTTGTCCTGCGACCCGGCGCCCTGGGACGGACTCCGGTGCTCCTGTGCGTGTGCACTGTCTCTGTGTGCAGGTTCGCGCATGCGCGCCACAGCCCTCGCTTCCTGTGCCGCCTCAGGTCACTGCTTCCTCTGGTTCCCAGGCTTTGGCCTCCAGTGGCGGAAATC
>gene=hg18_chr7_76016315_76016715_+; species=SPECIES_2; score=1.54132; 
CTCAGCACAGCTAGATGAGGTGGAGACATTTAAGAGGTTCCCTAATTTCATGGCGCGGAGAGTTCTGGGAAATGGAGTCTTGTATTTGTCCTGCTCCCGGGGGCCCCGGTGCGGACTCCGGCATTCCGGCGTTGGGGCTCCGGTTCTGTGTGCGTGTTCGCGCACGCGCACCGGGGCTTTTGCTTCCTGTCGTTGGCCAGGTCACCGCTCGCCCTCGTTCCCAGGCTTTGGCCTCCGGCGGCGGGGATT
>gene=hg18_chr7_76016315_76016715_+; species=SPECIES_3; score=1.54132; 
CTGAGCACGGCTCGAGGAGGTGGAGACTTTCGAGACGTCCCCTAGCGTGTGGGCGCTTGGACTCCCGGGAAACAGAGTCCGGTGTTTGTGCCGCTCCCAGGGGACCCGGGCCGCACGCCGGCGCTGGTGCGCATGTGCAGCTGGCCTGTGTGCGTGTTGGCGCAGGCGCAGCGCGGCTCTCGCTTCCTGTGCGTGCGCAGGTCACCGCTCGCCGCGGTTCCCAGGCTTCGGCCTCCGGCGGCGAGGATT
>gene=hg18_chr7_76016315_76016715_+; species=SPECIES_4; score=1.54132; 
CAAAATATGGCTCGATGATGTACAGAGTTTTAAGACGTTCCCTAACGTGTCGGCGCGTAGACTCACGGGAAAGAGAGTCCTGTGTGTGTCTGGCTCCCTGGAGCCCTGGCTCGCACTCCGGCATTGCTGCGCATGTGCATCTGCCCTGTGTGCGTGTCCGCGCACGCGCACCGCGGCCCAGGCTTCCTGTTGGTGCCCAGGTCACGGCTCGCCCTCCTTCCCAGGCTCCGGCGTCGGGCGGCGAGCATT
>gene=hg18_chr12_48350954_48351354_+; species=SPECIES_0; score=1.51688; 
GCTCTGTGCATATCCTAAACACATCCTGCCATCTGACTTTCTCCTAAGTCTGTGCCATGAAAATAGTTCTGTTGTCTCCCCTGGAAGAAGGAATGGGGAGGGGCAGCCTGTCACTGCTGTGGCAGACATCACATCCTGTCTATGCCAACTTCCTCCGCCGCTGTGGCTCATACTTCTCCACCAGGTGAACTGATGAGGAAACACTTGGTCCCTCGGTTTGAAAAACTGGGCAAAGTCACCCCCTTGGGGAGCCTGGCCTAAGAG
>gene=hg18_chr12_48350954_48351354_+; species=SPECIES_1; score=1.51688; 
GCTCTTTGCATATCCTAAACACATCCTGCCATCTGACTTTCTCCTAAGTCTGTGCCATGAAAATAGTTCTGTTGTCTCCCCTGGAAGAAGGAATGGGGAGGGGCAGCCTGGCACTGCTGTGGCAGACATCACATCCTGTCTATGCCAACTTCCTCCGCCGCTGTGGCTTACACTTCTCCACCAGGTGAACTGAGGAGGAAACACTTGGTCCCTCGGTTTGAAAAACTGGGCAAAGTCACTCCCTTGGGTAGCCCAGCCTAAGAG
>gene=hg18_chr12_48350954_48351354_+; species=SPECIES_2; score=1.51688; 
GCTCTGCACATGGCCTGAGGTCTTCCTGTCCTCTGCCTCTCTCCCACGTCTGTGCCATGAAGACAGAACAGTAGTCTCCCCTGGAAGCAGGGAAGGGGAGGGGGAGCTCGTCGTGGCTGTGGCAGACATCACATCCTGTCTACACCAACTTCCTCCGCCGCTGGGGCTCACACTTCCCCACCAGGTGAACCACTGAGAAAACGTCTGGTCCCGGGGCTTCAAAGACGAAGCAGGGTCACCACCTCTGGGAACCCAGCCTCAGAG
>gene=hg18_chr12_48350954_48351354_+; species=SPECIES_3; score=1.51688; 
GCTCTCCGCACATCTCGAGCCCTTCATGTCTTCTGCCTTTCTCCCAAGTCTGTGCCATGGAAATAGAATAGTTGTCTCCCCTGGAAGAAGACAGAGGAAGGGGGTGGCTGTCGCTACCGTGGCAAACATCACATCCTGTCTACACCAACTTCCTCAGCTGCTGCAGCTCATGCTTCCCCACCAAGTGAACTGGGAAGAAAATGTCTGGTGCCTGGGCTTTGAAGGTGGAACAAAGTCACCCCCTTTAGGAACCTAGTCTAAGAG
>gene=hg18_chr12_48350954_48351354_+; species=SPECIES_4; score=1.51688; 
GCTCTGTGCACACCCTGAGGACTTCCTGTCATCTGCTTTTCTCCCAAGTCTGTGCCATGAAAATAGTTCTGTTGTCTCCTCTGGAAGAAGGGGAGGGGAGGGGGAGCCTGTCGCTACAGTGGCAGACATCACATCCCGTCTACACCAACTTCCTCCGCCGCTGCGGCTCACACTTCCCCAACAGGTGAACTGGTGAGGAAACGTTTGGTGCCTAGGCTTCACCGACGGAGTAAAGTCACCCCCTTTGGGAACCTAGCCTGAGAG
>gene=hg18_chr4_101034430_101034830_+; species=SPECIES_0; score=12.762; 
AGGCCACCAGGCAAAGTAGCGCCAGTTACTGGGTTTCTGGGCTGCCTGGTTCTCTCCGCTGTCACTTCAGGGACAGCTTAAAGACAGGTTCCTCCTCAAGCCACCGTCACATGATTCATGACCTCGTCTGCGCTCCAGGAAGCACTTCTAAGCCGTCGCCCTACGATACGGGATTTCCGGAGGGGCCACGCGCCCCGCCCCTCCCCGCCCACGCGTCT
>gene=hg18_chr4_101034430_101034830_+; species=SPECIES_1; score=12.762; 
AGGCCACCAGGCAAAGTAGCGCCAGTTACTGGGTTTCTGGGTTGCCTGGTTCTCTCCGTTGTCACTTCAGGGACAGCTTAAAGACAGGTTCCTCCTCAAGCCACCGTCACATGATTGATGACCTCTTCGGCGCTCCGGGAAGCACTTCTACGCCGTCGCCCCACGATACTGGATTTCCGGAAGGGCCACGCGCCCCGCCCCTCCCCGCCCACGCGTCT
>gene=hg18_chr4_101034430_101034830_+; species=SPECIES_2; score=12.762; 
AAGCCACCGGGCAAAGTGGCTGCAGTTACTGGCTTTCTGGGTTGCCTGGTTCTCTGAACTGCCACTTCAGGAACAACTTTCGGACAGGTTCCTCTAAAAGCCGCAGTCACATGATTTGTGACCTCTTCTGTGCTCCCGGAAGCACTTCCAAGCCGACGCTGGGTGACTCGGGATTTCCGGGGCGGTAATAAGCCCCGGCCCACTCACGCGGTGCTCTT
>gene=hg18_chr4_101034430_101034830_+; species=SPECIES_3; score=12.762; 
CGGCTACCGAGCGAAGCGGCTCGAGTTACTGGCTTTCTGGGCTGCGGTGCTCTCTCCGCCGCAACTTCAGGGACAGTTTAAAGACAAGTTCCCCGGAAAGCCGTCGTCACATGACTTGTGACCTCCTCCGCGCTCCCGGAAGCAGTTCTCTGCCGAGGCCCGAAGACACGGCATTTCCGGGGAGGTGCCCCGCCCCGCCCCGCCCGCCCCACGCTCCC
>gene=hg18_chr4_101034430_101034830_+; species=SPECIES_4; score=12.762; 
GGTCCACCGGGCTAGGTGGCTCCAGCGACCGGGTTTCTAGGCTGCCCGGGCCTCTCAGCTGTCACTTCGGGGACAGCTTAAAGACAGGCTGCTCAGAAAGCCGTCGTCACATGACTCGTGACCTCCGCCGGCCTACAGGAAGCACTTCTACGCCCGCCCCCGGTGACACGAGACTTCCGGGCAGACGCTGCGCCCCGGCCCGGCCACGCGGTCCGCCT
>gene=hg18_chr8_21831800_21832200_+; species=SPECIES_0; score=0.911256; 
CAAAAGCTTGCCTCTTAAATCCTGAGTCAGCCTAATTGGCAGAGCCTAATTTGCATACAGAACCCTAGCTGCAAGGAGTTTGGGTAATGTAGTTTCCAGGTGCCCTACCTCTGCAAACAGGAGACCTACTAGGAGGACGGAAGTCGAAATGAATGCTGAGCACCGGTCCACTACATCCACCAAGGGTGTGATTCACTCATTTCAAACTTCAAACAGTGCTCTCAGAATCAGC
>gene=hg18_chr8_21831800_21832200_+; species=SPECIES_1; score=0.911256; 
CAAAAGCTTGCCTCTTAAATCCTGAGTCAGCCTAATTGGCAGAGCCTAACTTGCATACAGAACCCTAGCTGCAAGGAGTTTGGGTAATGTAGTTTCCAGGTGCCCTACCTCTGCAAACAGGAGCCCAACTAGGAGGACGTAAGTTGAAATGAATGCTGAGCACAGGTCCACTATATCCACCAAGGGTGTGATTCACTCGTTTCAAACTTCAAACAGTGTTCTCAGAATCAGC
>gene=hg18_chr8_21831800_21832200_+; species=SPECIES_2; score=0.911256; 
CCATGGTGAGAGTCGGACAGGCTGGGCGACTGAACTTAACTGAGCTTAACTTGCATATAGAACCCTGGCTGCAAGGAGTCTGGGTAATGTAGTTTTTAGGTGTCCTACCTCTGCGATGAGGAGACACACTCGGAGGACGAAGGTTGAAATGAATGCTGAGCACCAGTCCTCCTGATCCTTAAAGAGTGTGTGTCATTCACTACTAACATCAACCTATACTCTCAGAATTAGA
>gene=hg18_chr8_21831800_21832200_+; species=SPECIES_3; score=0.911256; 
CAAAAGCTTGCCTCCAAAATCCTCAGTGAATCTAATTGGCAGAGGCGATCTTGCATTGGGAACCCTAGCTGCAAGGAGTCTGGGTAATGTAGTTTTTAGGCGTCCTACCTCTGCAAACAGACGATGCACTAGGAGGACCCAGGTTGAAATGAATGCTGAGCACCAGGCCTCTCTGTCCACAAAGGAAGTGATTCACTCATTTTAAACTTCAAACGACAGTCTCAGAATCAGA
>gene=hg18_chr8_21831800_21832200_+; species=SPECIES_4; score=0.911256; 
CAAAAGCTTGCCTCGAAAATCTTGAGTGAACCTAACCAGCAGAGCTGACTTTGATTACAAAACCTCAGCTGCAAGGAGTCTGGGTAATGTAGTTTTTAGGTGTCCTACCTCTGCAAACAGGAGACACGCTAGGAGGAAGGAGGTTGAAACGAATGTTGAGCACCAGTCCACTCCATTCATAAAGAGTGTGATTCACTCATTTCAAACTTCAAACAATACTCTCAGAATCAGC
>gene=hg18_chr10_102737069_102737469_+; species=SPECIES_0; score=24.3901; 
TGCACATAGCGACCCAGTCCGTTGTGGAGAACGCTGGCCAAGAAGCGGCTCGGAGTCCCGCGCGCCGTCATAGCTACAGCTTGGAGGCCGCGGAGCCTAAGCACGAGGAGGGGGGCGGGACTAAATCGAGCTTCCGGTTCCGGGACGACCCCGGAGTTTTGCTTCCGAGGTCAAGGCGAGTAGTGCGGGAGACTCACGTTGCCGGCGAAGTGGGAGAGAGAAAAGTGGTAACCTGGGGCTGGGGGCCGGCGCGGCGGAGCTCGGAGTAGTAGAGCGGAGTGAAG
>gene=hg18_chr10_102737069_102737469_+; species=SPECIES_1; score=24.3901; 
TGCACGTAGCGACCCAGTCCGTTGTGCAGAACACTGGCCAAGAAGCGGCTCGGAGTCCCGCGCGCAGTCATAGCTACAGCTTGGAGGCCGCGGAGCCTAAGCGCGAGGGGGTGGGCGGGACTAAATCGAGCTTCCGCTTCCGGGACGACCCCGGAGTTTTGCTTCCGAGGTCAAGGCGAGCAGTGCTGGAGACTCACGTTGCGGGCTAAGTGGGAGAGACAAGAGTGGTAACCCGGGGCCGGGGACCGGCGCGGCGGAGCTCGGAGTAGTAGAGCGGAGTGAAG
>gene=hg18_chr10_102737069_102737469_+; species=SPECIES_2; score=24.3901; 
TGCACGTAGCGACCCAGCCCGTTGTGCAGGACACTCGTCAGGAAGCGGCTCGCGGTCCCGCGGGCAGTCATGGCCACAGCTCTCCAGTCGCCAAGCCGGGTCTCGCGGATGGAGGCGGGACGAACCAGAGCTTCCGCTTCCGGGGCACTAGCGGAGTTTTGCTTCCGAAGTCACGGCTAATGTCGCGTGTGACCCATGTTGCAGGCGACAGGGGTTAGACGAGAGTGGTGACCCGGGGCTGGGGTCAGGAGCGGCGGAGCTCCTAGCCGTGGAGCCGAGGAAGC
>gene=hg18_chr10_102737069_102737469_+; species=SPECIES_3; score=24.3901; 
TGCACGTACCGGCCCAGCCCGTTGTAGAGGACACTGGCCAGGAAGCGGCTCGGGGTCCCGCGCGCCGTCATAGCCACGGCGCTCCGGCAGCCCAGTCGAGCTTGGAGAGCGGGGGCGGGACAAAGCCAAGCTTCCGGTTCCGGGACACCCGAGCAGTTTTGCTTCCGCGGTCACCGCGGGAGGCGCCAGTGACCCACGTTGTGGGCTAGAGTGGCGAGAGGAGGGTAGTGAGACGCGGTCAAGGTTGCGAGCAGCATACGTTCTGGCAGTAGCGCCGAGGGAGG
>gene=hg18_chr10_102737069_102737469_+; species=SPECIES_4; score=24.3901; 
TGCACGTAGCGACCCAGGCCGTTGTGAAGGATACTGGTCAGGAAGCGGCTCGAGGTCCCGCGTGCCGTCATGGCCACAGCTCCCAGGCAGCGGAGCACACTCTCGAGGGTGGGGGCGGGACTAACCAGAGCTTCCGGTTCCGGGGCACTCGTGGAGTTTTGCTTCCGAGGTCACGGAGAACGGTGCGTGTGACCCACGTTGCGCGCGATAGCGCTGAGAGAAGAGTGGAGACGCGGGGCCAGGGTCGGGAGCAGCGGAGCTTCTTGTAGGAGAGCGGAGGGAGG
>gene=hg18_chr7_149991833_149992233_+; species=SPECIES_0; score=1.32877; 
ATCTGAGGGGACATGGCCCCAATTCAACTCTGTCCTGTGTGGAAACCACACTGTATGTGAAGGTGAGAAACAGATGGAGGAGGTGAGACAGAAATGAAGTAGTGTTGCTGCATACAGGTAATTTACAATCAGTCTTGCCATATCTTGAGAAGGTTCTGGGAAATGGGCTCACATCAGTTGTAGACACAGACCTCCTG
>gene=hg18_chr7_149991833_149992233_+; species=SPECIES_1; score=1.32877; 
ATCTGAGGGGACAGGGCCCCAATTCAACTCTGTCCTGTGTGGAAACCACACTGTATGTGAAGGTAAGAAATAGATGGAGAAGGTGAGACAGGAATGAAGTAGTGTTGCTGCATACAGGTAATTTACAATTAGTCTTGCCATATCTTGAGAAGGTTCTGGGAAATGGGCTGACATCAGTAGTAGACACGGACTTCCTG
>gene=hg18_chr7_149991833_149992233_+; species=SPECIES_2; score=1.32877; 
ATCCAAAGGCACATGGCCCAAACTTAACTCTCTCCTGTGAAGTGGCCATACATTTTGTGAAGGGAAGGAAATGGTGGAGGAGTTGAGGTAGAAACGAGGTAATGTAGCTGCACACAGATAAGTGACAAGTCTGGTTGCTACCATGTGAGACAGTTCTGGGAAATGGCCTAACCTCACTTGTACACACAGACTTCCTG
>gene=hg18_chr7_149991833_149992233_+; species=SPECIES_3; score=1.32877; 
CTCCAAGTGCCAATGGCCCAAATCCAGCTCTGTCCTGTGAGGTGACCATGCATTCTGTGAAGGGAAGGCAGAGATGGAGGAGGTGAGGTACGAATGAAAATGTGTTGCTGCACCTAGACAAGTGACAAATATCGTTCTTACCATTCGAGACGTTTCTGGGAAATAGGCTGACATCGAGTATATACACAGACTTCCTG
>gene=hg18_chr7_149991833_149992233_+; species=SPECIES_4; score=1.32877; 
ATCCGGGGTCCGGGGGTCCAACTTCAACTCTATCCTGTGAAGTGACCACACATTATGTGAGGGGAAAGGAAAGGTGGAGGAGGTGAGACCGGGATGAGGCAGTGTTGCTGCCCCCAGGGAGGCCACAACCAGCCTTCTCATAATTTGAGCCAGTTCTGGGAAATAGTCCAACATCAGCTGTGGACACCGACTTCCTG
>gene=hg18_chr20_34634942_34635342_+; species=SPECIES_0; score=1.52644; 
GCACCGCCGGCAGGACACTGTGCGGGGCGCGAAGTGACAAAAGTCAGGATTTGCAGAAGTTCCCCTCGGTACGACCCCCACCCCGGCAAGGAGCACAGTAGGCGCTCCGGAAACGCCCTCCACGAGGAGGGCCGGGCCACTTCCTGCCCCCGAGCGGGCTCTGGCTCCCACCGCCGCTATGGGAGGCCATGCAGCATTCCTGAGGTGGGCGCAGGAACCGCGGCCCCGCCCCCTCCGGCGCGCTGGGCGGGGCGAAGCCCCTCGGCGC
>gene=hg18_chr20_34634942_34635342_+; species=SPECIES_1; score=1.52644; 
GCACCGCCGGCAGGACACTGTGGGGGGCGCGAAATGACAAAAGTTACGATTTACCGAAGCTGCCCTCGGTACGGCCCCCACTCCGGCGAGGAGCTCAGTAGGCGCTCCGGAAACACCCTCCACGAGGAGGGCCGGGCCAATTCCTGCCCCCGAGCGGGCTCTGGCTCCCACCGCCGCTCTGGGAGGCCATGCAGCATTCCTGAGGTGGGCGCAGGAACCGCGGCCCCGCCCCCTCCGGCGCGCTGGGCGGGGCGAAGCCCCTCGGCGC
>gene=hg18_chr20_34634942_34635342_+; species=SPECIES_2; score=1.52644; 
AACCCGCCGGCGGGAGACGGTGGAGGGAACAGACTAACAAACGTTAAGATCTGCATGACTTCTCCTCATTACGGCCCCCACCCCAGCGTGGGGCACAGTAGGCGCTCCGGAAACGCTCTCCGAAAGGAGGAACGGGCCACTTCCTGCCCCCAAGCGGACCGTGGGTCCCAGCGCTCCTCTCCGAGGCCATGCGGCATTCCGCAGCAGCACGCAGAAATTTAAAAATTTGTCTTCTTAGCCAGTTGGGAAATTCATTTCCTCTCTGAGC
>gene=hg18_chr20_34634942_34635342_+; species=SPECIES_3; score=1.52644; 
GCACCGCCGGCGGGAGAGGGCGCGGGGAGCGGCCCCACAAACGTCAGTTTCTGCGGGACATCTCCTCTGGACGGCCCCCGCCCCGGCGCGGGGCACAGTAGGCGCTCCGGAAACGCTCTCGGAGAGGAGCAACGGGCCACTTCCTGCCCCCGAGCGGATTCTGGTTCCCACCGCTCCTCTTCGAGGCCATGTGGCATTCCTGAGGTGGGCGCAGGAACCGCCGCCCCGCCCCCTCCGGCGCGGGGGGCGGGACGAAGCCCCCGGCCGC
>gene=hg18_chr20_34634942_34635342_+; species=SPECIES_4; score=1.52644; 
ACAGCGCGGGCGGGAGACGGCACAGGGAGGGGACTTACGGACGTCAGGATTTGCATTACTTCTCCTCAGTCCGGCCCCCACCCCAGCGTGGAGCACAGTAGGCGCTCCGGAAGCGCTCTCCGAAAGGACGCGCGGACCACTTCCTGCCCCCGAGCCGACTCTGGTCCCCACCGCTCCTCTCCGAGGCCATGTGGCATTCCTGAGGTGGGCGCAGGAACCTCCACCCCGCCCCCTCCGGCGCGGTGGGCGGGGCGAAGCCCCTCGCCGC
>gene=hg18_chr14_74249379_74249779_+; species=SPECIES_0; score=15.4502; 
GTCCTGGGAAGGGCGCAGCACCAGCAGGACGGCTCCCCACTCTCCCAGAGTTGGTCTCCACCCGCTGGGAACCGGCTCGGGGGATTGCCCTTTCCCCAAGGAGTTTCCGCTTCCGGGCTATCCTTTGCCGGAAGCAGTATGTGAATGACGTAAAGTATTGCGCCGTTGGTGATTACGGAAGAACCAGGAGTTTGGCGTGACCATGGTGAGAGAAGAGTCCAAGAAGGGACGTTATCAGGCCACTTTTTGGTGGAGAAGGAGGTAGTAGACCG
>gene=hg18_chr14_74249379_74249779_+; species=SPECIES_1; score=15.4502; 
CTCCTGGGAGGGGCGCAGCACCAGCAGGACGGCTCTCCACCCTCCCAGAGTTGGTCTCTGCCCGCTGGGAACCGGCTCGGGGGTTTGCCGTTTCCCCAAGGAGCTTCCGCTTCCGGGCTATCCTTTGCCGGAAGCAGTATGTGAATGACGTAAAGTATTGCGCCGTTGGTGATTACGGAAGAACCAGGAGTGTGGCGTGACCATGGTGAGAGAAGAGTCCAAGAAGGGATGTTATCAGGCCACTTTTCGGTGGAGAAGGAGGGAGTAGACCG
>gene=hg18_chr14_74249379_74249779_+; species=SPECIES_2; score=15.4502; 
ACTCTGGGAGGCGTGCAGCACCAGCAGTACGGCCCTAGACCCTCCCAGTACAGATCCCAGCCCGCTGGGAACCCGCTCTGGGCTTTTCCGTTTCCCAAAACGGCTTCCGCTTCCGGGCTAGCCTTTGCCGGAAGTGGCGTACGGATGATGCAACGAGCCGCGCCGCCGGTGATTCCGGAAGAAACAAGAGCGCGGCGTGAACATGGTGAGGCCCCGGTCCGAGAACGGGCATTGTCAGACCACGTCTAGGAGGAGATTGAGGGAGTGGCCTT
>gene=hg18_chr14_74249379_74249779_+; species=SPECIES_3; score=15.4502; 
GCCCGGGGCGACGCGCAGTACCGGGACGACGGCTCAAGATCCTCCCAGTACAGATCTCGGTTCGCTGGGAACCGGCTCCAAGCTCTTCCGTTTCCCAAAGCGGCTTCCGCTTCCGGGCTAGCCTTTGCCGGAAGCAGTATTTGGATGACGCAAAGTGTCGCGCAGTCGGTGATTCCGGAAGAAACAAGAGTGCGGCGTGAACATGGTGAGGGGAGGGTCGGAGAAAGGGTTTTGTCGCACCACGTTTTGGAGGAGATGGAGCCAGTATCCCT
>gene=hg18_chr14_74249379_74249779_+; species=SPECIES_4; score=15.4502; 
GCCCCGGGAGGCGCGCAGCGCCGGCAGACCGGCCCTCGGCCCTCCCAGTACAGCTCTCAGCTCAATGGGAACCGGCTCCGGGATTTTCCGTTTCCCAAAGCGGCTTCCGCTTCCGGGCTATCCTGTGCCGGAAGCAGTATGCGCATGACGCGTAGAGTCGTGCTGTCGGCGATTCCGGAAGAAACAAGAGTGCGGCGTGGACATGGTGAGAGGGCAGTACCTGGAGGGACGTTGTCTGGCCACGTTTTGGCGGAAATTGAGGGAGTAGCCCT
>gene=hg18_chr5_78943819_78944219_+; species=SPECIES_0; score=11.4721; 
AACTTGCGCCTGCGCATTCAAGCAGCGCCGGGGTGGGAGGGAGGCGGCCACCGGAAGTGTGACCTTTCGCTCCCCGCTGCCTATTCTCATCCGGGTCACGTCGGTCTTCCGGGTGTCTTTGACAGGGTTTTCTACGCCGCTTTTTCGGCGACTTTTTGCTCTTCCGCTTTTTGCCACCGCCCCCAACCTTCTATATCCTTGCAGCCCCTACCTTTTCTTGTGTTGCTCCTCCCC
>gene=hg18_chr5_78943819_78944219_+; species=SPECIES_1; score=11.4721; 
AACTTGCGCCTGCGCATTCACGCAGCGCCAAGGCGGGAGGGAGGGCGTTACCGGAAGTGTGACCTCTCGCTCCCCGCAGCCTATTCTCATCCGGGTCACGTCGATCTTCCGGGTGTCTTTGACAGGGTACTTTACGCCGCTTTTTCTGCGACTTTTTGGTCTTCCGCTTTTTGCCACCGCCCCCAACCTTCTAAATCCTTGCGGCTCCTATCTTTTATTGTGTTACTCCTCCCC
>gene=hg18_chr5_78943819_78944219_+; species=SPECIES_2; score=11.4721; 
AGCGAGCGCCTGCGCATTCGAGCCGAGCCCAGGAGTGAGCGAGGCCGTTGCCGGAAGTATGACCTCCCGCTGCCTGTTCGCTGTTTCCATCCGGGTCACGTCGGTCTTCCGGGTATTTCCGATAGGGCTTTCTACGCCTCTTTTTCGGTTTCTTTTTAGTCTTCCGTCTCTTGCCACCGCCCCTGAGCTCCCACACCCTTGCCGGCCCTGCCTTTTCTTGTGTCGCTCCTCCCT
>gene=hg18_chr5_78943819_78944219_+; species=SPECIES_3; score=11.4721; 
AGCAGGCGCCTGCGCACTGCAGCCGCGCCCGGGAAGGGGCGAGGCGGCCGCCGGAAGTGTGACCCCTGGCTCCCGGCGCGCGGTTCGCATCCGGGTCGTGGCGGCCTTCCGGGGGCTCCTGACAGGGCTTCCTACGCCGATTTCTCGGCGACTTTCGGGTCTTCCGCTTCTTGCTCCCGCCCCGCACTCGCCACACGCTGGCCGGCCCTGAGTCCTCCGGAGTCGCTCCTCCCC
>gene=hg18_chr5_78943819_78944219_+; species=SPECIES_4; score=11.4721; 
AGCGTGCGCCTGCGCATTGGAGCAGAGCCTAGGCGAGGGCGAGGCGGCTGCCGGAAGTGTGACCTCCTGCTCCCTGCTCGCTGTTCCCATCCGGGTCACGTCGGTCTTCCGGGTGTTTCTGACAGGGCTTTCGACGCCGCTCTTTCGGCGACTTTTTGGTCTTCCGCTTCTTGCCACTGCCCCCAACCTCCCACCTCCGTGCTGCCCCTGCCTGTTGTCGTGTCGCTCCGCCCG
>gene=hg18_chr1_181025213_181025613_+; species=SPECIES_0; score=0.961854; 
CGGGCACCCGGCCGCCACTCCTGTGCAAAACGTTTCCGGCAGCGCGGCTGGTGCGGCGCGGGGGAACAAGCGAGGCT
>gene=hg18_chr1_181025213_181025613_+; species=SPECIES_1; score=0.961854; 
CGGGCACCCGGCTGCCACTCCTGTGCAAAACGTTTCGGGCGGCGCGGCCGGTGCGGCCGGGGGGAACGAGCGAGGCT
>gene=hg18_chr1_181025213_181025613_+; species=SPECIES_2; score=0.961854; 
CGGGAACCCAGGGGCAACTCCTGTGCGCCCGGCCTCGGGCGGCGCGGCGGGGGGAGCCGGAGGCAGCGCGCGCGGCT
>gene=hg18_chr1_181025213_181025613_+; species=SPECIES_3; score=0.961854; 
CGGGAACCGCGGGGCCGCTCAGGTGCTCGCAGCCCCGGGCCTCGCCACAGAGGGAGCCGAGGGAAGGGCGCGCGCCT
>gene=hg18_chr1_181025213_181025613_+; species=SPECIES_4; score=0.961854; 
CGGGCACCGAGGTGCAACTCCGATGCATAACGTCTCGGGCGTCGCAGCGGGGGGGGCCGGCCGCAGCGCTCGCTGCT
>gene=hg18_chr4_184664302_184664702_+; species=SPECIES_0; score=5.02069; 
GAGTCCGAATCGGGGTTTGCAGCATGTTGTGATGTTTCCACTCTCCCAGTCAATCAGGACGGCGACAGCAGCTCGGACCGTCGCGGATCCTGGCTCCGCGTAGGTTCCGGGACATGTGTCACTTCCGGGCTTCAGGAGGAAGTGGTTGGTTGACTGGGCAACCGCCTGGCGTCCCCGAGCCCCTCCTTCTCCGACTTTAAGTGTGGAGGCGAAACCACCCTTTGCCGGCCGACCCGGGAACCCGGGACAGAATCCTTACAGTGTTACCACCTACTA
>gene=hg18_chr4_184664302_184664702_+; species=SPECIES_1; score=5.02069; 
GAGTCCGAGTCGGGGTTTGCAGCATGTTGTGATGTTTCCACTCTCCCAACCAATCAGGACGGAGATAGCAGCTCAGAGGGTCTCGGACCCTGGCTCCGCGTAGGTTCCGGGACATGTGTCACTTCCGGGCTTCAGGAGGAAGTGGTTGGTTGACTGGGCAACCGCCTGGCGTCCCCAAGCCCCTCCTTTTCCGACTTTAAGTGTTAAGGCGAAACCACCCTTTACGGGCCGACCCGGGAAGCCGGGACAGAATCCTTACAGTGTTATCACCTACTA
>gene=hg18_chr4_184664302_184664702_+; species=SPECIES_2; score=5.02069; 
CAGTCAGCGTTGGGATTCGGGACACGTTGTGAATTTTCGACTCCCCCAATCAATCACGACAGAAACAGCCTCCGGGACCGTCGCCGATCCCGGCACCGCGTAGGTTCCGGGCCCTGCGTCACTTCCGGGTCCCCTAAGGGTGTGACTGGTTGACTGGGCAACCGCCTGGCGTCTCGGAGTCCCTCCTTCGCCGAGTTTAAATGCTGTGGCAAAACCGCCCTTTGTGGTCAGACCCAGACAGCTAGGACAGAATCCTTACAGAGCTGTTATTTGTCA
>gene=hg18_chr4_184664302_184664702_+; species=SPECIES_3; score=5.02069; 
GGGTCAGTGCTGAGGTTTGGGACGTGTTGTGGTTTTTCGACTTTCTGAACCACTCAGGACGAAGACAGCTACCGGGATCATCGCGGACCCTGGTCCCGCGTAGGTTCCGGGGCTTGCGTCACTTCCGGGCCCCAGGCGGAAGTGGGTGGTTGACTGGGCAACCGCCTGGCGTCCCCGGGTCCCTCCTTCGGCAAGTTTGAGTGATGAGGCAAAACGACCCTGCGTGGTCAGACCCGGGAACCCAAGGCAGAGTCCCGACAGAGCCACCATTTAGTA
>gene=hg18_chr4_184664302_184664702_+; species=SPECIES_4; score=5.02069; 
CAGTGAAGGGTGGGGTTTGGGACATGTTGTGATTTCTCGGCTCGCCCAACCAATCACGACGAGGACCGCTACGGGGACCGGCGCTGACCCTGGCCGCGCGTAGGTTCCGGACCGTGCGTCACTTCCGGGCTCCGGGAGGAAGTGGGTGGTTGACTGGGCAACCGCCTGGCGTCCCTGGGTCCCTCCTCAGCCAACTTTAAGTGATGAGGCAAAACCACCCATTGTGGGCAGACCCGAGAAGCTAGGCTAGAGTCCTTACAGAGATATCATTTCCTC
>gene=hg18_chr18_3251900_3252300_+; species=SPECIES_0; score=5.25745; 
GGCAATTAAGACCCCGGCCGTGTGCGTCGGCCTGCCCCGCCCGGACACAGACCGCGCCCGGGCGCGAACACTCAGGCACCCCGTTCCACTTGGTCCCGCCGCGCTTCCGCTCCGCCCCTTCAGGCAGGAAGTGTCGGCGCCACTGTCCGGCCCTTCGCTTCGTGTCTCGCGCAGGGCGGCCTGGTGTTTGGCGTCGGTGAGTCGCGCTC
>gene=hg18_chr18_3251900_3252300_+; species=SPECIES_1; score=5.25745; 
GGCAGTTAAGACCCCGGCCGTGTGCCTCGGCCCGCCCAGCCCTGACACAGACCGCGCCCAGGCGCGAACACTCTGGCACCCCGTTCCACTTGGTCCAGCCGCGCTTCCGCTCCGCCCCTTCAGGCAGGAAGTGTCGGCGCCACTGTCCGGCCCTTCGCTTTGCGTCTCGCGCAGGGCGACCTGGTGTTTGGCGCCGGTGAGTGGCGCTC
>gene=hg18_chr18_3251900_3252300_+; species=SPECIES_2; score=5.25745; 
CACAGCGGAAACCCAGGCCGCGGTGGTCGGCTCGCCCCGCGCGGACAAGGAGAGTGGCGGAGCGAGAACCGTGGCGCGTCCCTTCCCAATTGGGTCCGCCGCGCTTCCGGTCCGCCTCCCGAGGCAGGAAGTGCCGGTGCAGCTGTCGCGCCCGTACCCTCGCGTCCTGTGCAGCCCGGCCTGGTGTCCGGCCGCGGTGAGTGGCGCTC
>gene=hg18_chr18_3251900_3252300_+; species=SPECIES_3; score=5.25745; 
CGCCGCCGGAGCCCGGGCTGTGTTCGTCCGCCCGCCCCGCGCGCCCCCGGCCCGCTGCCGAGCGGCAACCCCGCCGCATCCCGTCCCAGTTGGTCCAGCCGCGTTTCCGGCCCACCTCTCCAGGCAGGAAGTGCCGGCGCCGCCGTCGCGCCCGTCGCCCCGCGTCCCGTGCAGCCGGGCCTGGTGTCGCGCGTCGGTGAGTGGCACTC
>gene=hg18_chr18_3251900_3252300_+; species=SPECIES_4; score=5.25745; 
GACAGCTAGCCCCCGGGCTGCGCTCGGCGGCCCGCCCCTCGCGCCCACAGCCGTCGCCTGAGCGAGAGCCCCGGCGCGACTCGTCCCACTTGGTCCCGCCGCGCTTCCGGTCCGCCTCTCGAGGCAGGAAGTGCCGGGGCTGCTGTCCCTCCCGTAGCCTCGCGTCGCCTGCAGCGTCGGCTGGTGTCTGGCGGCGGTGAGTGGCCCTC
>gene=hg18_chr12_73217662_73218062_+; species=SPECIES_0; score=2.07933; 
AGTCATACATTCATCCTGTTCTTTCATAAACTCAAACGCTCTCAAAGCAGCAGCGCGTTGAGAAGCCCAGAGTCTGCGCGGACCAGTGCGCAGGGGCGGAAGCGGAGAGGCGGGGCTAGGACAGGAGCGGAAGAGGCCCAGGAGCGGTGGCGCGACGGTGGCGGTGAGTCCTGGCAGGCGCAGCTGAAAGGCCCGCAACCCGGGAAACGTCAAAACAAACAGAAGGCTTGGGTC
>gene=hg18_chr12_73217662_73218062_+; species=SPECIES_1; score=2.07933; 
AGTCGTACATTCATTGCGTTCTTTCACAAACTAAAACGCTCTCAAAGCCGCAGCGCGCTGAGAGGCTCCGAGTCTGCGCAGACCACTGCGCAGGAGCGGAAGCGGGGAGGCGGGGCTAGGACAGGAGCGGAAGAGGCCCCGGCGCGGTGGCGCGACGGTGGCGGTGTGTCCTGGCAGGCGCAGCTAAAAGGCCCGCAACCCGGGATACGCCAAAACAAACAGAAGGCTTGGGTC
>gene=hg18_chr12_73217662_73218062_+; species=SPECIES_2; score=2.07933; 
AGTCTAACACTTAGTTTCTTCTATCTTCCTGAACGCCACTTGCCAGGCAGCTGCGCGCAGGGAAGCCCCGCGTCTGCGCGCGCCCGTGCGCAGGAGCGGAAGTGGGGAGGCGGGGCTAAGGCAGGAGCGGAAGAGACCGCGGCGCGGAGGCACCACCGCGGCGGTGAGTCCCGGCAGCCCGAGCTGCACGTCCCAGCCCCGGGGAGACGCCGGAAAAAACGGAAGGCCTGGGCT
>gene=hg18_chr12_73217662_73218062_+; species=SPECIES_3; score=2.07933; 
AGCCGCGCGCTGGGGGGGTCCTGCCCGGGAGCCCGCGGCCGCCCCGGCCGCTCCGCGCCTTCCAGCCCCGGGCCTGCGCCGGCCAGTGCGCAGGAGTGGAAGTCGGGGGGCGGGGCTGCGGCTGCGGCGGAAGAGGCCGGGGGGCGGCGCCGCGTCCGCCGCGGCGGGTCCGAGCGGCGCGAACTCACGGTCCCAGCCCCCGGGAGGCGCCGCGACGCAGCGAAGGCTCGGGCT
>gene=hg18_chr12_73217662_73218062_+; species=SPECIES_4; score=2.07933; 
AGCCGCATACTGTAGCTCTTCTTTCACACACTCCGAGGCTTTCCCGGCAGCTGCGCGCCAGGATGCCCGGAGTCTGCGGAGGCCAGTGCGCATGAGCGGAAGCAGGGAGGCGGGGCTAAAACAGGAGCGGAAGCGACCGGGGTGCGGTGGCGCGGCCGCGGAGGTGAGACCGGGCGGCCCGAGCGAAGAGTCACAGGTCCCGGGAGACGCAGAAAGTCACGGAAGGCTCGGGTT
>gene=hg18_chr20_29726341_29726741_+; species=SPECIES_0; score=6.11371; 
CCATATTCTGAGCCAGGGCCATGGCCCTGGGTCTGTCAAGGAGGGTAAAGTAGCCTGAGGCATCAGCTGAATGAATAAGCACTGGCTCCTGCCAGCTGAGGGGAACTGGTGCCACAGGAAAAGGATGTGACGAAGACCAGGAGGGAAAGTGAAACCCTTCCGTCCTGGCTTCAGTGAGGAACAAGTGCCTGTGCCAGACGAACCCTTCCTTCCTCTTGGGTGACTCTGGAGGGCCCAGGCCCATTGCTTCCTTCCTGCTTGGTTATTTCAGGAAAGAGGTAGGTGGAG
>gene=hg18_chr20_29726341_29726741_+; species=SPECIES_1; score=6.11371; 
CCATATTCTGGGCCAGCGCCATGGCCCTGGGTCTGTCAAGGAGGGTAAAGTAGCCCAAGGCATCAGCTGAATGAATAAGCACTGGCTCCCGCCAGCTGAGGGGAACTGGTGCCACAGGAAAAGGATGTGACGAAGACCAGGAGGGAAAGTGAAACCCTTCCGTCCTGGCTTCAGTGAGGAACAAGTGCCTGTGCCAGACGAACCCTTCCTTCCTCTTGGGTGACTCTGGAGGGCCCAGGCCCACTGCTTCCTTCCTGCTTGGTTATTTCAGGAAAGAGGTAGGTGGAG
>gene=hg18_chr20_29726341_29726741_+; species=SPECIES_2; score=6.11371; 
TCATATTCTGGGCCAGGCCTATAGCCCTGGGTCCCTCTTAGAGGAGAAGGTGGCCTGAAGCACCAGCTGAATGAATGAGTTCTGGCCCCGGCCAGCTGAGGGGAACTGGTGCCACAGGAAAAGGATGTGACGAAGGCCAGGAGAGAAAGTGAAACCCTTCCGTCCTGGCTTTAGCGGAGAACAAGCACCGCTGCCAGACGGGCCCTTCCTTCCTCTAGTGTGACTCTGGAGAGCCCAGGCCCACTGCTTCCTTCCTGCTTGGTTATTTCTGGAAAGAGGTAGGTGGAG
>gene=hg18_chr20_29726341_29726741_+; species=SPECIES_3; score=6.11371; 
TCATATTCCAGGCCAGGGCTATAGTCCTGAGTCCCTCTAGGAGGGGAAGGTTGCCCGAGGCACCAGCTGAATGAATGAGCTCTGGCCCCAGCCAACTGAGGGGAACTGGTGCCACAGGAAAAGGATGTGACGAAAACCAGGAGGGAAAGTGAAACCCTTCCGTCCTGGCTTCGGCGGGGAACAAGTGCTTGTGCCAGACGGGCCCTTCCTTCCTCTAGGGTGACTCTGGATGGCCGAGCCCCACCACTTCCTTCCTGCTTGGTTATTTTGGGAAAGAGGTAGGTGGAG
>gene=hg18_chr20_29726341_29726741_+; species=SPECIES_4; score=6.11371; 
TCATATTCTGGGCCAGGGCTACAGCCCTGAGTCCCTCTAGGAGGGGAAGGTGGCCTGAGGCACCAGCTGAATGAATGAGCTCTGGCCCCAGCCAGCTGAGGGGAACTGGTGCCACAGGAAAAGGATGTGACGAAGATGAGGAGGGAAAGTGAAACCCTTCCGTCCTGGCTTCAGTGGGGAACAAGTGCCTGTGCCAGACAGGCTCTTCCTTCCTCTAGAGTGACTCTGGAGGGCCCAGGCCCACCGCTTCCTTCCTGCTTGGTTATTTCGAGAAAGAGGTAGGTGGAG
>gene=hg18_chr1_201918479_201918879_+; species=SPECIES_0; score=2.21978; 
TTCCTTCCTGACGTCTACTACTACAGTTGCTGGTTGTTGCTAAGGTTGCTGCCATGGTAACATGCACATCCTGTTTACACCTTCATCTGGGCAAGTTGGTCTAAGCTAGGAACCTACCTACCCTGGACAACTACTATCATCACCACCTGGGGACACCAATCATCGTGACACGGAGTCCACCTTCCACTCAGTTCCCCCATCCTCTTCCTCCTCTCGCTGCCAGACTTCATACGGAAGAAAGGATCTAGACTTCGGACTACTCGAGCAAGATATATTCAATCT
>gene=hg18_chr1_201918479_201918879_+; species=SPECIES_1; score=2.21978; 
TTCCTTCCTGATGTCTACCACTACAGTTGCTGGTTGTTGCTAAGGTTGCTGCCATGGTAACATGCACATCCTGTTTACACTTTCATCTGGGCAAGTTGGTCTAAGCTAGGAACCTACCTATCCTGGACAACCACTATCATCACCACCTGGGGACACCAATCAACGTGACACGGAGTCCACCTTCCACTCAGTTCCCCCATCCTCTTCCTCCTCTCGCTGCCAGATTTCATACAGAAGAAAGGATCTAGACTTCGGACTACTCGAGCAAGATACATTCGATCT
>gene=hg18_chr1_201918479_201918879_+; species=SPECIES_2; score=2.21978; 
GTTCTTCCTGCCATCTGCCACTGCAGTTGCTGGTTGTTGCTAAGGTTGCCTCCATGGTAACATGCACATCCTGTTTATCCCGCCATCTGGGAAAGTTGGTCTAAACTAGGAACCTACCTACCCTGGACAACTGCTTCCATCACCACCTGGGGACACCAGTCATCGTAACACGTGGTCCGGCTCACACTCAGTTCCCCCCTCCTCTTCCTCCTTTGGCTGACAAGCTTCATACACAAGAAAGGACCTGGACCACAGGCTGCTCAAGCAAGATTTAGTCAGTCT
>gene=hg18_chr1_201918479_201918879_+; species=SPECIES_3; score=2.21978; 
TTCCTTCCTGCCGTCTACCACTGCAGTTGCTGGTTGTTGCTAAGGTGACCTCCATGGTAACATGCACATCCTGTTTACACCTCCATCTGGGCGAGCTGGTCTAAGCTAGGAACCTACCTACCCTGGACAACCACTTCCATCACGGCCCGGGGACCCCAATCCTCGTGTCGCGTGGTCCGGCTTCCACTCAGTTCCCCCGTCCTCTTCCTCCTCCCGCTGCCGAGCTCCCCACCCAAGAAAGGATCGGGGCAGGAGGCCCCTCACGCAGGATAGAGTCCATCG
>gene=hg18_chr1_201918479_201918879_+; species=SPECIES_4; score=2.21978; 
TTCCTTCCTGCCGTCTACCACCGCGGTTGCTGGTTGTTGCTAAGGTTGCCTCCATGGTAACATGCACATCCTGTTTACACCTCCATCTGGGCAAGTCAGTCTAAGCTAGGAACCTACCTACCCTGGACGGCCGCTTCCATCGCCACCTGGGGACACCAATCATCGCGACGCGTGGTCCGGCTTCCACTTGGCTCCCCCATCTTCCTCCTCCTCTCACTGCCAAGCTTCGTACGCAAAGTAGGATCTGGGCTTGAGGCTGCTCAAGCAAGATCCAGTCGATCT
>gene=hg18_chr19_60355155_60355555_+; species=SPECIES_0; score=2.59198; 
AGTATCTAGTTCTGGAGCACTTCCTGTCTTTTCAATAATCCCTGCCAATTTTCCCAGCACTTCCTGTCTCCCCATGTACTTTCTGTCTTTCCCATCCACTTCCTGTCTCCCTCATGCACTTCCTGCTTTCCCCTCCATCCTGTCTCCCTGACTTCTGTCTCTTATTAAGT
>gene=hg18_chr19_60355155_60355555_+; species=SPECIES_1; score=2.59198; 
AGTGTCTAGTTCTGGAGCACTTCCCATCTTTTCAATAATCCCTGCCAATTTTCCCATAACTTCCTGTCTCCCCATGTACTTTCTGTCTTTCTTATCCACTTCCTGTCTCCTTCCTGCACTTCCTACTTTCCCCTACATTCTGTCTGTATGACTTCTGTCTCTTATTGAGT
>gene=hg18_chr19_60355155_60355555_+; species=SPECIES_2; score=2.59198; 
AGGGTCTAGTTCTGGAATACGTCTTATCCCCTCAGCAATCTTTTCCAATATGCCCTGCACTTCCTATCTCCCCTTGGATTTCCTGTCTCCCTCCTGCACTTCCTGTCTCCCTCCTGCACTTGCTCCTCACTCATATATCCTGTCTCCATGACTTCTGTCTTCTGTTCTGC
>gene=hg18_chr19_60355155_60355555_+; species=SPECIES_3; score=2.59198; 
GAGATCTGCTTCTGGAAGGCTTCTCATCCCCTCAGCGATCCCATCAAATTGCCCATGCACTTCCTGGCTTCCCTTCTACTTTCTGGCTTCCCCTTGCACTTCCTATGCCCCTCCTATACTTCCTATGGGGACTTACATCTTCTCCCCATAACTCCAGTCCCCTCTTGAGC
>gene=hg18_chr19_60355155_60355555_+; species=SPECIES_4; score=2.59198; 
AGGATCTCGCTCAGGAACACTTCTTGTCCCCTCCACAATCCCTTCCAATTTGCCCTGCACCTCCTGTCTCCTCCTACACTTCCTGTCTCCCACCTGCACTTCCTGTCTCCCACGTACACTCCCTACTCCTTCATACATCTTCCTTTATTGACGTCTCACTCCTTTTATGC
>gene=hg18_chr11_63841431_63841831_+; species=SPECIES_0; score=20.3303; 
GCGGGTACCTGGAGGCGCAGGGGGAAGCCACGGGACCCCACCCCCCGCACATGCGAGCTCAGCAGATTGTGGGTAAGCAGTTTCATGTCGCCGCACAAACTCTCGCCAGGCCGGAACCGGAAAAAGGCGTCTCCGCGCCTCACTTCCGGGGATGCTCCTCTCGATGCTATTGGATAGCCAGGAGAACCGGAAGTGGCGAACTTGCTGGACTTCTCGTGTTGTGGGAGCTGAGGTTGTCGGGTCACGCGCCGCTACCGGAAGCGTCC
>gene=hg18_chr11_63841431_63841831_+; species=SPECIES_1; score=20.3303; 
GCTGGTACCTGGAGGCGCAGGGGGAAGCCACGGGACCCCACCCCCCTCACATGCGAGCTCAGCAGATTGTGGGTGAGCAGTTTCATATCGCCGAACAGGCTCTCGTCAGGCCGGAACCGGAAAGAGGCGTCTCCGCTCGTCACTTCCGGGGATGCTCCACTCGATGCTATTGGATGGCCAGGAGAACGGGAAGTGGCGAACTTACTGGAATTCTCGTGCTGCGGGAGGTGAGCTTGTCGGGTCACGCGCCACTACCGGAAGCGTCC
>gene=hg18_chr11_63841431_63841831_+; species=SPECIES_2; score=20.3303; 
GACGGTACCTGGAGACGCAGGGGGAAGCCTCGGGGCCCCACCCCCCGCACGTGGGAGCTCAGCAAGTTGTGGGTGAGCAGCCTCATGTCTACACTGCCGCTCCCGCAAAGCCAGAACCGGAAGGAGATGTCCTCTCACATCATTTCCGGGGCTGTCCCGCTCGATCCTATTGGGCACCTGGGAGGAACGGAAACGGCGAAACTTCTGGACTTCCGGTGCTGCTGGAGCCGAGGTCGTTGGATCACGCGCTGCTCCTGGAAGCATCT
>gene=hg18_chr11_63841431_63841831_+; species=SPECIES_3; score=20.3303; 
GCCGTTACCTGGAGGCGCAGAGGGAAGCCACGGGGCCCCACCCCCCGCACATGCGAGCTCAGCAGGTTGTGGGTGAGCAGCTTCATGTCGCGGCAACGGCTTTCCCCAGGCCGGAACCGGAGGAAAGCGACTCCTCGCGTCACTTCCGGAACCGCTCCCGTCTCTCCTATTGGACGGCTCGGGCCAGCGGAAGTGGCCGGCATGCTGCAGTTCCCGAGCAGCCGGGGCGGAGGGTGTCGGGTCACGCGCTGCTGCCGGAAGCGGCT
>gene=hg18_chr11_63841431_63841831_+; species=SPECIES_4; score=20.3303; 
GCCCCTACCTGGAGGCGCAGGGGGAAGCCACGGGGCCCCACCCCCCGCACGTGCGAGCTCAGCAGGTTGTGGGTGAGCAGCTTCATGTTGCCCCAGAGGCTCTCGCTAGGCCGGAACCGGAAGGAGGCGGATCCTCGCGTCACCTCCGGAGCCGCTCCCCTCCAGCCTATTGGACGGCCGGGCGAAGCGGAAGCGGCGAAGTTGCTGGACTTCTCGCGCTGGCGAAGGCAAGGTTGTTGGATCGGGCCCTGGCGCTGGAGGCATCC
>gene=hg18_chr8_24869345_24869745_+; species=SPECIES_0; score=0.947637; 
CTCAGCACCTCCTCTTCATAGCGCGCCTGCAGGTTGCGCAGGGTCTCCTCCAGCCCTTCGCGCTCGCCCTGGAGCGCCTGCTTCTCGTTGGTGGCATCTTCCGCCGCCAGGCGCAGGTCGCGGATCTCCTGCTCGTACAGCGCCCGGAAGCGGGATGGCTCGGAGTGCTTCTGGCGCAGCACCAGCAGCTCGGCTTCCAGGACCTTGTTCTGCTGCTCCAGCTCGTGCACGCGCTCGATGAAGCTGGCGAAGCGGTCATTGAGGTCCTGGAGCTGCGCCTTCTCCTGCGTGCGGATGG
>gene=hg18_chr8_24869345_24869745_+; species=SPECIES_1; score=0.947637; 
CTCAGCACCTCCTCTTCATAGCGTGCCTGCAGGTTGCGCAGGGTCTCTTCCAGCCCTTCGCGCTCGCCCTGGAGCGCCTGCTTCTCGTTGGTAGCATCTTCCGCCGCCAGGCGCAGGTCGCGGATCTCCTGCTCGTACAGCGCCCGGAAGCGGGATGGCTCGGAGTGCTTCTGGCGCAGCACCAGCAGCTCGGCTTCCAGGACCTTGTTCTGCTGCTCCAGCTCGTGTACGCGCTCGATGAAGCTGGCGAAGCGGTCATTGAGGTCCTGGAGCTGCGCCTTCTCCTGCGTGCGGATCG
>gene=hg18_chr8_24869345_24869745_+; species=SPECIES_2; score=0.947637; 
CTCAGCACCTCCTCTTCGTAGCGCGCCTGCAGGTTGCGCAGGGTCTCCTCCAGCCCCTCGCGCTCGCCCTGGAGTGCCTGCTTCTCGTTGGTGGCGTCTTCCGCTGCCAGACGCAGATCGCGGATCTCCTGCTCGTAGAGCGCCCGGAAGCGGGAGGGCTCGGAGTGCTTCTGGCGCAGCACCAGCAGCTCGGCTTCCAGGACCTTGTTCTGCTGCTCCAGCTCGTGCACGCGCTCGATGAAGCTGGCGAAACGGTCGTTGAGGTCCTGCAGCTGCGCCTTCTCCTGGGTGCGGATCG
>gene=hg18_chr8_24869345_24869745_+; species=SPECIES_3; score=0.947637; 
CTCAGCACCTCCTCTTCATAGCGCGCCTGCAGGTTGCGCAAAGTCTCCTCCAGCCCTTCGCGCTCGCCCTGGAGCGCCTGCTTCTCGTTGGTGGCGTCTTCCGCCGCCAGGCGCAGGTCGCGGATCTCCTGCTCGTACAGCGCCCGGAAGCGGGAGGGCTCGGAGTGCTTCTGGCGCAGCACCAGCAGCTCGGCTTCCAGCACCTTGTTCTGCTGCTCCAGCTCGTGCACGCGCTCGATGAAGCTGGCGAAGCGGTCGTTGAGGTCCTGCAGCTGCGCCTTCTCCTGGGTGCGGATCG
>gene=hg18_chr8_24869345_24869745_+; species=SPECIES_4; score=0.947637; 
CTCAGCGCTGCTTCTTCATAGCGCGCCTGCAGGTTGCGCAGGGTCTCCTCCAGCCCTTCGCGCTCGCCCTGGAGCGCCTGCTTCTCGTTGGTGGCGTCTTCCGCCGCCAGGCGCAGGTCGCGGATCTCCTGCTCGTACAGCGCCCGGAAGCGGGAGGGCTCGGAGTGCTTCTGGCGCAGCACCAGCAGCTCAGCTTCCAGGACCTTGTTCTGCTGCTCCAGCTCGTGCACGCGCTCGATGAAGCTGGCGAAGCGGTCGTTGAGGTCCTGCAGCTGCGCCTTCTCCTGGGTGCGGATAG
>gene=hg18_chr19_51913400_51913800_+; species=SPECIES_0; score=1.2689; 
TGCTGGCTGGACTGGAATGGCAGGGCTGGATGGGGGCTGCCAGAAGAGCCCCCTCCTGGTACGGCCGTTGGGGGTAGCTGAGGTCGGTACAGTATCGATTCTGTCACCACATCCGGGGGCTGGGGCTGAGGAAGGAAGTCTGAGGCTGGAGTGAAAACCCAAACCACCACCTGGGGAACTGCATTGAGCCCAGAGGGATGCAGTGGAGCCAAGGCTCCCCTTGGCGTCATCTAAGGGCCTCCTGCCCACCTGCA
>gene=hg18_chr19_51913400_51913800_+; species=SPECIES_1; score=1.2689; 
TGCTGGCTGGACTGGAATGGCAGGACTGGATGGCGGCTGCCAGAAGAGCCCCCTCCTGGTAGGGCCGTTGGGGGTAGCTGAGGTCGGTACAGTATCGATTCTGTCACCACATCCGGGGACTGGGGCTGAGGAAGGAAGTCTGAGGCTGGAGTGAAAACCCAAACCACCACCTGGGGAACTGCATCGAGCCCAGAGGGATGCAGTGGAGCCCAGGCTCCTGTTGGCGTCACCTAAGGGCCTCCTGCCCACCTGCA
>gene=hg18_chr19_51913400_51913800_+; species=SPECIES_2; score=1.2689; 
AGTGAGATGGTCCCGACCAGCAGGGCTGGGTGAGGACCTCAAGACGAGCCCCCTGCTGCTAGGGCTGTTTGGGGCAGCTGAGGTCGGTACAGTAGCGAATCTGCCACCACATCCGGGGGCTGGGGCTGGGGAAGGAAGTCTGAGGCTGGGGTGAAAACCTAAACCACCACCTGGGGAACAGCACGGAGCCTAGAGGGATGGGGTGGCGCCTGGGCTCCTGTCAGCCTCACCTGATGGCCCTCTGCCCACCTGTG
>gene=hg18_chr19_51913400_51913800_+; species=SPECIES_3; score=1.2689; 
AGGGAGATGGTCCAGACCAGGAGGGCGGGATGAGGGCCTCAAGACAAGCCCCCTCCCCATAGGGCTGCTGGGGGCAGCTGAGGTCGGTACAGTAGTGACTCTGCCACCACATCCGGGGGCTGGGGCTGGGGAAGGAAGTCTGAGGCTGGAGTGAAAACCCAAACCACCACCTGGGGAATTGCTCAGAGCCCAGAGGGATGGGGTGGAGCTTAGGTTTTGGACAGTGTCACCTGATGGCCATCTGGCCACCTGCA
>gene=hg18_chr19_51913400_51913800_+; species=SPECIES_4; score=1.2689; 
AGAGGGCTGTTCAAGACCAGCAGGGCTGGTCGGGGGCCACACTGTGAGCCCCCTGCTGGTAGGGCTGTTGGGGGCAGCTGAGGTTGGTACAGTATCGATTCTGTCACCACATCCGGGGGCTGGGGCTGGGGAAGGAAGTCTGAGGCTGGAGCGAAAACCCAAACCACCACCTGGGGAACTGCTCAGAGCCCAGAGGGATGGGGGGGAGCCGGGGCTCCTGTCAGTGTCACCTGACGGCCACCTGCCCACCTGCG
>gene=hg18_chr19_55062195_55062595_+; species=SPECIES_0; score=11.5913; 
AGCGGCCCGGGGCCTCCACCTCGCCCATCCTGGGTGCCGGCCTGGGGAGTAAACGGGCTTGAGCGGCGCCCCCAATTGCTGCAGGAAGTCCCGCCTCCTCCCACATCCACTAGAATCCCACCATTAACTGCTCCGGAAGTCCCACCCGCTCGCCTTCCGGGGTCGCCCGTTTCCCAGGCGACGACGCCCCTTTCCAGCGCCTCGCGCCTCCGCCCCGCACTCACCCGGGA
>gene=hg18_chr19_55062195_55062595_+; species=SPECIES_1; score=11.5913; 
AGCGGCCCGGGGCCTTCACCTCGCCCATCCTGGGTGCCAGCCTGGGGAGTAAACGGGCTTGAGTGGCGCCTCCAGTTGCTACAGGAAGTCCCACTTCCTCCCACCTCCACTAGAATCCCATCATTAACTGCTCCGGAAGTCCCACCCCCTCGCCTGCCGGGGTCGGCCGTTTCCCAGGCGACGACGCCCCTTCCCAAGGCCTCGCGCCCCCGCCCCGCACTCACCCGGGA
>gene=hg18_chr19_55062195_55062595_+; species=SPECIES_2; score=11.5913; 
GGCGACCCTGGGTCTCCACCCTGGCCATTTTGGGAGTCGGCCTAGGAAGGAAACCGGTTTGACTGGCAGCCCCAGTTGCCACAGGAAGTCCCGCCTCCTCCCGCCTCCACTAGGATCCTTTCTTCAAAGGTTCCGGAAGTCCCACCCACTCGTCGGCCTGGATAGTCGGTTTCCCAGGCGACGACGCCCCTTTCCAGGGATTCGCGCTCTCGCTCGGCGCTCACCCCTGC
>gene=hg18_chr19_55062195_55062595_+; species=SPECIES_3; score=11.5913; 
GGCGGCCCTGGGTCTCCACCTCGGCCATCCCAGGAGCCAGCCTAGGAAGTAAACAGGTTTGAGTGGCAGCCCCAACTGCTACAGCAAGTCCCGCCTCCCCCCGCCTCCACCAGGCTCCCTTCTTCTAGGGCTCCGGAAATCCCACCCCCTCGCCGGCCTGGCTCGGCCGTTTCCCGGGCGACGACGCGGGATTCCAGGGCCTCGCGCCCCCACTCGGCAATCACCCCGGA
>gene=hg18_chr19_55062195_55062595_+; species=SPECIES_4; score=11.5913; 
GGCGGCCCTGCGCCTCCCCCTCGGCCATCCTGGGCGCCTGCCTGGGAAGTCAAGAGGTTTGAGTGGCAGCCCCGGCTGCTGCAGGAAGTCCCGCCTCCTCTCGCCTCCACGGGGATCCCTCCATCGAAGACTCCGGAAATCCCACCCACTCGCCGGCCGGGGGGGCGCGTTTCCCAGACGACGACGCCCCGTTCCGGCCCCTCGGGCCCGGGCCCCGCGCTCACCCGCGC
>gene=hg18_chr1_39976957_39977357_+; species=SPECIES_0; score=5.35698; 
AGGCGCCAGTGCGGGGCATGCCGTGGACCGGTGGCGGGGTCTAAGGGGGACGGGTCGAGTGCTGGCTCCGGCGGAAGCGAGCAAGATGGCCACCACCAAGCGCGTCTTTACGTGGAGCAGGAGGGTTGCAGGCGAGTCTGAGTGAACGCGCCCAGGGTCGGGCGTGGGGGCATCTCTGAACCAGGAGGACGGCGGCTGCGTCAAGGCCGGG
>gene=hg18_chr1_39976957_39977357_+; species=SPECIES_1; score=5.35698; 
GGGCTCCGGTGCGGGGCATGAGGTGGACCGGTGGCGGGGTCTGAGGGGGGCGGGCTGAGTGCTGGCTCCGGCGGAAGCGAGCAAGATGGCTACCACCAAGCGCGTCCTTACGTGGAGCAGGCGGGTTGCAGGCGAGTCTGGGTAAATGCGCCCAGGGTCGGGCGTGGGGGCATCTCTGAACCAGGAGGACGGCGGCAGCGTCAAGGCCGGG
>gene=hg18_chr1_39976957_39977357_+; species=SPECIES_2; score=5.35698; 
TGGCACCCACTCAGTACCTTGCCTGGAACCGTGGAGGAGCCTGGGGTAGTCGGACCGACTGACGACCCCTTTAACTTGGAGAAAGATGGCAACCCACTCCAGTGTTCTTGCCTGGAGAATCCCGGGGACAGGGGAGCCGTGGGCTGCCGTCTGTGGGTCCAGAGTAGGAACGACCGGCAACTTAGAGGCAGGCTGCTGCATCTACGCCTAA
>gene=hg18_chr1_39976957_39977357_+; species=SPECIES_3; score=5.35698; 
CTGCGAGCGCCTAGGGGCGGGGCGGGGCCTGTGGCGGGGCCTGTGGGGGGCGGGCCGAACTCCGGTTCCGGCGGGTGGGAGCAAGATGGCCACCACCAAGCGCGTGCTTACGTGGAGCAGGCGCGGAGCCGGCGAATCGGGGCTCGCTCGCCCAGGGTCCCGCGTGGGGGCGTCTAGGGACGCGGAGGGTGGCGGCCTGGTCTCGGCCGGG
>gene=hg18_chr1_39976957_39977357_+; species=SPECIES_4; score=5.35698; 
CAGCGCCGACACAGGGCAGGCGCTTGGCCTGTGGCGGGGTCTGCGGGGGGCGGGCCGAGCTGCGGCTCCGGCACGGCGAAGTAAGATGGCCACCACCAAGCGCGTGCTTATGTGGAGCAGTCGCGGCGCAGGCGATTGCCGGCGAACCGGCCCGGGGTCGGGTTTGGGGACGTCTCCGGACGCAGAGGGCGACGACAGCGTCTAGGCCGGA
>gene=hg18_chr19_51058209_51058609_+; species=SPECIES_0; score=13.772; 
GCACGCGCCACACACCCAGGGCCGCCGGGAAATGGAGTCCAGAGCACAGCCCGACCCCGCCCATCCCGTGCGAGCGGCATTCTGCCCGCCTCCACTACGGCGAGCGACCCTTCATTTCCGGCTCTGGGTGCTAGGCTTCTGGGAAATGTAGTCCCTTCGGAGGCACCGGGCGGAAAGGGAGCTAGAGCATTCTGGGAAATGGAGTTCTCAGTGGTGCTGAGTCCCTGGACGGCTGGTCTTGGAGAGTGGAGTTCGGGCAGCGAAGCTCCTGGGTCTTG
>gene=hg18_chr19_51058209_51058609_+; species=SPECIES_1; score=13.772; 
GCACGCGCCCCACACCCAGGGCCGCCGGGAAATGGAGTCCAGAGCACAGTCCGACCCCGCCCATCCCGTGAGAGCGGCCTTCTGCCCGCCTCCTCTACGGCGAGCGCCCCTTCATTTCCGGCTTGGGGCGCTAGGCTTCTGGGAAATGTAGTCCCCTCGGCGGCACACTGAGGCTAGGGAACTAGAGCATTCTGGGAAATGGAGTTCTCAGTAGTGCTGAGTCCCTGGACGGCTGGTCTTGGAGAGTGGAGTTCGGGCAGCGAAGCTCCTGGGTCTTT
>gene=hg18_chr19_51058209_51058609_+; species=SPECIES_2; score=13.772; 
GCAATCACTGCATTCGGCGGGTCGCTGGGAAATGGAGTCCACTCTGTACAGCGCCTCCGCCCCTGCCGCGCGAGCGGCCTTCCGCCCTCTCCTGCGAAGCCCGGGAGCCCTTCATTTCCGTCTTCGGGCGCCATGCTCTTGGGAAATGTAGTCCTGTCAGGGGGGCGGGACGGAAGGGGGGCTGGAGGCTTCTGGGAAATGGAGTTCACGAAGACTCTGGTTCCCTGGACGGCTGATGTTAGATTGCAGAGTCGGATAGGCGAAGCTCCTAGGTCTTG
>gene=hg18_chr19_51058209_51058609_+; species=SPECIES_3; score=13.772; 
GCACGCGCCGCGCACACAGGGCCGCTGGGAAATGGAGTCCACACTGAGGCCCGCCCCCTCCCCTGCGGCGCTAGAGGCCTTCCCCCCGCCCCTCCGAGGCCCGGGAGCATTTTATTTCCGGCTTTGAACGCCAAGCTTAGGGGAAATGTAGTCCTTTCAGAGGCACTGGACGGAAAGGGAGGCAGAGGCTTCTGGGAAATGGAGTACACGGTGGTTCTGAGTCCCTGGACGGCTGGTGTTAGAGCGCAGAGTCCGGGCAGCGAAGCTCCGAGGTCCTG
>gene=hg18_chr19_51058209_51058609_+; species=SPECIES_4; score=13.772; 
GCACGCGCTGCACATGCAGGGTCGCCGGGAAATGCAGTCCACACCGCGGCCCGACCCCGCCCCTGCCGCTAGAGCTGCTTTCCGCCCTCCCCCTCGACTCCGGGCAGCACTTCATTTCCGGCTTCTGATGCCATCCTTCTGGGAAATGTAGTCCTTTCAGAGGCGCGGGACGGAAAGCGAGTTAGAGGCTTCTGGGAAATGGAGTTCACAGAGGTTCTGAGTCCCTGGACGGCTGGTGTTGGAAAGTAGAGTTCGGGCGGCAAAGCTCCTCCGTCTTG
>gene=hg18_chr2_219749779_219750179_+; species=SPECIES_0; score=2.15144; 
AAGGAAATGTAGGGGGCTCGCGGAGCTGTCGCCCGCCTGTTCCGGGGCGGCGCCCTCCTGCTCCCTCCCCCGGCGGCGGAAGGCGGGGCCGGGCTGATGCGCCTCTTCCTGTTCCGCCCCGGGCTTGGCGCGAGGCCCCAAGCTCCGTGACGGGGCAGCGGCTGCGAGGCGCGTAGCGCC
>gene=hg18_chr2_219749779_219750179_+; species=SPECIES_1; score=2.15144; 
AAGGAAATGTAGGGGGCTCGCGGAGCTGTCGCCCGCCTGTTCCGGGGCTGCGCCCTCCTGCTCCCTCCCCGGACAGCGGAAGGCGGGGCCGGGCTGGCGCGCCTCTTCCTGTTCCGCCCCGGGCTTGGCGCGAGGCCACGAGCGCCGGGGCGGGGCACCGGCTGCGAGGCGCGTAGCGCC
>gene=hg18_chr2_219749779_219750179_+; species=SPECIES_2; score=2.15144; 
AACGAGTTCTAAAGAGGCCGCGGAGCCGTCGCCCGCCTGCTCCCGCGGGCCGCCCTCGGGCCCCCTCCCCCAGCCGCGGCAGGCGGGGCCGGGCAGCAGAGCCTCTTCCTGTTCCGCTCCGGGCGGGGCTCCCGGCTCGGAGCGCCTGGGCGGAGTTCTGGCTTCGAGGCGCGTGGCGCC
>gene=hg18_chr2_219749779_219750179_+; species=SPECIES_3; score=2.15144; 
AACGCGCTGTCCGGGAGCCGCGGAGCCCTCGCCCGCCCGCGCCCCAGCGCAGCCCCCGGGCCTCGGCTCCCGGCGGCGGCAGGCGGGGCCGGGCTGGCGCGCCTCTTCCTGTTCCGCCCCGGGCGGGGCTCCGGGCTCGGCGAGCCCCGGCGGGGGTCGGGGTGCGGGGCGCGGGGCGCC
>gene=hg18_chr2_219749779_219750179_+; species=SPECIES_4; score=2.15144; 
AGGGAAATGTAGGGGCACCGCGGAGCCGTTGCCCGCCTGTTCCCGCGCGCCGCCCTCAGGCCCCCTCCCCCGGCAGCGGCAGGCGGGGCCGAGCAGGCGCGCCTCTTCCTGTTTCGCCCTGGGCGTGGCTCCAGGCTTGAAGAGCCTGGGCGGAGTACCGGCTGCAAGGCGCCGGGTGCC
>gene=hg18_chr1_1540438_1540838_+; species=SPECIES_0; score=8.32391; 
CGGCAAGTGCGCCAGTAGCGCGACGCTCCCAAGCCCCCGTCTCTATGGCAACCGAGTGCGTCTCTACGCCCAGCTGCGCCACGCAGGGTAGGGAGACGCTCCGGTGTGCCCTGCCCCCGTGGGGGCGTGGCCTGGCTCCCGCCTTCTCAGTGC
>gene=hg18_chr1_1540438_1540838_+; species=SPECIES_1; score=8.32391; 
CGGCAAGTCCGCCAGTAGCGCGACGGTCCCGAGCCCCCGTCTCTATGGCAACCGAGTGCGTCTCCCCGCCCAGCTGCGCCACGCAGGGCCGGGCGACCCTCCGGCGTGCCCCGCCCCTGCGAGGGCGTGGCCTGGCTCCCGCTTTCTCAGTGC
>gene=hg18_chr1_1540438_1540838_+; species=SPECIES_2; score=8.32391; 
CTGAAAATAATCAAGTAACGCCTCAGGGCTCAGAAACCGTCTCCACAGCAACCCAACGCGGCTCCGAAACCAGCAGCCCCACGTAGGGCCGGGCGAGGGTCCGCCTGGCCCCGCCCCTGCAGGGGCGTGGCCTCGTTCCCGGCAGCGCAGTCT
>gene=hg18_chr1_1540438_1540838_+; species=SPECIES_3; score=8.32391; 
CTGCAGAGACTCTGGTAGCGCCTCAGGCCGCTGCCTCCGTCTCCACGGCAACGGGCCGCGTCTCCTCGCCCAGCCGCGGTACGTAATGCCGGGCGACCGTCCGGGGGGCCCCGCCCCTGCGGGGGCGTGACCTCGCTCCCGGCTTCTCGGTGC
>gene=hg18_chr1_1540438_1540838_+; species=SPECIES_4; score=8.32391; 
TATAAAGCAATCCAGTACCGCCTCAGACGCCGGCCCCCGTCTCCACGGCAACGGAACGCTGCTCTGAGCCCAGCGGCGCCACGTAGGGAGGGGGGACTATCCCGTTCGCACAGCCCGTGTGTGTGTTTGGTGTCATAACCGTCTTCTATGTTT
>gene=hg18_chr7_128311288_128311688_+; species=SPECIES_0; score=1.56396; 
CTGGGGGGGCAGCCCACCAGGCTGGGACACTGCCGCCGGTGACAGCGAAGGCTGGGAGGCCCCTCAGGCTGTGGCTGAATGAGTGAGCAGCGGTGGGTCCTGGGCCACAAAAACCCAGAGCTGCCCTTGGCCGGGACTTCCGGCCCCTCCGCCTGCTGCATTCTAGACGTGCTCCTCACCCCATGCCCTGTCTCTGAGATGATGTCTCCTTCTCCTTTAGTCACTTGGGC
>gene=hg18_chr7_128311288_128311688_+; species=SPECIES_1; score=1.56396; 
CTGGGGGGGCAGCCCACCAGGCTGGGACACTGCCGCCGGTGACAGCGAAGGCTGGGAGGCCCCTCAGGCTGTGGCTGAATGAGTGAGCAGCGGTGGGTCCCGGGCCACAAAAACCCAGAGCTGCCCTTGGCGAGGACTTCCGGCCCCTCCGCCTGCTGCATTCTAGACATGCTCCTCACCCCATGCCCTGTCTCCGAGACGATGTCTCCTTCTCCTTTAGTCACTTGGGC
>gene=hg18_chr7_128311288_128311688_+; species=SPECIES_2; score=1.56396; 
CTGGTGGGGCAGCCCGCTAGGTGGGGGCACTGCCGCCGGTGACAGCGCAGGCTGGGTGTCCCCTCGGGCTGCAGCTGAACGAGAGAGCAGAGGTGGGGTCCGGGCCACGGAAGCCAAGAGCCGCCCCTCCCCTGGACTCCAGGCACCTCTGCCTTGTGCATCCCCAGCTTGCCCCTCAACCCCCGCCCCTCCTCAGAGGTGACCTATCCTGCTCCTGTAGTCACTTGGGC
>gene=hg18_chr7_128311288_128311688_+; species=SPECIES_3; score=1.56396; 
CTGGTGGGACAGCCCACCAGGCTGGGACACTGCCGTCGGTGACACTGAATGCTGGGGGGTCCCTCAGGCTGCAGCTAAACAAGTGAGCAAAGGTGGGTCCCAGGCCCTGAAAGCTGAGAGACACCCTTTCCCTGGGCTCCAGGCCCTTCCGTCTGCTGCGTCCCCAGGGTGCCCCTCACCCCATGCTCTTTCCCAGAGGTGACGTCCCCTTCTCTCTCAGTTACTTGGGC
>gene=hg18_chr7_128311288_128311688_+; species=SPECIES_4; score=1.56396; 
CTGGCGGGGCAGCCCACCAGGCTGGGACACTGCCGCCGGTGACAGCGAAGACTGGGACGCCCTTCAGGCTCCAGCTGAATGAGTGAGCAGCGGTGGGTGCCAGGCCTTAAAAGCTGAGAGCTGCCCTTCTCCTGGACTCCAGGCTTCTCCGTCTCCTATCTCCCCAGACTTCTCCTCATCCCATGCCTGCCCCCAGAGATGATGTCCCTTTCTCTTTCGGTCACTTGGGC
>gene=hg18_chr11_116163757_116164157_+; species=SPECIES_0; score=4.20517; 
CGCTGATGGGCCGGAACAGGTGATCAGGGGCAGGCGGCGGGGCCGGGGCGGGCGACGGGGCGACGGCAGCCCCCGGGGGCCCTGGTTCCACAGCCCCGCTGGCCGCCATCACCACGCGCAATTCAGACCTCGGCTTCCTACTTCCGCCGCTCTCGCGGCCCCACCCCTCCCGTCACTTCCGCCAGCTCACCCAAAAAAAGCCGCAGACTCTCGGAAATGTCGTCAAGGGCTCCGTTCCCGGTTTATATGGTCGAACCTTACATCGCCAGCG
>gene=hg18_chr11_116163757_116164157_+; species=SPECIES_1; score=4.20517; 
CGCTGATGGGCCGGAACAAGTGATCAGCGGCGGGCGGCGGGGCCAGGGCGGACGAGGGGGCGACAGCAGCCCCCGGGGGCCCGGGTTCCACAGCCCCGCTCGCCGCCATCACCACGCGCAATTTGGACCTCTGCTTCCGACTTCCGCCGCTCTAGCGGCCCCACCCCTACCGTCACTTCCGCCAGCTCACCCTAAAGAGTCCGCAGACTCTTGGAAATGTCGTCAAAGGCTCGGTTCCCAGTTTATATGGTCGAACCTTCCATCGCCAGCA
>gene=hg18_chr11_116163757_116164157_+; species=SPECIES_2; score=4.20517; 
CACTGATAGGCCGGAACAAGTGCCCCGGCCCGGGATCCCGAGCCGGGGCGGCCGAGGGAGCGGCAGCCGCCGCCGGGAGCCCAGGCTCCACAGCCCCACCGGCCGACATCACCACGCGAAGATCAGGCCTCGACTTCCGGCTTTTGCCCCTCTCTTGGCCCCACCCCTTCCGGCACTTCCGCCAGCTCCACCTAAAGAGGCCTCGGACTCTCGGACGTATCGGCCTGGTTTCCATTGCCGGATTATTCGGTCCTGACTTGCGAAGCCTGCG
>gene=hg18_chr11_116163757_116164157_+; species=SPECIES_3; score=4.20517; 
CGCTGATAGGCCGGAACAAGCGCTCGGGGGCCGGAGCCCGCGCCGGGGCGGCCGAGGGGGCGGCAGTAGCCGCCGGGCGCCCCGGCTCCACGGCCCCGCTCGCCGCCATCGCCACGCGCAGAGCCGGCCTCCGCTTCCGGCTTCCGCTCCCCTCGCGGCCCCACCCCTTCCGGCACTTCCGCCAGCTGCACCTAAAGAGGCCGCAGGCTCTGGGCCCTCCCGGCCGGGCGCTCATTGCTGGAGTCTACGGTCCAGACCTCCAAAGGCAGCG
>gene=hg18_chr11_116163757_116164157_+; species=SPECIES_4; score=4.20517; 
CGCTGATGGGCCGGAATAAGCGCCCCGAGGCAGGAGCCCGGGCCGGGGCTGACGAGGGGGCGGCAACAGCCGCCGGGGGCCCGGGCTCCACAGCCCCGTCAGCCGCCATCACCACGCGCAATTCTGGCTTTGACTTCCGGCTTCCGCTCTTCTCGTGGCCCCACCCCTTTAGGCACTTCCGCCAGCTGCCCCTAAAGGGGCCGCAGACTCTCGGAAGTATCGACAAAACGTCCTTTGCCGGGTTGTATGGTCCAGCCTTCAATAGCCAGCG
>gene=hg18_chr12_56444699_56445099_+; species=SPECIES_0; score=0.984348; 
GTCTGCGGAGGCTAAGCCCTGGAACCGGCTCACAGCACGGAGGGGAACCTCACCGTGTCCACTCCCGCCAATAGCAACTCTGTCACATTTCCCAGGATGGACTGGGCAGGCAACTCTTCCCGGAACAGGAAGTGGGTCAGGTGCGCCCCAGACTCCAGGTCCTTCTCGGGCTGTCCTCCGTTCCTCATGGCTGCCTCTGCCTCTCGCCGCTCCACGTGCCTCTGAGCTGCGTGGAGAAGGAATACCTCGCTCCCTGGACAGCTTCATTCCCCATTTCCACCTCG
>gene=hg18_chr12_56444699_56445099_+; species=SPECIES_1; score=0.984348; 
GTCTGGGGAGGCTAAGCCCTGGAACAGGCTCACAGCACGGAGGGGAACCTAACCGTGTCCACTCCCGCCAGTAGCAACTCTGTCACATTCCCCAGGATGGACTGGGCAGGCAACTCTTCCTGGAACAGAAAGTGGGTCAGGTGCGCCCCAGATTCCAGGTCCTCATCGGGCTGTCCTCGGTTCCTCATGGCTGCCTCGGCCTCTCGCCGCTCCACGTGCCTCTGAGCTGCGTAGAGAAGGAATACCTCGCTCCCTCGACAGCTTCATTCCCCATTCCCACCTCG
>gene=hg18_chr12_56444699_56445099_+; species=SPECIES_2; score=0.984348; 
GATGGAGGAGGTTAAGCTATGGAAGTGGCTCCCAACACAGAGGGGAACCTCACCGTGTCCACCCCAGCGAGAAGCAGCTCCGTCACATTCCCCAGGATGGACGCGGCAGGCAACTCTTTCTGGAGCAAGAAGTAGGTCAGGTGTGCCCCAGGTCCCATGTCCTCCTCAGACTTCTCCTGGTTCCTCATGGCTACCTCAGCCTCTCGCTGCTCTACATGCTGCTGGGCTGTGCGGACAAGGTGTTCCTCACCCTGGGAACAGCTTTGTTCCCCATCCCCACTTCA
>gene=hg18_chr12_56444699_56445099_+; species=SPECIES_3; score=0.984348; 
GGCCGGGGAGGCTACGCCCTGGAAGTGGCTCCCACCGTGGAGAGGAACCTCACCGTGTCCACGCCAGCCAGTAGCAGCTCCGTCACGTTGCCCAGGATGGACGGGGCAGGCAGCTCTTCCCGGAGCAGGAAGTAGGTCAGGTGTGCCCCAGATCCCACATCCTCCGCGGCCTTCCCCTCGCTCCTCAAGGCTACCTCGGCCTCCCGCCTCTCCACGTGCTGCTGGGCTGGGGGGAGAGGGGGTGCCTGGCGTCCCGAGGCGCTTCAATCCCCCGTCCCGCTTCT
>gene=hg18_chr12_56444699_56445099_+; species=SPECIES_4; score=0.984348; 
GACCGGGGAGGCTAAGGTCTAGAAGCGGCTCGCAACTTAAAGGGGAACCTCACCGTGTCCACTCCAGCCAGTAGCAGCTCCGTCACATTCCCCAGGATGGACGAGGCTGACAACTCTTCCCGGAACAGGAAGTAGGTAAGGTGCGCCCCAGATCCCATGTCCTCCTCAGGCTTTCCCGGGCTCCTCCCGGCGACCTCGGCCTCGCGCCGCTCCACGTGCTGCTGGGCTGCACCCAGAAGGGATGCCTCACTTCCCGAACAGCTTCGTTCTCCATCTCCATTTCG
>gene=hg18_chr12_95824917_95825317_+; species=SPECIES_0; score=3.27913; 
CGCCCGCAGTTCCCGCCCACTGGGATAACTTCCCCAGCGCCGCCCTGACCAGCCCTGCCCCGTGACGTCACTCGGGGCGGGACTTCCGGCCGCCGAAGTTTAACAGTCCAGGCGGGAGCCGGAAGCCCAGCGCGGAGCCGGCCGCGGCCCCCTGTTGTGTTGCTGCGGAGAGGTGAGGTTCCGGAGGCCCTGAGGGCCCCCGCCCGCCGCGTCCGCGCACC
>gene=hg18_chr12_95824917_95825317_+; species=SPECIES_1; score=3.27913; 
CGCCCGCAGTTCCCACCCACTGGGATAACTTCTCCAGCGCCGCCCTGGCCAGCCCTGCCCCTTGACGTCACTCGGGGCGGGACTTCCGGCCGCCGAAGTTTAACAGTCCAGGCGGGAGCCGGAAGCCCAGCGCCGAGCGGGCCGCGGCACCCTGTTGTGTTGCTGCGGAGAGGTGAGGTTCCGGAGGCCCTGAGGGGCCCCGCCCGCCGCGTCCGTGCACC
>gene=hg18_chr12_95824917_95825317_+; species=SPECIES_2; score=3.27913; 
CGCCCTCAGTTCCCGCCCGCTTGGATCAGGACTCCAGCACTGTCCCTGGCAGCCCTTCCTGGTGACGCCACTCAAGGCGGGACTTCCGGCCGCCGAAGTTTAACAGTTCAGGCGGGAGCCGGAAGCCTAGCGCGGAGCGGGCCGCGGGCCCCCGGTGTACGGCGGCTGAGAGGTGAGGTTCCGGAGGTTCCGGGGCCCGCCGCCCGCCGCGTACTTGCCCT
>gene=hg18_chr12_95824917_95825317_+; species=SPECIES_3; score=3.27913; 
CGGAGGCCGTTCCCACCCGCGGGGACCGCGACCCCCGCCCCGCCCCGAGCAGCCCTTCCCCCTGACGCCACTCGGGGCGGGACTTCCGGCCGCCCAAGTTTAACCGTCCGGGCGGGAGCCGGAAGCCCAGCGCGGAGCGGGCCGCGGGCCCCCGGGGTGCCGCGGTGGAGAGGTGAGGTTCCGGGGGCTCCGCGCGCTGCCGCCCGCCGCGTCCTTGCTCG
>gene=hg18_chr12_95824917_95825317_+; species=SPECIES_4; score=3.27913; 
CGCCCGCAGTTCCCGCCCGCCGGGAAAACGACCCTAGCACCGCCCCTAGCAGCCCTTCCTCGTGTCGCCGCGCGGGGCGGGACTTCCGGCCGCCGAAGTTTAACAGTCCAGGCGGGAGCCGGAAGCCCAGCGCGGAGAGGGCCGCGGGCCCCCGGGGTGCTGCTGCCGAGAGGTGAGGTTCCGGAGGCCCGGGGGGCCGCTGCCCGCCGCGGCCTTGCACA
>gene=hg18_chr10_13740301_13740701_+; species=SPECIES_0; score=1.00417; 
TCACCATACCATTACTTATAATTCATTCTGTTTGAGCCACTCAAGAGCATCACATGGCATTGCCGATGCTGGGACTGCATGAACCCCACGGGCCAAGCACAGGAAGAGGCGAGTCCCACCTGCCACTCAGAAGGGGTGAAGCCCCCATCACGTGGCCCTCCGTGATCTGGTTTGCTTCTTTTTAGGTGTGGCTAGGAGCGGTGCACGTCTCAATCCGCACTTTGGGAG
>gene=hg18_chr10_13740301_13740701_+; species=SPECIES_1; score=1.00417; 
TCACCACACCATTACTTATAATTCATTCTGTGTGAGCCACTCAAGAGCATCACATGGCATTGCTGATGCTGGGACTGCATGAAACCCACTGGCCAAGCACAGGAAGAGGTGAGTCCCACCTGCCTCTCAGAAGGGGTGAAGTCTCCATCACGTGGCCCTCTGTGATCTGGTTTGCTTCTTTTTAGGTGTGGCTAGGAGTGGTGCACGCCTCGATCCGCACGTTGGGAG
>gene=hg18_chr10_13740301_13740701_+; species=SPECIES_2; score=1.00417; 
TTATTCCTCCACTACTTGTACTCCATTCCATTAGAGCCACACAAAACCATCATATGGCCGGGCGAGTGTAAGGACTCCATGAAATGGGTTAACCAAGTACATGAAGAGGCGAGTCCCAGCTGTCACTCAGGTAGACCGAAATCCCAATCATGTGGCCCTCTTTGACCAGGTTTCCTTCTGGTTCCTTGGGAACATGCCAAGTGCAAGCCTGAATCTGCTCTTTGACCT
>gene=hg18_chr10_13740301_13740701_+; species=SPECIES_3; score=1.00417; 
TTAACAGCCCCCTGCTTCTAATCCCCCCCACCAGTCCCACTCCAAACCATCTGGTGGGGGGGACAGTGCTTAGACACCCGTAAACCCCCTGGCCAAGGCCCGGAGGAGGGGAGTTCCTGCTGTCACTCATGTAGAACAGAGTCCACAGACAGGGGCACCCCAGGACCGGGTTTCCTCCTGGTCCTTTGGGAATAGGCCAAGTGCACGCCTGCCTCTGCTCTCTGATCC
>gene=hg18_chr10_13740301_13740701_+; species=SPECIES_4; score=1.00417; 
TTACCAGGCCACTACTTGTCATCCATTCTATGCAGGCCACACTAACCCAGCATATGGCCGGACAGATGCAAGGACTACAGGAAACGGGTTGGCCAAGTCCAGGAAGAGGCGAATTCTAGCTGTCCTTCTAATAGAATGAAGTCCCTACCATGTGGCCCTCTGTGACCGGTTTTCCTTCTGGTCCCTTGGGAATATGCCAAGTGCAGGCCTGCATCCGGGCTCTGACCT
>gene=hg18_chr12_104153970_104154370_+; species=SPECIES_0; score=18.0198; 
GCACTCCGTGCCCGGGCGGCCCCGCGCGTCCACGCCTGGCCAGTGGCCGCGCCGCCTGCCCGCCCAGCCCCCCGGATCAACAGGACCGGCCCGACACCGGAAATGTGCGCCCGCGCTTCCGCCGCGCTCGGCTGCGGGGAGCGGGGGGCTCGTCGTGCTGAGGGAACCCCGGGTGTTTGTTCTCTGTGAAGGTCCTCAAGTCAATGCATAGAA
>gene=hg18_chr12_104153970_104154370_+; species=SPECIES_1; score=18.0198; 
GCACTCCTTGCCCGGGCGGCCCCGCGCGTCCACGCCTGGCCAGTGGCCGCGCCGCCTGCCGGCCCAGCCCCCCGGATCAACAGGACGGGCGGGACACCGGAAATGTGCTCTCGCGCTTCCGCCGCGCTCGGCTGCGGGGAGCTGCGGGCTCGTAGCGCAGAGGGAACCCCGGGTGTTTGTGCTCTGTGAAGGCCCTCAAGTCAGTGCATAGAA
>gene=hg18_chr12_104153970_104154370_+; species=SPECIES_2; score=18.0198; 
GTGCTCTGTGCCCTGGTGGCCCCGCGCGCCCACGCCTGGCCAGTGGCCGCGCCGTCCGCCCGCCCAGCCCTCAGGAACAACAGGACGACACGGCCACCGGAAGTGTGCGGCCCCGCTTCCGCCGCGCCTCTCTGCGGGAAACCGCATACCCCGCGGGCTCCCAGAGAGTAGTGTGTGGGTTCTTAAGGGGCGTGCTCTCGAGAATGCATCAAA
>gene=hg18_chr12_104153970_104154370_+; species=SPECIES_3; score=18.0198; 
GCGCTCCGTGCCTGCGCGGCCCCGCGCGCCCACGCCAGGCCAGAGGCCGCGCGGCCCGCCCGCCCAGCCCTCCGGATCAACAGGACCGGCGCGCCGCCGGAAGTGTGCGGCCTCGCTTCCGCCGCGCCCGCCTGCGGGACCCGGCCGAGCCGCTGGGTTCAGGGGTCGCGAGGTGTCGGTGTTCAGCGTAGGTGCTCTGGTCGCGGCTTAAAA
>gene=hg18_chr12_104153970_104154370_+; species=SPECIES_4; score=18.0198; 
GCGCTCTGTGCCCTGGCGGCCCGGCATGCTCACGCCTGGCCAGTAGCCGCGCCGCCCGCTCGCTCTGCCCTCAGGATCAACAGGACGGGCCGACCACAGGAAGTGTGCGAGCCCACTTCCGGCGCGCCCGCCTACGGGCCGCCGCAGACCCCGCGGGCTCCTTGAGCGCGGGGTGTCGGTTCTCTGGGAACATGCTCCCGTCGATTCAAAAAA
>gene=hg18_chr2_24123607_24124007_+; species=SPECIES_0; score=3.45703; 
CCAGGCCCGGCAGCAGTGGAGATGAAATACCTTAGGTCTCACTGCCCACAAAAAACCAATCTCTCGTGGCCGCCACATAAGAAGTTCTGGGCAGCCACCGGAAGCACCGGCCCTCAGTCCCTGATAGGTGGGCGGTACGGGGCACGCTCCGAGATGGCCCCGTCTATTGGCTTTTGAATATGCACATTAGCAGAGGGTTCGTCCCACTGGCCAATAAGCTCTGGCTCTGCCGCACGGAT
>gene=hg18_chr2_24123607_24124007_+; species=SPECIES_1; score=3.45703; 
CCAGGCCCGGCAGCAGTGGAGACAAAATACCTTAGCTCTCACTGCCCACAAAAAACCAGTGTCCCGTGGCCGCCAGATAAGCAGCTCTGGTCAGTCACCGGAAGCACCGGCCCTCAGTCCCTGATAGGTGGGCGGTACTGGGCAATCTCCTAGATGGCCCCGTCTATTGGTTTTTGAATGTGCACATTAGGAGAGGGTTCATTCCACTGGCCAATAAGCTCTGGCTGTACCGCATGGAT
>gene=hg18_chr2_24123607_24124007_+; species=SPECIES_2; score=3.45703; 
CCAGGCCGGAAAGCAGTAAAGACAAAATACCTTTGGTCTCACTGCCCACAGAAAATCAGTTTCCCGCGGCCTGCGGATCCGAAGCCCAAAGCAGATTCCGGAAGCATCGGTTCCCAGAGCCCGGTAGGTAAGCCGGGCTGTACAAGCTCGGCAATTCCCCTGCCTATTGGCTATTGTTTGTGCCCGTTATGAGACGGTCCTCCCCATTGGCCAATAAGCTCGCGCTTTGCCGCACAGAC
>gene=hg18_chr2_24123607_24124007_+; species=SPECIES_3; score=3.45703; 
CTAAGCTGGGCAGCTGCGGAGACAAAATACCTTCGGGATTACTCCCCACAGAAAATAAGACTCCCGGTGCCGCGGGATCCCGAGCCCGGAGCGAATACCGGAAGCACCGGCCCCCAGGCTCTGATAGGACAGCGGTGCCGGGCAAGTCCCACAATGCCCTTGTCTATTGGCTCTTACTTGTGCACGTTAGGGGAGGGTCCTTCCCTTTGGCCAATAAGCTCGGGCTTCGCTGCATGGAT
>gene=hg18_chr2_24123607_24124007_+; species=SPECIES_4; score=3.45703; 
CCAGGCCGGGCAGCAGTGGAAACAAAATACCTTCGGTCTTACTGCCGACAAAATACCAGTCTCCCAGGGCCGACGGCTCCACAGCAGTGAGCGAGAATCGGAAGCATCGGCTCCCAGGCCCTGATAGGTGAGCGGTGCCGGGCAAGCTCGGCAATGCCCCTGCCTATTGGCTCTTGCTTGTGCACGTTAGGAGGGGGTCCTTCCCATTGGCCAATAAGCTCGGGCTTTGCCGCACGGAT
>gene=hg18_chr7_65694624_65695024_+; species=SPECIES_0; score=3.85444; 
GTACCTCGCCTGCGTCTCCACCGGCGTCCAAAGCCCCGCTCGCCCGCGTCGTTCGGGTAGGTCTCGACTCCGCGTCCGCTACGCCTCATACCCACCCTCCTCTCGCCCCGCTCCCGGCACCGCCAGTGCACGTTACGCACGGCGACGTCACTTCCGTGCTTTGGCTCAGGACGGAGTCGTGGCCCCACCTACTAGAAAGGCTGAGGCCCTGGCAGAGGGA
>gene=hg18_chr7_65694624_65695024_+; species=SPECIES_1; score=3.85444; 
GTACCTCGCCCGCGTCTCCGCCGGCGTCCAAACCGCCGCTCTCCCGCTTCGCTCGGGTAAGTCGGGGCTCCCAGTTCGCTCCGCCTCACACCCACCCTCCTGTCGCCCCGCCCCCGGCACCGCCAGCGCACGTCACGCACGGCGACGTCACTTCCGGGCTTTGGTTCTTGACGGAGTCGTCGAGCCTGACGCCGAAGAGCAAGAGGCGCCTCCTAAAGGG
>gene=hg18_chr7_65694624_65695024_+; species=SPECIES_2; score=3.85444; 
GTACCTCGCCTCCGGCTCCACCGACGTCAGGTCAGCCGCTCTCCCGCGTCGCTAGAGGAGGTGGCCGGTACTTGTCCACAACGCCTCACGCCGGCCCTCCTCTAGCCCCGCCCCCGGCGCCGCGAACGCACGCCACGCATGCCGACGTCACTTCAGGGCGTTGGCGCTAACCGGAGTCGTGGATACTGCAGCCGCAAAGCCTAAGGCGCTTCCTGATCGA
>gene=hg18_chr7_65694624_65695024_+; species=SPECIES_3; score=3.85444; 
GTACATGCTGAGCGGCTCCAGGGGAGTCGGGAACGCGGCTATCGCGGGCAGCTCAAGCGAGTCCCGGCTCCGGGTCCACAGCGCCTCATGCCGGTCCTCCTCACGCTCCGCACCCGGCGCCGCGAGAGCCTCGCACGCGCGCCGACGTCACTTCCGGGCCTGGGCGCGCGGGGGAGTCGCGGGGGCTGCCGAGGGGGCTCCTCGGCCGTCTCCTCACGGA
>gene=hg18_chr7_65694624_65695024_+; species=SPECIES_4; score=3.85444; 
TTACCTTATCCACTGCTCCACCGGCGTCGGGACCGCCGCTCTCCCGCGTCGCTCGAGTAGGTCCCGGCTCCGGGTCCACAACGCCTCCAGCCCGCCCTCCTCACGCCCCGCCCCCGGCGCGGCAAGCTCACGTCACGCACGCCAGCGTCACTTCCGGGCCGTGGCCTTCTGTGGAGTAGTGGATGCAGCACCGACGACGTGGGAGGCGCCCCCAGACCGA
>gene=hg18_chr11_65382122_65382522_+; species=SPECIES_0; score=5.21598; 
ACCGAGAGCCGAGAAGACGAGAGCGCTGCAGCCGCTGCCGGGACCCGACTGAACGCGGCCTCTCCCGGCCCCTTCCGTTTAGTAGGAGCCGCACAATGAGGGGTGGGGCGGGCTTCCGGCGCTCCCACCGCGAGCCGACGGGAAATGGAGTCCGCTGGCCCTGCGCCGCCGCCTCTCGCTGGCTCCGAGCTGCAGTGCATGTAGGGAAATGTAGGCCCAGGTCCTGGGCGGCACCGCAGCGCGCAGCGCGAGCCCATTGGTCCAATTTCC
>gene=hg18_chr11_65382122_65382522_+; species=SPECIES_1; score=5.21598; 
ACCGAGAGCCGAGTAGACAAGAGCGCTGCAGACGCTGCCGGGACCCGACTGAACGCGGCCTCTCCCGGCCCCTTCCGTTTAGTAGGAGCCGCACAATGAGGGGCGGGGCGGGCTTCCGGCGCTCCCTCCGCGGGCCGACGGGAAATGGAGTCCGCGGGCCCTGCGCCGCCGCCTCTCGCTGGCCCGGAGCTGCAGTGCATGCGGGGAAATGTAGGCCCGGGTTCCGGGCGGCACCGCACCGCGCAGCGCGAGCCCATTGGTCCAATTTCC
>gene=hg18_chr11_65382122_65382522_+; species=SPECIES_2; score=5.21598; 
TAGGAGAGCCTACAAGACGAGAGGGCTGCAGCTGCTGCCGGGATCCGACTGAACGCGGCCTCTCCCGGCCCCTTCCGTTTAGTACGAGCCGCACAATGAGGGGCGGGGCGGGCTTCCGGGGCTCCCCCTGCGGGCCGACGGGAAATGAAGTCCGAGGGCCCTGCGCGGTCTTCGCTCGCTGGCTCCGAGCCACGTTGCATCCTGGGAAAAGTAGTCCCAGGAGAGAGGCGGGGCTGTGGCGGACAGAGCGCAGCCGTTGGTCGAGTTTCC
>gene=hg18_chr11_65382122_65382522_+; species=SPECIES_3; score=5.21598; 
AAAAAGGGTCAAAGAGATGAGAGCGCTGCAGCTGCCGCCGGGATCCGACTGAACGCGGCCTCTCCCGGCCCCTTCCGTTTAGTAGGAGCCGCACAATGAGGGGCGGGGCGGGCTTCCGGCGCTCCCCCCACGGGGCGACGGGAAATGAAGTCCAAGGGTCCTGCGCCGTCTTTTCCAGCCGGCTCTCAGCCCTATTACATGCTGGGAAACGTAGTTCCAGAAGGGGGGCGGTGCTGTGGCGCGGAGAGCACGCCCATTGGTCCACTTTTC
>gene=hg18_chr11_65382122_65382522_+; species=SPECIES_4; score=5.21598; 
ACGGACAGGCAAAAAGACGAGAGCGCTGCAGCTGCTGCCGGAATCCGACTGAACGCGGCCTCTCCCGGCCCCTTCCGTTTAGTATGAGCCGCACAATGAGGGGCGGGGCGGGCTTCCGGCGCTCCCCGCGCGGGCCGACGGGAAATGAAGTCCGAGGGTCCTGCGCCGTCCTCGCTCGCTGTCTCTGAGCCACATTGCGTGCCGGGAAATGTAGTCCCAGGAGAGGGGCGGGGCTATGGCATGAAGAGCGCACCCATTGGTCGAATTCTC
>gene=hg18_chr4_166252786_166253186_+; species=SPECIES_0; score=1.02877; 
ACTCCAAGCCGGCAAGACCCACCAGGAAGGGAGTCGCCCCGTGCCCGAGCGCCATCGGCTCCCGGAGGCTGCCAGTTCCGGGATCAAAGACGTACCCGCAGGGCCGCGCGCCCAGCCCACCTCCACTGGG
>gene=hg18_chr4_166252786_166253186_+; species=SPECIES_1; score=1.02877; 
ACTCCAAGCCGGCAAGACCCACCAGGAAGGGAGTCGCCCCGCGCCCGAGCGCCAGTGGCTCCCAGAGGCTGCCAGTTCCGGGATCAAAGACGTAACCGCAGAGCCGCGCGCCCAGCCCACCTCCACCAGG
>gene=hg18_chr4_166252786_166253186_+; species=SPECIES_2; score=1.02877; 
CCTCAGAGCCGGCCGGAGGCAAGAGGAGGGGACTCGCTCCGCTCCCGAGGCCATGCGCGTCGCTGGCCTCCCCAGTGCCGGGACCCGACACGCGAACGCAGGGCCGGGTGCCCCTCCTGCCTCCTCCGAG
>gene=hg18_chr4_166252786_166253186_+; species=SPECIES_3; score=1.02877; 
GCTGGGGGGCAGCCGCAGGCGGGACGCGCGGAGAGGCCCCGGACCCCCGCCCCAGCGCCCCGGAGGGGCGGAGGGCGGAGGGAGGAGGGCGGAGGGCGGAGGCCCGGGCGCGCAGCGTGCTACCACCGGG
>gene=hg18_chr4_166252786_166253186_+; species=SPECIES_4; score=1.02877; 
GCTCCAGGCAGGCAGGACCCACGAGGAGGGGAGTCGCCCCGCACCCGCGCGCCAGCGGCGCCCAGGGGCTCCCAGTTCCGGGATCAAAGACGCGCGCGCACGCCCGCGCGCCCCGCCCCCCACCCCCGGG
>gene=hg18_chr12_3852340_3852740_+; species=SPECIES_0; score=1.97701; 
CGGATTGAAATTGGAGCACCCAGGCACTTCCACTGCTTGGTACAGATCCCGGAACTCACACCCAGAAGCGAGCGCGGGGAAGCAGTTCCGGTGACCCCGCCCTCTCTCATCAACCCCGCCCCCTGGCCCGCCCCGTCCCGCCCGGCTACTCACTGGATTCGCTTCCCACATAACGGTGACAAAATCGAGCGGAGAGAGCCTGT
>gene=hg18_chr12_3852340_3852740_+; species=SPECIES_1; score=1.97701; 
CAGACTGAAATTGGAGCACCGAGGCACTTCCACTGCTGGGTAGAGGTCCCGGAACTCACACCCGGAAGCCAGCGCGGGGAAGCAGTTCCGGTGGCCCCGCCCTCGCTCATCAACCCCGCCCACTGGCCCGCCCCGTCCCGCCCGGCTACTCACCGGATTCGCTTCCCACATAACAGTGACAAAATCGAGCGGAGAGAGGCTGT
>gene=hg18_chr12_3852340_3852740_+; species=SPECIES_2; score=1.97701; 
CTGCCCGGCACTGGAGCACCAAGCCTTCTCCACTGTTCGCAAGGTGTCTCGGAACTCACAGCCGGGGGCGGTGCGGGGGGCGCAGTTCCCGGGAACCCGCCCTCTCCCGTCAACCCCGCCCATCGGTCCGCCCCATCCCACCCGGCTACTCACCGGATTCGCTTCCCACATAGCGGTGGCGAAATCGAGCGGAGAGAGCCTAG
>gene=hg18_chr12_3852340_3852740_+; species=SPECIES_3; score=1.97701; 
CAGACAGGCGCCGGGGCGCGGGGCCATCTGCGCCGCTCGCCAGGGGCCCCGGAACTCACACCCGGAAGCGGGTGAGGGGGAGCAGTTCCCGGGAACCCGCCCTCTCCCCTATACCCCGCCCATTGGTCCGCCCCGTCCCGCCCGGCTACTCACCGGATTCGCTTCCCACATAACGGTGGCGAAATCGAGCGGAGAGAGCCTGG
>gene=hg18_chr12_3852340_3852740_+; species=SPECIES_4; score=1.97701; 
CAGACTGGCGCCCGAGCGCCGAGCCGTCTCCAGCGCTCGCAAGGGGCCGGGGAGCGCGCAGCCCGACGCGGGGGAGCGGCCGCAGCTCCCGGGACCCCGCCCTCGCCCGTCCACCCCGCCCAGGGGTCCGCCCCGTCCCGCCCGGCGACTCACCGGATTCGCTTCCCACATAACGGTGGCGAAATCGAGCGGAGAGAGCCTGG
>gene=hg18_chr4_2783574_2783974_+; species=SPECIES_0; score=1.27517; 
CAGCCTGGGCCCAGGTGCTGCCAACAGGAGTCCGGGTGGGGGACCGGGCCACAGGCAGGATCTGGGGATGTAGGCTGCCTGGGCCCC
>gene=hg18_chr4_2783574_2783974_+; species=SPECIES_1; score=1.27517; 
CAGGATGGGAGCAGGGGCTAAAACCCGGATTGGGATGAGGGGTCTGGGCCCTAGGCAGGATCCCGGGCAGAAGGCAGTGCCAGCTAC
>gene=hg18_chr4_2783574_2783974_+; species=SPECIES_2; score=1.27517; 
CAGCATGGGCCCAGGGGCTGCCAACAGGAGTCTAGGCGGGGGCCCGGGCTACAGGCAGGACCTGGGGATGCTGGCCGACCCGGCCCC
>gene=hg18_chr4_2783574_2783974_+; species=SPECIES_3; score=1.27517; 
CAGCTTGGGCCCAGGGGCTGCCAACAGGAGTGTCAGTGGGGGCCTGGGCCACAGGCGGGACCTGGGGAGGCAGGCTGATGTGACCCC
>gene=hg18_chr4_2783574_2783974_+; species=SPECIES_4; score=1.27517; 
CAGCTTGGGGCCAGGGGCTGCCAACAGGAGTCTGGGCGGAGGCCTGGGCCACAGGCAGGACCTGGGGATGCAGGCCACCCTGGCCCC
>gene=hg18_chr22_39545112_39545512_+; species=SPECIES_0; score=1.74169; 
GTGGACCAGGCTTTCGTAGGACAGCACGGAAGCCATTGGTGCGGCTCCTGAAGACCCAGCCACACTTTTCCCACAGATGCCGCAGCCAGTGGAGTTAGGAAAGGACTCCCCGCCCTCTCAAACCCGCCGCCTGCCCTAGAACCACTTCCGGGTCCTGAACGGTGGGCGCGGGGCGGGACAGCGAGGGCTCCAAGGC
>gene=hg18_chr22_39545112_39545512_+; species=SPECIES_1; score=1.74169; 
GTGGACTAGGCTTTCGTAGGACAACACAGAGGCCATTGGTGCGGCTCCTGAAGACCCAGCCACACTTTTCCCACAGATGCCGCAGCCAGTGGAGTTAGGAAAGGACTCTCCACCCTCTCAAACCCGCCGCCTGCCTTAGAACCACTTCCGGGTCCTGAGTGGTGGGCGCGGGGCGGGACAGCGAGGGCTCCAAGGC
>gene=hg18_chr22_39545112_39545512_+; species=SPECIES_2; score=1.74169; 
GTGGACCAGGCTTTCGTAGGACAGCACGGAAGACATAAGTGCGGTTCCTGCACACCCGGCTGCAGTTTCCCAGCAGAAGCTGAAGCCAATCAACTGGCGAAACTTCTCTCCACCCCCTTAGGCCCGCCTCCTCCAGAACAACCATTTCCGGGTCCCTGGCCGCTGGCGCGGGGCGGGGCAGAGTGGCGGCGTTCAC
>gene=hg18_chr22_39545112_39545512_+; species=SPECIES_3; score=1.74169; 
GTGGACCAGGCTTTCGTAGGACAGCACGGAGGCCATTGCTGCGGCTCCCGCAGAACTAGCAACACTTTTCCCTCAGGAGCCGCAGCGAGCGGAGGGAGGAAAGAACTCCCCACCTCCTCAGGCCCGCCTCCTCCAGAACAACCACTTCCGGGTCCTTGTCTGCGGACGTGGGGCGGGGCATAGAAGGCCCAATCAT
>gene=hg18_chr22_39545112_39545512_+; species=SPECIES_4; score=1.74169; 
GTGGACGAGGCTTTCGTAGGACAGCACGGAAGCCATGAGTGCGGCGCCCGCAGACCTAGCCACAGTTTTCCCGCAGGAGCCACAGCCAGCCCAGTGAGGAAAAAACTCTCCACCCTCTGAGGCCCGCCTCCACCAGAGCAACCGCTTCCGGGTCCTTGGCTGCGTGCGCGGGGCGGGGCCGTGCGGGCTCCGCCAC
>gene=hg18_chrX_102828589_102828989_+; species=SPECIES_0; score=0.899205; 
ACGACCCAGAGTTCCTCTGACCAGTTTTTTTTTCCTGCAGGGAGGCATTATGGGTTTGTGTTTCCACTGGGAGAGGAAGTGTCTACGTGGCCTGCGGAAATAGGCGGAAATGAGCTAAGGTTCCCGCGAGTGGGGAAGCGCGAGGTCAAATCTGGGGCCACGCCCCCGTCCTGTGGCGCAACTCCCCGAAAAAAAAGCAGTGGGGGTTCTGCTGTGTTTGCAAGTGGGGTCGTGAGTGAAC
>gene=hg18_chrX_102828589_102828989_+; species=SPECIES_1; score=0.899205; 
ACGACCCAGAGTTCCTCTGACCAGTTTTTTTTTCCTGCAGGGAGGCATTATGGGTTTGTGTTTCCACTGGGAGAGGAAGTGTCTACGTGGCCTGCGGAAATAGGCGGAAATGAGCTAAGGTTCCCGCGAGTGGGGAAGCGCGAGGTCAAATCTGGAGCCACGCCCCCGGCCTGTGGCGCAACTCCCCGAAAAAAAAGCAGTGGGGGTTCTGCTGTGTTTGCGAGTTGGGTCGTGAGTGAAC
>gene=hg18_chrX_102828589_102828989_+; species=SPECIES_2; score=0.899205; 
ACGACCCAGAGTTCCCCTGCCCAGTTTTTTTTTCCTGCAGGGAGGCATTGTGGGTTCCCCCCACCACTGGGAAAGGAAGTGTCTACGTGGCCTACGGAAATGGGCGGAAATGAGCTAAGGTCCCCGCGAGTGGGGAAGCGCTAGGTCAAATCTGCGGCCACGCCCCCAACCCCTTGCGCAACTCCTGGAAAAAAAATGACTGGGGGTTTTGATGTGTGTGCGAGCTGGGTGGCGGGTATGC
>gene=hg18_chrX_102828589_102828989_+; species=SPECIES_3; score=0.899205; 
ACGACCCAGAGTTCCCCTGGCCAGTTTTTTTCCCCTGCAGGGAGGCATTATGGGTTTTTTTTTCCACTGGGAAAGGAAGTGCCTACGTGGCCTGCGGAAATGGGCGGAAATGAGCTAAGGTTCCCGCGAGTGGGGAAGCGCGAGGTCAAATTTGGGGCCACGCCCCCAACCTCTTGCGCAACTATCGGAAAAAGAAAGAGCGGGTGTTTTAATGTGTGTACAAGCTGGGTGGTGGGTGTGT
>gene=hg18_chrX_102828589_102828989_+; species=SPECIES_4; score=0.899205; 
ACGACCCAGAGTTCCGCTGACCAGTTTTTTTTTCCTGCAGGGAGGCATTATGGGTTTTTTTTTCCACTGGGAAAGGAAGTGTCTACGTGGCCTGCGGAAATGGGCGGAAATGAGCTAAGGTTCCCGGGAGTGGGGAAGCGCGAGGTCAAACCTAGGGCCACGTCCCCAACCTCTTGCGCAACTCTTGGAAAAAAATAGAATGGGGATTTTGATATATGTACGGGAAGGGTGGTGGGTGTGC
>gene=hg18_chr9_95255532_95255932_+; species=SPECIES_0; score=4.89859; 
GTTTGACATTTCCTTGAACTGCTGGAGCTGAAAGTTTGTGAAATTCTTCTTCGCGGTTGCCCGCGAGGAGATGGTGGTAGTTAAGCCTAAAATGATAGCGGAAGTCCCACCCCGATCCGGTTGCAATTGGTGAGATGGTGTTTAAGTCGTGGGTGGAGGCGGCCGGCAGAGTCCCGATTGGCCCCTGCGCTGGCAGACACAGCTGCCATTCCCAGGGAGTTCGGGTGAGAGCCTGGGCGCCAGG
>gene=hg18_chr9_95255532_95255932_+; species=SPECIES_1; score=4.89859; 
GTTTGACATTTCCTTGAACTGCTGGAGCTGAAAGTTTGTGAAATTCTTCTTCGCGGTTGCCCGCGAGGAGATGGTGGTAGTTAAGCCTAAAATGATAGCGGAAGTCCCACCCCGATCCGGTTGCAATTGGTGAGATGGTGTTTAAGTCGTGGGTGGAGGCGGCCGGCAGAGTCCCGATTGGCCCCTGCGCTGGCAGACACAGCTGCCATTCTCAGGGAGTTCGGGTGAGAGCCTGGGCGCCAGG
>gene=hg18_chr9_95255532_95255932_+; species=SPECIES_2; score=4.89859; 
GTTTTATTTCTGCTTGAACTGTTTGATCCCAAAGTTTGTGAAATTCGACTTCCTGACTGCCTGTGCTGAGATGGTGGTGGTTAAGCCTAAAGTGATAGCGGAAGTCCCACCCCGATCCTAATGCAATTGGTGACAGGGTTTCTAAGTCGCGGGTCGAGGCTGCTGGAAAAGCTGCTATTGGTCTGTGAATTGGCAGAGACAGCCTGCGTCCCTGGGGAGATCGGGTGAGAGCCAGGGCTCCTGA
>gene=hg18_chr9_95255532_95255932_+; species=SPECIES_3; score=4.89859; 
GTTTTATTTCTGCCCGAACAGCTTGAGCCCAAAGTTTGTGAAATTCATCTTCCTGCCTGCCGGAGCTGAGATGGTGGTGGGTAAGCCTAAAGTGATAGCGGAAGTCCCACCCCAGTCCTGTTGCAATTGGTGACAGGGCCTCCCAGTCGCAGGTCGTGGCGCCTGGGAGCTCGGGGATTGGCCTGTGGGCTGGCACGGTGAGCCCGAGTCCCCTGGGAGTTTGGGTGAGAGCCCGGGCTCCAGG
>gene=hg18_chr9_95255532_95255932_+; species=SPECIES_4; score=4.89859; 
GTTTTATTTCGCTTTGAACTGCTTGTGCCCAAAGTTTGTGAAATTCATCTTCCTGACTGCCTGTGCTGAGATGGTGGTGGTGAAGCCGAAAGTGATAGCGGAAGTCCCTCCCCGATCCGGCTGCAATTGGTGGCAGGGTTTTTAAGTCGCAGGTCGAGGCTCCCGGAGGAATGGCGATTGGTCTGTGAGGTGGCAAAGACAGTGTGCGTCCCTGGGGAGTTGGGGTGAGGGCCCCAGCTCCAGG
>gene=hg18_chr9_134895512_134895912_+; species=SPECIES_0; score=2.20518; 
CCCGCGTTGGAAACCTGGGGGCTGCAGAGCTTGGACCCAGAACCGCCGACCCTGCGGAAATCAATTCTCAGCCGGGCCTTCCGGGCCGGAAGTCTGCCTCTGGCCCGCCCCCGAGGTGTCATTGGGTGGAATCCCAGAAAGGGCTGGGACGTGGTAACTCTAGTTCTTTATTGGTTAAAACGTGAGGGTGCCTAGCTTTCCGGAC
>gene=hg18_chr9_134895512_134895912_+; species=SPECIES_1; score=2.20518; 
CCCGAGTTAGCAACCTGAGGGTTGCAGAGATTGGACCCAGAACCGCCGACCCCCCGGAAATCGATTCTCAACCGGGCCTTCCGGGTCGGATGTCTGCCTCTGGCCCGCCCCCGAGCCGTCATTGGGTGGAATACCAGAAAGGGCAGGGACGTGGCAAGTCTAGCTCTTTTTTTTTTTTTTTTTTTTGGAGTCTCGCTCTCCAGGC
>gene=hg18_chr9_134895512_134895912_+; species=SPECIES_2; score=2.20518; 
CTCGGAGCAGGAGTGGGGGGGTGGCGGGGGGGGGCCCAAGAACCGGTGAGCGTCCGGAAACCAATTCATTACTGGGCCGCCCACACCGGAAGTCCGCTTCGAACCCGCCCTCGAGCTGTCAGTGGGAGGAATGGAGGAAGGGGCGGGGACCCGCCATGACTGGTTTATTATTGGCAGAAAGGAGAAGGCGCCCGGCTTTCTCGGC
>gene=hg18_chr9_134895512_134895912_+; species=SPECIES_3; score=2.20518; 
CCCGCGGGAGCAGCGGGCCCTTCCCGGAGCCGCGGCCAGGGGCCGCAGACCCGCCGGAAACCCACTCAGCGCCGGGCGTCCCACGCCGGAAGTGTGTCTCGGGCCCGCCCCCGAGCCGTCATTGGAAGGAGCCCCGGGGGGGGCGGGTCTCTTCCAGTTCTGCTTCCTCATTGGCTGACGAGTGCGGGTGGCCGGCTGTCCCGGG
>gene=hg18_chr9_134895512_134895912_+; species=SPECIES_4; score=2.20518; 
CCCGCGCTAATAACCCGGCGGCCGCGGAGTCAGGTCCCGGAACGGCGGACCCCCCGAAAATCAATTCACTGCTGGGCCTTCCGAGCCGGAAGTATGCCTCAGGCCCGCCCCCGAGCCGTCATTGGGTGGAATCGAGCAAGGGGCGGGGACCCATCAGTCCTGATTCCTTATTGGCTGAAACCTGGGGGTGCCTGGCGTTCCTGAC
>gene=hg18_chr1_84717315_84717715_+; species=SPECIES_0; score=7.5795; 
TTTATACAGCTGGGCAAACTGCCTAAAGTTTCCTCAAGCCTCAGCTTTATTTTCTTGAATGGCTAAACTCACAAAACATAGCGTCAAAAACTTGCGACCCGGAAGTAAAAGGTTAAGGAAGGGGGTCACAGGAGAAGGCTATTTCCGTTTCCGTACGGAAGCAAAGGAGCAAGACCATGGCGAAAGCCGGGGATAAGAGCAGCAGCAGCGGGAAGAAAAGTCTAAAACGGAAAGCCGCTGCCGAAGAACTTCAGGAGGCTGCAGGCGCTGGGGATGGGGCGACGGAA
>gene=hg18_chr1_84717315_84717715_+; species=SPECIES_1; score=7.5795; 
TTTATACAGCTGGGCAAACTGCCTAAAGTTTCCTCAAGCCTCAGCTTTATTTTCTTAAATGGCTAAACTCACAAAAGCTAGTTTTAAATACTTGCGACCCGGAAGTAAAAGGTTAAGGAACGGGTTCACAGGAGAACGCTGTTTCCGTTTCCGTACGGAAGCAAAGGAGCGACACCATGGCGAAAGCCGGGGAAAAGAGCAGCAGCAGCTGGAAGAAAAGTCTGAAACGGAAAGCCGCTGTCGAAGAAATTCAGGAGGCTGCAGGCGCTGGGGATGGGGCGACGGAA
>gene=hg18_chr1_84717315_84717715_+; species=SPECIES_2; score=7.5795; 
TTCACACGCCTGGGCAAGCTCCGTATACTCTCCTCAAGCCTAAATTTCACCTCCATAAACTGATAAACTCAGCAAACATACCTTTAAGAACTTCCGACCCGGAAATACTAGCTTAAGGACGGGGGTGGGAAGAGGAAGCTACTTCCGTTTCCGTACAGACCACAAGAAGCAATACCATGGCGAAAGCCGGAGATAAGAGCGGCGGCAGCGGAAAGAAAGGCCTGAAACGCAAAGCCGCTACTGAAGAATCTCAGGAGGCTGCAGTCGGTGAGGATGGGACGACGGAA
>gene=hg18_chr1_84717315_84717715_+; species=SPECIES_3; score=7.5795; 
TTCATACAGCTGGGCGAACTCTATAAACTCTCCTCAAAACTAAATTTCATCTTTTTAAATGGCGAAGCTCACAAACTATCCTTTTAAGACCTTCCGACCCGGAAGTAAAAGACTAAGCAAAGGAGCCTGAGGGGGAAGCTACTTCCGTTTCCGTACAGACGCCAAGGAGCAACAGCATGGCGAAGGCCGGGGGGAAGAGCGGCGGCGGCGGAAAGAAAGGCCTGAAGCGGAAAGCGTCCGCCGAAGAGCCCCAGGAGGCTGCAGCCGCTGAGGATGGAGCGACGGAA
>gene=hg18_chr1_84717315_84717715_+; species=SPECIES_4; score=7.5795; 
TCCACACAGCTGGCTAAGCTCCCTAAACTTTCCTCAGGCTTACATTTCACCTTCTTAAATGGCTAAGCTCGCGAGGCATATCTTTAAGAACTTTCGACCCGGAAATAAAAGTTTAAAGGAGGAGGTCAAAGGACAAAGCTATTTCCGTTTCCGTACAGACACCAAGGAGGAACACCATGGCGAAGGCCGGGGATAAGAGCGGCGGCAGCGGAAAGAAAGCCTTAAAACGAAAAACCGCTACCGAAGAACCTCAAGAGGCTGCAGTCGCTGAAGATGGGGCAACGGAA
>gene=hg18_chr1_152459618_152460018_+; species=SPECIES_0; score=2.3496; 
GAGCTGGGAACGACGCCTTCCAGCTTCCCCCTGCACGTGACTCAGGCAGGCAATGGCCCCGGAGCGTCGAGCGCTCAGACGCGGAACTACGACAGTAAGAGGAAGCGGCGGCCTCCGTGCGTCACGTGGTGGAGAGGAGGCGGGCTCGCGGAGCCGGAAAAGGTGTCTCGTGGCGAGGCGGCACGCGCACGCTT
>gene=hg18_chr1_152459618_152460018_+; species=SPECIES_1; score=2.3496; 
GGGCTGGGAACGATGCCTTCCAGCTTCCCCCTGCACGTGACTCAGGCAGGCAATGGCCCCGGAGCGTCGAGCGCTGAGACGCGGAACTACGACAGTAAGAGGAAGCCGCGGCCTCCCTGGGTCACGTGGTGGAGAGGAGGCGGACTCGCGGAGCCGGAAAAGGTGTCTCGTGGCGAGGTGGCACGCGCACGCTT
>gene=hg18_chr1_152459618_152460018_+; species=SPECIES_2; score=2.3496; 
GGGCTAGGAACGACGCCTTCCCGCTTCCCCCAACACGTGACTCAGGCACGCAAAGACACCGGACCGGCGAGTGCTGAGACGCGGAACTACGCCAGTAAGAGGAAGCAGAAGCCTCTGCTCGTCACGTGGCGGAGAGGAGGCGGGCGCGCGCAGCCGGAACAGGTGTCTCGTGGCGAGGCGGCACGCGCACGCTT
>gene=hg18_chr1_152459618_152460018_+; species=SPECIES_3; score=2.3496; 
GGCCGAGGAACGTCGCCTTCCCGCTCCCCTCAGCACGTGACCTAGACCCGCACCGGCCCCCGAGCGGCGCGCGCGGAGGCGCCGAGCAACGCCAGGAACAGGAAACGGAGGCCGCCGTGCGTCACACGGCAGAGACGAGGCGAGCGCGCGGAGCCGCAGCCAGCGGCTCCTGGCCAGGTGGCGCGCGCACGCTT
>gene=hg18_chr1_152459618_152460018_+; species=SPECIES_4; score=2.3496; 
GGGCCGGGAACGACGCCTTCCCGCTTCCCCCCACACGTGACTCAGGCAGGCAATGGCCCCGGAGCGGCGAGCGGGGAGACGCGGAACTACGCCTGTAAGAGGAAGCGGAGGGCTCCATGCGTCACGTGGCGGAGAGGAGGCGGACGCGCCGAGCCGCAGTGAGTGTCTCGTCTCGGGACGGCACGCGCACGCTT
>gene=hg18_chr6_155677205_155677605_+; species=SPECIES_0; score=5.85969; 
AACGCGGCAACCATCCATACCTCACCCAGGACCTTCACGCCGCTCCGAAAGAGCGCAGGGGAGGAACTGCGGACCTAAGGCCCGCCTCGGAGTCAGCCCCATTGGTCAGACCTATCCCACCGGAAGCGATGACCGCGGACAGGAAATCCCGGCGTGCTGAGAGCGCATGCGCTAAGTCCTGCCGCGAGAAGGGCAGGCTGGGTGGGGCTTCGCCTGTGAGGACTGGGCGGGCTAGGAGAG
>gene=hg18_chr6_155677205_155677605_+; species=SPECIES_1; score=5.85969; 
AACTCGGCAACGAGCCATGTCTCACCCCGGCCCTTCACGACGCTCCGAAAGTGCGCAGGGTAGGAATTGCGGACGTAAGGCCCGCCTCGGAGCCAGCCCCATTGGTCAGACCTACCCCACCGGAAGCGATGACGGTAGACAGGAAATCCGGGTGTGCTGAGAGCGCATGCGCTGCGTCCTCCTGCGAGAAAGGCAGGCAGGGTGCCGCTTCGCAAGTGAGGGCTGGGCGGGCGGGGAGAG
>gene=hg18_chr6_155677205_155677605_+; species=SPECIES_2; score=5.85969; 
AACCCTGAAGCTGTACAGATCCCACGCCGGACGTTCCTAAGGCTCCTCAAGTGAGCAGGGGAGGAGCTGGGGAACTCTGGCCCACCTCCGAGCCTACGTGATTGGTTAGACGTACCCCGTCGGAAGCGAAGGACGCGAACAGGAAATCCAGGCGCACAGAAAGCGCATGCTCCCCGTCCTGCTAAGTGCAGGGCAGGCTGGGTAACGTTTTGCACGTGAGGGCGGGGCGGGAGAGGCGCC
>gene=hg18_chr6_155677205_155677605_+; species=SPECIES_3; score=5.85969; 
CGCCCCGCGACCGTCCACTTTGCACCGCGGCCTTTCCGGCTGCTCTTAAATCCTCCAGGGCGGGAGCCGCGGCATTAAGGCCCGCCCCCGAGCCCGCTCTATTGGTCGGATGTACCTCGCCGGAAGCTGGGAGGGCAGACAGGAAATCCGGACGCATCCAGAGCGCATGCGCCGTTTCTCGCTAAGCGCGACGCGGGCTGGGCTTTGTTTCTCCGGTGAGGGCTGGGCGGGCCGGGCGCC
>gene=hg18_chr6_155677205_155677605_+; species=SPECIES_4; score=5.85969; 
AGCCCCGGGGCAGCCCGGGCCTCCCGCGGGCCTCTCCGGCAGTGGCCGCAGCCCGGCGGGGAGGAGCTGGGGCACTACGGCCCGCCTCTGAGCCCACCTCATTGGTCGGATGGACCCCGACGGAAGCGCTGAGCGCGGACAGGAAATCCGGGCGCACCCAGAGCGCATGCGCGGCGAACCGCTTCACGCGGTGCAGGCTGGGTGATGCAGCGCACGACGGGGCTGGGCGAGCTTGGAGCC
>gene=hg18_chr2_67477686_67478086_+; species=SPECIES_0; score=1.50717; 
AAAAAGTTGCTAGTGTATTTCCAACTCACAAGCTCCCTCAGTTTACGCGACCTGACTACTACGACAACCCCCACCAGTCTGGAGATTTTGAGCCTCCAGAGCAGGCTCCTTCCCGGCTGCGCGCGCCCTCGGCACCTTAACAGTTCCGCCCCTCTCCCGGACAGCCAATCAGCGGCCGCCCTTGCGCGCCCCACCGACCAAAATGGCGGCTGCCGTTGGTGCGGGGTGCGGTTTGTAGTGCTGTTGCCCTACTCATCC
>gene=hg18_chr2_67477686_67478086_+; species=SPECIES_1; score=1.50717; 
AAAAAGCTGCTAGTGTATTTCCATCTCACAAGCTCCCTCAGTTTACGCGACCTGACTACTACCTCTATCCCCACCAGTCTAGAGAATTTGAGCCTCCAGAGCAGCCTCGGTCCCGGCTGCGCACGCCCTCGGCACCTTAACAGCTCCCCCCGTCTCCGGGACAGCCAATCAGCGGCCGCCCTTGCGCGCCCCACCGGTCAAAATGGCGGCTGCCGTTGTTGCGGAGTCCGGTTTGTAGTGCTGTTGCCCTACTCATCC
>gene=hg18_chr2_67477686_67478086_+; species=SPECIES_2; score=1.50717; 
AAAAAAGTGCCAGAGGATTTCCACCTCGCATGCTCTCTGAGCCTCTGTGGCCAGACCAACACCTAAATCATTTCCAATGCGGAGAATCCGAGCAAACAGAGCAGACACGGCGCGGGCTGCGGGCTGCGCAGGCACCCTGGTCGCCCCGCCCCTCGTCCCGACAGCCAATCAGCGCCCTCCCTTACGGGTCCCTCCGATCAAAATGGTGGCGGTCGTTGGCTTGCCGTCCCGCTTTTAGTTCCATTGCTCTACTGCTCC
>gene=hg18_chr2_67477686_67478086_+; species=SPECIES_3; score=1.50717; 
ACAAAGCTGCCAGGGGACTTCCACCTGGCACTCGCTCCCCGCGCAGGCGCCCTGACAACCACGTCAGCCACCTGCAGCCCGGCGAGGCCCCGCGCCCCGCCCGGCCTCGGGGCGGGAGGCGCGCGCCGCCGGCACCCCCGTCGCCCCGCCCCTCGCCCGCACAGCCAATCAGCGGCCGCCCTGTCGCGTCCCGTCGGCCAAAATGGCGGCGGCCGTTGGCGCCGAGTCCCGTGTGTAGCTCCGCCGCCTCGCTCCTCC
>gene=hg18_chr2_67477686_67478086_+; species=SPECIES_4; score=1.50717; 
AAAAAAATGCCAGTGGATTTCCACCTCACATACTCTCTCAGCTAGGGAGGCCAGACCACTAGCTCTGTCACTTTCAAACCGGAGAGTCTGAGCGGCCCGAGCAGGCGCGGTGCGGGCTGCGCGCGCCGCCGGCACCCTGATCGCTCCGCCCCTCGTCCGGACAGCCAATCAGCGGCCGCCCTTAGGCGCCCCACCGGCCAAAATGGCGGCGGCCGTTGGCGCGGGATCCTGCTTATAGTTCCACTGCCTTACTCTGCC
>gene=hg18_chr10_52089842_52090242_+; species=SPECIES_0; score=1.33636; 
GTGGTGGTCCTTCACCGAGCTTCCCAGTGCGCTCTCCCTACCTGCTGTCCGACAAGGAGGTGCGCGAGATCGTGCAGCAGAGCCTCTCCGTGGGCAACTTTGCCGCGGGGCTCCTCCACCGCCGAGAACTTCCGGCTGCAGTACAACCATTTCCGGGCTTGCAACAAGAAGCAGCTGGACCCTACGCAGCTGCGGCTCATCTACCACTAGGTGGAAGCCGTCTACCCCGTGGAGAAGGTGGAGGAGGTGTGGCACTGCGAATGTATCCCCAGCAATGATGAGCAGTGCCACTGCCCTA
>gene=hg18_chr10_52089842_52090242_+; species=SPECIES_1; score=1.33636; 
GTGGTGGTCCCTCACCCAGCTTCCCGGTGCCCTCTCCCTACCTGCTGTCCGACAATGAGGTGAGCGAGATCGTGCAGCAGAGCCTCTCCGTGGGCAACATTGCCACGGGGCTCCTCCACCACCGAGAACCTCCAGCTGCAGTACAACCATTCCCGGGCTTGCAACAAGAAGCAGCTGGACCCTATGCAGCTGCGGCTCATCCGCCACAACGTGGAAGCCATCTACCCCGTGGAGAAGGTGGAGGAGGTGTGGCACTGCGAATGTATCCCCAGCATCGACGAGCAGTGCCGCTGCCATA
>gene=hg18_chr10_52089842_52090242_+; species=SPECIES_2; score=1.33636; 
TTGGTGGTCCCTCGCCCGACTTCCCGGTGCCTTCGCCGTACCTGCTGTCCGACAAAGAAGTGCGCGAGATCGTGCAGCAAAGCCTCTCCGTGGGCAACTTCGCCGCCCGGCTGCTCCACCACCGAGAACCTGCGGCTGCAGTACAACCACTCCGGGGCATGCAACAAGAAGCAGCTGGACCCCACACGCTTGCGGCTCATCCGCCACTACGTGGAGGCCGTGTACCCGGTGGAGAAGATGGAGGAGGTGTGGCACTACGAATGTATCCCGAGCATCGACGAACGCTGCCGCCGCCCCA
>gene=hg18_chr10_52089842_52090242_+; species=SPECIES_3; score=1.33636; 
CTGGTGGTCCCTCGCCCGACTTCCCGGTGCCTTCGCCGTACCTGCTGTCGGACAAGGAGGTGCGCGAGATCGTGCAGCAGAGCCTCTCCGTGGGCAACTTCGCCGCGCGGCTCCTGCACTGCCGAGAACCTGCGGCTGCAGTACAACCACTCGGGCGCCTGCAACAAGAAGCAGCTGGACCCCACGCGCCTGCGGCTCATCCGCCACTACGTGGAGGCCGTGTACCCGGTGGAGAAGATGGAGGAGGTGTGGCACTACGAGTGCATCCCGAGCATCGACGAGCGGTGCCGCCGCCCCA
>gene=hg18_chr10_52089842_52090242_+; species=SPECIES_4; score=1.33636; 
CTGGTGGTCCCTCGCCCGACTTCCCGGTGCCTTCGCTTTACCTGCTGTCAGACAAGGAGGTGCGCGAGATCGTGCAGCAGAGCCTCTCCGTGGGCAACTTCGCCGCCCGGCTGCTTCACCGCCGAGAACCTCCGGCTGCAGTACAACCACTCCGGGGCCTGCAACAAGAAGCAGCTGGACCCCACGCGCCTGAGGCTCATCCGCCATTATGTGGAAGCCGTCTACCCCGTGGAGAAGATGGAGGAGGTGTGGCACTACGAATGTATCCCCAGCATCGACGAGCGGTGCCGCCGCCCCA
>gene=hg18_chr21_14321383_14321783_+; species=SPECIES_0; score=1.1412; 
AAGCCAGTGTATGGTATGAGGCCTGAGGGCGGTGCTATCAATCAGGCGCTGGGTGGGAACTGTCCAATCAGGCCGCAGCGGGAGGAAGGGGCGGCTTCCGGAATCTGGGCGCCTCTTAGAGAGCGGTGTCCTCTGCTCCGGGAGCTTCGGTGATTCGCCACTCCCTCCGTCGCTCTGTGACC
>gene=hg18_chr21_14321383_14321783_+; species=SPECIES_1; score=1.1412; 
AAATAAGTGCCTGTTTTGTATTCTGAGGGTGGAGCTATCAATCAGACGCTGGATGAGAAGTGCCCAATCAGGCCGCAGCGGAAGGAGGGGGCGGCATCCGGGACGCGGTTGCCTCTCTGAGGTCTGGCTCCACCAGTCAGGGAGCCTAGGTGATTCGCTTCAGCCTCCGTCGCTCTGTGACT
>gene=hg18_chr21_14321383_14321783_+; species=SPECIES_2; score=1.1412; 
AGGTAAGTCCCTGGAGTCAGGCACGTGGCCTCTGTTATTACTCAGATAAAGGGTGCGAACTGTCCAATCAGGACGCAGAGGGTGGGTGGGGCCACGTCCCGCATGTGGTCGCCTCGGCACGCTCGCTGTCGCCGTGTTAAGCAGCTCAGGTTGTTCGCTGCAGCTTCATTACCGCTATGAGC
>gene=hg18_chr21_14321383_14321783_+; species=SPECIES_3; score=1.1412; 
ATGCACGTCCAAGGAATAAGCAATCGGACCTCTGTTGTCACTCAGACAGAGGGTGCGAGCTGTCCAATCAGGGCACCGCGGGTGGGCGTGGCGACGCTCGGCATGTGGACGCCGCCTTGCGATCGCTCTCACCTGCGCTAACGGCTCTGGTGGTTCGCTGGAGCATCAGTCGCGCAGATTGA
>gene=hg18_chr21_14321383_14321783_+; species=SPECIES_4; score=1.1412; 
AGGTATGTGCCAGGTATGAGCCTTGCAGCCTCTGCTGTCACTCAGCCTGAGGGACAGGACTGTCCAATCAGGGAGCTCCGGCTGGCTGGAGCGGCACCCTGCTTCAGCATCCTTCTCTGTGCTCAGTGTCACCTGCCGTAACATACTTTCTGACTCTCCACAGCCTCTGTCCTGCTGTGATC
>gene=hg18_chr16_4758656_4759056_+; species=SPECIES_0; score=1.78505; 
GTACGCCCCGCCGCCCCGTCTTTCCCAAAGCATCGGCAGCCCGCCGGAAACAAATTTGGCGGATTCAGGAAGCTGGCAGGACTACATTTCCCAGAGCGCCCCGCGCCCTCCCCGGAGGCAGATTCCTGGGGCCTGAGGGGGTGGGTGCAGGGTCTCCTCGTGGCGGCACTGCCAGGGGCTGGAAGGGTGC
>gene=hg18_chr16_4758656_4759056_+; species=SPECIES_1; score=1.78505; 
GTACGCCCCGCCGCCCCCTCTTTCCCAAAGCATCTGGAGCCTGCCGGAAACAAAGTTGACGGATTCAGGGAGCTGGCGTGACTACATTTCCCAGAGCGCCCTGCGCCCTCCCTGTTGGCAGATTCCTGGGGCCTGAGGAGGTGGGTGCAGGTTCTCGTCGTCGCAGCACTGCCAGGGGCTGGATGGGTGC
>gene=hg18_chr16_4758656_4759056_+; species=SPECIES_2; score=1.78505; 
GCTCGCCCGGCCGCAGCGCCCGCGGCAACTCAGACCGTGCCCGCGGGAAGCGAAGTCGCCGGAATCGGGGAGACAACTAGACTACATTTCCCAGAGTGCGCCGCGCGCGCCGTTCAGGCAGATGCCGGAGGCACGCGGCGCGGGGTGCAGGGTCTTCTGGAGGTGACCCGGTGAGGGGCGGAAAAGGGGC
>gene=hg18_chr16_4758656_4759056_+; species=SPECIES_3; score=1.78505; 
GCAAGCTCGGCCTCCACGTCTTCCCCAAGCCTCGCGGTGCCTGCCGGAAGCGAAGTCGCAGGAGCCGGAAAGCGGACCGGACTACATTTCCCAGAGTGCCCCGCACCCGCCGAGCCCGCGGAAACCTGGGGCCCGGGGTGCTGCCTCCGGGGTGTCGTGGAGACGGCTCAGCGAGAGCCTTGGAGGGTGG
>gene=hg18_chr16_4758656_4759056_+; species=SPECIES_4; score=1.78505; 
GCACCCCCCGCCGCCTCGCCTTCCCCAAAGCTTCGGGACCCCGCCGAAAGCGAAGTCGCCGCGCCCCAGAAGCGGGCCGGACTACATTTCCCAGAGTGCCCCGCGCCCGCCCAGGTGGCAGGTGCTTCGGTAACGGGGGGCTGCCTCCGGGATCTCCTGGGGGCGGCTGTGAGAGGGACTTTCAGGACGC
>gene=hg18_chr3_109328789_109329189_+; species=SPECIES_0; score=1.92638; 
CCAGTCTCCCAGTGAATGGTGATAAGCTGGCCCTGATCATGCCTGTATGGCTACACCCCTCTCTGCCTTGTTGAGGCCTGAGTTAATTTGAAGTGTTGCAGAGACATGTGTTGATTCCTGTGGCTACAAGCTCCCGGAAGTGTCAGAGGCAGAGGTATTGTTTCCTGGGAGGGGTGTCTTCTGTTTGCCTGCCCAGAAGTTTCTTTCACACCCACAGGGCCACCTGAAGAAACAGAGGGTCTCCCACGGAATGGGGCAGCAAAAG
>gene=hg18_chr3_109328789_109329189_+; species=SPECIES_1; score=1.92638; 
CCAGTCTCCCAGGGAATGGTGATAAGCTGGTCCTGACCATGCCTGTATGGCTACAGCCCTCTCTGCCTTGTTGAGGCCTGAGTTAATTGGAAGTGTTGCAGAGACATGTGTTGATTCCTGCGGCTACAAGCTCCTGGAAGTGTCAGAGGCAGGGGTATTGTTTCCTGGGAGTGGTGTCTTCTGTTTGCCTGCCCGGAAGTTTCTTTCACACTCACAAGGCCACCCGAAGAAACAGAGGGTCTCCCACAGAATGGGGCAGCAAAAG
>gene=hg18_chr3_109328789_109329189_+; species=SPECIES_2; score=1.92638; 
CCAACCTCTTGGTGAATGGTGACCAGCTGACCCTGATCACGTCTGTATGGCTGCATTCCTTTCTATCTTGTTGAGGCCTGAGTTCACCTGAAGTGTCTTAGACATGCATGTTGGTTCTTGTGGCTACAAGTGCCAAGAAGTGTTAGAAACAGAGGTCTAATTTCCTGAGATGTGTGTCTTCTGTTTTTCTGCCAGAAAGTATGTTTTCAAAACACAAGACCATCTGAAGACACAGAGCAACTCCCACTGAGGGTGGCAGCAAAAA
>gene=hg18_chr3_109328789_109329189_+; species=SPECIES_3; score=1.92638; 
CCAGCCTCTCAGTAGATGGTGACCAGCTGGCTCTGACCACGCCTGTATAGCCACATTCATCTTTGCCTTGTTGAGCCCTGAGTTAATTTGAAGTGTCTCAGAGACACATGTTGATTCCTGTGGCTACAAGCTACAGGAAATGTTAGAAGCAGAGGTCTTATTTCCAGAGAAGTGTATCTTCTGTTTTTCTGCCAGGAGATTTGCTTTCCAAATGCAAGGCCACGGGAAGAAATAGAGCCTCTCCCACTGAGGGTGACAGCAAAGG
>gene=hg18_chr3_109328789_109329189_+; species=SPECIES_4; score=1.92638; 
CCAGCCTCTTGGTGGATGGTGACCAGCTGGTCCTGACCACATCTGTATGGCTACATTCTACTCTGCCTCGTTGAGGCCTGAATTAATTTGAAGTGTCTCAAAGACACATGTTGATTCCTGTGGTTACAATCTCCAGGAAGTGTCAGAAGCAGAGGTTTTGTTTCCTGTGATGGGTGTCTTCTGTTTTTCTGCCAGGAAGTTTCTTTTAGAAACACAAGGCCATTTGAAGAAACGGAGTGCCTCCCACTGAGGATGACAGCAAAAG
>gene=hg18_chr11_64334622_64335022_+; species=SPECIES_0; score=1.37813; 
CCCACCCCTGCCCCGCTGACCTGGAAATAGTGGCGGGCCGGGCCGCTCGCTGTGGCTTCTGGGATCTCTAGGTCCGCGGCTCCGGACACCTCCTTCCCGAGATACTCAGGGATTGGCCCTTCCCTTCAGGCCGACCAGGCAGGAGCGTGCCCGCAGTGCCTTCTGGAAAATGTAGTCCGGGGACTACCTGCAGGGAAGCTTCGGTTGTCACGGGTCGGCAAGTTATGAG
>gene=hg18_chr11_64334622_64335022_+; species=SPECIES_1; score=1.37813; 
CCCACCCCTGCCCCGCCGATCTGGAAATAGTTGCGGGCCGGGCCGCCCGCGGTGGCTTCTGGGATCTCTAGGTCCGCGGCTCCGGATGCCTCCTTCCCGAGACACTCAGGGATTGGTCCTTCCCTTCAAGCCGACCAGGCAGGAGCGAGTCCGCAGTGCCTTCTGGGAAATGTAGTCCAGGGACTACCTGCAGGGAAGCTTCGGTTGTCACGGGTCGGCAAGTTATGAG
>gene=hg18_chr11_64334622_64335022_+; species=SPECIES_2; score=1.37813; 
CCCGCTGTTGTCCTGCCAATCTTGAAATGGTGGCGGGCCGGCCAGTCCGCGATGGCTTATGGGAGTGGTAGTCCCGCTGCTCTGGCCCCCGCCTTTCTGAGGTCCTCAGGGATTGGTCATTCCATTCACGCACACCAGGTAGCCGAGGAACCGCAGTGCCTTTTGGGAGATGTAGTCCGGGTAGTAGCGGCAGGTCCGCTTAGGTTGTTGCTTGTTGGCAAGATGTGAT
>gene=hg18_chr11_64334622_64335022_+; species=SPECIES_3; score=1.37813; 
CCCTCTACTGTCCTGCCGATCTTGAAATGGTGGCGGGCCGGACAATCCGCGGTAGCTGATGGGAATGGTAGTCTCGCTGCTCTGGCCACCACCTTCCTGGAATCCTCAGGGATTGGTCACTCCTTTCACGCCCTCCAGGTAGGCGTGGGACCGCGGTGTATTCTGGGAGATGTAGTCCGAGGAGTACCGGCAGGGCCGCTTAGGTTGTCACGTGTCAGCAAGATGTGAG
>gene=hg18_chr11_64334622_64335022_+; species=SPECIES_4; score=1.37813; 
CCCTCTCCTGCCCCGCAGATCTTGAAATGGTGGCTGGCCGGCCAGTCCGTGGTGGCTTATGGGAGTGGTAGTCACGAGGCTCTGGCCGCCACCTTCCTGAGGTCGTCAGTGATTGGTCCTGCCTTTCACGCAGACCAGGTAGGAGAGGGACCGCAGTGCATTCTGGGAGATGTAGTCCGGGGAGTACCGGCATGGCCGCTTAGGTTGTCGCGTGTCGGCAAGACGTGAG
>gene=hg18_chr2_95556032_95556432_+; species=SPECIES_0; score=1.63368; 
GGCCCAGAGGACCGGGGCGCCCTGGACCACATGGTCAGGATGACCACGAGCCTCTACAGCCCCGCCGGGGCCCTCGCGTGCCAGACTATGTGCCCCGAGAGCACCTTGTGCTGGGGGAAGAGGCGGCTGGCGGTGCAGGAAATCCTGGCGGCGCAGGAAATTCCGGCGGCAGGCGCAGGAGGGGAAGAGGAGGGCGCAGAGTAGCATAAGCCGCTCGGCCTGGCCGCTGGCTCCACAAAGGCCTCCCCAAGAGCCGGCCTCCCACCTG
>gene=hg18_chr2_95556032_95556432_+; species=SPECIES_1; score=1.63368; 
GGCCTGGAGGACCTGGGCGCCCTGGACCACATGGTCAGGATGACCACCAGCCTCTACAGCCCCGCCGTGGCCATCGCGTGCCAGACAGTGTGCCCCGAGAGCACTCTGTGCGTGCGGAAGAGGCGGCTGGTGGTGCAGGAAATCCTGGTCGTGCAGGAAATTCTGGGGGCGGGCGCAGGAGGGGAAGAGGAGGGCGCAGAACAGCCTAAGCGGCCCGGCCCGGCTTTGGGCTCCCTGGAGGGCTCTGCAAGAGTCGGCCTCCCACTTG
>gene=hg18_chr2_95556032_95556432_+; species=SPECIES_2; score=1.63368; 
GGCATGGAGGACGGGGGAGCCCTGGACCACATGGTCAAGATGACCACGAGCCTCTACAGCCCCGCCGTGGCCATCGTCTGCCAGACCGTGTGCCCTGAGAGCCCTCCCTGTGTGGGCAAAAGGCGGCTGGCGGTGCAGGAAATCCTGGCGTCGCGCGGGGACCAGGACGCAAGCCCAGGAGGAAAGGGGGAGGGCCCCGAGCCGCAATCCCAGACCTCCCAGGCCGCGGGCTCCAAAGAGGAGGCCCCCAGAGCCGGCCTCGCGTCTT
>gene=hg18_chr2_95556032_95556432_+; species=SPECIES_3; score=1.63368; 
GGCCCGGAGGATGGGGGCGTCCTGGACCACATGGTCAGGATGACCACGAGCCTCTACAGCCCCGCCGTGGCCATCGTCTGCCAGACCGTGTGCCCCGAGGACGCCCCCTGCGTGGGGAAGAGGCGCCTGGCGGTGCAGGAAATCCTGGAGGCGCGGGGGAGCCGGGACGCGCGCCCAGGAGGAAAGATAGAGGGCCCCGAGCCGCCGTTCCGGACCTCGCGGGCCGTGGGCTCCAGAGAGGGGGCCCCGAGAGCCGGCCTCCCGTCCC
>gene=hg18_chr2_95556032_95556432_+; species=SPECIES_4; score=1.63368; 
AGCCTGGAGGATGGAGGGGTCATGGACCACATGGTCAGGATGACCACGAGCCTCTACAGCCCCGCCGTGGCCATCGCCTGTCAGACCGTCTGCCCCGAGAACCCGCCTTGTGTGGGGAAAAGGCGGCTGGCAGTGCAGGAAATCCTGCAGGCTCAGGGGGACCCGGACGCATGCCCAGAAGGAGAGGTGGAGGGCACCGAGCAGCAATTCCGGACCTCCCCGGCACTGGGCTCCAGAGAGGGGACCCCGAAAGCCAGCCTCCCGTCTC
>gene=hg18_chr9_126671014_126671414_+; species=SPECIES_0; score=10.9225; 
CGGGCGGGGCCTGCAGATGCCGGCGCCGATCCTCAGTACAAAATAGACTCCGGAAGGGGGAAACCGCACTCCAGGCAGGCTCCGCCCCGCCCGACGGCGCTTCCGGATCCGGCGGGTGCCGGAAGTGGGCGGGCGGCGGCGGCTGCGCGCGGAGGCGGTGGAGGAGGTGCTGGCAGCCGCTTCCCGCCCCCGAGCAGGAGCCGGTGCGAGCGGAGCAGAGCCGAGGTCGGCCGCGAGCGGAG
>gene=hg18_chr9_126671014_126671414_+; species=SPECIES_1; score=10.9225; 
CTTGCGGGGCCTGCAGGATACGGCGGCACTCCTCAGTGTAAGACAGGCTCCGGAAAGCGGAAACCGCACTCCACGCAGGTTCCGCCCCGCCCGATGACGCTTCCGGATCCGGCGTGTGCCGGAAGTGGGCGGGCGGCGGCGGCTGCGCGCGGAGGCGGTGGAGGAGGTGCTGGTGGCTGCTTCCCGCCCCCGAGCCGGAGCCGGTGCGAGTGGAGCAGAGCTGAGGTCGGCCGCGAGTGGAG
>gene=hg18_chr9_126671014_126671414_+; species=SPECIES_2; score=10.9225; 
TGTGCTGGGCCTGCGGAGGATGCCGCCGCTTCTCAGAGGTAAACTGATTCCGGATTAAGGTCTCAGCGCTTCCCACGCACCCCGCCCCTCCCACCAGAACTTCCGGTTCCGGCGAGAACCGGAAGTGGGCGGGCGGCAGCGGCTGCGCGCGGAGGAGGTGGAGGAGGTGCCGGCGGCCGCTTCCCGCCCCCGAGCCGGAGCCGGTTTGAGCGGAGTAGAGTGGAGGTCTGTCCGGAGCATAG
>gene=hg18_chr9_126671014_126671414_+; species=SPECIES_3; score=10.9225; 
CGCGCTAGGCCCGAGGGGGACAGTGCCGCTGCTCGGAGCAAGAATGGTTCCGGCTGACGGTCCCCGCGCTTCCGCCAGGCTCCGCCCCTCCTGCCGGCACTTCCGGTTCCGGCCTAGCGCGGAAGTGGGCGGGCGGCGGCGTCTGCGCGCGGAGGAGCTGGAGGAGGCGCCGGCGGCCGCTTCCCGCCCCCGATCCTGAGCCGGTTCGAGCGGAGTAGATCGGAGGTCGGCCCGGAGCGGAG
>gene=hg18_chr9_126671014_126671414_+; species=SPECIES_4; score=10.9225; 
CGGGCTGGGCCTGCGGGGGACGGCGCCGCTCCTCGGAGGCAGACAGACTTCGGATGGCGGCCCCAGCGCCCCGGGCAGGCCCCGCCCCTCCCACCGGCACTTCCGGTTCCGGCGTGGGCCGGAAGTGGGCGGTCGTCGGCGACTGCGCGCGGAGGAGGTGGAGGAGGTGCCGGCGGCCGCTTCCCGCCCCCGAGCCGGAGCCGGTGCGAGCGGAGCTGAGCCCAGGTCGGGCCGGAGGGGAG
>gene=hg18_chr2_118562239_118562639_+; species=SPECIES_0; score=11.4357; 
TCATTACCTACGGCTGCCTGGTCAGCAAACAACAGCAGATCCACCCCACCTCGACGGTCCACGCCCACCGCAGCCTCCAGTTCCCGCAGACCGGAAGCCCTTTTGCCCCGGCTCGCAGGTCCACGTCTTATTGACAGCAGGAACCGGAAGCTCTTCTGCCCCGATCGCCTGCGCGCGGCCTCGTTGGCCGCACAGGCGCAGTGGAGCTCGGGCGGAGTGTGGGAGTGGAGGAGGAAGAGGCGGTAGGGTCGGGTGGTCCCAGAAGATGGCGGAGGCGGGG
>gene=hg18_chr2_118562239_118562639_+; species=SPECIES_1; score=11.4357; 
TCATTACCCACGGCTGCCTGGTCAGCAAACAACAGCTGATCCACCCCACCTCGACGGTCCACGCCCACCGCAGCCTCCAGTTCCCGCAGACCGGAAGCCCCTTTGCCCCGGCTCGCAGGTCCACCCTTTATTGACAGCAGGAACCGGAAGCTCTTTTGCCCCGATCGCCTGCGCGCGGCCTCGTTGGCCGCACAGGCGCAGTGGAGCTCGGGCGGAGTGTGGGAGTGGAGGAGGAAGAGGCGGTGGGGTCGGGTGGTCCCAGAAGATGGCGGAGGCGGGG
>gene=hg18_chr2_118562239_118562639_+; species=SPECIES_2; score=11.4357; 
TCACAACCCACGACTGCCCGCTCAGCAAACAACAGCTGATCTACCCCACCTCGACGGTCCACGCCTACAGGTGCCGCTACTTCGCGGAGACCGGAAGTTCTTTTGCCCCGGCTCTCCGGCCTTCCATCTGGCCCCTGTAGGAACCGGAAGTTATTCTGCCCCGATCGTCTGAGCGTCTGAGCGTCGGCCGCACAGGCGCAGTGGAGCTCGGGCGGAGTGTGGGAGGGGAGGAGGAAGAGGCAGAGGGGGCGGGCGGTCCCAGAAGATGGCGGAGGCGGGG
>gene=hg18_chr2_118562239_118562639_+; species=SPECIES_3; score=11.4357; 
TCACAACCCTCGACTGCCCGGTCGGCAAACAACAGCTGACCTACCCCACCCCAGCAGTCCACGCCCACAGGGGCCGCCACTCGGGGCCGACCGGAAGCCCCTCTGCCCCGCGTCGCCGGCGCCGCAACAAGGGCGGGCGGGAACCGGAAGTTCCGCGGCCCCCACCGTGGGAGCGCCGCCTCGTGGCCTGCACAGGCTCAGTGGACCGCCCGCGGACTGTGGGACGGGATCCGGGAAAGGCCGATGGGGCGGACGGTCCCAAAATATGGCCGAGGCGGAG
>gene=hg18_chr2_118562239_118562639_+; species=SPECIES_4; score=11.4357; 
TCACAGCCCAGGGCTGCCTGGTCAGCAAACAACAGCTGATCGACACCATCTACACAGTCCACACCTCTACCAGCCACTAACCCTCGGCGACCGGAAGCCCTTTTGCCCCCACTCGCTGGCCTACCACGTAGTTTAGGTAAAAACCGGAAGTTCCTTTGCCCCGATCGTTCGGGCGCGTCCGCGTTGGCCGCACAGGCGCAGTGGAGCTCGGGCAGAGTGTGGGCGGGGAGGAGAAAGCGGCGGAGGGGGCGGGCGGCCCCAGAAGATGGCGGAGGCGGGG
>gene=hg18_chr5_154218170_154218570_+; species=SPECIES_0; score=1.93836; 
GGGGAGGAGCGGGCGTGACCAGGCGCGCGCGTCGGAGTGACTCTAGAGAGCAGGCGAGTCGGGCGGATCGGGTGGGTAGAGTGGTGCCGTCGGTTGTTTGGTGGAGGCACGTAAGACCGCTCTGGGCACGGGGGCGCTCACCTCACTGGCTCGTTCGGTTCTAGGAGCAGATCCGGGGTAGAAAAAGAGCTCCGGGCCAGGGCTGCCGTCGGCCGGGGGTCACGCCAGCCGCGCTTCGCGGGCCTGTCGGTC
>gene=hg18_chr5_154218170_154218570_+; species=SPECIES_1; score=1.93836; 
GGGGAGGAGCAGGCGTGACCAGGCGCGCGCGTGGGAGTGACTCTAGAGAGCAGGCGAGTCGGGCGGATCGGGTGGGTAGAGTGGTGCCGTCGGTTGTTTGGTGGAGGTACGTAAGGCCGCTCTGGGCACGTGGGCGCCCATTTCACTGGCTCGTTCGGTTCTAGGAGCAGATCCGGGGTAGAAAGAGAGCTCCGGGTCAGGGCTGCTGTCGGCCGGGGGTCACGCCAGCCGCGCTTCGCGGGCCTGCCGGTC
>gene=hg18_chr5_154218170_154218570_+; species=SPECIES_2; score=1.93836; 
AGGGAGGGGCAGGCGGAGTCAGGCGCGCGCGCTGGAGGGACGCGAAGGAGCAGGCGAGTCGGGCGGATCGGCTGGATAGAGCGGTGCGGCCGGTTGTTTGGAGGAGGTGCGTAAAGCCGCTCTGGGCCCGGGGGCGCCCATCTCACTGGGCCGCTCGGTTCTAGGACCCGATCCGGGGCAGGAGGAGAACACCAGGTCAAGGCCACAGTCGGCTCGGAGTCCCGCCAGCTGCGCTTTGCGGGCTTGCCTGTC
>gene=hg18_chr5_154218170_154218570_+; species=SPECIES_3; score=1.93836; 
GGGGAGGGGCAGGCACGACCAGGCGCGCGCGTCGCAGTGACGCTAGGGAGCAGGCGAGTCGGGAGGATCCAGTGGGTAGAGTGGTCCGGCCGGCTTTTAGGTGGCCGTGCGTAAGGCCGCTCTGGGCCCGAAGGAGCACCTCTCATTGGCCCGCTCGGTTCCCGGAGCAGATCCGGGGCAGGAGGAGAGCGCCGGGTCAGGGCCGCCGCCGGCTCGGGCTCTCGCCAGCCGCGCTTCGCGGGCCAGCTGCTC
>gene=hg18_chr5_154218170_154218570_+; species=SPECIES_4; score=1.93836; 
GGGGAGGAGCGGGCGTGATCAGGCGCGCGCGTCGGAGTGACGCGAGGGAGCCGGCGAGTGGGGCGGATCGGGTGGGTAGAGAGGTTAGGGCGATTGTTTGGTGGGTGTGCGTAAGGCCGCTCTGGGCACGGGGGCACCCATCTCGTTGGCCCGCTTGGTGCTAGGAGCAGATCCGGGGCAGAAAGGGGGCGCTGGGTCAGGGCCGCTGCTGGCTGGGGGTTTCGCCCGGCGCGGTTCGCGGGCCTGCTGGTC
>gene=hg18_chr18_14122285_14122685_+; species=SPECIES_0; score=1.50248; 
ACAGAGCGACGGAGTGAGTGGCAGAATCGAAGTCTCGAGCAGAGGACCAAGATGAAGCCCCGCTGAAGTGGGGCCAGGGAAGCGCCCCTTCCCTGGCTGCGCCCTGATTGGACAGTTTCAGGCCTGTAAATAGGAGTCTTGGGCAGGG
>gene=hg18_chr18_14122285_14122685_+; species=SPECIES_1; score=1.50248; 
ACAGAGCGACGGAGGCTGTGCCCGAATCTAGGCCTCGACTGGTGGAACCGAGTGAGGTCAAGGAGAGGCACCGCTTAGGATGCGCCCCCTCTCCCGCTGCGCCCTGATTGGGCACTTACAAGCTCCAGAACTGTAATTTCAGTCAGGG
>gene=hg18_chr18_14122285_14122685_+; species=SPECIES_2; score=1.50248; 
ACAACAAGACAGACTCTGAGGCAGTGCGCCAGCGTCGAGAGGTGGGACCGGATCACTAGGCGCAGAGGGACGCGAAGGTACGCGCCCCACCCCAAGCGGCACCCTGATTGGACAGTTTAAAGACTGTCAACAGCAAGCTGAGCCCGAC
>gene=hg18_chr18_14122285_14122685_+; species=SPECIES_3; score=1.50248; 
TCAGTCAGGTAGAATCAGAGGAAGAGCGGAAGTTTGGAGCGCAGGTACCGGATGCCAACGGGCAGAGGCCCTGCCTGGAGCGCGCCCCACCCCTGACGTCTCTCTGATTGGGCAGCTTCAAGCCTGTGAACCGTACTCTGAGACACAC
>gene=hg18_chr18_14122285_14122685_+; species=SPECIES_4; score=1.50248; 
ACAGCAGGACAGAGGCTGTGGAAGAGTGAAAGTAATAACGGCAGGTGCAGGCTCTGGACAGGCAGAAGGGCTGCAGGGTGCACGCTCCAGCGCCAGGAGCTCCCTGATTGGACAGTCTTAGGCCTGTGCTCAGTAGTCTGAGACAGAA
>gene=hg18_chr3_50340490_50340890_+; species=SPECIES_0; score=14.1606; 
AATGGGCGCCTTAGATGCTGGGCATCCCAGCATGCGTTGCGAGATCCCAGGTCCCAGCAAGCGCGATCTGACCAGCTGGGACAGCTCCCACCGAGGAAAG
>gene=hg18_chr3_50340490_50340890_+; species=SPECIES_1; score=14.1606; 
AATGGGCGCCTTAGATGCTGGGCATCCCAGCATGCGTTACGAGATCTCGGGTCCCAGCAAGCGCGATCTGACCAGCTGTGACAGTTCCCACGGAGGAAAG
>gene=hg18_chr3_50340490_50340890_+; species=SPECIES_2; score=14.1606; 
AACAGCCGCCTCAAATGCTAGGTACCCCAGCATGCACCGCAAGACGTCAGCTCCCAGCAGGCACGCTCTCTCCAGCTCGGGCAGCTCCCACCAGGGAAAG
>gene=hg18_chr3_50340490_50340890_+; species=SPECIES_3; score=14.1606; 
AATAGCCTTTTCAGAAGCTAGGCATCCCAGCAGGCACCGCGAAACGTCAGGTCCCAGCAGGCACGCTCTGTTCAGCTGGGACAGCTCCCACCCAGTAAAG
>gene=hg18_chr3_50340490_50340890_+; species=SPECIES_4; score=14.1606; 
AATAGCCGCCTCGGATGCTAGACATCCCAGCATGCACTATGAAAAGTCAGATCCCAGCAGGCACGCTCTCTCCAGCGGGGGCACCTCCTACCCAGGAAAG
>gene=hg18_chr22_30475925_30476325_+; species=SPECIES_0; score=2.01026; 
TACCCTGAGACCTCCTCCGCGGCCCGCGCTTGCCCAGCCAGCTCAGCCCCTGCAGCTGCAGCCCCGTCGTCGCCAGGTCTACCTGAGCCTACGGAGCCGACAGAGGCCGGGGGCGCTCCGGCCGCCGCCACCTCTTCGTCTCTATGGTCCCTGCACTTCCTCATCCGGGGCCCGAGCCAGCCATGCGGACTCGCCCAAATCCCGCCCCCGCACCGCGCGCGCGCACCCAAGGGAAGGCTCTTCCTGATTCTGACTCCCGCCCTCTGCTAGCCCCAGCCTCCTCAACCCCGCCC
>gene=hg18_chr22_30475925_30476325_+; species=SPECIES_1; score=2.01026; 
TACCCTGAGACCTGCTCCGCGGCCCGCGCTTGCCCAGCCAGCTCAGCCTCTGCAGCTGCAGCCCAGTCGTCGCCAAGTCTACCTGAGCCTACGGAGCCGACAGAGCCCGGGGACGCTCCGGCCGCCGCCACCTCTTCGTCTCTATGGTCCCTGCACTTCCTCATCCGGGGCCCGAGCCAGCCATGCGGACTCGCCCAAATCCCGCCCCCGCACCGCGCGCGCGCACCCAAGGGGAGGCTCTTCCTGCTTCTGACTCCCGCCCTCTGCTAACCCCAGCCTCCTCAATCCCGCCC
>gene=hg18_chr22_30475925_30476325_+; species=SPECIES_2; score=2.01026; 
TACCCTGAGGCCTGCTCCGCGGCCCGCGCTCGCCCCTCCAGCCCGGCCTCTGCTGCCGCAACCCCGTAGCCGCCGAATCTACCTGAGCCAGCCGAGCCGAGAGAGCCCGGGGGCGCTCCGGCCACCACAGCCTCTTCGTCTCTATGGTCCCTGCACTTCCTCATCCGGGGCCCGAGCCTGCCATGCGGACTCGCCCAAGTCCCGCCCCCGCACTGCGCGCGCGCACCCTTGAGGCGGCTCTTCCCTGTAGGGACTCCCGCCCTCGGCCAGCTCCGGCGGCCTCTGCCCCGTCC
>gene=hg18_chr22_30475925_30476325_+; species=SPECIES_3; score=2.01026; 
TACCCTGGGGCCTGCTCCGCGGCCCGCGCTCGCCCCGCCAGCCCGGCCTCTGCAGCCGCAGCCCCGTCGCCGCCAAAGCTACCTGAGCCTACCGAGCCGAGAGAGCCCGGGGGCGCTCCAGCCGCCACCGCCTCTTCGTCTCTATGGTCCCTGCACTTCCTCATCCGGGGCCCGAGCAAGCCATGCGGGCTCGCCCAAGTCCCGCCCCCGAGCGGCGCGCGCGCAACCGAGGGGCGGCTCTTCCCGCGTCAGACTCGCGTCCTGGGCCGCCTCTAGCCGCCTCTGCCTCGCCC
>gene=hg18_chr22_30475925_30476325_+; species=SPECIES_4; score=2.01026; 
TACCCTGAGGCCTGCTGCGCGGCCCGCGCTCGCCCCTCCAGCCCAGCCTCTGCAGCCGCAGCCCCGTCGCCGCCAGGTCTACCTGAGCCTACCGAGCCGAGAGAGCCCGGGGGCGCTCCGGCCGTCGCCGCCTCTCCGTCTCTATGGTCCCTGCACTTCCTCATCCGGGGCCCAAGCCAGCCATGCGGGCTGGCCCAAGTCCCGCCCCCGCACAGCGCGCGCGCACCCTAGGGGCGGTGCTTCCCCAGTGGGAGTCCCGCCCTCGGCTAGCCCTTGCGGCCTCTGCCCCGCCC
>gene=hg18_chr19_54528862_54529262_+; species=SPECIES_0; score=1.0149; 
ACATCGAGGAAACTGCAGAGGCCACTGGGTGTGCACTGCAACCAGGCACTGCAGACCCAGATCTGACTGTCAGGATCCCAGGCTCAGTCCTGGGGCCTCTCCTCGGGCCCCACTGCAGAGGCAGGAAGTACCGCCTGATGCTCAGCTTCCGCTGGCACGGCCCAGCGCCCCCCCACTAGGGACCTTCCCACCCGAGCCTGTAGCACTTTCACTTCCCCAGGTACCCAGCCCCTGCCCCAGCACCTGGGTGCTCCCTGGTCCAGAACAGG
>gene=hg18_chr19_54528862_54529262_+; species=SPECIES_1; score=1.0149; 
ACATCGGGGAAACTGCAGAGGCCACTGGGTGTGCACTGCAACCAGGCACTGCAGACCCAGATCTGACTGTCAGGATCCCAGGCTCAGTCCTGGGGCCTCTCCTCGGGCCCCGCCGCAGAGGCAGGAAGTACCGCCTGATGCTCAGCTTCCGCTGGCACGGCCCAGCGCCCCTCCACTAGGGACCTTCCCACCCGAGCCTGTAGCACTTTCACTTCCCCAGGTACCCAGGCCCTGCCCCAGCACCTGGGTGCTCCCTGGTCCAGAACAGG
>gene=hg18_chr19_54528862_54529262_+; species=SPECIES_2; score=1.0149; 
ATGTCGGGGAGATTTCAGAGGCTGCTGGCTGTGGAGTCTGATCAGGTATTGCAAACCTGGATCTAACGGCCAAGGTCCTGGGCTCAGTCCTGGGGCCTCTCTTGGGGCCTCGTTGCTGAAGCAGGAAGTACTGCCCTAGGCTCAGCTTCCGCTGGTACTGCCAAACACCCTTGCACTGGGGATCTTCCCACTGGGGCCTGCAGCACTTTCACTTCCCCAGGTGCCCAGCCCCTGCCCCAGCACATGGGAGCACCTTGGTCTAGAACTGG
>gene=hg18_chr19_54528862_54529262_+; species=SPECIES_3; score=1.0149; 
ACAACGGGGAGACTTCAGAGGCTGCTGGGTGTGCAGTCCAACCAAACACTGCAGATCTGGATCTAACTGCCAAGGCCCCGGGGTCAATCCTCCAGCCTCTCTTGGGGCCCCAGCGCAGATGCAGGAAGTACTGCTTGAGGCTCAGCTTCCTCTGGCACTGCCCCGCACCCCCTTACTAGGGACCTTCCCATTGGGGCCTGCAGCACTTTCACTTCCCCAGGTGCCCAGCCCCTGCCCTGGCATATGGGAGCACCGCGGTCTAGAACAGG
>gene=hg18_chr19_54528862_54529262_+; species=SPECIES_4; score=1.0149; 
GCCTCGGGGAGACTTCAGAGACTGCTGGGTGTGCAGCCCAATCAGGTACTGTCAACCTGGATCTAACTGCTGAGGTCCCAGGCTCCATCCTGGCTCCTCTCTTGGGGCCCCACTGCAGAGGCAGGAAGCACAGCCTGACGCTCAGCTTCCGCTGGTACCGCCCAGCACCCCCTCGCTAGGGACCTTCCCATTGGGGCCTGCAGCACTTTCACTTCCCCAGGTGCCCAGCCCCTGCCCCAGCACGTGGAAGCACCAAGGTCTAGAACAGG
>gene=hg18_chr22_30072148_30072548_+; species=SPECIES_0; score=1.03165; 
GCGGCGGCGGCTGGAGCGGGCGGGCGGCGGCGGCGGCAGAGTGGCCCTTCCTCAGGCCGGGAGAAGCGGCGGCGGAGCGGCGGCTGTGCGGCCCGGGCTCCGTGTGTTCGGAGCGGAGGAAAGATGGCAGCGGCTGCACTTCCTCTTGCACTTTCACCCCTGGGGGAGGAGAGGAGGGGGCGATACCAACAACACCCCCCTCGCTTGCAGAAAAAAAAACGGCGAGTCAGAGTGGGGGCCGGCGTCCCCGGCCTGCACGTGCGCGCCGATGCCTAGCC
>gene=hg18_chr22_30072148_30072548_+; species=SPECIES_1; score=1.03165; 
GCGGCGGCGGCTGGAGCGGGCGGGCGGCGGCGGCGGCAGAGTGGCCCTTCCCCGGGCCGGGAGAAGCGGCGGCGGAGCGGCGGCGTTGCGGCCCGGGCTCCGTGTGTTCGGAGCGGAGGAAAGATGGCAGCGGCTGCACTTCCTCTTGCACTTTCACCCCTGGGGGAGGAGAGGAGGGGGCGATACCAACAACACCCCCCTCGCTTGCAGAAAAAAAAACGGCGAGTCAGAGTGGGGGCTGGCGCCCCCGGCCTGCACGTGCGCGCCGATGTCTAGTC
>gene=hg18_chr22_30072148_30072548_+; species=SPECIES_2; score=1.03165; 
GCAGCGAAGGCTGGAGCGGGCGGGCAGCGGCGGCGGCAGGGCGGCCCTTTCCCGGGCTGAGCGAAGCGGCGGCTGAGCGACTGCGTTGCGGCCCGGGCTCCGTGTGTTCGGAGCGGAGGAAAGATGGCAGCGGCTGCACTTCCTCTTGCACTTTCACCCCTGGGGGAGGAGAGGAGGGGGCGATACCAACAACACCCCCCTCGCTTGCAGAAAAAAAAACGGCGAGTCGGCGTGGGGGCCGGTGCCCCCGGCCTGCACGTGCGCACCGATCCCTGGCC
>gene=hg18_chr22_30072148_30072548_+; species=SPECIES_3; score=1.03165; 
ACGGCGAACGCTGGAGCGAGCGGGCAGTGGCGGCGGCTGGGTGGCCCTTCCCGGGGCCGGGCGAAGCGGCGGCGGAGCGGCGGCGCTGCGGCCCGGCCTCCGTGTGTTCGGAGCGGAGGAAAGATGGCAGCGGCTGCACTTCCTCTTGCACTTTCACCCCTGGGGGAGGAGAGGAGGGGGCGATACCAACAACACCCCCCTCGCTTGCAGGAAAAAAAACGGCGAGTCGGCGTGGGGGCCGGCGCCCCCGGCCTGCACGTGCGCACCGATCCCTGGTC
>gene=hg18_chr22_30072148_30072548_+; species=SPECIES_4; score=1.03165; 
GCGGCGAAGGCTGGAGCGGGCGGGCGGCGGCGGCGGCAGGGTGGCCCTTTCCCGGGCCGGGCGAAGCGGCGGCGGAGCGGCGGCGCTGCGGCCCGGGCTCCGTGTGTTCGGAGCGGAGGAAAGATGGCAGCGGCTGCACTTCCTCTTGCACTTTCACCCCTGGGGGAGGAGAGGAGGGGGCGATACCAACAACACCCCCCTCGCTTGCAGAAAAAAAAACGGCGAGTCGGCGTGGGGGCCGGCGGCCCCAGCCTGCACGTGCGCACCGATCCCTGGCC
>gene=hg18_chr17_7529988_7530388_+; species=SPECIES_0; score=4.25399; 
GGTACGCGGCAGGTGCATGGGAAGAAACCGCGAGCTAAGAGGGCAGCGGGAGAAAGAATTCGGTTGCCTCCTACCAGGAGAACCGGCTCCGGAGGGCTGCACGGAGGACCACGCCTGCGGGCCCGCCCCTTCCGCTCACGACGTTCAGCCTGCGTCTGGAACTGGAATGGCCTAGCCCAAAGCTAGATAGGTAGATTGTTTTTCCGCAAATCAAACGACCCATCATTGCTCTTTCAAAATT
>gene=hg18_chr17_7529988_7530388_+; species=SPECIES_1; score=4.25399; 
GGTATGCGGCAGGTGCATGGGGAGAAACAGCGAGCTAAGAGGTAACCGGCAGAAAGAATTCAGTTGCCTCCTACCGGGAGAACCGGCTTCGGAGGGCTGCACGGAGGACCACGCCTGCGGGCCCGCCCCTTCCGCTCACGACGTTCGGCCTGCGTCTGGAACTGGAATGGCCTAGCCCAAAGCCAGATAGGTAGATTGTTTTTCCGCAGATCAAACGATCCATTATTGCTCTTTCAAAATT
>gene=hg18_chr17_7529988_7530388_+; species=SPECIES_2; score=4.25399; 
TGTTCGTAGCAGGTGCGTGGTAAGTGACCCCGCCCTAAATAAGAACGGGTAGAACCCTAGGCGTCGCCGCCTCCCGGCAAAACCAGCCCAGAACTGCAGCTTCGAAGACCCCGCCCCAAGCCCCGCCCCTTCCGCTCACGACGTTCACTCTGCGTCCGAGAAGGGAATGGTTCAGCCCAAAGCCAGATAAAGAAGTTGTTTCTCCGCGCAAAAAACGACCCTTCGTTTTTCTTCTATCGTT
>gene=hg18_chr17_7529988_7530388_+; species=SPECIES_3; score=4.25399; 
GGTACCGAGCAGGTGCACGGTAGGTGAGCGAGCGCAGGCTAAGCCCCGGAGTGACGACAGGCGAGGCGGTATCCCCCCTGGCTCGGCTCGGCTCGGCGGCTCGGCGGGCCCCGCCCCAAGCCCCGCCCCTTCCGCCCACGACGTTCGCTCTGCGTCGGAACTCGGAATGGCTGAGTCCCGAGCCGGATAGAGAAACCGTGTCTCGGCCCAACAAACGGCGCATCGTCGTTCTGCCATCGTT
>gene=hg18_chr17_7529988_7530388_+; species=SPECIES_4; score=4.25399; 
GGTTCGCAGCAGGTGTGTGGTAAGTGACCGCGCCCTAAAAAAGAACCAGCGTCGCCTTTCGCGTCGCCGCCTCCCGGAAGAACCAGCCCCGCAGCGCAGCGCTTAAGACCCAGCCCCCAGGCCCGCCCCTTCCGCTCACGACGTTCAGTCTGCGTCCGAGAGTGAAATGGCTTAGCCCAAAGCCGGAAAGAGAAAGTGTTTCTCCGCACAACAAACGACTCATCGTTTCGCTCTGATCATT
>gene=hg18_chr19_15085384_15085784_+; species=SPECIES_0; score=1.17344; 
TCTGCACCTGCCGCTGGCAGACCCCGAAGTGGTGACTCGGCCCCGCGGTCGAGGAGGCCCCGAAAGCCCCCCGAGCAACCGCTACGCCGGCGACTGGAGCGTTTGCGGGCGGGACTTCCTGCCCTGTGGGCGGGATTTCCTGTCCGGGCCAGACTACGACCACGTGACGGGCAGTGACAGCGAGGACGAGGAGGTCGGCGAGCCGAGGGTCACCGGTGACTTCGAAGACGACTTCGATGCGCCCTTCAACCCGCACCTGAATCTCAAAGACTTCGACGCCCTCATCCTGGAT
>gene=hg18_chr19_15085384_15085784_+; species=SPECIES_1; score=1.17344; 
TCTGCACTTACCGCTGGCAGACCCCGAAGTGGTGACTCGGCCCCGCGGCCGAGGAGGCCCTGAGAGCCCCCCGAGCAACCGCTACGCCGGCGACTGGAGCGTTTGCGGGCGGGACTTCCTGTCTTGTGGGCGGGACTTCCTGTCCGGGCGAGACTACGACCACGTGACGGGCAGTGACAGCGAGGACGAGGACGTCGGTGAGCCGAGGGTCACCGCTGACTTCGAAGATGACTTCGATGCACCCTTCAACCCGCACCTGAATCTCAAAGACTTCGACGCCCTCATCCTGGAT
>gene=hg18_chr19_15085384_15085784_+; species=SPECIES_2; score=1.17344; 
GCTGCACTTGCCGCTAGCGAGCCCCGAAGTGGTGACTCGGCCCCGCGGCCGGGGCGGTCCCGAAAGCCCCCCGAGCAACCGCTACGCGGGTGACTGGAGTGTTTGCGGGCGGGACTTCCTGCCCTGTGGGCGGGACTTCCTCTCCGGGCCAGACTACGACCACGTGACGGGCAGCGACAGTGAAGATGACGAGGTTGGAGAGCCGACTGGCGCCACCGATTTTGAAGACGACTTCGAAGCGCCCTTCAACCCGCACCTGAACCTCAAAGACTTTGATGCCCTCATCCTGGAC
>gene=hg18_chr19_15085384_15085784_+; species=SPECIES_3; score=1.17344; 
GCTGCACCTGCCGCTCGCCGGCCCCGAAGTGGTGGCGCGGCCCCGCGGCCGTGGCGGCCCCGAGAGCCCCCCAAGTAACCGCTATGCGGGCGACTGGAGCGTCTGCGGACGCGACTTCCTGCCGTGCGGGCGGGACTTTCTGTCCGGGCCGGACTACGACCACGTGACGGGCGGCTACAGCGAGGACGAGGAGGCGGGCGAGCCGGCGGGCGCCGCGGACTTCGACGACGACTTCGAGGCGCCCTTCAACCCGCACCTGAACCTCAAAGACTTCGACGCCCTCATCCTGGAC
>gene=hg18_chr19_15085384_15085784_+; species=SPECIES_4; score=1.17344; 
GCTGAACTTGCCCTTGGCGGGCCCCGAAGTAGTGACTCGGCCCCGCGGCCGAGGCGGCCCCGAGAGCCCTCCGAGCAACCGCTACGCCGGCGACTGGAGCGTTTGCGGGCGGGACTTCCTGCCCTGTGGGCGGGACTTCCTGTCCGGGCCGGACTACGACCAGGTGACGGGGAGCGACAGCGAGGAGGAGGAGGCCGGCGAGCGGGCGGGCCCCGCCGACTTCGAGGACGACTTTGAGGCGCCTTTCAACGCGCACCTGAACCTCAAAGACTTTGACGCACTCATCCTGGAC
>gene=hg18_chr6_155096866_155097266_+; species=SPECIES_0; score=1.52059; 
GCCCCTCCCCGGGTCCGGGGGGGGAGGGGGCGGGGGAGGTTCTGGCGTCTCCGGCGTCCTATGGAATGGCTGGAGCTCGAGGGAAAGACCGGTTGGGCCCTCACCCGGAGACTCCCGACAGGTCCCTCGAGGTCAGTTCCGCCGAGGCCTGGCCCGCCCACCTCCTTCCTGGGCCTTTGGGATTTAAGTGGACGCTGGACATGACTCTCCAGACCTTCCCGGGTCCTCACTGAGGCTAACACCTGGGGG
>gene=hg18_chr6_155096866_155097266_+; species=SPECIES_1; score=1.52059; 
GCCCCTCCCCGAGTCCGGGGGGGGAGGGGACGGGGGAGGTTCTGGCGTCTCCGGCGCCCTATGGAATGGCTGGGGCTTGAGGGAAAGACCGGTTGGGCCCTCCCCCGGAGACTCCCGACAGGTCCCTCGAGGTCAGTTCCTCCGAGGCCTGGCCCGCCCACCTCCTTCCTGGGCCTTTGGGATTTAAGTGGACGCTGGACATCACTCTCCAGACCTTCCCGGGTCCTCATTGAGGCTGACACCTGGGGG
>gene=hg18_chr6_155096866_155097266_+; species=SPECIES_2; score=1.52059; 
GCCCCTCCCCGATCCCGGGGGTGGTGGGGGCGGGGGAGGTTCCGGTGTCTCCAGCACCCTCCCGAGTGGCTGGGGGGTGAGGGGAGGCCCGGTTGGGCCCTCCCCCGGAGGCTCCCGACGGGTCTCTCCGGGTCAGTTCCGCCGAGGCCTGGCCCGCCCACCTCTTTCCTGGGCCTGCGGGATTTAACTGGAGGCCAGGCATCCCCCTTCAGGCCTTCCCCGGTCCTTAATGAGGCAGGCACTGGTGGG
>gene=hg18_chr6_155096866_155097266_+; species=SPECIES_3; score=1.52059; 
GCCCCTCCCCGAGTCCGAGGGGGGAGGGGGCGGGGGAGGTTCCGGTGCCTCCAGCGCCCCGGGCACTGGCTGGGGCTTGAGGGAAGGCCCGCTTGGGCCCTCCCCCGGAGGCTCCCGGCAGGTCTCTCCGGGTCAGTTCCGCCGAGGCCTGGCCCGCCCACCTCTTTCCTGGGCCTGCGGGATTTAAGTGCGCGCCGGGCCTCGCGGCGCAGGCCGCCCCTGGCCCCCGGTGGGGCAGCGGCCGAAGGG
>gene=hg18_chr6_155096866_155097266_+; species=SPECIES_4; score=1.52059; 
GCACATCCCCGGTCCCGGGGGGGGAGGGGGCGGGGGAGGTTCCGGTGCTTCCAGCGCCCTATTGCAGGGCGCCGGGTTGAGGGGAGGCCCCGTTGGGCCCTCCCCCGGAGGCGCCCGGCAGGTCCCTCGGGGTCAGTTCCGCCGAGGCCTGGCCCGCCCACCTCTTTCCTGGGCCTGCGGGATTTCACTGGCCGCCGGACGTCGCGGCCCAGACCTTCCCGGGTTCTTAATGAGGCAGGCCCGTAAGGG
>gene=hg18_chr17_70995328_70995728_+; species=SPECIES_0; score=2.73176; 
GCTCCAGGTGTTGAGGGTAGGCTCTGGGGCTGGAGTGGCGGGTAGGGCTTTATAGGGAGGCATCCTTAGCAGGGAAGTGTTGGAACGAGTGGAGGGTTTGACGCAGACCTCCTGGGAGAGGAAGTGGGCAGACTGTATGACTGGGGGGCAGGGCCGTGGCTGTTGTTTCCCTCTTTCCATTCCCCTCAGATGCCCTCAGGGATGGCAGGGAGATCCAGTGGCCCAGTGCCATGTATCCAGACCTCCACATGCCTTTTG
>gene=hg18_chr17_70995328_70995728_+; species=SPECIES_1; score=2.73176; 
GCTCCAGGTGTTGAGGGTAGGCTCTGGGGCTGGAGTGGCAGGTAGGGCTTCACAGGGAGGCGTCCTTAGCAGGGAAGTGTTGGAACAACTGGAGGGTTTGCCATGGACCTCCTGGGAGAGGAAGTGGGCAGACTGTATGACCGGGGTGCAGGGCCATGGCCGTGGTTTCCCTCTTTCCATTCCCCTCAGATGCCCTCAGGGATGGCAGGGAGATCCAGTGGCCCAGTGCCATGTATCCAGACCTCCACATGCCCTTTG
>gene=hg18_chr17_70995328_70995728_+; species=SPECIES_2; score=2.73176; 
GCGTCAGGAGGTGAACGGAGACTGCGGGGCGTCATTGACAGGTGAGGCCAGGCAGGGCGGGACCTACAGCGGGTCAGTGCTGGAATGAGTGGTGCGGTTGACACAGGCCTTCTGGGGAAGCGAGGGAGCATGCTGGACGGCTGGTGTGCGGAGCTCTGGGTGCTGTGTCTGTCTTTCCACCTTCATCAGATGCCCTCAGGGATGGCAAGGAGGTCAAGTGGCCAGATGCCATGTATCCAGACCTCCACATGCCCTTCG
>gene=hg18_chr17_70995328_70995728_+; species=SPECIES_3; score=2.73176; 
GCTTCAGGTGTTGAGGGTAGGTGCCTGGGCTGGCCCGGTGGGGAAGGCTTCACGGGGAGGTGACCTTAGAGGGGTGGTGTTGGGATGAATGGTGCGGTTGCTGCAAGCCTTCTGGGGAAGGAAGGAAGCACACTGCATGGCTGATGTGTGGAGCTGTGGGTGTGGTTTCCTTTTTTCCCTTCTCCTCAGATGCACTCAGGGATGGCAAGGAGATCAAGTGGCCCGACGCCATGTACCCAGACCTCCACATGCCCTTTG
>gene=hg18_chr17_70995328_70995728_+; species=SPECIES_4; score=2.73176; 
GCTTCCGGCGTTGAGAATGAGTGCCTGGGCTGGAGTGGTGAGAAAGGCTTCACAGGGAGGTGACTTTAGAGGGGAGCTGTTAGAATGAATGGCATGGTTGATGCAGGCCTTCTGGGAAAGGAAGAGAGCAGACTGGGTGGCTGGTGTGCAGAGCCATGGGTGCTGTTTCCCTCTTTCCGTTCTCATCAGATGCCCTCAGGGATGGCAAGGAGATCAAGTGGCCAGATGCCATGTACCCCGACCTCCACATGCCCTTTG
>gene=hg18_chr1_89995734_89996134_+; species=SPECIES_0; score=1.60917; 
TTTGCAACACTAGGATTACAAAGGCAAAGGGGTTTGTAGGAAGTGTTCTGTAGCCTGGAAAGCTCCCCACTCCCACTCCTGCCTCCCTAGTGAGCAGGAAGAGTTTGTTATTGCAACACAGGAAGTATCACGATTTCTCTTCCTTTTTCAGGCTGTACTCAATCTAGAAGCTTTTTGCTTCCTATCAAAAGCCAGGGAAAAACTCAGGTCCCTGCAGCCCACAG
>gene=hg18_chr1_89995734_89996134_+; species=SPECIES_1; score=1.60917; 
TCTGCATCCCCAGGATTACAAAGGCAAAGGGGTTTTTAGGAAGTGTTCTATGGCCTGGACAGCTCCCCACTCCCACTCCCGCCTCCGTAGTGAGCATGAAGAGTTTGTTATCGCAACACAGGAAGTATCACAAATTCTCTTCCTTTTTCAGGCTGTACTCAATCTGGAAGCTTTTTGCTTCCTATCAAAAGCCAGGGAAAAACTTAGATCCCTGTAGCCTACAG
>gene=hg18_chr1_89995734_89996134_+; species=SPECIES_2; score=1.60917; 
TCTGTCCCGCTGAGATTACAGAAACAAAGGAAATTACAGGAAGTGCTCTGCAGCCTGGAAGGCACTTAACTCCCACTTGAGCCTCCCTAGTGAGCCTGCAGGGGTTGTTATTGCAACACAGGAAGTATCAGGATCTCAGTTCATGTTTTAGCTTATACTCAATCTAAAAGCTTCTTCCTTCCTGCCAAAAGTTAGGGAAACACCCTCAACCCTGCAACCTACAG
>gene=hg18_chr1_89995734_89996134_+; species=SPECIES_3; score=1.60917; 
TCCGTCCTGCCCAGGTGACAGAAGCAGAGGGACCTGTAGGAAGCGCTCTGCAGCCAGGACAGCGCCCCACGCCCACTCCAGGCTCCCACATGGCCCTAATGAGCTCGTTATTGCAACACAGGAAGTATCGTGGCTTCTGCTCCTGTTTTAGGTTATGTGCAATCTGGAAGCTTTCCCGTCCCCCCCAAAAGCCTTGGAAAAAGCTTTTTCCCCCCAATTTAAAG
>gene=hg18_chr1_89995734_89996134_+; species=SPECIES_4; score=1.60917; 
TCTGCACTGCCAAGGTTATAAAAGCGAAGGGATTTATAGGAAGTGTTCTGCAGCCTGGAAAGCCCCCCACTACCACTCCAGCCTCCCTCGTGAGCCTGAAGAGTTTGTTATTGCAACACAGGAAGCATCATGATTTCAGTTCCTGGTTTAGGTTATACTCAATCTAGAAGCTTCCTGCTTCCTACCAAAAGACAGGAAAAAACCCTTATCCCTGCAGCCTACAA
>gene=hg18_chr6_111302420_111302820_+; species=SPECIES_0; score=5.56543; 
CCCACTCAGGAGCCGGCCAGAGGAGCCGCAGCGCGGGCAGCTCCCCGCGCTCTAGGCCCTCGGCCAGCGCCACTCGGCCGCGAGTGATTGACAGGCGGCAGCAGCTATAGGCCGTGGAGGTGGGACGATGCGTCACTTCCTGGTCTTTTGAGCCGGGATATATAAGGGCGGTGCTCACGCAGCGTCGCTTACACAGTATGGCCGGCGACATTAGCTAGCGCTCGCTCTACTCTCTCTAACGGGAAAGCAGCGGAATACAAGAGACTGAACTGTA
>gene=hg18_chr6_111302420_111302820_+; species=SPECIES_1; score=5.56543; 
TCAAAACATGAGAGAAAAAAAGGAGGTGTAACAATAGAAAATAATAACACTTTTTGCATTATTATAAAGCAATTATGAGGTTAATTATTGAAATTATGAAACATCTATGAGATGTATTATTTTTACATAACATAAATTGATGGCAAATTGATATAAGATAAATAAGATTTGAAATTATACTAAGGAGCTTACACAGTATGGCTGGCGACATTAGCTAGCGCTCGCTCTACTCTCTCTAATGGGAAAGCAGCAGAGTACAAGAGACTGAACTGTG
>gene=hg18_chr6_111302420_111302820_+; species=SPECIES_2; score=5.56543; 
CCCGCCCAGCGGCCACCCCGAAGAACCGCAACGCTGGCTGCTCCCCGCGCTGCGGGCGGGCGGCCAGCGCAACTGGGCGGCTGGTGATTGACAGGATCCTGGAGCAATCAGCTGCAAGGGCGGGACGTTGCGTCACTTCCTGTTCTTTTGAGCCGGGGTATATAAATTTGGTGCTCACGCAGTGTCGCTCCCACAGTATGGCCGGCGACATTAGCTAGCGCTCGCTCTACTCTCTCTAACGGGGAAACAGCGGACTACAAGAGACTGAGCTGTA
>gene=hg18_chr6_111302420_111302820_+; species=SPECIES_3; score=5.56543; 
CCCGCCCAGGGGCCGGCGCGAGGAACCGCAGCGCGGGCAGCTCCCCGCGCTCGAGGCGGGCCGCCAGCGCAACTCCGTAGCTGCTGATTGACAGGCGGCGGCAGCAATGAGCCTCGGGGGCGGGACGTTGCGTCACTTCCTGGCCTTTCGAGACGGGGTATATAAAGGCGGCGCTCACGCAGCGTCGCTTCCACAGTATGGCCGGCGACATTAGCTAGCGCTCGCTCTACTCTCTCTAACGGGGAAACAGCGGACTACAAGAAACTGAACTGTA
>gene=hg18_chr6_111302420_111302820_+; species=SPECIES_4; score=5.56543; 
CCCGCCCAGGGGACAGCGCAAAGGACAGCACAGTGGGCAGCTCCCCACGCTCCAGGCCGGCGGCCAGCGCAACTCTGCGCCTGGTGATTGACAGGGGTCTGCAGCTATGAGCCGCAGGGGCGGGAGGCTGCGTCACTTCCTGGCCTTTCGAGACGGGGTATATAAACCCGGTGCTCACGCAGCGTCGCTTCCACAGTATGGCCGGCGACATTAGCTAGCGCTCGCTCTACTCTCTCTAACGGGGAAACAGCGGACTACAAGAGACTGAACTGTA
>gene=hg18_chr17_74668891_74669291_+; species=SPECIES_0; score=0.98931; 
AGTCAAGTCGCGAGCCCAGGGACAGGTCAGGTTGGGGATGCTGAGAGGCCCCATGAAGCTCCTCTGCTGCCAATGAATCAAGGCCTGGAAGCACCGCATGGCTCCAGCACACACCCCGATCCCATCACTCCGCATACCAGCCTTCCATCTTCCTGCAACTTAACCCCTCGGGGGTGGAGGCCCGGAAGCTGGCGCTGCTCTTGCGGT
>gene=hg18_chr17_74668891_74669291_+; species=SPECIES_1; score=0.98931; 
AGTCAAGTCACGAGCCCAGGGATAGGCCAGGTTGGGGACACTGAGAGGCCCCATGAAGCTCCTCTGTTGCCAATGAATCAAGGCTTAGAAGCACCGCATGGCTCCAGCACACGCCTCGATCCCATCACTCCGCAGACCAGCCTTCCATCCTCCTGCAACCCAAGCCCTCGGGGGTGCAGGCCCGGAAGCTAGCGTTGTTCCTGCGGT
>gene=hg18_chr17_74668891_74669291_+; species=SPECIES_2; score=0.98931; 
GGTCAAGTCACGAGCCCAGTGCAGGGTCAGGTTCGGGACACAGAGGACCCCCAGGAAGCTCCCTGGATGCCAAAGGACCAAGGCCGTGAAACCCCACACAGGTCCAGCACGTACCCCGATCCTGTCTCTTTGAAGACCAGCCTTCCCCCTTTATGCACCAAGAGCCCCCTGGGACGGGGGACCCAAAGCTCGAGCTGCTCCTGCGGT
>gene=hg18_chr17_74668891_74669291_+; species=SPECIES_3; score=0.98931; 
AATCAAGTCATGAGCCCAGAGCAGGGTCAGGTTGGGGACGCCGAGGAGCCCCAAGAAGCTCCTTCGCTGCCAACACAACAAGGCCGGGGAACACGGTGTAGCTCTGGCACGCACCCCCATCCCGTCTCCCTGCAGACCAGCCCTCCATCCTTCTGCACCACAACCCCTCTGGGACGGGGGTCTCGAAGCGAGAGCTGCTCCCACGGT
>gene=hg18_chr17_74668891_74669291_+; species=SPECIES_4; score=0.98931; 
AGTCAAGTCACGAGCCCAGTGGAGGGTCAGCTTGGGGACACTGAAGAGCCCGGAGGAGGTCCCTTGCTGCTGAGGAAACAAGCCCTGGAGACGCTGCATGGCTCCGGCATGTACCCCAATACTGTCTCATCGCAGACCTGCCTTCCATCCTCCCGCACCCCAACCCCTCTGGGACGGGGGTCCCAAAGCTTGAGCTGTTCCCACGGT
>gene=hg18_chr19_45253771_45254171_+; species=SPECIES_0; score=6.07924; 
GTCAGAGTCCCAGTCCACGAAGACTCCCGCACCACCGATTCTTCCTAGGCGTGAAGACCACCACTAGGTCGTCAACCCGGAGCAGGAAGTGGCCTTCGGTGCGGTGGCCTCTGGGAAATACAGTCCTGAGCAAGAACCTCAGAAGTCTTGGTCTATGCTTCAGGGATCCCAGCTTGGGGGTCCTAAGCCCGAGGGATGGGAGTT
>gene=hg18_chr19_45253771_45254171_+; species=SPECIES_1; score=6.07924; 
GTCAGAGTCCCAGTCCACGAAGACTCCCTTACCACCGATTCTTCTTAGGCGTGAAGACCACCACTAAGTCGTCAACCCGGAGCCGGAAGTGGCCTTCGGTGCGGTGGCCTCTGGGAAATGCAGTCCTGAGCAAGCGCCTCAGAAGCCTTGGGCTCTACATCAGGGATCCCAGCCTGGAGGTTCTAAGGCCGAGGGATAGGAGTT
>gene=hg18_chr19_45253771_45254171_+; species=SPECIES_2; score=6.07924; 
CTCAGGGTCTTAGACACCCGAGGTTCCCTCAGCTGTGGATATTCCTCAGCTCGCGGGCTACCTCTAGGTCCTGAACCAGGGTCAGAATGTTGCCTCCGGTATGGTGGACACTGGGAAATGTAGTCCGGAGCCAAACTTTTAAAAGCCCAGAGGTCTCAATCACAGACCTTGGTTTGGACCTCCCCGCGCAGAGGCCTCTCATAT
>gene=hg18_chr19_45253771_45254171_+; species=SPECIES_3; score=6.07924; 
CTCCGGGTCCTGGTCAGCAGAGGCTCTGGCAGCCACGAATCTTCCTCCGCCGGAGGGCCACCTCCAGGACAGGGACCCGGATCCGGAAGTGGCGTTGGGCGTGGAGGCCACTGGGAAATGAAGTCCCAAGCAAATGCCTCAGAAGCCTGGAGCTCTCCGTCATAGTTCCCGGCTTGGACCGCCCAGAGCCGAGGGATGGGAGTC
>gene=hg18_chr19_45253771_45254171_+; species=SPECIES_4; score=6.07924; 
GTTGGGGTGCTAGTCCGCAGAGACTCCCCCAGCTGTGACGCTTTCTCGGCCCGAGGGCCACCTCTACGCCCACGATCCGGGACGGGAAATGGCGTTTGGCGCGGTGGCCGCTGGGAAATATAGTCCGAAACAGGAGCGTCAGAACCCTGGAGCTCTACGTCCGAGATCCCAGCTCGGGCCGCCCAGAGCCGAAGCCTGGGAGTC
>gene=hg18_chr16_56286001_56286401_+; species=SPECIES_0; score=1.9614; 
ATTTTTAATAATGGCTGTTTCACAAAAATTTTGGAAAGTTTAACAACTATCAAGTTGATGCCCCTATACCAGTGCACCGCTGGCAGAAGGACCCATGAAACCTGAAGACTACATTTCCCAGAAGCCTCCTCTCCCAGGACCGGCGTTCAGCTTCCAGGTTGTTACCATGGAGATGGCTAACAGCTAGAGCAGGCTGTCCTCAGGGGTGAGGAGGGAGCAAGGGACGGGGTGGCTGGTGGAGGGAAAGGGTGGGCTGGTGGG
>gene=hg18_chr16_56286001_56286401_+; species=SPECIES_1; score=1.9614; 
ATTTTTAATAATGGCTGTTTCACAACCATTTTGAAAAGGTTAACAACTAGCACGTTGATGCCCCTATACCAGCGCACCGCTGGCCCAAGGACCCATGCAACCTGAAGACTACATTTCCCAGAAGCCTCCTCTCCCAGGACCGGCCTTCAGCGTCCAGGCTGTTACCATGGAGACGGCTAACTGCTAGCGCAGGCTGTCCTCAGGGGTGAGGAGGGAGCAAGGGACGGGGTGGTTGGTGGAGGGAGAGGGCGGGCTGGTGGG
>gene=hg18_chr16_56286001_56286401_+; species=SPECIES_2; score=1.9614; 
AATTTTACTAATGACTGTTTCACAAACATTTCTAAAGCTTTAACCATCAGCTCTTGCATGGCACAATTCCAGCCCACCACGGGCTGAGGGACACCTGGACCCAGAAGACTACATTTCCCAGAAGCCTCCTCTCCCATGACCTGCCCTCAGCCTGAAAGCTGTTACTATGGAGACAGCTAACAGATGGTACAGGCTGTCCTCAAGGGTGAGATGGGAGCTGGGGTGGCAGTGGCTGATGGAGGGGGAGGGCAGGGCGCTGGG
>gene=hg18_chr16_56286001_56286401_+; species=SPECIES_3; score=1.9614; 
ATGTGCAATCGTGGCTGTTTTGCAAACATTTCTGAAATTTTAACAATCAGCTCTTGCATGGCACAACTCCAGCCTGTCACTTGCTGAGGGACCTCTGGGCCCAGAAGACTGCATTTCCCAGAAGCCTCCTCTCCCAGACCCTGCACTCTGCTTGAAAGCTGTTTCCATGGAGACAGCTAACAGATGGCCCAGACAGTCCTCAGGGGTGAGGAGTGAGCAGAGGCCGAGGTAGCTGGTGGTGGGGAAGAAGTGGGTGGTGGG
>gene=hg18_chr16_56286001_56286401_+; species=SPECIES_4; score=1.9614; 
ATTTGTAATAATGGCTGTGTCACAAATATTTCTGATATTTGAACAGTCAGCTCTTGCATGTCACAACTCTAGCAGGCTGCTGGCCTAGGGGCCTCTGGACCCAGAAGACTACATTTCCCAGAAGCCTCTTCTCCCAGGGCCTGCCCTCAGCTTGAAAGCTGTTACCATGGAGACGGCTAACAGACTGTACAGGCCATCCTCAGGGGTGAGTAGGGAACAGGGGACGGGGTTGCTGGTGGAGGGGGAGGGGGGAGTGGCGGG
>gene=hg18_chr6_88468649_88469049_+; species=SPECIES_0; score=1.6366; 
CAATAACAACGCCGCCGATTCAAATCCGGCGGCCTCAGAGCGCTTGCGCACGGGGCGGCCAAACCGGGGATGCATTTTGGGAGTTGTAGTTTTTAGGTACCGGGAGGAATCGGCTTGAAAGGCGGGAAGGGAGGAGTCACAGAAACTACGACTTCCGTCATGCAAGGCGCGCGATTCCGAGTTCCGGGTTGGAATTTAAATCCCCTACACAGCTTGAGTGTAAGAGGAACTAAGCAAAAGAGAAAAAAGAGATTCTGAGACAGGGGAGATGGGAAAGCGAACCCGTGGCA
>gene=hg18_chr6_88468649_88469049_+; species=SPECIES_1; score=1.6366; 
CAATAACAACGCCGCCGATTCAAATCCGGCGGCCTCAGAGCGCGTGCGCACGGGGCGGCCAAACCGAGGATGCATTTTGGGAGTTGTAGTTTTTAGCTGCGGGGAGGAATCGGCTTGAAAGACGGGAAGGGAGGAGTCACAGAAACTACTACTTCCGTCATGCAAGGCGCGCGATTCCGAGTTCCGGGTTGGAATTTAAATCCCTTACACAGCTTGAGTGTGAAAGGAACTAAGCAAAAGAGAAAAAAGAAATTCTGAGACAGGGGAGACGGGAAAGAGAACCGGTGGAA
>gene=hg18_chr6_88468649_88469049_+; species=SPECIES_2; score=1.6366; 
CAATAACAACGCCGCCGATTCAAATCCTGCGGCCTCAGGGCGCGTGCGCATAGGGGGCGGAGCCCGAGCATGCATTCTGGGAGTTGTAGTTTATTACTGCAGGGAGGACTCTGCGTGAAAAGGGGTTAGGGAGAAGTCACGAAAACTACGACTCCCGTCATTCAAGGCCAGCGATTCCGAGTTCCGGATTGGAATTTAAATCCCCTACACATCTTGAGTGTAAAAGGAACTGGGGGTAAGAGAAAAACGAACCCGTGAGAGAGGGGAGAAAAGAAAGCCGACCGGTAGGG
>gene=hg18_chr6_88468649_88469049_+; species=SPECIES_3; score=1.6366; 
CAATAACAACGCCGCCGATTCAAATTCTGCGGCCTCAGGGCGCGTGCGCACAGGGTGGCTACCCCGCAGGCGCATTCTGGGAGTTGTCGTTTTTCACTGTGGAAGGGAATCGGCGTGAAAAGCGATTAGGGAGGAGTCACGAAAACTACGATTCCCGTCATTCAAGGCGCGGCATTCCGAGTTCCGGGTTGGAATTTAAATCCCCTACACGGCTTGAGTGTAAAAGGAGCTAAGCAAAAGGGGAAAAAGAAACTGGGAGAGACGGAAGAGAGGAAAGCCAACTGATGCAG
>gene=hg18_chr6_88468649_88469049_+; species=SPECIES_4; score=1.6366; 
CAATAACAACGCCGCCGATTCAAATCCTGCGGCCTCAGGACGCGTGCGCATAGGGTGGCTACCACGAGGGCGCATTCTGGGAGTTGTAGTTTTTCACTGTGAGGAGGAATCCCCGTGAAAAGCGGTTAGGGAGGAGTCACGGAAACTACGACTCCCGTCATTCAAGGCGCGCGACTCTCAGTTCCGGGTTGGAATTTAAATCCCCTACACAGCTTGAGTGTAGAAGGAACTAAGCAAAAGAGAAAAAAGAAACTGTGAGAGAGGTGAGAGAGGAAGGCAAACCCGTAGGG
>gene=hg18_chr11_116519991_116520391_+; species=SPECIES_0; score=11.0915; 
TAACCGCGAGAACAAAGCAGGGTACCCAACGGGGTGTGGCGGGACACCTGGGCGCACGCCGCCAGCGCCCAGAGCGAAGGCGGGGAGAGAGGAACTGAGGCGGGCAGGATGGGCGGGACTTCCGGAAGCCATTGGCTGA
>gene=hg18_chr11_116519991_116520391_+; species=SPECIES_1; score=11.0915; 
TAAGAGCGAGAACAAAGCAGGGTACCCAACGGGGGGTGGCGGGACACCTGGGCGAACGCCGCCAGAGCCCAGAGCGAGGGCGGGTAGAGAGGAACTGAGGCGGGCGGGGTGGGCGGGACTTCCGGAAGCCATTGCCTGA
>gene=hg18_chr11_116519991_116520391_+; species=SPECIES_2; score=11.0915; 
CAGGGCAGAGAATAAAGCAGAGAACTCGGAAGCGCCCCGCAGGACACCTGGGGGCTAGTACCAAGCGCCCAAAGGGAGAGCAAGCAGAAGCAAGCAAAGGCCGGCAGGATGGGCGGGACTTCCGGAATCCATTGCCTGA
>gene=hg18_chr11_116519991_116520391_+; species=SPECIES_3; score=11.0915; 
CAGGACGCAGAACGATGCGGGGACCGCCGCGGGGCGTGGCGGGGCACCTGAGCGCCAGCAGCCAGCGCCCCGGGGGAACGCGGGCAGCCGCCAGCGGAGGCCCGCAGGATGGGCGGGACTTCCGGAAGCCATTGCTTGA
>gene=hg18_chr11_116519991_116520391_+; species=SPECIES_4; score=11.0915; 
CAGAATAGAGAACAAAGCGGGGAACCTCGCTGGACGTGACAGGACACCTGAGCGCTGGCAGCTAGCGCCCAGAAGGAAGGCAGGGAGAGAGGAGCCGAGGCCGACAGGATGGGCGGGACTTCCGGAAAGCATTGCCTGA
>gene=hg18_chrX_46977109_46977509_+; species=SPECIES_0; score=2.55587; 
TTAGGACCCCACAAGGCACTTTTGTCCTTGGTTCCCACTGAAGATTTTACCCCACCTAGCCCTTCGACGCGTCTGTGCACGGGCCATTTCCAATATGGCAGTAGCCCCGCGACTGTTTGGGGGGCTCTGCTTCCGTTTCCGGGACCAGAATCCGGAAGTGGCTGTTGAGGGGCGCTTCCAATCTCCAGCTGCGTTGGCTGTAGAAGAGAACGGACGGCGATGGCGACGGTCGCAGCAAATCTGCGGCGGCGGCTGAGGA
>gene=hg18_chrX_46977109_46977509_+; species=SPECIES_1; score=2.55587; 
TTGGAACCCCACAAGGCACTTTTGTCCTTGGTTCCCACTGAAGATTTTACCCCACCTAACCCTTCGACGCGTCTGTGCGCGGGCCATTTCCAATATGGCAGTAGCCCCGCGACTGTTTGGGGGGCTCTGCTTCCGTTTCCGGGACCAGAATCCGGAAGTGGCTGTTGAGGGGCGCTTCCAATCTCCAGCTGCGTTGGCTGTAGAGGAGAACGGACAGCGATGGCGACGGTCGCAGCAAATCTGCGGCGGCGGCTGAGGA
>gene=hg18_chrX_46977109_46977509_+; species=SPECIES_2; score=2.55587; 
TTAGAATCCCACAAGACACCTTGGTCCTCAGTTCCCACTGGAGGATTTACCCCGCCCAGCCCCTCGACGAGTTCGAGCGCGGTCCCTTTTCAAGATGGCAGTAGCCCCCTGGCTGTATGGGGGGCTCTGCTTCCGTTTCCGGGACCAAAATCCGGAAGTGGCCGTTGAGGGGCCCTTCCTACTCCCAGCTGCGGTGGCCGTAGAGGAGGGCAAATGGCTATGGCGGCGGTCGCGGCGAATCGGCGGCTGCGGTCGACCA
>gene=hg18_chrX_46977109_46977509_+; species=SPECIES_3; score=2.55587; 
TTAAAATCCTACAAGGCACCTTTGTCCTTAGTCCCTACTGGAGGTTTTGCCCCGCCTAGCCGGTCCACGCGTGCGAGCGTGGTCCCTTTCCAAGATGGCAGTAGCCCCCTGGCTGTTTGGGGGGCTCTGTTTCCGTTTCCGGGACCAGAATCCGGAAGTGGCCGTTGAGGGGCCCTTCCTATCTCCAGCTGCGGTGGCTGTAGAGGAGGGCGAACGGTGATGGCGGCGGTCGCAGCGAATTGGCGGCTGCGGCTGAAGA
>gene=hg18_chrX_46977109_46977509_+; species=SPECIES_4; score=2.55587; 
TGAGAATCCCACAAGGCACCTTTGTCCTCACTTCCCACTGGAGGTTTTACCCTGCCTAGCCCTTCGGCGCGTCCGAGCGTGGTCCATTTCCAAGATGGCAGTAGCCCCCCGGCCGTTTGGGGGGCTCTGTTTCCGTTTCCGGGACCTGAATCCGGAAGTGGCCGTTGAGGGGCCCTTCCTATCTTCAGCTGCTGCGGCTGTAGAGGAGGGTGAACGGCCATGGCGGCAGTCGCAGCAGATCGGCGGCTGCGGCCGAGGA
>gene=hg18_chr7_5568091_5568491_+; species=SPECIES_0; score=4.52758; 
TGTATTATATTTTTTTAACCTTGATTCTGAGAAGGGGTCCCTAGCGTCATCAAATGCTAATCGCGTCCACCCCTGAAAGCTTACAGCCCTGGTACTTCCTATTGGTCCAGCCTAGCAGGAAGCTGCAGCCATGAATTCTGGGAAATGTAGTGTGCAGCCCCCTGCCGGAGTCACGCGGTGATGGGTGGGCTCGGAGCTGGCACACAATAGTCAGCCAGCAGGGAAATTGTGAAAGGCACACTCGGTGCCCTAT
>gene=hg18_chr7_5568091_5568491_+; species=SPECIES_1; score=4.52758; 
TGTATTATATTTTTTTAACCTTGATTCTGAGAAGGGGTCCCTAGAGTCATCAAATGCTAATTGCATCCACCCCTGAAAGCTTACAGCCCTGATACTTCCTATTGGTCCAGCCTAGCAGGAAGCTGCAGTCATGGATTCTGGGAAATGTAGTTTGCAGCCCCCTGCCGGAGTCACGGGACGATGGGTGGGCTCGGAGCTGGCACACAATAGTCAGGCAGCAGGGAAATTGCGAAAGGCACAATCGGTGTCCTAT
>gene=hg18_chr7_5568091_5568491_+; species=SPECIES_2; score=4.52758; 
ATACTTATTTTTTTTAAAGCATGATTCTGAGAAGGATCGCCTAGTATCCTCAGATGCTAACAGCATCCGCGGGTGAAAGGTTAGAGCCCCCGCGCCTCCAATTGGAGGATCCCGACAGGAATCCGCAACCAGGGATTCTGGGAATGGTAGTTCACAGCCCCCAGCTGGAGCCTCGCGGAGAAGGGTGGGCTTGGAGCTGGGAGACAAAAGCGCGTGGGCGGGGGGTTCGCGGGATGCACGCTCGGCGTCCGGC
>gene=hg18_chr7_5568091_5568491_+; species=SPECIES_3; score=4.52758; 
AGGCTTCAATTTTTAAAATCATGATTCTGAGAAGTGGTCCCTGTTACCCTCGGATGCTAAAAGCGACCGCACCCGAAAGGTTAGAGTCCCGGCGGCTCTAATTGGCCGACCGTAGCAGGAATCCGCGACCAGGGATTGTGGGAAGCGTAGTTTGCAGCCCCCAGCCCGAGCCTCACGGTGAAGGGTGGGCTTGGAGCCCGGAGACAATGGCGGGCTGGCGGGGAATTCGCGGGAAGCCCGCTCGGCGCCCTGT
>gene=hg18_chr7_5568091_5568491_+; species=SPECIES_4; score=4.52758; 
AGGCTTAAATTTTTAAAAGCATGATTCCGGGGGGGAGTCCCTAGTATCCTCGGATGCCAGACGCGTCCACACCCGACAGGTTATTGCCCCGCCGCCTCCCATTGGCCGAGCCTGGCAGGAAGCTGCGACCGGGGATTCTGGGAGTTGTAGTTTGCAGCCCTCAGCCGGAGCCTCGCCCAAAAGGGTGGGCTTGGGGCTGGGAGACAATAGCCGGGCGGCGGGGAGCTCGCGGGATGCACGCTCGGCGCCCTGT
>gene=hg18_chr10_73726954_73727354_+; species=SPECIES_0; score=2.28334; 
GCCCAGGACCTCCAGATAAAGCTGTTTCCCCTTTCTGACTGTTACCAGTTTGCGGCGGTTAACCCCCAGAGAGAGCCTGACGCAGATTTGCTGCAGGAAACCACCGAGTCTCACGCTTGGCACGCTCTTCCTTCCGGGCCGGCCAGG
>gene=hg18_chr10_73726954_73727354_+; species=SPECIES_1; score=2.28334; 
GCCCTGGACCTCTAGATAAAGCTGTTTCCCCTTTCTGACTGTTACCAGTTTGCGGCGGTTAACCCCGAGAGAGAGCCTGACGCAGATTTGCTACAGGAAACCACCGAGTCTCACGCTTGGCACGCTCTTCCTTCCGGGCCGGCCAGG
>gene=hg18_chr10_73726954_73727354_+; species=SPECIES_2; score=2.28334; 
GCACAGGAACTTCAATGAAATCTGTTTCCCCTTTCTGACTGTCACCAGTCAGAGGCGGTTTACCCCCAGAGAGAGCCTGACGCAGTTTTGCTAAAGGAAACCACCAAGCCTCAAGCTTGGCACGCCCTTCCTTCCGGACAGGCCAGG
>gene=hg18_chr10_73726954_73727354_+; species=SPECIES_3; score=2.28334; 
GAAAAGGAACTTTAGAGAGGGCGGTTTCCCCTCTCTGACTGTCACCAGTTAGCGGCGGTTTACCCCCAGACAGAGTCTGACGCAGTTTTGCTAAAGGAAACCACCAAGTCTCCCGCTTGGCGCGCCCTTCCTTCGGCGCGGGGCGGG
>gene=hg18_chr10_73726954_73727354_+; species=SPECIES_4; score=2.28334; 
GCAAAGGAACTTTGGAGAAGCCTGTTTCCCTTTTCTGACTGTCACCAGTTAGCAGCGGTTTACCCCCAGAGAGGGCCTGACGCAGTTTTGCTAAAGGAAACCACCGAGTCTCACGCTTGGCACACCCTTCCTGCCGAGCAGGCCAGG
>gene=hg18_chr2_70167879_70168279_+; species=SPECIES_0; score=3.50827; 
CGGCGCTTATTTTCAGTGTCAAGGACCATGTAAGGTTGGCGCAATCTTGTGACTAAAAAAGACGGGTCCTCATTTTTTTCAAGGTCCTGCGCAGCAAGCACTTCGGGGTCAGAGGACGCGGGGTAGCGGGCTTCCCCCGAGGCTGCCGCCGGAGTCGCCACCGCCGCGCCCTCGCCCACCCGCCCGCCGCCCTCCCGGCCCCCGCCCCTCCGCCGCCGCCGCCCCCTGACTACG
>gene=hg18_chr2_70167879_70168279_+; species=SPECIES_1; score=3.50827; 
AGGCGCTTATTTTCAGTGTCAAGGACCATGTGAGGTTGGCGCAATCTTGTGACTAAAAAAGACGGGTCCTCATTTTTTTCAAGGTCCTGCGCAGCAAGCACTTCGGGGTCAGAGGACGCGGGGTAGCGGGCTTCCCCCGAGGCTGCCGCCGGAGTCGCCACCGCCGCGCCCTCGCCCACCCGCCCGCCGCCCTCCCGGCCCCCGCCCCTCCGCCGCCGCCGCCCCCTGACTACG
>gene=hg18_chr2_70167879_70168279_+; species=SPECIES_2; score=3.50827; 
CGGTGCTTATTTTCAATATTAACTACTCTATTGGGTTGGCGCAATCTTGTGACTAAAAAGGATGGGTCCTCATTTTTTTCAAAGTCCTGCGCAGCAAGCACTTCGGGGTCAGAGGACGCGGGGTAGCGGGCTTCCCCCGAGGCTGCCGCCGGAGTCGCCACCGCCGCGCCCTCGCCCACCCGCCCGCCGCCCTCCCGGCCCCCGCCCCTCCGCCGCCGCCGCCCCCTGACGACG
>gene=hg18_chr2_70167879_70168279_+; species=SPECIES_3; score=3.50827; 
AAATGATTATTCTCTTCTTAAACTAACATGCTACTTTTTTTTAATCCTCTAAATAAAATGGAGAATTCTGCAGTGTTTTTAATTTCCTTTTTAAACCGAAAATAGAAAAAAAAAAAAAAAAAATAACCGAAAATAGCCGAGGCTGCCTCCGGAGTCGCCACCGCCGCACCCGCGGCCTCCCGCCCGCTGCCCCCCCACCCCCCACCCCGCCACCGCCGCCGCCCCCGGACGATG
>gene=hg18_chr2_70167879_70168279_+; species=SPECIES_4; score=3.50827; 
CGGGGCTTATTTTCACTGCTTACTACCGTGTGGGATTGGCGCATTCTTGTGACTAAAAAAGACGGGTCCTCATTTTTTTCAAGGTCCTGCGCAGAAGGGACTTCGGGGTCAGAGGACGCGGGAGATCCCGCTTCAGCTGTGGCTCCCGCAGGAGTCGCCAACGCCGCGGCCTTAGCCACCGGTCCGACGACCTTCGGGTCCCATCCTCTCCGGAGACGCCGAACCCTGTCGACG
>gene=hg18_chr12_54497864_54498264_+; species=SPECIES_0; score=3.3747; 
CTCAGGCAGCTTGCCCCACCTCTTTCAAAAGGTGGAACGGGAGAGGGGCGGGCACTGTATCTTGCGAACGACAGAAATGGCAACCAACTGTGCTTCTGCATTACAGACCACCAACCAATGGGTGGTGGCAGCGCTGATTCTGTTCCTCCAATAGGAAAGGGGCAGAAGGGAGGCGTTACTTCCTGGAGACTTCAGGTGTGGTAGCCGGCGCCGCGCCCATAGCGGACGGGGATCTGAGCTGCAGGTAGGCTGCAAACTGTAAGGGTCTGAGAAAAATGGTGGGAGG
>gene=hg18_chr12_54497864_54498264_+; species=SPECIES_1; score=3.3747; 
CTCAGGCAGCTTTCCCCACCTCTTTCAAAAGGTGGAACGGGAAAGGGGCGGGCACTGTATCTTGCGAACGACAGAAATGGCAACCAACTGTGCATCTGCATTACAGATCACCAACCAATGGGTGGTGGCAGCGCTGATTGTGTTCCTCCAATAGGAAAGGGGCAGACGGGAGGCGTTACTTCCTGGAGACTTCAGGTGTGGTAGCCGGCGCTGCGCCCATAGCGGACGGGGATCTGAGTTGCAGGTAGGCTGCAAACCGTAAGGGTCTGAGAAAAATGGTGGGAGA
>gene=hg18_chr12_54497864_54498264_+; species=SPECIES_2; score=3.3747; 
CTCAAGCGGCTTTCCCCACCTCTCTCAAAAGGTGGGACTGGAGAAGGGCGGGTTCGGCACCTTCCGAACGACGGAAATAGTGACCAATTGTGCGTCCCCGTGGCGGATCGCCAGCCAATGAGTGGTGGCGGCGCTGACCTTGCTCCACCAATAGGGAGAGCGCAGATGGGGGGAGGTGCTTCCTGGAGACCGCAGGTGTAGAAGCAAGCGCCGCACCCCTACCGGACGGGCTTCCGAGCTGCAGGTAGGTTACCAACTGGAAGGGGCTTAGAAAAATGGTGGGAGG
>gene=hg18_chr12_54497864_54498264_+; species=SPECIES_3; score=3.3747; 
GGCCGGCGGCTTCCCCCGGCTCTCTCCGAAGGCGGGGCGGGGGAGGGGCGGGCCCTGCGCGGTCCGAACGGCGGAAACGGCGGCCAATCGCGCGGCCCCGTCGCAAACTGCCAGCCAATGGGTGGCGGCAGCGCTGACCGCGTTCCACCAATAGGGGGAGGGCGGCTGGGGGGCGGGGCTTCCTGGAGACCGCAGGTGTGGGAGCGGACGCCGCGCCTCGAGTGGACCCGCTGGGGAGCCGCAGGTAGGCCCCCACCTGGAGGGGGCTGAGAGAAACGCGGGGAGG
>gene=hg18_chr12_54497864_54498264_+; species=SPECIES_4; score=3.3747; 
CTCAAGCAGCTCTCCCCACCTCTCTCAGAAGGTGGGACGAGAGAAGGGCGGGTTCTGCACCTTCCGAACGACGGAAGTGGCGGCCAATTGTGCGTCTCCATCGGAGACCGCCAGCCAATGGGTGGCGGCAGCGCTGATTCTGCTCCACCAATCGGGACAGCGCAGATAGAGGGCGGTGCTTCCTGGAGACCACAGGTGTGAAAGCGAGCGCCGCGCCCCAGGCGGAAGGGCTTCTGACCTGCAGGTAGGCTGCCAGCTGGAAGGGGCCGAGAAAAACGATGGGAGG
>gene=hg18_chr19_55074359_55074759_+; species=SPECIES_0; score=1.35881; 
CACCACAGAGCTAGTGACTGGAAGGCTGAGCTGACCCCTGCCCCAGGGAAAGATAGATGACACTTGCAAGCCAAGGACCAGGAAGTGCGTTACATCTTTCCAGGTTGCTGTGTCCTGGATTCCACTGCAAAGAAACCTGGGAAATGTAGTGTTTGTTGTTGTT
>gene=hg18_chr19_55074359_55074759_+; species=SPECIES_1; score=1.35881; 
CACCTGAGACCCAGAGAGATCCAGACCCACCTAAGCCTCACCTCATTTAATGATAGATTTCTTTTGAAAGCCAAGGACAAGGAAGTGTATTACGTCTTTTCAGGTTGATGTGTCCTGGATTCCACTGCAAAGAAACCTGGGAAATGTAGTGTTGTTTGTTGTT
>gene=hg18_chr19_55074359_55074759_+; species=SPECIES_2; score=1.35881; 
CTTTCTCACTTTTGCTTTTGAAAGTCATATCTTGATGTTATCTCTTTGAAAGTCCAAATTAATTTAATGGCTGATTGTATGGTATTGAATTATCTCATTAAAGATGTTTGTACCCTGAGATCTACTGCAAGGGAGTCTGGGAAATATAATTTTAACTGTCCGC
>gene=hg18_chr19_55074359_55074759_+; species=SPECIES_3; score=1.35881; 
CCTCACCAAGCTAGTGGCTGGGAGACTGAGCTAGCTGTCACCTCTGTGGGAAACGAGTGTCACATTATGGCCTATTGGCAGGAAGTGGCTTTCCTCTTTCTACTTGCTTGTGTCTTGACCTCTACTTCAAAGGAGCCTGGGAAATGTGGTTTTCACTTTGAGC
>gene=hg18_chr19_55074359_55074759_+; species=SPECIES_4; score=1.35881; 
CCCCACAAAGCTAGTGGCTGGAAGACTGGGCTGGCCGTTTCCTCTCTGAAAGACAGATGTCTCTTGCTAGCCAAAGGGCAGGAAGTGGCCTACCTCTTTCCGGATCTCTGTGTCTGGAACTCTGCTGCAAGGGAGTCTGGGAAATGTAGTTTCAGCTTTTGGC
>gene=hg18_chr1_27120590_27120990_+; species=SPECIES_0; score=11.4924; 
CCACGGCTCCGCCTACCGCTTCGTGGACGCGCTTGTTGATTGGCTCCGAATGTCGACCAATGGTCGGCGAAGCGGGTTGCTTGCCGCACGGTCAATGGCCGCAAACCGGGAGGAAGGCGGGAAGAGGTGGAGGCGGGCCTGGCAGCCGCGCGCGTGCGTGTTTCCGGCTCCGCTGCGGAAGGCGGACGACTAGAGTCGTTGGGCCGGCGCGACCCGCAGGAGCGTAGAGCGCGGGACTAGAGTGCAGAGCTCGGGACGTGGATCGGAGCCGGCGCGATGGGCGGAGAG
>gene=hg18_chr1_27120590_27120990_+; species=SPECIES_1; score=11.4924; 
CCACGGCTCCGCCCACCGCTTCGTGGACGCGCTTGTTGATTGGCTCAGAATGTCGACCAATGGTCGGCGAAGCGGGTTGCTTGCCGCACGGTCAATGGCCGCGAGCCGGGAAGAAGGCGGGAAGAGGAGGAGGTAGGCCTGGGGGCCGCGCGGGTGCGTGTTTCCGGCTCCGCTGCGGAAGGCGGACGACTAGAGTCGTTGGGCCGGCGCGATCCGAAGGAGCCTAGAGCGCGGGACTAGAGTGCAGAGCTCGGGACGTGGATCGGAGCCGGCGCGATGGGCGGAGAG
>gene=hg18_chr1_27120590_27120990_+; species=SPECIES_2; score=11.4924; 
CTTCTGCTCCGCCCACAGCTTCAGGAACGCGCTCTTTGATTGGCTCAGCAGGTCGACCAATGGCCGGCAAAGCGGGCTATCTGCCGCGCGGTCAATGGCCGCAGGCTCGAAGTGGGGCGGGACGTGGAGCGGGTGGGCCTGGCGGCACGGCGCCTGCGTGTTTCCGGCTCCGCTGCGGAAGGCGGAGGACTGGAGCCGTTGGACGGACGCGATCCGAAGGATCGGGGAGCGCGGGACGCGAGTGCGGAGCTCGGAGCGTGGCTAGCAGCTGGCACGATGGGCGGGGAG
>gene=hg18_chr1_27120590_27120990_+; species=SPECIES_3; score=11.4924; 
CCTTAGCTCCGCCCACCGCTTCCTGAACGGGTCCGTCGATTGGCTCAGCGGGCGGACCAATCGTGGGAGACGCGGGCTGTTTGCCGCGCGGTCAATGGTCGCGGGCCAGGAGGGAGGCGGGAAGAGGGGCGGGAGGGCGGGGCCGCGCGGCGCGTGCGTGTTTCCGGCTCCGCTGCGGAAGGCGGACGGCTGGAGCGGTTGGGCGGACGCGACTCTAAGGAGCCGGGAACGCGGGACGCGAGCGCGGAGCTGGGAGTGTGGCGAGAGGCCGGCGCGATGGGCGGAGAG
>gene=hg18_chr1_27120590_27120990_+; species=SPECIES_4; score=11.4924; 
CCTCGGCTCCTCCCACAGCTCCACGGATACGCTCGTTGATTGGCTCAGCACATCGACCAATGGCCGGTGAAGCGGGCTGTTTGCCGCGCGGTCAATGGCCGCTGGCCGGGAGGGAGGCGGGAAGAGGGGCGAAAGGCGGAGGCGGCGGCGCGCGTGCGTGTTTCCGGCTCCGCTGCGGAAGGCGGAGGACCGGAGCCGTTGGGCGGACGCGACCCGAAGGAGCAGGGAACGCGGGACGCGAGTGCAGAGCTCGGAGCGTGCCTAGTGGCCGGCGCGATGGGCGGAGAG
>gene=hg18_chr3_184756002_184756402_+; species=SPECIES_0; score=1.09758; 
GTAGAAGGTGCCAGGGGCCCTTCCAAACTCTTCTCGACCACATCACCCATGGTCCAGGCGCCCCTTTGTCCTGCCATCAACATCGAGACTGAAGGAGCGCCCAAGTGTCAGGCAGGCCCCATTGCAGGAGCTGAGCGGATTTCCTGTGCAGGGCCCTCCACTTATCACCAGCTGTCACACACACATAACAGGAAGTCTCGCACTTTCTCATCCTGTTACTACAAATGCCAGCAACTTCTATTCTTCTTCTTTCTGTAGTAATCACAGGGTTAGAAATTACTTAGAATAGTGTGTGG
>gene=hg18_chr3_184756002_184756402_+; species=SPECIES_1; score=1.09758; 
GTAGAAGGTGCCAGAGGCCCTTCCAAACTCTTCTCAACCACGTCACCCATGGTCCAGGCGCCCCTTTGTCCTGCCATCAACGTCGAGACTGAAGGAGCGCCCAAGTGTCAGGCAGGCCCCATTGCAGAAGCTGAGCGGATTTCCTGTGCAGGGCCCTCCACTTATCACCAGCTGTCACACACACATAACAGGAAGTCTCGCACTTTCTCATCCTGTTACTACAAATGCCAGCAACTTCTATTCTTCTTCTTTCTGTAATAATCACAGGGTTAGAAATTACTTAGAATAGTGTGTGG
>gene=hg18_chr3_184756002_184756402_+; species=SPECIES_2; score=1.09758; 
GTAGACAGTGCCAAGGGCCCTTCCAAACTCTTCTCTACCACGTCGTCCATGGTCCAGGTGCCCCTTTGTCCTGCCATCAACACTCAGACTGAAGGAGCGCCCAAGTTTCAGGCAGGTCACATTGCAGAAGCTGGGCGGATTTCCTGTGCAGGGCCCTCCACTTATCACCAGCTGTCACACACACATAACAGGAAGTCTCGCACTTTCTCATCCTGTTACTACAAACGCCAGTAACTTCTATTCTTCTTCTTTCTGCAATCATCACAAGGTTAGAAATTACTTAGAAGGGTGTGTAG
>gene=hg18_chr3_184756002_184756402_+; species=SPECIES_3; score=1.09758; 
GTAGAAGGTGCCAAGGGCTCTTCCAAACTCTTCTCTACCACGTCGCCCATGGTCCAGGAGCCCCTTTGTCCTGCCATCTACATCCAGACTGAAGGAGCGCCCAAGCTTCAGGCAGGTCACATTGCAGAAGCTGGGCGGATTTCCTGTGCAGAGCCCTCCACTTATCACCAGCTGTCACACACACACAACAGGAAGTCTTGTACTTTCTCATCCTGTTACTACAAACGCCAGTAACTTCTATTCTTCTTCTTTCTGTAGTCAACAAAAGGTTAGAAATTACTTAGAAGGGTGTGTAG
>gene=hg18_chr3_184756002_184756402_+; species=SPECIES_4; score=1.09758; 
GTAGAAGGTGCCAGAGGCCCTTCCAAACTCTTCTCTACCACATCGCTCATGGTCCAGGTGCCCCTTTGTCCTGCCATCAACATCCAGACTGAAGGAGTGCCCAAGTTTCAGGCAGGTCACATTGCAGAAGCTGAGCGGATTTCCTGTGCAGGGCCCTCCACTTATCACCAGCTGTCACACACACATAACAGGAAGTCTCGCACTTTCTCATCCTGTTACTACAAACACCAGTAACTTCTATTCTTCTTCTTTCTGTAATCATCACAAGGTTAAAAATTACTTAGAAGGGTATGTAG
>gene=hg18_chr22_18259411_18259811_+; species=SPECIES_0; score=1.27927; 
CATGGTCCGCCAGGACACGGGCGCACGAGCTGCAGCCTTCTGTGCACACGGAGGCACCCCCTCGTGCGGACAGTGGGAAGCAGAGTCGGAGATGTTGGCATGGCGCTTTATTTTAACCAGGATCATCCTTTATTGCAAGTAGAAATAAAGCTTGGTTAA
>gene=hg18_chr22_18259411_18259811_+; species=SPECIES_1; score=1.27927; 
CATGGTCCGCCAGGACACAGGCGCGCAAGCTGCAGCCGTGTGTGCGCATGGGGGCACCCCGTCGTGCGGACAGTGGGAAGTGGAGTTGGAGATGTTGGCATGGCGCTTTATTTTAACCAGGATCATCCTTTATTGCAAGTAGAAATAAAGCTTGGTTAA
>gene=hg18_chr22_18259411_18259811_+; species=SPECIES_2; score=1.27927; 
TGGTGTCCGCGGGTGTCCACGGGCACGAGCCGCAGCCCGCCCTTCTCATCGTGACACCTGGGTGGGTGCCCGGGCGGACCCAGGGTCCCAGCTCCCGGCCGGCCATGGTGTTCGGACCGGGACCACCCTTTATCGCACACAGAAGTAATGCCCGGTTCC
>gene=hg18_chr22_18259411_18259811_+; species=SPECIES_3; score=1.27927; 
CACTGTCCGCGGGGACCCAGGCGCAGGAGCTGCAGCCTTGGGTCCTCACGGGGACACCTCTCTGCGTGCACGGAAGGACCTATGGCCGGAGCTGTTGGCTGGGTGTTTTATTTTAACCGGGATCATCCTTTATTGCGAACAGAAATAATGCTCAGTTAA
>gene=hg18_chr22_18259411_18259811_+; species=SPECIES_4; score=1.27927; 
CACTATCCGCCGGGACACAGGCGCACGAGCTGAGGCCTTCCCTTCACACGGGGGCACCTCCTTCTGTGGACAGTGGGACGTGTGGTCGGAGCTGTTTGCTGGGCGTTTTATTTCAACCGGCAGCATCCTTTATTGCCAGTAGAAATAACGCTTGGTTAA
>gene=hg18_chrX_15782850_15783250_+; species=SPECIES_0; score=1.39203; 
CGCCCCGGGCGGACGAGGGAGGAGCCGGGGCTGCGGCGAGCTGAGGGCGGCTAACGCGCGGGAAGCCCAGCGGCACCGGAGGCAGCGCGGGTAACCGCTCCGCAGCCGATTTCTTCGCTGAGGGGAGGTGCGAAGGAAGCCGGGCCACGTGACCCGGAAGCGGCTTTGCCGGGCGCGCCCGCGCGCTCTGTGCCTCCGGGACGCGCGCGGGCGGCGTCCTGCTTAATGATAGGAG
>gene=hg18_chrX_15782850_15783250_+; species=SPECIES_1; score=1.39203; 
CGCCCCGGGCGGACGAGGGAGGAGCCGGGGCTGCGGCGAGCTGAGGGCGGCTAACGCGCGGGAAGCCCAGCGGCACCGGAGGCAGCGCAGGTAACCGCTCCGAAGCCGACTTCTTTGCTGAGGGGTGGTGCGAAGGAAGCCGGGCCACGTGACCCGGAAGCGGCTCTGCCGGGCGCGCCCGCGCACTCCGTGCCTCCGGGACGCGCGCGGGCGGGATGCTGCTTAATGATAGGAG
>gene=hg18_chrX_15782850_15783250_+; species=SPECIES_2; score=1.39203; 
CGCCCCGGGCGGACGAGGGAGGAGCCGGGGCTGCGGCGAGCGGAGGGCGGCTGGTGCGCTGGATGCCCAACGGCTCCGAAGGCAGCTCAGGTGACCGCGCCGAATCTGACGTCTCTACCGAGAGGTGGTCCGGAGGAAGCCAGGCCACGTGACCCGGAAGCGGCGTTGCCAGGCGCGCCTGCGCTCTTCGCGCTTCTCTGAAGCGCGCGGCTGTCGGTCGGTTTCGTGGGGAGAA
>gene=hg18_chrX_15782850_15783250_+; species=SPECIES_3; score=1.39203; 
CGCCCCGTGCGGACGAGGGAGGAGCCGGGGCTGCGGCGAGCGGAGGGCGGCTGACGCGCGGGAACCCCATCGGCACCGGAGGCGGCGCGGGCGATCGCACCAAAGCCGACGTCCCTACCGAGAGGTGGTCTGGGGGAAGTCGGGCCACGTGACCCGGAAGCGGCGCTGCCAGGCGCGCCTGCGCAGGCCGTGCCTTCGGAGCTCCGGCGGGTGGCGCTGGGGTCGGTGGCGGGAG
>gene=hg18_chrX_15782850_15783250_+; species=SPECIES_4; score=1.39203; 
CGCCTAACGTCTACCCAAGGTAATAATGACATGTTGACAGAACTTGTCCACTAAGGTTCATGAAAACTATATTCATAAGAGTCAGCACTGGAAACAACCCAAATGTCCATAACCCAGAAAAAATGACATCCACGCACAATGGCATAATTTATTCATAGAAAAGTAAAGCAGGCCGCGCCTGCGCATTTCGTGCTTCCAGGACTTCCCAGAGCAGTGGCCTGGTAGGTGGCGGGGG
>gene=hg18_chrX_152889678_152890078_+; species=SPECIES_0; score=1.59628; 
AGCTGGAGGCCGCTGAGTCCCGTCGCCCCGACTACTTGTCCGGGCGCTCCCGCTTACAAGCTCGGGCGGGAGGCCCTGGGAGCCGCCATCTTGAGCCGCCTCTCTCTCCTCCCTTCCTCAGTCGTAGCCCTCCCCCGCCGGAAATGGCGGAGCCCCGGCCCGGTTCCCACACCCCCAAGTCCCCAGCACTGGCCGGCTTCCGGGGCGGGTGGAAAGGAGCCACAAGCGCCGCGGTCGTCGCAGCCCCGCCGGCGCTCAGACCACAATTGTGGGAGCCGCCATCTTGAGACCGTCCCGC
>gene=hg18_chrX_152889678_152890078_+; species=SPECIES_1; score=1.59628; 
AGCTGGAGGCCGCCGAGTCCCGTCGCCCCGAGTACTTGCCCGGGCGCTCCCGCTTACAAGCTCGGGCGGGAGGCCCTGGGAGCCGCCATCTTGAGCCGCCTCTCTCTCCTCCCTTCCTCAGTCGTAGCCCTCCCCCGCCGGAAATGGCGGAGCCCCGGCCCGGTTCCCACACCCCCAAGTCCCCAGCACTGGCCGGCTTCCGGGGCGGGTGGAAAGGAGCCACAAGCACCGCGGTCGTCGCAGCCCCGCCGGCGCTCAGACCACAATTGTGGGAGCCGCCATCTTGAGACCGTCCCGC
>gene=hg18_chrX_152889678_152890078_+; species=SPECIES_2; score=1.59628; 
AGCTGGAGGCCGTCGAGTCCCGCCGCCCTGACTACTTGCCTGGGAGCTCCCACTTACAAGCTCGAGCGGGAGGCCCTGGGAGCCGCCATCTTGAGCCGCCTCTCTCTCCTCCCTTCCTCAGTCGTAGCCCTCCCCTGCCGGAAATGGCGGAGCCCCGGCCCGGTTCCCACACCCCCGAGTCCCCTGCACTGGCCGGCTTCCGGGGCGGGTGGAAAGAAGCCACAAGCGCAGCGGTTGTCTCAGCCCCGCCGGCGCTCAGACCACAATTGTGGGAGCCGCCATCTTGAGACCGTCCCGC
>gene=hg18_chrX_152889678_152890078_+; species=SPECIES_3; score=1.59628; 
AGCTGGAGGCCGCCAAGTCCCGCCGCCCTGACTACTCGCCCGGGCGCTCCCGCTTACAAGCTCGGGCGGGAGGCCCTGGGAGCCGCCATCTTGAGCCGCCTCTCTCTCCTCCCTTCCTCAGTCGTAGCCCTCCCCCGCCGGAAATGGCGGAGCCCCGGCCCGGTTCCCACACCCCCAAGTCCCCTGCACTGGCCGGCTTCCGGGGCGGGTGGAAAGGAGCCACAAGCACCGCGGTTGTCCCAGCCCCGCCGGCGCTCACACCACAATTGTGGGAGCCGCCATCTTGAGACCGTCCCGC
>gene=hg18_chrX_152889678_152890078_+; species=SPECIES_4; score=1.59628; 
AGCTAGAGGCCGTCGAGTCCCGCCGTCCTGACTACTTGCCCGGACGCTCCCGCTTACAAGCTCGGGCGGGAGGCCCTGGGAGCCGCCATCTTGAGCCGCCTCTCTCTCCTCCCTTCCTCAGTCGTAGCCCTACCCCGCCGGAAATGGCGGAGCCCCGGCCCGGTTCCCACACCCCCAAGTCCCCTGCACTGGCCGGCTTCCGGGGCGGGTGGAAAGGAGCCACAAGCGCCGCGGTTGTCCCAGCCCTGCCGGCGCTCAGACCACAATTGTGGGAGCCGCCATCTTGAGACCGTCCCGC
>gene=hg18_chr18_12938112_12938512_+; species=SPECIES_0; score=1.91547; 
AGATGTTTTCGACTTCCACGGGCGGCGCAACCTGCTCCAGCGATGAGCGTTAAGGTGCGCGCCGACCCCGGGGAAGGGGAGGGTGGGCGGCGAAGGGCTGTGCTTGGTTGACGCCCTGGACTGTGGGGGGCGGCCCTGGCTAAAGCCCTCCCCCCGCGTATTGTGGGGTCACGGCGGCCGCCGCCCCCGTGCGCCTGCGCAGCTGGCCACGTGC
>gene=hg18_chr18_12938112_12938512_+; species=SPECIES_1; score=1.91547; 
AGATGTTTTCGACTTCCACGGGCGGCGCGACCTGCTCCAGCGATGAGCGTGAAGGTGCGCGCCGAGCCCGGGGAGGGGGAGGGTGGGCGGTGAAAGGCTGTGCTGGGTTGACGCCCGGGACTGTGGGGGCCGGCCCTGGCTGAAGCCCTCCCCCCGCGTATTGTGGGGTCACGGCGGCCGCCGCGCCCGTGCGCCTGCGCAGCTGGCCGCGTGC
>gene=hg18_chr18_12938112_12938512_+; species=SPECIES_2; score=1.91547; 
AGATGTTTTCGACTTCCATGCGCGGCGCCACCTGCTCCAGCGACGTGCGTCAAGGTGCGGGCCGAGCCTGGGCAAGCGGACCTTGCGCTGTGAGGAGGGGCGCGTGGAGGACTGCCCGGATTGAGGCGGCCGGGCCTGGCAGGCGCCCTCCTCCCGGGTATTGTGGGGTCACTGCCGCCGCCGCCTCTCAGCGGTTGTCTGCATGGCGGCGGGC
>gene=hg18_chr18_12938112_12938512_+; species=SPECIES_3; score=1.91547; 
AGATGTTTTCGACTTCCACGGGCGACGCTACCTGCTCCAGCGACGAGCGTCAAGGTGTGCGCGGAGCTCGGGGGGGGGGAGCGTGGGCGGTGAGGAGCGGCGCTTGGAGGACTCCCTCCCCTTTGCGGGCTGGCCCAAGGCGCCGCCCTCCTCCCGCGTATTGTGGGGTCACAGACACCGGCACGGCCCCGCGCCTGCGCGGAGGGCCACGTGC
>gene=hg18_chr18_12938112_12938512_+; species=SPECIES_4; score=1.91547; 
AGAGGTTTTCGACTTTCGCGGGAGTCGCGCCCGGAGGCAGCGTGGAGTGTGAAACTGTTCGTTGAGCCTGGGGACGGGGTCTGGGCCCAATGTAGCGCGGCGCACGTACGAGGCCCTGGACTCAGGGGGCTGGACCTGCTTTCCGCCATACTCTGCTGTATTGTGGGGTCACAGCCGCCGTCGCGGCCGTGCGCCTGCGCCGAGCGCCACGTGC
>gene=hg18_chr17_38575746_38576146_+; species=SPECIES_0; score=1.57121; 
CACGGAAACCGCGAGCAATAGCCTCTCAGAATAGGAAATCAAGACACAGGAAGGGCGGGACAGAAAGAGCCGCATCTCTCGGGGCTCTGGGTTGGCCACCCAGTCCTCCTGGTGACATAAAAAGAAAGAGACGGAAAAGGAAGAATTCTACCTGAGTTCGCCGTAAAGCGCCCGCCTCCCTCCAGTTGCGGCTTATTACGTCACAGTAATTGCTGGAATCGCCACCTGAGGCCTGAATATCAGCGTAAGATAGTGTCCAAAGCA
>gene=hg18_chr17_38575746_38576146_+; species=SPECIES_1; score=1.57121; 
CACGGAAACCGCGAGCAACAGCCTCTGAGAATAGGAAATCAAGACACAGGAAGGGCGGGACAGAAAGAGCCTCGTCTCTCGGGGCTCTGGATTGGCCACCCAGTCTGCCGGGTGACGTAAAAAGAAAGAGACGGAAGAGGAAGAATTCTACCTGAGTTTGCCATAAAGCGCCCGCCTCCCTCCAGTTGCGACTTATTACGTCACAGTAATCGCTGGAATCGCTACCCGAGGCCTGAATATGAGTGTAAGATAGTGTTCAAAGCA
>gene=hg18_chr17_38575746_38576146_+; species=SPECIES_2; score=1.57121; 
CACGGAAACCGCGAGCGAGAGCCTCTCAGAACGCAAGAACCGGATACCTGAAGGGCGGAGCAGAAAGTGCTGAGTCTCTCGGGGCTCCCGATTGGTTATCCATTCTTTCCATTTACGTAATTAGAAAGAGACGGAAGAGACCAAGTTCTCCCGGAGTTTTCTAATAGGCGCCCTCCTCCTTCCAGTTGAGGGTTATTACGTCACAGTAATTGCTGAGATCGCTCCCTGGACCCCGAATATGAGCGCATGATAGTGCCTAAAGCA
>gene=hg18_chr17_38575746_38576146_+; species=SPECIES_3; score=1.57121; 
CACGGAAACTGCCAGCAAGAGCCTCTCAGAATCAGAGATCGAAACACCGGAAGGGCGGAGCAGAAAGAGCCGAGTCTCTCCGGGCTCTCGATTGGTCATCAATTCTTTCGAGTAACGTAATTAGAAAGAGACGGAAGAGAAAGAATCTTTCCCAAGTTTTCTATTAGGCCCCTGCCTCCCTCCACTCTGGGCTTATCACGTCACAGAGATGGCTGGAATCACTGCCTGAGGCCCGAATATGAGCGCAAGATAGTGCCTGAGACA
>gene=hg18_chr17_38575746_38576146_+; species=SPECIES_4; score=1.57121; 
CACGGAAACCGCGAACGAGAGCCTCTCAGAATGCGGGATCAAAACACCCGAAGGGCGGGGCAGAAAGAGCAAAGTCTCTCGGGGCTCCCTATTGGTCATCCAGTCCTCCGCGTTACGTAATTAGAAAGAGACGGAAGCAAAAGAATTCTCCCGGAGTTTTCCATTAAGCGCCCACCTCCCTCAAGTTGCGGCTTATTACGTCATAGTGATTGCTGGAATCGCTACCTGAGGCCGGAATGTGAGCGCAAGATAGTGCCTAAAACA
>gene=hg18_chr1_118273657_118274057_+; species=SPECIES_0; score=6.92045; 
CAAAGTCCCAGGAGACTGGAGTGACCAGCTGCAAATGCTCTGGGCTGCGAAACACCGGCTTCCGCTCCTGGCCAGAGCTCACCAATCAGCGCCCGGCTTTCCGTCATTTCCTCCAGAAGGCAAAGGGAACTCTGGCGGAAGAGGCTTCGGAACGGACCCGGAAGGGGCAGGTCTTGTGGGCGGGTCCAATCGGCTGGGAGCCTCGTGGAGGCTGAGGTGAGTCCTGGAGGTGCGTGGTGGGCGGAGAGCATTATCGCGGCTCCGATTTTGCAGATTCTGGCT
>gene=hg18_chr1_118273657_118274057_+; species=SPECIES_1; score=6.92045; 
CAAAGTCCCAGGAGGCTGGAGTGACCAGCTGCAAATGCTCTCGGCTGCGAAACACCGGCTTCCGCTCCCGGCCAGAGCTCGCCAATCAGCGCCCGGCCTTCCGTCATTTCCTCCGGAAGGCAAAGGGAACTCTGGAGAAAGAGGCTTCGGAACGTTCCCGGAAGGGGCAGGTCTTGTGGGCGGGCCCAGTCGGCTGGGAGCCTCGTGGAGGCTGAGGTGAGTCCTGGAGGTTCACGTTGAGCTGAGAGCCTTCTGGCGGCTCCGATTTTGCAGATTCTGTCT
>gene=hg18_chr1_118273657_118274057_+; species=SPECIES_2; score=6.92045; 
CAAAGTCCCAAGAGGCTGGAATGACCAGCTGCAGGAGCCGTGAGCTGCGAAACACCGCCTTCCGCTCCCGGCTGGTGCTCACGAATCGGAGCCCGGCTTTACGTCATTTCCCGCAGAAGGCAAAGGGAAGTTGGGCGGAAGAGGGTCCTGAGCGGACCCGGAAGGGGTGCGTTCGGTGGGCGGGTTTAATCTGCTCCGAGCCGCGTGGAGGCCCAGGTAGGTACCTTAGGTGCGCTGCGGTCGAACGCCCTGCTCGCTCCTTGGATTTGTCTGGTCCCGGCA
>gene=hg18_chr1_118273657_118274057_+; species=SPECIES_3; score=6.92045; 
CAAAGTCCCGGGAGGCAGAAGCGACGAGCTGCAGGAGCACGGAGCCGCCAAACGCCGGCTTCCGCTACCGGCCGGCCGTCACCGACCCGACTCCGGCCTTACGTCATTTCCTCCAGGGGCCCAAGGGATGCCGGGCGGAAGCGGGTCCAGAGCGGAGCCGGAAGGGGTGGGGCCTGTGGGCGGGGCCAAGCGGCCGGGAGCCTCGTGCAGGCGGAGGTGAGTGCTGCGTGCGCCCGGCGGTCGGTGGCGCTGCTCGCCGCTCGCGGTTGCTCGCTCCTGGTA
>gene=hg18_chr1_118273657_118274057_+; species=SPECIES_4; score=6.92045; 
CAAAGTCCCAGGAGGCTGGAGGGACCAGCTGCAGGAGCTCTCGGCGGCGAAACTCCGGCTTCCGCTCCCCGCCGGCCCTCGCCAATCAGAACCCGGCCTTACGTCATTTCCTCCGGAAGGCAAAGGGAAGTCGGGCGGAAGAGAGCCCGGAGCGGACCCGGAAGGGGTGGGTCCCGTGGGCGGGCCCAATCGGCCCGGAGCCTCGTGGAGGCCGGGATAAGTACTGTGGGTGCTCGGTGGCCGAAGGGCTTGCTCGCTATTCGGGTTTGGCTGGTCCTGGCT
>gene=hg18_chr2_216682128_216682528_+; species=SPECIES_0; score=7.76636; 
GCGATGCTCGGTCTGGCAAGCTCGGCGGGACTGCGCATGCTCAGAGTTCCGGGGCACGGTTTCCCCGCCCCTTTCAGGCCTAGCAGGAAACGACTCTTTCCGCCGCTGTCCACGGAAGCGAGTTGCGACACGGCAGGTTCCCGCCCGGAAGAAGCGACCAAAGCGCCGGCAACATGGTGCGGTCGGGGAATAAGGTATAAAGAACTTGGCTTTCCGGACTGGGATC
>gene=hg18_chr2_216682128_216682528_+; species=SPECIES_1; score=7.76636; 
GCGAAGCTCGGTCTGGCAAGCTCGGCAGGACTGCGCATGCTCAGAGCTGCGGGGCACGGTTTCCCCGCCCCTTTCAGGCCTAGCAGGAAGCGATTCTTCCCGCCGCAGTCCACGGAAGCGAGTTGCGAGACGGCAGGTTCCCGCCCGGAAGAAGCGACCAAAGCGCCGGCAACATGGTGCGGTCGGGGAATAAGGTATAAAGAGCTTGGCCTTCCTGCGGGGGATC
>gene=hg18_chr2_216682128_216682528_+; species=SPECIES_2; score=7.76636; 
ACGACGTTCCTCCAGGGACAAACGCAGTGACCGCGCATGCTCAGAGTCTCGACGCACAATTTCCCCGCCCCTTTCAGGCTCCGCGGGAAGCCGCTTTTGCCGCGGCAATCCTGGGAACTGAGTTTCGGCGCCGCAGGTTCCCGCTCGGAAGAGGCGGTCGAGGCGCCAGCAGCATGGCGCGGTCCTGGGATAAGGTAGAAAGAGCGTGGCCTATTAGCCTGGGGTC
>gene=hg18_chr2_216682128_216682528_+; species=SPECIES_3; score=7.76636; 
CGGACACTCCTGCCGGGCGGGACGCCGCGACTGCGCATGCGTGGAGCCTCAGCGCCCAGGCTCCCCGCCCCTTCCGGGCTCCGCGGAAAGCGGCTTTTTACGCCGCACTCCCCGGACCTTGGCGGCCGCGCTCGACGTTCCCGCCCGGAAGGGGCGGTGGAGGCCCCGGCAACATGGCGGCGTCCAGGAGCAAGGTAGGGAGAGCGTGGCTTTTTTGTTTTGTTTT
>gene=hg18_chr2_216682128_216682528_+; species=SPECIES_4; score=7.76636; 
GCGATGCTCCTTCAGGGCGGAATGCAGGGACTGCGCATGCTCAGAGCGTCGGCGCACCGTCTCCCCGCCCCAGGCCGGCTCCTTGAGAAGCGGCTCTTCCTACGGCAGTCCGCGGAACTGAGCTGCAGCGCTGCGCGTTCCCGCCCGGAAGAGGCGGCGGCTGCGCCGGCAACATGGCACGGTGGGGGAGTAAGGTAGAAAGAGCTTGGCCTTCGGGCCGGGGATC
>gene=hg18_chr22_38246011_38246411_+; species=SPECIES_0; score=2.66853; 
TAAGAGCTCGAGATATATATGATTCACCGGGCCTGGCCAATCACCTTGACGCGCGCTCTTCGCCAGCACCTCGCGCGATAACCTGGCGTCCTCGCCTTCACAATAAAAACTCTTCGCCGGAAAACGACCTTTCCCCGCCCACTGCGCTACACCGGAAGCGAGTCTGGAGATCACTCCGCGCTCCGGCGGCGAAGGAAAGAGGACTCTGATCATAGAAGCCTAGTAAAGTAGTACACCTCTTCCTGAGGCCATAGAACAACCTTTCTCGTCACAGCT
>gene=hg18_chr22_38246011_38246411_+; species=SPECIES_1; score=2.66853; 
TAAGAGCTCGAGGTATATATGACTCACCGTGCCTGGCCAATCAACTTGACGCGCGCTCTTCGCCAGCACCTCGCGCGATAACCTGGCTTCCTCGCCTTCACAATAAAAACTCTCCGCCGGAAAACGACCTCTCCCCGCCCACCGCGCCACACCGGAAGCGAGTCTGCAGATCACTCCGCGCTCCGGCGGCGAAGGAAAGAGGACTCTGATCATAGAAGTCTAGTAAAGTAGTGCACCTCTTCGTGAGGTCATAGAACAACCTTTCTCGTCACAGCT
>gene=hg18_chr22_38246011_38246411_+; species=SPECIES_2; score=2.66853; 
TAGAAATTGAAGATATATATGACTCACCGTGCCTGACCAATCATCTCGACGCGCTCTCTCCTCCATTATCTCGCGCGAGAACCAGGAGACCTCTACTTCACAATAAAAACTTTTGGGGTGAAAGACTTCTTTCTCCGCCCCTCGAGCCACGCCGGAAGTGAGTGTACGGATCCCTCCGCGCTCTGGCGGAGGCCTGGAGTACTCTTTGATTTTAAAAGCCTTGTAAAAAAGTGCACCTTTTCCTGAAGCCGTAAAACAACAACCCTCTTCACTGAT
>gene=hg18_chr22_38246011_38246411_+; species=SPECIES_3; score=2.66853; 
TAGGAAACCGAGATATATATGACTCACCATGTCTAACCAATCAGCTCGACGCTCGCTCTCCGCCAGCATCTCGCGCGATAACCAGGCGGCCTCTACTTCACAATAAAAACTCTTGAGGTGAAAGACTTCTCTCCCCGCCCCCCAGGCTACGCCGGAAGCGAGTCTGAGAATCCCTCCGCGCTCCGGCGGCAGAGGGAGGAGCTCTTTGATCTTAGTAGCCTTGCAAAGTAGCGCGCCTTTTCCTGAGACGTTGGAAGAACATTTCTCTTCACAGCT
>gene=hg18_chr22_38246011_38246411_+; species=SPECIES_4; score=2.66853; 
TAGGGACTCGAGGTATATATGACTCACCACGCCTGACCAATCAGCTCGACGCGCGCTCTCCGCCAGCATCTCGCGCGATAACCAGGAGGCCTCAACTTCACAATAAAAACTCTTGGGAGGAAAGCCATTTCTCCCCGCCCCCGGAGCTAAACCGGAAACGAGTCTGCGGATCCCTCCGCGCGCCGGCGGCAGGGGGAAGGACGCTTTGATCTTAGAAGGCTTGTAAAGTAGTGCGCCTTTTCCTGAAAGCTTGGAAGAGCTATTCTCTTCACAGCC
>gene=hg18_chr8_78074721_78075121_+; species=SPECIES_0; score=0.963975; 
GACACTGACCTTAGGAGTCTGCGAAACGCCCCGCTCCACGTAACTTTCTCTGAAACATCTCTGGAAAGCTTGTCTTTTCCTAGCCGAATCTGGATTACCAAGGCTTCCGGAACTCGCAGCTTCCGGAGCGACGCAGGAGCCGGAAGTGGCTGAAAGAAAAGTTACACCAACGAGAACCGCTTTAGCGCGCTGCTGAAGGCATGGCCAAACAACCGAAGAGCCGAAGAGCCGAAGCGGACACCCGCGCGGTGA
>gene=hg18_chr8_78074721_78075121_+; species=SPECIES_1; score=0.963975; 
GACACTGACCTTAGGAGTCTGCGAAACGCCCCGCTCCACGTAACTTTCTCTGAAACATCTCTGGAAAGCTTGTCTTTTCCTAGCAGAATCTGGATTACCAAGGCTTCCGGAACTAGCAGCTTCCGGAGCGACGCAGGAGCCGGAAGTGGCAAAAAGAAAAGTTACACCAACGAGCACCGCTTTAGCGCGCTGCTGAAGGCATGGCCAAACAGCCGAAGAACCGAAGAGCCGAAGCGGACACCCGAGCGGTGA
>gene=hg18_chr8_78074721_78075121_+; species=SPECIES_2; score=0.963975; 
GACACTGACCTTAGGAGTCTGCGAAACGCCCCGCTCCGAGTAACTGTTTCTGAAACATCTCTGGGAAGCTTGGCTTTTCCAAGCCGAACCTGCGGTCCACAAGCTTCCGGAACTCGTGGTTTGCGGAGTGACGCAGAACCCGGAAGTGCCTGAAAGTGGAACTAAACCAACGAGAACCGCTTTAACGCTCAGCGAAACGCAACTCCGAAGGGCCGAAGAGCCGACGGGCCGAAGAGGACACCCGCGCGCTGA
>gene=hg18_chr8_78074721_78075121_+; species=SPECIES_3; score=0.963975; 
GACACTGACCTGACGAGTCTGCGGAACGCCCCGGCCCACGTAACTTTCTCTGAAACATCTCCGGGAAGCTCGGCTTCTCCGAGCAGAACCGGGATTACCCAGGCTTCCGGGACGCGCGGCTTCTGGAGCGACGCCGGACCCGGAAGTGTCTGAAAGGGAAATTAAACGGACGAGCGGAGCTGTAGAGCGCGGCGGAAGGCAGCGCCGAAGGGCCGAAGAGCCGAAGGGCCGAAGGAGACACTCGCGCGGTGA
>gene=hg18_chr8_78074721_78075121_+; species=SPECIES_4; score=0.963975; 
GACACTGACCTTCGGAGTCTGCGGAACGCCCCGCTCCACGCAACTTTTTCTGAAACATATCTGGGAAGCTCGGCTTTTCTTGGCCGAACCTGGACTCCCCAGACTTCCGGAACTCGCAGCTTCCGGAGCGACGCAGGACCCGGAAGTGTCAAAAAGGGGAATTAAACCCACGAGAACCGCTTCAGCGCGCGGCGGAAGGCAACGCCGAAGGGCCGAGGAGCCGAAGAGCCGAGGAGGACTCCCACGCGGTGA
>gene=hg18_chr14_74600310_74600710_+; species=SPECIES_0; score=1.81412; 
AGGGCTATCGACCTAGAAGCACACCTGGGGGCCCCTGGCGGCTCACCCTCCTTGTCTTCCCCACCGGCTGCCAGGATCACTCCGGGACCACCACGCCAACGGCTCACCAAGGCGCGCACCTCCGCGCCCGGAAGTTTAGTGTGTAGCTGCTCCTTCGCTGTCGCTCATGCCCATCACCTCCACTGACCAATCAGAGACGGCGCCTCGGCCGGGCCCGCCCAGAAGGTGGGATTTCAGGACGCGGTTGTCCGGCAACCCAAAGCTTGGGTTGGGGATCTGTCCAGGAACT
>gene=hg18_chr14_74600310_74600710_+; species=SPECIES_1; score=1.81412; 
AAGGCTATCGACCTACAAGCACACCCGGGGGCCCCTCCCGGCTCACCCTCCTTGATTTCCCCACCGGCCGCCGGGCTCACTGCGGGACCACCAGGCCAACGGCTCACTAGGGCGCGCACCTCCGCGCCCGGAAGTTTAGTGTGTAGCTGCTCCTTCGCTGTCTCTCATGCCCATCACCTCCACTGGCCAATCAGAGGGGGCGCCTCGGCCGTGCCCGCCAAGAAGGCGGGATTTCAGGACGCGGTTGTCCGGCAACCCAAAGCTTGGGTTGGGGATCTGTCCAGGAACT
>gene=hg18_chr14_74600310_74600710_+; species=SPECIES_2; score=1.81412; 
AGGGCTATCGAACTACGGGTACGCCCGGGGTCCCTTCCCGGCTCACCCTCCTTGTCGTCCTCTCAAGCGTTAGGACTACCCGGCAGACCACCAGGCCAACAGTCCCCTCAGCCGCGTACCGCCGCGCCCGGAAGCTTAGAAGGCGGCTCCTCCTTCGCCGCCTCTCCTGTCCATCATCTCCACCGGCCAATCACGCACGGCGCCTCGGCCGAGCCCGCCTAGAGGGTGGGATGTCGGGAGGCGCGTGTCTAGGAGCGCCGAGCCCGGGTTGGGGATCTGTCCAGGGTCT
>gene=hg18_chr14_74600310_74600710_+; species=SPECIES_3; score=1.81412; 
AGGGGTATCGAATTATGGACACGCTCGGGGCCCCTTGCTGGCTCACCCTCCTCGTCCTCCTCTCGGGCGTTCAGGCAGCACGGCCGACCAGCACGCCAACGGTTCCCACTGCAGGGTGCCTCGGCGCCCGGAAGCCTAGAGAGCGGCCCTTCCTTCGCTGTCTCTCATGCCCATCATCTGCGCCGACCAATCAGAAGTGGAAACTCAGCCGAGCCCGCCTAGGGGGTGGGGTTTCCAAATACGGTTGTCTGGGAGCACTAAGCCAAGGTTGGGGATCTGTCCAGAGTCT
>gene=hg18_chr14_74600310_74600710_+; species=SPECIES_4; score=1.81412; 
AGGGCTACCGAACTATGAGGACGCCTAGGGCCGCGTCCCGGCTCACCCTCCTCGTCCTCCTCTTAGGCGATCGGGCTCCCCTGGCGACCACCACGCCAACGGTTCCTTCGGTCGCGTACCGCCGCGCCCGGAAGTTTAGGGCGCAGCTCCTCCTTCGCTGCCTCTCATGCCCATCACCTCCTCAGACCAATCAGAGACGGCGCCTGGGCCGAGCCCGCCCAGAGGGTGGGATTTCGGGACGCGGTCGTGTGCGAGCGCGGAGCCCGAGTTGGGGATCTGTCCACAGTCT
>gene=hg18_chr16_3124831_3125231_+; species=SPECIES_0; score=6.64412; 
TATGGGTTTCTGTCTTCTAATAGGCAGCGAGAATTTTCCTTCATTGGCCATCGGTCAGTGGAGAATTTCTGGGAAATGCTTGCGTAGGTAGTTCCAGCGAGCCCCGCGAGGACTTCCGGCGCCGGGAGCTCGCGGCGGAGTGGGATCTCCTGGGCCGTAGTGGGCGTTGTGTTTCGGGGGCGGGGACGGGGCCTCTGGCCGCCTGGCTCCACATCAAGCACCGGGCTC
>gene=hg18_chr16_3124831_3125231_+; species=SPECIES_1; score=6.64412; 
TATGGGTTTCCGTCTTCTAATAGGGAGCGAGAATTTTCCTTCATTGGCCATCAGTCAGTGAAGAATTTCTGGGAAATGCTTGCGCCGGTAGTTCCAGCGAGCCCTGCGACCACTTCCGGCGCCGAGAACTGGCGGCGGAGTGGTGTCTCCTGGGCCGCCGTGGGCGTTGTGTTTCGGGGGCGGGGACGGGGGCTCTGGCCGCCTGGCTCCACATCAAGCACCGGGCTC
>gene=hg18_chr16_3124831_3125231_+; species=SPECIES_2; score=6.64412; 
CATGGGTCACTGCCTTCTGATTGGCATCGGGAATTTGCCTTCATTGGTCATCCGTTAGTGGGGAACTCCTGGGAAGTGCTTGCGCTAGTCGCTCCAGCGGGCCCCGCGCGAACTTCCGGCACCCAGAGCAGGCGGCGGACTGGGATCGCCTGGGCTGTTGTGGGCGGTGTGTCTAGGGGGCGGGACCGGCGACGCGGCCCGCCAGGCTCCAGTTTTAGTACCGGTCTC
>gene=hg18_chr16_3124831_3125231_+; species=SPECIES_3; score=6.64412; 
CGGGGGCCGCTGCCTCCTGATTGGCAACGGGGATTTCCTTTCATTGGCTATTCCTCAGTGGGCAGCTTCTGGGCAGTGCTTGCGCCGGCTGCTCCGGCGAGCCCCGCGCGGACTTCCGGCGCAGGGACCTGGTGGCGGACCAGGAACGCCTGGGCGGCTGTGGGCGGTGTGTCCCGGGGGCGGGACCGGCGACCCGGGCCGCCGAGCTCTCTCTCGAGTGCGGGGCTC
>gene=hg18_chr16_3124831_3125231_+; species=SPECIES_4; score=6.64412; 
CAGCAGTAACTCCCTTCTCCTCCTCAGCGAGCCGTTGCCTTCTCTCCACATAGACTGGTGAAGAACTTCCTGACTGTCCTTACCCTGACTGGTCCGGTGTGCTCCTGCCCAAATACCGTCGCGTGCCCGTTGAGGCTCTGTGGGAAAGCCGGGAGGACTGTGGGCGGTCTCTCCCGTGGGCGGGACCGTCGACACGGAGCTCCGAGCTGTACTTAAAGAGCGGGGCAC
>gene=hg18_chr6_5949150_5949550_+; species=SPECIES_0; score=4.35847; 
CGGCCCGCGGGCGCCTGTCCGCGGGCCAGACGCCAAGAGGAAGGTGACCGAACCCGTAGCAGCTTCCGAGAGCGTACGTTTGCAAATTGCTGCAGGAAGAGCGAGGCGGGCCTTGCGCTTTTTAATCCGGAACGGGAAGCACGGGCAGATACGTAAACCTTCTCAAACCTCCGAGTTCACCTACAACATTAAATACCCTTGCACTACAATAACATCGAACACTGACGTAA
>gene=hg18_chr6_5949150_5949550_+; species=SPECIES_1; score=4.35847; 
CGTTCCGCGGGTCCCTGTCCCCGGGCCAAACGCCAAAAGGAAGGTGACCGAACCCGCAGCAGCTTCCGAGAACGTACATTTGCAAAGAGCTGCAGGAAGAGCGAGGCGGGCCTTGCGCTTTTTAATCCGGAACGGGAAGCGCGGGCAGATACGTAAACCTTCTTAAACCTCCGGGTTCACCTACAAAATTAAGTACCCTGGCACTATAATAACATCGAACACTCACGTAA
>gene=hg18_chr6_5949150_5949550_+; species=SPECIES_2; score=4.35847; 
CCGCCCCCAGCCGCCGGTCCCTGGGCCAAGAGCAAGGGGGAAGGTGACCGAACCCGCAGAGGCCTCCGAGAGCACACATTTGCAAACTGCTGCAGGGAGAGCGGGGCGGGCCTTAAGCTTTCTAATCCGGAACGGGAAGCTCGGGCCGATACGTCAACCTTCGTCAATCTCCCGGTCCCCTCACAAAAGCAAGAGCCCTTGGACTGCAGTATCATAGAACACTGAGCTAG
>gene=hg18_chr6_5949150_5949550_+; species=SPECIES_3; score=4.35847; 
CCGCCCGCAGCCGCTGGTCCCCGGGCCACAACCAAGAGGGAAGGTGACCGAACCTGCAGCAGCCTCCGGGAGCTCCGGTTTGCAAATTGCTGCAGGAAGAGCTAGGCGGGCCTTGCGCTTTCTAATCCGGAACGGGAAGCTCGGGCAGATACGTAAACCTTCACGAATCTCCCTCCCCACCCACAAAATGAAAAGCCCTTGCACTGCAACGTAGTAGAACATTGAGATAG
>gene=hg18_chr6_5949150_5949550_+; species=SPECIES_4; score=4.35847; 
CCGCCCCCAGCCGCTGGTCTCCGGGCCAGACGCAAGGGGGAAGGTCACCGAACCTGCAGCAGCCTCCGAGAGCGCACGTTTGCAAATTGCTGCAGGAAGAACAAGGCGGGCCTTGCGCTTTCTAATCCGGAACGGGAAGCACGGGCGGATACATAAACCTTCATAAATCTCCCGGTCCCCTCACAAAATTGAAAGCCCTTGCACTATAATATCCGAGAACACTGAGATAG
>gene=hg18_chr1_155374626_155375026_+; species=SPECIES_0; score=4.87232; 
AGGGCCCGATCCAACCCGGCGCGAGGCCGGGACTCACCTCTTCCCGGCACGGTCCGTCTTCGGTCCGGCTCCGCGGCGTCTCCGGCTCCTCCTCATCCACCCAGCAGAAGTGACCTCCTCGGCTGCTTTCGTCACTTCCATCCGAGGGGGGGGAGGCGCCCTCCGCCGGTCCAGCCTCGCCGCACCCAGGTCTCCTCCTCTTTCAGCAGACCGACTTCCGCGCACTC
>gene=hg18_chr1_155374626_155375026_+; species=SPECIES_1; score=4.87232; 
GGGACCCGATCCGACCCGGCGCGAGGCCGGGACTCACCTCTTCCCGGCACGGTCCGTCTTCAGTCCGGCTCCGCGGCGTCTCCGGCTCCTCCTCATCCACCCAGCAGAAGTGACCTCCTCGGCTGCTTTCGTCACTTCCATCCAAGGGGGGGGAGGCACCCTCCGCCGGTCCAGCCTCGCCGCACCCCGGTCTCCTCCTCTTTCAGCAGACCGACTTCCGCGCACTC
>gene=hg18_chr1_155374626_155375026_+; species=SPECIES_2; score=4.87232; 
GAAGCTTGGGTCGGCCCGGCGCGAGGCCGGGACTCACCTCTCCCCGGCACGGTCGGTCTTCGGTCCGGCTCCGCGGCGTCTCCGGCTCCTCCTCATCCACCCAGCAGAAGTGACCTCCTCGGCTGCTTTCGTCACTTCCATCCGAGGGGGGGGCGGCGCCCTCCGCCGGTCCAGCCGCGCCGCACCCCGGTCTCCTCCTCTTTCCGCAGACTGGCTTCCGCGCACCC
>gene=hg18_chr1_155374626_155375026_+; species=SPECIES_3; score=4.87232; 
GAGGCCAGGGCCGACCCGGCGCGAAGCCGGGACTCACCTTTCCCCGGCGCGGCCCGTCTTCGCTCCGGCTCCGCGGCGTCTCCGGCTCCTCCTCATCCACCTAGCAGAAGTGACCTCCGCGGCCGCTGTCGTCACTTCCGCCCATGGCGGGGGCGGGGCCGTCCGCCGGTCCCGCCTGGCCGCGCCCCGGCCTGCTCCTCTCGCCGCAGAGCGACTTCCGCGGTCCC
>gene=hg18_chr1_155374626_155375026_+; species=SPECIES_4; score=4.87232; 
GAGGCCCGGGTCGCCCCGGCGCGAAGCCGGGACTCACCTCTCCCCGGCACGGTCCGTCTTCGGCCCGGCTCCGCGGCGTCTCCGGCTCCTCCTCATCCACCCAGCAGAAGTGACCTCCTCGGCTGCTTTCGTCACTTCCATCCGAGGGGGGGGGGAGGCCCTTCGGCCGTCCGGCCGCGCCGATCCCCGGTCTCCTCCTCTTTCCGCAAAGCGAATTCGGCGTACCC
>gene=hg18_chr15_21362297_21362697_+; species=SPECIES_0; score=1.64564; 
GCAAGGAGGGGGAGAACTGTCGCTATTCGCACGACCTTTCTGGTCGGAAGATGGCCACTGAGGGTGGCGTTTCGCCGCCTGGGGCCTCTGCAGGTGGAGGCCCTAGCACGGCTGCGCACATCGAGCCCCCGAAAGTGGCGGAAGCCCCCCCGGCTGCATCCTCCCTTTCCTTGCCTGTGATTGGCTCGGCTGCTGAAAGGGGTTTCTTTGAAGCCGAGAGAGACAATGCAGACCGTGGAGCTGCTGGAGGAGCAGGTGTAGAAAGCTGGGCGGATGCCATTGAGTTTGTTCC
>gene=hg18_chr15_21362297_21362697_+; species=SPECIES_1; score=1.64564; 
GCAAGGAGGGGGAGAACTGTCGCTATTCCCACGACCTTTCTGGTCGGAAGATGGCCACTGAGGGCAGCGTTTCGCCGCCTGGGGCCTCTGCAGGTGGAGGCCCTAGCACGGCTGCGCACATCGAGCCCCCGAAAGTGGCGGAAGCCCCCCCGGCTGCATCCTCCCTTTCCTTGCCTGTGATTGGCTCGGCTGCTGAAAGGGGTTTCTTTGAAGCCGAGAGAGACAATGCAGACCGTGGAGCTGCTGGAGGAGCAGGTGTAGAAAGCTGGGCGGATGCCATTGAGTTTGTTCC
>gene=hg18_chr15_21362297_21362697_+; species=SPECIES_2; score=1.64564; 
GCAAGGAGGGGGAGAAGTGCCGATACTCCCACGACCTCTCGGGCCGGCAGGCGGCCGGGGAGGGCCCTGGCTCGCAGCCCCAGGCCTCTGCAGACAGCGGCCCTAGCACGGCTGCGCACATGGAGCCCCTGCAAGTGGCGGAAGCCCCCCCTGCTGCTTCCTCACGCTCCTTGCCTGTGATTGGCTCAGCTGGTGAAAGGGGTTTGTTTGAAGCCACGACAGACAATGCAGGCCTTGAAGCTGCTGGAGGAGCAGGTGTAGAAGGCTGGGAGAATGCCGTTGAATTTGTTCC
>gene=hg18_chr15_21362297_21362697_+; species=SPECIES_3; score=1.64564; 
GCAAGGAGGGGGAGAACTGTCGTTATTCCCATGACCTCTCGGGCCGGCTGCAGGCTGGGGAGAGCCCTGGCTCACCGCCTGGGGCCTCCGCAGACCCAAGCCCTAGCACGGCTGCGCATATTGAGACCTTGCAAGTGGCTGAAGCCTCCTCTGTTGCGTTCGCCTGCTCCTTGCCTGCGATTGGCTTAGCTGCTGAAGGGGGTTTCTTTGAAGCTGAGAGAGACAATGCAGGCCTTGAAGCTGCCGGAGGAGCTGGTGTGGAAGGTTGGGAGAATGCCATTGAGTTTGTTCC
>gene=hg18_chr15_21362297_21362697_+; species=SPECIES_4; score=1.64564; 
GCAAGGAGGGGGAGAACTGTCGCTACTCCCACGACCTCTCAGGCCGGCAGATGGCCAGGGAGAGCCGCAGTTCATCGCCTCAGGCCTCTACAGACCGAGGTGCCAGTACGGCTGCGCACGTTGAGACCCTGCAAGTAGCGGAAGCCCCCCCTGCTGCGTCCTCACGCTCCTTGCCTGTGATTGGCTCAGCTGCTGAAAGGGGTTTCTTTGAAGCGGCCAGATACAATGTAGGCCTGGAAGCTGCAGGAGGAGCAGGTGCAGAAGGCTGGGCAGATGCCGTTGAGTTTGTTCC
>gene=hg18_chr11_65138193_65138593_+; species=SPECIES_0; score=1.03623; 
CTCCTTTGGCCCGACGGCTCCGACCCCGCTCCCTTCTTCCTCCTCCCTTTGTACTTTGGCCCCGGGGGCGGGAGGCAGAGGTGGAGGGTGGAGTTTCACTTTTTTCCGCTCTTCTCCCTCCTGCAGGAAACAGCATCAGATGACGCGGGCGGCCTGCACCGCTCCCCTCCCAGAGGCTCCAGGCGGGGAGTTCCCGGGTAGGCGGGCCAGGAGAGGCAGGAGGGAAAGGCAGACCAGATCCCCCATCACAGCAGGCT
>gene=hg18_chr11_65138193_65138593_+; species=SPECIES_1; score=1.03623; 
CTCTTTTGGCCCGACGGCTCCGACCCCGCTCCCTTCTTCCTCCTCCCTTTGTACTTTGGCCTCGGGGGCGGGAGGCAGAGGTGGAGGGTGGAGTTTCACTTTTTTCCGCTCTTCTCCCTCCTGCAGGAAACAGCATCAGATGACGCGGGCGGCCTGCACCGCTCCCCTCCCAGAGGCTCCAGCAGGGGAGTTCCCGGGTAGGCGGGCCAGGAGAGGCAGGAGGGAAAGGCAGACCAGATTCCCCATCACAGCAGGCT
>gene=hg18_chr11_65138193_65138593_+; species=SPECIES_2; score=1.03623; 
CTCTCTCGACCCGATGGCTCCAACCCCGTTCCCTTCTTCCTCCTCCCTTTGTACTTTGGCCCCGGGGGCGGGAGGCAGAGGTGGAGGGTGGAGTTTCACTTTTTTCCGCTGTTCTCCCTCCCGCAGGAAACAGCATCAGATGACGCGGGCGGGTAGCACCGCTCCCCTCCCAGAGGCTGCGGGCGGGGAGTTCCTGGGTAGGCGGGCAATGAGAGGCCGGAGGGGAAGGTAGCCCCCACCTCCCATGACAGCAGGTT
>gene=hg18_chr11_65138193_65138593_+; species=SPECIES_3; score=1.03623; 
CTCCCTCAGCCCGACGGCTCCAACCCCGTTCCCTTCTTCCTCCTCCCTTTGTACTTTGGCCCCGGGGGCGGGAGGCAGAGGTGGAGGGTGGAGTTTCACTTTTTTCCGCTCTTCTCCTTCTTGCAGGAAACAGCATCAGATGACGCGGGCGGGTAGCGCTGCTCCCCTCCCAGAGGCTGCCGGCCGGGAGTTCCCGGGTAGGCGGGCAATGAAGGGCAGGAGGGGATGATCGCCCCGAACACCCATCGCAGAAGGTT
>gene=hg18_chr11_65138193_65138593_+; species=SPECIES_4; score=1.03623; 
CTCCCTCAGCCCGACGGCTCCAACCCCGTTCTCTTCTTCCTCCTCCCTTTGTACTTTGGCCCCGGGGGCGGGAGGCAGAGGTGGAGGGTGGAGTTTCACTTTTTTCCGCTCTTCTCCCTCCTGCAGGAAACAGCATCAGATGACGCGAGCGGGTAGCACCGCTCCCCTCCCAGAGGCTGCAGGCGGGGAGTTCCAGGGTAGGCAGGCGAGGAGGGGCAGGAGGGGAAAGTAGGCCCGACGCCCCATCACAGCAGGTT
>gene=hg18_chr11_69199116_69199516_+; species=SPECIES_0; score=2.46849; 
ATATGTCTGACTGCCAGCCATAGCGGCCTTGGCCCCCGGGTTCTGCAGCCGCCGTAGCACCCGGCAGGGCACAAATGCCCCTTGGGAGGAGACGAGACCACTTCCGGAAGCGGCGGCGCGGGGCAGGCCGGGTAAGAACGGCACGCGGGAGGGCCCAAAGCAGCCTGTCATGGCGCATGCGCTGGGCGGGGCCCCTGGGTCCTTAGCAGCAGGGCCTG
>gene=hg18_chr11_69199116_69199516_+; species=SPECIES_1; score=2.46849; 
ATATATCTGACTGCCAGCCATAGCGGCCTTGGCCCCCGGGATCTGCAGCAGCCGTCGCACCCGGCAGGGCACAAACGCCCCTTGGGAGGAGACAAGATCACTTCCGGAAGCGGCAGCGCGGGGCAGGCCGGGTAAGAACGGCACGCGGGAGGGTCCAAAGCGGACGGCCACGGCGCATGCGCTGGGCGGGGCTCCTGGGTCCCTCGCCGCAGGGCCTG
>gene=hg18_chr11_69199116_69199516_+; species=SPECIES_2; score=2.46849; 
ACATGTCTGATCCCCGGCCATGGCGGCCCCGTCCGTCGGGCTCCGCCGCCGGAGCCGCGCACGCGAGCGCGGAAACCCCGCCACTGCGACGCCAAGTTCACTTCCGGGGGCGACCGCGCGGGGCAGGCCGGGTAACGACGGCACGCCGGAAGGCTCAACGCGGCGGGCCAGGGCGCGTGCGCTGGGCGGGGCTCCCGAGCCCCTCGCGGCAGGGCCGC
>gene=hg18_chr11_69199116_69199516_+; species=SPECIES_3; score=2.46849; 
ACATGTCTGACTCCCGGCCATGGCGGCTCCGGCCCACGGGCTCCGCCGCCGCCGCCGCCCTCCCGAGCGCTCACGCACCGCTCCTGCGGCGGCGAGGCCACTTCCGGGGGCGGCGGCGCGGGGCAGGCCGGGTAAGGACGGCTCGCGGGAGGGTCCACGGCGGCCAGCCGGGACGCATGCGCGGGGCGGGGCCCCCGGCAACCTCGCCGAAGAGAGGC
>gene=hg18_chr11_69199116_69199516_+; species=SPECIES_4; score=2.46849; 
ACATGTCTGACTCCCGGCCATGGCGGCCCCGACCCTAGGGCTCCGCCACCGCCGTGGCCCCTGCTGGGGCACAGACGCCGCTCCCGAGGAGGCGAGGCCACTTCCGGAGCCGGCCGCGCGGGGCAGGCCGGGAAACGACGGCAGGCGAGAGGGTCCACGGCGGCGGGGCAGGGCGCATGCGCTGGGCTGGTCCCCCAACCCCCTGGCGGCAGGGCCGA
>gene=hg18_chr17_70087639_70088039_+; species=SPECIES_0; score=1.17806; 
GTAATGGGTTGGGACTCTCATCGGGCTGACTCAAACCTTCTTTGTGGTCGTTTACCCAGAGGACGGTCCCCAGCATGCTCAGGAGCAGAGGCAGCTCCAGGAGGAACAGGAACAGGAAGTGGGTGCTCTTGAGCGGGACCTGTGGGAACACGGTGACAGGAATGAGCTGCCTCTGGGTCAGTCTTCTCAGCTCTATTCCTGCCAAGCTATGTGAGGGAAGCCTGGAACCCCAGGCCAGCCCCTGGTG
>gene=hg18_chr17_70087639_70088039_+; species=SPECIES_1; score=1.17806; 
GTAGTGGGTCGGGACTCTCATCGGGCTGATTCAAACCTTCTTTGTGGCCGTTCACCCAGAGAACGGCTCCCAGCATGCCCAGGAGCAGAGGCAGCTCCAGGAGTAACAGGAACAGGAAGTGGGTGCTGCTGAGTAGGACCTGTGGGAACATGGTGACAGGAATGAGCTGCGTCTGGGTCAGTCTTCTTAACTCTATTCCTGCCAAGCTATGTGAGGGAAGCCTGGAACCCCAGGACAGCCCCTGGCA
>gene=hg18_chr17_70087639_70088039_+; species=SPECIES_2; score=1.17806; 
GTGAAGAGTGGGGGCGTTCCTGGGGCTTCCCCAGAGCTCCTCAGAGGCCGTTGACCCAGAGGACAGCACCGAGCATGCCCAGGAACAGGGGCACCTTCAGGAAGACCAGGAGCAGGAAGTGGACGCTGCCCAGCAGGGCCTGTGGGAACACGGGGACAGGAGTGAGATGCCCCAGGCCCCCTCCTCCCAGCTCTGGTCCCGGCAAACTACACGAGGGCAGCCTGGGACCCCAGGGAACAGCCTCTCC
>gene=hg18_chr17_70087639_70088039_+; species=SPECIES_3; score=1.17806; 
ATCATGAGTGGGAGCTCTCCTCAGGCTGACTCTATTCTCCCCTGGGTCCCCTGACCCACATCACAGTGCACAGCAGGAGTCCAAGTAGGGACCCCTTCACAGAGGTCAAGAGCGCAAAGCAGAGGTTGCAGAGCAGGACCTGTGCGGGCACGGTGACAGGCGTGAGCTCCCTCAGGGGCAGCCAGCCCTTTTCTGATCCTGCCAGACTGCAGGCAGGCAGCCTTGGTTCCCAGGGAAGCCCCTCTGA
>gene=hg18_chr17_70087639_70088039_+; species=SPECIES_4; score=1.17806; 
ATGATGAGTAGGGGTTCTCACCCAGCTGACCCAGAGCTTCTCTGAGGTCGTTCACCCAGAGGACAGCACTGAGCATGGTCAGGAGCAGGGGCACCTCCAGGAAGAGCAGCAGCAGGAAGTGGACGCTGCTGAGCAGGACCTGCGGGGACATGGTGACAGGAATGATCTGCCTCAGGCTCCCTCTTCTCAGCTCCGTTCCTGGCAGACTATGTGAGGGAAGCCTGGGACCCAACGGAATGGCCCCACT
>gene=hg18_chr1_43512613_43513013_+; species=SPECIES_0; score=1.04833; 
GCTGCACCAGCTGGCCTGCTCTAGGTTCCTGGGCATGGGAGAGGTGTTTCAATCCCTAGGGTGGTGAGAGTCACAGCCCTGGGAGGATCTCCCTCTGTGGCTGGGAAGCAGCTCTTTCATCACTTCCTGCTTCTCAGGTGCATGCATGAAGTGGAAGATGCCCAGAAAAGAGCTGTCCAAAGAACTTACAGTACAGAGCTCTGACAACA
>gene=hg18_chr1_43512613_43513013_+; species=SPECIES_1; score=1.04833; 
GCTGCGCCAGCTGTCCTGCTCTAGGTTCCTGGGCATGGGAGAGGTGTTTCAACCCCTAGGGTGGTGAGAGTCACAGCCCTGGGAGGATCCCCCTCTGTGGGTGGGAAGCAGCTCTTTCATCACTTCCTGCTTCTCAGGTGCCTGCATGAAGTGGAAGATGCCCAGAGAGGAGCTGTTCAAAGAGTTTACAGTACAGAGCTCTGACAACA
>gene=hg18_chr1_43512613_43513013_+; species=SPECIES_2; score=1.04833; 
GCAGCACCGGCTGGCCTGCTCTGGGTTCCCAGGCATGGGAGGAGTGTTGGATCCCGCTGGGGCATAAGAGTCTCAGCCCTGAAAGGGTCTCCCTCTGCGGGTGGTTGCGTGATATTTCATCACTTCCTGCTTCACAGGTGAAGGTGGGATACTGAGGAAACCAGGAGCGGAGGTGGCCTAAGAGTTTAAAGTACTGAGCTCTGACAGGA
>gene=hg18_chr1_43512613_43513013_+; species=SPECIES_3; score=1.04833; 
GCTCCACTGGCTGACCCTCTCTGCACCCCCAGGCATGGGAGGGTTGTCCGAACCCCCTGGGTGGGAACAGTCACAGCCCTGGAAGGCTCGCCCCCTCCGGGTGGGAGGGAGAGCTTTCATCACTCCCTGCTGCTCAGGTGGGTCCGTCCCCACCAGGGCCCCCAGAGAGGAGGTGTCCAGGGGCATGAGCGTCCTGAGCTCTGACAGAA
>gene=hg18_chr1_43512613_43513013_+; species=SPECIES_4; score=1.04833; 
ACCTCGCCAGCTGGCCTGCTCCGGGTTCCCAGGCGTGGGAGGGGTGTTTGAACCGGTTGGGTGGTAAGAGCCCCAGCCCTGGGAGGGTTTCCCTCTGTGGGTGGAAGCGTGCTCGTTCACTGCTCCCTGCCTCTCAGGTACATACGTGAAGCGGAGGATACCAAGGGAGGCGGTGTCCTGAGAGTTGAAGGTGCAGAGCTCTGACGAGA
>gene=hg18_chr15_97226794_97227194_+; species=SPECIES_0; score=1.17655; 
ATTAACATAGGATACGTGCGGCGTTCTCAGTTGAACTCGGTCTTACTGTTCCACGCGAGCACCCCATGACTCAGGCCCAAATTCAGCCCAGGACGCTCACAAGACGCCTCCTCGTCCCCCGCCGCCACCACAGATGCACGTACTCTCTTCACTTCCGTGTACCCAGTAAATGCAGATCCTGATTTAAATCGCAGCACGCTGCTTTCTTGCATGTGGGAAGTTCAGGTTCTCTTCGGTTTATTTTCTCATCACCTTTATTAA
>gene=hg18_chr15_97226794_97227194_+; species=SPECIES_1; score=1.17655; 
ATTAACATAGGATATGTGCAGCGTTCTCATTTGAACTCGGTCTTACTGTTCTGCGCGACCACCCCATGACTCAGGCCCAAATTCTGCCCGGGACGCTCACAAGACGCCTCCTCGTACCCCGCTGCCACCACAGACGCACGTACTCTCTTCACTTCCGTGTACCGAGTAAATGCAGATCCTGATTTAAATCGCAGCATGCTGCTTTCTTTCGTGTGGGAAGTTCAGGTTCTCTTCAGTTTATTTTCTCATCACCTTTATTAA
>gene=hg18_chr15_97226794_97227194_+; species=SPECIES_2; score=1.17655; 
ATTAATGCGGATGGAGAGGGTCATTCGCACTTGAGCTGAGTCATGCGGTCCTGCGATCGCGCCCAGTTCCTCATGGTCAAATCCGACGCTGGAAAGTCACAAGATGCTGGCTCATCCCCCGGCGCCGCCGCGGGCGCGCGCACACTCTTTATTTCCCGGCACCCAGTAAACGCAGATTTTAATTTAAATCCCGGCACTCTTATTTCTTTCACGTGGAAATTTAAGGTTTTCTTCGGTTTGCTTTCTATTCATCTTCTTTAA
>gene=hg18_chr15_97226794_97227194_+; species=SPECIES_3; score=1.17655; 
ACTACCGTGTAAGAAGGGCGACATTCTTATTCGAACTTGGTCTTATTGTTCCCAGCAAACGCCTGGCGCCTACGGTTCCCGTCCGACGCGGTAAAACCAGAGGATGCTCGCGCAGCCCGGCCCAGGGCCGCTGGGCCACACACCCTCTGTGCTTCCAGGCCCTCGGCAAACGCAGAGCCTAATTTAAACTTCCGCACACTCATTTCTTTCGCGTGCAAAATTCAGGTTCTCTTTGGTTTACTTTCTATCCATGTTCATTAC
>gene=hg18_chr15_97226794_97227194_+; species=SPECIES_4; score=1.17655; 
GTTAATATGGAGGAAGGGCGGCACTCTCAATTGAACTCAGTCTTATCGTTCCGCGCTAACGCCCAGTTACTCATGGTCCCCTCCGACGCGAGGATCATACAAGACGCCCGCTCGTCCCCCGCCACCACCACAGAGACACGTACTGTCTTAATTTCCTGGCACCCAGTCGATGCAGACCCTAATTTAAATCTCAGCACACTCATTTTTTTCGCATGGGAAGTTAAGGTTCTCTTCGGTTTACTTTCTATTCACGGTCGTTGA
>gene=hg18_chr15_33067625_33068025_+; species=SPECIES_0; score=2.69348; 
GTCCTCCTCACGCATCTGGAGCTGGCGAGGGCCCGGGAGGCACGCACCTCAGCCCAGGTGCCGCGAAGGCAGCGCGCGCACGTCCGCAGGGCCGGCGCGGCAACGGGCTGAGCGCGCAGGCGCGGCGCTCTGGCGCGCCCAGGGACACAGTCCGGCTGGAAACAAGCTCCCCCAATTTCAGGGCCGTTGTCGCCTCCGGGTCCGCGGGTCCCGAGCGACTGGGACTCTGGAGACGCCCCCGCCATTCACCTGTCATTGCAGGGGAGAGAACAATG
>gene=hg18_chr15_33067625_33068025_+; species=SPECIES_1; score=2.69348; 
GTCCTCCCCAGGCATCTGGAGCTGGCGAGGGCCCGGGAGGCACGCACCTCAGCCCAGGTGCCGCGAAGGCAGCGCGCGCACGTCCGCAGGGCCGGCGCGGCAACGGGCTGAGCGCGCAGGCGCGGCGCTCCGGCGCGCCCAGGGACAAGGTCCGGCTGGAAACAAACTCCCCAAATTTCAGTGCCTTTGTCGCCTCCGCGCCCGCCGGTCCCCAGGGACTGGGACTCCAGAGACACCCCCGCCATTCACCCGTCATTGCGGGGGAGAGAACAATG
>gene=hg18_chr15_33067625_33068025_+; species=SPECIES_2; score=2.69348; 
ATCTTCCTCACGCACCTGCAGCTGTCACGGGCCCGGGAGCCGCGCATCTCGGGCCAGGAGCCGCAAAGGCAGCGTGCGCACGTCCTCGGGGCCGGCACGGAGATGGGCTGAGTGCGCAGGCGCAGGATTCGGGAGAGCCTCGGGACACGGTCCGACTGGAAACAGGCTCCCCCCAGCCCAGGGCCGCAGTCGCTTGGGCTCCTGGAAGTCTTCGGTGAATGCGGCTCCAGGGATGTTTGCGCTGCTCACCTGCAGTTGTAGGGGAGCGAACAGTG
>gene=hg18_chr15_33067625_33068025_+; species=SPECIES_3; score=2.69348; 
GTCCTCCGCACGCACCTGGAGCTGGCACCGACCGGGCGGCCGCACATCCCGGCCCGGGCGCCGCGGAGGCAGCGAGCGCACGTCCGCAGGACCGGCGCGGCGACGGGCGGAGTGCGCAGGCGCGGCGCTCGGGAGCGCCCGGGGACGCGGTCCGGCTGGAAACAGGCTCCCCCCACTCCGGGGCCGCCGTCGCTTAGGCGCCGCCGCGACCGCTGTGAGGGGGGCTCCCGAGGTGATTGCTCTTTTTACGTGCAACTTTATGGAGGAGAATATTG
>gene=hg18_chr15_33067625_33068025_+; species=SPECIES_4; score=2.69348; 
GTCCTCCTCACGCACCCGGCGCTGGCGCGGGCCCTGCAGCAACACATCTCAGCCCGGGCGCCGCGAAGGCAGGGAGCGCGCGTCTGCGGGGTCGGCGGGGCGACGTGCTGAGCGCGCAGGCGCGGCGTTCGGGAGCGCTCAGGGACGCGGTCCGGCTGGAAACAGGCTCCCCCTACCCCAGGGCCGCCCTTGCTTGGGCCCCTGCTAGTCTCTGGGGAAGGGGCCTCCAGAGGTGTCCGCGCTGCTCGCCTCTAGTTGCCGGGGAGAAAATAGTG
>gene=hg18_chr19_20995043_20995443_+; species=SPECIES_0; score=1.31803; 
AGCTCAGGGAGGAAGCCCTGTAGAGAAGATGCCCATGTTTCAGCCCCGCATCTTCACATTCCGTCAATCATGGTGAGGGGGCGGGGATAAATTATCCAATCAGAGACGCTAGGCAGGACCGTCCAATCAGGCACGCAGAGCGGGCGGCTTCCTTGGCGTCCCTCGCTGTCTGAGCTCCAGCGCTCTGTGTCCGGTCGCCTGTGACC
>gene=hg18_chr19_20995043_20995443_+; species=SPECIES_1; score=1.31803; 
AGCTCGGCGAGGAAGCCCTGTAGAGAAGATGCCTATGTTTCAGCCCGGCATCTTCACATTCCGTCAATCAGGATGAGGGGGCGGGTATAAATTATCCAATCAGAGGCGCCGGGCTGGACCGTCCAATCAGGCACGCAGATCCGGCGGCTTCCTTGGCGTCTCTCGCTGTCTGAGCTCCAGTGCTCTGTGTCCGGTCGCCTGTGACC
>gene=hg18_chr19_20995043_20995443_+; species=SPECIES_2; score=1.31803; 
AGTTTAAAAACAAAAGTCTGGAGAGGGGTTTCCCACGGTTCAGGCACGTGGCCTCTGGATCCATTACTCAGGAAAAGGGGGCGTTGCGCGAATGTCCAATCAGCGCAGAAGGGAAGGTGGGTGGGGCCACGTCCGCAAACCGGTCGGCCTCTCCCGGTGCGTGGAGTGTCCGTGTTGAAGAGCTCAGGTTAGTCGCGGCTATGAGC
>gene=hg18_chr19_20995043_20995443_+; species=SPECIES_3; score=1.31803; 
AGCTCCAACGTAAAGGCCTGGAGACGAGTTCCCCACGGTGCAGACACCAAACCTCTGGTGCCGTCACCCAGGGAGAGGGGGCGGGCCGCAAGTGCCCAATCAGAGACGTCGGGCAGGTGGGTGGGGCGACGCTCGCAGACCGGGAGGCCTCTCCCGCGGCATCGCGGGTCTGCGCTCCAAACTTCCGCGTCGTCTCTACTGAGACC
>gene=hg18_chr19_20995043_20995443_+; species=SPECIES_4; score=1.31803; 
AGTTTCAACGCAAATGTCAGCTTAGTCGTTCCCCGCGGTTGAACCCTGCAGCCTCCCTTCCTGTCACTCTGGCTGAGGGGGCGGGGCGCGATTGTCCAATGAGAGGCTCTGGGCAGGAGGGTGGGGCCATGCACGCACTGTGGGTGGCTTCCGCTGCGGCGCTGCAGGTCTCTGCTGTAAGGGTCCTGGTCGGCTCGACTGTGACC
>gene=hg18_chr7_128166412_128166812_+; species=SPECIES_0; score=6.41288; 
CGCTCCACGCACTCGGCGCGGTCCCGGGGACGTGGCGCTTTCCAGCCAATCCCGGCTATGCGATTGTTAGACCAATGGCTACTCGGGGACGCTATGCGACAGCGGCGGGTTTGCTGATGATTGGTCGGGAGGCCGCCGGCGAGGCGGATAGGGCGGGGTGCGGACCCGCTTCCGGTTGGGCGGTGCTTGCGCGCGTGAGCTGAGCCGGTGGGTGAGCGGCGGCCACGGCATCCTGTGCTGTGGGGGCTACGAGGAAAGGTAAGTACGGTGATGCCCAGCCCCTTCAGCCTC
>gene=hg18_chr7_128166412_128166812_+; species=SPECIES_1; score=6.41288; 
CGGTCCACGCACTCGGCGCGGTCCCGGGGACGTGGCGCTTTCCAGCCAATCCCGGCTATGCGATTGTTAGACCAATGGCTGCTCGGGGAAGCTATGCGTCAGCGGCGAATTTGCTGATGATTGGTCGGGAGGCCGCCGGCGAGGCGGATAGGGCGGGTCGGGGAGCCGCTTCCGGTTGGGCGGTGCTTGCGCGCGTGAGCTGAGCCAGTGGGTGAGCGGCGGCCTCGGCATCCTGTGTTGTGGGGGCTACGAGGAAAGGTAAGTACGGTGATGCCCAGCCTCTTCAGCCTC
>gene=hg18_chr7_128166412_128166812_+; species=SPECIES_2; score=6.41288; 
CTGTCCACGCACCCGGCGCGCTCGCGGGGACGTGGCGCTTTCCAGCCAATCCCTACTACGCAACTGTGGGGCCAATGGCTGCCCGGGGAAGCTGCGCGTAGGCGGCGGGCTGGCTGATGATTGGTCTGGAGGCTGCCGTCGTGGAGGACGCGGCGGGGAGCGGAGCCGCTTCCGGCTGGGCGGGGCTTGCGCGCCAGAGCTAAGCCGGTGGGAGAGCGGCGGCAGCGGCATCCTGGGCTGTGGGTGCGACGGAGAGAGGTAGGTACCACGGTACACAGCCTCTGCCGCCGT
>gene=hg18_chr7_128166412_128166812_+; species=SPECIES_3; score=6.41288; 
CGGTCCACGCACTCGGCGCGCTCGCGGGGACGTGGCGCTTTCCAGCCAATCCCGGTTCCGCGACTGTAGGGCCAATGAATGTCCGGAAAAGCTGTACGCCAGCGGCGGGTTCGTTGGTGATTGGTCGGGAGGCCGCCGGTGAGGCGGCTGGGGCGGGTCGCGAAGCTGCTTCCGGTTAGGCGGGGCTTGCGCGCGTGAGCCGAGCCGGTGGGTGAGCGGCGGCAGTGGGTTCCTGGGCCGTGGGCGCTAGGAGGAGAGGTAGGTACCGCGGTCCTCCGCCTCTGCAGCCTC
>gene=hg18_chr7_128166412_128166812_+; species=SPECIES_4; score=6.41288; 
CGGGCCACGCACTCGGCGCGCTCGCGGGGACGTGGCGCTTTCCAGCCAATCCCGGCAAGCCGACTGCGGGGCCAATGGCTGTTCCGGACAGCTATGCGTCAACGGCGGGTTTGTTAATGATTGGTCGGGAGGCCGCCGGCGAGGCGGCTGGGGCGGGGCGCGGAGTCGCTTCCGGTTGGGCGGGGCTTGGGCGCGTGAGCTGAGCCGGTGGGTGAGCGGCGGCCGCGGCGCCCTGGGCTGTGAGCGCTGCGAGCAAAGGTAGGTACGGGGGTGCTCGGCCTCTTCAGCCTC
>gene=hg18_chr1_149247271_149247671_+; species=SPECIES_0; score=2.52394; 
CAATAATGGGTTATGTGACACATACACATTTGTGATCTCAGAAAACAATCCTTCCCTCGGTTGCTAGGGACATTGCGGAGTTGCGGGACTACGTTTCCCACGTCGCCCCACGCCACGCCCCCTTGGCCTCTCCCAGGAGCCTCTGGGCGTAGAGCCCCGCCTCCGCCGCTGGGGGCGGGGCGACGCCGGACTCCGGAGCGCCCGCTTACGCAGTTCCTCCCGGGTGATTCGCCGTGTGGCGGGTTCGAGTCCCGCCTCCTG
>gene=hg18_chr1_149247271_149247671_+; species=SPECIES_1; score=2.52394; 
CAATAATGGGTTATGTGACACATACACATTTGTGATCTCAGAAAACGCTCCTTCCCTCGGTAGCTAGGGACATCGCGGAGCCGCAGGACTACGTTTCCCACGTCGCCCCACGCCACACCCACTTGGCCTCTCCCAGGAGCCTCTGGGCGTAGAGCCCCGCCTCCGCCGCTGGGGGAGGGGCGACGCCAAGCTCGGGAGCACCCGGTTACGCACTTCCTCCCGGGTGATTCGCCGTGTGGCGGGTTCGAGTCCCGCCTCCTG
>gene=hg18_chr1_149247271_149247671_+; species=SPECIES_2; score=2.52394; 
CAAGGATAGATTATATGACACATACACACTTGTGAACTCAGATAATTCTCCTTCCCGCAATTCTTGGGGACATAGCGGAGATGCGGGACTACATTTCCCAGGATGCCCCGCACCACGCTGACTTCGCGCCTCCCGTGAGTCTCTGGGCGCAGAACTTGGCCTCCGCCGCTGGGGGCGGGGCATCGCCGGACTCCGGGGCGCCCGGTTACGCACTTCCTCCCGGGTGAATCGCCGTGTGGCGGGTTCGAGTCCCGCCTCCCG
>gene=hg18_chr1_149247271_149247671_+; species=SPECIES_3; score=2.52394; 
CCAACGCAGGTTATGTGACACATATACATTTCTAATCTCGGAAAATTATTCTCTCCTCGATTCTTACAGCCATTTCGGAGCTGCCGGACTACGTTTCCCAGGACGCCCTCCGCCACGCCCACTGCGCGCCTCCCGTGAGTCTCCGGGCGCAGAGCTCCGCCCCCGCCGTCGGGGGCGGGGCGACGTCCGATTCCGGAGCCCCGGATTACGCACTTCCTCCGGGGCGAGTCGCGGTGTGGCGGGTTCGAGTCCCGCCTCCTG
>gene=hg18_chr1_149247271_149247671_+; species=SPECIES_4; score=2.52394; 
CAAAGATAGGTTATGCGACACATATACACTTGTGATCTCAGAAAATTCTCCTTTCCTCAATTCTTAAGGACGTTTCGGAGCTTCTGGACTACGTTTCCCAGGACGCACTGCGCCCCGCCCGCCTAGCGCCTCCCGTGAGTCTCTGGGCGCAGAACTCCGCCTCCGCCGCCGGGGGCGTGGCGACGTCGGACTCCGGAGCGCTTGATTACGCACTTCCTCCCGGGTAAATCGTTGTGTGGAGGGTTCGAGTCCCGCCTCTTG
>gene=hg18_chr2_176842193_176842593_+; species=SPECIES_0; score=4.28211; 
CCCCTGGGTGGAGATCGGGTACTTCCCGGGCGCGCAGCCTGGAATTGGCTGGACGGAGCTAGCCGCCCGTAGGGGCGGGGCCGGCGGAAGCGCTCGAGTGCCGTTTCGGCTGCGCCGGAAGTCCCTAGCCGGCCGGCGGTAACCTTGGGGGCCTCGCAGCCGCCGTGGTTGGGTGGGCTTTGCGAGCTCGTTGGCGGGGCTAGGCTCGAGAGCCTCCGGG
>gene=hg18_chr2_176842193_176842593_+; species=SPECIES_1; score=4.28211; 
CCCCTGGGTGAAGACCGGGTACTTCCCGAAGACGCAGCCTGGAATTGGCGGGATGCAGCTCGCCTCCGGTAGGGGCGGGGCCGGCGGAAGCGCTCGAGTGTCGTTTCGGCTGCGCCGGAAGTTCCTAGCCGGCCGGCGGTAACCTTCGGGGCGTCGTAGCTGCCGTGGCTGCGTGGGCTTTGCGGGCTCCTCGGCGGGGCTAAGCTAGAGAGTTGCCAGG
>gene=hg18_chr2_176842193_176842593_+; species=SPECIES_2; score=4.28211; 
ACCCTGTACGCAGATCGGGAATTACCCCTCTGGGGTGCCCCCAGTGGCCGGGAGCCCGGGTGCCAGAAGGCGAGGCGGGGCCAGCGGAAGCGCTCGCGCGCCGCTTCAGCTGCGCCGGAAGTTCCTGGCCGGCCGGCGGTAACCTTGGGAGCCGTGCCGCCGCCGCGGCAGGGTGGGCTTTGGGAGCCCCTCTGCGGAGCCAGGCCTGGGAGCCGCCGGG
>gene=hg18_chr2_176842193_176842593_+; species=SPECIES_3; score=4.28211; 
AAAATGGGATAAGATCCGGAGCTCTCCCTCCAGGCCGCCCGCAGCGGCCGGGACGCAGGCCGCCCCGAGCCAGGCGCGCGCAGGCGGAAGTGCTCCCCCGCCGCCTCCGCCGCGCCGGAAGTTCCTGGCCGGCCGGCGGCCACCTTGCGCGCCTCGCCGCCCCCGCGGGTGCCTGCGCCTGGAGGGCCCGGAGGCGGAGCTGGGCCTGGGAGCGGCCGGC
>gene=hg18_chr2_176842193_176842593_+; species=SPECIES_4; score=4.28211; 
CCCCCGGCTCCCTAGCTGGAGTGTCCCAACCCCGCCGCCCGCAGCGGCCGTGAGCTAGGACGCCCGGGGGCGGGACGGGGCCTGTTGTCACGCTCACGTCCCGCTTCAGCTGCGCCGGAAGTTCCCGGTTGGCCGGCAGTAACCTTGGGGTTTTCGCCGCCGCCGCGGCAGGGTGGGCTTTGCGAGCACTTCAGCGGGGCCGAGCCCGGGAGCCCCCGGG
>gene=hg18_chr2_74915653_74916053_+; species=SPECIES_0; score=2.32476; 
GGGTCCGCGCTCCGGACCGCGTGTAGGATTCCCTTCTCCTTCCCCGCGGCCCTGCAGGAGAAGCTGACCCGGGAAGGAGTAGGAAAGGGGCAGAGGAACTCCGCCCGCCGCGCCCCCTCCCCGGATGAGGCTCGGCGAGGGGCGCATCCCCCAATCAGCCTCGGGACCGCCCGCCTGTGTCCTCAGGATCTGCCTCTGAGTAAGGGGAGGACTTTGGTTACTT
>gene=hg18_chr2_74915653_74916053_+; species=SPECIES_1; score=2.32476; 
GGGTCTGCGCTCCGGACCGCCTGTAGGATTCCCTTCTCCTTCCCTGCGGCCCTGCGGGAGAAGCTGATCCGGGAAGGAGTAGGAAAGGGGCAGAGGAACTCCGCCCGCCGCGCCCCCTCCCCGGATGAGGCTCGGCGAGGGGCGCATCCCCCAATCAACCTCGGGACCGCCCGCCTGTGTCCTCAGGGCCTGCCTCCGAGTCAGGGGAGGACTTTGGTTACTT
>gene=hg18_chr2_74915653_74916053_+; species=SPECIES_2; score=2.32476; 
GCTCCAGGGCTAAAGACGGCATTTCGGCTTCCTCTAGCGTTCCTCACGGCCTCGTGGGAAAAGACCACACGGGAAAAAGCTGGAAACGGGCAGAGGAACTTCGCCCGCCGCGCCCCTTTTCCGGACGAGGCTCCGCTAGGGACGCCTCCCCACATCGGGCTCCGGACTGCCCTCCTGAGTCCTCCGGTCCCGCCTCCAAATGGGGGGCGGACTTTGGATACTT
>gene=hg18_chr2_74915653_74916053_+; species=SPECIES_3; score=2.32476; 
AGTTCTCTGTTGAAGTACACATTTAGGGATGCTAGGTCGTTCATAGTTTGACGTCGGGCATATCCGTCCCGAGATGGAGTCCACATTAGGCTCCCTAAGTGGGTTTGCTTCTCCCTCTGCCTATGTGTCTCTCTCTGTGTAGCACATTAAATAATAAAATTTTTGAAAAAAAGCATTGGGGCTCCTTGCTAGCCACTCACTGGAGGGTGGGCCCTTGACGGTT
>gene=hg18_chr2_74915653_74916053_+; species=SPECIES_4; score=2.32476; 
GGTCCTGCGCGGAGGACTGCTTTTTGGGTTCCCTTGACGTTCCTCACGGCCTTGCGGGAGAAGCCGATCCGGGAAGGAGCTGGACCCGGGCAGAGGAGCTCCGCCCGCCGCGCCCCCTCCCCGGATGAGGCTCCGCTAGGGGCGCATCCCCCGATCTGCCTCCAGATCGTCCGCCTGAGTCCCCCGGGCCCGCCTCCAAGTGGGGGGCGGACTTTGGTTACTT
>gene=hg18_chr3_132095282_132095682_+; species=SPECIES_0; score=0.892767; 
TGGGGAGGGAGGCGCCGCAACAAGGCGGGCACCCGCGACCTCCTCCGGACGGGCAGTCTGGCCTTCATCACTTCCGCCTTCCCAGCCCGTGAACACGAATGCGCCTGCGCGCACCTCTCTCAGCGGAAGTAATAGTGACAAAGCTGGGTTCGCGGTGGCCCAGGAGGAGCAGACCAGC
>gene=hg18_chr3_132095282_132095682_+; species=SPECIES_1; score=0.892767; 
TGGGAAGGGAGGCGCCGCAACAGGGCGGGCACCCGCGACCTCCTCCGGACGGGCAGTCTGGCCTTCATCACTTCCGCCTTTCCCGCCCGTGAGCACGAATACGCCTGCGCGCACCTCTCGCAGCGGAAGTAGTAGCGACAAAGCTTGGTGCGCGGTGGCCCAGGAGGAGCAGACCAGC
>gene=hg18_chr3_132095282_132095682_+; species=SPECIES_2; score=0.892767; 
GGGGTGGGGTGAAGCAGGATCTGAGCGAGCCCCTGCAGCCCCCTCCGGACCGGCAGCCTGGCCTCCATCACTTCCGCCGTGCCCGCCCGGGCGTGTTAGTGCGCCTGCCCGCGCCCCTCACGGCGGAAGTGGTGGCGACAAAGCTCGGTCCGCGGGCGCCCGGGAGGAGCAGACCAGC
>gene=hg18_chr3_132095282_132095682_+; species=SPECIES_3; score=0.892767; 
GGGGGGAGGAGCTCCAGGACCGGGGAGGGCGCCCGCGCCCTCCCCGGGACTGGCCGGCGGGCCCGAGCCACTTCCGCCGTCGGCGCCCGTGCGTGACAGTGCGCGTGCGCGCTCCTCTCGCGGCGGAAGTAGTCGCGACAAAGCTCGGTCCGCGGGGGCCCGGGAGGAGCGTGCCGGG
>gene=hg18_chr3_132095282_132095682_+; species=SPECIES_4; score=0.892767; 
GAGGGGAGGAGCGCCAGTACCAGGGCTGGCCCCCACGCCCTCCTCCGGACAGGCGGGCGCGCGTCCTTCACTTCCGCCGTCCCCGCCGGTGAGTGAGAGTGCGCGTGCGCGCGCCTCTCGCAGCGGAAGTAGTAGCGACAAAGCTCGGTCCGCGGGGGCCCGGGAGGAGCAGACCAGC
>gene=hg18_chr17_76347099_76347499_+; species=SPECIES_0; score=2.01436; 
CTGATCTGCCGTCTGGGCTGGATGCTTCAGTGGAGTGAAGGAAAGGAAAAGCAAAGCCGTTCCTGCCTTCCGCCGCCCCTGTCCCCAGTGCACCTAGTTGACGTTTCTCTCAGGTTCTGACCACAGCT
>gene=hg18_chr17_76347099_76347499_+; species=SPECIES_1; score=2.01436; 
CAGATCATAGGACACCGCTGGAGGGGCCAGAGGATGGAAGGATATGAATAGAAAAGTAGTGACTGCGTCCCGTTGAGACAAGCCCCAGTGCATCGAGTAGACGTGTCTCTCAGCCTCCGGCCACAGCC
>gene=hg18_chr17_76347099_76347499_+; species=SPECIES_2; score=2.01436; 
CTGCTCCAGGACCTGGGCTGGGTGCAACTGTGAAAGGCAGGAAAGGAGCAGCAGAGCATAGACAGCCTTCCCTCTCGCTTGCTGCCAGGGCAGCGAGTTGATGTTTCTCCCCCACACCGCCTCCGCCC
>gene=hg18_chr17_76347099_76347499_+; species=SPECIES_3; score=2.01436; 
CCGCTCCACCCCCTGGGCTGGGGGCGCCAGTGAAGCACAGGAGAGAAGAAGCACAGCCTGCACACCCTTCACCCTCGCCTGCCCCCAACGCAGTGAGTGGATGTTCCTCGCCTGCTCTGCCTCCATCT
>gene=hg18_chr17_76347099_76347499_+; species=SPECIES_4; score=2.01436; 
CTGATCTGCCGCCCGGGCTGGGTGCTCCAGTGGAGTGCAGGGAAGGAGGAGCAAAGCCCTGCCAGCCTTCCGCCTTCCCTGCTGCCAGCGCCGAGAGTTGAGGTCTCTCTCCCGCTCCGACTACAGCC
>gene=hg18_chr5_162864924_162865324_+; species=SPECIES_0; score=3.18572; 
AAACAAAACCTGAATTCACTGCCTAAGGTCAGGGCCTTTCTTTTGTGTGTCGCTTTAAGCATCGGCGCGTGGGCTGGGGGCAGACCGCCGTACCCGCCCTCTTTCGGGCGTCGGCGGAGCGTGGCCAATCAACGGGCGCGGCTATGGCAGCGGAAGCCGGAAGCGGCGAGCGGGGTCGTTCTGGGCTGGGAGGCGGGCCGAGGGCGTCTGAGCTGAGGCCCGCGTCGATCTGGGTTGGAGGAGGTGGCGGCCGCTGAGGCCGGCGTGAAGACGGCGGGCAT
>gene=hg18_chr5_162864924_162865324_+; species=SPECIES_1; score=3.18572; 
AAACAAAACCTGAGTTCACTGCCTAAGGTCAGGGCCTTCCTTTTGTGTGTAGCTTTAACCACCGGCGCGTGGGCTGGGGGCGGACCGCCGTGCCCTTCCTCTTTCGGGCGTCGGCAGAACGTGGCCAATCAACGGGCGCGGCTATGGCAGCGGAAGCCGGAAGCGGCGAGCGGGGTCGTTCTGGGCTGGAAGGCGGGCTGAGGGCGTCTGAGCTGAGGCCCGCGTCGATCTGGGTTGGAGGAGGTGGCGGCCGGTGAGGCCGGCGTGAAGACGGCGGGCAT
>gene=hg18_chr5_162864924_162865324_+; species=SPECIES_2; score=3.18572; 
AAACAAAACTCGTATTCCCAGTTTAAGACCAGGGCCTTTGTTTTGTGTATCCCTTTAAGAGTTGGCGCGTGGGCTGGGAGCGTCCCGACGCGCCCGCCTCCTTTCGGGCGTCGGCGGAGCGTGGCCAATCAGGAAGCGCGGTCTTGGCGGCGGAAGCCGGAAGCGGTGAAAGGGGGCGGCCCGGACTGGTAGGCGGGCCGAAGGGGTTGGAGCTGCGGCCCGCCGCGATCCGGGCTGAAGGAAGTGGCGGTCGCTGCGGCCGGCGCAAAGACGGCGGGCAT
>gene=hg18_chr5_162864924_162865324_+; species=SPECIES_3; score=3.18572; 
AAACAGAACTTGTGTTCACGGCGTCGGGCCAAGGCCTTTGTTCGGCGTATCCCTTTAAGAGTTGGCGAGCGGGCCGGGAGCGTACTGACGCGCCCGCCCCCTTTTGGGCATCGGCCGAGCGTGGCCAATCAACGGGCGCGGCCTTGGCGGCGGAAGCCGGAAGCGGAGAGCGGGGGCGGCCCGGACTGGGAGGCGGGCCCAGGGCGACGGAGCTGCGGCCCTCGGCCATCCGGGCTGGAGGAAGTGGCGGTCGCTGCGGCCGGCGCGAAGACGGCGGGCAT
>gene=hg18_chr5_162864924_162865324_+; species=SPECIES_4; score=3.18572; 
AAACAAAACTCGCGCTCACCGCTTAAAACCAAGGCCTTTGTTTTGCGTAGCCCTTTAAGAATTGGCGCGTGGGCCGGGAACGTCCAGACGCTCTCGCGCCCTTCCGGGGGTCGGCGCAGCGTAGCCAGTCAGCGCGCGCGGCCTTGGCGGCGGAAGCCGGAAGCGGCGAGCGGGGGCGGCCCGCACTGGGAGGCGGGCCCAGGGCGACGCAGCCGCGGCCGCTAGCGATCTGGGCTGGAGATAGTGGCGGTCGCCGCAGCCGGCGCGAAGGCGGCGGGCAT
>gene=hg18_chr5_159778493_159778893_+; species=SPECIES_0; score=2.47237; 
TCGACTCATTTTCTCAGGTTCCCCAACTCCCCGTCGCCCCAAGTTCTAACATTTTCTTACCCAGCCCCGCCGCAGCTAGCCCCAAGTCCATCCGACAGAAGCCAATCCGTAATGTTTACTTCCGGTTTTCGCCTAATTCCGGCGGCCACTGCGGTAACTTCCGGATGACCGGCACATGCGCACTAATTTCCTGGGGGGAGGGGCCTGCGCCGTGGGAAACGCGAGAACTCTAGCTGTGCTATCGCTATTTCCGGCT
>gene=hg18_chr5_159778493_159778893_+; species=SPECIES_1; score=2.47237; 
TCGGCCCATTTTCTCAGGTTCCCCAATTCCCCTTCGCCCAAAGTTCTAAAATTTTCTTACCCAGTCCCGCCGCAGCTGGTCTCAAGTCCATCCGAGACAAGCCAATCCGTAATGTTTACTTCCGGTTTTCGCCTCATTCCGGCGGCCACTGCGGTAACTTCCGGACGATCGGCACATGCGCACTAATTTCCTGGGGGGAGTGGCTTGCGCTGTGGGAATCGCGAGAACTCTAGCTGTGCTATCGCTATTTCCGGCT
>gene=hg18_chr5_159778493_159778893_+; species=SPECIES_2; score=2.47237; 
CTGGCCCTCTTCCTCGAGTTTTCCACTTCACCTCCTCTCCAAGTTCTTACATTGCCTTACCCGGTCCCAACGCTGCTGACCCTAGTACAGTTCGACAGGAGACGATCGCCAATGTTTACTTCCAACTTCCGCCCTCTCCCGGCAGCCACTGCGGCACTTTCCCGGCGACCCACACAGGCGCACTTGGGCCTCGGGAGCGGGGGCAAGCAAAACTGGTCTCGCGAGATCTCGAGCTGTTCTATATCTACGGCAGGTC
>gene=hg18_chr5_159778493_159778893_+; species=SPECIES_3; score=2.47237; 
TCGGCCTGTTTTCCAGAGTTTTTCAGTTCACCTTCTCCCCAAGTTCCCACATTTCCTTACCCAATCCGGTCACAGCAGAACCCAAAACCTCCCGACAGAACTCAATCGTCAATGTTTACTTCCGGTTTCCGCCCTCTCCCGGCAGCCACTGCGGTAGTTTCCGGACGAGCGACACATGCGCACTAACGTCTTGGGACCAGGTCCACGCGATGTTATTATCGCGAGATCTCGCGCGCTTCTTTATTTACCTCGGGCT
>gene=hg18_chr5_159778493_159778893_+; species=SPECIES_4; score=2.47237; 
TTGATCTATTTTCCGGGGTTCCTCAGTTCACCTGCTTCCTAAGTCCTCACAGTTCCTTACCCAGTCCCGCCGCAGCCGACCCCAAAACCACCGCACAGAAAGCGATGGTCAATGTTTACTTCCGGTTTCCACCTCCTCCCGGCAGCCACCGCGGTATCTTCAGAACGATCGACACATGCGCATTAATAACCCGCGTGCAGCTCCAGGAGACGTTGATCTCGCGAGATCTCGAGCTATACTATTTCTACCTCGGGTC
>gene=hg18_chr7_74995242_74995642_+; species=SPECIES_0; score=2.80683; 
AGCCCCGCAGGCTAGCGATGCTCGCCACTGCAGGCCAAACCCTAGGAACGAGAGCAAGCGGCGACCTGAAGACTCACAGGAAGCGAGGGCAGTGCGGCGGCAGCGCGCATGCCCGAACACGCACGCCGGGAAGGTGCACACGCGCAGGAGTGCACCGGAAGTCCGCCTCCCAGGGCCCACTGTGGTCTCCGGACAAGTACTGGACTCTATTTCCCATGAGCCTATGCGCCCAAAGTTAGGGGCGGTTTTAAATGTCTCTACCCCGCCAACCAGGCTA
>gene=hg18_chr7_74995242_74995642_+; species=SPECIES_1; score=2.80683; 
AGCCCCGCAAGCTCGCGATTCTCGCCACTGGAGGCCAAAGCCTGGGAACTAGAGTAAGCGGTGACCTGAAGACGCACAGGAAGCGAGGGCAGTGCGGGGGCGGCGCGCATGCGCGAACACGCACACAGGGAAAGTGCACACGCGCAGCACTGCACCGGAAGTCCGCCTCCCAGGGCCCGCCGTGGGCCCAGGACAGGTATCGGACTCTATTTCCCAGGAGCCTATGCGCCCCAAGTTAGGGGCCGTTTTAAATGTCTCTACCCCGCCAACCAGGCTA
>gene=hg18_chr7_74995242_74995642_+; species=SPECIES_2; score=2.80683; 
AGCCCCGCAGGCCCGGAATGCCCGCTGCCGGAGGCCAGAGCCTGGGAACGAGGGTGAGTGGTGACCCGGACAGCGACAGGAAGCGACAGAGGCGCCGAGGCAGTATGCGTGCGCGAACACGCACAGCGGACAGACGCTCCAGCGCTGGAGGACGCCGGAAGTCCGCCTGCCAGAGCCCGCCCCGGGAACCGGGCAAATACCAGACTCTATTTCCCAGAAGTCTCCACGCCCAGAGTTAGGGAACGTCTTAAATGTCTTCACCTCATCAGCTGTGTTG
>gene=hg18_chr7_74995242_74995642_+; species=SPECIES_3; score=2.80683; 
AACCCCGCGGGCCGGGAATCCTCGCCGCCGGAGGCCGAAGCCTGGGAACCGCGGCGAGCGGTGACCTGCGCACGCACAGGAAGCGAGAGCAGCGCGGCCGCACTGCGCCTGCGCCAACACGCACACAGGCCAGCTGCACATGCGCACCACGGCGCCGGCGGCCCGCCTGCGGGAGCCCCCTGGGGGAGCGGCACAAACACCCGACTCTGTTTCCCGGGAGTCCAAGCGCCCACCGCTAGGGGACGTCTCGAAAGTCTCCACCTCCTCAGCCGTGCTC
>gene=hg18_chr7_74995242_74995642_+; species=SPECIES_4; score=2.80683; 
GACCCCGGAGGCCCGGAATGCTCGCCGCCCGACGCCGGAGCCTGGGAAGGAGGGCGAGCCGTGACCTGGGCACCAACAGGAAGCCTGGGCAGCGCGGCGGCAGTGCGCGTGCGCGGACACGCACACAGGGCAGATGCACATGCGCAGCACGATGCCGGAAGTGCGCCAGCCAGGGCCCGCTCAGGGAGCCAGACACACACCAGACTCTCTTTCCCGTGAGTCTACGCGCCGACCGTTAGGGAACGTCTTAAAACTCTGTACATCATCAGCCATATTT
>gene=hg18_chr8_124849652_124850052_+; species=SPECIES_0; score=5.98248; 
ACGGGGAGACAAGCGCGCGGGCGGGGAACGCTCACCCGGCACCTCGTACCTCGTCGTCGCCCCGCCCGCAGCCGGGCGTGGCTGAGGCCAGTCGTGCCCCGCCCCTCGGCCGCGCGCCGGGCGGAAGTGACGTGTGCCCAGAGCCATTTCCGGCGGCCCGAAACTAGGAAGAAACTTGGAGCTGTTCAGGCGCAGCCTCAACTGCTGCTCTTGTACTCGGTGGCCCGGCGGCGCTGAACTGTCGGGAGCCTAGGCCATGGGGCAGCCTGGG
>gene=hg18_chr8_124849652_124850052_+; species=SPECIES_1; score=5.98248; 
ACCGCGAGACAAGCGCGCGGGCGGCGAGCGCTCACCCGCCACCTCGTACCTCATCGTCGCCCCGCCCGCAGCCGGGCGTGGCTGAGGCCAGTCGCGACCCGCCCCTCGGCCGCGCGCCGGGCGGAAGTGACGTGTGCCCAGAGCCATTTCCGGCGGGCCGAAACTAGGAAGAAACTTGTAGCTGTTCAAGCGCAGCCTCCACTGCTGCTGTTGTGTTCTGTGGCCCGGCCGCACAGAACGGTCGGGAGCCTAGGCCATGGGGCAGCCTGGG
>gene=hg18_chr8_124849652_124850052_+; species=SPECIES_2; score=5.98248; 
AGAGGGATACGGGCGCGCGGACAGGGATCACTATCCGGGTACCACGCTCCACCTCCTGGTCCCGCGTGCAGGGGGGCTGAGCACAGGCCAGCCCGGCCCCGCCCCTCGGCCCCGCTCCGAGCGGAAGTGACGCACACCCTAAGCCATTTCCGGCCAGCCGAAACTAGGAAGAAACTTGGAGCCGCCGAGGTGCGGCCGCCTCCACTGCTTCCGTGCCCCGTGGCCCGGCCGCGCCGAGCTGTCGGGAGCCCAGGCCATGGGGCAGCCCGGG
>gene=hg18_chr8_124849652_124850052_+; species=SPECIES_3; score=5.98248; 
AGCTGGAGCCAAGCACGTGGGCAGGGGGCGGTTACCGGGTGCTTCTCACCACGTCCTGGCCCCGCCCCCAGGGGGGCGGGGCGGAGGCCGCTCAAGTCCCGCCCCTCAGCCTCGCGCCGGGCGGAAGTGACGCAAGTCCAAAGCCATTTCCGGCGGGCCGAAACTAGGAAGAAACTTGGAGCTGCAGAGGCGCTGCTGCCGCTGCTGCTCCGGTGCCCCGTGGCTCGGCAGCGCGGAGCTGTCGGGAGCCCTGGCCATGGGGCAGCCCTTG
>gene=hg18_chr8_124849652_124850052_+; species=SPECIES_4; score=5.98248; 
AGCTGGAGCCAAGCACACCTGCAGCGGGCGGTCACCGGGTCCCCGGCATCGCCTCGTAGCCCCGCCCGCAGAGGGGCGGGGCCGAAGCCAGCCGCGCCCCGCCCCTTTGCCTCGCGCCGGGCGGAAGTGACGCACGCCCACAGCAATTTCGGGCGGGCCGAAACTAGGAAGAAACTTGGGCCGGCCGAGGCGCTGCAGCCGCTGCTGCGCTTGTGCCCCGTGGCCCGGCCGCGCCGAGCCGTCGGGAGCCCTGGCCATGGGGCAGCCCCGG
>gene=hg18_chr19_49500853_49501253_+; species=SPECIES_0; score=3.34186; 
TGGCCCCACGCCTAGGCAAAGAAAGTCTTGGAGACCCGGAGCTGACTCACCTCCCTGGGAGATATCTCAGACCGACCTCGCCTTCCTGGAGCGGAAGTGCCTCCGAGTGCCCACGGTTCGTGGACTCCACTTCCCAGAATTCCTAAGAAGCGTCTCAGAGTTCTCTCACTCCTGGACTACAGTTCCCAGAATGCTCCAAAGCGCTTCCCACCAGCTGGGCTTTGTTTTGACTCAAGCCGGTTGGGTTGAACTTCTCTGGTGCTACTACTGTGAGT
>gene=hg18_chr19_49500853_49501253_+; species=SPECIES_1; score=3.34186; 
TGGCCCCACGCCCAGGCCAAGAAAGTCTTGGAGACCCGGAGCTGACTCACCTCCCTGGGAGCTATCTGAGGCCGACCTCGCCTTCCTGGAGCGGAAGTGCCTGCGAGTGCCCACGGTTCGTGGACTCCACTTCCCAGAATTCCTAAGAAGCGTCTCAGAGTTCTCTCACTCCTGGACTACAGTTCCCAGAATGCTCCAACGCGCTTCCCACCAGCTGGGTTTTGTTTTGACTCAAGCCGGTTGGGTTGAACTTCTCTGGCGCTACTACTGTCAGT
>gene=hg18_chr19_49500853_49501253_+; species=SPECIES_2; score=3.34186; 
TGGCCCCACGCAGAGGCCGGCAGGATTGCAGGGACGCTGGGTTAACTCACCTCCCGGGAAGCAATCTCGGCCCAACCTGGCCTTCCCAAAGCGGAAGTGCCTTGGGCTATACACAGTTCCCGGACTACACTTCCCAGAATCCCCACGAAGCGCCTCAGATTTCACGCACTCCCGGACTACATTTCCTAGAATGATCGCCCCTGCTTCCCACCAGCTGTCTTGGGTTTTGACTGGAGAAGGTTCGGTTTAAAGTCGCAGGTGCTGGACCTGTCAAT
>gene=hg18_chr19_49500853_49501253_+; species=SPECIES_3; score=3.34186; 
TGGCCCCACGCCGAGACCGAGAGGACCGCAGCGACACGGGGTGAACTCACCTCACCGCCAGCAACCTCGGCCCGACCTCGCCTTCCTGGAGCGGAAGTGCCCCGGACTCTACCGGGCTCCTGGACTACACTTCCCAGAATGCCCAAGAAGCGCCTCGGGTTTCGCGCACTGCTGGACTACGTTTCCCAGAATGCTCGCGCGCGCTTCCCACCGGCTTGCTCTCGTTCTGGGCGAAGGTGGTTCGGTTGAGTTCCTCTGGCGCTGCAGCTGTCACT
>gene=hg18_chr19_49500853_49501253_+; species=SPECIES_4; score=3.34186; 
CGGCCCCACGCCGCGACCGGGAGGATGGCCGGGACGCACGGCTCACTCACCTCACTCGGAGCAGGCTCGGCCCGACCTCGCCTTCCCGGAGCGGAACTGCCTCCTTCTGGACACAGGTCCCGGACTACACTTCCCAGAATCCCCAAGAAGCGCCTCCAATTTCACACACTCTTGGACTACATTTCCCAGAATGATCGCGCTCGCTTCCCACCCGCAGGCTTTTGTTTTGGCTGAAGCGCGTTTGGTGGAACTTCTCAGGCGCGGAGAGTGTCAGT
>gene=hg18_chr5_142764989_142765389_+; species=SPECIES_0; score=1.40747; 
CCGCAGCTCCACCTAATCCTCTCGGGCGCTCAGCCACTCTCTCCTCCCGCCGCGCTCAGACTGACGGCGGCTCCCCTGCTCTGACATTTGAAGACGATTGGGGAAGCGCGTCCCGGAAGCCGCCCGCCGCCATCTTGGTAGGGTACAGTGTCGCCACCCGTCCCCGCGGCCACCATCTTGGCAAAGGTTCGCGATCGCGGGTAGCCTAAGCCGTCCTCTGGTTCTCAAGGGTAAACGGTTCCCTGTGCATTGTCTGATGTGAAAGGAAAGAAGTAGGCTTTCA
>gene=hg18_chr5_142764989_142765389_+; species=SPECIES_1; score=1.40747; 
CCGCAGCTCCACCTAGTCCTCTCGGGCGCTCAGCCACTCTCTCCTCCCGCCGCGCTCAGACTGACGGCAGCCGCTCTGTTCTGACATTTGGAGACGATTGGGGAAGCGCGTCCCGGAAGCCGCCCGCCGCCATCTTGGTAGGGTACAGTGACGTCACCCGACCCCGCGGCCACCATCTTGGCAAAGGTTGGCGATCGCGGGTAGCCTAAGCCGTTCTCCGGTTCTGAAGGGTAAACGGTTCCCTGTGCGTTTTCTAGTGTGAAAGGAAAGAAATAGGCTTTCA
>gene=hg18_chr5_142764989_142765389_+; species=SPECIES_2; score=1.40747; 
CGGCAGCTCCACCTAGCCCTCCCGGGCGCTCAGCTACTCTTTCCCCCAGCTGCACCCAGACTGGCAGCGGCTGCTCTGCCCTGACATTTGCAGAGGATTGGGTAAGCGCGTGCCGGAAACCTCCCGTCGCCATCTTGGTAAAGGCAGCTGACGCCGCTTGGCTGCGCGTCCACCATCTTGGCCGAGGTTCTCATTACCCGGCAGCCGAAGTCGCTCGTTGGTTCAGAGGGGTGGACGCTGCCCCGTGTGTTGTCCAAGGTGACATGGGAGAACTAGGCTATTA
>gene=hg18_chr5_142764989_142765389_+; species=SPECIES_3; score=1.40747; 
CCGCAGCTCCACCTAGTCCTGCCCGGCGCTCAGCCACTCGCTCCTCGGGCGGCGTTCGGACTGGCGGCGGCCGCCCTGCTCTGACATTCCAAGAGGATTGGGGAGGCGCGTGCCGGAAGTCGCCCGCCGCCATCTTGGTAAAGGACGCTGACGCCGCCCAGCCTCGCGGCCACCATCTTGCCAGAGGTTCTCCGTGGCGGCCCGCGGAAGCCCTCGCCGGGAGCTGGCGGGTGGACGCTGCCCCGCGCGCCGTCGGATGTGGGAGGAGGGAACTAAGCTTTTA
>gene=hg18_chr5_142764989_142765389_+; species=SPECIES_4; score=1.40747; 
CCGCGGCTCCACCTAGTCCCCCCGGGCGCTCGGCCGCGCTCTCCGCAGGCCGCGCTCGGGCCGGCGGCCGCCGCTCCGCTCTGACATTTGAAGCGGATTGGGGCAGCGCGTGCCGGAAGCCGGCCGCCGCCATCTTGGTAAAGGACGGGGACACCGCCCAGCCGCCCGCCCACCATCTTGGCAAAGGGTCTGGGTAGCGGGTGGCCGAAGTCGTTGTCTCTCCCCGAAGGGTGAACGCTGCTCCGTGCGTTGTCCAATATGAAAGGAAAGAACTAGGCTTTTG
>gene=hg18_chr15_86965351_86965751_+; species=SPECIES_0; score=0.955968; 
GCACGAGTTACGCCCCTTCAGGAGTCCCTCCCCTTGCTCTCGCCGCCTCCCCTGCCAGGCAGGCTCGACCAATCAGAAGAGGTCTTGGGCGGGCGCTGCCGTCCAGCGAGCCAATAGGCGGGCAGTCGAGCCGGGCTTGCCCGGGCATGTGGGAGCTGCCGGCTTCCGGACGCCACGTGCAGACCGGAAGAGACACGCGGGGCTTCAGGTGATCCAGGACCCTGCCCGGGGCGGCGGGGTCGGGCCCGGCGCAGCCCCGGT
>gene=hg18_chr15_86965351_86965751_+; species=SPECIES_1; score=0.955968; 
GCACGAGTTACGCCCCTTCAGGAGTCCCTCCCCTTGCTCTCGTCGCCTCCCCTGCCAGACAGGCTCGACCAATCAGAAGAGGCCTTGGGCGGGCGCTGCCGTCCAGCGAGCCAATAGGCGGGCAGTGGAGCCGGGCTTGCCCGGGCATGTGGGAGCTGCCGGCTTCTGGACGCCACGTGCGGACCGGAAGAGACACGCGGGGCTTCAGGTGATCTAGGACCCTGTCCGGGGCGGCGGGGTCGGGCACGGCGCAGCCCCGGT
>gene=hg18_chr15_86965351_86965751_+; species=SPECIES_2; score=0.955968; 
GCACAAACCACGCCCCTCTGGGAGTCCCGCCCCTTGCTCCCATTGCCAACCCAGCGAGCTAGGCTCGACCAATCAGAAGAGGCCTTAGGCGGGAGCTGCCGTCCAGCTAGCCAATAGGCGGGCGGCCGGGCGGGGCTTGCCCGGGCGTGTAGCGGCTGCCGGCTCCTGGACGCCACGTGCTGGCGTGAGGAGACTCGCGGGGCTTCAGGTGATCGGGGACCCTGCCGGGGATCTCGGGGTGGGGCCAGGCGCGGCCCCGGA
>gene=hg18_chr15_86965351_86965751_+; species=SPECIES_3; score=0.955968; 
GCACAAGCCACGCCCCTTCAGGAGTCCCGCCCCCTGCGGGCCTCGCCTATCCCGCGAGCCAGGCTCGGCCAATCAGCAGCGGCGCTGGGCGGGCGCTGCCGCGCGGCGGGCCAATGGGCGGGCAGCGGAGCGGGGCTTGCCCGGGCATGTGGGAGCTGCGGGCTGCAGGACACCACGTGCGGCCCGGAGGAGCCGCGCGGCGCTTCAGGTGCTCCAGGGCGCGGCTGGGGACGGTGGGCCCGGGCTCGGCTCGGCCACGGT
>gene=hg18_chr15_86965351_86965751_+; species=SPECIES_4; score=0.955968; 
GCAGAAACCACGCCCCTTTAGGAATCCCGCCCCTTGCTGGCGCCGCCAACCCACAGAGCCAGGCTCTGCCAATCAGAAGAGGCCGTAGGCGGGAGCTGCCGTTCAGCGGGCCAATAGGCGGGCGGCCGCGCGGGGCTTGTCCAGGCATGTGGGAACCGCCGGCTGCGGGGCGCCACGTGCGGGCGGCAGGAGAGGGACCCGGCTTCAGGTGATCGGGGACCCTCCCGGGGACCGCGGGGTCGCGCCCGGCTCCGGTCCGGT
>gene=hg18_chr2_170148897_170149297_+; species=SPECIES_0; score=5.11491; 
TTACAAGCGTTCCCAGTCAACGCATCCACAAAGCATTAGGCCACCTATAAACTAGGAATTTACCCAAAATCCTAGAAGTCCTAGGAGGGCTGGTACGCAAGCAGGTGAACGCCCGATGCTGCCCACTCCTGACGCGCTTCCGGTGCGACGCTGTCTCTCCATGCCAGGCTGAGTTGTGGGGGAGGGAGGCGGTTAGCGGGCTTTAGCGCCTTTTCTGGCGGCGGTAGATTTGAAGCGCTTCAAAGGACCGGACCCAGAGAAGAGGAAACTCCCGGTGCA
>gene=hg18_chr2_170148897_170149297_+; species=SPECIES_1; score=5.11491; 
TTACAAACGTTCCCAGTCAACGTATCCACAAAGCATTACGCTACCTATCAACTAGGTATTTACCCAAAATCCTAGAAGTCCTAGGAGGGCTGGTACGCAAGCAGGTGAACGCCCGATGCCGCCCACTCCTGACGCGCTTCCGGTGCGACGCTGTCCCTCCACGCCAGGCTGAGTTGTGGGGGAGGGAGGCGGTTAGCGGGCTTTAGCGCCTTTTCTGGCGGCGGTAGATTTGAAGCGCTTCAAAGGACCGTACCCAGAGAAGAGGAAACTCCCGGTGCA
>gene=hg18_chr2_170148897_170149297_+; species=SPECIES_2; score=5.11491; 
TTACAAACGCTGTCAATCAACTTACACAGAAACCATTAAGCTACCTATGGGCCAGGCATTTACCCCAAATCCTAGAACTCCAGGGAGGGTAGGTACCGAAGCAAGGGATCACAAGACGCGGCCGAGCAGTGACGTATTTCCGGCGCGACGTTTCCCCTCCACGCCGGGCTGGGTTGTGGGGGAGGGAGTCGGTTAGTGGTCTTTAGCGCCTTTTCTGGCGGCGGTAGATTTGAAGCGCTTTAAAGGACCGGACCCCGGGAAGAGGAGACTGCTGGTGCA
>gene=hg18_chr2_170148897_170149297_+; species=SPECIES_3; score=5.11491; 
TTCCACGCGTTCCCAGTCACGTCCCACAAGAAGCGTTAAGCTACCTGAGAGCTCGGTACTTGCCCCAGCTCCTCGGCCTCCCGGGAGGCCGGGTACGCAAGCGGAGGGCCCCGGGCCGCGGCGGAGCGCTGGCGTACTTCCGGCGCGACGCTTTCCCTCCACGCCGGGCTGGGTGGCGGGGGAGGGAGGCGGTTAGGGGGCTTTAGCGCCTTTTCTGGCGGCGGTAGATTTGAAGCGCTTTAAAGGACCGGACCCCGGGAAGAGAGGGCTGCCGGAGCA
>gene=hg18_chr2_170148897_170149297_+; species=SPECIES_4; score=5.11491; 
GTACAAACGTTCCCAATCAACTCACACATAAAGCATAAAGATACTTATAAACTAGGTATCGACCCCAAATCCTAGATCTCCCTGGAGGGCAGGTACGCAAGCAAGGGAACACGAGATGACGCCAACCCGTGATGTGTTTCCGGCGCGACGCTTTCCCTCCACGCCGGGCTGGGTTGTGGGGGAGGGAGGCGGTTAGTGGGCTTTAGCGCCTTTTTTGGCGGCGGTAGATTTGAAGCGGTTTAAAGGACCGGACCCCAAGAAGAGGAGACCGCTGGTGCG
>gene=hg18_chrX_48824335_48824735_+; species=SPECIES_0; score=2.09511; 
CACCGGCCTGACCTCCGCGTGTCCCTGACCCGGGCCCCAGCTGTCGGTGCCGCCCGCGGCCCGGTTTTCTGACCTCCCGGGCCTTGGAGCCCGGCTCGGGTGTTTACATCAGGCCCTACTTCCGGGGGAGGGAGCCTGTCGCAGGAAATGACTCACCCCAGCTGGAAAAGGCGGCCCGCCTTCCTCGCCTAGTTCCCGGGTCTTCGGAGCATCGCGAGTGACAGTGGGGTTCTCCGGAGGTTCCT
>gene=hg18_chrX_48824335_48824735_+; species=SPECIES_1; score=2.09511; 
CACCGGCCTGACCTCCGCGTGTCCCTGACCCGGGCCCCAGCTGTCGGTGCCGCCCGCGGCCCGGTTTTCTGACCTCCCGGGCCTTGGAGCCCGGCTCGGGTGTTTACATCGGGCCCTACTTCCGGGGGAGGGAGCCTGTCGCAGGAAATGACTCACCCCAGCTGGAAAAGGCAGCCCTCCTTCCTCGCCCAGTTCCCGGGTCTTCGGAGCATCGCGAGTGACAGCGGGGTCCTCCGGAGGTTCCT
>gene=hg18_chrX_48824335_48824735_+; species=SPECIES_2; score=2.09511; 
CACTGACCTGACCTCTGTGCGTCCCCGATCCCAGCTCCAGTTCTCGGTGCCGCCCGCGGCCCGGCTTTCTGACCTCCCGAGCCTTGACGCCCTGCTCCGGTGTTTACATCAGGCCTCACTTCCGGGGGAGGGAGCCTGTGACCGGAAATGATTCACCCTGCCCAGAAAACGCGGCCAGTCCTGCTAGCCCAGCTTCTGGGTCATTGGAGCAATGAGAGAGAGCGTGGCATCCTCCAGAGGCTCAG
>gene=hg18_chrX_48824335_48824735_+; species=SPECIES_3; score=2.09511; 
CACAAACCTGACCTCCACGCGTGCCCGATCCCAACCCCAGCTGTCGGTGCCGCCCGCGGCCCGGTTTTCTGACCTCCCGGGCCCAGACGCCCGGCTCCGGTGTTTACATTAGGTCTCACTTCCGGGGGAGGGAGTCTGTGACCGGAAGTGACTCATCCTGGCCGGAAAACGCGGCCAGCTCTCCTCACTGGGGTTCCAGGTCCTTGGAGCTACGTGAGCCATAGTGGCATCCTCCAGAGGCTGTG
>gene=hg18_chrX_48824335_48824735_+; species=SPECIES_4; score=2.09511; 
CACTCACCTGACCTCCGCGCGTCCCGGATCTCCGCCCAGGTTCTCGGTGCCGCCCGCGGCCCGGCTTTCTGACCTCGCGGGCCTTGACGCCCGGCTCCGGTGTTTACATCAGGTCTCACTTCCGGGGGAGGGAGCCTGTGACCGGAAATGACTCATCCAGGCCGGAAGACCCGGCCAGCCCTCCTCGCCCGGGTTGCGGCCCTTAGGAGCAACGCGAGCGACACCGGTATCCTGAGGAGGTTCCG
>gene=hg18_chr15_75500333_75500733_+; species=SPECIES_0; score=0.99554; 
TGCCCCTGTCGTCAGCAGGTCAGTAAGCAAGGCGAGCTTGGGGGTGGCCCCAGTCGAGATGCCCTTCACCCCTTGAAGATCACCTTTTTGGTGCTGGTTTGTCTCAGTTGGAGGCCGGCTGAATGGGGGCGCTCACTTCCGGTGGGGGAGGGGAGGAAGGCCGTCCTGGGGAGGGGGGACCCCTCACTTCCTGTGGGGGGGTGGTGATGGTTTGGGGTGTCCCCCACTTCAGTGCTGATGAGGGCTTGAAGGTGGTGCTTGGTGCCATTCGC
>gene=hg18_chr15_75500333_75500733_+; species=SPECIES_1; score=0.99554; 
TGCCCCTGTCGTCAGCAGGTCAGTAAGCAAGGCGAGCTTGGGGGTGGCCCCAGTCGAGCTGCCTTTCACCCCTTGAAGATCACCTTTTTGGTGTTGGTTTGTCTTGGTTGGAGGCCGGCTGAATGGGGGCGCTCACTTCCGGTGGGGGAGGGGAGGAAGGCCGTCCTGGGGAGGGGGGACCCCTCACTTCCTGTTGGGGGGTGGTGATGGTTTGGGGTGTCCCCCACTTCAGTGCTGGTGAGGGCTTGAAGGTGGTGCTTGGTGCCATTCGC
>gene=hg18_chr15_75500333_75500733_+; species=SPECIES_2; score=0.99554; 
TACCCCTATCGTCAGCAGGTCAGTAAGCAAGGCGAGCTTGCGGGTGGCCACAGTGGAGGTACCCTTTACCCCTTGAAGATCACCTTTTTGCTACTGGTTTGCCTCAGTTTGAGGCCGACTGAATGGGGGCGCTCACTTCCGGTGGGGGAGGGGAGGAAGGCCCTCCTGGGGAGGGGGAACAACTCACTTCCTGTGGGGGTAGGGTGATAGGTTGGGGTGTCCCCCATTTCCGTGCCGGCGAGAGCTTGAAGGTGATGCTTGGTGCCATATGC
>gene=hg18_chr15_75500333_75500733_+; species=SPECIES_3; score=0.99554; 
TGCCCCTGCCGCCAGCAGGCCGGTAAGCAGGGCGGGCTGCGGGGTGGCCACGGCCGAGCGGCCCCGCGCCCCCCCAACGCCGTCTCTTGGCCGCCGGTTCGGCTCGGCTTGAGGCCGCCCGAACGGGGGCGCCCACTTCCGGTGGGGGAGGGGCGGCCGGCCTTCCTGGGGCGGGGGCGTTGCGCGCGGCCGGCGGGCGCGGCGTCCTGGTTGGGGGTGTGCGCCGCGGGAGGGTCGGCCGTGGCTCGTGGCTCGTGCTCGTCGCCCGCCGC
>gene=hg18_chr15_75500333_75500733_+; species=SPECIES_4; score=0.99554; 
TGCCCTTATCGTCAGCAGGTCAGTAAGCAAGGCGAGGCTGGGGGTGACCACAGTGGAGGTGCCCTTCACCCCCTGAAGATCAGCTTTTTGCCGTTGGTTTGTCTCGGTTTGAGGCTGACTGAATGGGGGCGCTCACTTCCGTTGGGGGAAGGGAGGAAGGCCCTCCTGGGGAGGGGGAACAGCTCACTTCCTGTGGGGGAAGGGTGATGTTTTGGGGTGTCCACCACTTCTGTGCCGGCGAGGGCTCGAAGGTGATGCTTGGTGCCGTTTGC
>gene=hg18_chr3_33456937_33457337_+; species=SPECIES_0; score=7.86545; 
CCCGCGCCTCGGCCCAGGAACGAGAGTGCTGCGCCCCGCCCACGCGGCTTCCCAGCCGGGGTGGCCTCGCTGCGTCCGCACAGCAGCCCAGGAAGAGGCGGTGCCAAAGGGCTGCCAGTTTCGCCCTTCTAGCGAGCGGATGATTGACAGGCCAACTGAGCAATACCTGCAAGGGCTTGGACGAAGCTCCCGTGAGTCTCTGTGTCCCCGACTAAACAACCAATCAAATTCTTCACCTTGGGCGGGCTCGAAGACGGAATTTGTTGCCAAAAGAA
>gene=hg18_chr3_33456937_33457337_+; species=SPECIES_1; score=7.86545; 
CCCGCGCCTCGGCCCAGGAACGACAGTGCTGCGCCCCGCCCACGCGGCTTCCTAGCCCGGGCGGCCTCGCTGCCTCCGCACAGCAGCTCAGGAAGAGGCGGTGCCAAAGGGCTGCCAGTTTCGCCCTTCAAGGGAGTGGAAAATTGACAGGCCAACTGAGCAATACCTGCAAGTGCTTGGACGAAGCTCCCGTGAGTCTCTGCGTCCCCGACTAAACAACCAATCAACTTCTTCCTCTTGGGCGGGCTCGAAGACGGAATTTGCTGCCAAAAGAA
>gene=hg18_chr3_33456937_33457337_+; species=SPECIES_2; score=7.86545; 
CCGACACTTAGGTGAAGGAAGGGCAGAGTTGCGCCCCGCCCACACGGCTTCCCAGCCTCCGCGGCCTGGCGGCCTCCGCACGCCAGCCCGGGAAGAGGCGGAGCCAAAGGGCCGCCCGTTTCGCACGTCCCGAAAGGCGCTGATTGACAGGCGACCTGAACAATAATGGCAAGCGCCTGATCCAGGCTCCCGTGAGTCTCCGTGCCCTATACTAAACCACCAATCAAACTCTTCCTCTTGGGCGGGTTCTAGGACTGAATTTGCTGCCAAAAGAG
>gene=hg18_chr3_33456937_33457337_+; species=SPECIES_3; score=7.86545; 
CTGGCGCTGCACCGAGCGTCCCGCCGAGCCGCGCCCCGCCCCCGCGGCCCCGCAGCCCCCGCCCCCCCGCCAGCTCCGCAGGCCAGCCCCGGAAGAGGCGGGGCCCGCGGGCCGTCCAGTTCGCCCACCCAGAGAGGCACTGATTGACAGCCCAACTGGACAACAATGGCGAGGTCTTGGTCGAGGCTCCCGCGAGTCTCTGTGCCCTGTACCGAACAGCCAATCGAACCCTTCCTCTTGGGCGGTCTCGATAACGGAATTGGCTGCCGGAAGAA
>gene=hg18_chr3_33456937_33457337_+; species=SPECIES_4; score=7.86545; 
CCGGCGCTTCGGCCAAGGGACGGCCGTGATACGCCTCGCACAAGCGGGTTCGCAGCCCCTGCGGCCTTGCAGCCTCCACGCTCCAACACAGGAAGAGGCTGCACAAAAGGGACACCCAGTTCGCCATGGAGGAGAGGGGCTGATTGACAGGCGAACTGGACAATAGCGGCAAGCGTTTGGTCGAGGCTCCCGTGAATCTCTGTGCCCCGGGCTAAACAACCAATCAAACTCTTCCTCTTGGGCGGACTCGAGAACTGAGTTTGCTACCAAAAGAA
>gene=hg18_chr16_68705474_68705874_+; species=SPECIES_0; score=1.85526; 
GATGGAAGAGGCCGCGGGGGCGGTGCCTCGCGAGACCCAAACAAGCCCACGTGGCAGGGGCGGGGCCCGCGAAGGCGTCACGGCGCGCGTGCGCTGCTGAGGTCACGCGCCGAGTACCCTTGCCCGGGGCCGTAAAGCGCGGAAGGTCGCGTCTCGGCTTCCCCGGAACTTTTCTCGCTTCGCCCCGCCCCCTTCCCCCCGCCCCTTCCGGCCGCGGCGCCAGGCAACTGTGTGGCTGCCGCATTGCTCCCGCCGGGGTAGCGC
>gene=hg18_chr16_68705474_68705874_+; species=SPECIES_1; score=1.85526; 
GATGGAAGAGGCCCTGGGGGCTGTGCCTCCAGAGACCCAAACAAGCTCACGTGGCAGGGGCGGGGCCCGCGAGGGCGTCACGGCGTGCGTGCGCGGCTGAGGTCACGCGCCACGTACCCTTGCCCGGGGCCGTAAAGCGCGGAAGGTCGCGTCTCGGCTTCCCCGGAACTTTTCTCTCTTCGCCCCGCCCCCTTTCCCCCGCCCCTTCCGGCCGCGGCGCCCGGCAGCCGTGTGACAGCCGCATTGCTCCCTCCGGGGTAGCGC
>gene=hg18_chr16_68705474_68705874_+; species=SPECIES_2; score=1.85526; 
GATGCGAGCGGCCCTAGGGGCGGAGCCTCGCGAGACCCAAACAAGCCCACGTGTCAGGGGCGGAGCCTACCCAGGCGTCGCGGCGCGCGTGCGCGTGTGAGCTTACGCGCCGCGTACCCTTGCCCGGGACCGTAAAACGCGGAAGGTCGCGTCTCCGCGTCCCCGGAACCTCACGCCCTCCGCCCCGCCCCCTTCCCCCCACCCCTTCCGGCCCCAGCCCCTGGGTCCTGCGTGCCTGCCGCCCCGCCTCAGTCGAGGCCGTGC
>gene=hg18_chr16_68705474_68705874_+; species=SPECIES_3; score=1.85526; 
GCGGCCAGCGGCCCACGGGGCGGGGCCTCGCGAGACCCAAACAAGCCCACGTGGCAGGGGCGGGGCCCTCGGGGACGTCACGGCGCGCGTGCGCGGCAGCGGCCGGGCGCCGCGTACCCTTGCTGGGGGCCGTAAAGCGCGGAAGGTCGCGTCCCGGCTTCCCCGGAACTTTTCTCCCTCCGCCCCGCCCCCTTCGCCTCGCCCCTTCTGGCGCCGGCCCCCGGCAACTGCGTGGCTGCTGCCCCGCTGCCGCCGGGTGTGCGC
>gene=hg18_chr16_68705474_68705874_+; species=SPECIES_4; score=1.85526; 
GCCGCAAGCGGCTGTGGAGGCGGGGCCTGGCGAGACCCAAACAAGTCCACGTGTCCGGGGCGGGGCTCCCCATGACGTCATGGAGCGCGTGCGCGACTGGGTTCACGCGCTGCGTACCCTTGCTGGAGACCGTAAAGCGCGGAAAGTCGGATCTCCGCTTCCCCGGAACTTTTCTCTCTCCGGCCCGGCCCCTTCCTCCTGCCCCTTCCGGCGTCTGAGCCCGCCAACTGTGTGGCTGCAGCGCCGCTTCCGCCGAGGTTACGC
>gene=hg18_chr3_142700319_142700719_+; species=SPECIES_0; score=2.62491; 
GCTTCTTGTAGCTATAGGTACCATTGGCTTAGCCCAGAAGAGATTCCTGCCATATGTACTTCAGAGTTTGGTTTGCCACTTGAGAAGGGGTCTGTAGGGAGCTTGGATCAGCACACATTCAAAACTGAAACCGGAAGTGGGCAAGGCAAACCACAGGAAGATCCTGCCCGCAACTTGGTGACGTATCTATATAACCCATAGACACTTCCTGGCAATACCTTGTGAAACTTGCCTTTCGTGTATAGTAGTAACTTCTGATTAAGCTTCAGTGAAAAGTGATTA
>gene=hg18_chr3_142700319_142700719_+; species=SPECIES_1; score=2.62491; 
GCTTCATGTAGCTATAGGTACCATTGGCTTAGCCCAGAAGAGATTCCTACCATATATACTTCAAAGTTTGGTTTGCCACTTGAGAAGGGGGCTGTAGGGAGCTTGGACCAGCACACATTCAAAAGTGAAACCGGAAGTGGGCAAATCAAACCACAGGAAGATCCTGCCCGCAACTTGGTGACGTATCTATATAACCCATAGACACTTCCTGGCAATACCTTGTGAAACTTGCCTTTCGTGTATAGTAGTAACTTCTGACTAAGCTTCAGTCAGAAGTGATTA
>gene=hg18_chr3_142700319_142700719_+; species=SPECIES_2; score=2.62491; 
GATTCATGTCACCATAGGGACCATGGGTCTATCCTAGGAGAGCTTTCTACCATATGTGTTTCAGAGTTTGGGCTGCTCCTCAAGAAGGGGGCTGTAAGAAGCTTGGATCAGCACACGTTCACAACTGAAACCAGAAGTGGGTAAGGCAAACCACAGGAAGATCCTGCCTGCAACTTGGTGACGTTGCTCTATGACCCATGGACGTTTCCTGGCAGTACCTTGCGAAACTTGTCTTTCATGTACAGTCGTTGGTTCTGACTGAGCTGCAGTCAGAGGTGATTA
>gene=hg18_chr3_142700319_142700719_+; species=SPECIES_3; score=2.62491; 
GCTTCATGTAGCTGTAGGAGCCATTGACCTGTACTAAGAGAGATTCCTATCATATGTTTTTCAAAGTTTGGTTTGCTACCTGAGAAGTGGGCTTTAGGGAGCTTAAATCAGCACACGTTCAAAAGTGAAACCTGAAGTGGGCAAGACAAACCACAGGAAGATCCTGCCCGCAACTTGGTGACGTATCTGTATAGCCCATGGACACTTCCTGGCAATACCTTGCGAAACTTGCCTTTTATGTACAGTAGTAACTTCTGACTAAACTTCAGTGAGAGGTAATTA
>gene=hg18_chr3_142700319_142700719_+; species=SPECIES_4; score=2.62491; 
GCTTCGTGTAGTTGTAGGAACCATTGGCCTATCCTAGGAGAGATTCCTACCATATGTGCTTTAGAGTTTGGTCTGCTACTTGAGAAGGGGGCTGTCGGGAGCTTGGATCAGCACACATTCAAAACTGAAACCGGAAGTGGGCAAGGCAAACCACAGGAAGATCCTGCCTGCAACTTGGTGACGTATCTCTATAACCCATGGACGCTTCCTGGCAGTACCTTGCGAAACTTGCCTTTCATGTACAATAGTAACTTCTGACTAAGCTTCAGTCAGAGATGATTA
>gene=hg18_chr12_68150213_68150613_+; species=SPECIES_0; score=10.6058; 
GGGAATCGAGGAGGCGCGGGGCGGAAAGGGTTAGTTAGGAGCCCAGGCTGAAGGCCCCGGCCCTGGCAGCTCGGGCTGGAGCAGTTCCGGTGCCAAAACCCTTCCCTCCCCCGGAAGTGCTTTTCCAAGATTCGCCGGATTGTAGGCACAGCGGCTGAGACTCGATCTGCTCCAAGTAGGGGCTCCAGCCGGGTTCGCGCCCGCCGACCCGCGCCCGCTCCCTCTC
>gene=hg18_chr12_68150213_68150613_+; species=SPECIES_1; score=10.6058; 
GGGAACCGAGGAGGCACGGGGCGGAAAGGGTTAGCTAGGAGCCCAGGCTGAAGTCCCCGGCCCTGGCAGCTCGGGCTGGAGCAGTTCCGGTGCCAAAACCCTTCCCTCCCCCGGAAGTGCTTTTCCAGGATTCGCCGGATTGTAGGCACAGCGGCTGAGACTCGATCTGCTCCAAGTAGGGGCTCCAGCCGGGTTCGCGCCCGCCGACCCGCGCTCGCTCCCTCTC
>gene=hg18_chr12_68150213_68150613_+; species=SPECIES_2; score=10.6058; 
GGGAAAGGCGGAGCCGCGGGGCAGAAAGGGTTAGCAAGGAGCCCGGGCGGCAGGCCCCGGCCCTGGCAGCTCAGCCCGGAGCAGTTCCGGTGCCAAAACCCTTCCCTCCCCCGGAAGTGCTTTTCTAGGGTTCGCCGTATTGTAGGCACAGCCGCTGAGGCTTGGTCGGCTCTGAGGAGGGGCGCCTACCGGTTTAGCGCCGGTCGACCCGCGCCCGGCCCCTCTC
>gene=hg18_chr12_68150213_68150613_+; species=SPECIES_3; score=10.6058; 
GGGCTTCGAGGGGCCTCGGGTCGGAAAGGGTGAGCGACCAGCCTGGGCGGGAGGCCCCGGCGCTGGCAGCTCAGCGCGGAGCAGTTCCGGTGCCAAGACTCGTCCCTCCCCCGGAAGTGCTTCTCCCAGGCTCGCCGGATTGCAGGCACAGCTGCCGAGCCTCGGTCGGCTCCGAGCAGGGGCTGGAGCCGGGTCCGCGGCCGCCCACCCGCTCCCGCCTCCTGCC
>gene=hg18_chr12_68150213_68150613_+; species=SPECIES_4; score=10.6058; 
AAAAATCCAGAATTATCTGGAAAGAAAGGATTACCAACAATTCCAGCCTTTTGGTATAATGACTTACACTTTGTGCTGATTCATTTGAAGTTGCAGATCATTTCATTTCCCCCTAAATACTTGAGTGTGTATCTCCTGATAATAAAAACATTGGCTGAGGTTCTGTCTGCTCTGAGCAGGGGCTCCAGCCGGGTATGTGCCCACTGACCCATGCCCGCCCCATCTC
>gene=hg18_chr14_89792432_89792832_+; species=SPECIES_0; score=8.07283; 
TTTCTTTCAAGTAAAATATTTATAAAGTTCACTTTATGCTTATAAACTGTTGCAGACGCCCGCACAAGCCCTTGGAGCACAACTTGGTCAGCGCAGAATTTGGTTCCTATCAGCTTCCGTAGCGTCCCAACGACTTCCGCCCTGGCGGCCGCATGGTGGAGAACTTCCGGCAGCGGCAGCTCAAGTGGCCAAGGCAAGATGGTGAGTGACTAAGGGTTTCTGCTGGTCGTCGCGATGGGTCTCAGCAGCCTGAGGCGAGAGAAAGAGGCGGCTG
>gene=hg18_chr14_89792432_89792832_+; species=SPECIES_1; score=8.07283; 
TTTCTTTCAAGTAAAATATTTATAAAGTTCACGTTATGCCTATAAATTATTGCAGTCGCCCGCACAAGCCCTTAGAGCACAACTTGGTCTGCGCACAATTTGGTTCCTATCGGCTTCCGTAGCGTCCCAACGACTTCCGCCCTGGCGGCCGCCTGGTGGAGAACTTCCGGCAGCGGCAGCTCAAGTGGCCAAGGCAAGATGGTGAGTGACTAAGGATTTCTGCTGGTGGTCGCGATGGGTCGCCGCGGCCTGAGGCGAGAGACAGAGGCGGCTG
>gene=hg18_chr14_89792432_89792832_+; species=SPECIES_2; score=8.07283; 
TTTTTTTCAAGTGAAAGCTCAACAAGACCCACGTCTCGCTTGAGAGTTACCGCCGTCGCTCGCACAGGCCCAGAGGGCGCAGCCCGAGCCTCGCGAGATTTGGCCCCTGTCGGCTTCCGTGGCGCCCCGGCAACTTCCGCCCTGACGCCTGCCTGGCGGCGCACTTCCGGCGGCGGCGGCTGGAGCGGCCGGAGCAAGATGGTGAGTGACTAAGGGCTTCGGCTGGCCGTGGCGATGGGTGCAGGCGGCCCACGGCAAGAGAAGCCGGCCGCCG
>gene=hg18_chr14_89792432_89792832_+; species=SPECIES_3; score=8.07283; 
CGTTTTCCAGGTAAAATATTTGCAAGATTGGCGCCCGGCTTCTAGGTTCCAACGGCCGCCCACCCCGGCCCCCGGAGCGCGGCTCCGTCCGCGAGGGATTTGGTTCCCGACGGCTTCCGTAGGGCCCCGGCAACTTCCGCCCCGACGGCCGCCTGGCGGAGCACTTCCGGCAGCGGTGGTTCGAGCGGCCGAAGCAAGATGGTGAGTGACTAAGGGTTTCGGCCGGGGGGCGCCACGGGTCGCAGCGGCCCAAGACGAGGGGACGCGGCGGCTT
>gene=hg18_chr14_89792432_89792832_+; species=SPECIES_4; score=8.07283; 
TTTTTTTTAAGTAAAATATTTATGAGGTTCCCAGCTTGCTTATAAGTTACTACCGCCGCCCGCACAACCCCTTGGAGCGCGCCTTCGTCCGTGCGGGATTTGGTTCCTATCGGCTTCCGTAGCGTCCCGGCGACTTCCGCCTCGACGGCCGTCTGGCGAAGCACTTCCGGCAGCGGCGGCTCGAGCGGCCGAGGCAAGATGGTGAGTGACTAAGGGTTTCGGCTGGTGGTCGCGACGGGTCCGAGCGGCCCGAGACGAGAGAGCCAGACTGCTG
>gene=hg18_chr10_70330842_70331242_+; species=SPECIES_0; score=2.8181; 
TAGTAACCAATCACTTCAGAACAAGGGCGGGCCCGTTGATATCTCTCACACTCATTGGTTGAGAGGTTGCGGCGCAAGGAAGTCTTAAACCGAGAGTATCCGGGATTATTTTTCCCCGCCGTGCGGTGCGTGTCCCGGAAGTGACGCAGGCCAAGGCCGGGCGGCCGCCTTGCCCCCGCTTCCTTTCACGCTGTCGCTGCCCGTAGGTGGTTGTGGCCACTGTGCCCGGAGGGAGGCGGCGGTGGCCAGTAATGCCTGGGAAACTCCTCTGGGGGGACATTATGGAGCTGGAAGC
>gene=hg18_chr10_70330842_70331242_+; species=SPECIES_1; score=2.8181; 
TAGTAGCCAATCACTTCACAATAAGGGTGGGCCAGTTGAGATCTCTCACACTCATTGGTTCAGAAGTTGCGGCGCAAGGAAGACTTAAACTGAGAGTATCCAGGATTATTTTTCCCCGCCGCGCGGTGCGTGTCCCGGAAGTGACGCAGGCCAAGGCCGGGCGGCCGCCCTGCCCCCGCTTCCTTTCACGCTGTCGCTGCCCGTAGGTGGTAGTGGCCACTGTGCCCCGAGGGAGGCGGCGGTGGCCAGTAATGCCTGGGAAACTCCTGTGGGGGGACATTATGGAGCTGGAAGC
>gene=hg18_chr10_70330842_70331242_+; species=SPECIES_2; score=2.8181; 
TAGAAGCCAATTATTTCAGAATAGGGGTGGGTCAGTCGAGATTCTTCGCATTGATTGGCTGGGAGACGGCGTCGCAAGGAAGGTTTAAACTGGGAGTATCCGGGATTATTTTCCCCCGCCGTGCGATGCGTGTTCCGGAAGTGACGCAGGCCTTGGCCTGGAGGCCGTCCAGCCCCCGCTTCCTTTCACGCTGTCGCTGCCCGTAGGTGGTTGTGGCCACCGTGCCCAGAGGGAGGCGGCGGAGGCGAGTGATGCCTGGGAAACTCCTCTGGGGGGACATTATGGAGCTGGAGGC
>gene=hg18_chr10_70330842_70331242_+; species=SPECIES_3; score=2.8181; 
TAACAGCCAATCGCTTTAGAGCAAGGGTGGGCCAGTCGAGATCACTCATTCTCATTGGCCGAGTCGTTGCAACGCAAGGAAGGTTTAAACCGGGAGTATCCGGGATTATTTTTCCCCGCCGTGCGGTGCGTGTCCCGGAAGTGACGTAGGCCCTGGCCGGGCGGCCGCCCTGCCCCCGCTTCCTTTCACGCTGCTGCCGCCCGTAGGTGGTTGTGGCCACCCAGCCCAGAAAGAGGCGGCGGCGGCGAATGATGCCTGGGAAACTCCTCTGGGGGGACATTATGGAGCTGGAGGC
>gene=hg18_chr10_70330842_70331242_+; species=SPECIES_4; score=2.8181; 
TAGGAGCCAATCACTTCAGAACAAGGGTGGACCCGTCGAGGCTGCTCACACTCATTGGCTGGGAGATTGCGTCGCAAGGAAGATTTAAACTGAGAGGATCCAGGATTATTTTCCCCCGCCGTGCGGTGCGTGTCCCGGAAGTGACGCAGGCCCTGGCCGGGCGGCCGCCCTGCCCCCGCTTCCTTTCACGCTGTCGCTGCCTGTAGGTGGTTGTGGCCACCGAGCCTAGAGGGAGGCGGCGGCGGCGAATGATGCCTGGGAAACTCCTCTGGGGGGACATTATGGAGCTGGAGGC
>gene=hg18_chr8_42515695_42516095_+; species=SPECIES_0; score=2.83879; 
CGCGCCCGGGGCGGGGGGCCGTGCGTCTCTCCGGCTCAAAGCGCCGGC
>gene=hg18_chr8_42515695_42516095_+; species=SPECIES_1; score=2.83879; 
CGCGCCCGGGGCGGGGGACCGTGCGTCTCTCCGGCTCAAAGCGCCGGC
>gene=hg18_chr8_42515695_42516095_+; species=SPECIES_2; score=2.83879; 
CGGGGCCGGGGAGGGGAGCCGGGCCGCACTCACGCGCCCGCCGCCGGC
>gene=hg18_chr8_42515695_42516095_+; species=SPECIES_3; score=2.83879; 
CGCGCCGGGGGCGGGGGGCCTAGCGTCGCTCGCGTTCCCGGCGCCGGC
>gene=hg18_chr8_42515695_42516095_+; species=SPECIES_4; score=2.83879; 
CTCGCCCTGAACCCGAGACAGGGCGTCTCTCGCATTCACGGCGCCGGC
>gene=hg18_chr7_23305152_23305552_+; species=SPECIES_0; score=3.32392; 
AGCCTTAGTGAAAAAAGTACAAGACACAGGGCAAGCAACACTAGGCCCTAATCTGGTCACTGCAGCGCAGACTTCAGTGACTCCCCCACGCCCCGGGCTCCATGAAGTACCACCCGCGAGCCGAAGGCTGCG
>gene=hg18_chr7_23305152_23305552_+; species=SPECIES_1; score=3.32392; 
AGGCTTAGTGAAAAAAGTACAAGACACAGGGCAAGCAACACCAGGCCCTAATCTGGTCACTGCCGCCCAGACTTCAGTGACTCCCCCACGCCACGGGCTCCCTGAAGTGCCACCAGCGAGCCGAAGGCTACG
>gene=hg18_chr7_23305152_23305552_+; species=SPECIES_2; score=3.32392; 
AAAATGCTTGAGAACAGATCATAGTGTAAGTCACTAAAAAATAATACCTAAAGTGGTCACTGTTGCCCATACTTCTGTGATTTTCCCACGACCCGAGCCCCATTAAGCCCCGCCCGTGAGTCGAAGGCTATG
>gene=hg18_chr7_23305152_23305552_+; species=SPECIES_3; score=3.32392; 
AAAATTCTTAAAAAAAGAAGAGAATGTAAGACAAGCAACACTAGAACCCAAACGGGTCACCGCCCCCCAGACCCCTGTTACTCCTCTCCGACCCGGCCTCCGTTGAGTCCCGCCCGTGAGCCGTCGGCGACG
>gene=hg18_chr7_23305152_23305552_+; species=SPECIES_4; score=3.32392; 
AGAATCCTTCAGGCAAGTACATAGAGTAAGACAGACAAGAAAAAAAGACAAAGGCGTCACTATGACACAGTCAACTATCAACCTTCTCAGATCCGGGTCACACTCGCCCCAGCCCTTCAGATTACGGCTCAG
>gene=hg18_chr20_2974460_2974860_+; species=SPECIES_0; score=3.03371; 
CGGGCCCTGGCGAAGGCCAGAGCCTGGGGGATGCGGACGCAGGGCGGTTCCAGAGGGCCGGGCGGAGCCCGAGGACTACAGGTCCCAAGGTTCCCCGCGCCGCTTCCGGGGCACGGTGGCGTCCCGGCGCGGCCGCAGAGGGACTCGCCATGCTACGCGCGCTGAGCCGCCTGGGCGCGGGGACCCCGTGCAGGCCCCGGGCCCCTCTGGTGCTGCCAGCGCGCGGCCGCAAGACCCGCCACG
>gene=hg18_chr20_2974460_2974860_+; species=SPECIES_1; score=3.03371; 
CGGGCCCTGGCGAGGGCCAGAGCCTAGGGGGTGCGGACGCAGGGGGGTTCCAGAGGGCCGGGCGAAGCCTGAGGACTACAGGTCCCAAGGTGCCCCGCGCCGCTTCCGGGGCACGGTGGCGTTCCGGCGCGGCCGCAGAAGGTCGCGCCATGCTACGCGCGCTGAGCCGCCTGGGCGCGGGGACCCAGTGCGGGCCCCGGACCCCGCTGGTGCTGCCAGTGCGCGGCCGCAAGACCCGCTACG
>gene=hg18_chr20_2974460_2974860_+; species=SPECIES_2; score=3.03371; 
CCGACCCTGCGGAGGACAAGAGCCATGTTCCGGCCCAGGCAAGCAAGCTCCACAGGGTTGGGCGGAGCCCGCGGACTACACGTCCCGTGGTGCCCCGCGCCACTTCCGGGCCCCAGATTCCCTGCGGCGTGCCGGAGGGGGGTCTCGCCATGCTGCGCGCGCTGAGCACCCTTGGCGCGCGGCCCTTGGGCCGCCCTCCTGCCCAGTTTCTGCTCCTCGCGCGCGGCCGAAAAACCCGCCACG
>gene=hg18_chr20_2974460_2974860_+; species=SPECIES_3; score=3.03371; 
CAGGCCCTGCAGAGGGCCAAGGCCCGGGCCCCGCGGAGGCGCGCCGGCTCCCGGGGGTGGGGCGGGGCCCGCGGACTACGCGTCCCGTGGTGCCCCGCGTCGTCTCCGGGCCCCGGATGCCCTGCGGCGCGCCGGAACGGAGCTGCGCCATGCTTTGCGCGCTGAGAGTTTGGGGCGCGGGTCCCCGGTGGGGGCCTCCGGCCCCGCTGCTGCTCCTCGTGCGCGGCCGCAAGACCCGCCACG
>gene=hg18_chr20_2974460_2974860_+; species=SPECIES_4; score=3.03371; 
CGGGCTCCGCAGAGGGCCCAGGCCCTCTGGCTGCAGACGCAGGCGCGCTCCAGAGGGTGGGGATGAGCCTGCGGACTACACGTTCCGTGCTGCCCTGCGCCGCTTCCGGCCCCCGGATACTCTGCGGCGCGGACTCGGACGGCCTTGTCATGCTGCGCGCGCTGAGCGTTTTGGGCGCGCGGCCCCGGTGCCAGCCCCCGGCCCTGCTGCTGCTACCCGCGCGCGGCCGCAAGACCCGCCACG
>gene=hg18_chr3_143083230_143083630_+; species=SPECIES_0; score=1.12244; 
GGAAGTTTACAAACTTTACAAATGTGCATCACTGGGAAAGAACAGGACTCCTTACCCTGTGTGCAGGCTATAAACGCAGGCCAATGGTACTGGTGACAGCAGAAGGCATACTGAGCCATTATCTAGCAGGAGAAAGTACTTCTGGATTGGGAGGGAGAGGTAAGTGTATGTGTTGTGTTACAATATGTAATTATGGTGTGTGCTTTAAAGAGCCTCTCCCCACCCCTGATGT
>gene=hg18_chr3_143083230_143083630_+; species=SPECIES_1; score=1.12244; 
TGCAGTGAGCCGAGATTGCACCTCTGCACTCCTGGGACAGAGCGAGACTCCCTCCCAAAAATAAAATAAATAAATGCAGGCCAATGGTACTGATGGCAGCAGAAGGCATACTGAGCCATCATCTAGCAGGAGAAAGTACCTCTGAATTGGGAGGGAGAGGTAAGTTTATGTGTTGTGTTATAATATGTAATTATGGTGTGTGCTTTAAAGAGCCTCTCCCCACCCCTGATGT
>gene=hg18_chr3_143083230_143083630_+; species=SPECIES_2; score=1.12244; 
TTGTACAAAGAAACTTTACAAATTTGCACTGTTGGAAAAGAACAGGCCTCCTTACCCTGTGGGCTGACTGTAAATGAAGGTCAGTGGTGGGTGTGGCAGCAGCTGGCTAACTGAGCCATCACCTGGCAGGAGGCAGCACTTCTGGGTTGGGAGGGAGGGGGAAGTGTGTGTATTGTAGTCCAATATGTAATAATAGTGTGTGCGGAGAAGGCCCTCACCCCACTCCAGTACT
>gene=hg18_chr3_143083230_143083630_+; species=SPECIES_3; score=1.12244; 
TGACATAAAGAAACTTTACAAATGTGCACTGTTGGGAAAGAACAGGACTCCTTACCCTGTGTGCAGGCTATAAATGAAGGTCAGTGGTGGTGGCAGCGCCAGCAGGCATACTGAGCCATCACCCAGCAGGAGACAGCACTTCTGGACTGGGAGGGAGGGGTAAGTTTGTGTGTTATGTTCTAATGTTTCATTATGGTGTGTGCTTTAAAAAACCTTCCTCTACCCTCAAAAT
>gene=hg18_chr3_143083230_143083630_+; species=SPECIES_4; score=1.12244; 
TGACATAAAGAAACTTTGCAAATATGCATCGTTGGCAAAGAACAGGACTCCTTACCCTGTGTGCAGGCTGCAAAGGAAGGTCAGTGGTGGTGGCGGCGGCAGCAGGCCTACTGAGCCATCACCCAGCGGGAGACAGCACTTCTGGACTGGGAGGGAGGGGTAAGTGTATGTCTTGTGTTCCAACGTGTAATTACCGGGTGTGCTTGAAAGCGCCTCCCCCCACCCCCGAAAT
>gene=hg18_chr5_149717201_149717601_+; species=SPECIES_0; score=4.16551; 
GCGGGTCCCTCTAGCCCGCACCGCGCCAATGGGCGGTATTGTTGATCACGAGTCTCCGCCCCCTTCGGCCACTCCAGAGGGGACTACGTTTCCCGGCGCGCCGCGCGGCGAGCGAAAGAGGAGCCGGAAGTGTGGCGCGCGAGGTCTAAGGGCGCGAGGGAAGTGGCGGGCGGGGACTAAGGGGGGCGTGCAGGTAGCCGGCCGGCCGGGGGTCGCGGGTATGGCCGAGGCCAGGAAGCGGCGGGAGCTACTTCCCCTGATCTACCA
>gene=hg18_chr5_149717201_149717601_+; species=SPECIES_1; score=4.16551; 
GTGGGTCCCTCTAGCCCGCCCAGCGCCAATGGGCGGTCTTGTTGCCCACGAGTCTCCACCCCTTTCGGCCACTCCAGAGGAGACTACGTTTCCCGGCGCGCCGCGCGGCGAGCCAAAGAGGAGCCGGAAGTGGGGCGCGCGAGGTCTTAGGGCGCGAGGGAAGTGGCAGGCGGGGACTAAGGGGGGCGTGCAGGTAGCCGGCCGTCCGGGGGTCGCGGGCATGGCCGAGGCCAGGAAGCGGCGGGAGCTACTTCCCCTGATCTACCA
>gene=hg18_chr5_149717201_149717601_+; species=SPECIES_2; score=4.16551; 
GCGTGTCCGGCGACTCCGCCCCCCGCCAATAGGCGGTCTCAATGCCTCCAGGCCTCCTCCCTTTTCGGCCACCTTAGATAAGACTACGCTTCCCGGCGTGCCGCGCGGCGGGCGGAGGAGGAGCCGGAAGTGGGGGGTGCGAGGTCTAAGGGCACAAGGGAAGTGGCGGGCGGGGACTGAGGGGGGCGTGCAGGTAACGGACAGGCCGGGGGTCGCGGGCATGGCTGAGGCCAGGAAGCGGCGAGAGCTCCTTCCCCTGATCTACCA
>gene=hg18_chr5_149717201_149717601_+; species=SPECIES_3; score=4.16551; 
GCGGGACCGGCGGGAACGCCCCCCGCCAATGGGAAGCCTTGTTACTCGCGAGCCTCCGCCCCTTTCGGCCGCTCCAGCTAAGACTACATTTCCCGGCGCGCCGCGCGGCGGGAGAAAGAGGAGCCGGAAGTGGGGCGCGCGAGGTCCAAGGGCACGAGGGAAGTGGCGGGCGGGGACCGAGGGGGGCGTGCAGGTAGCGGACAGGCCGAGTTTCGCCGGCATGGCCGAGGCCAGGAAGCGCCGGGAGCTCCTTCCCCTGATCTACCA
>gene=hg18_chr5_149717201_149717601_+; species=SPECIES_4; score=4.16551; 
GCGCGCCTAGCTAACACGCCCCCCGCCAATGGGATGTCTCGCTGCTCTCAAGTCTCCGCCCCTTTAGGTCACTCCAGATGAGACTACATTTCCCGGCGCGCCGTGCGGCAGGCGAAAGAGGAGCCGGAAATGGGGCGCGCGAGGTCTAAGGGCACGCGGGAAGTGGCGGGCGGGGACTGAGGGGGGCGTGCAGGTAGGTAACCGGCTGAGGGTCGCCGGCATGGCCGAGGCTAGGAAGCGGCGGGAGCTGCTTCCCTTGATCTACCA
>gene=hg18_chr20_18495843_18496243_+; species=SPECIES_0; score=16.3543; 
CACGTGGTAAAAAGTATCGCACGCCCACAGTTCTACACCAGTCCGCACCGAGCGACTTCCGGGCCAGAGGCCCCAAGGTGCATCGGGGCAGAGCCGGAAGCGGGAAGGCGGCTCCTTAATGGTTCCGGCGGCAGGGCCCTCACCGGAAGTCCCGCCTCTGCCGGGGCCTGAGAATCGAGGCTCGCTGCGTACCCATGTATCGAAATGAGTTACGGCTGGTACCGGCGGATGTCGGTGGTCTACGGGATCGGCACCTGGTCT
>gene=hg18_chr20_18495843_18496243_+; species=SPECIES_1; score=16.3543; 
CACGTGGTAAGAAGTATCGCACGCCCACAGCTCTGCATCAGTCCGCACCGAACAACTTCCGAACCACAGGCCCCAAGATGCATCGGGGCAGAGCCGGAAGCGGGAAGGCGGCTCCCTGATGGTTCCGGCGGCAGGGCCCTCACCGGAAGTCGAGCCTCCGCCGGGGCCTGAGAATCGAGGCTCGCCGCGTACCCATGTATAAAAGAGAGTTACGGCTGGTACCGGCGGATGTCGGTAGTCTACGGGATCGGCGCCTGGTCT
>gene=hg18_chr20_18495843_18496243_+; species=SPECIES_2; score=16.3543; 
CACATGGAAGGCAAGGTCGTGGGTTCAAAAGACGGCGGGGCCCCACACCGTGGGAGGTCCGTACTACACGCCCCAGGATGCATCGGGGCAACGCCGGAAGCGGCAAGGCGGCTCTTCATTGGAGGCGGCGGCGGTGCGCAGACCGGAAGGCCCGCCTTCACCCGAGACTGAGGAGTGTGGCTCGCGGCGGTGTCATGCGGCCGGCGCAAGCTTCGTTGGTACCGGCGGATGTCAGTCGTTTACGGACTGGGCGCCTGGACC
>gene=hg18_chr20_18495843_18496243_+; species=SPECIES_3; score=16.3543; 
CACGTGGTATGCGAGTCTGTGGGTACTCAGCACGGCCGAATCCCACACCGCGCGACTTCGGGACTACACGCCCCAGGATGCACCCGGGCGGAGCAGGAAGCGGCGAGTCGGCTCTCCATTGGGGGCGGCGGCCGGGGGCCGGCCGGAAGTCCCGCCCCCGCCCGGACCTCTGGGCTGGCGCTCGCGGCCGGGTGATGCGCGCGGACCAGGCTCCTTTGGTACCGGCGGATGTCCGGGCTCTACGCGGTGGGAGCCTGGACC
>gene=hg18_chr20_18495843_18496243_+; species=SPECIES_4; score=16.3543; 
CACGTGGTATGCAAGGTCATCCGTCCGCAGCACGGCAACAGTCCACACTGCGCGACTTCAGGACTACACGCCCCAGGATGCATCGGGGCAGCGCAGGCTGCGTGGGGCCGATTCCCCATTGGCGGCGGCGGCGGCGCGCCGACCGGAAGGCCCGCCGCCGCCCGGGGCTGAGAATCGAGGCTCCCGGCGGCGCCATGCGTCCGGAGCAGGCGCCTTTGGTACCGGCGCATGTCCGTAGTCTATGCATTGGGCGCCTGGACC
>gene=hg18_chr1_6562454_6562854_+; species=SPECIES_0; score=4.15794; 
TCCGAGGCGGGCCCAGCGCCAAAAGAACAGGCGAGGCGTCGTCCCCGCATCCCATTGGCCGTTCTCTGCGGGGCCCCGCCCTCGGGGCCGGAGCTAAAGCTCTACGCTTCCGAGGCGCACCTCCTGGCCTGCACGCTTTGACGTCACGTCCGGCGCGGAGACGGTGGAGTCTCCGCACTGTCGCGGGGTACGCATAGCCGGGCACTAGGTTCGTGGGCTGTGGAGGCGACGGAGCAGGGGGCCAGTGGGGCCAGCTCAGGGAGGACCTGCCTGGGTGAGGAGGGCGGGGGTG
>gene=hg18_chr1_6562454_6562854_+; species=SPECIES_1; score=4.15794; 
CCCGAGGCGGGCCCAGCGCCAAAAGAACAGGCGTGGCCTCATCCCCTCATCCCATTGGCCGTTCTCTGCGGGGCCCCGCCTTCGGGGCCGGAGCTAAAGATCTACGCTTCCGAGGCGCCCCTCCTGGCCGGCACGCTCTGACGTCACGTCCGGCGCGGAGACGGCTGCGTCTCCGCACGGTCGCGGGGCACGCATAGCCGGGCAGTTGGTTCGTGGGCTGTGGAGGCGACGGAGCCGGGGGCTGGTGGGGCCAGCTCAGGGAGGACCTGCCTGGGTGAGGAGGGCAGAGGTG
>gene=hg18_chr1_6562454_6562854_+; species=SPECIES_2; score=4.15794; 
CCAGAGGCGGTCCCAGGGGCGGGGGAACTGGATTGGTTCCGCCTCTCCATCCCATTGGCTGCTATCTATGTGGTACCGCCTCCAGGGCCGGAGGTAAAGGCCTGCGCCCCCGAGGCGTCCGCCCAGGCCGGCGCGCCCTGACGTCACGTCCGGCGCGGCGACGGCGGCGTCTCTGCACTTTCGCCGGGCACGTACGGCCGGGGAGTTGGTCAGTGGGTTGTGGGGGCTATCTGGCTCGGGGCTGGAGGGGTAGGCGTAGGGAGCATGGGCCAGGGTGAGGAGGTCGGGGACG
>gene=hg18_chr1_6562454_6562854_+; species=SPECIES_3; score=4.15794; 
ATCGAGCCGAGCCAACCGCCGAGCGCCCCGGCCTGGACCCCTCTCCCCATTCCATTGGCCGTTCTCTGCCTGGCCACGCCCTCGAGGGCGGAGCCAAAGCCCGGCACCTCCCAGGCTTTCGCCCCTTCCGGCGCGCCCTGACGTCACGTCCGGCGCGGAGACGGCTGCGTCTCCGTACGGTCGCGGGGCACGTACGGCCGGGCAGTTGAGCAGGGGGCTGTGGCGACGACGAGGTCCAGGGTCGGTGGGGCCGGCACCGGGAGCACAGGCCCGGGTGAGGAGGCCGGCGGCG
>gene=hg18_chr1_6562454_6562854_+; species=SPECIES_4; score=4.15794; 
TCTGAGGCGGGTCCGGCGGCCAGAGAACCGGCGTGGCCACGCCTAGGCATCCCATTGGCCGTTCTCTGCGTGGTCCCGTCCCCTGGGCCGGAGCTAAAGTCCTGCGCCTCCGAGGCGCTCACCCCGGCCGGCGCGCCCTGACGTCATGTCCGGCGCGGCGACGGCGCCGTCTCCGTACGGCCGCCGGGCACGTACGGCCGGGCAGTTGGTCCGTGGGCTGTGGAGGCAACGCTTCCTGCTCCCGGTGCGGTCGGCGTAAGGAGGACTGGCCTGGGTGAGGAGGTGAGGGGCG
>gene=hg18_chr14_100198933_100199333_+; species=SPECIES_0; score=1.32487; 
GGGGAACAGCAAGAGTGTTGAGGACCCAGACTCAGGGTGATGGGGAAGCTTATTAGTGAGACACAGGAAGTGGCTCCAGTGGTGGCCTCTTCCGGTGTACACAGCAGGAAGCTGTGCTCTTCCTGATGGACGTCAGTCTGGAGTGGGGCCAAGACCAGGAGAG
>gene=hg18_chr14_100198933_100199333_+; species=SPECIES_1; score=1.32487; 
GGGGAACAGCAAGAGAGTTAAGGACCCAGACTCAGGGTGATGGGGAAGCTTATCAGTGAGACACAGGAAGTGGCTCCAGTGGTAGCCTCTTCCGGTGTACAAGGCAGGAAGCTGTGCTCTTCCTGCTGGATGTCAGTCTGGAGTGGGGCCAAGACCAGGAGAG
>gene=hg18_chr14_100198933_100199333_+; species=SPECIES_2; score=1.32487; 
GGGGATGGGGGAGAGAATTGAGACTTCAAACTCAGGGCCACAGGTAGCTCTGTCAGCATGACACAGGAATTGGTTCCATTGATGGAGACTTTGGGAGTACACTGCAGGAAGCTGTTCGGCTCCTACTGGGGGCTGGCCTGGTATGGGACCAAAGCCAGGAGAG
>gene=hg18_chr14_100198933_100199333_+; species=SPECIES_3; score=1.32487; 
GGGGAGCAGGAAGAGAATTGAGGCTCCAGACTCAAGGTCGCAGGGAGGGTTGTTGGCGTGACAGAGGTAGTGGCCCCAGAGGTGGCCCCTTTGGGGGTAGAGGGCAGGAAGCAGCTCTCTTCCTTCTGGGGGGTGGCCTGTACCTTGCCCCACTCCTGCAGAG
>gene=hg18_chr14_100198933_100199333_+; species=SPECIES_4; score=1.32487; 
GGGGAACAGCAAGAGAGTGGAGCCACCAAACTCAGGGTCACAGGGAGGTCTGCTGGTGTGACACAGGAAGTGGCCCCAGCGCCGGGCCTTTTCGGGGTACGTGACGGGAAGCTGCTGTCTTCCTGCTGGGGGCCGGTCTGGAGCGGAGCCAAGGCCAGGAGAG
>gene=hg18_chr11_116703506_116703906_+; species=SPECIES_0; score=4.31547; 
ATTCCCATTATCTATCTTAAACTACACTCCCATCGTGCAACGGAAAACGGACAGAGCTCCTGCGTGCACGAAGGGACTTCGAGCCAATCCATTGTCACGCTCTCAGCCGGCGACCTATTGGCTCCTGCTGGAGGCGGGACTCCCGGTTGCTAGGCGTACCTTTTCCGGAAGTGTTTGTTGCGCGCTGCAGGGCAACACCCCGGCGTCCCTGGAAGCGGGAGCGGGGGTGGCGTTGGGGG
>gene=hg18_chr11_116703506_116703906_+; species=SPECIES_1; score=4.31547; 
ATTCCCATTATCTATCTTAAACTACACTCCCATCGTGCAACGGAAAACGGACAGAGCTCCTGCGTGCCCCAAGGGACTTCGAGCCAATCCATTGTCAGGCTCTCAGCCGGCGACCTATTGGCTCCGGTTGGAGGCGGGACTCTCGGTTGCTAGGCGTACCTCTTCCGGAAGTGTTTGTTGCGCGCTGCAGGGCAACATCCCGGCGTCCCTGGAAGCGGGAGCGGGGGTGGCGTTGGGGG
>gene=hg18_chr11_116703506_116703906_+; species=SPECIES_2; score=4.31547; 
AACCCCGTCTAGTATATTGGACTACACTCCCATCGTACAACGGGAAACGTTCAGAACGCCGCCGTGATCGACGGGACCTTTAACCAATCTGATGCCAGGCTCTCATTCAGCGACCTATTGACTCCAGGTAGAGGCGGTACCCTCAGTTGCTAGGCTTACCCTTTCCGGAAGTGGTTGTTGGCCGCTGCAGGGCAACACCCCGGCGTCCCTGGAAGCGGGAGCCGGGGTGGTGCTGGGGA
>gene=hg18_chr11_116703506_116703906_+; species=SPECIES_3; score=4.31547; 
CTCCGCATCAACTATCTTGGACTACACTCCCATCGTGCAACGGGAAACGTGCATCACTCCTCCGTGACCGACGGGACCTCTAACCAATCCAGAGCCAGGCTCTCGTTCAGCGACCTATAGGCTCCGTGCAGAGGCGGGACTCTCCGTTGCTAGGTTTGGACTTTCCGGAAGTGGTTGTAGGCCGCTGCAGGGCAACACCCCGGCGTCCCTGGAAGCGGGAGCCGGGGTGGTGCTGGGGG
>gene=hg18_chr11_116703506_116703906_+; species=SPECIES_4; score=4.31547; 
ACCTCCATCAACTATCTTGGACTACAATCCCATAGTGCAACGGGAAACGTGCCGAACTCCTCCGTGATCGACGGGACCTCTAACCAATCCAATGCCAGATTCTCATTCAGCGACCTATTGACTCCGGGTAGAGGCGGGACTCTCAGTTGCTAGGTTTACCCTTTCCGGAAGTGGTTGTTGGCCGCTGCAGGGCAACACCCCGGCGTCCCTGGAAGCGGGAGCCGGGGTGGTGCTGGGGA
>gene=hg18_chr5_72829801_72830201_+; species=SPECIES_0; score=8.96452; 
CAGTCTCTAGTCCCGGCAGCCGCTGGAGCAGGGGAGGGAGGATTCGCGCGGCGAGGAACCGAGTTCGCGGCAAGTCAGTTTCCTGACTCAAGTGGCCTTGTGTCACTTCCGGCCTTTAGCTGCCATCTTGCGTCCCCGCGTGTGTGCGCCTAATCTCAGGTGGTCCACCCGAGACCCCTTGAGCACCAACCCTAGTCCCCCGCGCGGCCCCTTATTCGCTCCGACAAGGTACAAAAAG
>gene=hg18_chr5_72829801_72830201_+; species=SPECIES_1; score=8.96452; 
CAGTCCCTGCTCCCGGCAGCCGCTGGAGGAGGGGAGGGACTGTCCGCGCTGCGAAGAACTGCGCTCGCGGCAAGTCAGTTTCCTGACTCAAGTGGCCTTGTGTCACTTCCGGCCTTTAGCTGCCATCTTGCGTCCCCGCGTGTGTGCGCCTAATCTCAGCTGGTCCACCCGAGACCCCTTGAGCACCAACCCTAGTCCCCCGCGCGGCCCCTTATTCGCTCCGACAAGGTACAAAAAG
>gene=hg18_chr5_72829801_72830201_+; species=SPECIES_2; score=8.96452; 
CAGTCTCTGCTACCTGCCATTGCTGGACGAGGGAAGGGGGAGTCCGCGCGGCCAGGCACTGAGCGCTCGCAAAGTCCGTTTCCTGACTTAAGTGGCGTTGCGTCACTTCCGGCCTCTAGCTGCCATCTTGCGTCCCCGCGTGTGTGCGCCTAACCTCAGCTGGTCTGCCCGAGACCACCTGAGCGCCAACCCTAGTCCCCCGCGCGGCCCCATTTCCGCTCCAACAAGGTACAAAAAG
>gene=hg18_chr5_72829801_72830201_+; species=SPECIES_3; score=8.96452; 
TAATTATTGTTCTCTTTTTTTCCTTGAAAAAAGAAGATTTAGGACATAATGGGAAAAACTGGATGTGAGGCATATGGATCTCTGTACTCAATTTGTCTAAAAACTGTTCTAGCCTCTAGCTGCCATCTTGCGTCCCCACGTGTGTGCGCCTAACCTCAGCTGGTCCGCCCGAGACCCCCCGAGCGCCAACCCTAGTCCCCCACGCGGTCCCATTTGCACTCCATCAAGATAAAGAAAC
>gene=hg18_chr5_72829801_72830201_+; species=SPECIES_4; score=8.96452; 
CAGTCCGAGCCCGCGGCCGTCCCTCGGCGAACGCAGCCAGTGGCCGCGCGGCGAGGCGCCGGGCTCGCGAGAAGCGCGTTTCCTGACATAAGTGGCGCTGCGTCACTTCCGGCCTCTAGCTGCCATCTTGCGTCCCCGCGTGTGTGCGCCTAACCTCAGCTGGTCTGCCCGAGACCCCCTGAGCGCCAGCCCTAGTCCCCCGCGCGGCCCCATTTCCGCTCCAACAAGGTACAAAAAG
>gene=hg18_chr1_159275204_159275604_+; species=SPECIES_0; score=3.98479; 
ACCAAGAGAACCGGGCCCCAGGAATCCGAGGTACCTCCAGCCATGGTGCGCGTAGCAACCGCGAGCCCTGGCCCCCAACACTCCCGTTCCCTCCCTGAGACCGGATCCGGAAGCAAGGGCACCGCACCTGTTCGCGGCGCCCTAACCCCCCTAACATTCTCTATTGGGCCAAGACACACCGGCCCAGGGACTCCGGGTAAT
>gene=hg18_chr1_159275204_159275604_+; species=SPECIES_1; score=3.98479; 
GCCAAGAGGACCGGGTCCCAGGCATCCGAGGTACCTCCAGCCATGGTGCGCGCAGCAACTGCGAGCCCCGGCCCCCAGCACTCCCACTCGCTCCCTGAGACCGGATCCGGAAGCGAGGGCACCGCACCTGTTCACGGCGCCCTAGTCTCCCTAACATTCTCTAGTGGGCCAAGACAGACCGGCCCAGGGTCTCCGGGTAAT
>gene=hg18_chr1_159275204_159275604_+; species=SPECIES_2; score=3.98479; 
GCCACTTGGCCTAGATCCCAGGTCTCCGTGGTACCTCCAGCCATGGTGCGCACAGCAAATGTGAGTTCAGGAACGTGGCCCTGGCCCACCCCCTCTGTGTGTTTAACTTTAAATTATTTTATATAAAAATTTTGTATTACAGTTTTATTTTTATGGCTGCACTGTCTTCTTGTGCACACGAGCTCTAGAAGAACTACTCTT
>gene=hg18_chr1_159275204_159275604_+; species=SPECIES_3; score=3.98479; 
GCCGCGAGGACAGGGGCCCCGGGCCCCGAGGTACCTCCAGCCATGGTGCGCGCCGCGACGGCGAGCCCGGGGCCCCAGCACTCGCCCGCCCTCCCCGGGACCGGAACCGGAAGCGAAGGCCCCGCACCTGTTCGCGGGGCCTGAGCCATCTAGCGATTGCCCAGCGGGCGGGGGCACACGGGCCCTGGGACCCCTGGGACC
>gene=hg18_chr1_159275204_159275604_+; species=SPECIES_4; score=3.98479; 
GCCACTAGGACAGGGCCCCAGGTCTCCGAGGTACCTCCAGCCATGGTGCGCGCCGCGATTGCGAGCCCCGGCCCCCAGCACTCTCCCGCCCTCCCCGAGACCGGAACCGGAAGAAAAGGCACCGCACCTGTTAGAGGTGCACTAGCCATCTCGCGGTTGCCGGGTGGGCGGGCGTACATTGGCCCAGGCACGTAGAGTAAC
>gene=hg18_chr4_57028299_57028699_+; species=SPECIES_0; score=7.99316; 
GCCAACTCAAGTGAGGTGTATCAACTCTATCCGCACAAATTTCTTGCCACGAAGCAAAGATTATGATCTCTGATGCTGCTTAGGGCTGAAGACACTCCCAACGCTTAGCAATCATCGACTTCCTCCTCCTCTTGCTGCCTCGGAGATCCTGTTCCGGGGCAGAGGTCTCCCCGCCTCTCCTCCAAGATGGCGAGCGGCGGCAGCGGGGGGGTGTCAGTACCTGCGCTGTGGAGTGAAGTGAACCGGTATGGCCAGAACGGCGACTTCACGCGCGC
>gene=hg18_chr4_57028299_57028699_+; species=SPECIES_1; score=7.99316; 
GCCAACTCAAGTGAGGTGCATCAACTCTATCCGTGCAAATTTCTTGCCACGAAGCAAAGATTACGGTCTCTGATGCTGCTCAGAGTTGAAGACGCTCCCAACGCTTAGCAATCATCAACTTCCTCCTCCTCTTGCAGCCTTAGAGATCCTCTTCCGGGGCAGAGGTCGCCCCGCCTCTCCTCCAAGATGGCGAGTAGCGGCAGTGGGGGGGTGTCAGTGCCTGCGCTGTGGAGTGAAGTGAACCGGTATGGCCAGAACGGCGACTTCACGCGCGC
>gene=hg18_chr4_57028299_57028699_+; species=SPECIES_2; score=7.99316; 
ACCCGCTCATATAAGGTGTACCAACTCTATCTCCGCAAATTTCTAGCTACAAAACTAAGATCGTTGTCTTCAACGCTGCTCCAGGATGGGGACGCTTCGGACGCTTAGCAGCCACCGGCTTCCGTCTTTGCTTGCCACCTCCGAGATCCTCTTCCGGGGCAGAGGTCGGCTCTCCTCTCCTCCAAGATGGCGAGCGGCGGCAGTGGGGGGGTTTCGGTGCCTGCGCTTTGGAGTGAAGTGAACCGTTATGGCCAGAACGGTGACTTCACGCGCGC
>gene=hg18_chr4_57028299_57028699_+; species=SPECIES_3; score=7.99316; 
ATCGGCTGGGGTAAGACGTATCGCCTCTATCCATGCAAACTTCGAGGAAAGAAACTAAGACCGCAAGCTCCGACACCATTGAGGGACGAGGGCGCTTCCGACGCTTAGCAACCACGGGCTTCCTCCGCCGCTGGCCGCCGCCGGGATCCTCTTCCGGGGCAGAGGTCGTCCCGCCTCTCCTCCAAGATGGCGAGCGGCGGCAGCGGGGGGGTGTCGGTGCCTGCGCTCTGGAGTGAAGTGAACCGTTATGGCCAGAACGGCGACTTCACGCGCGC
>gene=hg18_chr4_57028299_57028699_+; species=SPECIES_4; score=7.99316; 
ACTGGCTCAGGACAGGAGTAGCGACTCTATCCACGCAAAGTTCTAGCTACGCAGCTAAGATTATGGTCTCCAACACTGCTCCGGGATAAGGACGCTTCCAACAGCAAGCAACCGCCGGCCTCCTCCTCCGCTAGCCGCCTCCGAGATCCTCTTCCGGGGTAGAGGTCGCCCCGCCTCTCCTCCAAGATGGCGAGCGGCGGCACTGGGGGGGTTTCGGTGCCAGCGCTCTGGAGTGAAGTGAACCGTTACGGCCAGAATGGCGACTTCACGCGCGC
>gene=hg18_chr18_65287611_65288011_+; species=SPECIES_0; score=0.939902; 
TTTTTTGTGGTTTTTAGAAAACTCGTATGATCTATAACCTTCGCCGGGAGTGATCTGCCGCCACTAGGGCGCAGCAGATAGCTCAGGGGAGACTGACGTCATCTACTTACTCATCATCTGCCGGAAATCACAAACATCATGGTTCCCTGCGTGCTCATCTCAGGCTTGGTGCTGCTAGCCTACTTCCTGCCGGCTGCCTCACGAGCCTGGGCCGGGATCGCTGCGGGGGATAACTCGTGGCCAAGAACATGAGAGGGCGGACAGAG
>gene=hg18_chr18_65287611_65288011_+; species=SPECIES_1; score=0.939902; 
GTGTGTGTGGTTTTCAGAAAACTCGTATAATCTTTAACTTTCCCCGGGGGTGATCGGCCGCCACCAAAGCGCAGCAGATAGCCCAGGGGAGACTGACGTCATCTACTTGCTCACCATCCGCCGGAAGTCACAAACATCATGGTTCCGTGCGTGCTCATCTGGGGCCTGGTGCTGCTCGCCTACTTCCTGCAGGCTGCCTTGCGAGTCTGGGCCCGGATCCCTGCGGGGGATAACTCGTGGCCGAAAATACAAGAGGGCGGACATAG
>gene=hg18_chr18_65287611_65288011_+; species=SPECIES_2; score=0.939902; 
CCGCGCCCGTCCTGCAGAGAACGCGAGTGGGCCATCGACTTGTCCCGGGGTGATCCGCCGCCACGACGACTCTGCGGGTGGCCCAGGGGAAACTGACGTCATCTACTCGCTCATTATTCGCCGGAAGTTATTAACATCATCGTGCCCTGCGTGCTCATCTCGGGCCTGGTGCTGCTCGCCTACTTCCTGCCCGCTATGGAGCGACCCCAAACCCGGGCCCCTCCGGGGCGGTCCTACCAGGCACTCCCTCCAGCCGGCGGCCAGAA
>gene=hg18_chr18_65287611_65288011_+; species=SPECIES_3; score=0.939902; 
CACCCCTCGCCCCGCAGAGAACGCGAGTGGGCCATCGACTTGCCCCGGGCTGATCCGTCGCCCCAACGCCTCCGCTGGGGACCCGGGGGTCGTCGACATCATCTACACGCTCATCATCCGCCGGAAGTCATCAACATCATCGTGCCCTGCGTGCTCATCTCGGGCCTGGTGCTGCTCGCCTACTTCCTGCCCGCTAAGGGGCGACCCTGAGCCCGGCTCGCTGCGGGGCGGCTCTACCGGGCGCTCCCTCCAGCCGGCGGCCAGAA
>gene=hg18_chr18_65287611_65288011_+; species=SPECIES_4; score=0.939902; 
CCGTGCCCATCCTGCAGAGAACGCGAGTGGGCCATAGACTTGCCCCGGGGTGATCCGCCGCTACTACGGGGCCGCTGACGGCCCGGGGGACACTGACGTCATCTACACGCTCATCATTCGCCGGAAGTTATTAACATCATCGTGCCCTGCGTGCTCATCTCGGGCCTAGTGCTGCTCGCCTACTTCCTGCCGGCTACGGAACGACCCTAACCCCGGCTCACTCCGGGGCGGCTCTACCGGGCGCTCCCTCCAGCTGGCGGCCAGAA
>gene=hg18_chr22_34217756_34218156_+; species=SPECIES_0; score=6.53885; 
GTGCTCTGCCCGGTTGCTCCCTGCCCCGGTGTGCCCCTGCCCCAGATGTTCCCCTGCCCCGTGTGCTCCCTCCCCGGTGTGCCGCCCCGGGTGCTCCTGCCCCAGAGTGTCCCTGC
>gene=hg18_chr22_34217756_34218156_+; species=SPECIES_1; score=6.53885; 
GTGCTCTGTCCAGTTGCTCCCTGCCCCAGTGTGCCCCTGCCCCAGATGTCCACCTCCTCCGTATGCTCCCTCCCCATTGTGCTGCCTCAGGTGCTCCTGCCCCAGAGTGTCCCTGC
>gene=hg18_chr22_34217756_34218156_+; species=SPECIES_2; score=6.53885; 
ACACCCTGCTCAGGCGCACCCTTCCTCCGTGCGCCCCTGCTCCGGGCGCGCCCCTCCTCCGGGTACACCCCCCTCTGGGCGCCGCTCTGAGTGCAGCTCCTCCGGAGTACCCCTAC
>gene=hg18_chr22_34217756_34218156_+; species=SPECIES_3; score=6.53885; 
GCTCCCTGTCCGGCTGCTCCCCGTCCCAGTGTGTCCCTCACCCGGCCTGTCCCTTGTCCTGCTGGCTCCCTGTCCTGTGTGCCGACTCGGGTGCTCCTCATCCTGAGTGTCCCTGC
>gene=hg18_chr22_34217756_34218156_+; species=SPECIES_4; score=6.53885; 
CCTCCCTGCCCAGGTGTTCCCTGTCCCAGGATGCCCCTGCCCCAGATGTTCTCCTGCCCCGGATCCTCCCTCCCCAGTGCTCCGCCCCAGATGTTCCTGCCCCAGGATGTCCCTGT
>gene=hg18_chr14_55731677_55732077_+; species=SPECIES_0; score=1.13247; 
TGTGGCTCAGTCTCCTGTTTACTTGTCATATTGTGTCTTTGCTTCTCACCATTTTGCATTCTCATTTTCTAGTAGGGCGTGGGCATGAGAGACTAGAGCAGAGCTTCCCTTCCGTGAGCAGCCCTGGGTGGTCCTACCCCCTCCCCTCACAGCTGGTTTGAGGCTGAAGCAGCTTTCCACTGCATCTGTCCACCGAGGCAGTTCTGAAGCTAGTTGGGCCTTTTAATGGCCGTAAAACAGAATTGCTGTGTGGAAGGCCTTT
>gene=hg18_chr14_55731677_55732077_+; species=SPECIES_1; score=1.13247; 
CGTGGCTCAGTCTCCTGTTTACTTGTCATGTTGTGTCTTTGCTTCTCGCTGTTTTGCATTCTCATTTTCTAGCAGGGCGTGGGCATGAGAGACTAGAGCGGAGCTTCCCTTCCTCCAGCAGTCCTGGGCGGTCCTACCCGCTCCCCTCACAGCTGGTTTGAGGCTGAAGCAGCTTTCCACAGCATCTGTTGACCGAGGCAGTTCTGAAGCTAGTTGGGCCTTTTAATGGCCGTAAAACAGAATTGCTGTGTGGAAGGCCTTT
>gene=hg18_chr14_55731677_55732077_+; species=SPECIES_2; score=1.13247; 
TGTGGCTCAGCATACTGTTTACTTATAATATTGTGTCTTTGCTTCTTACCATTTCACATTCTGGTTTTCTTGGAGGGGCAGAGAGACAGACCCTAGAGCTGGGCTACCCCTCCACCAGCCCTCCTGAGATGTCGTCCATTCTCACCTCGCAGCTGGTTTGAGGCTGAAGCCATTTTCAACAGCATCTGTTCACTAAGGCAGTTCTGAAGCTGGTTGGGCATTTTAATGGCCATAAAACAGAATTACTGTGTGAGAGACCTTT
>gene=hg18_chr14_55731677_55732077_+; species=SPECIES_3; score=1.13247; 
CCCGGCTAAGTCTCCTGTTCAGTCTTCACACTGTGTCTTTGTTTCTTACCATTTCACAGTCTTGTTTTCTAGTAGGGCTTGGTGATCCAACACTAGAGTTGTGCTTTCCATCCACTAGTATTCCTGAGGTGTCATCCATTCTCCCCTCACAGCTGGTTTGAGGCCGAAGCAGTTTTCAAAAGCATCTGTTCACTAAGGAAGCTCTGAAGCTAGTCGGGCATTTTAATGGCCATAAAACAGAATTACTGTGTGAAAGACCTTT
>gene=hg18_chr14_55731677_55732077_+; species=SPECIES_4; score=1.13247; 
TGGGGCTCACTCTGCTATTGACTTATAATGTTGTGTCTTTGCTTCTTACCATTGCACATCCTCGTTTTCTAGTAGGACCTGGGGGTGAGACACTGGAGCTGTCCTTCCCTTCCGCGGGCACTCATGGGAGGCCATCCGTTTTCGCCTCACAGCTGCTTTGAGGTGGAAGCAGGTTTCAACAGCATCTGTTCATTAAGGCAGTTCTGAAGCTAGTTGGGCATTTTAGTGGCCATAAAACAGAATTATTGTGTGAAAGACCTTT
>gene=hg18_chr1_45051933_45052333_+; species=SPECIES_0; score=11.3682; 
ACCCTGCCCCGGGAGCATCACCGCTTTCTGGACCTGTCCTTCAAATGATCAACGCCGGGACTCGCAGGGAGCCCTCGCCAAACTACAGCTCCCGAAGTGCTCGGCGTTCGGAGCGGGCTTCCGTTCCCAGCGTGCCCAGTCGGGGCCGGAAGAACCGTTGTCTGCGCAGCCCGTGGGCGGGGCTGGGCCTAAAGA
>gene=hg18_chr1_45051933_45052333_+; species=SPECIES_1; score=11.3682; 
ACCCTGCCCCGGGAGCATCACCGCTTTCTGGACCTGTCCTTTAAATGATCAACGTCGGGACTCACGGGGAGCCTTGGCCAAACTACAGCTCCCGAAGTGCTCGGCGTTCGGAGCGGGCTTCCGTTCCCAGCGTGCCCAGTCGGGGCCGGAAGAACCGTTGTCTGCGCAGCCTGTGGGCGGGGCTGGACCTAAAGA
>gene=hg18_chr1_45051933_45052333_+; species=SPECIES_2; score=11.3682; 
ACTCTGCCCCGGGAGCATCATCGCTTTTTGGATCTGCCCTTTAAGTGACCAGTGCCATGACTTGCGAAGCATTCTGCTTAAACTGCACCTCCCAACACGCTCGGCGCTCAAAGCGGGCTTCCGCTCCCAGAATGCTTCGCCGGGGCGGGAAGGACCAGTGTGTGCGCAGGCCGTGGGCGAGCCTTGGCTCAAACA
>gene=hg18_chr1_45051933_45052333_+; species=SPECIES_3; score=11.3682; 
ACCCTGCCCCGGGAGCACCACGGCTTTCTGGATCTGCCCCTTAAGTGACCAAGGCCGCGATTCGCGGGGAATTCTGGCCAAACTACAGCTCCCAACATGCCCGGCGCTCAGAGGGGGCTTCCGCCCCCAGCATGCCCTGCGGGGGCGGGAAGAACGGCTGTCGGCCCAGTGCGGGGGCGGGGCGGGGCCCAAAGC
>gene=hg18_chr1_45051933_45052333_+; species=SPECIES_4; score=11.3682; 
ACCCTGCCCCGGGAGCATCACCGCTTTTTGGATCTGCCCTTTAAGTGACCAAGGCCGCGACTTGCCGGGAACTCTGGCCAAACTACAGCTCCCGACAAGCTCGGCGCTCGGAGCGGGCTTTTGCTCCCAGCATGCCCTGCGGGGGCCGGCAGGACCGCTCTCTGCCCAGCGCGGGGGTGGGGCTGGGCCCAAAGT
>gene=hg18_chr7_72609338_72609738_+; species=SPECIES_0; score=1.13351; 
AGCCTGGAAGCAGCGGGGCCACTGCCGAAAGGGCGGGCCGGACGCCAGGAGCGGGCCGGAAGCCGGAACCCTCCGCGGCGCGGGCAGCAAGCAGGTGGGCGGGCCCGCGAGCCGGGAGGACCGCTGATTGGCCGCGGCCGGCGCGCCCTCTGACCTCACGCCGACGCCAGCGGCGCCCTCCTCCCGCCTTCTCGCACCCCCTCCCCCAGCGCCGGCCGGTCGGCTCCCACCTGACCCGC
>gene=hg18_chr7_72609338_72609738_+; species=SPECIES_1; score=1.13351; 
AGCTTGGAAGCAGCGGGGCCAAAACCGAAAGGGCGGGCCGGAGGCCAGGGGCGGGCCGGAAGCCGGCACCCTCCGCAGCGCGGACCGCAAGCAGGTGGGCGGGCCCGCGAACTGGGCGGCCCGCTGATTGGCCGCGGCCGGCGCGCCCTCTGACCCCACGCCGACGCCAGCGGCGCCCTCCTCCCGCCTTCTCGCGCCCCCTCCCCCAGCGCCGGCCGGTCGGCTCCCACCCGACTCGC
>gene=hg18_chr7_72609338_72609738_+; species=SPECIES_2; score=1.13351; 
AGTTCAGAAGCAAACGTTCTCAGGCAGCCCGCGCGGACCGCAAACCCCTAGAGGGCCGGAAGCCCGCACCCGCCGCGCCGCGTGCCGGGAGCAGGTGGGCGGGCCCGCGGGCCGGGAAGCCCTCTGATTGGTCGTGGCCGGCGCGCCCTCTGACCTCACGCCGACGCGAGCGGCTCCCTCCTCCCGCCTTCTCGCTCCCCCTCCCCCAGCGCCTGCCGGTCGGCTCCCACCCCGCCCGC
>gene=hg18_chr7_72609338_72609738_+; species=SPECIES_3; score=1.13351; 
AGCTCAGAGGCAAAGGCTCCGAGACCGCCGGCGCGGCGCGGAGGCCACGAGCGGGCCGGAAGCCCGCACCCTCCGAGACGCGGGCCCTCGGCAGGTGGGCGGGCCCGCGAGCCGGGCGACCCCCTGATTGGCGGCAGCCGGCGCGCCCTCTGACCTCACGCCGACGCGAGCTGCACCCTCCTCCCGCCTTCTCGCTCCCCCTCCCCCAGCGCCTGCCGGTCGGCGCCCACCCCGCCAGC
>gene=hg18_chr7_72609338_72609738_+; species=SPECIES_4; score=1.13351; 
AGTTCGGGAGCTAGGGATCAACGCCGGGATGGACGAAGCGCAGACCCCGGGCAGACCGAAACCCGGTGTCCTCCGCGGCGCGAGCCCGCGGCAGGTGGGCGGGCCCGCGAGCCGGGCGGCCCGCTGATTGGTCGCGGCCGGCACACCCTCTGACCTCACGTCGACGCGAGCTGCACCTTACTCCCGCGTTCTCGTGAAGAATTATTTTTAGCCGGTCGTTAAGCTGCCTCGATACCTAC
>gene=hg18_chr8_30072256_30072656_+; species=SPECIES_0; score=2.50884; 
CGGGGCGGCGGCGGCAAGCCTCGGCCGGCGGCGATCGCGGGAGGGCAGGGGGCACACGGCGCGTCCCCCGCGCCCCCGCGCGAGCCCGAGTCGCCGGCGGAAGTGCTGCGTCGCGCACTTCCGGGTGTTGTCTGGAGCGTCTTGGGTCTCCCGCGCCGCCTCGGTCGTGGAGCCAGGAGCGACGTCACCGCCATGGCAGGCATCAAAGGTGGGCCTGGG
>gene=hg18_chr8_30072256_30072656_+; species=SPECIES_1; score=2.50884; 
CGGGGCGGCGGCGGCAAGCCTCGGCCGGCGGCGATCGCCAGGGGGCAGGGGTCACATGGCGCGGCTTCCGCGCCCCCGCGCAAGCCGGAGCCGCCGGCGGAAGTGCTGCGTCGCGCACTTCCGGGTGTTGTCTGGAGCGTCTTGGGTCTCCTGCGCCGCCTCGGTCGTGGAGCCAGGAGCGACGTCACCGCCATGGCAGGCATCAAAGGTGGGCCTGGG
>gene=hg18_chr8_30072256_30072656_+; species=SPECIES_2; score=2.50884; 
CGAGACGGGGGCGGAAAGCCTTGGAGAGCGATAATCGCTGGGAGGAAGGGGCCATACCCCGCGCCCCCCGCGCCCCCGCGCGAGCGTGAGCCGCCGGCGGAAGTGCTGCGTCGCGCACTTCCGGGTGTTGTCTGGCGCGTCTACGGTCTCCAGCGCCGCCTCGGTCCCGGAGGCAGGAGCGACGTCACCACCATGGCCGGCATCAAAGGTGGGCCTGGG
>gene=hg18_chr8_30072256_30072656_+; species=SPECIES_3; score=2.50884; 
CGAGGCGACGCCGCCGAGCCGGGGAGGGCGGGGGGCGCGGGGAGGGATCGGCCGCACGGTGCGCGCCCCGCACCCCCGCGCGAGCGCGAGTCGCCGGCGGCCGTGTTGCGTCGCGCACTTCCGGGTGTTGTCTGGCGCGTCTCCCGTCTCCCGCGCCGCCTCGGTCCTGGAGCCAGGAGCGACGTCACCGCCATGGCCGGCATCAAAGGTGGGCCTGGG
>gene=hg18_chr8_30072256_30072656_+; species=SPECIES_4; score=2.50884; 
CGGGCCGGGGGCGGAAGGCCTCGCAGGGCGGCGGTCGCTGGGAGGCAGGGGTCGCACGGCGCGCCCCCCGCGCCCCCGCGCGATCGCGAGCCGCCGGCGGAAGTGCTGCGTCGCGCACTTCCGGGTGTTGTCTGCCGCGTCTCCGGTCTCCCGAGCCGACTCGGTCCTGGAGCCAGGAGCGACGTCAGCGCCATGGCCGACATCAAAGGTGGGCCGGGG
>gene=hg18_chr12_48343002_48343402_+; species=SPECIES_0; score=1.41799; 
TGAACCAGTGCCATGTTGGCCAGCCACACCCAAACTACAGAGAGACTCTGGGCTACGCAGTGAGAGCAGGCTCTGGCTGAAGCTGACTGACACCGGAGCTGCCTGAAGTTAGCTTCCTCTCTGGGGGCCAACAGGCCTCCCGTTTCCTGTCTGTCTGCTCTCCAGCTCCCCACCCCCTTCTCATTTCCTGTCTGAGTCTATACTGCTATTTCGGGATCTTGACACTTTGAGGAGAGGTTAAAGGGTGCTTAGGCAAGGCACAGAAACCAATACAA
>gene=hg18_chr12_48343002_48343402_+; species=SPECIES_1; score=1.41799; 
TGAACCAGCGCCATGTTGGCCAGCCACACCCAAGCTACGGAGAGACTCTGGGCTACGCAGTGAGAGCAGGCTCTGGCTGAAGCTGACTGACACCGGAGCTGCCTGAAGTTAGCTTCCTCTCTGGGGGCCAACAGGCCTCCCGTTTCCTGTCTGTCTGCTCTCCAGCTCCCCACCCCCTTCTCATTTCCTGTCTGAGTCTATACTGCTATTTCGGGATCTTGACACTTTGAGGAGAGGTTAAAGGGTGCTTAGGCAAGGCACAGAAACCAATACAA
>gene=hg18_chr12_48343002_48343402_+; species=SPECIES_2; score=1.41799; 
TGCACCAGCGCCATGTTGGATGGCCACACCCGGGCTGCAGAGAGAGGCCGGGCAGAGCGGAGAGAGCAAGCTCTGGCGGAGGCTGACTGACACCGGAGCTGCCTGAAGTTAGCTTCCTCTCTGGGGGCCGACAGGCCTCCCGTTTCCTGTCTGTCTGCTCTCCAGCTCCCCGCCCCCTTCTCATTTCCTGTCTGAGTCTCCACTGCTATTTTGGGATCTTGACACTTTGAGGAGATGTCAAAGGGCAACTCAGCGAGGCCGTGAAACCAACACAA
>gene=hg18_chr12_48343002_48343402_+; species=SPECIES_3; score=1.41799; 
TGCCCGGGCGCCATGTTTGCTGGCCACACCCGGGCTGCGGTGCGAGGCTGGGCTGGGCGGAGGGAGCAGCCGCTCGCGGAGGCTCACCGACACCGGAGCTGCCTGAAGTTAGCTTCCTCTCAGGGGGCCGACAGGCCTCCCGTTTCCTGTCTGTCTGCTCTCCAGCTCCCCTCCCCCTTCTCATTTCCTGTCTGAGTCTACACTGCTATTTTGGGATCTTGACACTTTGAGGAGAGGTTAAAGGGCAGTTCGGCAAGGCGGAGAGACCAATCCAC
>gene=hg18_chr12_48343002_48343402_+; species=SPECIES_4; score=1.41799; 
TGCAGCAGCGCCATGTTTGCCGGCCACACCCGGGCTACAGAGAGAGGCTGGGCCGGGCGGTGCGAGCAAGCTCTGGCTGGGGCTGACTGACACCAGAGCTGCCTGAAGTTAGCTTCCTCTCTGGGGGCCGACAGGCCTCCCGTTTCCTGTCTGTCTGCGCTCCAGCTCCCCACCCCCTTCTCATTTCCTGTCTGAGTCTACACTGCTATTTTGGGATCTTGACACTTTGAGGAGAGGTTAAAGGGCACTTAGGCAACTCGGAGAAACCAATACAA
>gene=hg18_chr19_15435558_15435958_+; species=SPECIES_0; score=1.55824; 
ACTGTTCCTTCCTCAGATGGACCCTCTGCCCCCCACTCCTCCCCAGGGGAGAGGGAACAGGGTAGCTGGGCCCAGCGGCTTCCTGCTGGGCTTTTGCACTCCCCACAACTTCCTGTGTCTGTATGGTTGATGCTCCGGAGGCAGACAAAACCCAAGCATCCGGCTTCCCAGCCAGGGTGGGGGAACCATGTACCTGGGGCCTCCGGGTCTGGCTCCGGCGGTGGGTTCTTATGCCTCCCCCAGAGG
>gene=hg18_chr19_15435558_15435958_+; species=SPECIES_1; score=1.55824; 
ACTGTTCCGTCCTCAGATGGACGCTCTGCCCCCTACTCCTCCCTAGGGGAGAGGGAACAGGGTAGCTGGGCCCAGCCACTTCCTGCTGGGCTTTCGCACTCCCCACAACTTCCTGTGTCTGTAGGGTTGATGCTCCGGAGGCAGACAAAACCCAAGCATCCGCCTTCCCAGCCAGGGTGGAGGAACCATGTACCTGGGGCCTCCGGCTCTGGCTCCGGTGGTGGGTTCTTATGCCTCCCCCAGAGG
>gene=hg18_chr19_15435558_15435958_+; species=SPECIES_2; score=1.55824; 
CCTGCCCCTTCCCCTGATGGACCCCCAGCTTCCTACTCCCACCCAGGGGAGAGGGAAGAGGGCAGCCGGGCCCAGCCACTTCCTGTTGGGCTTTTGCACTCCCCACAACTTCCTGTGTCTGTAAGGCTGATGCTCCGGAGGCAGACAAAACCCCTGCATCCGGCCTCCCAGCCTGGGTGGGGGAGCCATGTACCTGGGTTCTCCGGCTCTGAATCCAGCGGTGGGCTCTTGTTTTTCCCCCAGAGG
>gene=hg18_chr19_15435558_15435958_+; species=SPECIES_3; score=1.55824; 
CCTCTCCCTTCCCCAGATGGACCCCCAGCCTCCCACTCCCCCCCATGTGAGAGGGAAGAGGGCAGCTGGGCCCAGCCACTTCCTGTTGGGCTTCTGCACTCCCCACAACTTCCTGTGTCTGTAGAGCTGATGCTCCGGAGGCAGACATACGCCCAGCATCCGGCCTCCCAGCCTGGGTGGGGGAGCCATGTACCTGGGGCCTCTGGCTCTGGCTCCAGCGGCGGGCTCTTATGTTTTCCCCAGAGG
>gene=hg18_chr19_15435558_15435958_+; species=SPECIES_4; score=1.55824; 
TCTGCCCCTTCCGCAGCTGGATCCCCTGCTGCCCCCTCCCCCCCAGGGGAGAAGGAAGAGGGCAGCTGGGCCCCGCCACTTCCTGCTGGGCTTTCACACTCCCCACGACTTCCTGTGTCTGTAGGGCTGATGCTCCGGAGGCAGACAAAACCCAAGCATCCGGCGTCCCAGCCTGGGTGGGGGAGCCATGTACCTGGGGCCTCTGGCTCTGAGTCCTGCGGTGGGCTCTTCTGCCTCCCCCAGAGG
>gene=hg18_chrX_131179706_131180106_+; species=SPECIES_0; score=4.75453; 
CTTTCACACACCCGGAAGTGAGGTGCCCCAGTTCCCCGAGACTGGACGGGATCACTTCCGGTGGGGAAAGTCCCACCTCGGGGCGAGCCGGTGGCGTGGAGCCGGCCCTGCTGAGCGAGCCGCCGGGACGGTTTCGGTCGGACTCCGGCTTCGGGAACGGGCCTCTGGAAACCTC
>gene=hg18_chrX_131179706_131180106_+; species=SPECIES_1; score=4.75453; 
CTTTCACACACCCGGAAGTGAGGTGCCCCAGTTCCCCGAGACTGGACGGGATCACTTCCGGTGGGGAAAGTCCCACCTCGGGGCGAGCCGGTGGCTTGGAGCCGGCCCTGCTGAGCGCGCCGCCGGGACGGTTTCGGTCAGACTCCGGGCTCGGGAACAGGCCTCTGGGAACCTC
>gene=hg18_chrX_131179706_131180106_+; species=SPECIES_2; score=4.75453; 
CTTTCACACACCCGGAAGTGAGGTGCCCCAGTTCCCCGAGACTGGACAGGATCACTTCCGGTGGGGAAAGTCCCACCTTGGGGCGAGCCGGTGGCGTGGGGCCGGCCCTGCTGGGCGAGACGCGGGGACGGTTTCGGTCGGGCTACGGCCTTGGCAAAGGGCCTCTTGGGACCTC
>gene=hg18_chrX_131179706_131180106_+; species=SPECIES_3; score=4.75453; 
CTTTCACACACCCGGAAGTGAGGTGCCCCAGTTCCCCGAGACTGGCCGGGATCACTTCCGGTGGGGAAAGTCCCACCTCGGGGCGAGCCGGTGGCTTGGGGCCGGCCCTGCCGAGTGAGGCGCAGGGACGGTCTCGGTCCGGCCGCGGCCTTGGCAAAGGGCCTCAGAGAACCTC
>gene=hg18_chrX_131179706_131180106_+; species=SPECIES_4; score=4.75453; 
CCCTCTGACCTCTAGAATATAGGTGTCACAATTATCCGACTCCCGACGCGATGAAGCTCGGAGGGGGATGTTCCCCCTTGTGTTAACTCGTTGTATCCGGCCCATCTCTCTTGATCGAGTTGCTCGGGCGGCTTCGGTCGGCCGACGCCCTTGGCGGCAGGCCTTTTCGAGCCGT
>gene=hg18_chr7_99536140_99536540_+; species=SPECIES_0; score=5.93511; 
CACCCGATCCCAGCCCACTGCCGCCTTTCCCGGGCCCAGCGAAGCTCCGGATCCCAGGCACGCCCCCCCGGGCCGCAGCTCTCTCCGCGGCCGCCGCGCGGAAGGACACTGTTTACACGACACTCCCTCCAGCCTCCTCGCGCCACTTCCGCCCGGCTCCACTTCCGCTCGGAGGGCGGCCTCAAACGGCCAATCCCGGCGCGCAGCGGCCCCGGCCTGCCCGCCCCCGGGCCTACGCGCGCCTGGGGGAACTGGGAATGCCCAAAAGCGCGAAGGAAAGGGGC
>gene=hg18_chr7_99536140_99536540_+; species=SPECIES_1; score=5.93511; 
CACTCGATCCCAGCCCACTGCCGCCTTTCCCGGGCCCAGCGAAGCTCCGGATCCCAGGCACGCCCCCCCGGGTCGCAGCTCTCTCCGAGGCCGCCACGCGGAAGGACACTGTTTACACGACACTCCCTCCACCCGCGTCGCGCCACTTCCGCCCGGCTCCACTTCCGCTCGGAGGGCGGCCTCAAACGGCCAATCCCGGCACGCAGCGGCCCCGGCTTGCCCGCCCCCGGGCCTCCGCGCGCCTCGGGGAACTGGGAATATCCAAAAGCGCGGAGGGAAGGGGC
>gene=hg18_chr7_99536140_99536540_+; species=SPECIES_2; score=5.93511; 
CACCCTGCCCCACCCCACCACTTTATCCCTCGGCCTCCGCGAAACCCCCAATTCCAGGCACGCCCCCACCCTCGGTCGCTCTCTCCGAGGCCACCGCGCGGAAGGACACTGTTTACACGACACTCCCTCCAGTAGCGTCGCGCAACTTCCGCCCGCCTCCACTTCCGCTAGGAGGTGGACCTAATGCGGCCAATCCCCGCGCGCAGCGGCCCGGGGCCGCCCGCCCCCGGGCTTCGGCACGTCGGGGGTCGCTGGGAGTGCCTAAGCGCGCGGAGAAAAGGGGC
>gene=hg18_chr7_99536140_99536540_+; species=SPECIES_3; score=5.93511; 
CACTCCGTCCCACCCGACCACCTCCTTTCTCGGCCTCCGCGAAGCCCCCAGTTTCAGGCACGCCCCCACCCTGAGCAGCTCTTTCCGAGGCCGCGGCGCGGAAGGACACTGTTTACACGACACTCCCTCCAGCGACGTCGCGCAACTTCCGCCCGCCTTCACTTCCGCTTAGAGGTTGGCCTAAAATGGCCAATCCCGGCACTCAGCGGCCGGGGCCCGCCCGCCCCCGGGCTCCGGCGCGTCTCGGGGCGCTCCGAATGTCTAAGGGCGCGCAGGGAGGGGGC
>gene=hg18_chr7_99536140_99536540_+; species=SPECIES_4; score=5.93511; 
CACTCTGTCCCCCCCTACTATTGCCCTTCTGGGCCTCCGCTAAACCCCCAATTCGAGGCACGCCCCCACCCTCGGTAGCTCTCTCCGAGGCCGCCGCGCGGAAGGACACTGTTTACACGACACTCCCTCCAGCCTCGTCGCGCAACTTCCGCCCGCCTTCACTTCCGCTCGGAGGTTGGCCTAAAATGGCCAATCCTGGCGCGCAGCGGCCCGAGACTGCCCGCCCCCGGGCTTCGGCGCGTCTCGGGGCACTCGGAATGCCTAAGGGCGCGGGGGGAAGGGGC
>gene=hg18_chr19_53664064_53664464_+; species=SPECIES_0; score=0.986274; 
CAGAGGTGGCTGTACGCGGCTCCCTCCGCGCGACACTTTTCCGGGGCTTCTCATTGGAGAGCAAGCCTGTCAAGTGCTCTGTTGTTTCGGAGGCGGGGCCTGCTCCCTGCCTGCACTCCGATTGGCCCCGCGGGCCGTCTACCTCTGGCCGGACATACCTACACCGGCTTTTTGTACGACTGTTGGCCCTGGAGAACGATCCTTTGGTGGCGAGGGCGGGGAGGACGAAAGCGCCCACTGTGGATTGGACAGTGTCAAAAAGAGGGGCGGTCCCTACTGAAGGGGCGGTT
>gene=hg18_chr19_53664064_53664464_+; species=SPECIES_1; score=0.986274; 
CAGAGATGTCTGTACGCGGGTCCCTCCGCGCAACACCTTTCTGGGGCTTCCCATTGGAGAGCAAGCCTGTCAAGTGCTCTGTTGTTTCGGAGGCGGGGCCTGCTCCCTGCCTGCACTCCGATTGGCCCCGCGGGCCGTCTACCTCTGGCCGGACATACCGACATCAGCTTTTTGTACGACTGTTGGCCCTGGAAGACGATCCTTTGGTGGCGAGGGCGGGGAGGACTAAAGCGCCCACTGTGGATTGGACGGTGTCAAAAAGAGGGGCGGTCCCTACTGAAGGGGCGGTT
>gene=hg18_chr19_53664064_53664464_+; species=SPECIES_2; score=0.986274; 
TAGTCCTCTCTGCGCTTAATCCCCTCCATCCAACTCCTTTTCGAGGCTTCTTATTGGAGGGCAAGCCTGCCAAGAACCCTTTGGTTTCGGAGGCGGGACCCGGCCCCTGCTCTCACTCCAATTGGCCCCATAGACCGTCTACTTTGGGCTGGACATTGCTACGCCTGCTTCTAGTGCGCCTATTGGCCCTGGAGGGCGATCCTTCGGTTTCGGAGGCGGAGCAGAAGAGAGGGCACGCCGTGGATTGGGCGGTGTCAAAACGAGGGGCGGTCCCTACTGGCGGGGCGGTT
>gene=hg18_chr19_53664064_53664464_+; species=SPECIES_3; score=0.986274; 
CCGTCCTCTCGGCTCGCAGTCCCCTCCATGCAATTCCTCTCCGAGTCTTCTCATTGGCGGGCACGCCAGCCACAAACCCTTTTGTTTCGGGGGCGGGGCCTGGCCCCTGGCCGCACTCCGATTGGCCCTACCGCCCGTCTATCTCCGCCCGGACGGTGCTACGTCTGTTCCCTGTGCGCCTATTGGTCCTGGAGGACGATCCTTCGGGGTCGGGGGCGGGGCAGACGAGAGGGCTCTCCATGGATTGGGCGGTGTCAAAACGAGGGGCGGTCCCTATCGGCGGGGCGGTT
>gene=hg18_chr19_53664064_53664464_+; species=SPECIES_4; score=0.986274; 
CAGTCCTCTCTGCGCGCAAGCCCCCCCATGCAATTCCCTTCTGAGGCTTCTCATTGGCGGGCCAGCCAGCCAAGTGCCCTTTTGTTTCGGAGGCGGGGCCAGGCCCCTTCCCGCGCTCCAATTGGCCCCCCAGACCGTCTACCTCCGGCCGGACATGGCTACGTATGCTCCTTGTGCGCCTATTGGCCCTGGAGGACTATCCTTCGGCGTCGGGGGCGGAGCAGACGAGAGGGCACGTCGTGGATTGGACGGTGTCAAAACGAGGGGCGGTCCCTACTGGCGGGGCGGTT
>gene=hg18_chr3_181879808_181880208_+; species=SPECIES_0; score=2.4493; 
TCATGACTGCAAACGGATAGAGAAGATACAGAGCAAAGATCCGCCTTCTGTACAGCGGGTGAGCAGCACCCCAGGCACCTGCACAGTGCCGCGGCAATTGCCGGGGGAGCCCTAGCAACCTTCCCGCGTCCTTAGTTACCAAACAGGAAACGCTCCAGCCCGAAGGCGAAACTTCCGGTTGAGAATGCAGGAGAATCTTGAGCACTGAGGGATGAGCAGCAACTTGCTCCCGACGTTCCCGGGGTTGCCAGGCGGCA
>gene=hg18_chr3_181879808_181880208_+; species=SPECIES_1; score=2.4493; 
TCATGACTGCAAACGGATAGAGAAGGTACAGAACAAAGATCCGCCTTCTGTACATCGGGTGAACAGCACCCCAGGCACCTGCACAGCGCCGCGGTAATTGCGGCGGGAGCCCTACCAACCTTCCCGCGTCCTTAGTTACCAAACAGGAAGCGCTCCAGACCAAAGGCGAAACTTCCGGTTGAGAATCCAGGACAACCTTGAGCACTGAGGGAAGAGCAGCAACTTACTCCCGAGGTTCCCGAGCTTGCCAGGCGGCA
>gene=hg18_chr3_181879808_181880208_+; species=SPECIES_2; score=2.4493; 
TCATGATGACAAATAGATAGGGAAAGTGCAGAAGAAAGAGCCACCTTCCATTTCACCCGTGAGCGGCACCTCAGGAAATCGCAAAGCTCCGGAGAAGTTGCTACTCGAGCTCTAGCAACCGTTTCGCGCCCTTAGTTACCAAACCGGAAGCGCTCACGTCCTGAGGCAAAACTTCCGGTCGAGAATCCAGGGCAACCTTGAGCACCCAGGGAAGAGAATCAATTTACTCCAGAGGTTCCCGAGAAGGCAAGGCACCC
>gene=hg18_chr3_181879808_181880208_+; species=SPECIES_3; score=2.4493; 
TCATGTCGGCAAACGGATCGGGAGGCTGCGGAGGAAAGATCCGCCGTCCGGGGAGCCCGGGAGCTGCACGCTCCGCGCCGGCAAAGCCCCGCAGGACCGACCACCGCAGCCCTAGCAACCGCCCCGCGCCCTTAGTTACCAAACAGGAAGTGCTCCGGCCGGGAGGCAAAACTTCCGGTTGAGAATCGAGGGCGACCCGGAGCTCCCAGGGGAGCGGAGCGCTCGACTGCAGAGGCGCGCGGGGTCGCCGGGCGCCC
>gene=hg18_chr3_181879808_181880208_+; species=SPECIES_4; score=2.4493; 
TCATGATGGCAAACGGATAGGGAGAGTACAGAGGAAAGCTCTGACTTCCTTAGCGCCCCTGAGCAGCACCCTAGGCACCCGCAAAGCTCCGGGGCAGTTCTCACCGGAGCCCTAGCAACCGTCCCGCGTCCTTAGTTACCAAACAGGAAGCGCTCAGGCCCGAAGGCTAAACTTCCGGTTGAGAATCCGCAGCCACTTTGAGCGCCAACGGAAGCGAAGCAATTTACTCCAGAAGTTCGCGGCTTTGCCAGGCGCCG
>gene=hg18_chr14_89046495_89046895_+; species=SPECIES_0; score=2.74136; 
GGGGTGTGTGTCCATTGCAGCCCAGGACCCAAGCTGCTGACCATCTCCCCAGCACACATGAGGGGTGGGTAGCTCCACCTCGACTCTCAGAGGAGCACAGTCACACTCAGAGCGACAGGAAGTTGTCAGAGTTGACTGTAGACTGAAATACCCAGCTAGGCACGGTGGCCACCCGTACCCGCACTTTGGAGGCCAGGCCCACAGGTCAATC
>gene=hg18_chr14_89046495_89046895_+; species=SPECIES_1; score=2.74136; 
GGGGTGTGTGTCCCTTGTAACCCAGGACCCAAGCTGCTGACCATCTGCCCAGCACACACGAGAGGTGGGTAGCTCCACCTCGACTCTCAGAGGAGCACAGTCACACTCAGAGCGACAGGACGTTATCAGAGTTGACTGCGGGGTGAAATACCCAGCTGGACACGGTGGCCAACCATACCCACACTTTGGAGGCCAGGCCCACAGGTCAATA
>gene=hg18_chr14_89046495_89046895_+; species=SPECIES_2; score=2.74136; 
GGACTGCGTGTCCAGCGTAAGCCAGGACCCCTGCTGCTGGCCATCTCGCCAGTTCACAGGCGCCGTGAGCAGCTCCTCCTAAATTCCCAGAAGGTCACGGGCACGTCCAGAAGGACAGTGCATTTTCAGAGTTGACTTTGGAGTGAAATGCCAAGTTCTCCACCATTCCCAAGTATATCTGCCGAATCAAGTGTGCAGTTGCTCAGCTGTG
>gene=hg18_chr14_89046495_89046895_+; species=SPECIES_3; score=2.74136; 
GGGCTGTGTGTCCCGCGGAAGCCAGGATCCACGCTGCTGAGCACCTCACCAGCACACCGGAGCTGTGGGCAGCTCCCCCGAAGGGCCCAGAGGGTCATGGTCACCTTCAGAATGACAAGACATGTTTGGAGTTGACTTTGGATTGAAATGCCAAGCTCACCCCTGTACCCAAGGCCATTCGCCCTTTCCATTCTGGTGCTACCTAGCCGTG
>gene=hg18_chr14_89046495_89046895_+; species=SPECIES_4; score=2.74136; 
GGGCCGTGTGTGCAGTGTAAGCCGGGGCCCACGCTGCTGGCCATCTCACCAACACACAGGAGGTGTGGGTAGCTCCACCTGGACCCCCAGAAGGTCACAGTGACATTCAGAACAACAGCACACGACTGGACTTGACTCTGGATTGAAATGCCAGGTTCACCACCATTCCCGGGGCTATTCTCCCCCTCCATGCTAGTGCCACCCGGCCAAG
>gene=hg18_chr5_107745793_107746193_+; species=SPECIES_0; score=1.37098; 
GGAGCTCTCCCTCCTAAGGTGCTGAGGCCCGTTTACACAGCCGCTTGTAAAGAGCTGCCGCTCCCCCACCTCCGAGGCCTTCGAAGCCCCGGGC
>gene=hg18_chr5_107745793_107746193_+; species=SPECIES_1; score=1.37098; 
GGAGCTCTCCCTCCTAAGGTGCTAAGGCCCGTTTACACAGCCGCTTGTAAAGAGCTGCCGCTCCCCCATCTCCCAGGCCTTCGAAGCCCCGGGC
>gene=hg18_chr5_107745793_107746193_+; species=SPECIES_2; score=1.37098; 
ACGTCGCTAGGCGCTTCGGTCATTGGGAGCGCTCTCACCGCCCGACCAGGCGAGCTGAGGAGACCCGGTCCCCGAGGCCCCCGGGGCCGCGGGT
>gene=hg18_chr5_107745793_107746193_+; species=SPECIES_3; score=1.37098; 
GGGGCGCTGGGTGCTGCGGAGATTGGGAGGGTGCTGAGGCCCCGACCTGGTGAGCTGGTGAGACCCTGGATCTGAGGCCCCTGGGGCTGCAGCC
>gene=hg18_chr5_107745793_107746193_+; species=SPECIES_4; score=1.37098; 
ACAGTTATACTTTCTATGGTCATAGAAAGAGTTTCAAAGAAACGATTTGTTGAGTTGATGAGCCCCAGGCTCCTAGGCTCCTGGAGCCGCGGGC
>gene=hg18_chr2_61551817_61552217_+; species=SPECIES_0; score=1.18986; 
TCTGTCAGCGGCCGGAAGGGAAACGCGAAGCCAGCGCGGCCGCGGGGGGAGTCCGGGTGAGTAGGAGAAGATGGCGGAGCACGGACGGGTCGCGGTTGCGTGGCGTCGCCCCCACGACCACTCTCTGAGGCCCGGGGAGCCAGGTCACTCGCTCCGTCCTGTCCCCCGCCCCGGCTTCGCCATTC
>gene=hg18_chr2_61551817_61552217_+; species=SPECIES_1; score=1.18986; 
TCTGTCAGCGGCCGGAAGGGAAACGCGAAGCCAGCGCGGCCGCGGGGGGAGTCCGGGTGAGTAAGAGAAGATGGCGGAGCACGAACGGGTAGCAGTTGCGCGGCGTCGCCCCCGCGACAACTCTCCGAGGCCCGGCGAGCCGGGTCACTCGTGCCGTCCTGTCCCCCGCCCCGGCTTCGCCATTC
>gene=hg18_chr2_61551817_61552217_+; species=SPECIES_2; score=1.18986; 
TCTGTCAGCGGCCGGAAGGGAAGCGCGAAGCCAGCGCGGCCGCGGGGGGAGTCCGGGTGAGTTGGAGAAGATGGCGGAGCCCGAGCGCGTCGCGGTTGCGCGGCGTCGCCCACGAGGCCGCTCCCGGAGGCCCAGCAAGTCGGGTCACTCTCGCCGCCCTGTCCTCCGCCCCCGCTTCGCCATAA
>gene=hg18_chr2_61551817_61552217_+; species=SPECIES_3; score=1.18986; 
TCTGTCAGCGGCCGGAAGGGAAACGCGAAGCCAGCGCGGCCGCGGGGGGAGTCCGGGTGAGTAGGGGAAGATGGCGGAGCGCGGGCGGCTCGCGGTTGCGCGGCGTCGCCCCCGCGGCCAGTCTGCGAGGCCCAGCGAGCCGGGTCCCCCGCGCCGGCCCGCTCCCCGCCCTCGCCTCGCCATTC
>gene=hg18_chr2_61551817_61552217_+; species=SPECIES_4; score=1.18986; 
TCTGTCAGCAGCTGGAAGGGAAACACAAAGCCAGTGTGGCCATGGGGGGATTTGGGATAATCAAAAAAAGAAATAGAGGGACATTAGCATCATAGTGGAATGAGCTCTTCCCTTAGACTTCTCCCCTAAGATACAACAAAAAGGACATTCACAGAGGACAGTCATACAACACCACACAGCCATAT
>gene=hg18_chr11_124175323_124175723_+; species=SPECIES_0; score=3.46875; 
AGCGATGATTTCCGTCGCTCAGGCCACCAGGAGAAGCCGGGGAAAGCACTCCATCTTCGGAATTTTTAGCGGCGAGTTGGCGGGCAGCTCCGAGCCACAGGGCGCAGCCATCTTCCAAGCGGCCGCCGCTGCACCGCCCGGAAGTGACGCGCCCGCGCATCCGGCCACCGCGGTCTCCGGGGCTGCCCTCGGGCCTGGCTCGCCCGCGGGCGGACCGGGTCTCTGCTGCTGGTCGTCCACTCCGGCCTTTCTCCGCGAGCCCTCC
>gene=hg18_chr11_124175323_124175723_+; species=SPECIES_1; score=3.46875; 
AGCGATGATTTCCGTCGCTCAGGCCACCAGGAGAAGCCGGGGAGAGCACTCCATCTTCGGGATTTTTAGCGGCGAGTTGGCGGGCAGCTCCGAGCCACAGGGCGCAGCCATCTTCCAAGCGGCCGCCGCTGCACCGCCCGGAAGTGACGCGCCCGCGCATCCGGCCACCGCGGTCTCCGGGGCTGCCCTCGGGCCTGGCTCGCCCGCGGGCGGACCGGGTCCCTGCTGCCGGTCGTCTACCCCGGCCTTTCTCCGCGAGCCCTCC
>gene=hg18_chr11_124175323_124175723_+; species=SPECIES_2; score=3.46875; 
AGCGATGGTTTCCGTCGCTCAGGCCACCAGGAGAAGCCGGGGAGAGCACTCCATCTTCGGGATTTTTAGCGGCGAGTTGGCGGGCAGCTCCGAGCCACAGGGCGCAGCCATCTTCCAAGCGGCCGCCGCTGCACCGCCCGGAAGTGACGCGCCCTCACATCCGGCCGCCCCGGACTCCGGGGCTGCCCTCGGGCCTGGCTTGTTGGCCGGCGAGGCGGGCCCCGGCGGCAGGTCGCCCGTCGCGGTCTTTCTCCGCGCACCCGGC
>gene=hg18_chr11_124175323_124175723_+; species=SPECIES_3; score=3.46875; 
AGCGATGATTCCCGTCGCTCAGGCCACCAGGAGAAGCCGGGGAGAGCACTCCATCTTCGGGATTTTTAGCGGCGAGTTGGCGGGCAGCTCCGAGCCACAGGGCGCAGCCATCTTCCAAGCGGCCGCCGCTGCACCGCCCGGAAGTGACGCGCCCGCGCATCCGGCCGCCGCGGTCTCCGGGGCTGCCCCCGGGCCTGGCTCGCCGGTGGGCGGGGCGGGCTCGCGCCGCGGGGCGGCTGCCGCGGCCTGAGCCCGCGGGCCCTGC
>gene=hg18_chr11_124175323_124175723_+; species=SPECIES_4; score=3.46875; 
AGCGATGATTTCCGTCGCTCAGGCCGCCAGGAGGAGCCGGGGAGAGCACTACATCTTTCGGATTTTTAGCGGCGGATTTGGAGGAAGCTCCGATCTCCAAGGGGAAGCCATTTTCAAAGCGGCTGTCGCTGCACCGCCCGGAAGTGAGGTATCCGTGGATCCGGTCGCCCCGGTCTCCGGGGCCGCCTTCGGGCCTGCTTCGCCGTGGGGCGGGTTGAGCGCCTGGTTCCAGCCGTACGCTAAGGCCGTTCTCCGCGAGCCCTGT
>gene=hg18_chr17_43082842_43083242_+; species=SPECIES_0; score=1.47101; 
ACCCCGCCATCGGGAAGCCGGTGGGTGTGTCCCGCCCCGGGCCTCGCGACTGGCCAATGGCTTGGCGCGCCGAGCTGCCTGCCGCCCAATCGTTGCGCGGCCTGAGGGCGGCGGTGCAGCGGGAGGGAGAAAGAGGGAGGGAAGGGAAGTTAGGTTGCGCGGCGCTGCGTGTTCAGCAGGGGTGGGGGCGGGGGAGTCGGGCCTAGGGGCCATGTGGAAGCTCCGGG
>gene=hg18_chr17_43082842_43083242_+; species=SPECIES_1; score=1.47101; 
ACCCCGCCATCGGGAAGCCGGTGGGTGTGTCCCGCCCCGGGCCCTGCGACTGGCCAATGGCGGGGCGCGCCGGGCTGCCTGTCGCCCAATCATTGCGCGGCCTGAGGGCGGCGGTGCAGCGGGAGGGAGAAAGAGGGAGGGAAGGGAAGTTAGGTTGCGCGGCGCTGCGTGTTCAGCAGAGGTGGGGGTGGGGGAGTCAGGCCTAGGGGCCATGTGGAAGCTCTGGG
>gene=hg18_chr17_43082842_43083242_+; species=SPECIES_2; score=1.47101; 
ACCCCGCCATCGGGAAGCCGGTGGGTGTGTCCCGCCCCGGGCCCCGCATCTAGCCAATGGCGCGGCGCGCCGGGGTGACTGCCGCCCAATCGGCGCGCGGCCTGAGGGCGGCGGTGCAGCAGGAGGGAGAAAGAGGGAGGGAGGGGAAGTTAGGTTGCGCCGCGCTGCGTGTTCAGCAAGGGTGGGGGTGGGGGAGCCGGGCCTAGGGGCCATGTGGAAGCTCCGAG
>gene=hg18_chr17_43082842_43083242_+; species=SPECIES_3; score=1.47101; 
ACCCCGCCATCGGGAAGCCGGTGGGTGTGTCCCGCCCCGGGCCCCGCAGCTGGCCAATGGCGCGGCGCGCCGGGGTGACTGCCGCCCAATCGCCGCGCGGCTTGAGGGCGGCGGTGCAGCGGGAGGGAGAAAGAGGGAGGGAAGGGAAGTTAGGTTGCGCGGCGCTGCGTGTTCAGCAAGGGTGGGGGTGGGGGAGCCGGGCCTAGGGGCCATGTGGAAGCTCGGCG
>gene=hg18_chr17_43082842_43083242_+; species=SPECIES_4; score=1.47101; 
ACCCCGCCATCGAGAAGCCGGTGAGTGTGTCCCGCCCCGAGCCCCGCAGTGGGCCAATAGCGCGGCGCGCCGGGGTGACCGCCGCCCAATCGCCGCGCGGCCTGAGGGCGGCGGTGCGGCGCGAGGGAGAAAGAGGGAGGGAAGGGAAGTTAGGTTGCGCGGCGCTGCGTGTTCAGCAAGGGTGGGGGTGGGGGAGCCGGGCCTAGGGGCCATGTGGAAGCTCGGAG
>gene=hg18_chr11_22603788_22604188_+; species=SPECIES_0; score=1.89774; 
GCACGGTGGCGGGGTCCCAGGTGCTGACGTAGGTAGTGCTTGAGACCGCCAGAAGCTCGGAAAAGCGATCCAGGTGCTGCAGAAGGGATTCCATGAGGGGCCCTACTTCCGCTTTCACCTTGGAGACGGACTCTCTGCGTACTGATTGGAACATCCGCGAAATGATACGCCTCTCTGCAATGCTATTGGTCGAAATGCATGTCAATCTCCCGCGTCTTTATCCGTGTTGACTGGGCAACTTAAAGCCCTTTACTTCCCACACAAAGAGGTT
>gene=hg18_chr11_22603788_22604188_+; species=SPECIES_1; score=1.89774; 
GCACAGTGACCGGGTCCCAGGTGCGGACGTGGGCAGTGCGTGAGACCGCCAGAAGCTCGGAAAAGCGATCCAGGTGCTGCAGGAGGGATTCCATGAGGGGCCCTATTTCCGCTTTCACCTTGGAGACAGACTCTCTGTGTACTGATTGGGACATCCGTGAAATGATACGCCTTTCTGCAATGCTATTGGTCGAAATGCATGTCAATCTCCTGCGTCTTTATCCGTGTTGACTGGGCAACTTAAAGCCTTTTACTTCCCACACAAAGAGGTT
>gene=hg18_chr11_22603788_22604188_+; species=SPECIES_2; score=1.89774; 
GAACGGTTGCGGGGTCCCAAGTGCTGACGTGGGTTGTGCGGGAGACAGCCAGAACCTCAGAGAAACGATCCAACTGCTCCAGGAGTGAGTCCATGGGGGGCTTTACTTCCGTCTTCACCGTGGCGACGGAGACTCTGCGTGCTGATTGGTGCGTCGGTCAAATGATACGCCTCTCTGCAATGCTATTGGGTAAAATGCCTGTCAATCTCACGCGGCCTTACCCGGGTAAACCGGGAAATTTAAGGGCCTGTATTTCCCATATGTTGAGGGG
>gene=hg18_chr11_22603788_22604188_+; species=SPECIES_3; score=1.89774; 
GCACGGCGGCGGGGCCCCAGGCGCTGACCGCCGCCGTGCGGGACACGGCCAGCACCTCCGAGAAGCGCTCCAGCTGCTGCAGCAGCGACTCCATGCGGCGCTTCGCTTCCGCGTCCGCCCCGGGCACGGCGCCCCCGCGCGCCGATTGGGGCGCCCGCGGAAGGCTCCGCCCCCCTCCGGCGCTATTGGGCCAGCCTCCTGCCAATCGCACGGGGCTTCATCCGGGCAGAGCGGGAGCTGGGAGCGCTCTTAAGGGCCGCCCCTTAAGGGG
>gene=hg18_chr11_22603788_22604188_+; species=SPECIES_4; score=1.89774; 
GCACGGTCGCGGGGTCCCAGGTGCTGACGTGCGGCGTGCGCGAGACGGCCAGCACCTCCGAGAAGCGCGCCAGCTGCTGCAGAAGCGACTCCATGGGGGGCCTTACTTCCGCCTCCACCTGGGAGACGGACTCTCTGCGTGCCGATTGGAGCGTCCGCGAAATGATACGCCTCGCTGCAAGGCTATTGGCCAAAGTTCCTGTCAATCTGGCGCAGCTTTATCCGGGTAGACCGGGAAATTTAAAGGCTTCCATTTCCCCCATATTGGGGAG
>gene=hg18_chr1_39111570_39111970_+; species=SPECIES_0; score=7.51299; 
CAGCACTGCTCATGCGCGGAAGGGGGCGCGCGCCTGCGCACTTGCAAACCACCGGCCGGGATCGCCGAGGTGTGGCCTGTTTTCATGGCGACCAGGACGCTCTGCATCCCCAGTAGCAGGCTGAGCCGAGGGAGGCTGCGTATGCCCGCCTCTGGCTGTCGGAGCCGCACCTCTTCCTCTTCCGGCCCCCGTAGCAATTAGGTTTCTTTGCAGGAGGTGAGATTTTGGTACCTCTGTCCTGGCGTCCGGAGGCAGGGCCCGGGAGCAGAGACTATTGCGAGAAGGACCC
>gene=hg18_chr1_39111570_39111970_+; species=SPECIES_1; score=7.51299; 
CAGAACTGCTCATGCGCGGAAGGGGGCGCGCGGCTGCGCACTTGCGAACCACGGGCAGGGATCGCCGGGGTGTGGCCTGTTTTCATGGCGACCAGGACGCTCTGCATTCCCCGTTGCAGGCTGAGCCGAGGGAGGCTGCGTATGCCCGCCTCTGGCTGTTGGAGCCGCACCTCTTCCTCTTCCGGTCCCCGTAGCGATTCGTTTTCTTTGCAAGAGGTGAGATTTTGGTAACTCTGTACTGGCGTCCGGAGGCAGGGCCCGGGAGCAGGGACTATTGCGAGAAGGATCC
>gene=hg18_chr1_39111570_39111970_+; species=SPECIES_2; score=7.51299; 
CAGCACTGCTCATGCGCGGAGGGGCACGGACGCCTGCGCACTTGGGATCCCCGGGCCGGGATGGCCGGGGTGTGGCCTGTTTTCATGGCGACCAGGACGCTCTGAATGCCCCATAGCGAGATGAGCCGAGGGAGGCTGCGTGCACCCGCCTCTGGTTAGCGAAGCGTCGCCTCTTCCTCTTCCGGTCCTCGCCAAGATTTGGTTGCTTAGTAGGAGGCTAGGTTTTGGTAACTTGGGGCGAGTGTCCAGGGGCGTGGCCAGGGGGCGGGGCCTGCGGGGAGTAGGATCG
>gene=hg18_chr1_39111570_39111970_+; species=SPECIES_3; score=7.51299; 
CCGCACTGCTCATGCGCCGCAGGGCGCGCGCGCCTGCGCACTTGCGAACCGCGGTCGGCGAGCGCGGGGGCGTGGCCTGTTTTCATGACGACGGGGACGCTGCGAGGGCCCCGCGGCAGGCCGGGCCGAGGGAGGCTGCGCGCGCCTGCCTCCTGCTCCCGGGGCCGCGCCTCTTCCTCTTCCGGTCCCTGCGGCGGTTCGGTTGCTCAGCGAGAGGCGAGGTCGAGGGGACTCGGGACGGGCGTCCAGGGGCGGGGCCCGGGGGCGGGGCCTGCGGGGAGCGGGAGCG
>gene=hg18_chr1_39111570_39111970_+; species=SPECIES_4; score=7.51299; 
CAGCACTGCTCATGCGCGGAAGGGCGCGCCGGCCTGCGCACTTGCCAACCTTGGGCCTGGCTCGCCGGGGTGTGGCCTGTTTTCATGGCGACCGGGACGCTCTGAAAGCCCCGTGGTGGGCTGAGCCGAGGGAGGCTGCGTACGCCCGCCTCTGGCTCCCGGAGCAGCACCTCTTCCTTTTCCGGTCGCCGCGGCGACTCGGTTGCTTAGCGAAAGGCGAGGTTTTGGTAACTCGGGACATGTGTGCAGAGGCATGGCCCAGGAGCAAGGACTATTGGGAGGAGGATCC
>gene=hg18_chrX_128867578_128867978_+; species=SPECIES_0; score=5.06256; 
GTGGGTGGAGAAAGGAATGCCCCACCCGCTGACAGCCTTTCATCTCAGGCCTCCCAGTTTTCTCAGGCCCCTCCCTAACGGCTCTGCTTCTCTCACGCCTCGTACGGAACGGAAGTGACGTGACGTCGCGAGCGATTGACGGAAACAGAAATTGCTTTGCGGCCCGCACGGAAATCTTTCCTTCGGCTTCCGTTCTTGGTCCATGAGAGACTGGCTGCTGAAATGACTGCGAACCGGCTTGCAGAGAGGTGAAGGGCAACGATTCTGGG
>gene=hg18_chrX_128867578_128867978_+; species=SPECIES_1; score=5.06256; 
GTGGGTGGAGAAAAGAAAGCCCCACCCGCTGACAGCCTTTCATCTCCAGCCTCGCCGTTTTACCAGGCCCCTCCCTAACGGCTCTGCTTCTCACACGCCTTGTACGCAACGGAACTGACGTGACGTCGCGAGCGATTGACGGAAACAGAAATTGCTTTGCGGCCGGCACGGAAATCTTTCCTTCGGCTTCCGTTCTTGGTCCATGAGAAACTGGCTGCTGAAATGACTGCGAACCGGCTTGCAGAGAGGTGAAGGGCAACGATTCTGGG
>gene=hg18_chrX_128867578_128867978_+; species=SPECIES_2; score=5.06256; 
GTGGGTGGGGAGAGCAGAGCTCCACCCGCTGACAGGATTTTTCCTCCAGACTCCCGATTCCCCCGGGCGCCTCCCAAACTGCTTAGTTCCTTGCACACCTCGGGCGGGCCGGAAGTGACGCCTAGTCGCGCGTGATTGGCGGAAGCCTAAATTGCTTTGCGGCCGGTACGGAAATCTTTCCTTCGACTTCCGCTCCTGGTCCATGTGAGACAGGCTGCTGAGATGAACGCGAACCAGGCTGCGGAGAGGTGAGGGGTAGCGAGTCTGAG
>gene=hg18_chrX_128867578_128867978_+; species=SPECIES_3; score=5.06256; 
GGGGGTGGGGGGGACAAAGCTCCGCCCGCCGACAGACTTTAAATTCCAGTCTCCCAGTGTCCCCAGGCCCCTCCGGACAATCTCAGTTTCTCGCACGCCCTGGGCGGAGCGGAAGTGACGCGACGCAGCGCGTGATTGGCGGAAGCAGAAATTGCTTTGCGGCCGGCACGGAAATCTTTCCTTCGGCTTCCGCTCCTGGCCCATGTGAGACAGGCTGCTGAGATGAGCACGGTCCGGGCTGCGGAAAGGTGAGGGATAAAGAGTCTGGG
>gene=hg18_chrX_128867578_128867978_+; species=SPECIES_4; score=5.06256; 
GGGGGCGGGGAAAGCAGAGCTCCGCCCGCGGGCAGCCTTTCATCTCCAGGCCCCCGGTTTCCCCAGGCCCCACCCGCGCGCCTCGCTCGCCCGCTGGCCCCGGGGGGAGCGGAAGTGACGTGGTGTCGCACGGGATTGGCGGAAGCAGAAATCGCTTTGCGGCCGGCACGGAAACCTGTCCTTTGGCTTCCGCTCCAGGCCCATGAGGGACCGGCTGCGGCGATGAGCGCACTCCGGGCTGAGGAGAGGTAAGGGGTCCAGAGTCCGCG
>gene=hg18_chr8_38763910_38764310_+; species=SPECIES_0; score=1.00575; 
CTGGAGGCCAGACGGGCGTCTTCCCGGCTAGTGGAGGCGCGGGGCCGCTGCGGCCGCACGTGAGGGGAGGAGGCCGAGGAGGACGCAGCGCCGGCTGCGGCGGGAGGAAGCGCTCCACCAGGGCCCCCGACGGCACTCGTTTAACCACATCCGCGCCTCTGCTGGAAACGCTTGCTGGCGCCTGTCACCGGTTCCCTCCATTTTGAAAGGGAAAAAGGCTCTCCCATTCCCCTGCCCCTAGGAGCTGGAGCCGGAGGAGCCGCGCTCA
>gene=hg18_chr8_38763910_38764310_+; species=SPECIES_1; score=1.00575; 
CTGGAGGCCAGACGGGCGTCTTCCCGGCGAGAGGAGGCGCGGGGCCGCTGCGGCCGCACGTGTGAGGAGTAGGCCGAGGAGGACGCGGTCCCGGCCGCGGCGGGAGGAAGCGCTCCACCAGGGCCCCCGACGGCACTCGTTTAACCACATCCGCGCCTCGGCTGGAAACGCTTGCTGGCGCCTGTCACCGGTTCCCTCCATTTTGAAAGGGAAAAAGGCTCTCCCCTTCCCCTGCCCCTAGGAGCTGGAGTCGGAGGAGCCACGCTCA
>gene=hg18_chr8_38763910_38764310_+; species=SPECIES_2; score=1.00575; 
CTGCAGACCCGAGCTCCCTCACCCCGTCCCGAGGAGGAGGGGCTGCGCCGCGGCCGCACGTTCTGGAAGGAGGACGAGGAGGGAGCGGCGCGGCCGTCGGCGAGAGGAAGCGCTGCGCCCGCGCCCCCGACGGCGCCCGTGAAACCACATCCGCGCCTCCGCTGGAAGCGCGTCCGGGCGCCTGTCACCGGGTCCCTCCATCTTGAAAGGGAAAAAGGCTCTCCCGCTCCCCTCCTCCCAGGAGCCGGGGCCGCAGGAGCCGCGCGCA
>gene=hg18_chr8_38763910_38764310_+; species=SPECIES_3; score=1.00575; 
CTGGAGGCCCGAGAGGCATCGCCCCGGCGGGAGTCGGCGCGGAGTGGCCGCGGCCGCGCGCTCGGGAAGGAGGACGAGGAGGAAGCGGCGCTGCCTGCGGCGAGAGGAAGCGCTCCACCCGGGCCCCCGACGGCGCTCGTTGAACCACATCCGCGCCTCCGCTGGAAACGCTTACGGGCGCCTGTCACCCGTTCCCTCCATTTTGAAAGGGAAAAAGGCTCTCCCCTTCCCCTACTCTTAGGAGCTGGAGCCCGAGGAGCCGCGCTCA
>gene=hg18_chr8_38763910_38764310_+; species=SPECIES_4; score=1.00575; 
CTGGAGGCCCGAGAGGCGTCTTCCCGGCGGGAAGGGGCGCGGGGGCGCCGCGGCCGCGCGTTTGGGCAGGAGGACGAGGAGGGAGCGGCGCTGCCTGCGGCAAGAGGAAGCGCTCCACCCGGGCCCCCGACGGCGCTCGTTTAACCACATCCGCGCCTCCGCTGGAAACGCTCACAGGCGCCTGTCACCGGTTCCCTCCATTTTGAAAGGGAAAAAGGCTCTCCCCTTCCCCTCCTCCTAGGAGCTGGAGCCGGAGGAGCCGCGCTCA
>gene=hg18_chr17_36718256_36718656_+; species=SPECIES_0; score=1.07537; 
CTGGTCACAGAGCAGCAGGTTGGCAGCAGCTGGGCTCACAGCAGCTGGATTTGCAGAGGACAGGCTGGCAGGAAGTGGGCACACAGAGGACTGGTTGGCAGGAAGTGGCTTCAGAGCCTACAGGCTGGCAGCAGCTGCTCACGGAGCAAGAAGGCTCACAAATAGCAGGCTGAGCACAGCTGCTCACGGAAC
>gene=hg18_chr17_36718256_36718656_+; species=SPECIES_1; score=1.07537; 
CTGGTCACAGAGCAGCAGGTTGGCAGCAGCTGGGCTCACAGCAACTGGATTTGCAGAGGACAGGCTGGCAGGAAGTGGGCACACAGAGGACTGGTTGGCAGGAAGTGGTCTCAGCGCATACAGGTTGGCAGCAGCTGCTCACGGAGCAAGAAGGTTCACAAATAGCAGGCTGAGCACAGCTGCTCACGGAGC
>gene=hg18_chr17_36718256_36718656_+; species=SPECIES_2; score=1.07537; 
TTGGCCACAGAGCAGCAGGCTGATAGCAACTGGGCTCACAGCAGCTGGGTTTGCAGAGGATGGGCTGGCAGGAAGTGGGTATGCAGAAGACTCGTTGGCCAGGAGGGACCTCACAGCACACAGGCTGGGCACAGCTGCTCACAGAGCAAGAGGGCTCACAGATGGTGGCTTGGGTACACCTGCTCACAGGAC
>gene=hg18_chr17_36718256_36718656_+; species=SPECIES_3; score=1.07537; 
TTAGCCACAGAGCGGCTGGTTGGCAGCAGCTGGGCTCACAGCAGCTGGGTTTGCACAGAATGGACTGGCAGGGAGTGGGTACACAGAGGACTGGCTGGCAGGAAGGAGTCTCACAGCACACAGGTTGGCAGCAACTGCTCACTGAGCAAGAAGGCTCACAGATGGTGGCTTGGGCACAGCTATTCACAGCAC
>gene=hg18_chr17_36718256_36718656_+; species=SPECIES_4; score=1.07537; 
TTGGCCACAGAGCAGCCGGCTGACAGCAAGTGGGCTCACAGCGGCTGGGTTTGCACACGATGGGCTGGCAGGGAGTGGGTACACAGAGGACCGGTTGGCAGGAAGGGGCCTCACAACACACAGGTTGACAGCAACTGCTCACGGAACAGGAGGGTTCACAGATGGTGGCCTGGGCACAGCTGCTCACGGAGC
>gene=hg18_chr8_94997962_94998362_+; species=SPECIES_0; score=1.83282; 
AGCGCCGCGCAGCCACACCTCCACTCGGTCACGTGAGGCGGGCCGGGGAACCAATGGGCGGCTCGCGCCGATGGAAGGGATTGTCTGACCCCCGTGACGTCACAAAGCTGGCGGGGAGCGCGCTCCTCTTCCGCCCCCCCACGGCCGACCCTCTCCGCCTCCCACTCGTCACTGCGCAGCCAATCGGCAGGCGGGAAGCAC
>gene=hg18_chr8_94997962_94998362_+; species=SPECIES_1; score=1.83282; 
CGCGCCGCACAGCCACACCTCCACCCGGTCACGTGAGGCGGGCCGGGGAACCAATGGGCGGCTCGCGCCGATGGAAGGGATTGTCTGACCCCCGTGACGTCACAAAGCTGGCAAGGAGCGCGCTCCTCTTCCGCCCCCCCACGGCCGGCCCTCTCCGCCGCCCACTCGCCACTGCGCAGCCAATCGGAAGGCGGGAAGCAC
>gene=hg18_chr8_94997962_94998362_+; species=SPECIES_2; score=1.83282; 
AGCGACGCGCAGCCCTCCCTCCACCCGGTCACGTGAGGCGGGCCGCAGAGCCAATGGGCAGCTCGCGCGGATGGACGGGCGTGTCTGACCCTCGTGACGTCACAAAGCGGGCGGGGAGCGCGCGGCTCTTCCGCCCCCACGCAGCAGGCCCGCTGCTCCGCCCCCTCGCCACTGCGCACCCAATGGGAAGGCGGGAAGCGC
>gene=hg18_chr8_94997962_94998362_+; species=SPECIES_3; score=1.83282; 
AGCGCCGCGCAGCCCCGCCCCCAGCCGGTCACGTGGGGCGGGCCTCACAGCCAATGAGCGGCTGGTTCGGATGGAAGGGATTGTCTGACCCCCGTGACGTCACAAAGCGGGCCGGGAGCGCGCCGCTCTTCCGCCCCCGCGCGGCGGGACTGCTCCTCCGCCCACCCGCCCTCGCGCAGCCAATCGGGAGGCGGGAAGCGC
>gene=hg18_chr8_94997962_94998362_+; species=SPECIES_4; score=1.83282; 
GGCGCCGCGCGGCCCCACCTCCACCCGTTCACGTGAGGCGGCCTGTGCAACCAATGGGCTGCTCTCGCCGATGGAAGGGATTGTCTGACCTCCGTGACGTCACAAAGCTGGTGGGCCGCGGGTCGGTTTTCCGCCCCCTTTCGGTTTGTCTTCTTCTCTGGCCAACCGGTATTGCGCAGCCAATCGGAAGACGGGAAGCGC
>gene=hg18_chrX_129363375_129363775_+; species=SPECIES_0; score=1.64672; 
GGTCCTGCAACAGCCCAGGCTTGTGCCTTTACCCCATTTCACAGAGAGAAAAACGAAAACTAGAAAAACACCTAAGAGGTAACCGCACGGCGCGGAAGCTGCTAGTGCGCAGGCGCCACGCCCCGGTACGCCCCGCTTTCCGGCGTCGACTGGCCACTGGCGCCGGGGCCGCGCATGCGCTGCGCTGCCTTTCCCGGGCGCTGATTCCTGAGTGCTGAGCGCGAACCCGAGGAGATGAAGTAAGGCGTCAGCTTCCTTTTGAGGAAG
>gene=hg18_chrX_129363375_129363775_+; species=SPECIES_1; score=1.64672; 
GGTCCTGCAACAGCCCAGGCTCGTGCCTTTACCCCATTTCACAGAGGGAAAAACGAAAATTAGAAAAACGTTTAAGAGGTAACTGCAAAACGCGGAAGCTTCTAGTGCGCAGGCGCCACGCCCCGGTACGCCCCACTTTCCGGCGTCGACGAGCCACCGGCGCCGGGGCCGCGCATGCGCGGCGCTGCCTTTCCCGGGCGCTGATTCCTGAATGCTGAGCGCGAGCCCGCGGAGATGAAGTAAGGCGTCAGCTTCCTTTTGAGGAAC
>gene=hg18_chrX_129363375_129363775_+; species=SPECIES_2; score=1.64672; 
AGTCCTGGAACAGACCAGGCTCGCACCCTTCCCCAATTTTTCGAAGGAACGTACGAACACCAGAAAAACTCTGAAGAGCGAGTTCAGCCACAAGGAAGCCGCTAGTGCTCAGGCGCTACGCCCCGGCGCGCCAGCCTTTCCGGGGGCAAATGGGCGCGGGCGCCGGGACCGCGCATGCACTTGGCGGCTTCTCCGGGAAGTTGCTTCCTAGGTTCTGAGCCCGAACCGGCGGAGATGAAGTAAGGCCTCAATTTTCCTTCGAGGAGG
>gene=hg18_chrX_129363375_129363775_+; species=SPECIES_3; score=1.64672; 
GGTCCTGTAATAAACCCGCTTCACACCCATGCCGCGTTTCACAGACGGACTAACGAGAGCTAGATAGACCCTGTAGAGCGAAACACGCAGCGAGCAAGCCTCTACTACGCAAGCGCAGCTCCCCAGCGCGCCCGTCTTTCCGGCGGCGAATGGGCGCAGGCATCGGCGCTGCGCACGCGCGACACAGACTCACCCGGAAGTTAACGTCTCCGTGCTGAGCGCGAACCTGAGGAGATGAAGTAAGGCCTCAGTTTACCTCTTAAGAAG
>gene=hg18_chrX_129363375_129363775_+; species=SPECIES_4; score=1.64672; 
GGTCCTGTAATAGACCAGGCTCGCACCCATGCCTCACTTCCCAAAGGGACGAACGAGAACGAGTAAAACCCCGAGGAACGAACCCCTCCCGGAGGAAGCCTCAAGTGCGCACGCGCCGCACCCTGGAGCGGCCGACTTTCCGGCGGCGAATGGGGACGGGCGCCCGGGTCGCGCGTGCGCCCTGCAGCCTCGCCCGGAAGCGAATGCCTCGGTGCTGAGCGCGGACTCGCGGAGATGAAGTAAGGCCTCAGCTTCCCCCTGAGGAAG
>gene=hg18_chr12_107479150_107479550_+; species=SPECIES_0; score=3.28382; 
TCTCCACATACACTAAATTCACATTATTTTATACCCTGTAAAAGCTCCCACAGATAAAAACTCATTATAATGGCATGCGTTCCGTCACAACTTCGGACAGAAGTTGGGTCTTTGGGCAGGAAGTGGAAGCCATAGAGGAAGTCATGGAGCGATGTCTGTAGTGAAGAATTTGGCGCCATCTTGAGAAGGTCAAAGTGATTCTTCGATTAAATGCCTTATCGCCTAGTGTGACCTGGCGCTTGGTTTACTCTCCCCAGCAACTGCGCCTCAAACGCAAAGAAAAC
>gene=hg18_chr12_107479150_107479550_+; species=SPECIES_1; score=3.28382; 
TCTCCAAATACACTAAATTCATTTTATTTTATACCCTGTAAAAACTCCCACAGAGAAAAACTCATTATCATGGCATACGTTCCGTCACAACTTCGGACAGAAGTTGGGTCTTTGGGCAGGAAGTGGAGGCCATAGAGGAAGTCATGGAGCGGTGTCTGTAGTAAAGAATTTGGCGCCATCTTGAGAAGGTCAAAGTGATTCTTAGAAAAAATACCTTATCGCCTAGTGTGACCTGGCGCTTGGTTTAGTCTCCCCAGCAACTGCACCTCAAACGCAAAGAAAAC
>gene=hg18_chr12_107479150_107479550_+; species=SPECIES_2; score=3.28382; 
TCTCTAGATACACGAGATTCATGTTATTTTATATACTTCAGTAGCTCTTGCGGAAAAAAGCTCACCAACAGGGCATGCCTTCCGGCACAACGTCGGACAGCACTTGGGCCCTTAGGCAGGAAGTGGAAGCCATAGAGGCAACCACGGACTGATGGTTGTAGTTAAGGGTTTGGCGCCATCTTGAGAAGGTCAAAATGATTCTTGGAATAAATACCTTACCACCTAGTCTGACCTGGCGCGTGATTCAGTCTCCCCAGCAACTGAGCCTCAAACGCGCAGAAAAG
>gene=hg18_chr12_107479150_107479550_+; species=SPECIES_3; score=3.28382; 
CCTCGGAATGCATGAATTTCGTGTTCTTTCACATGGTGTAAAGGTGCTCGCAGAGAAAAGCTCCCCAACACGGCATGTGTTCCGTTGCAACTTCGGGCAGAAGTTGGGTCTTTGCACCGGAAGTGGGGGCCGTAGAGGAAGTCGCGGGGCGATGATTGAAGTCAACGGTTTGGCGCCATCTTGAGAAGGTCAAAAGGAATCTTGGCATAAACGCCTTCCCGCCTAACCCGACCCGGAGCTTGGTTCAGCGTCCCCAGCATCTGAGCCTCAAACGAGGAAAAAAG
>gene=hg18_chr12_107479150_107479550_+; species=SPECIES_4; score=3.28382; 
CCTCGAGACGCACGCCGTTCATATTATTTTACATACTGTAAAGGTTCTCGCAGAGGAAAACCCGCCAACATGGCATATGTTCCGCCACAACTTCAGACAGACGTTGGGTCTTTGGACAGGAAGTGGAGGCCATAGAGGAAGTCATGGAGCGATGACTGTGGTCAAGGGTTTGGCGCCATCTTGAGAAGGTCAATATGATTCTTGGGATAAATGCCTTACTACCCAGTGTGACCTGGCGCGTGGTTCAGTCTCCCCAGCAACTGAGCTTCAAACGCGGGGAAAAC
>gene=hg18_chr5_169690671_169691071_+; species=SPECIES_0; score=2.15981; 
GACTTTTTCTAGACACACCACAAACACCTGGCTCCAGTTCCGCACCACCCCACACCCCAACACCGGAAGTAGATTTCTCAATAGGCAGGGCTGGGTATGAGTCACAGGCAATTCCGTTTTGTTTGGGACCATGAGACCTCCCACTCCTGGGGCCAGAAGGAGTTG
>gene=hg18_chr5_169690671_169691071_+; species=SPECIES_1; score=2.15981; 
GACTTTTTCTAGACACACCACACACACCTGGCTCCAGTTCCGCACCACCCCACACGCCAACCCCGGAAGTAGATTTCTCAATAGGCAGGGCTGGGTATGAGTCACAGGCAATTCCGTTTTGTTTGGGACAATAAGACCTCCCACTCTTGGGGCGAGAAGGAGTTG
>gene=hg18_chr5_169690671_169691071_+; species=SPECIES_2; score=2.15981; 
GATCTTTTCTCGACACACCACACACACCTGGCCCCAGCTCTGCTCCACTCCCTACCCCAACCCCGGAAGCACATTTCTCAACCAGCAGGGCCTGGTATGAGTCACGGGCAATTCCGTTTTCTTTGGGGGCATAAGACCTCCCTCTCTTGGGGCCACAAGTGGTTG
>gene=hg18_chr5_169690671_169691071_+; species=SPECIES_3; score=2.15981; 
GACCTTTTCTCGACCCCCCACACATAGCTGGTCCCAGTTCCTCACCGCTCCCCACCCCAACCCCGGAAGTAGGTTTCTCAACCAGTGAGGCTGGGTATGAGTCACAGGCAATTCCATTCTGTTTGGGGGCATAAGACCACCCCCTCTCGGGGTCAAAAGGAGTTG
>gene=hg18_chr5_169690671_169691071_+; species=SPECIES_4; score=2.15981; 
GACCTTTTCTCGACACACCACATATACCTGGCCCCAGTTCTGCGCCACTCCCCACCCCAACCTCGGAAGCAGATTTCTCAACCGGCAGGCCTGGGTATGAGTCATAGACAATCCCCTTTTGTTTTGGGGAATAAGAGCTCCCTCTCTTGGGGCCAAAAGGGGTTG
>gene=hg18_chr1_23977170_23977570_+; species=SPECIES_0; score=1.35031; 
ATCCTCGGGGGGAGGATAATTCGAATCTCAGCCTGTGAGTTTACTCAGCACACCTGTTTAATTGGTCCTTCAGTTTCCACACCTAGAAGCTGGAACAGCAGCAGCATCAGCGCCGGAGTCAATACGCTCGGCACCTGGGGGCGCGCGTCCTACGAGTTCGCTCGACCCCGTCTCCCCACGCGCATGCGCCGAGCGGCGCTTTTTACGGCGGCAGGCGCGGCGCGCTTAGTTGCCGGAGCTGACGGC
>gene=hg18_chr1_23977170_23977570_+; species=SPECIES_1; score=1.35031; 
AGCCTCGGGGGGAGGAGAATTCGAATCTCAGCCTATGAGTTTACTCAGCACACCCGTTTAATCGGTCCTTCAGTTTCCACACCTGGAAGCTGGGACAGCAGCAGCATCAGCTCCGGAGTCTACAAGCCCGGCACCCGGGGGCGCGAGTCCATCGAGTTCGCCCGACTCCGTCTCCCTGGGCGCATGCGCCGAGCGGCGCCTTTTACGGCGGCGGGCGCGGCGCGCTTGGCGGCCGGAGCTAACGGC
>gene=hg18_chr1_23977170_23977570_+; species=SPECIES_2; score=1.35031; 
AGCCTGAGGAGGAGGAGGATTCGAAACCCGACCTCACCATTTACTCGGAACACCAGCATAATCTGCCCTCAAGTTTCCACATCTGTAAGCTGGGAGAGCAATAGCATCATCTTCGGAGTCAACGTGCCCGGCTTAAGCAGGGACGTTGCCAACAAAGGTCCTCTAGTCTGTTTTCCAGTGGTCATGTATGGATGTGAGAGTTGGACTGTGAAGAAAGCTGAGCGCTGAAGAATCGATGCTTTTGAC
>gene=hg18_chr1_23977170_23977570_+; species=SPECIES_3; score=1.35031; 
AGCCTAATGGGAAGCGGGATTCGAATCCCAGCGCCATCATTCACTCGGAACGCCAGCCTAACCTGCGCTTCGGCTTCCACCTGTGGGAGCGGGGAGAGCGACGGCACCGGCCCGGGAGCCCACGCGCTCGGCACCTGCCAGCGCCCGTCAAGCGAAGCCTCCCGAGCCCTCCTCCCCGGGCGCATGCGCCGTGGGGCGCCTTTTACGGCGGCGGCCGCGGCGCGCTTGGCGGCCGGAGCGGACGGC
>gene=hg18_chr1_23977170_23977570_+; species=SPECIES_4; score=1.35031; 
AGCCTACGGGGAAGGAGGATTCGAAACCCGACCCCACCATCTACTCGGAACACCAGCTTCATCTGCCCTTCAGTTTCCACATCTGTAAGCTGCGCTAGCAACAGCATCGCCCCGGGAGTCAACATTCCCGGCATCTGCAAGCGCGGGCCAAAGGAAGCCTCCAGAGCCCTTCTCCCCGGGCGCATGCGCGGAGGGGCGCCTTTTACGGCGGCGGGCGCGGCGCGCTTGGCGGCCGGAGCGGGAGGC
>gene=hg18_chr10_121404949_121405349_+; species=SPECIES_0; score=1.21373; 
TGCTTAAGGTTCAGCAGAGCCTCCTGAATTTTCTTAAAGATGAGATCGTTTTGCTCTTTCCAGATCTATTGCAAGCTGTTATGCCTCTTAGCGGCGGAGCACAGGAAATGAGTGGCCGTTCTCTCCTTCGTATTTCCAGCAAGTTGCATTGTGGCTGAGCAAGTTCCTGTGCGACTGATGAAAGTGATTTGTTGGGGATGAAAGCATGGCCAGTGCCTTGGAGCCCAGCTCATCCAGGACTTTCATTTTCCCCTCTGAAGAACAGCCTTGTTGTTCACATG
>gene=hg18_chr10_121404949_121405349_+; species=SPECIES_1; score=1.21373; 
TGCTTAAAGTTCAGCAGAGCCTCCTGAATTTTCTTAAAGATGAGATCGTTTTACTCTTTCCAGATCGATTACAAGCTGTTATGCCTCTTAGCGGCAGAGCACAGGAAGTGAGTGGCCATTCTCTCCTTCGTATTTCCAGCAAGTTACATTATGTCTGAGCAAGTTCCTGTGCAACTGATGGAAGTGATTTGTTGGGGATGAAAGCATGGCCAGTGCCTTGGAGCCCAGCTCATCCAGGACTTTCATTTTCCCCTCTAAAGAACAGCCTTGTTGTTCACATG
>gene=hg18_chr10_121404949_121405349_+; species=SPECIES_2; score=1.21373; 
CCCTTCACGTTCAGGAGAGCTTCCTGAATATTCCGAGAGATGAGATCATCTTGTGGTTTGCAGATCGATCGCAAGCTCTTGTGCCTCTTAGAATCAGAACACAGGAAAGGAACGGCCATTCTTTCCTTTATATTTCCAGCCAGTTGCATGACTCTGGAGCAAATGTCTGTATCACAGATGAAAGCAATTTGCTGAGGATAAAAACATGGCCAATGCCTTTGAGCCCAGCTCATCCAGGACCTTCGTTCTCCCCTCTGAAGAACAGTCCTGTTTGGCCTATG
>gene=hg18_chr10_121404949_121405349_+; species=SPECIES_3; score=1.21373; 
TGCTTCAGGTCTAACAGAGCCTCCTGAATTTTCTTAAAGATGAGATCATTTTGCTCTCTGCAGATCGATTGCAAGCTCTTGGGCCTCTTAGCATCAGAGCACAGGAAATGAGGAGCCGTTCTCTCCTTTGTATTTCTAGCAAGTTGCATGATGGGGTAGCAGATTCCTTTGCAACTGATGAAAGGGATTTGTTGGGGCTGAAAACATGGCCAGTGCCTTAATGTCTGGCTCATCCAAGACTTTCATTTTACCCTCCGAAGAATAGGCTTGTTTGGCTTATG
>gene=hg18_chr10_121404949_121405349_+; species=SPECIES_4; score=1.21373; 
TGCTTCAGGTTCAGCAGAGCCTCCTGAATTTTCTTGAAGATGAGATCATTTTGCTTTTGGCAGATCGATTGCAAGCTCTTATGCCTCCCAGCATCAGAGCACAGGAAATGAGTGGCCGTTCTTTCCTTTGTATTTCCAGCAAGTTGCATTACGGCAGAGCAAATTCCTTTGCCACTGATGAAAGTGATTTGTTGGGGATAGAAACATGGCCAGTGCCTTAGAGTCCAGCTCATCCAAGACAGTCATTTTCCCCTCTAAAGAACAGTCTTGTTTGGCTTATG
>gene=hg18_chr14_77297066_77297466_+; species=SPECIES_0; score=2.18535; 
GTCAGGTCACCGCCCGGAGGGTATGGGAAGAGAAATGAAAAGACTGGTACTCCCAGACCCTTCCGTATCGAGGACCCCAATCAACAACCCACCTGGTGAGCGCCATCTTCTTCCGCTTCTTCCAGCGCGAGCGACAGCACCGCTGGGCGGGTCTTTCCAGAGATGAGGAGCGGAAAGGAAGGAGTGCGCGATGCGCAGGCGCTTGGCCGAAAGGCCTTCTGGGATTTGTAGTTCTTGAACAGGATACCGTTTGTATTCTGACCAAGGTTATGGAATAATCTC
>gene=hg18_chr14_77297066_77297466_+; species=SPECIES_1; score=2.18535; 
GTCAGGTCACCGCCCCAAGAGTATGGGAAGAGAAATGAAAAGATTGGTACTCCCAGACCCTTCCGTATCGAGGACCCCAATCAACAACCCACCTGGTGAGCGCCATCTTCTTCCGCTTCTTCCAGCGCGAGCGACAGCACCGCGGGGCGGGTCTTTCCAGAGATGAGGAGCGGAAAGGAAGGAGCGCGCGATGCGCAGGCGCTTGGCCGAAAGGCCTTCTGGGATTTGTAGTTCTTGAACGTGATACCGTTTCTATTCTGACCAAGGTTATGGAATAATCTC
>gene=hg18_chr14_77297066_77297466_+; species=SPECIES_2; score=2.18535; 
GCCGGTTGACGGCTCGCAGAGTGTGGGCAGAGAAATGAAAAGGTGGGTACTCCCAGACCCTTCCGTATCGAGGAACCGAATCAACAACCCACCTGGTGAGCGCCATCTTCTTCCGCTTCTTCCAGCGCGAGCGACAGCACCGCGGGGCGGGCCTTTCCCGGGGAGAGCTGTGGAAAGGAAGGAGCGCGCGGTGCGCAGGCGCCCAGTCGAACGGCCTTCTGGGACTTGTAGTTCTTGAGCAAGATACCGGTTCCATTCTCACCAGAGTTCTGGGATACACGG
>gene=hg18_chr14_77297066_77297466_+; species=SPECIES_3; score=2.18535; 
GCCAGGTCACCGCCCGGAGACAGTGGGCAGAGAAATAAAAACGTGGGTACTCCCAGACCCTTCCGTATCGAGGACCCCCATCAACAACCCACCTGGTGAGCGCCATCTTCTTCCGCTTCTTCCAGCGCGAGCGACAGCACCGCGGGGCGGGTCTTTCCCCTGACGAGGAGGGGAAAGGAAGGAGCACGCGATGCGCAGGCGCCCGGCCGAACGGCCTTCTGGGATTCGTAGTTCTTGGACAAGATGCCTGTCCTAAGCCGACCGCGGTTATGAGACTAAGGC
>gene=hg18_chr14_77297066_77297466_+; species=SPECIES_4; score=2.18535; 
GCCGGGTCACTGCGCGGAGAGTGTGGGCAGAGAAAAGAAAAGGTGGGTACTCCTAGACCCTTCCGTATCGAGGACCCGAATCAACAACCCACCTGGTGAGCGCCATCTTCTTCCGCTTCTTCCAGCGCGAGCGACAGCGCCGCGGGGCGGGTCTTTCCCCGGACAAGGAGGGGAAAGGAAGGAGCACGCAACGCGCAGGCGCCTGGCCGAAGGGCCTTCTGGGATTTGTAGTTCCTGAACAGGCTACCGGTTCTGTTCTAACGGAAGTTACGGGGTCAGCGC
>gene=hg18_chr1_5958202_5958602_+; species=SPECIES_0; score=2.04146; 
GGGGAGCCACAGCACAGGATAGACTTGAGAACTGAGGCGCATGACACGCAGCTGCCAGGATGTGGTGAAATGCAGCCCTCGGAGTGCATGAACATATCCCGAGAAGGGCAGAGGAGGCATCCATTCCAAAGATCGTCCTACCGTGACTGGAATTCACAGGGTCAGAGAG
>gene=hg18_chr1_5958202_5958602_+; species=SPECIES_1; score=2.04146; 
GGGGAGCCACAGCACAGGATAGACTTGAGAACTGAGGCGCAGGACACGCAGCTGCCAGGATGTGCTGAAATGCAGCCCTCAGGGTGCACGAATGTATCCCGAGAAAGGCAGAGGACGCATCCCTTCCGAAGACTGCCCTACCGCGACTGGAATTCACAGGGCCAGAGAG
>gene=hg18_chr1_5958202_5958602_+; species=SPECIES_2; score=2.04146; 
GCAGCTCCACAGCTCGGACCAGACATGAGAGCTGAGGGCCTCGACCCACAGCTCCCAGGATTGGGGGATATCTAGAACCCTCTGGGCATGGATGTAGCCCTTGGAGCCCAGAAGGAGCAGCAGCTCTGAAGGCCGTCTTACAGCACCTTCTACTCGCAGGGTCTCACTG
>gene=hg18_chr1_5958202_5958602_+; species=SPECIES_3; score=2.04146; 
GCGGCACCTGACCTGGGACTGGCCGTGAGGGCTCAGGACTGGGAGACACAGGTCCCACGAGTGGCCGGCAGCCAGGTCTCTGGGGGTAGCAATGTAACCCTAGAAGTCCAGGAGGAGCAGCTGCTCTGAGGGCTGTTCTACCGTGACTGCAGTTCAGAGGGTCACAAGC
>gene=hg18_chr1_5958202_5958602_+; species=SPECIES_4; score=2.04146; 
GTAGCTCCAGGGCTCAGAAAAGACGTGAGAGCTGAGGGCCTTGATACACAGCTTCCAAGATGCAGCGACATCTAGCCCTCCGGGGGTGCAAACATAACCCGGAAAGCCCAGGAGGAGCAGCAGCTCTGGAAGCTGTCTTATGTTCACCTCCACTCGCGGGGTCACAGTG
>gene=hg18_chr14_22574074_22574474_+; species=SPECIES_0; score=2.29558; 
ATGGCTTCACTAACCTTAAACGTACCTGCCATCTTGGCTTTGGTCATGCAAGTAGTCCTGGATCAGAATAACCTCAAAATCACAGGAAGTGACTGAAAACGTCCTGTTGCGTAAGGGAAGTGAGGTCGGCCATCTTTGAGAAGGGCGTGACTGGTTGAAAATCGGTCTGAACCCTTAGCGTGAGTCCTCCCACTCCAGCCTGGTGTCCAAGCAACAGGTTACATCGCTGCTGCTTCAGCACCTTGTTAACGCGCCTGAGGTTGCCATCTTGTTTAAGGGCACCT
>gene=hg18_chr14_22574074_22574474_+; species=SPECIES_1; score=2.29558; 
ATGGCTTCACTAATCTTAAACGTACCTGCCATCTTGGCTTTGGTCATGCAAGTAGTCCTAGATCAGGGTAACCTCAAATTCACAGGAAGTGTCTGAAAACGTCCTGTTGCGTGAGGGAAGTGAGGTCGGCCATCTTTGAGAAGGGCGTGACTGGTTGAAAATTGGTCTGAACCCTTAGCGTGGGTCCGCCCACTCCAGCCCGGTGTCCAAGCAACAGGTTACATCGCTGCTGCTTCAGCACCTTGTTAACGCCCCTGAAGTTGCCATCTTGTTTAAGGGCACCC
>gene=hg18_chr14_22574074_22574474_+; species=SPECIES_2; score=2.29558; 
ATGGCTTCACTCCCCTTAAATGTGGCTGACATCTTGACTTTGGCCACGTAACCAACACAGGATTAGATTAACCTCAAATTCATAGGAAGCAAACGCAAACGTCAGGATGAGGGAGGGAAGTGGGGCCGGCCATCTTTGAGAAGGGCGTGACTGGATGAAAATCTGTCTAAACCGGTAGTGTAAATCGGCCCCGCCCCGCCCGGTGTCCAAGCAACAATTAACATCTATACCTTTTCAGCAGTCTGTTAATGAGACTGAAATTGACATTTTGTTCAAGGGCACTC
>gene=hg18_chr14_22574074_22574474_+; species=SPECIES_3; score=2.29558; 
ATGGCTTAACTTCCTCTAAATGTTGTTGTCATCTTAACTTTGGTCAAGCAAGCAATACTCGATTAAATTCACCTCCAAGTCATAGGAAGCGATTGGAAACGTCCTGTTGCGTGAGGGAAGTGAGACCGGCCATCTTTGAGAAGGGCGTGACTAGTTGAAAATTCTTCAGAATCTTTAACCCAAGTCGTCTCCGCCCTGCCTGGTGTCCAAGCAATACTTTACATCTGTGCGGCTTTAGCATCCTATTAACGCAACTGAAGTTGGCATTTTGTTTAAGGGCACCA
>gene=hg18_chr14_22574074_22574474_+; species=SPECIES_4; score=2.29558; 
ATGACTTCACTACCCTTAAATGTGGCTGCCATCTTGACTCTGGTCATGAGAGCAGTAATGGATTAGATTCACCTCAAATTCATAGGAAGGGATCGGAAACGTCCTGTCGAGCGCGGGAAGTGGGGCCGGCCATCTTTGGGAAGGGCGTGACTGGTTGAAAATCAGTCTGAACCCTTAGCGTATGTCGTCCCCGCCCAGCCCGGCGTCCCAGGAACGCTTTACACCTCTACGGCTTCTGCGCCCTATTAACGCGACTGGAGTTGCCATTTTGTTTAAGGGCACCC
>gene=hg18_chr3_49178586_49178986_+; species=SPECIES_0; score=25.2276; 
CCCGCCGCCCTGCCGCCTCGCGGGCCGCCCCTCCGCGGCGCGGCTAGGCCCGCGGCTCCAACCTACCGGCGCCGCCGCGGGGACCCAAGACGCGCCTCTGCGCCGCCTCCGCTGCTCCAACATGGCCGCCCGCTGCGCGCCGGAAGTCACTGCGCTTCCGCTTCCGGGACCCAGCCCGCCCTACCGACCCTTGACCCCTGAGACCCCATTTCCCACAAAGTCTGGGGGCGGAGCAGATGGGTACCAAGGAGGACTGCCTGGAGGTGGTGGCCGCGGTGACTGCTCCAAACCCGT
>gene=hg18_chr3_49178586_49178986_+; species=SPECIES_1; score=25.2276; 
CCCGCCGCCCTGCCGCCTCGCGGGCTACCCCTCCGCGGCGCGGCTAGGCCCGCGGCTCCAACCTACCGGCGCCGCCGCGGGGACCCAAGACGCGCCTCTGCGCCGCCTCCGCTGCTCCAACATGGCCGCCCGCTGCGCGCCGGAAGTTACTGCGCTTCCGCTTCCGGGACCCAGCCCGCCCTAATGACCCTTGACCCCCGAGACCCCATTTCCCCCAAAGTCTGGGGGCGGAGCAGATGGGTACCAAGGAGGACTGCCTGGAGGTGGTGGCCGCGGTGACCGCTCCAAATCCGT
>gene=hg18_chr3_49178586_49178986_+; species=SPECIES_2; score=25.2276; 
CCCACCGCCCTGCCGCCTCGCGGACGGCCCCTCCGCGGCGTGGCTAGGCCCGCGGCCCCAACCTACCGGCGACGCCGCGGGGACCCAGGACGCGCCTCTGCACCGCCTTCGCTGATCCAACATGGCCGCCTGCTGCGCACCGGAAGTCACCGCGCTTCCGCTTCCGGGACCTGGCCCGCCCTAATGACCCTTGACCCCCGAGACCCCGTTTCCCCCAAAGTCTAGGAGCCGGACGAATAGGAACCAGAGACGACTTCCTGGAGGAGGTGGCAGCAGGGACCGCTCTAAACCTTT
>gene=hg18_chr3_49178586_49178986_+; species=SPECIES_3; score=25.2276; 
CCCACCGCCCCGTCGCCTCGCGGACTGCCCCTCCGCGGCGCGGCTAGGCCCACGGCCCCAACCTACCGGCGCCGCCGCGGGGACCCAGGACGCGCCTCTGCGCCGCCTCCGCTGCTCCAACATGGCCGCCCGCTGCGCACCGGAAGTCGCCGCACTTCCGCTTCCGGGGCCGGTCCCGCCCTAGTGACCCTTGACCCCTGAGACCCCGTTTCCCCCAAAGTCTGGGAGAAGGGCCGGTGGGTACCAAGGAAGCCTTCCTGGAGGAGGTGGCGACAGGAAATGCTCTAAACCATT
>gene=hg18_chr3_49178586_49178986_+; species=SPECIES_4; score=25.2276; 
CCCACCGCCCTGTCGCCTCGCGGACGGCCCCCCCGCGGTGCGGCTAGGCCCACGGCCCCATCCTACCGGCGCCGCCGCGGGGACTCAGGACGCGCCTCTGCGCCGCCTCCGCTGCTCCAACATGGCCGCCCGCTGAGCACCGGAAGTCGCTGCGCTTCCGCTTCCGGGACCTAGCCCGCCCTAGTGACCTTTGACCCCCGAGACCCCGTTTCCCCCAAAGTCTGAGGGCGGGGTAGATGGGTACCAGGGAAGGCTTCCTGGAGGAGGTGGCCGCGGGGACTGCTCTAAACCCAT
>gene=hg18_chr6_109810519_109810919_+; species=SPECIES_0; score=1.27597; 
TTCTTGCCCTCAGATTACCAGACACGACGCAGCTGGACTTGTCTCATGCCTGCGATAGGGACGGCCCCCACCCGACTTGCATGGAACAGTCGACATAATGTGGCCTCTGCTTCCATGAGCGCCCGCCAGGCCCCACGTGACCTCCGGGGCCGCGCTCCGGAGCAACCTGGGGCGGAAGTTGGTTTTGTGCGCTCTCAAGAACTAAGTTTGTGCTGTGCTTCCTTATCGGCAGGACCCCTTCTTTTTT
>gene=hg18_chr6_109810519_109810919_+; species=SPECIES_1; score=1.27597; 
TTCTTGCCCTCCGATTACCACTCACGACGCAGCTGGACTTGTCTCATACCTGCGATAGGGACGGCCCCCACCCGACGTTCATGGAACAGCCGACATGACGTGGCCTCGGCGTCCATGACCGCCTGCCAGGCCCCACGTGACCTCCAGGGCCGCGCTCCGGAGCAACCTGGGGCGGAAGTTGGTTTTGTGCGCTCACGAGAACTAAGTTTGTGCTGTGTTTCCTTATCGGCAGGACCCCTTCCTTTTT
>gene=hg18_chr6_109810519_109810919_+; species=SPECIES_2; score=1.27597; 
TCTTTGCCCTCAGGTTGCCACACAGGGCGCTGCCGGGCTTTTCTCGTTCCTGCAATAGAGAAGGATCCCACCTGACTCAGATGGAACAACCTACATGATGTGGCGACGGCGTCCTCGAAAGACTGCTAGGCCCCATGTGACCTCTGGGGCGGCGCTCCGGACGGATGCTGGGCGGAAGTTGTTTCCGAGCGTTCGCAAGAGTTAAGTTTTTACCGTCCTTGCATATTCGTAGGACCCGCGCATTTCC
>gene=hg18_chr6_109810519_109810919_+; species=SPECIES_3; score=1.27597; 
CCGCTGCCCTCAGACCCCCCCCCAAGACGCAGCTGGGCTGTTCTGGTTCCGGCGGCGGGGACGGCTCCCGCTCGGCTCGGATGGGACAGCCCGCCTGAGGTGGCGCCGGCGGCCGGGGGCGACGGCGCGGCGCCACGTGACTCCGCGGGTGGCGCTCGGGGCCGAGGCCGCGCGGCGGCGGCGCCCGTGAGGGCGCGGGGCCTGAGTGGGCGCTGTGCCCGCCTCGCCGACGGACCCGCGCTCCTCT
>gene=hg18_chr6_109810519_109810919_+; species=SPECIES_4; score=1.27597; 
TCATTTCCCTCAGATTACCACACAGGATGCAGTTTGGCTTTTCTCGTTCTTGCGATAGTGAAGGCTCCCACCCGGCTTGGATGGAACAACCTACATGACGTGGCGCTGGCGTCCCGGGGAGACCGCGAGGCCCCACGTGACCTCCGGGGACGCGCTAGGGACTGAGGCTGGGCGGAAGTTGTTCCCGTGCGTGCGCGAGAATTAAGTTTGTGCTGTGTTTGCATCTTAGTAGGACCAGGGCTTTTTT
>gene=hg18_chr19_62949742_62950142_+; species=SPECIES_0; score=7.31607; 
GTGTTTACCACTGTGCAAAGCGCTCTGAGAAGGCTTCTTTACCGCCAACTGTCTACCTTACATAACCCAGAAATCTGCGTCGAATGACCCGTCAGAGCCAATGAGGTCAAAAAAGGTTCAAAGTATAAGGTGACTTCCCGTCCACTAGTGGCCATTTGATTGGTGTGGGTGTATTTCCATGAGTGTAGAGGTGGAGACGA
>gene=hg18_chr19_62949742_62950142_+; species=SPECIES_1; score=7.31607; 
ATGCTTACCGCTGTGCAAAGCGCTCTGAGAAGCTTTCTTTACCGCCAACCGTCTACCTTACATAACCCAGAAATCTGCGTCGAATGACCCGTCAGAGCCAATGAATTCAAAAAAGGTTCAAAACATAAGGTGACTTCCCGTCCGCTAGCGGCCATTTGATTGGTGGGGATGTATTTCCTTAAGTGTAGAGGTGGAGAAGA
>gene=hg18_chr19_62949742_62950142_+; species=SPECIES_2; score=7.31607; 
AAGCTCACCTGTGTGCCAAACTCCCTCCCAACCTCGCAAGACGCCCAGCTCTCTAGACTACATTACCCAGAATGTTGAGTCGAGCGGCCTATGTTACCCAATGAGATTAGAAAGAGGACGCGACGTGGGGAGACTTCCCTTCCGCTCGGGGCCAGTTAGCTGTTCGGGTTTTGTTACCGTGAATCCTGAGTCCGAGAAGA
>gene=hg18_chr19_62949742_62950142_+; species=SPECIES_3; score=7.31607; 
ATGCCCCCCTCAGTGCCATCCAGTCACCCAACCCCTCCCCCCCTCCACTTCTCCTCCCTTCATTTCCCAGAGTTTGGTGTCTCTCATGTTTTGTCACCCACTGATATTTTCACCATTTCTCTCCTTTCCCTTTATTCCCTTTCGCTAACGGTCTAACAGCGCTTCGGGAGTTATTCCCGTGAATTCTGGGGTCGGGACGA
>gene=hg18_chr19_62949742_62950142_+; species=SPECIES_4; score=7.31607; 
CCGCTCGACTGTTTGGAAGAGGATCACACAAGGCCCCTGGGGGTGCACCTTTCTAACTTACATTATCCGGCATGCTGCGAGGAAAGAGGTCATTCAGCCAATGAAGTCAGAAAAAGTTCTCTAGATGGGCCGTCTTCCCGTCTTCAAGCAGTCTTTCTGCTGCTCCGAGTTTGTTACCTTGAATCCGGAGGCACCGAGGA
>gene=hg18_chr2_101235491_101235891_+; species=SPECIES_0; score=1.0552; 
CGCGGCAGACCTAACCGAACGCCCCCCTCCGCCCGGGCCCCGCCCCGCTTCCTGCAATTCCCCCGCCTACCCGCGTCTCCGCATCCTCTTCCGGCTTCGCTTTCGCTGGGCGCTGTCCGTCTGGTTCCCGACGTGTTTTGTTGCGACGCTGTCGTGTAACAGCGCGCTTTACGGCCGCGGGGACGGAGCGAGCCGGCGCCAGGGCCCCTCGGGCCGGGAAGAG
>gene=hg18_chr2_101235491_101235891_+; species=SPECIES_1; score=1.0552; 
CGGAGCCGACCTAGCCGAAGGCCCCCCTCCGCCCGGGCCCCGCCCCGCTTCCTGCAATTCCCCCGCCTACCCGCGTCTCCGCATCCTCTTCCGGCTTCGCTTTCGCTGGGCGCTGTCCGTCTGGTTCCCGACGTGTTTTGTTGCGACGCTGTCGTGTAACAGCGCGCTTTACGGCCGCGGGGACGGAGCGAGCCGGCGCCAGGGCCCCTCGGGCCGGGAAGAG
>gene=hg18_chr2_101235491_101235891_+; species=SPECIES_2; score=1.0552; 
CGCCGCAGGGCGAGATCCGGGCCCCCGGCGGCTCAAGCCCCGCCTCATTTCCGGCTTTTTCTCCGCCCCCCGGCGTCTCGGGATCTTCTCCCGGCCTGGCTCTGGCTGCGCGCTGCCCGGCTGGGTTCCGGCTTGTTTTGTTGCGACGCTGTCGTGCCACAGCGCGCTTTACGGCCGCAGGGACGGAGCGAGCCGGCGCCAGGGCCCCTCCGGCCGTGAAGCA
>gene=hg18_chr2_101235491_101235891_+; species=SPECIES_3; score=1.0552; 
CGCCCCCGCGCCCGCGGCAGGCCCCCCGCAGCCCAGGCCGCCCCCCACTTCCGGCGCTTCCCCCGCCCCCCAGCGTCTCCGGATCCCCCCGCGGCCTCGCTCCGGCTCCGCGCTGCCCCTCCGCTTCCCGACGTGTTTTGTTGCGACGCTGTCGTGTCACGGCGTGCTTTACGGCCGTGGGGACGGGGCGAGCCGGCGCCAGGGCCACTGCGGCCGGGAAGCG
>gene=hg18_chr2_101235491_101235891_+; species=SPECIES_4; score=1.0552; 
CGCTGCAGCGCGCGGTCCAAGCCCACGGCAGCTCAGGCCCCGCCCCGATGCCCGAGCTTCCCCCGCCCACCAGCGTGGCGGGATCCTCTCCCGGCCTCGCTCTCGCTCCACGCTGCCCATCTGGCTCCCGGCGTGTTTTGTTGCGACGCTGTCGTGTAACAGCGCGCTTTACGGCCGCGGCGACGGCGCGAGCCGGCACAAAGGCCACCCGGGCCGGAAAGCA
>gene=hg18_chr19_60858555_60858955_+; species=SPECIES_0; score=1.55987; 
CGCGCGAGCGCGCCAGATGCCTCGTGAACGTTTTTTATTCTCTAAAAGGAGATTATAGTCCCCGTAATCTCTTTTCTCCCGCTGCCTTGGCACTTCCGCTTCCGGTCGGGCCCACGGCAGCGTCTCCACGCCCCCTTTGTTCCAAAATGGCGGTTGTGAGGGCCTTCACGTGGATGAGGGTTTCGGGGATCACGGGCGTACCTTTTCCTTTT
>gene=hg18_chr19_60858555_60858955_+; species=SPECIES_1; score=1.55987; 
CGCGCGAGTGCGCCAGGTACCTCGTGAACGTTTTTTATTCTCTAAAAGGAGATTATAGGCCCCGTAATCCCTTTTCTCCCGCTGCCTTGGCACTTCCGCTTCCGGTCGGGCCCACGGCCGCGTCTCCACGCCCCCTTTGTTCCAAAATGGCGGTTGTGAGGGCCTTCACGTGGATGAGGATTTCGGGGACCACGATCATACCTTTTCCTTTT
>gene=hg18_chr19_60858555_60858955_+; species=SPECIES_2; score=1.55987; 
CGCGCGGGCTCGCCTGGTGGTCTCTGGATGCGTTTTTTAATCTGAAGGATTGTGATGAGCCCCGCAACTCCTTTTCGCCCGACGCCCTGGCACTTCCGCTTCCGGCTGGTTCTTCGGCCGGTTCTCCACGCCCCCTTTGTTCCAAAATGGCGGTTGTGGGTCCCTTCACGTGGGCGCTGGCTTGGGAGCACTCACCCGGCCCCTTTGCCTCG
>gene=hg18_chr19_60858555_60858955_+; species=SPECIES_3; score=1.55987; 
CCCGCGGGCTCGCTGGGTGCCCTGAGCACATATTTAAAAATCTGAAATGTTTTTGTAGGTCCCGCAGTGCCTTCTTTCCCGCTGTCCCGGCACTTCCGCTTCCGGCCGGGCCCGCGGCCGGGTCTCCACGCCCCTTTTGTCCCAAAATGGCCGTTGCGAGCTCCTGGGCGTGGGCGCCGGTGTCGCGGTACTCGTCCCGACGGGTTGGGGTG
>gene=hg18_chr19_60858555_60858955_+; species=SPECIES_4; score=1.55987; 
CCGGCGGGCTTACTGGGCTCGCTTCGGGCGTTTTTTATAATCTGAAGGGTGATTACGGGTCCCGCAATCCGTTTTCTCCCGCTGCCTCGGCACTTCCGCTTCCGGCTGGGCCCGCGTCTTCGTCTCCACGCCCCCTTTGTTCCAAAATGGCGGTTGTGAGCCCCTTCACGTGGGCGCGGGGTTGGCGGCCTTCCCGCGGTCCTTTTGCTGTG
>gene=hg18_chr19_3136361_3136761_+; species=SPECIES_0; score=5.23642; 
TCGTGGAGTTTGACATCTACATCCTCGGGAGTTTTAAGTGATTTTTCTCAGATTTCTGCCAGGACGACTACAGTTCCCGTGACCCTTTGTGTGTTTGAGACTACAACTCCCAGAAGATAGCGCGCCAACTTCTTATCCCCAACTTCCTTCCAGGTCGCAAGGTCACGCACCTTTCGCCTCCCCTAAACGCCAAAGACAAGGTTAAGAAAGTGATATCGCAAATAGTTTTAAAGCATTGCAT
>gene=hg18_chr19_3136361_3136761_+; species=SPECIES_1; score=5.23642; 
TCGTGGAGTTTGACATCTACATCCTTGGGAGTCTTAAGTGATTTTTCTCAGATTTCTGCCAGGAAGACTACAGTTCCCGTGACCCTTTGTGTGTTTGAGACTACAACTCCCAGAAGATAGCGCGCCAACTTCTTAGCCCCAACTTCCTTCCAGGTCGGAAGGTTGCGCACCTTTCGCCTCCCCCATACGCCAAAGACAGGGTTAAGATAGTGATATCGCAAATAGTTTAAAAGCATTGCAT
>gene=hg18_chr19_3136361_3136761_+; species=SPECIES_2; score=5.23642; 
TCAGGCAATTTAACATCTATATCTTTGGGAGTTTTAAGTGATTTTTCCCAGACATCTGCCAGGAAGACTTCAGCTCCCATGATCCCTTGTGTGCTCGAGACCACAATTCCCAGGAGTTAGCGCAACATCTTCTTATTTCTAACTTTCTTCCGGGTCGCAAGGTCACCAACCTCTCTCTTCCCCTCCACAGCAAAGGCAGGGTTCAGTAAGTTACACTGCTAATAGTTTTAAAGCTCTGTAT
>gene=hg18_chr19_3136361_3136761_+; species=SPECIES_3; score=5.23642; 
TCGCGGAGTTTAACATCTACGACCTTGGCAGTTTTAAGTGATTTTTTTCAGACTCCGTCCACGAAGACTACAACTCCCATGAGACCTTGTGCGCGTAGGACTACAATTCCCAGGAGATTGCGCGCCAGCTTCTCCATCCCAACTTCCTTCCGGGTCGCAAGGTCACGCGCCTCTCGCCTCGCCTCCGCCACACAGATAGCGTTGAGAAAGTTCCTCTGCAATTAATTGTCGAGCTCCGTAT
>gene=hg18_chr19_3136361_3136761_+; species=SPECIES_4; score=5.23642; 
TCATGGAGTTTAACATCTCCGTCCTTCGGAGTTTTAAAAGATTTTTCTCAGACTTCACCCAGGAAGACTACAGCTCCCATGACCCCTTATGTGCTCAAGACTACAATTCCCAGGAGATAGCGCACCATCTTCTTATTTCCAACTTCCTTCCGGGTCGCAAGGTCACCCACATCTCGCCTCCCCTCCACAACAAAGACAGAGTTAAGTAAATTCCACTGCAAATAGTTTTTAAGCCAGGTAT
>gene=hg18_chr19_18387213_18387613_+; species=SPECIES_0; score=0.904077; 
GAGGAAGGCGGAGGCGGCCAACTGAGGAGGGATGCGTTATTTCATCCGAATACTGCCAAGTCCAACGTGCGGAAACAGTCTTGCGGCAGTGCCCAGGGAAGGCTTGGAGGAGGAAGAGGAAGAGGAGGCCCAGGAGGACCTCAGTAGGCCAGGCCAGAAGCCAAAAAGCTCCAGGCGGCAGGAACCGCTAGCGCAAAGGCTTATGGGTGGGA
>gene=hg18_chr19_18387213_18387613_+; species=SPECIES_1; score=0.904077; 
GAGGAAGGCGGAGGCGGCCAACTGAGGAGGGATGCGTTATTTCATCTGAATACTGCCAAGTCCAACGTGCGGAAACAGTCTTGTGGCAGTGCCCAGGGAAGGCTTGGAGGAGGAGGAGGAAGAGGAGGACCAGGAGGACCTCAGTAGGCCAGGCCAGAAGCCAAACAGCTCCAGGCGGCAGGAACCGCTAGCGCAAAGGCTTGTGGGTGGGA
>gene=hg18_chr19_18387213_18387613_+; species=SPECIES_2; score=0.904077; 
GAGGGAGGCGAGGGCTGCCAACAGATGACTTAGGCATTATTTTATCACAACAGTGACAAATCCAACGTGCAGAACCAGTAATCTGGAGATGGCCAGGGAAGGCGAGGAGGAGGAGGAGGAGGAAGAGAAGAAGAAGGAATAGAACTGACCAGGCTAGTAACCAAAGCGCTGCAGGCGGCAGGAAGGGCTAGTGCAAAGGCCAGGAGGTGGGC
>gene=hg18_chr19_18387213_18387613_+; species=SPECIES_3; score=0.904077; 
ATGGGAGGCGGAGGCTGCCAGCCAATTACTGATGCATCATTTTATCGTAACAGTGACAAATCCAGCGTGCAGAATCCGTAATCCGGAGATGGCCAAGGAAGGCAAGAAGAAGGAGGGGGAGGGAGAAGAGAAGAAGGAACAGTATAGGCCAGGCCAGGAGCCAAACTGCTCCAGGCAGCAGGAACAGCCAGGGCAAAGGCCGTGAGGCGGGC
>gene=hg18_chr19_18387213_18387613_+; species=SPECIES_4; score=0.904077; 
CCGGGAGGCAGAGGCTGCCCACAGACGATTGGTGCATTATTTTCTCTTAACAATGACAGGTCCCACGTGCTGAACCGATAATCTGGAGATGGCTAGGGAAGGCGAGGAGGAGGAGGAGTAGGGGGAGCAGGAGAAGGAGCAGAATAGGCCGGGCCTGGAGCCAAAGAGCTCCGGGCGGCAGGAAGAGCCAGCGCAAAGGCCGGGAGGTGAGC
>gene=hg18_chr2_104959676_104960076_+; species=SPECIES_0; score=3.68045; 
CGGGTGTGAAGCTGGTTCTGAGTGGGAAAAACTAGGCCGGCTGTTACTACTGCATGCTGCTGTCGCATGAGCTGGAGTACACTGCAGGAAAGGAAGAGGAAACAGGACCCCTTCCAAGCACATCTAGACCGCCTATGGCAGAGTTGATCAGAGAAGCCTGGAAAGGTAAAGTGTGGTTTGCAGAGTCCCAGCCCCAGCAACACAAAACCACACAGAAGTG
>gene=hg18_chr2_104959676_104960076_+; species=SPECIES_1; score=3.68045; 
CGGGCATGAAGCTGGTTCTGAGTGGGAAAAACTAGGCCGGCTGTTACTACTGCATGCTGCTGCCGCGTGAGCTGAAATACATGGCAGGAAAGGAAGAGGAAACAGGACCCTTTCCAAGCACATCTAGATCATCTATGGCAAAGTCCATCAGCAAAGTCTGGCAAGGTAAAGTGTGGTTTGCAGAGTCCCAGCCCCAGCAACACAAAACTACATAGAAGTG
>gene=hg18_chr2_104959676_104960076_+; species=SPECIES_2; score=3.68045; 
AGGAAGGGATGCTGAAGCTCATACTGACCACCTGATTGAATAGCAACTATTGGATGATGCTGGTGATTGAGAAGAGAAGAGCGACAGAAGATGAGATGGATAGAGTTCCGACTCAATGCACAGATTGAGCAAATCTGGGAGAGTGAAGCAGAGAAGCCTGGCATGCTGCAGTCGGGGTCACAAAGAATCAGACACAACGACAAACAACAACAGCAAACTG
>gene=hg18_chr2_104959676_104960076_+; species=SPECIES_3; score=3.68045; 
GGGAGATGCAGCTGGGCCTGAGAGGCCCCACCTGATTCCACTGCTCCCATTCCATGAAGCTGCTGTGTGACCTGAGCCAGGCGACAGGAGAGGAGGAGGGATCAGCACCCCCTCCAAGCTCGTCTGGAGCCCCGATGGCAGAGTCTATCCCAACAGTCTGGCAAGCGATAGTGTGACGTGCAGAGTCCCAGCCCCGGTGTCATAAAATATTATGCAAGTG
>gene=hg18_chr2_104959676_104960076_+; species=SPECIES_4; score=3.68045; 
CGGGTGTGAAGCTGGTTCCGAGTGGGAAAAACTAGATCACCTCCTACTAGTTAGTGCTGCTGCAGAGTGAGCTGGGGTAGGCTACAGGAAAGCAAGAGGAGACAGTCCCACCTCCAAGCACCTCTAGACCCCCTATGGTAGAGTGTATCAGGCAAGCCTGGCAAGCAAAAGTGTGGTCAGCGGGGTCCCAGTGCCCGTATCATAAAATAATAGAGAAGTG
>gene=hg18_chr3_14897256_14897656_+; species=SPECIES_0; score=1.12973; 
CAAAACTAATTGCCCTTTTACAGTCTGTGATATAAGAGGCAGGAAAGCAATGTGGAGACAGGTGATTTCCATTAACAGAGGCCTGACTCACCGACGCTTTTCAGGGAAGTCCGTCTCCTGATTAATGTGCTTCCGGGGAGACAGCGGATGCGCTCCTTGCTAGGTGTGGGGGATGGTCTGAGGTTTTGTGCGGTTGTTTGAGGTTTCCTTAGCCCTCTTGCTGAGAAAGGCAGGAAGAGGACAGAGTGTTTCTGGGGATTGCTA
>gene=hg18_chr3_14897256_14897656_+; species=SPECIES_1; score=1.12973; 
CAAAACTAATTGCCCTTTTAGAGTCTGTGATATAAGAGGCAGGAAAGCAATGTGGAGACAGGTGATTTCCATTAACAGAGGCCTGACTCACCAAGGCTTTTCAGGGAAGTCCGTCTCCTGATTAATGTGCTTCTGCGGAGACAGCGGATACGCTCCTTGCTAGGTGTGGGGGATGGGCTGAGGTTTTGGGCGGATGTTTGAGGTTTCCTTAGCCCTCTTGCTGAGAAAGGCAGGAAGAGGATAGGGTGTTTCTGGGCATTGCTC
>gene=hg18_chr3_14897256_14897656_+; species=SPECIES_2; score=1.12973; 
CAGAGCGAATTGCCCTCTGACCGACTACGATACAAGGGGCAGAAAAGCAGTGAGGAGACAGGTGCCTTCCACTAGCAGAGACCCCGTTCACCGGGGCTTCTCAGGGAAGCTGGGCCCCTGATCCCTGTGCTTCGGGGGGGATGGCATGGGCGCACTCTGCCTGGAGATGCAGACGTGCTAAGGTTTCCGGAGGGTGTTTGCTGTCTCCTTGACCCTCAGGTTGAGGAAGACAGAAGGAAGACAGTGTAGTTCTGGGCACAGCTG
>gene=hg18_chr3_14897256_14897656_+; species=SPECIES_3; score=1.12973; 
CAAAACTAATTGCCCTTTTTCAGGCTGTGATAGAAGAGACAGAAAAGCAGTGAGGAGACAGGTGATTTCGATGAACAGAGGCTTGGTCCAGCAAGGCTTTTCGTGGACATCTGTCTCTTGATTCTTGTGCTTCAGGGGAATAACACCATGCGCTCCCTGCCATGTGTGGGGGATGTGCTGAGGTTTCTGAAGGGTGTTTGCAGTTTCCTTAGCTCTCTTGCTAAGAAAAGCAGGAGGAGGATAGTTTTGTTCTGGGCATTGCTC
>gene=hg18_chr3_14897256_14897656_+; species=SPECIES_4; score=1.12973; 
CAGAGCGAATTGCCCTTTGACAGGCTGTGATATAAGAGGCAGAGACGCAATGAGGAGACAGGTCATGTCCACGGGCGGGGGCTTGGTTCACCGGGGCTTTTCAGGGAAGTCCCTCTTCTGATTCCTGCGCTGCGGGGAAGTAGCCCCATGCGCTCCCTGCCACCTGTGGGGGACGTGCTGAGGTTTCTGGGGGATGCTTGAAGTTTCCTCAGCCCTTTAGTTGAGTAAGGCAGAAGGAGAACAGTGCAGTTCTGAGCATTGCTG
>gene=hg18_chr6_6529079_6529479_+; species=SPECIES_0; score=2.32939; 
ACTAAAGCTTAGTAGGCTGGCATCAATTCCACAAAATGTGTATAGCCCATATACATAGGGTTTGAAACTAACTAAAGTAAAACCTCAGCAGTCAGTCAAGGGGCTGAAACAGTGTTACACAGGAAGTTGCTTCCTGACTTCTACACAAGCAGTTTTAGGTTGCACTCAATCTAGGACAGCAGTCCCAACCTTTTTGGCACCAGAGTGTTGAAGACGGTGGATAGTGGTATTTGGTGATTC
>gene=hg18_chr6_6529079_6529479_+; species=SPECIES_1; score=2.32939; 
ACCAAAGCTCTGTAGATTGGCATCAATTCCACAAAATTTGTGTAGCCTATATACACAGGGTTTGAAACTAACCAAAGTAAAACCTCAGCAGTCAGTCAAGGGGCTGAAACAGTGTTACACAGGAAGTAGCTTCCTGACTCCTACACAAGCAGTTTTAGATTGCACTCAATCTAAAACAGCAGTCCCGACCTTTTTGGCACCAGAGTGTGGAAGACGGTGGGTGGTGGTATTCAGTGGTTC
>gene=hg18_chr6_6529079_6529479_+; species=SPECIES_2; score=2.32939; 
ACTGAAGACTCGCTGGCTGGCACCAACCCTGTGAGATGCACGTTACCCACACGCAGTAGATGTGAGAACAGTTAGAGCAAAACCTCATCGCTCAGCCCTGAGGCGGAAATGGGGTCACACAGTAAGTAGCTTCCTGCCATCTGCACAAGCTGTTGTCTGTTGCACTCAATCCGGGACAGAGGAGATCAGCTGTCCCCCTCCGAGGGGTGGCAGAGAGAGGAAGGGAGCAGTGAGCACTCA
>gene=hg18_chr6_6529079_6529479_+; species=SPECIES_3; score=2.32939; 
ACCAAAGTTCAGTTGGCTGGAATCAACTCTTCAGCTTTTATGTAGCCCACATATGATGGGTATGAAACTAGTGAGAGTAAGACCTCAGCAGGCAGCTCAGGGGCTGAAGTGATGTTACACAGGAAGTAGCTTCCCGACTTCTACACAAGCCATTTCAGTCTTCGCTCAATCTGGGACAGAAGAGATAACCTGACTCCTGCCATAGTGTGGCAGAAAAAGAAGAGGAGCAGCGAGCAATAC
>gene=hg18_chr6_6529079_6529479_+; species=SPECIES_4; score=2.32939; 
TCTAAAGCTCACTAGGCTGGCGACAGCTCTACAAGATTGCTGTAGCCCACATACAGTGGGTGTGAAAATAGTCAGAGTAAAAGCTCAGCAGTCAGCCCAGGGGCTGAAATAGTGTTACACAGGAAGTAGCTTCCTGACTTCTGCACAAGCTGTTTTAGGTTGCACTCAATCTGGGACAGAAGAGATAACCTGTCTCCCACTATAGTGTGGCAGAAAGAGGAAAGGAGCAGTGAGCTATAC
>gene=hg18_chr17_8034137_8034537_+; species=SPECIES_0; score=1.13441; 
CAGGTGGGGGCCGCAACGGAGGAATTGGTTCGCCCCGGCTCCGGAGGCAGTGGCTGCGCCTTTAAGGGGCGTTGTAGAGGCGAGCGATTGGCAGCGGCTGACAATGGTAAGGACAGGAAAAGCATTTTGATTGGTCGCGGCGACCAGGAAGTCCCGGAAGAAGAGCTGTTACTGCACAGCGGAACACACGTGAACGCCGGCAGGGTGGAGAGAAGGAGGTGACAGCTGCTCCCGTCGCCCCGCCCTTTCTGAAAGCTGAGGGGCAGATCTTAAAGACCAAGGTCCTCAAATTCCT
>gene=hg18_chr17_8034137_8034537_+; species=SPECIES_1; score=1.13441; 
CAGGTGGGGGCCGCAACCGAGGAATTGGTTCGCCCCGGCTCCGGAGGCGGTGGCTGCGCCTTTAAGGGGCGTTGTAGAGGCGCGCGATTGGCAGCGGCTGACAATGGTAAGGACAGGAAAAGCATTTTGATTGGTCGTGGCGACCAGGAAGTCCCGGAAGAAGAGCTGTTACTGCACAGCGGAACACACGTGAACGCCGGCTGGGTGGAGAGAAGGAGATGACAGCTGCTCCCGTCACCCCGCCCTTTCTGAAAGCTGAGGGCCAGATCTTAAAGACCAAGGTCCTCAAATTTCT
>gene=hg18_chr17_8034137_8034537_+; species=SPECIES_2; score=1.13441; 
CAGTTGGGGGCAGGAACCGAGGAATTGGTTCGCCCCGGCTTGGGAGGCCTTGGCGGCGCCTTTAAGGGGCGTTTTAGAGGCGCGCGATTGGCCTCGGCTGACAATGGTCAGGACGTGAAGAGCACTCTGATTGGTCCCAACAACCAGGAAGTCCCAGAAGACCAGCTGTCATTGCGTGACCGAACACACGTGAGAGCCAGCAGGGAGGAGAGAAGGAGGTAACAGCTGCGCTCGTTGCCCCGCCCTTTCGAAAAGTTGAAAGGCAGATCTTAAAGATGAAGATCCTGAAAAGCCT
>gene=hg18_chr17_8034137_8034537_+; species=SPECIES_3; score=1.13441; 
CAGCTGGGGGCAGGCACCTAGGAACTGATTCGCCCCGGCTCGCGCGGCGTCGGCGGCGCCTTTAAGGGGCGTTGTCGAGGCGCGCGATTGGCAGCGGCTGACAATGGTCAGGACAGGAAAAACACGCTGATTGGTCGTGGCGACCAGGAAGTCCCGGAAGAAGGGCTGTTATTGAGCAGCCGAACCCACGTGAGGACCGGCGGGGCGGGGCGAAGGAGGGGACAGCCGCCGCCGTCGCTCCGCCCTTTCGGGAGGAGGCGGGGCAAGTCTTAAAGAGGAAGTCCCTGAAATACCC
>gene=hg18_chr17_8034137_8034537_+; species=SPECIES_4; score=1.13441; 
CAGTTGGAGGCAGGAACCGAGGAATTGGTCGGTCCCGGCTCCAGAGGCGTCGGCGGCTCCTTTAAGGGGCGTTGTAGAGACGCGCGATTGGCAGCGGCTGACAATGGTAAGGACGGGGAGAACACTCTGATTGGTCGCAGCGACCAGGAAGTCCCGGAAGAAGAGCTGTTATTGAACAGCCGGCCACACGTGAGAGCCAGCGGGGTGGAGAGAAGACGGTGACAGCTGCCCTCGTCGCCCCGCCCTTTCAAAAAGTTGAGGGGTAGAGCTTAAAGATGAAGGTCCTGAAATACCG
>gene=hg18_chr15_68842807_68843207_+; species=SPECIES_0; score=2.8347; 
CCAATCGGAATGCGGGAAGGGGCGGGACTTCCCTTTTAAACTGAGTAACACCCTTCCTCTCCCAGCTGGAAAAGTTTGGAACTTTAGCCCGGGAGCGGAGGAGGTGGGCGCAGAGGCGTGGA
>gene=hg18_chr15_68842807_68843207_+; species=SPECIES_1; score=2.8347; 
CCAATCGGAATCCGGGAAGGGGCGGGACTTCCCTTTTAAACTGAGTAACACCCTTCCTCTCCCCGCTGGAAAAGTTTGGAACTTTAGCCCGGGAGCGGAGGAGGTGGCTGCAGAGGTGTGGA
>gene=hg18_chr15_68842807_68843207_+; species=SPECIES_2; score=2.8347; 
CCAATAGGAATCCGGGAAGGGGAGGGACTTCCCTTTCAAACTTAATAACACCCTTCCTCTCCCCTCAGGAAAAGTTTGGAACTTCAGCTGGGGAGCGGTGGAGGTGAGCGCAGCGATGTGGA
>gene=hg18_chr15_68842807_68843207_+; species=SPECIES_3; score=2.8347; 
CCAATCGGAATCCGGGAAGGGGTGGGACTTCCCTTTCAAACTTACTTACACCCTCCCTCTCGCAGCTGCAGAAGTTTGGGGCCGCGGCTGCGCGGCGGCGGAGGTGAGCGCGGCGGCGGGGA
>gene=hg18_chr15_68842807_68843207_+; species=SPECIES_4; score=2.8347; 
CCAATCGGAATCCTGGAAGGGGAGGGACTTCCCTTTCAAACTTAATAACACCCTTCCTCTCCCTGCTGGAAAACTTTGGAACTTTTGCTGGGGAGCGGCGAAGGTGGGCGGAGCGGCGTGAA
>gene=hg18_chr5_2050780_2051180_+; species=SPECIES_0; score=1.3052; 
CGTGGGACTGTTGCACCCAGGCTCCTGGCCATTGGCTAGATGTGCGGGAGACAGGTGCACCGACATGGCAGCCCGTTGAGGCTGGCACATACTCTGCCTAGGTTTTCAGCAGATGCCTAAGAGCTGTGGGCCAGTGGGTAGACGCTTTTCACTTCTGTACATAGCTTTCAGTTAAAGTGTTTGCATCAATTTTCATTCTAAGAATGAGTCCTAGATTCCAGATTGTCAT
>gene=hg18_chr5_2050780_2051180_+; species=SPECIES_1; score=1.3052; 
CATGGGATTGTTGCACCCAGGCTCCTGGCCATTGGCTAGATGTGCGGGAGACAGGTGCACCAACATGGCAGCCCATTGTGGCTGGCATATACTCCGCCTAGGTTTTCAGCAGGTGCCCAAGAGCTGCAGGCAAGTGGGTAGACGCTTTTCACTTCTGTGCATAGCTTTCAGTTAAAGTGTTTGCAACAATTTTCATTCGAAGAATGAGTCCTAGATTCCAGATTGTCAT
>gene=hg18_chr5_2050780_2051180_+; species=SPECIES_2; score=1.3052; 
TCCCAGGCCTTGGCGCTCAGCTTGCTGTCCACTGGCCTGATGCTCCAGGGGTTGATGAGTCTGAGCAGCACCTCGTAGCGGCCGCTGCAGCCTTGGTTCAGGCTCCGAGCGGCTGTCCGAGAGCCTCAGGCGAGTGGGTAGGTGCCAGTCACTCCTCAGCATGTCTGCTGGCTGAAGTGCATGCATCCATTTTCTCTCCAAGAGTGGAGCCTGGATCGTCCCTCGTCAT
>gene=hg18_chr5_2050780_2051180_+; species=SPECIES_3; score=1.3052; 
CGGGAAGTTATTGTTCCCAGGCTCCTATCTGCAGGACGGATGCTCCAGGGGTGTGTGCACCTGGGCAGCGCCTCGCTGCACCTGGCACAGCCTTGGAACCGGCTCTCAGTGGGTGTCCGAGGGCTGCAGGCAAGAGGGCAGCTGCCAGTCACTCCCGTGCATGTTGCCCAGGTGAAGTGTTTGCATCAATTTTCTCTCCAAGAACGAAGCCTGGATCCTCCTTTGTCCT
>gene=hg18_chr5_2050780_2051180_+; species=SPECIES_4; score=1.3052; 
CCAGGGGTCATCGTGCCCAGGCTCCTGACCACTGACCCGATGCTCAGGGGGTGGATGCACCTGGGCAGCACCTCGTCGTGTCTGGCACAGACTCTGCATTGCCTTTAAGTGAGTGTCCAACAGCTGCAGGAAAGTGGGCAGGCGTCTGTCACTTCTGTACGTGTTTGCCAGTTTAAGTGTTTGCATCAATTTTCTTTACAGGAATGTATCCCAGGTCCTAGATTGTCAT
>gene=hg18_chr4_119825760_119826160_+; species=SPECIES_0; score=8.51523; 
AAGGAGAAGTCAGCCTCTTCAGACTCAGACCACCCAACCTGCGGGGCCCTGGAGCCCGGCGCAACAATCCCTTACTGGGTCCCTTCCAAGTGGCGTCACATAGCAAGCGTCCAGAAGGAGGCGGGACTTCCGGGCAGCGCCATTCCGGCCGCGCCGGAAGTCTCTACTGAGGAAAGCTATGAGGATACTCTGTTCGTAAGCTCCCGGTGAATGTTCCACAGACTCGGAAGAAAGGTTGATAAGAGTTCACTGGAGATTGACAAGTAC
>gene=hg18_chr4_119825760_119826160_+; species=SPECIES_1; score=8.51523; 
AAGGAGAAGTCAGACTCTTCAGACTCAGACCACCCAGCCCGCGCGGCCCTGGACCCCGACGCAACAATCCCTTACTGGGTCCCTTCCAAGTGGCGTCACATCGCAAGCGTCCAGAAGGAGGCGGGACTTCCGGGCAGCGCCATATCGGCCGCGCCGGAAGTCGCTACTGAGGAAAGCTTTGAGGATACTCTGTTCATAAGCTCACGGTGAATGTTCCACAGACTCGGAAGAAAGGTTGACAAGAGTTCAGTGGCGATTGACAAGTAC
>gene=hg18_chr4_119825760_119826160_+; species=SPECIES_2; score=8.51523; 
CAGGAGAGGGCAGCACCTGCCCACTCTGACAGCCCCGCTCTCGAAGGCCGTGACCCCGGCGCCGCGGACATTCATTGGGCCTCTGCTAAATAGCGTCAAATCGCGGGCGTCCAGGGGGAGGCGGGACTTCCGGGCGGCGCAATTCCGGCCGCGCCGGAAACACCTACTGAGGAGATGGTATTGGGTACCCGCCCCTGAAGCGGCTGGAAAATGATCCACAGATTCCGAAGAGAAATTGGCAAGGGTTCACCGCTAATTGCCAGGTTT
>gene=hg18_chr4_119825760_119826160_+; species=SPECIES_3; score=8.51523; 
CAGGAGAGGCCAGCGCGCTCAGGCTTTGACCGACGAGTTCCCGCGGCCGGAGACTCCGCCGCCACAGTCCCTCATTGGGTCGCTTCCCGGCGACGTCAAATCGAGAGCGTCCGGGAGGAGGAGGGACTTCCGGGCGGAGCCATACTGGCTGAGCCGGAAATACCTATTGAGGAAAGGTTGAGGGACGCCGGGTTCGGAAGGTCCCGGCGAATATTCCACAGACTCAGAAGAAAAATAAGCGGCTACTTACCGCTAATTGTCAGCTTT
>gene=hg18_chr4_119825760_119826160_+; species=SPECIES_4; score=8.51523; 
CAGGAGAGGCCAGCACCCGCCGGCTGTGACAGCGCGGCTATAGCGGCCCGAGAGCCCGGCACCGCTCTCCCTCATTGGGCCCCGTCCAGGCGCCGTCACGCCGCCGGCGTCCAGGAGGAGGCGGGACTTCCGGGCGGCGCCCTTCCGGCCGCGCCGGAAATACCCATTGAGGAAAGGAGAAGGGATGCCCGCCTCTCAGTCTCCTGACGAATATTCCATAGACTCGGAAGAAAAATTGGCGGGGATTCACCGCTCATTGCCAAGTTT
>gene=hg18_chr7_149288865_149289265_+; species=SPECIES_0; score=1.65784; 
CTGAAGTTCACAGGAAGGGCTCACAGGAAGTGTATTTAGGAAGCACTCACAGAAAGTGTGGCTCACAAAACTGACAGGAAGTGTGGGAACGGAAGTGTACAGTCACAGTGCACAGGAAGTGTGGAATAAGTGGAGAAATGGT
>gene=hg18_chr7_149288865_149289265_+; species=SPECIES_1; score=1.65784; 
CTGAAGTTCACAGGAAGGGCTCACAGGAAGTGTATGTAGGAAGCACTCACAGAAAGTATGGCTCACAAAACAGAGAGGAAGTGTAGGAACGGAAGTGTACAGTCACAGTGCACAGGAAGTGTGGAGGAAGTGGAGAAATGGT
>gene=hg18_chr7_149288865_149289265_+; species=SPECIES_2; score=1.65784; 
CAGAAGTACACAGGACGTGCTCCCAGGTAGTGGTGACCAGCAGGGATCAGACGACCGAGACACCAGGAACCGCACATCACCTGTGTAAACTGAAGTGTGGGTCGAGAGGGACCAGGAAGGGAGGTGGGAATAGGGGACCGGT
>gene=hg18_chr7_149288865_149289265_+; species=SPECIES_3; score=1.65784; 
TTGAAGTTCACAGGAAGTGCTCACAGGAAACAGATACAGGAAGTGTTCACAGGAAGTGTGTCTCACAAAACAGACAGGAAGTGTGTGGACGGAAGTGTGTGTTCACAGTGCCCAGGAAGTGTGCAGGAAGTGCAGGAATAGA
>gene=hg18_chr7_149288865_149289265_+; species=SPECIES_4; score=1.65784; 
CTGAAGTACAAAGGAAGCACACCCAGGAAGTGTGGGCCGGAGATACTTGCAGGGCCAGGATCACACAACAAGAACACCACCTGTGCAAGGGGAATTGAATGGAATCTGGCCATAGGAAGGGAGGTAGAAATCAGGCCATTTT
>gene=hg18_chr17_24163453_24163853_+; species=SPECIES_0; score=1.87678; 
TCCCCCAGCCGGCTGCCGCTTGCTCCCAGCCGCCGCCGGAAGCCAGCCCCGCCCCCTCACCTCCACCCTGGCTCTTCGCGAGCCCTCGTCTGCACAGCCAATGGCGAGCCAGGGAGCCAGCAGAGCGACTCGCCAAACAGCCAACTGGGGAGGCCCACAGGGAGGTCAGCCACCGGGATAGGCCCGCTACCCGCGGACCCGGCCCGACTCGGCTCCTCTTTGTTAGCGCTGC
>gene=hg18_chr17_24163453_24163853_+; species=SPECIES_1; score=1.87678; 
TCCCCCAGCCCGCCGCCGCTTGCTCCCAGCCGCCGCCGGAAGCCAGCCCCGCCCCCTCACCTCCACCCTGGCTCTTCGCGAGCCCCCGTCTGCACAGCCAATGGCGAGCCAGGGATCCAGCAGAGCGACTCGCCAAACAGCCAACTGGGGAGGTCCACAGGGAGGTCAGCCACCGGGATAGGCCCGCTACCCGGGGACCCGGCCCGACTCGGCTCCTCTTTGTTAGCGCTGC
>gene=hg18_chr17_24163453_24163853_+; species=SPECIES_2; score=1.87678; 
TCCCCCAGCCGGCTGCCTCTCGCTCCCCTTCGCCGCCGGAAGCCAGCCCCGCCCCCTCAACTCCATCCCGGCCCTCTACGAGCCCCCGTCCGCACAGCCAATGGCGAGCCAGGGAGCCAGCAGAGCGACTCACCCGACAGCCAACTGCGGAGGCCCACTGGGAGGTCAGCCGCCGGGATAGGCCAGCCACCCGCCGCCCCGGCCCGGCACGGCTCCTCTTTGTTAGAGCTGC
>gene=hg18_chr17_24163453_24163853_+; species=SPECIES_3; score=1.87678; 
TCCCCCAGCCGGCTGCTGCTTGCTCCCCTTTGCTGCCGGAAGCCAGCCCCGCCCCCTCAACTCCATCCCGGCCCTCTGCAAACCCCCGCCCGCACAGCCAATGGCAAGCCAGGGAGCCAGCAGAGCGACCCGCCAAGCAGCCAACTGGGGAGGCCCACTGGGAGGTCAGCCGCCGGGATAGGCCAGCTACCCACGGCCCCGGCCCTGCGCGGCTCCTCTTTGTTAGAGCTGC
>gene=hg18_chr17_24163453_24163853_+; species=SPECIES_4; score=1.87678; 
TCCCCCAGCCGGCTGCCTCTCGCTCGGCTTCGCCGCCGGAAGTCAGCCCCGCCCCCTCAACTCCATCCCGGCCCTCCGCGAGCCCCCGTCCGCACAGCCAATGGTGAGCCAGAAAGCCAGCAGAGCGACTCGCCACGCAGCCAACTAGGGAGGCCCACTGGGAGGTCAGCCGCCGGGATAGGCCAGATACCCGCGGTCCCGGCCCAGCGCGGCTCCTCTTTGTTAGAGCTGC
>gene=hg18_chr11_67032097_67032497_+; species=SPECIES_0; score=3.0405; 
CCTGGTAATAGAGGTCTGGCCGGAAGGGCGAGCGGGCACGAATGCTCCCTCACTCCCGATTGGTGCGCGAAGATGTCACTCGAGCCTCCTTATTGGCCGAGACCTGCCCCAGCAGGTCGCAACCGCCGCCGATTGGCCTCCGCCTTCCGGACCTCGCACCTGTCTGCTCCGGATTGGGCGGTGGCCACCGCCCTCCGCAATTGGCGAGTTCGCGGC
>gene=hg18_chr11_67032097_67032497_+; species=SPECIES_1; score=3.0405;
[truncated: 295,610 more chars]
